# Supplementary material for: The AP-2 Transcription Factor APTF-2 Is Required for Neuroblast and Epidermal Morphogenesis in Caenorhabditis elegans Embryogenesis
Source: PLoS Genet. 2016 May 13;12(5):e1006048. doi: 10.1371/journal.pgen.1006048 (PMC4866721; doi:10.1371/journal.pgen.1006048)
Supplement: S5 Text — (ZIP) [file pgen.1006048.s033.zip › nuclei/t196-nuclei]

1	1	34	309	-1	230	176	8.8	26	MSppappp	260	323	0	0		0	0	0	0	0
2	1	363	332	-1	192	259	13.4	24	ABaraapaaap	-13	0	0	0		0	0	0	0	0
3	1	44	14	-1	195	354	19.8	24	ABplpaaaaaa	573	0	0	0		0	0	0	0	0
4	1	20	192	-1	104	268	14.6	23	ABalaaapalr	228	336	0	0		0	0	0	0	0
5	1	6	110	-1	520	144	10.7	26	ABarpppppa	-117	0	0	0		0	0	0	0	0
6	1	50	99	-1	223	296	10.6	27	ABaraapaapp	119	0	0	0		0	0	0	0	0
7	0	62	-1	-1	258	126	24.9	22		185	227	0	0		0	0	0	0	0
8	1	355	267	-1	389	317	6.4	29	Dappa	261	128	0	0		0	0	0	0	0
9	1	402	116	-1	127	169	14.3	25	ABalappappp	407	0	0	0		0	0	0	0	0
10	1	157	254	-1	464	348	8.1	25	Cappaaa	240	-356	0	0		0	0	0	0	0
11	1	121	216	-1	206	223	26.5	27	ABarapppaap	98	0	0	0		0	0	0	0	0
12	1	286	441	-1	384	361	23.2	27	ABplpaaaapp	276	798	0	0		0	0	0	0	0
13	1	219	257	-1	278	387	6.5	30	ABplaaappp	-14	0	0	0		0	0	0	0	0
14	1	190	13	-1	296	242	14.6	28	ABaraapppap	149	0	0	0		0	0	0	0	0
15	1	163	71	-1	216	232	19.8	25	ABaraaaaapp	-180	0	0	0		0	0	0	0	0
16	1	131	162	-1	324	122	22.7	30	ABpraappap	295	446	0	0		0	0	0	0	0
17	1	25	234	-1	130	227	14.6	26	ABalapppaaa	316	0	0	0		0	0	0	0	0
18	1	258	78	-1	258	146	14.0	28	ABpraaappap	-2	0	0	0		0	0	0	0	0
19	1	92	182	-1	135	312	8.4	24	ABplaapaaap	502	0	0	0		0	0	0	0	0
20	1	57	403	-1	169	168	13.4	29	ABalappapa	289	52	0	0		0	0	0	0	0
21	1	323	15	-1	349	125	12.4	27	ABprapaaapa	275	993	0	0		0	0	0	0	0
22	1	372	340	-1	166	212	5.3	27	ABarpapapa	267	-502	0	0		0	0	0	0	0
23	1	475	91	-1	396	332	21.4	25	ABplppappap	241	580	0	0		0	0	0	0	0
24	1	247	50	-1	308	192	22.0	24	ABprpaaappp	217	409	0	0		0	0	0	0	0
25	1	414	227	-1	113	215	10.4	25	ABpraapaaaa	435	0	0	0		0	0	0	0	0
26	1	235	314	-1	413	183	7.4	29	Dpppa	27	0	0	0		0	0	0	0	0
27	1	218	381	-1	521	176	13.7	28	Cppapa	288	246	0	0		0	0	0	0	0
28	1	138	1	-1	275	159	10.4	27	MSppppap	260	0	0	0		0	0	0	0	0
29	1	155	129	-1	215	139	22.5	27	ABpraaaapav	205	502	0	0		0	0	0	0	0
30	1	373	180	-1	127	172	19.5	25	ABalaaapprr	215	234	0	0		0	0	0	0	0
31	1	126	113	-1	147	267	17.0	29	ABaraaaapa	103	0	0	0		0	0	0	0	0
32	1	3	156	-1	280	411	20.2	30	ABplaappap	301	102	0	0		0	0	0	0	0
33	1	208	29	-1	242	376	11.4	26	ABplaapapap	216	84	0	0		0	0	0	0	0
34	1	206	119	-1	180	247	22.8	25	ABaraaappap	235	-195	0	0		0	0	0	0	0
35	1	232	252	-1	245	254	7.7	24	MSaaaaapp	-220	0	0	0		0	0	0	0	0
36	1	185	169	-1	270	225	6.9	25	MSaaaapaa	244	-1224	0	0		0	0	0	0	0
37	1	136	362	-1	587	197	17.0	24	ABprapapppa	227	662	0	0		0	0	0	0	0
38	1	229	122	-1	248	239	20.6	29	ABarapapaap	196	135	0	0		0	0	0	0	0
39	1	460	294	-1	195	280	12.8	27	ABaraapaapa	197	389	0	0		0	0	0	0	0
40	1	22	206	-1	255	200	12.7	27	ABaraappapp	274	78	0	0		0	0	0	0	0
41	1	225	39	-1	306	308	18.0	26	MSaapaaaa	166	0	0	0		0	0	0	0	0
42	1	58	80	-1	172	231	14.3	30	ABaraappaaa	-108	0	0	0		0	0	0	0	0
43	1	86	67	-1	334	370	19.3	25	ABplppaapap	132	0	0	0		0	0	0	0	0
44	1	250	384	-1	317	258	8.8	23	MSaaaappa	198	34	0	0		0	0	0	0	0
45	1	169	426	-1	417	202	22.5	27	ABprpapppap	268	95	0	0		0	0	0	0	0
46	1	411	471	-1	500	259	24.7	31	ABprppppapp	245	-136	0	0		0	0	0	0	0
47	1	151	147	-1	267	235	11.2	24	MSpaapaaa	157	0	0	0		0	0	0	0	0
48	1	255	5	-1	253	403	22.3	26	ABplaappaa	12	0	0	0		0	0	0	0	0
49	1	88	256	-1	407	243	16.2	30	Ealpa	243	640	0	0		0	0	0	0	0
50	1	124	282	-1	355	316	13.6	30	MSaapaapp	287	-126	0	0		0	0	0	0	0
51	1	212	432	-1	398	139	9.3	28	ABarpppapp	319	0	0	0		0	0	0	0	0
52	1	17	32	-1	250	319	18.6	29	ABalpapppaa	104	0	0	0		0	0	0	0	0
53	1	369	385	-1	318	203	24.7	24	ABarappapaa	221	-52	0	0		0	0	0	0	0
54	1	244	202	-1	263	207	8.0	22	MSpaaaaap	194	-72	0	0		0	0	0	0	0
55	1	76	188	-1	157	234	22.6	25	ABaraaapppa	146	0	0	0		0	0	0	0	0
56	1	278	118	-1	300	230	11.2	24	MSpaapaap	215	1117	0	0		0	0	0	0	0
57	1	186	43	-1	602	248	22.2	30	ABprappppp	298	-340	0	0		0	0	0	0	0
58	1	370	55	-1	493	413	12.7	33	ABplapapaa	459	0	0	0		0	0	0	0	0
59	1	321	316	-1	239	351	9.5	25	ABplaapappa	426	0	0	0		0	0	0	0	0
60	1	251	76	-1	141	191	13.8	26	ABalappppaa	314	0	0	0		0	0	0	0	0
61	1	96	135	-1	492	338	20.5	36	ABplpppppa	357	-7	0	0		0	0	0	0	0
62	1	14	23	-1	416	365	9.3	27	Dapap	-7	0	0	0		0	0	0	0	0
63	1	240	295	-1	241	336	4.9	26	ABplaaaapp	86	0	0	0		0	0	0	0	0
64	1	189	396	-1	137	215	20.7	22	ABalaaaparr	63	0	0	0		0	0	0	0	0
65	1	440	244	-1	459	395	8.6	27	ABarppappa	504	0	0	0		0	0	0	0	0
66	1	445	409	-1	402	332	23.8	27	ABplppaappp	277	150	0	0		0	0	0	0	0
67	1	338	264	-1	550	272	22.3	30	Cppppp	283	576	0	0		0	0	0	0	0
68	1	31	157	-1	166	265	14.5	26	ABaraapaaaa	211	0	0	0		0	0	0	0	0
69	1	95	276	-1	455	345	21.4	29	MSpappaa	197	0	0	0		0	0	0	0	0
70	1	322	242	-1	399	297	20.6	29	MSapaapp	169	-149	0	0		0	0	0	0	0
71	1	45	248	-1	234	125	22.3	25	ABpraaaapad	202	178	0	0		0	0	0	0	0
72	1	119	321	-1	157	260	7.1	29	ABarpaaapa	386	0	0	0		0	0	0	0	0
73	1	51	318	-1	374	365	8.5	24	ABarppaapp	222	292	0	0		0	0	0	0	0
74	1	300	173	-1	133	292	13.5	27	ABalapapapa	267	26	0	0		0	0	0	0	0
75	1	102	19	-1	246	306	14.1	26	ABalpaapapp	91	0	0	0		0	0	0	0	0
76	0	354	-1	-1	245	118	17.6	25		276	0	0	0		0	0	0	0	0
77	1	113	125	-1	319	362	12.2	27	Daaaa	275	566	0	0		0	0	0	0	0
78	1	422	554	-1	118	192	20.3	25	ABalaaapprl	240	-189	0	0		0	0	0	0	0
79	1	242	261	-1	278	378	11.2	28	ABalppppppa	278	16	0	0		0	0	0	0	0
80	1	403	284	-1	219	303	7.0	26	MSapappp	418	0	0	0		0	0	0	0	0
81	1	252	70	-1	239	286	23.9	28	ABalpappapa	278	417	0	0		0	0	0	0	0
82	1	11	415	-1	261	145	17.5	24	ABprpaapaap	200	69	0	0		0	0	0	0	0
83	1	413	95	-1	157	203	21.5	25	ABarappppaa	244	556	0	0		0	0	0	0	0
84	1	12	308	-1	216	266	25.1	26	ABalpapaapa	264	528	0	0		0	0	0	0	0
85	1	193	271	418	182	150	17.1	25	ABpraaaaap	215	-67	0	0		0	0	0	0	0
86	1	117	139	-1	334	309	17.7	24	MSaapaaap	224	187	0	0		0	0	0	0	0
87	1	237	304	-1	405	396	16.4	28	ABplappaaa	284	-696	0	0		0	0	0	0	0
88	1	238	447	-1	426	372	20.8	27	ABplppapapp	276	1380	0	0		0	0	0	0	0
89	1	71	219	-1	460	417	17.5	31	ABplappapp	272	0	0	0		0	0	0	0	0
90	1	4	235	-1	156	140	13.6	24	ABpraapaapa	200	-1124	0	0		0	0	0	0	0
91	1	211	370	-1	520	392	18.5	27	ABplapppaa	212	248	0	0		0	0	0	0	0
92	0	183	-1	-1	109	201	17.3	26		156	0	0	0		0	0	0	0	0
93	1	201	2	-1	544	186	8.2	30	Cpaapp	300	261	0	0		0	0	0	0	0
94	1	182	193	-1	361	336	8.2	26	Daapa	-60	0	0	0		0	0	0	0	0
95	1	33	427	-1	279	126	7.2	23	ABprapaaaaa	183	68	0	0		0	0	0	0	0
96	1	376	402	-1	160	270	10.0	24	ABalappaapp	-166	0	0	0		0	0	0	0	0
97	1	66	363	-1	182	162	10.5	23	ABalapppppp	-67	0	0	0		0	0	0	0	0
98	1	159	337	-1	113	199	14.4	25	ABalappappa	414	0	0	0		0	0	0	0	0
99	1	125	292	-1	325	220	20.6	26	MSpapaaaa	258	-121	0	0		0	0	0	0	0
100	1	213	319	-1	474	200	6.5	32	Dpppp	321	816	0	0		0	0	0	0	0
101	1	502	357	-1	231	107	19.4	28	ABprpaapapa	251	-620	0	0		0	0	0	0	0
102	1	342	185	-1	193	241	16.6	24	ABaraaapaap	196	795	0	0		0	0	0	0	0
103	1	239	34	-1	192	192	7.2	25	ABarpapaapp	256	144	0	0		0	0	0	0	0
104	1	111	328	-1	345	192	7.7	28	MSpppppp	271	921	0	0		0	0	0	0	0
105	1	30	273	-1	434	420	15.1	29	ABplappaap	259	0	0	0		0	0	0	0	0
106	1	479	498	-1	229	154	16.8	26	ABpraaappaa	274	-433	0	0		0	0	0	0	0
107	1	254	259	-1	213	358	11.3	26	ABalpppappp	216	-752	0	0		0	0	0	0	0
108	1	114	65	-1	295	208	13.4	28	MSpaapapa	268	1316	0	0		0	0	0	0	0
109	1	263	115	-1	188	129	13.5	26	ABpraapaapp	-157	0	0	0		0	0	0	0	0
110	1	386	351	-1	339	106	18.4	30	ABpraapppa	297	1772	0	0		0	0	0	0	0
111	1	142	74	-1	221	157	25.9	23	ABalaapappp	164	123	0	0		0	0	0	0	0
112	1	428	111	-1	125	258	13.0	24	ABalappaapa	220	593	0	0		0	0	0	0	0
113	1	98	101	-1	287	259	7.4	24	MSaaaapap	149	0	0	0		0	0	0	0	0
114	1	64	229	-1	170	216	8.6	24	ABalapppapp	-13	0	0	0		0	0	0	0	0
115	1	248	100	-1	332	105	9.6	28	ABarpppaap	-53	0	0	0		0	0	0	0	0
116	1	274	333	-1	361	417	17.4	30	ABplaapppp	304	773	0	0		0	0	0	0	0
117	1	543	395	-1	351	190	24.9	28	ABprpappapp	220	-809	0	0		0	0	0	0	0
118	1	178	355	-1	358	360	13.6	27	Dapaa	235	-427	0	0		0	0	0	0	0
119	1	357	33	-1	269	274	21.8	28	ABalpappppa	267	-274	0	0		0	0	0	0	0
120	1	309	225	-1	111	335	16.8	30	ABalapaaap	234	506	0	0		0	0	0	0	0
121	1	365	189	-1	221	222	9.0	28	MSpaaaapa	89	0	0	0		0	0	0	0	0
122	1	26	104	-1	165	218	18.1	26	MSppaaaa	49	0	0	0		0	0	0	0	0
123	1	130	59	-1	170	284	20.2	24	ABaraaaaaaa	280	0	0	0		0	0	0	0	0
124	1	153	352	-1	505	260	21.4	27	ABprpppppap	272	-364	0	0		0	0	0	0	0
125	0	480	-1	-1	408	173	22.4	26		191	-117	0	0		0	0	0	0	0
126	1	259	249	-1	160	250	18.8	24	ABaraaapaaa	123	0	0	0		0	0	0	0	0
127	1	177	208	-1	517	390	23.5	29	ABplappppa	261	716	0	0		0	0	0	0	0
128	1	70	130	-1	333	295	7.1	26	MSappppp	261	-90	0	0		0	0	0	0	0
129	1	99	287	-1	204	302	24.7	27	ABalpapaaaa	350	0	0	0		0	0	0	0	0
130	1	311	380	-1	479	242	14.8	32	Ealpp	230	1158	0	0		0	0	0	0	0
131	1	202	136	-1	356	156	12.6	26	Dpapa	249	-563	0	0		0	0	0	0	0
132	1	214	344	-1	130	230	18.6	25	ABalaaaarra	203	-519	0	0		0	0	0	0	0
133	1	299	465	-1	156	184	17.0	24	ABalaappppa	228	1043	0	0		0	0	0	0	0
134	1	350	108	-1	132	199	23.7	27	ABalaapaap	244	0	0	0		0	0	0	0	0
135	1	36	126	-1	302	307	15.8	28	ABaraapappp	335	234	0	0		0	0	0	0	0
136	1	200	134	-1	202	125	16.6	24	ABpraaapapa	236	-10	0	0		0	0	0	0	0
137	1	415	449	-1	462	221	18.1	26	MSpppaap	218	282	0	0		0	0	0	0	0
138	1	79	94	-1	558	215	10.3	30	Cpppap	249	-76	0	0		0	0	0	0	0
139	1	277	246	-1	139	318	16.5	29	ABalapaaaa	288	1561	0	0		0	0	0	0	0
140	1	107	412	-1	386	394	7.6	33	ABarppapa	313	-6	0	0		0	0	0	0	0
141	1	205	435	-1	454	128	18.6	28	ABprappaaa	-111	0	0	0		0	0	0	0	0
142	1	295	106	-1	379	276	18.7	24	MSaapappp	50	0	0	0		0	0	0	0	0
143	1	291	53	-1	272	273	17.6	24	ABalpapppap	-129	0	0	0		0	0	0	0	0
144	1	308	374	-1	186	317	11.4	29	MSapaaap	224	537	0	0		0	0	0	0	0
145	1	133	174	-1	252	120	13.6	32	ABpraapappp	230	5	0	0		0	0	0	0	0
146	1	243	171	-1	337	272	20.4	26	ABalpappapp	244	341	0	0		0	0	0	0	0
147	1	318	40	-1	444	158	14.3	32	Cppaaa	324	161	0	0		0	0	0	0	0
148	1	1	265	-1	182	376	10.9	27	ABplaapaapp	226	-169	0	0		0	0	0	0	0
149	1	333	51	-1	565	279	7.9	31	Cpapap	305	-607	0	0		0	0	0	0	0
150	1	466	445	-1	361	216	17.4	27	MSpapappa	252	176	0	0		0	0	0	0	0
151	1	427	44	-1	456	189	18.6	34	MSpapppp	339	-1363	0	0		0	0	0	0	0
152	1	288	221	-1	171	352	8.2	23	ABplaaapaa	216	-377	0	0		0	0	0	0	0
153	1	115	358	-1	350	362	21.5	29	ABalpapappp	244	85	0	0		0	0	0	0	0
154	1	337	170	-1	144	229	6.2	25	ABarpaaaap	239	155	0	0		0	0	0	0	0
155	1	112	165	-1	273	175	7.7	26	MSpppppa	181	217	0	0		0	0	0	0	0
156	1	267	184	-1	163	184	24.0	25	ABpraaaaaaa	300	0	0	0		0	0	0	0	0
157	1	2	347	-1	425	115	10.1	31	ABarppppap	136	0	0	0		0	0	0	0	0
158	1	426	467	-1	253	307	25.1	24	ABalpapaaap	171	-639	0	0		0	0	0	0	0
159	1	285	132	-1	210	276	9.0	28	MSaaapaaa	-230	0	0	0		0	0	0	0	0
160	1	147	154	-1	322	114	14.6	24	ABprpaappap	-62	0	0	0		0	0	0	0	0
161	1	164	9	-1	192	345	25.3	28	ABalppaappa	276	-14	0	0		0	0	0	0	0
162	1	325	258	-1	410	234	4.6	32	Cpaaap	320	358	0	0		0	0	0	0	0
163	1	152	247	-1	358	304	17.4	29	MSaapapa	255	154	0	0		0	0	0	0	0
164	1	122	175	-1	430	177	25.3	28	ABprppaappa	223	-46	0	0		0	0	0	0	0
165	1	359	310	-1	130	282	9.5	23	ABplaaaaaaa	192	902	0	0		0	0	0	0	0
166	1	393	222	-1	464	338	4.4	29	Cpaapa	299	758	0	0		0	0	0	0	0
167	1	81	272	-1	528	358	11.1	25	Cappapa	330	0	0	0		0	0	0	0	0
168	1	439	326	-1	510	298	13.3	33	Eplap	-12	0	0	0		0	0	0	0	0
169	1	461	454	-1	164	287	23.0	23	ABalpaappaa	75	0	0	0		0	0	0	0	0
170	1	191	30	-1	425	409	9.8	28	ABplappapa	555	0	0	0		0	0	0	0	0
171	0	265	-1	-1	327	311	21.7	27		261	799	0	0		0	0	0	0	0
172	0	5	-1	-1	259	213	25.9	24		232	215	0	0		0	0	0	0	0
173	1	287	213	-1	130	243	21.7	25	ABalaaaarrp	69	0	0	0		0	0	0	0	0
174	1	42	133	-1	373	220	19.7	30	MSpapapa	250	548	0	0		0	0	0	0	0
175	1	421	424	-1	297	148	6.8	23	ABarpppaaa	224	-677	0	0		0	0	0	0	0
176	1	167	66	-1	312	207	16.8	24	ABaraappppa	204	109	0	0		0	0	0	0	0
177	1	150	416	-1	304	414	16.4	30	ABplaapppa	303	157	0	0		0	0	0	0	0
178	1	120	145	-1	182	152	7.7	23	ABarpappaa	293	0	0	0		0	0	0	0	0
179	1	10	103	-1	227	284	14.2	29	ABalpaapapa	96	0	0	0		0	0	0	0	0
180	1	181	41	-1	363	204	15.2	30	MSpapaapp	293	805	0	0		0	0	0	0	0
181	1	465	82	-1	191	290	18.5	26	ABaraaaaaap	222	130	0	0		0	0	0	0	0
182	1	351	377	-1	148	224	10.3	25	ABalapppapa	211	0	0	0		0	0	0	0	0
183	1	227	353	-1	99	271	17.4	25	ABalaaapall	198	-536	0	0		0	0	0	0	0
184	1	253	376	-1	285	272	9.4	25	MSaaapapa	251	-423	0	0		0	0	0	0	0
185	1	53	250	-1	215	385	17.7	26	ABplpaaaaap	184	0	0	0		0	0	0	0	0
186	1	305	181	-1	136	281	20.9	24	ABalpaapppa	199	0	0	0		0	0	0	0	0
187	1	449	364	-1	146	195	11.4	26	ABalappppap	189	937	0	0		0	0	0	0	0
188	1	187	128	-1	169	335	15.8	26	ABalapappaa	187	0	0	0		0	0	0	0	0
189	1	83	176	-1	107	234	19.2	26	ABalaaaparl	267	-28	0	0		0	0	0	0	0
190	1	84	58	-1	273	329	8.0	24	MSapppap	463	0	0	0		0	0	0	0	0
191	1	416	155	-1	367	328	20.5	25	ABplppappaa	273	0	0	0		0	0	0	0	0
192	1	103	325	-1	252	267	26.0	30	ABalpapaapp	260	-710	0	0		0	0	0	0	0
193	1	264	369	-1	338	178	17.6	25	MSpppapp	258	521	0	0		0	0	0	0	0
194	1	241	514	-1	425	273	22.4	27	ABplpapppap	232	9	0	0		0	0	0	0	0
195	1	226	375	-1	219	146	13.2	23	ABpraapappa	-72	0	0	0		0	0	0	0	0
196	1	39	89	-1	235	197	15.4	27	ABaraaapapp	-142	0	0	0		0	0	0	0	0
197	1	91	31	-1	291	367	15.8	28	MSapppaa	267	0	0	0		0	0	0	0	0
198	1	154	131	-1	302	290	10.8	25	ABaraapapap	-176	0	0	0		0	0	0	0	0
199	1	129	373	-1	541	149	19.2	30	ABprapapap	270	-150	0	0		0	0	0	0	0
200	1	448	341	-1	165	336	12.5	23	ABalppppapa	219	300	0	0		0	0	0	0	0
201	1	8	218	-1	338	237	16.9	29	MSpapaapa	-129	0	0	0		0	0	0	0	0
202	1	179	315	-1	208	395	9.2	29	ABplaaapap	-80	0	0	0		0	0	0	0	0
203	1	394	289	-1	542	387	16.1	25	ABplapapppa	289	0	0	0		0	0	0	0	0
204	1	329	161	-1	197	377	22.9	23	ABplpaaapaa	232	173	0	0		0	0	0	0	0
205	1	377	102	-1	266	99	15.7	30	ABpraaapppp	273	-347	0	0		0	0	0	0	0
206	0	173	-1	-1	370	334	24.2	28		240	1176	0	0		0	0	0	0	0
207	1	47	63	-1	192	251	9.8	29	MSaaaaapa	241	-202	0	0		0	0	0	0	0
208	1	296	73	448	248	407	13.1	28	ABalppppppp	235	-160	0	0		0	0	0	0	0
209	1	358	262	-1	530	207	18.6	32	Cppapp	324	813	0	0		0	0	0	0	0
210	1	383	300	-1	422	339	9.4	26	Daapp	213	-335	0	0		0	0	0	0	0
211	1	332	436	-1	395	131	20.0	26	ABprppapaaa	-104	0	0	0		0	0	0	0	0
212	1	188	342	-1	161	368	11.8	25	ABplaapaapa	103	0	0	0		0	0	0	0	0
213	1	148	158	-1	303	396	12.5	23	ABplpaappap	-282	0	0	0		0	0	0	0	0
214	1	233	281	-1	520	327	7.5	27	Cappaap	31	0	0	0		0	0	0	0	0
215	1	15	322	-1	385	412	13.6	28	ABplapaapp	93	0	0	0		0	0	0	0	0
216	1	165	83	-1	230	292	21.8	23	ABalpaaaaap	173	0	0	0		0	0	0	0	0
217	1	65	232	-1	267	194	15.9	26	ABaraapppaa	-123	0	0	0		0	0	0	0	0
218	1	61	177	-1	254	352	17.6	26	MSapapap	260	-322	0	0		0	0	0	0	0
219	1	203	460	-1	187	381	19.4	23	ABalpppapav	196	322	0	0		0	0	0	0	0
220	1	435	404	-1	261	374	14.3	22	ABplpaappaa	144	-226	0	0		0	0	0	0	0
221	1	429	293	-1	225	168	10.8	27	MSppappa	278	154	0	0		0	0	0	0	0
222	1	280	327	-1	217	334	8.2	26	MSapappa	43	0	0	0		0	0	0	0	0
223	1	18	260	-1	426	355	17.8	31	MSaapppp	314	938	0	0		0	0	0	0	0
224	0	63	-1	-1	183	404	18.1	22		164	-685	0	0		0	0	0	0	0
225	1	228	4	-1	246	408	9.1	28	ABplaaappa	273	0	0	0		0	0	0	0	0
226	0	-1	-1	-1	316	250	25.8	27		266	64	0	0		0	0	0	0	0
227	1	135	203	-1	581	323	14.5	26	Capppap	260	808	0	0		0	0	0	0	0
228	1	312	90	-1	349	373	10.8	24	ABplapaaapp	237	307	0	0		0	0	0	0	0
229	1	68	105	-1	315	236	16.2	26	ABaraappppp	199	111	0	0		0	0	0	0	0
230	1	245	149	-1	201	177	13.5	28	MSppaaap	164	389	0	0		0	0	0	0	0
231	1	457	440	-1	223	262	20.1	22	ABarapaaaap	147	0	0	0		0	0	0	0	0
232	1	319	98	-1	280	282	12.9	27	ABaraapapaa	271	530	0	0		0	0	0	0	0
233	1	456	425	-1	446	288	24.1	27	ABplpappppa	195	319	0	0		0	0	0	0	0
234	1	69	330	419	480	364	11.2	29	Capapa	204	146	0	0		0	0	0	0	0
235	0	412	-1	-1	214	314	15.8	24		196	1643	0	0		0	0	0	0	0
236	1	180	61	-1	226	326	23.8	24	ABalppapppp	193	0	0	0		0	0	0	0	0
237	1	294	112	-1	241	142	7.0	27	ABarpapapp	265	139	0	0		0	0	0	0	0
238	1	336	152	-1	373	139	15.7	26	Dppaa	315	0	0	0		0	0	0	0	0
239	1	270	233	-1	553	375	18.7	28	ABplapapppp	226	0	0	0		0	0	0	0	0
240	1	48	428	-1	167	184	9.1	28	ABarpapaaa	-41	0	0	0		0	0	0	0	0
241	1	320	383	-1	578	195	23.4	29	ABprappppa	294	687	0	0		0	0	0	0	0
242	1	9	124	-1	212	157	15.7	28	ABpraapapaa	254	-236	0	0		0	0	0	0	0
243	1	37	239	-1	328	325	8.9	25	Daaap	253	302	0	0		0	0	0	0	0
244	1	40	79	-1	151	296	24.4	28	ABalpaapppp	263	0	0	0		0	0	0	0	0
245	1	141	214	-1	365	275	22.1	24	MSaappaa	196	434	0	0		0	0	0	0	0
246	1	341	194	-1	135	163	10.9	25	ABpraapaaap	83	0	0	0		0	0	0	0	0
247	1	384	372	-1	488	170	16.0	29	Cppaap	293	86	0	0		0	0	0	0	0
248	1	360	195	-1	316	147	13.9	24	Dpaaa	229	577	0	0		0	0	0	0	0
249	1	35	164	-1	266	337	12.5	25	MSapapaa	229	-70	0	0		0	0	0	0	0
250	1	549	535	-1	287	160	22.5	28	ABprpapappa	182	473	0	0		0	0	0	0	0
251	1	269	359	-1	393	106	16.9	29	ABpraapppp	290	59	0	0		0	0	0	0	0
252	1	268	146	-1	198	125	10.0	28	ABarpappap	252	-587	0	0		0	0	0	0	0
253	1	56	121	-1	134	166	17.1	28	ABalaappppp	269	1330	0	0		0	0	0	0	0
254	1	410	268	-1	334	405	15.2	24	ABplapaapa	-177	0	0	0		0	0	0	0	0
255	1	105	243	-1	154	262	21.3	26	ABaraaappaa	472	0	0	0		0	0	0	0	0
256	1	106	199	-1	301	317	10.9	26	MSappaaa	32	0	0	0		0	0	0	0	0
257	1	436	20	-1	223	357	16.5	24	ABalpppppaa	232	379	0	0		0	0	0	0	0
258	1	176	196	-1	320	350	16.4	24	MSappapp	245	-867	0	0		0	0	0	0	0
259	1	275	366	-1	166	319	24.6	24	ABalppapaaa	194	1635	0	0		0	0	0	0	0
260	1	143	148	-1	436	373	13.6	27	Capaaap	185	-486	0	0		0	0	0	0	0
261	1	209	434	-1	111	286	10.5	26	ABplaapaaaa	161	0	0	0		0	0	0	0	0
262	1	257	446	-1	221	366	22.0	23	ABplpaaappa	237	206	0	0		0	0	0	0	0
263	1	145	6	-1	254	294	9.9	25	MSaaapaap	422	0	0	0		0	0	0	0	0
264	1	234	296	-1	298	129	13.4	24	ABprpaappaa	192	452	0	0		0	0	0	0	0
265	1	108	8	-1	197	226	13.0	24	ABaraappaap	168	0	0	0		0	0	0	0	0
266	1	104	266	-1	195	281	16.0	24	ABalpaapaap	217	719	0	0		0	0	0	0	0
267	1	417	36	-1	337	212	12.3	30	MSpaapapp	-128	0	0	0		0	0	0	0	0
268	1	249	251	-1	367	113	9.4	28	ABarppppaa	288	-469	0	0		0	0	0	0	0
269	1	276	438	-1	194	305	4.5	28	ABplaaaapa	277	230	0	0		0	0	0	0	0
270	1	54	390	-1	242	171	20.7	24	ABprpapaaap	199	182	0	0		0	0	0	0	0
271	1	222	42	-1	125	317	22.4	27	ABalaaaalpp	266	-633	0	0		0	0	0	0	0
272	1	199	313	-1	152	304	7.5	26	ABplaaaaaap	203	213	0	0		0	0	0	0	0
273	1	224	414	-1	327	207	10.3	27	MSpaaappp	254	42	0	0		0	0	0	0	0
274	1	388	60	-1	157	170	11.1	22	ABalapppppa	168	225	0	0		0	0	0	0	0
275	1	397	423	-1	585	245	17.5	31	Cppppa	315	-1392	0	0		0	0	0	0	0
276	1	313	207	-1	159	197	19.9	22	ABalaapppaa	209	526	0	0		0	0	0	0	0
277	1	41	153	-1	320	292	14.2	29	MSaapaapaa	223	461	0	0		0	0	0	0	0
278	1	60	167	-1	311	359	7.9	25	ABplapaaaaa	161	0	0	0		0	0	0	0	0
279	1	55	350	-1	598	303	11.9	31	Cpapaa	289	759	0	0		0	0	0	0	0
280	1	94	410	-1	333	203	4.9	26	ABarpppapa	255	-459	0	0		0	0	0	0	0
281	1	467	241	-1	129	306	11.3	25	ABalapapapp	199	-583	0	0		0	0	0	0	0
282	1	434	335	-1	220	396	21.2	25	ABplpaaapap	233	419	0	0		0	0	0	0	0
283	1	223	81	-1	196	289	20.0	26	ABalpaaaaaa	263	562	0	0		0	0	0	0	0
284	1	392	306	-1	219	410	19.4	22	ABplpaapapp	168	349	0	0		0	0	0	0	0
285	1	272	57	-1	343	238	20.4	25	MSpapaaap	214	206	0	0		0	0	0	0	0
286	1	297	7	-1	260	379	8.5	28	ABplaapappp	276	372	0	0		0	0	0	0	0
287	1	158	307	-1	425	230	13.0	33	Ealap	339	597	0	0		0	0	0	0	0
288	1	246	56	-1	281	107	9.5	29	ABarpapppp	302	0	0	0		0	0	0	0	0
289	1	28	323	-1	125	241	10.7	26	ABalapppaap	-454	0	0	0		0	0	0	0	0
290	1	419	224	-1	326	365	22.9	23	ABplpaaaapa	192	122	0	0		0	0	0	0	0
291	1	256	25	-1	302	156	17.5	27	MSppppaa	128	0	0	0		0	0	0	0	0
292	1	454	3	-1	304	258	23.4	27	ABarapapppa	264	124	0	0		0	0	0	0	0
293	1	330	168	-1	292	214	9.0	25	MSpaaappa	-102	0	0	0		0	0	0	0	0
294	1	132	92	-1	506	250	10.8	30	Eprap	-10	0	0	0		0	0	0	0	0
295	1	395	226	-1	420	155	17.5	33	MSpapppa	327	-303	0	0		0	0	0	0	0
296	1	334	459	-1	301	343	6.3	23	ABplapaaaap	225	1430	0	0		0	0	0	0	0
297	1	207	336	-1	299	378	18.8	25	ABplppaaaap	237	403	0	0		0	0	0	0	0
298	0	455	-1	-1	224	284	16.3	23		181	74	0	0		0	0	0	0	0
299	1	110	204	-1	148	365	15.5	31	ABalapaapp	127	0	0	0		0	0	0	0	0
300	1	378	140	-1	117	259	18.9	22	ABalaaaarlp	155	0	0	0		0	0	0	0	0
301	1	43	17	-1	560	325	10.1	27	Capppaa	279	-958	0	0		0	0	0	0	0
302	1	21	117	-1	224	199	21.9	24	ABprpapaaaa	208	-163	0	0		0	0	0	0	0
303	1	72	411	-1	286	192	25.5	28	ABarapppapp	284	-996	0	0		0	0	0	0	0
304	1	346	463	-1	311	360	9.9	29	ABplapaaapa	281	596	0	0		0	0	0	0	0
305	1	231	288	-1	281	211	18.9	26	ABarapappaa	217	713	0	0		0	0	0	0	0
306	1	407	230	-1	235	244	17.7	23	ABarapaapaa	185	244	0	0		0	0	0	0	0
307	1	442	223	-1	119	297	17.9	24	ABalaaaarla	217	-1074	0	0		0	0	0	0	0
308	1	310	205	-1	180	178	18.4	24	ABalaapppap	101	0	0	0		0	0	0	0	0
309	1	401	217	-1	168	152	21.2	30	ABalaappap	195	-1016	0	0		0	0	0	0	0
310	1	160	343	-1	340	234	8.5	23	MSpaaapap	216	1353	0	0		0	0	0	0	0
311	1	379	348	-1	198	207	23.9	22	ABarappppap	164	-96	0	0		0	0	0	0	0
312	1	118	406	-1	168	288	16.8	23	ABalpaapaaa	213	-464	0	0		0	0	0	0	0
313	1	531	439	-1	384	272	21.0	22	MSaappap	174	1395	0	0		0	0	0	0	0
314	1	345	183	-1	523	261	6.4	32	Caaapp	315	-1364	0	0		0	0	0	0	0
315	1	24	278	-1	218	210	12.0	30	ABaraappapa	210	0	0	0		0	0	0	0	0
316	1	231	433	-1	290	222	17.3	26	ABarapappap	194	-193	0	0		0	0	0	0	0
317	1	215	382	-1	483	284	21.1	32	ABplpappppp	182	-585	0	0		0	0	0	0	0
318	1	156	280	-1	194	189	26.2	27	ABalaapappa	224	590	0	0		0	0	0	0	0
319	1	348	178	-1	151	359	18.7	29	ABalapaapa	471	0	0	0		0	0	0	0	0
320	1	396	356	-1	553	157	12.4	28	ABprapapaa	261	-1706	0	0		0	0	0	0	0
321	1	389	541	-1	583	282	24.3	28	ABprppppppa	27	0	0	0		0	0	0	0	0
322	1	63	386	-1	183	395	15.8	23	ABplpaapapa	223	-368	0	0		0	0	0	0	0
323	1	356	283	-1	315	239	7.2	23	MSpaaapaa	188	0	0	0		0	0	0	0	0
324	1	367	187	-1	561	167	20.7	29	ABprapappa	673	0	0	0		0	0	0	0	0
325	1	137	64	-1	281	297	6.5	25	MSappppa	-20	0	0	0		0	0	0	0	0
326	1	59	391	-1	291	338	20.9	23	ABplpapaaap	234	-717	0	0		0	0	0	0	0
327	1	192	93	-1	199	352	15.2	26	ABalppppaad	-207	0	0	0		0	0	0	0	0
328	1	425	26	-1	537	370	20.7	23	ABplapppapa	180	76	0	0		0	0	0	0	0
329	1	168	263	-1	460	377	15.1	30	Capaap	-46	0	0	0		0	0	0	0	0
330	1	109	211	-1	221	226	15.9	27	ABaraaapapa	213	-437	0	0		0	0	0	0	0
331	1	266	163	-1	524	403	14.0	27	ABarppappp	366	0	0	0		0	0	0	0	0
332	1	80	200	-1	384	162	10.6	28	Dpapp	282	-63	0	0		0	0	0	0	0
333	1	82	487	-1	294	217	24.4	23	ABarappaaap	293	0	0	0		0	0	0	0	0
334	1	89	302	-1	590	219	13.5	30	Caapa	297	-968	0	0		0	0	0	0	0
335	1	220	368	-1	149	340	10.3	27	ABalapapppp	-61	0	0	0		0	0	0	0	0
336	1	149	22	-1	430	164	10.4	26	Dppap	19	0	0	0		0	0	0	0	0
337	1	444	10	-1	234	217	7.0	24	MSpaaaaaa	223	47	0	0		0	0	0	0	0
338	1	409	186	-1	379	179	4.8	29	Cpaaaa	113	0	0	0		0	0	0	0	0
339	1	77	137	-1	493	124	12.7	32	ABprappapa	184	0	0	0		0	0	0	0	0
340	1	437	87	-1	154	322	19.5	24	ABalppappaa	-248	0	0	0		0	0	0	0	0
341	0	420	-1	-1	221	258	23.5	23		58	0	0	0		0	0	0	0	0
342	1	399	97	-1	458	238	11.9	33	Epraa	261	804	0	0		0	0	0	0	0
343	1	375	279	-1	588	210	20.0	29	ABprapapppp	299	-556	0	0		0	0	0	0	0
344	1	230	388	-1	466	270	10.0	32	Eplaa	367	0	0	0		0	0	0	0	0
345	1	46	338	-1	282	126	23.4	26	ABpraappaa	245	-85	0	0		0	0	0	0	0
346	1	16	166	-1	189	234	24.5	26	ABaraaapppp	227	87	0	0		0	0	0	0	0
347	1	90	346	-1	232	348	12.9	24	ABplaapapaa	232	0	0	0		0	0	0	0	0
348	1	289	297	-1	134	321	13.6	29	ABalapappap	258	358	0	0		0	0	0	0	0
349	1	424	430	-1	574	169	16.5	28	ABarpppppp	284	3	0	0		0	0	0	0	0
350	1	408	245	-1	356	165	20.8	25	ABprppaapaa	222	742	0	0		0	0	0	0	0
351	0	385	-1	-1	323	401	22.5	23		226	212	0	0		0	0	0	0	0
352	1	78	255	-1	494	184	10.3	30	Cpppaa	258	-975	0	0		0	0	0	0	0
353	1	67	18	-1	232	297	18.7	29	ABalpappaap	262	427	0	0		0	0	0	0	0
354	1	423	399	-1	580	322	22.2	30	ABplppppppp	302	-994	0	0		0	0	0	0	0
355	1	468	451	-1	208	305	17.4	22	ABalpaaapaa	387	0	0	0		0	0	0	0	0
356	1	139	361	-1	322	405	19.2	24	ABplppaapaa	210	605	0	0		0	0	0	0	0
357	1	371	127	-1	508	152	21.6	30	ABprappapp	307	793	0	0		0	0	0	0	0
358	1	171	290	-1	505	412	20.0	28	ABplapappa	277	1334	0	0		0	0	0	0	0
359	1	283	431	-1	430	312	5.5	31	Dappp	303	-1238	0	0		0	0	0	0	0
360	1	353	191	-1	308	134	9.5	26	ABprapaaaap	287	0	0	0		0	0	0	0	0
361	1	85	141	-1	297	362	24.2	29	ABalpapapap	289	156	0	0		0	0	0	0	0
362	1	174	417	-1	189	286	24.3	22	ABalpaappap	171	987	0	0		0	0	0	0	0
363	1	260	422	-1	494	298	24.6	26	ABplppppapp	29	0	0	0		0	0	0	0	0
364	1	87	277	-1	242	362	24.6	30	ABalppaappp	249	-239	0	0		0	0	0	0	0
365	1	406	107	-1	472	215	22.1	30	MSpappap	9	0	0	0		0	0	0	0	0
366	1	38	458	-1	243	362	14.7	26	ABalpppppap	218	-267	0	0		0	0	0	0	0
367	1	123	299	-1	383	266	11.1	29	Earaa	-81	0	0	0		0	0	0	0	0
368	1	306	360	-1	607	291	16.4	35	Cpappd	351	-614	0	0		0	0	0	0	0
369	1	210	24	-1	183	118	18.5	30	ABpraaaappp	252	325	0	0		0	0	0	0	0
370	1	335	144	-1	248	170	24.0	26	ABprpapapaa	156	-43	0	0		0	0	0	0	0
371	1	198	220	-1	191	249	20.6	24	ABaraaaaapa	239	-388	0	0		0	0	0	0	0
372	1	304	329	-1	425	271	10.8	32	Earap	300	524	0	0		0	0	0	0	0
373	1	134	197	-1	381	248	20.2	24	MSpapappp	219	85	0	0		0	0	0	0	0
374	1	52	462	-1	548	199	21.7	26	ABprapppaa	237	1053	0	0		0	0	0	0	0
375	1	450	429	-1	150	334	22.6	23	ABalppaaapa	219	32	0	0		0	0	0	0	0
376	1	196	387	-1	465	335	16.4	26	MSappaap	209	445	0	0		0	0	0	0	0
377	1	441	179	-1	251	216	9.5	27	MSpaaaapp	210	-182	0	0		0	0	0	0	0
378	1	443	437	-1	153	356	22.6	28	ABalppaaapp	225	602	0	0		0	0	0	0	0
379	0	391	-1	-1	173	237	4.4	22		141	238	0	0		0	0	0	0	0
380	1	195	331	-1	190	400	20.1	26	ABalpppapad	210	610	0	0		0	0	0	0	0
381	1	194	85	-1	246	355	20.5	23	ABplpaaappp	201	141	0	0		0	0	0	0	0
382	1	368	215	-1	559	348	15.6	26	Cappapp	51	0	0	0		0	0	0	0	0
383	1	217	159	-1	291	241	20.7	28	ABarapapppp	280	-1307	0	0		0	0	0	0	0
384	1	161	495	-1	527	261	14.4	33	Eprpa	331	1150	0	0		0	0	0	0	0
385	1	327	150	-1	500	373	16.4	31	Capapp	314	204	0	0		0	0	0	0	0
386	1	430	354	-1	303	323	5.2	23	ABarppaaaa	237	-1061	0	0		0	0	0	0	0
387	1	474	201	-1	239	387	16.5	22	ABplpaapaap	336	0	0	0		0	0	0	0	0
388	1	281	84	-1	532	226	22.9	26	ABprpppaapa	257	377	0	0		0	0	0	0	0
389	1	343	269	-1	572	365	22.5	28	ABplappppp	267	194	0	0		0	0	0	0	0
390	1	344	114	-1	119	295	22.3	25	ABalaaaalpa	204	498	0	0		0	0	0	0	0
391	1	170	96	-1	239	149	24.5	24	ABprpaaapaa	183	-316	0	0		0	0	0	0	0
392	1	374	301	-1	187	156	22.4	26	ABpraaaaaap	232	-198	0	0		0	0	0	0	0
393	0	453	-1	-1	251	215	23.6	27		270	-390	0	0		0	0	0	0	0
394	1	75	236	-1	305	178	13.3	25	MSpppaaa	217	987	0	0		0	0	0	0	0
395	1	405	68	-1	362	352	16.4	34	MSaapppa	324	1196	0	0		0	0	0	0	0
396	1	352	52	-1	335	165	10.0	26	Dpaap	258	-198	0	0		0	0	0	0	0
397	1	473	62	-1	176	312	8.2	31	ABplaaaaapp	230	-202	0	0		0	0	0	0	0
398	1	328	393	-1	500	247	4.6	31	Caaapa	310	96	0	0		0	0	0	0	0
399	1	172	240	-1	284	113	18.1	29	ABpraaapppa	19	0	0	0		0	0	0	0	0
400	1	74	339	-1	208	229	5.3	31	ABarpaapa	296	516	0	0		0	0	0	0	0
401	1	19	529	-1	398	155	24.6	26	ABprpaaaapp	-29	0	0	0		0	0	0	0	0
402	1	380	190	-1	202	189	21.4	27	ABprpaaaaaa	215	-187	0	0		0	0	0	0	0
403	1	184	138	-1	462	158	6.4	33	Caaaa	321	33	0	0		0	0	0	0	0
404	1	100	38	-1	596	340	18.5	29	Caappv	260	-1281	0	0		0	0	0	0	0
405	1	361	274	-1	205	323	19.7	26	MSapaaaa	176	-663	0	0		0	0	0	0	0
406	1	398	405	-1	471	407	20.6	30	ABplapapap	278	494	0	0		0	0	0	0	0
407	1	221	469	-1	451	362	25.1	27	ABplpppaaap	76	0	0	0		0	0	0	0	0
408	1	271	16	-1	364	212	23.0	26	ABprpappaap	263	-280	0	0		0	0	0	0	0
409	1	284	231	-1	360	246	7.4	27	MSaaappp	265	786	0	0		0	0	0	0	0
410	1	326	367	-1	483	339	25.3	27	ABplppppapa	248	-132	0	0		0	0	0	0	0
411	1	522	464	-1	550	288	24.9	24	ABprpppapap	184	477	0	0		0	0	0	0	0
412	1	418	305	-1	151	387	13.9	26	ABalpppaapd	175	-39	0	0		0	0	0	0	0
413	1	298	143	-1	488	128	18.1	28	ABprappaap	283	-45	0	0		0	0	0	0	0
414	1	463	320	-1	398	213	23.6	27	ABprpapppaa	269	137	0	0		0	0	0	0	0
415	1	315	455	-1	131	229	8.0	24	ABarpaaaaa	227	-243	0	0		0	0	0	0	0
416	0	381	-1	-1	161	121	15.8	25		64	0	0	0		0	0	0	0	0
417	1	93	270	-1	274	246	25.3	25	ABarappaapa	192	557	0	0		0	0	0	0	0
418	1	236	37	-1	100	238	15.8	24	ABalaaappll	240	-112	0	0		0	0	0	0	0
419	1	116	77	-1	385	366	12.9	26	Capaaaa	213	-166	0	0		0	0	0	0	0
420	1	349	45	-1	335	159	23.7	26	ABarappapap	249	390	0	0		0	0	0	0	0
421	1	301	48	-1	390	127	12.9	25	ABprapaaapp	246	-103	0	0		0	0	0	0	0
422	1	262	198	-1	234	202	17.9	23	ABarapaapap	210	-85	0	0		0	0	0	0	0
423	1	387	311	-1	326	387	7.4	29	ABarppaaap	294	-73	0	0		0	0	0	0	0
424	1	307	401	-1	232	230	24.4	25	ABarapppapa	156	628	0	0		0	0	0	0	0
425	1	261	109	-1	330	264	11.8	27	MSaaapapp	277	1007	0	0		0	0	0	0	0
426	1	162	394	-1	555	243	25.4	26	ABprpppaapp	266	410	0	0		0	0	0	0	0
427	1	303	49	-1	244	104	11.2	28	ABarpapppa	250	688	0	0		0	0	0	0	0
428	1	204	228	-1	273	327	24.4	27	ABalpapapaa	270	-86	0	0		0	0	0	0	0
429	1	317	291	-1	329	272	23.1	25	ABarapapapp	244	312	0	0		0	0	0	0	0
430	1	197	442	-1	370	117	19.9	25	ABprapaapa	245	206	0	0		0	0	0	0	0
431	1	290	408	-1	424	107	15.2	26	ABprapaapp	260	161	0	0		0	0	0	0	0
432	1	438	123	473	569	232	21.9	29	ABprapppap	356	0	0	0		0	0	0	0	0
433	1	144	421	-1	272	311	16.2	23	ABalpaaappp	197	0	0	0		0	0	0	0	0
434	1	390	345	-1	172	377	22.0	23	ABalpppaaap	104	0	0	0		0	0	0	0	0
435	1	175	407	-1	468	185	23.5	30	ABprppappp	85	0	0	0		0	0	0	0	0
436	1	97	253	-1	527	234	25.4	27	ABprpppapaa	387	0	0	0		0	0	0	0	0
437	1	146	-1	-1	522	326	25.4	28	ABplpppapaa	-106	0	0	0		0	0	0	0	0
438	1	451	151	-1	453	148	24.1	26	ABprppapapa	183	0	0	0		0	0	0	0	0
439	1	292	237	-1	301	222	5.2	28	ABarpaappp	162	0	0	0		0	0	0	0	0
440	1	216	392	-1	207	162	19.1	23	ABpraaapaad	168	0	0	0		0	0	0	0	0
441	1	458	324	-1	608	294	19.3	24	Caappd	233	0	0	0		0	0	0	0	0
442	1	166	457	-1	128	346	20.0	22	ABalpppaaaa	96	0	0	0		0	0	0	0	0
443	1	331	444	-1	247	379	20.1	22	ABplpaapppa	98	0	0	0		0	0	0	0	0
444	1	23	312	-1	334	253	10.3	24	MSaaaappp	-84	0	0	0		0	0	0	0	0
445	1	464	317	-1	162	215	24.0	21	ABarapppaaa	438	0	0	0		0	0	0	0	0
446	1	492	298	-1	298	207	15.3	23	ABarapaappp	177	-213	0	0		0	0	0	0	0
447	1	469	400	-1	319	153	19.8	24	ABprppaaaaa	-129	0	0	0		0	0	0	0	0
448	1	302	365	-1	301	373	20.9	23	ABplpapaapp	-330	0	0	0		0	0	0	0	0
449	1	32	11	-1	254	144	12.2	24	ABpraapapap	12	0	0	0		0	0	0	0	0
450	1	446	238	-1	519	370	22.8	22	ABplpppaapp	-22	0	0	0		0	0	0	0	0
451	1	128	160	-1	277	365	18.9	24	ABplppaaaaa	124	0	0	0		0	0	0	0	0
452	1	366	397	-1	269	179	18.7	23	MSppapap	-6	0	0	0		0	0	0	0	0
453	1	340	452	-1	268	202	4.8	22	ABarpaappa	-29	0	0	0		0	0	0	0	0
454	1	382	379	-1	256	327	21.8	22	ABplpapaaaa	-100	0	0	0		0	0	0	0	0
455	1	293	486	-1	253	216	18.1	25	ABarapaappa	761	0	0	0		0	0	0	0	0
456	1	27	285	-1	476	308	12.7	31	Earpp	226	449	0	0		0	0	0	0	0
457	1	273	28	-1	592	288	21.6	27	ABprppppppp	218	0	0	0		0	0	0	0	0
458	1	462	371	-1	405	368	19.3	24	ABplppapapa	98	0	0	0		0	0	0	0	0
459	1	432	466	-1	524	297	18.6	33	Eplpp	-423	0	0	0		0	0	0	0	0
460	1	41	75	-1	337	305	12.7	26	MSaapaapap	115	0	0	0		0	0	0	0	0
461	1	364	120	-1	251	252	23.5	26	ABarapaaapp	-258	0	0	0		0	0	0	0	0
462	1	29	398	-1	567	303	23.8	27	ABplppppppa	185	-148	0	0		0	0	0	0	0
463	1	452	456	-1	208	248	21.9	22	ABarapaaaaa	-170	0	0	0		0	0	0	0	0
464	1	433	545	-1	278	146	20.0	24	ABprpaapppa	307	0	0	0		0	0	0	0	0
465	1	404	303	-1	386	361	19.7	28	ABplppapaap	151	0	0	0		0	0	0	0	0
466	0	112	-1	-1	284	182	8.1	20		61	0	0	0		0	0	0	0	0
467	1	472	470	-1	402	295	14.5	31	Earpa	657	0	0	0		0	0	0	0	0
468	1	478	27	-1	254	119	22.9	22	ABprpaapapp	238	0	0	0		0	0	0	0	0
469	1	447	46	-1	180	341	22.0	22	ABalppappap	-37	0	0	0		0	0	0	0	0
470	0	152	-1	-1	367	332	18.9	22		158	635	0	0		0	0	0	0	0
471	1	282	86	-1	272	299	19.7	27	ABalpappppp	208	325	0	0		0	0	0	0	0
472	1	347	499	-1	254	137	21.3	24	ABprpaaapap	-480	0	0	0		0	0	0	0	0
473	0	477	-1	-1	595	236	11.5	25		213	50	0	0		0	0	0	0	0
474	1	489	522	-1	429	343	23.9	26	ABplpppaaaa	163	1632	0	0		0	0	0	0	0
475	1	339	472	-1	163	216	14.6	27	MSaaaaaa	71	0	0	0		0	0	0	0	0
476	1	73	474	-1	433	153	20.575	25	ABprppapaap	214	703	0	0		0	0	0	0	0
477	1	481	475	-1	464	168	20.0	24	ABprppapapp	163	177	0	0		0	0	0	0	0
478	1	482	476	-1	478	233	25.0	26	ABprppppaaa	191	-1059	0	0		0	0	0	0	0
479	1	431	72	-1	497	231	21.0	26	ABprpppppaa	193	-1153	0	0		0	0	0	0	0
480	1	483	477	-1	464	209	25.0	26	ABprpppaaaa	450	0	0	0		0	0	0	0	0
481	1	314	478	-1	329	212	23.0	23	ABprpappaaa	146	506	0	0		0	0	0	0	0
482	1	484	479	-1	200	343	23.0	24	ABalppapppa	48	0	0	0		0	0	0	0	0
483	1	485	480	-1	275	355	20.0	22	ABplpapaapa	202	-343	0	0		0	0	0	0	0
484	1	486	481	-1	320	337	21.0	24	ABplpapapaa	163	421	0	0		0	0	0	0	0
485	1	487	482	-1	341	335	20.0	24	ABplpapapap	177	-212	0	0		0	0	0	0	0
486	1	488	483	-1	483	347	23.0	26	Capppp	240	885	0	0		0	0	0	0	0
487	1	490	484	-1	260	375	22.0	24	ABplpaapppp	135	199	0	0		0	0	0	0	0
488	1	491	88	-1	287	297	15.0	25	ABaraapappa	322	618	0	0		0	0	0	0	0
489	1	127	485	-1	275	166	14.0	24	MSppapaa	171	929	0	0		0	0	0	0	0
490	1	49	488	-1	293	291	24.0	24	ABplpappaaa	242	1035	0	0		0	0	0	0	0
491	1	470	443	-1	334	297	4.0	25	ABarppaapa	-54	0	0	0		0	0	0	0	0
492	1	493	489	-1	127	312	18.0	24	ABalaaaala	223	861	0	0		0	0	0	0	0
493	1	13	490	-1	125	327	12.65	26	ABalapapppa	233	340	0	0		0	0	0	0	0
494	1	459	491	-1	190	326	24.0	24	ABalppapaap	293	0	0	0		0	0	0	0	0
495	1	494	492	-1	146	378	17.0	22	ABalpppaapv	44	0	0	0		0	0	0	0	0
496	1	495	493	-1	341	307	15.0	23	MSaapappa	192	0	0	0		0	0	0	0	0
497	1	496	494	-1	380	219	12.0	29	Ealaa	176	-192	0	0		0	0	0	0	0
498	1	497	496	-1	504	268	18.0	28	Eprpp	302	808	0	0		0	0	0	0	0
499	1	498	497	-1	511	304	16.0	30	Eplpa	327	850	0	0		0	0	0	0	0
500	1	316	378	-1	230	154	18.5	27	ABprpaaaaap	68	0	0	0		0	0	0	0	0
501	0	499	-1	-1	243	112	19.0	22		163	0	0	0		0	0	0	0	0
502	1	500	500	-1	222	179	20.0	24	ABprpaapaaa	145	-295	0	0		0	0	0	0	0
503	1	501	501	-1	292	138	22.0	25	ABprpaapppp	27	0	0	0		0	0	0	0	0
504	1	503	502	-1	380	189	25.0	25	ABprpaaaapa	192	362	0	0		0	0	0	0	0
505	1	504	503	-1	496	193	24.0	25	ABprpppaaap	193	-770	0	0		0	0	0	0	0
506	1	506	504	-1	503	224	24.0	26	ABprppppapa	191	-1059	0	0		0	0	0	0	0
507	1	505	505	-1	493	243	23.0	26	ABprppppaap	191	-1059	0	0		0	0	0	0	0
508	1	400	506	-1	390	172	22.0	24	ABarappappa	177	-610	0	0		0	0	0	0	0
509	0	507	-1	-1	470	191	22.0	25		334	-1286	0	0		0	0	0	0	0
510	1	508	507	-1	409	168	20.0	23	ABprppappaa	369	0	0	0		0	0	0	0	0
511	1	509	508	-1	438	164	22.0	23	ABprppappap	-60	0	0	0		0	0	0	0	0
512	1	510	509	-1	344	151	19.0	25	ABprppaaaap	201	448	0	0		0	0	0	0	0
513	1	511	510	-1	275	187	23.0	25	ABprpaaappa	249	310	0	0		0	0	0	0	0
514	1	512	511	-1	312	163	21.0	25	ABprpapappp	193	371	0	0		0	0	0	0	0
515	1	513	512	-1	460	319	25.0	25	ABplppppaap	173	-85	0	0		0	0	0	0	0
516	1	515	536	-1	411	348	22.0	24	ABplppapppa	210	-120	0	0		0	0	0	0	0
517	1	7	513	-1	437	362	23.0	23	ABplppapppp	198	516	0	0		0	0	0	0	0
518	1	516	515	-1	410	301	24.0	25	ABplpapppaa	168	-591	0	0		0	0	0	0	0
519	1	517	517	-1	363	368	20.0	24	ABplppapaaa	192	-173	0	0		0	0	0	0	0
520	1	518	518	-1	350	313	24.0	24	ABplpapappa	177	-212	0	0		0	0	0	0	0
521	0	519	-1	-1	258	348	24.0	24		135	199	0	0		0	0	0	0	0
522	1	520	520	-1	392	298	23.0	24	ABplpapappp	232	0	0	0		0	0	0	0	0
523	1	521	521	-1	314	312	24.0	26	ABplpappaap	-195	0	0	0		0	0	0	0	0
524	1	514	523	-1	432	312	23.0	24	ABplppppaaa	286	170	0	0		0	0	0	0	0
525	1	523	524	-1	520	283	25.0	25	ABplpppapap	258	-503	0	0		0	0	0	0	0
526	1	524	525	-1	587	327	20.0	29	Cpappv	78	0	0	0		0	0	0	0	0
527	0	525	-1	-1	313	229	25.0	24		193	-119	0	0		0	0	0	0	0
528	1	324	527	-1	225	188	24.0	23	ABarapppppa	370	0	0	0		0	0	0	0	0
529	1	526	528	-1	422	148	23.0	27	ABarappappp	271	864	0	0		0	0	0	0	0
530	0	527	-1	-1	332	298	24.0	26		210	-1271	0	0		0	0	0	0	0
531	1	528	531	-1	266	243	23.0	22	ABarapapapa	-215	0	0	0		0	0	0	0	0
532	1	471	532	-1	256	343	26.0	26	ABalppapapp	284	0	0	0		0	0	0	0	0
533	0	519	-1	-1	266	360	23.0	24		135	199	0	0		0	0	0	0	0
534	1	529	212	-1	219	255	23.0	22	ABarapaaapa	179	0	0	0		0	0	0	0	0
535	1	530	389	-1	315	238	24.800001	27	ABarappaapp	255	46	0	0		0	0	0	0	0
536	1	532	534	-1	366	333	25.0	25	ABplppaappa	180	45	0	0		0	0	0	0	0
537	0	533	-1	-1	289	165	21.0	23		143	-87	0	0		0	0	0	0	0
538	1	534	537	-1	374	178	21.0	24	ABprppaapap	0	0	0	0		0	0	0	0	0
539	1	535	538	-1	536	349	22.0	26	ABplapppapp	231	-167	0	0		0	0	0	0	0
540	1	536	539	-1	425	206	25.0	26	ABprppaappp	214	328	0	0		0	0	0	0	0
541	1	537	420	-1	515	349	25.0	24	ABplpppaapa	230	-565	0	0		0	0	0	0	0
542	1	538	540	-1	221	323	25.0	22	ABalppapapa	173	359	0	0		0	0	0	0	0
543	1	539	542	-1	326	187	19.0	25	MSppaapp	211	889	0	0		0	0	0	0	0
544	0	540	-1	-1	334	147	21.0	22		270	0	0	0		0	0	0	0	0
545	1	541	544	-1	390	143	22.0	22	ABprpapaapp	125	0	0	0		0	0	0	0	0
546	1	542	450	-1	264	163	22.0	25	ABprpapapap	170	92	0	0		0	0	0	0	0
547	1	362	546	-1	355	175	23.0	25	ABprpappapa	180	722	0	0		0	0	0	0	0
548	1	544	547	-1	438	219	23.0	25	ABprpappppa	254	-29	0	0		0	0	0	0	0
549	0	545	-1	-1	432	153	25.0	27		254	-418	0	0		0	0	0	0	0
550	1	546	549	-1	467	258	24.0	25	ABprpappppp	176	47	0	0		0	0	0	0	0
551	1	547	550	-1	378	157	23.0	24	ABprpapaapa	201	268	0	0		0	0	0	0	0
552	1	548	551	-1	207	346	17.0	22	ABplpaapaaa	182	0	0	0		0	0	0	0	0
553	1	5	552	-1	254	211	24.0	22	ABarapppppp	187	-70	0	0		0	0	0	0	0
554	1	550	553	-1	238	226	23.0	22	ABarappaaaa	283	0	0	0		0	0	0	0	0
555	1	183	275	-1	111	197	17.033333	26	ABalaaapplr	180	0	0	0		0	0	0	0	0
556	1	552	555	-1	112	217	21.0	22	ABalaapaaa	-7	0	0	0		0	0	0	0	0
557	1	553	556	-1	202	292	22.0	22	ABalpaaaapa	167	174	0	0		0	0	0	0	0
