# Supplementary material for: The AP-2 Transcription Factor APTF-2 Is Required for Neuroblast and Epidermal Morphogenesis in Caenorhabditis elegans Embryogenesis
Source: PLoS Genet. 2016 May 13;12(5):e1006048. doi: 10.1371/journal.pgen.1006048 (PMC4866721; doi:10.1371/journal.pgen.1006048)
Supplement: S5 Text — (ZIP) [file pgen.1006048.s033.zip › nuclei/t197-nuclei]

1	1	28	153	-1	270	157	10.3	27	MSppppap	-93	0	0	0		0	0	0	0	0
2	1	93	384	-1	542	184	8.3	29	Cpaapp	280	284	0	0		0	0	0	0	0
3	1	292	142	-1	301	258	22.8	27	ABarapapppa	258	162	0	0		0	0	0	0	0
4	1	225	281	-1	248	410	9.5	29	ABplaaappa	279	0	0	0		0	0	0	0	0
5	1	48	113	-1	253	395	23.1	26	ABplaappaa	36	0	0	0		0	0	0	0	0
6	1	263	327	-1	257	294	10.2	24	MSaaapaap	229	-200	0	0		0	0	0	0	0
7	1	286	141	-1	260	381	8.5	29	ABplaapappp	261	414	0	0		0	0	0	0	0
8	1	265	424	-1	198	226	12.9	24	ABaraappaap	217	0	0	0		0	0	0	0	0
9	1	161	82	-1	196	337	25.3	29	ABalppaappa	256	-177	0	0		0	0	0	0	0
10	1	337	49	-1	233	221	6.7	23	MSpaaaaaa	225	96	0	0		0	0	0	0	0
11	1	449	373	-1	258	143	12.4	24	ABpraapapap	210	16	0	0		0	0	0	0	0
12	0	-1	-1	-1	369	335	19.1	22		153	586	0	0		0	0	0	0	0
13	1	14	52	-1	297	242	14.5	28	ABaraapppap	226	0	0	0		0	0	0	0	0
14	1	3	1	-1	196	351	19.6	25	ABplpaaaaaa	250	1517	0	0		0	0	0	0	0
15	1	21	389	-1	343	123	12.5	28	ABprapaaapa	277	305	0	0		0	0	0	0	0
16	1	408	390	-1	364	210	23.0	26	ABprpappaap	260	-467	0	0		0	0	0	0	0
17	1	301	397	-1	558	321	9.8	28	Capppaa	284	-370	0	0		0	0	0	0	0
18	1	353	89	-1	227	300	19.1	28	ABalpappaap	275	155	0	0		0	0	0	0	0
19	1	75	12	-1	247	303	14.2	26	ABalpaapapp	265	259	0	0		0	0	0	0	0
20	1	257	123	-1	225	356	16.7	24	ABalpppppaa	207	363	0	0		0	0	0	0	0
21	0	537	-1	-1	295	164	21.7	25		207	-171	0	0		0	0	0	0	0
22	1	336	265	-1	426	161	10.3	26	Dppap	236	-11	0	0		0	0	0	0	0
23	1	62	325	-1	418	365	9.2	27	Dapap	14	0	0	0		0	0	0	0	0
24	1	369	278	-1	182	123	18.5	28	ABpraaaappp	20	0	0	0		0	0	0	0	0
25	1	291	85	-1	298	154	17.6	27	MSppppaa	272	-1260	0	0		0	0	0	0	0
26	1	328	254	-1	542	367	21.0	23	ABplapppapa	223	241	0	0		0	0	0	0	0
27	1	468	329	-1	254	118	22.9	22	ABprpaapapp	-110	0	0	0		0	0	0	0	0
28	1	457	305	-1	590	287	22.3	28	ABprppppppp	273	-231	0	0		0	0	0	0	0
29	1	33	365	-1	246	377	11.5	24	ABplaapapap	195	-880	0	0		0	0	0	0	0
30	1	170	65	-1	423	410	9.7	28	ABplappapa	264	176	0	0		0	0	0	0	0
31	1	197	31	-1	292	369	15.7	28	MSapppaa	285	-445	0	0		0	0	0	0	0
32	1	52	54	-1	250	317	18.7	27	ABalpapppaa	114	0	0	0		0	0	0	0	0
33	1	119	56	-1	264	272	21.5	28	ABalpappppa	275	0	0	0		0	0	0	0	0
34	1	103	50	-1	191	191	7.1	26	ABarpapaapp	259	-3	0	0		0	0	0	0	0
35	0	76	-1	-1	240	119	18.1	25		-36	0	0	0		0	0	0	0	0
36	1	267	47	-1	337	210	12.2	31	MSpaapapp	-62	0	0	0		0	0	0	0	0
37	1	418	411	-1	99	240	16.0	24	ABalaaappll	188	-164	0	0		0	0	0	0	0
38	1	404	180	-1	598	339	18.5	28	Caappv	282	-345	0	0		0	0	0	0	0
39	1	41	91	-1	306	308	18.1	28	MSaapaaaa	266	463	0	0		0	0	0	0	0
40	1	147	208	-1	434	157	13.7	34	Cppaaa	327	401	0	0		0	0	0	0	0
41	1	180	206	-1	363	203	15.3	32	MSpapaapp	329	0	0	0		0	0	0	0	0
42	1	271	14	-1	124	318	22.5	28	ABalaaaalpp	230	439	0	0		0	0	0	0	0
43	1	57	171	-1	603	245	22.3	29	ABprappppp	-39	0	0	0		0	0	0	0	0
44	1	151	189	-1	450	187	18.5	32	MSpapppp	322	424	0	0		0	0	0	0	0
45	1	420	386	-1	340	156	23.8	24	ABarappapap	216	154	0	0		0	0	0	0	0
46	1	469	371	-1	183	341	21.9	21	ABalppappap	170	738	0	0		0	0	0	0	0
47	0	416	-1	-1	165	120	15.8	25		67	0	0	0		0	0	0	0	0
48	1	421	334	-1	388	127	12.8	25	ABprapaaapp	252	278	0	0		0	0	0	0	0
49	1	427	226	-1	240	105	11.3	28	ABarpapppa	388	0	0	0		0	0	0	0	0
50	1	24	452	-1	308	194	22.0	23	ABprpaaappp	184	-361	0	0		0	0	0	0	0
51	1	149	114	-1	563	279	7.9	31	Cpapap	319	330	0	0		0	0	0	0	0
52	1	396	417	-1	332	162	10.4	26	Dpaap	259	-917	0	0		0	0	0	0	0
53	1	143	136	-1	267	273	17.6	24	ABalpapppap	-123	0	0	0		0	0	0	0	0
54	0	125	-1	-1	401	171	22.0	23		237	89	0	0		0	0	0	0	0
55	1	58	135	-1	494	410	12.5	29	ABplapapaa	276	142	0	0		0	0	0	0	0
56	1	288	401	-1	278	106	9.7	29	ABarpapppp	235	309	0	0		0	0	0	0	0
57	1	285	188	-1	343	240	20.7	24	MSpapaaap	223	262	0	0		0	0	0	0	0
58	1	190	319	-1	269	331	7.7	25	MSapppap	235	-210	0	0		0	0	0	0	0
59	1	123	448	-1	168	283	19.8	24	ABaraaaaaaa	125	0	0	0		0	0	0	0	0
60	1	274	186	-1	152	169	11.3	23	ABalapppppa	-34	0	0	0		0	0	0	0	0
61	1	236	540	-1	225	321	23.7	24	ABalppapppp	202	382	0	0		0	0	0	0	0
62	1	397	81	-1	174	315	8.4	29	ABplaaaaapp	-109	0	0	0		0	0	0	0	0
63	1	207	271	-1	193	255	10.3	26	MSaaaaapa	201	-126	0	0		0	0	0	0	0
64	1	325	138	-1	280	299	6.5	26	MSappppa	-68	0	0	0		0	0	0	0	0
65	1	108	322	-1	293	210	13.5	28	MSpaapapa	45	0	0	0		0	0	0	0	0
66	1	176	293	-1	312	205	16.5	24	ABaraappppa	141	0	0	0		0	0	0	0	0
67	1	43	70	-1	330	368	19.0	24	ABplppaapap	215	1689	0	0		0	0	0	0	0
68	1	395	414	-1	362	354	15.8	32	MSaapppa	320	269	0	0		0	0	0	0	0
69	0	172	-1	-1	260	216	25.6	25		213	-201	0	0		0	0	0	0	0
70	1	81	72	-1	239	284	23.7	28	ABalpappapa	95	0	0	0		0	0	0	0	0
71	1	15	129	-1	215	227	19.8	25	ABaraaaaapp	250	44	0	0		0	0	0	0	0
72	1	479	449	-1	494	223	21.0	25	ABprpppppaa	236	95	0	0		0	0	0	0	0
73	1	208	160	-1	234	409	13.3	29	ABalpppppppa	234	167	0	0		0	0	0	0	0
74	1	111	423	-1	215	156	25.2	25	ABalaapappp	226	96	0	0		0	0	0	0	0
75	1	460	413	-1	339	304	12.5	28	MSaapaapap	195	128	0	0		0	0	0	0	0
76	1	60	236	-1	137	195	13.3	24	ABalappppaa	317	0	0	0		0	0	0	0	0
77	1	419	207	-1	387	365	12.6	25	Capaaaa	192	1094	0	0		0	0	0	0	0
78	1	18	122	-1	257	147	14.5	27	ABpraaappap	249	13	0	0		0	0	0	0	0
79	1	244	311	-1	152	294	24.2	29	ABalpaapppp	222	873	0	0		0	0	0	0	0
80	1	42	408	-1	169	227	14.2	33	ABaraappaaa	37	0	0	0		0	0	0	0	0
81	1	283	286	-1	191	288	20.4	29	ABalpaaaaaa	267	270	0	0		0	0	0	0	0
82	1	181	115	-1	190	295	18.4	25	ABaraaaaaap	202	-811	0	0		0	0	0	0	0
83	1	216	214	-1	233	291	21.9	22	ABalpaaaaap	199	949	0	0		0	0	0	0	0
84	1	388	242	-1	530	222	22.4	26	ABprpppaapa	183	-837	0	0		0	0	0	0	0
85	1	381	199	-1	249	352	20.2	23	ABplpaaappp	177	452	0	0		0	0	0	0	0
86	1	471	377	-1	273	294	19.6	28	ABalpappppp	256	335	0	0		0	0	0	0	0
87	1	340	145	-1	153	323	19.8	25	ABalppappaa	329	0	0	0		0	0	0	0	0
88	1	488	132	-1	290	299	14.8	29	ABaraapappa	237	743	0	0		0	0	0	0	0
89	1	196	146	-1	235	200	15.4	27	ABaraaapapp	132	0	0	0		0	0	0	0	0
90	1	228	120	-1	347	372	10.6	25	ABplapaaapp	42	0	0	0		0	0	0	0	0
91	1	23	7	-1	398	331	20.9	25	ABplppappap	237	-1309	0	0		0	0	0	0	0
92	1	294	48	-1	504	248	11.0	32	Eprap	313	-147	0	0		0	0	0	0	0
93	1	327	261	-1	197	353	15.4	26	ABalppppaad	161	0	0	0		0	0	0	0	0
94	1	138	118	-1	556	211	10.3	29	Cpppap	278	-676	0	0		0	0	0	0	0
95	1	83	150	-1	155	202	20.9	25	ABarappppaa	242	-456	0	0		0	0	0	0	0
96	1	391	63	-1	239	149	24.7	24	ABprpaaapaa	215	283	0	0		0	0	0	0	0
97	1	342	73	-1	458	235	11.9	34	Epraa	338	258	0	0		0	0	0	0	0
98	1	232	301	-1	281	280	12.9	26	ABaraapapaa	263	173	0	0		0	0	0	0	0
99	1	6	28	-1	227	293	10.4	28	ABaraapaapp	212	0	0	0		0	0	0	0	0
100	1	115	90	-1	329	104	9.9	27	ABarpppaap	269	-108	0	0		0	0	0	0	0
101	1	113	157	-1	287	260	7.4	24	MSaaaapap	256	0	0	0		0	0	0	0	0
102	1	205	77	-1	262	99	16.0	31	ABpraaapppp	274	-334	0	0		0	0	0	0	0
103	1	179	94	-1	223	283	13.7	28	ABalpaapapa	36	0	0	0		0	0	0	0	0
104	1	122	382	-1	162	219	17.4	26	MSppaaaa	209	1005	0	0		0	0	0	0	0
105	1	229	313	-1	315	236	16.3	24	ABaraappppp	200	-823	0	0		0	0	0	0	0
106	1	142	356	-1	373	274	17.9	26	MSaapappp	230	528	0	0		0	0	0	0	0
107	1	365	228	-1	462	202	21.5	28	MSpappap	284	-83	0	0		0	0	0	0	0
108	1	134	108	-1	132	199	23.6	29	ABalaapaap	289	803	0	0		0	0	0	0	0
109	1	425	315	-1	333	262	11.9	26	MSaaapapp	4	0	0	0		0	0	0	0	0
110	1	5	269	-1	517	142	10.8	26	ABarpppppa	-265	0	0	0		0	0	0	0	0
111	1	112	331	-1	128	258	13.4	24	ABalappaapa	238	-718	0	0		0	0	0	0	0
112	1	237	104	-1	238	143	6.9	26	ABarpapapp	253	-101	0	0		0	0	0	0	0
113	1	31	204	-1	148	264	17.0	27	ABaraaaapa	-25	0	0	0		0	0	0	0	0
114	1	390	353	-1	118	293	22.2	24	ABalaaaalpa	229	825	0	0		0	0	0	0	0
115	1	109	110	-1	184	129	13.2	27	ABpraapaapp	4	0	0	0		0	0	0	0	0
116	1	9	218	-1	123	165	14.1	27	ABalappappp	227	-854	0	0		0	0	0	0	0
117	1	302	175	-1	221	198	22.3	22	ABprpapaaaa	173	716	0	0		0	0	0	0	0
118	1	56	253	-1	300	231	11.1	24	MSpaapaap	199	-134	0	0		0	0	0	0	0
119	1	34	8	-1	179	244	23.0	26	ABaraaappap	246	-177	0	0		0	0	0	0	0
120	1	461	268	-1	263	259	24.3	23	ABarapaaapp	172	106	0	0		0	0	0	0	0
121	1	253	290	-1	138	164	16.9	27	ABalaappppp	212	-558	0	0		0	0	0	0	0
122	1	38	69	-1	246	232	20.5	28	ABarapapaap	236	1081	0	0		0	0	0	0	0
123	1	432	453	-1	567	249	22.7	26	ABprapppapp	208	991	0	0		0	0	0	0	0
124	1	242	221	-1	207	159	15.7	27	ABpraapapaa	100	0	0	0		0	0	0	0	0
125	1	77	4	-1	317	364	12.4	27	Daaaa	149	0	0	0		0	0	0	0	0
126	1	135	462	-1	306	312	15.8	25	ABaraapappp	186	112	0	0		0	0	0	0	0
127	1	357	342	-1	503	151	21.5	30	ABprappapp	402	0	0	0		0	0	0	0	0
128	1	188	304	-1	167	338	15.9	24	ABalapappaa	72	0	0	0		0	0	0	0	0
129	1	29	105	-1	214	137	22.7	28	ABpraaaapav	192	0	0	0		0	0	0	0	0
130	1	128	68	-1	335	300	7.6	28	MSappppp	-9	0	0	0		0	0	0	0	0
131	1	198	29	-1	305	288	10.7	25	ABaraapapap	236	0	0	0		0	0	0	0	0
132	1	159	127	-1	209	280	9.0	26	MSaaapaaa	202	382	0	0		0	0	0	0	0
133	1	174	71	-1	371	218	19.7	29	MSpapapa	292	69	0	0		0	0	0	0	0
134	1	136	194	-1	201	125	16.3	23	ABpraaapapa	220	852	0	0		0	0	0	0	0
135	1	61	370	-1	494	333	21.2	32	ABplpppppa	328	616	0	0		0	0	0	0	0
136	1	131	17	-1	353	156	13.1	26	Dpapa	262	-117	0	0		0	0	0	0	0
137	1	339	36	-1	489	122	12.8	32	ABprappapa	320	742	0	0		0	0	0	0	0
138	1	403	354	-1	461	152	6.6	33	Caaaa	336	239	0	0		0	0	0	0	0
139	1	86	299	-1	332	309	17.5	25	MSaapaaap	150	0	0	0		0	0	0	0	0
140	1	300	227	-1	115	260	18.4	22	ABalaaaarlp	178	417	0	0		0	0	0	0	0
141	1	361	303	-1	301	356	24.3	29	ABalpapapap	296	434	0	0		0	0	0	0	0
142	0	298	-1	-1	220	286	16.2	22		196	716	0	0		0	0	0	0	0
143	1	413	5	-1	483	125	18.2	28	ABprappaap	274	1129	0	0		0	0	0	0	0
144	1	370	44	-1	254	174	24.9	23	ABprpapapaa	231	34	0	0		0	0	0	0	0
145	1	178	37	-1	180	154	7.8	24	ABarpappaa	303	0	0	0		0	0	0	0	0
146	1	252	35	-1	194	127	9.8	28	ABarpappap	-167	0	0	0		0	0	0	0	0
147	1	47	41	-1	269	235	11.0	24	MSpaapaaa	206	-457	0	0		0	0	0	0	0
148	1	260	62	-1	440	371	13.3	26	Capaaap	206	-170	0	0		0	0	0	0	0
149	1	230	212	-1	201	176	13.2	27	MSppaaap	69	0	0	0		0	0	0	0	0
150	1	385	192	-1	504	373	16.4	30	Capapp	298	405	0	0		0	0	0	0	0
151	1	438	387	-1	450	148	22.9	22	ABprppapapa	180	-142	0	0		0	0	0	0	0
152	1	238	260	-1	372	138	15.8	26	Dppaa	242	975	0	0		0	0	0	0	0
153	1	277	262	-1	319	291	13.9	22	MSaapaapaa	170	395	0	0		0	0	0	0	0
154	1	160	422	-1	321	113	15.0	24	ABprpaappap	213	876	0	0		0	0	0	0	0
155	1	191	247	-1	365	323	20.4	26	ABplppappaa	229	230	0	0		0	0	0	0	0
156	1	32	18	-1	278	409	20.5	30	ABplaappap	295	-352	0	0		0	0	0	0	0
157	1	68	298	-1	164	263	15.0	25	ABaraapaaaa	225	839	0	0		0	0	0	0	0
158	1	213	23	-1	299	397	12.7	24	ABplpaappap	191	-285	0	0		0	0	0	0	0
159	1	383	272	-1	289	238	20.4	28	ABarapapppp	268	459	0	0		0	0	0	0	0
160	1	451	184	-1	276	368	18.8	24	ABplppaaaaa	-152	0	0	0		0	0	0	0	0
161	1	204	166	-1	198	370	22.9	24	ABplpaaapaa	221	-1050	0	0		0	0	0	0	0
162	1	16	2	-1	320	123	22.0	30	ABpraappap	-8	0	0	0		0	0	0	0	0
163	1	331	241	-1	526	402	14.0	26	ABarppappp	243	-266	0	0		0	0	0	0	0
164	1	249	273	-1	266	334	12.6	25	MSapapaa	245	-312	0	0		0	0	0	0	0
165	1	155	420	-1	267	179	7.5	23	MSpppppa	224	172	0	0		0	0	0	0	0
166	1	346	231	-1	189	237	24.7	28	ABaraaapppp	217	337	0	0		0	0	0	0	0
167	1	278	211	-1	309	362	7.8	26	ABplapaaaaa	245	506	0	0		0	0	0	0	0
168	1	293	87	-1	290	215	8.9	25	MSpaaappa	123	0	0	0		0	0	0	0	0
169	1	36	57	-1	272	229	6.5	25	MSaaaapaa	217	-884	0	0		0	0	0	0	0
170	1	154	276	-1	144	232	6.5	24	ABarpaaaap	243	-1	0	0		0	0	0	0	0
171	1	146	59	-1	338	272	19.9	27	ABalpappapp	36	0	0	0		0	0	0	0	0
172	0	473	-1	-1	594	234	12.1	28		249	89	0	0		0	0	0	0	0
173	1	74	440	-1	133	291	13.5	25	ABalapapapa	20	0	0	0		0	0	0	0	0
174	1	145	289	-1	247	120	14.0	31	ABpraapappp	242	319	0	0		0	0	0	0	0
175	1	164	274	-1	431	188	26.6	31	ABprppaappa	313	153	0	0		0	0	0	0	0
176	1	189	346	-1	105	237	19.3	25	ABalaaaparl	258	298	0	0		0	0	0	0	0
177	1	218	339	-1	251	353	17.9	25	MSapapap	251	1375	0	0		0	0	0	0	0
178	1	319	165	-1	152	360	19.2	30	ABalapaapa	176	0	0	0		0	0	0	0	0
179	1	377	154	-1	252	218	9.5	28	MSpaaaapp	207	138	0	0		0	0	0	0	0
180	1	30	172	-1	126	173	19.5	24	ABalaaapprr	311	0	0	0		0	0	0	0	0
181	1	186	239	-1	136	279	20.2	24	ABalpaapppa	202	0	0	0		0	0	0	0	0
182	1	19	264	-1	135	314	8.8	24	ABplaapaaap	204	194	0	0		0	0	0	0	0
183	1	314	338	-1	523	253	6.2	31	Caaapp	77	0	0	0		0	0	0	0	0
184	1	156	307	-1	158	182	24.1	26	ABpraaaaaaa	266	721	0	0		0	0	0	0	0
185	1	102	255	-1	193	238	16.5	25	ABaraaapaap	229	-102	0	0		0	0	0	0	0
186	1	338	76	-1	377	176	4.8	29	Cpaaaa	288	-246	0	0		0	0	0	0	0
187	1	324	367	-1	551	166	21.5	28	ABprapappa	268	-9	0	0		0	0	0	0	0
188	1	55	86	-1	155	232	22.8	24	ABaraaapppa	222	184	0	0		0	0	0	0	0
189	1	121	53	-1	221	225	9.0	29	MSpaaaapa	259	533	0	0		0	0	0	0	0
190	1	402	161	-1	202	189	21.8	26	ABprpaaaaaa	225	-515	0	0		0	0	0	0	0
191	1	360	116	-1	302	133	9.4	26	ABprapaaaap	-30	0	0	0		0	0	0	0	0
192	1	4	121	-1	103	271	14.7	23	ABalaaapalr	-18	0	0	0		0	0	0	0	0
193	1	94	200	-1	360	336	8.4	25	Daapa	245	0	0	0		0	0	0	0	0
194	1	246	158	-1	128	163	11.0	24	ABpraapaaap	79	0	0	0		0	0	0	0	0
195	1	248	84	-1	315	148	14.2	24	Dpaaa	227	154	0	0		0	0	0	0	0
196	1	258	360	-1	316	346	16.6	24	MSappapp	233	271	0	0		0	0	0	0	0
197	1	373	244	-1	380	247	19.9	25	MSpapappp	201	-198	0	0		0	0	0	0	0
198	1	422	163	-1	234	200	18.0	22	ABarapaapap	212	533	0	0		0	0	0	0	0
199	1	256	368	-1	299	318	10.8	25	MSappaaa	-18	0	0	0		0	0	0	0	0
200	1	332	197	-1	379	160	10.4	28	Dpapp	58	0	0	0		0	0	0	0	0
201	1	387	215	-1	241	388	16.1	22	ABplpaapaap	58	0	0	0		0	0	0	0	0
202	1	54	421	-1	261	210	7.6	22	MSpaaaaap	-70	0	0	0		0	0	0	0	0
203	1	227	193	-1	582	316	15.1	28	Capppap	272	139	0	0		0	0	0	0	0
204	1	299	22	-1	145	366	15.6	29	ABalapaapp	331	0	0	0		0	0	0	0	0
205	1	308	102	-1	179	182	17.9	23	ABalaapppap	201	-898	0	0		0	0	0	0	0
206	1	40	16	-1	253	202	12.6	28	ABaraappapp	-243	0	0	0		0	0	0	0	0
207	1	276	437	-1	160	185	19.1	22	ABalaapppaa	134	679	0	0		0	0	0	0	0
208	1	127	246	-1	518	389	23.6	29	ABplappppa	386	0	0	0		0	0	0	0	0
209	0	171	-1	-1	327	309	21.6	25		256	-101	0	0		0	0	0	0	0
210	0	235	-1	-1	217	315	15.4	24		129	0	0	0		0	0	0	0	0
211	1	330	117	-1	218	221	16.1	27	ABaraaapapa	-105	0	0	0		0	0	0	0	0
212	1	534	296	-1	228	250	23.0	23	ABarapaaapa	175	619	0	0		0	0	0	0	0
213	1	173	363	-1	129	244	21.8	25	ABalaaaarrp	194	-251	0	0		0	0	0	0	0
214	1	245	232	-1	366	274	22.1	26	MSaappaa	252	-159	0	0		0	0	0	0	0
215	1	382	155	-1	560	345	15.5	27	Cappapp	235	389	0	0		0	0	0	0	0
216	1	11	443	-1	208	221	26.7	27	ABarapppaap	244	-8	0	0		0	0	0	0	0
217	1	309	330	415	168	149	21.4	29	ABalaappap	207	887	0	0		0	0	0	0	0
218	1	201	6	-1	337	236	17.4	28	MSpapaapa	225	-460	0	0		0	0	0	0	0
219	1	89	75	-1	462	415	17.4	30	ABplappapp	285	-297	0	0		0	0	0	0	0
220	1	371	333	-1	188	248	20.1	25	ABaraaaaapa	243	0	0	0		0	0	0	0	0
221	1	152	80	-1	171	355	8.4	24	ABplaaapaa	236	0	0	0		0	0	0	0	0
222	1	166	470	-1	460	340	4.4	29	Cpaapa	273	-223	0	0		0	0	0	0	0
223	1	307	445	-1	118	301	18.1	26	ABalaaaarla	243	838	0	0		0	0	0	0	0
224	1	290	133	-1	335	355	23.4	27	ABplpaaaapa	273	123	0	0		0	0	0	0	0
225	1	120	349	-1	115	336	17.3	29	ABalapaaap	252	-122	0	0		0	0	0	0	0
226	1	295	11	-1	415	154	17.4	32	MSpapppa	294	-626	0	0		0	0	0	0	0
227	1	25	15	-1	113	217	10.4	24	ABpraapaaaa	187	753	0	0		0	0	0	0	0
228	1	428	34	-1	269	322	24.3	31	ABalpapapaa	315	857	0	0		0	0	0	0	0
229	1	114	51	-1	169	217	9.0	24	ABalapppapp	197	622	0	0		0	0	0	0	0
230	1	306	219	-1	237	240	17.4	22	ABarapaapaa	173	281	0	0		0	0	0	0	0
231	1	409	213	-1	360	241	7.3	26	MSaaappp	225	150	0	0		0	0	0	0	0
232	1	217	326	-1	267	193	15.7	24	ABaraapppaa	-123	0	0	0		0	0	0	0	0
233	1	239	446	-1	554	370	18.8	31	ABplapapppp	310	1256	0	0		0	0	0	0	0
234	1	17	43	-1	128	230	14.8	26	ABalapppaaa	-8	0	0	0		0	0	0	0	0
235	1	90	60	-1	153	143	14.2	24	ABpraapaapa	202	131	0	0		0	0	0	0	0
236	1	394	309	-1	303	177	13.0	25	MSpppaaa	195	55	0	0		0	0	0	0	0
237	1	439	283	-1	301	207	5.3	26	ABarpaappp	265	248	0	0		0	0	0	0	0
238	1	450	374	-1	517	368	22.8	22	ABplpppaapp	270	0	0	0		0	0	0	0	0
239	1	243	282	-1	324	329	8.9	24	Daaap	233	0	0	0		0	0	0	0	0
240	1	399	295	-1	275	113	18.3	30	ABpraaapppa	259	650	0	0		0	0	0	0	0
241	1	281	455	-1	125	307	11.3	26	ABalapapapp	222	-901	0	0		0	0	0	0	0
242	1	70	366	-1	402	296	20.5	27	MSapaapp	260	459	0	0		0	0	0	0	0
243	1	255	173	-1	154	261	21.6	25	ABaraaappaa	153	0	0	0		0	0	0	0	0
244	1	65	399	-1	458	395	8.7	27	ABarppappa	265	0	0	0		0	0	0	0	0
245	1	350	543	-1	348	157	20.7	27	ABprppaapaa	217	588	0	0		0	0	0	0	0
246	1	139	404	-1	140	317	16.4	28	ABalapaaaa	270	75	0	0		0	0	0	0	0
247	1	163	78	-1	356	307	17.2	29	MSaapapa	152	0	0	0		0	0	0	0	0
248	1	71	224	-1	236	128	21.7	23	ABpraaaapad	181	0	0	0		0	0	0	0	0
249	1	126	257	-1	160	248	18.9	24	ABaraaapaaa	201	-485	0	0		0	0	0	0	0
250	1	185	156	-1	217	383	17.9	26	ABplpaaaaap	-314	0	0	0		0	0	0	0	0
251	1	268	336	-1	363	113	9.5	29	ABarppppaa	256	395	0	0		0	0	0	0	0
252	1	35	66	-1	243	255	7.6	24	MSaaaaapp	-7	0	0	0		0	0	0	0	0
253	1	436	463	-1	526	234	25.3	27	ABprpppapaa	225	-479	0	0		0	0	0	0	0
254	1	10	220	-1	463	344	7.8	26	Cappaaa	267	-178	0	0		0	0	0	0	0
255	1	352	428	-1	492	180	10.3	29	Cpppaa	274	268	0	0		0	0	0	0	0
256	1	49	284	-1	407	239	16.5	29	Ealpa	289	-624	0	0		0	0	0	0	0
257	1	13	263	-1	278	388	6.5	30	ABplaaappp	293	-476	0	0		0	0	0	0	0
258	1	162	400	-1	410	229	4.6	32	Cpaaap	328	70	0	0		0	0	0	0	0
259	1	107	168	-1	216	366	11.3	26	ABalpppappp	230	782	0	0		0	0	0	0	0
260	1	223	292	-1	428	358	17.5	31	MSaapppp	312	522	0	0		0	0	0	0	0
261	1	79	19	-1	278	379	11.5	28	ABalppppppa	107	0	0	0		0	0	0	0	0
262	1	209	405	-1	527	204	18.8	32	Cppapp	326	464	0	0		0	0	0	0	0
263	1	329	27	-1	464	379	14.9	30	Capaap	280	-302	0	0		0	0	0	0	0
264	1	67	392	-1	550	271	22.4	33	Cppppp	315	530	0	0		0	0	0	0	0
265	1	148	394	-1	182	377	11.5	27	ABplaapaapp	237	-171	0	0		0	0	0	0	0
266	1	266	95	-1	193	277	16.1	26	ABalpaapaap	101	0	0	0		0	0	0	0	0
267	1	8	288	-1	389	316	6.4	29	Dappa	230	0	0	0		0	0	0	0	0
268	1	254	229	-1	336	404	15.8	27	ABplapaapa	131	0	0	0		0	0	0	0	0
269	1	389	45	-1	570	361	22.5	30	ABplappppp	-181	0	0	0		0	0	0	0	0
270	1	417	527	-1	281	238	25.4	25	ABarappaapa	256	-506	0	0		0	0	0	0	0
271	1	85	381	-1	176	152	17.5	23	ABpraaaaapv	-266	0	0	0		0	0	0	0	0
272	1	167	103	-1	531	355	11.0	25	Cappapa	252	345	0	0		0	0	0	0	0
273	1	105	378	-1	434	420	15.1	28	ABplappaap	253	0	0	0		0	0	0	0	0
274	1	405	364	-1	201	322	19.5	25	MSapaaaa	137	594	0	0		0	0	0	0	0
275	1	555	210	-1	105	202	17.4	27	ABalaaapplr	242	0	0	0		0	0	0	0	0
276	1	69	240	-1	458	350	21.3	29	MSpappaa	162	0	0	0		0	0	0	0	0
277	1	364	149	-1	244	353	24.5	27	ABalppaappp	236	678	0	0		0	0	0	0	0
278	1	315	107	-1	214	211	11.6	30	ABaraappapa	241	1150	0	0		0	0	0	0	0
279	1	343	249	-1	582	208	20.2	29	ABprapapppp	281	346	0	0		0	0	0	0	0
280	1	318	379	-1	188	186	25.6	26	ABalaapappa	274	0	0	0		0	0	0	0	0
281	1	214	39	-1	518	324	7.4	26	Cappaap	258	-1120	0	0		0	0	0	0	0
282	1	50	337	-1	358	317	13.4	28	MSaapaapp	216	99	0	0		0	0	0	0	0
283	1	323	179	-1	314	241	7.1	23	MSpaaapaa	217	-122	0	0		0	0	0	0	0
284	1	80	30	-1	219	307	7.0	26	MSapappp	172	0	0	0		0	0	0	0	0
285	1	456	177	-1	479	313	11.4	31	Earpp	282	436	0	0		0	0	0	0	0
286	0	462	-1	-1	574	315	23.2	26		220	-140	0	0		0	0	0	0	0
287	1	129	350	-1	205	297	24.7	26	ABalpapaaaa	259	-182	0	0		0	0	0	0	0
288	1	305	21	-1	272	203	18.8	26	ABarapappaa	202	-849	0	0		0	0	0	0	0
289	1	203	119	-1	546	384	16.1	24	ABplapapppa	136	0	0	0		0	0	0	0	0
290	1	358	418	-1	505	412	20.2	28	ABplapappa	266	62	0	0		0	0	0	0	0
291	1	429	403	-1	331	268	23.1	26	ABarapapapp	250	-629	0	0		0	0	0	0	0
292	1	99	101	-1	323	219	20.5	26	MSpapaaaa	-22	0	0	0		0	0	0	0	0
293	1	221	93	-1	224	168	10.4	27	MSppappa	325	0	0	0		0	0	0	0	0
294	1	39	159	-1	190	282	13.0	25	ABaraapaapa	57	0	0	0		0	0	0	0	0
295	1	63	147	-1	240	338	5.0	28	ABplaaaapp	3	0	0	0		0	0	0	0	0
296	1	264	427	-1	294	130	14.1	24	ABprpaappaa	238	116	0	0		0	0	0	0	0
297	1	348	488	-1	136	318	13.8	27	ABalapappap	238	-1205	0	0		0	0	0	0	0
298	1	446	459	-1	291	209	16.0	22	ABarapaappp	146	-206	0	0		0	0	0	0	0
299	1	367	332	-1	385	265	11.0	29	Earaa	287	110	0	0		0	0	0	0	0
300	1	210	291	-1	421	336	9.3	27	Daapp	-54	0	0	0		0	0	0	0	0
301	1	392	407	-1	189	157	22.6	26	ABpraaaaaap	197	-475	0	0		0	0	0	0	0
302	1	334	266	-1	584	215	13.5	28	Caapa	219	104	0	0		0	0	0	0	0
303	1	465	436	-1	389	364	19.4	27	ABplppapaap	274	-240	0	0		0	0	0	0	0
304	1	87	314	-1	407	397	16.2	29	ABplappaaa	185	0	0	0		0	0	0	0	0
305	1	412	233	-1	157	391	14.5	26	ABalpppaapd	167	-669	0	0		0	0	0	0	0
306	1	284	450	-1	219	409	20.0	22	ABplpaapapp	199	-260	0	0		0	0	0	0	0
307	1	287	433	-1	425	230	12.4	32	Ealap	325	899	0	0		0	0	0	0	0
308	1	84	362	-1	216	263	24.8	23	ABalpapaapa	291	0	0	0		0	0	0	0	0
309	1	1	375	-1	229	178	8.5	26	MSppappp	262	-232	0	0		0	0	0	0	0
310	1	165	111	-1	131	286	9.4	24	ABplaaaaaaa	-66	0	0	0		0	0	0	0	0
311	1	423	32	-1	326	388	7.5	28	ABarppaaap	173	0	0	0		0	0	0	0	0
312	1	444	256	-1	336	256	9.8	28	MSaaaappp	284	-235	0	0		0	0	0	0	0
313	1	272	279	-1	155	311	7.3	25	ABplaaaaaap	200	802	0	0		0	0	0	0	0
314	1	26	237	-1	411	181	7.4	30	Dpppa	-302	0	0	0		0	0	0	0	0
315	1	202	13	-1	204	393	9.3	30	ABplaaapap	305	453	0	0		0	0	0	0	0
316	1	59	348	-1	240	353	9.8	25	ABplaapappa	382	0	0	0		0	0	0	0	0
317	1	445	321	-1	163	215	24.8	22	ABarapppaaa	207	442	0	0		0	0	0	0	0
318	1	73	280	-1	375	365	8.3	25	ABarppaapp	247	855	0	0		0	0	0	0	0
319	1	100	426	-1	473	195	6.6	31	Dpppp	132	0	0	0		0	0	0	0	0
320	1	414	323	-1	396	212	23.5	27	ABprpapppaa	218	103	0	0		0	0	0	0	0
321	1	72	112	-1	159	265	7.4	30	ABarpaaapa	290	269	0	0		0	0	0	0	0
322	1	215	46	-1	384	411	13.5	29	ABplapaapp	142	0	0	0		0	0	0	0	0
323	1	289	182	-1	126	243	10.7	25	ABalapppaap	462	0	0	0		0	0	0	0	0
324	1	441	444	-1	598	290	19.4	27	Caappd	233	-641	0	0		0	0	0	0	0
325	1	192	67	-1	249	262	26.4	27	ABalpapaapp	182	0	0	0		0	0	0	0	0
326	1	168	287	-1	509	297	13.9	35	Eplap	154	0	0	0		0	0	0	0	0
327	1	222	300	-1	217	334	8.3	25	MSapappa	249	1526	0	0		0	0	0	0	0
328	1	104	140	-1	342	188	8.1	26	MSpppppp	232	-12	0	0		0	0	0	0	0
329	1	372	148	-1	424	275	11.4	33	Earap	334	149	0	0		0	0	0	0	0
330	1	234	187	-1	498	366	11.0	28	Capapap	225	771	0	0		0	0	0	0	0
331	1	380	198	-1	187	398	19.6	26	ABalpppapad	383	0	0	0		0	0	0	0	0
332	1	2	181	-1	190	258	13.5	24	ABaraapaaap	194	1309	0	0		0	0	0	0	0
333	1	116	191	-1	363	415	17.5	31	ABplaapppp	290	1051	0	0		0	0	0	0	0
334	0	207	-1	-1	200	246	9.4	22		-100	0	0	0		0	0	0	0	0
335	1	282	425	-1	222	392	21.8	26	ABplpaaapap	194	93	0	0		0	0	0	0	0
336	1	297	203	-1	299	378	19.3	25	ABplppaaaap	256	-450	0	0		0	0	0	0	0
337	1	98	361	-1	118	195	14.7	26	ABalappappa	230	1044	0	0		0	0	0	0	0
338	1	345	355	-1	285	136	24.1	27	ABpraappaa	272	39	0	0		0	0	0	0	0
339	1	400	372	-1	208	233	4.5	36	ABarpaapa	366	-452	0	0		0	0	0	0	0
340	1	22	61	-1	166	213	5.3	27	ABarpapapa	81	0	0	0		0	0	0	0	0
341	1	200	96	-1	164	337	12.9	22	ABalppppapa	219	395	0	0		0	0	0	0	0
342	1	212	347	-1	163	368	12.3	24	ABplaapaapa	108	0	0	0		0	0	0	0	0
343	1	310	128	-1	338	232	8.6	23	MSpaaapap	221	-553	0	0		0	0	0	0	0
344	1	132	458	-1	128	228	19.0	20	ABalaaaarra	131	318	0	0		0	0	0	0	0
345	1	434	344	-1	171	375	22.1	22	ABalpppaaap	194	903	0	0		0	0	0	0	0
346	1	347	357	-1	234	353	12.9	24	ABplaapapaa	105	0	0	0		0	0	0	0	0
347	1	157	106	-1	420	112	9.9	29	ABarppppap	295	0	0	0		0	0	0	0	0
348	1	311	464	-1	197	210	23.9	22	ABarappppap	177	-1658	0	0		0	0	0	0	0
349	0	393	-1	-1	248	213	23.5	26		172	901	0	0		0	0	0	0	0
350	1	279	297	-1	596	304	11.8	31	Cpapaa	294	126	0	0		0	0	0	0	0
351	1	110	352	-1	335	103	18.6	30	ABpraapppa	302	161	0	0		0	0	0	0	0
352	1	124	38	-1	504	255	21.4	27	ABprpppppap	232	122	0	0		0	0	0	0	0
353	1	183	195	-1	98	274	17.6	25	ABalaaapall	224	91	0	0		0	0	0	0	0
354	1	386	125	-1	301	326	5.1	23	ABarppaaaa	140	0	0	0		0	0	0	0	0
355	1	118	139	-1	358	360	13.4	27	Dapaa	277	-988	0	0		0	0	0	0	0
356	1	320	152	-1	549	154	12.5	29	ABprapapaa	261	794	0	0		0	0	0	0	0
357	1	101	317	-1	223	109	20.0	24	ABprpaapapa	248	-587	0	0		0	0	0	0	0
358	1	153	64	-1	346	360	21.5	28	ABalpapappp	286	434	0	0		0	0	0	0	0
359	1	251	97	-1	389	105	17.1	28	ABpraapppp	121	0	0	0		0	0	0	0	0
360	1	368	10	-1	609	290	15.8	31	Cpappd	307	-295	0	0		0	0	0	0	0
361	1	356	245	-1	319	407	19.5	25	ABplppaapaa	284	0	0	0		0	0	0	0	0
362	1	37	259	-1	583	197	17.2	24	ABprapapppa	213	662	0	0		0	0	0	0	0
363	1	97	205	-1	178	164	10.4	24	ABalapppppp	211	301	0	0		0	0	0	0	0
364	1	187	434	-1	144	196	11.4	28	ABalappppap	190	-3	0	0		0	0	0	0	0
365	1	448	518	-1	304	366	21.5	26	ABplpapaapp	213	52	0	0		0	0	0	0	0
366	1	259	489	-1	169	324	24.5	24	ABalppapaaa	56	0	0	0		0	0	0	0	0
367	1	410	83	-1	484	343	24.5	27	ABplppppapa	276	211	0	0		0	0	0	0	0
368	1	335	380	-1	148	344	10.4	26	ABalapapppp	233	883	0	0		0	0	0	0	0
369	1	193	466	-1	329	174	17.5	26	MSpppapp	265	615	0	0		0	0	0	0	0
370	1	91	134	-1	522	390	18.4	27	ABplapppaa	258	473	0	0		0	0	0	0	0
371	1	458	439	-1	413	366	19.4	24	ABplppapapa	191	838	0	0		0	0	0	0	0
372	1	247	131	-1	483	169	16.0	30	Cppaap	301	-26	0	0		0	0	0	0	0
373	1	199	294	-1	536	147	19.4	31	ABprapapap	299	902	0	0		0	0	0	0	0
374	1	144	98	-1	187	321	11.4	28	MSapaaap	225	0	0	0		0	0	0	0	0
375	1	195	270	-1	220	145	13.1	24	ABpraapappa	-40	0	0	0		0	0	0	0	0
376	1	184	456	-1	286	273	9.6	26	MSaaapapa	45	0	0	0		0	0	0	0	0
377	1	182	162	-1	147	228	10.1	25	ABalapppapa	211	524	0	0		0	0	0	0	0
378	1	500	345	-1	227	152	18.5	28	ABprpaaaaap	9	0	0	0		0	0	0	0	0
379	1	454	431	-1	259	322	22.1	23	ABplpapaaaa	217	-661	0	0		0	0	0	0	0
380	1	130	170	-1	481	233	15.4	30	Ealpp	278	274	0	0		0	0	0	0	0
381	1	27	20	-1	520	175	13.8	29	Cppapa	264	-331	0	0		0	0	0	0	0
382	1	317	74	-1	480	283	21.6	30	ABplpappppp	184	640	0	0		0	0	0	0	0
383	1	241	24	-1	574	194	23.4	29	ABprappppa	245	135	0	0		0	0	0	0	0
384	1	44	26	-1	318	261	8.5	22	MSaaaappa	483	0	0	0		0	0	0	0	0
385	1	53	252	-1	318	204	24.0	22	ABarappapaa	204	342	0	0		0	0	0	0	0
386	1	322	225	-1	184	398	16.5	25	ABplpaapapa	206	-384	0	0		0	0	0	0	0
387	1	376	302	-1	468	337	15.9	26	MSappaap	30	0	0	0		0	0	0	0	0
388	1	344	388	-1	463	270	10.1	32	Eplaa	322	-464	0	0		0	0	0	0	0
389	1	535	419	-1	313	242	24.7	28	ABarappaapp	158	0	0	0		0	0	0	0	0
390	1	270	391	-1	240	169	20.8	22	ABprpapaaap	220	179	0	0		0	0	0	0	0
391	1	326	217	-1	294	336	21.0	25	ABplpapaaap	335	0	0	0		0	0	0	0	0
392	1	440	174	-1	203	161	18.9	23	ABpraaapaad	208	472	0	0		0	0	0	0	0
393	1	398	79	-1	497	239	4.6	30	Caaapa	273	86	0	0		0	0	0	0	0
394	1	426	42	-1	554	240	25.5	27	ABprpppaapp	279	-124	0	0		0	0	0	0	0
395	1	117	343	-1	349	190	24.7	26	ABprpappapp	216	0	0	0		0	0	0	0	0
396	1	64	416	-1	132	211	21.0	22	ABalaaaparr	379	0	0	0		0	0	0	0	0
397	1	452	285	-1	265	174	18.5	24	MSppapap	206	530	0	0		0	0	0	0	0
398	1	462	432	-1	571	299	25.2	25	ABplppppppa	203	653	0	0		0	0	0	0	0
399	1	354	396	-1	589	325	22.0	22	ABplppppppp	177	358	0	0		0	0	0	0	0
400	1	447	442	-1	318	155	19.6	25	ABprppaaaaa	191	205	0	0		0	0	0	0	0
401	1	424	441	-1	228	233	24.5	24	ABarapppapa	174	509	0	0		0	0	0	0	0
402	1	96	130	-1	159	267	10.0	24	ABalappaapp	389	0	0	0		0	0	0	0	0
403	1	20	248	-1	165	167	13.2	28	ABalappapa	278	-609	0	0		0	0	0	0	0
404	1	220	454	-1	261	374	14.5	23	ABplpaappaa	-35	0	0	0		0	0	0	0	0
405	1	406	143	-1	472	406	20.4	29	ABplapapap	130	0	0	0		0	0	0	0	0
406	1	312	306	-1	167	287	16.7	23	ABalpaapaaa	206	808	0	0		0	0	0	0	0
407	1	435	185	-1	466	178	24.0	28	ABprppappp	268	222	0	0		0	0	0	0	0
408	1	431	351	-1	421	105	15.5	27	ABprapaapp	271	413	0	0		0	0	0	0	0
409	1	66	335	-1	400	327	23.4	29	ABplppaappp	271	-350	0	0		0	0	0	0	0
410	1	280	412	-1	329	207	5.0	22	ABarpppapa	169	569	0	0		0	0	0	0	0
411	1	303	33	-1	288	194	25.5	28	ABarapppapp	264	-81	0	0		0	0	0	0	0
412	1	140	430	-1	385	393	7.6	33	ABarppapa	332	315	0	0		0	0	0	0	0
413	0	78	-1	-1	115	197	19.4	26		212	-386	0	0		0	0	0	0	0
414	1	273	238	-1	319	212	9.9	23	MSpaaappp	175	0	0	0		0	0	0	0	0
415	1	82	216	-1	255	143	17.9	22	ABprpaapaap	148	4	0	0		0	0	0	0	0
416	1	177	183	-1	306	412	16.7	30	ABplaapppa	152	0	0	0		0	0	0	0	0
417	1	362	58	-1	187	282	24.0	22	ABalpaappap	43	0	0	0		0	0	0	0	0
418	1	85	320	-1	181	143	15.7	22	ABpraaaaapd	-31	0	0	0		0	0	0	0	0
419	1	234	395	-1	467	361	9.7	25	Capapaa	149	0	0	0		0	0	0	0	0
420	1	541	251	-1	516	341	24.7	29	ABplpppaapa	259	495	0	0		0	0	0	0	0
421	1	433	435	-1	275	305	16.4	22	ABalpaaappp	184	0	0	0		0	0	0	0	0
422	1	363	467	-1	493	294	25.3	32	ABplppppapp	-285	0	0	0		0	0	0	0	0
423	1	275	40	-1	583	238	17.2	31	Cppppa	73	0	0	0		0	0	0	0	0
424	1	175	201	-1	287	147	6.9	23	ABarpppaaa	191	900	0	0		0	0	0	0	0
425	1	233	209	-1	444	283	23.0	27	ABplpappppa	249	-395	0	0		0	0	0	0	0
426	1	45	318	-1	415	202	22.0	26	ABprpapppap	261	171	0	0		0	0	0	0	0
427	1	95	124	-1	274	125	7.5	23	ABprapaaaaa	230	95	0	0		0	0	0	0	0
428	1	240	25	-1	161	187	8.9	27	ABarpapaaa	252	226	0	0		0	0	0	0	0
429	1	375	438	-1	150	333	22.5	26	ABalppaaapa	186	35	0	0		0	0	0	0	0
430	1	349	92	-1	569	167	16.7	29	ABarpppppp	293	932	0	0		0	0	0	0	0
431	1	359	100	-1	428	309	5.5	31	Dappp	305	256	0	0		0	0	0	0	0
432	1	51	312	-1	393	137	9.4	27	ABarpppapp	245	1022	0	0		0	0	0	0	0
433	1	316	178	-1	290	232	17.4	23	ABarapappap	196	-545	0	0		0	0	0	0	0
434	1	261	99	-1	111	281	10.8	26	ABplaapaaaa	160	0	0	0		0	0	0	0	0
435	1	141	383	-1	455	127	18.8	28	ABprappaaa	267	1140	0	0		0	0	0	0	0
436	1	211	324	-1	393	130	20.4	25	ABprppapaaa	232	513	0	0		0	0	0	0	0
437	1	378	190	-1	155	351	23.1	29	ABalppaaapp	220	916	0	0		0	0	0	0	0
438	1	269	151	-1	191	308	4.6	29	ABplaaaapa	292	2102	0	0		0	0	0	0	0
439	1	313	376	-1	383	266	20.5	22	MSaappap	168	336	0	0		0	0	0	0	0
440	1	231	393	-1	221	261	19.4	22	ABarapaaaap	163	949	0	0		0	0	0	0	0
441	1	12	109	-1	386	359	22.8	27	ABplpaaaapp	246	1155	0	0		0	0	0	0	0
442	1	430	358	-1	367	118	20.2	25	ABprapaapa	232	80	0	0		0	0	0	0	0
443	1	491	341	-1	333	296	4.4	34	ABarppaapa	339	100	0	0		0	0	0	0	0
444	1	443	176	-1	247	381	20.5	24	ABplpaapppa	374	0	0	0		0	0	0	0	0
445	1	150	493	-1	362	215	17.9	22	MSpapappa	-33	0	0	0		0	0	0	0	0
446	1	262	531	-1	223	363	22.3	26	ABplpaaappa	61	0	0	0		0	0	0	0	0
447	1	88	3	-1	425	368	21.2	26	ABplppapapp	235	0	0	0		0	0	0	0	0
448	1	208	126	-1	263	411	15.0	27	ABalpppppppp	-188	0	0	0		0	0	0	0	0
449	1	137	457	-1	462	222	17.9	27	MSpppaap	-85	0	0	0		0	0	0	0	0
450	1	546	501	-1	269	165	22.2	26	ABprpapapap	230	0	0	0		0	0	0	0	0
451	1	355	316	-1	205	302	17.0	22	ABalpaaapaa	96	0	0	0		0	0	0	0	0
452	1	453	144	-1	268	207	4.5	24	ABarpaappa	275	0	0	0		0	0	0	0	0
453	0	-1	-1	-1	281	181	8.6	22		-127	0	0	0		0	0	0	0	0
454	1	169	243	-1	162	285	23.1	25	ABalpaappaa	150	0	0	0		0	0	0	0	0
455	1	415	447	-1	127	231	8.0	21	ABarpaaaaa	-10	0	0	0		0	0	0	0	0
456	1	463	484	-1	206	239	21.5	24	ABarapaaaaa	218	0	0	0		0	0	0	0	0
457	1	442	196	-1	130	358	20.1	22	ABalpppaaaa	231	0	0	0		0	0	0	0	0
458	1	366	9	-1	238	359	14.8	29	ABalpppppap	81	0	0	0		0	0	0	0	0
459	1	296	275	-1	296	346	6.4	24	ABplapaaaap	345	0	0	0		0	0	0	0	0
460	1	219	409	-1	192	381	19.9	22	ABalpppapav	297	0	0	0		0	0	0	0	0
461	0	351	-1	-1	321	394	22.0	22		167	0	0	0		0	0	0	0	0
462	1	374	385	-1	544	197	21.4	27	ABprapppaa	363	0	0	0		0	0	0	0	0
463	1	304	167	-1	309	363	9.8	28	ABplapaaapa	222	0	0	0		0	0	0	0	0
464	1	411	410	-1	545	283	25.2	26	ABprpppapap	212	0	0	0		0	0	0	0	0
465	1	133	202	-1	154	187	16.9	26	ABalaappppa	145	0	0	0		0	0	0	0	0
466	1	459	230	-1	528	295	20.4	32	Eplpp	43	0	0	0		0	0	0	0	0
467	1	158	538	-1	251	299	25.4	24	ABalpapaaap	140	617	0	0		0	0	0	0	0
468	0	516	-1	-1	416	343	23.2	27		177	-204	0	0		0	0	0	0	0
469	1	407	328	-1	456	363	24.8	25	ABplpppaaap	114	0	0	0		0	0	0	0	0
470	1	467	460	-1	398	288	14.4	29	Earpa	653	0	0	0		0	0	0	0	0
471	1	46	277	-1	491	253	24.4	29	ABprppppapp	133	0	0	0		0	0	0	0	0
472	1	475	258	-1	163	212	13.8	25	MSaaaaaa	46	0	0	0		0	0	0	0	0
473	1	432	461	-1	559	218	22.0	24	ABprapppapa	0	0	0	0		0	0	0	0	0
474	1	476	472	-1	431	154	20.55	25	ABprppapaap	214	703	0	0		0	0	0	0	0
475	1	477	473	-1	457	163	21.0	24	ABprppapapp	163	177	0	0		0	0	0	0	0
476	1	478	474	-1	473	231	25.0	26	ABprppppaaa	191	-1059	0	0		0	0	0	0	0
477	1	480	475	-1	461	205	25.0	26	ABprpppaaaa	450	0	0	0		0	0	0	0	0
478	1	481	476	-1	333	209	23.0	23	ABprpappaaa	146	506	0	0		0	0	0	0	0
479	1	482	477	-1	206	339	23.0	24	ABalppapppa	48	0	0	0		0	0	0	0	0
480	1	483	478	-1	279	360	20.0	22	ABplpapaapa	202	-343	0	0		0	0	0	0	0
481	1	484	479	-1	322	335	20.0	24	ABplpapapaa	163	421	0	0		0	0	0	0	0
482	1	485	480	-1	342	334	20.0	24	ABplpapapap	177	-212	0	0		0	0	0	0	0
483	1	486	481	-1	483	344	23.0	26	Capppp	240	885	0	0		0	0	0	0	0
484	1	487	482	-1	263	365	22.0	24	ABplpaapppp	135	199	0	0		0	0	0	0	0
485	1	489	483	-1	271	166	14.0	24	MSppapaa	171	929	0	0		0	0	0	0	0
486	1	455	485	-1	251	210	18.0	25	ABarapaappa	761	0	0	0		0	0	0	0	0
487	1	333	250	-1	297	218	24.0	23	ABarappaaap	293	0	0	0		0	0	0	0	0
488	1	490	486	-1	290	289	24.0	24	ABplpappaaa	242	1035	0	0		0	0	0	0	0
489	1	492	530	-1	131	314	18.0	24	ABalaaaala	223	861	0	0		0	0	0	0	0
490	1	493	487	-1	124	330	12.9	26	ABalapapppa	233	340	0	0		0	0	0	0	0
491	1	494	490	-1	192	323	24.0	24	ABalppapaap	293	0	0	0		0	0	0	0	0
492	1	495	491	-1	139	374	17.0	24	ABalpppaapv	44	0	0	0		0	0	0	0	0
493	1	496	492	-1	343	306	14.0	23	MSaapappa	192	0	0	0		0	0	0	0	0
494	1	497	494	-1	381	220	12.0	29	Ealaa	176	-192	0	0		0	0	0	0	0
495	1	384	495	-1	523	263	13.0	33	Eprpa	331	1150	0	0		0	0	0	0	0
496	1	498	496	-1	502	269	17.0	28	Eprpp	302	808	0	0		0	0	0	0	0
497	1	499	429	-1	516	310	16.0	30	Eplpa	327	850	0	0		0	0	0	0	0
498	1	106	497	-1	225	151	17.0	24	ABpraaappaa	274	-433	0	0		0	0	0	0	0
499	1	472	498	-1	255	138	21.0	24	ABprpaaapap	-480	0	0	0		0	0	0	0	0
500	1	502	499	-1	219	181	19.0	24	ABprpaapaaa	145	-295	0	0		0	0	0	0	0
501	1	503	398	-1	289	140	22.0	25	ABprpaapppp	27	0	0	0		0	0	0	0	0
502	1	504	500	-1	383	185	25.0	25	ABprpaaaapa	192	362	0	0		0	0	0	0	0
503	1	505	502	-1	491	191	24.0	25	ABprpppaaap	193	-770	0	0		0	0	0	0	0
504	1	506	503	-1	502	219	24.0	26	ABprppppapa	191	-1059	0	0		0	0	0	0	0
505	1	507	504	-1	492	243	23.0	26	ABprppppaap	191	-1059	0	0		0	0	0	0	0
506	1	508	505	-1	386	166	22.0	24	ABarappappa	177	-610	0	0		0	0	0	0	0
507	1	510	506	-1	402	168	20.0	23	ABprppappaa	369	0	0	0		0	0	0	0	0
508	1	511	507	-1	433	166	22.0	23	ABprppappap	-60	0	0	0		0	0	0	0	0
509	1	512	548	-1	340	149	19.0	25	ABprppaaaap	201	448	0	0		0	0	0	0	0
510	1	513	508	-1	275	188	23.0	25	ABprpaaappa	249	310	0	0		0	0	0	0	0
511	1	514	509	-1	315	167	21.0	25	ABprpapappp	193	371	0	0		0	0	0	0	0
512	1	515	510	-1	460	322	25.0	25	ABplppppaap	173	-85	0	0		0	0	0	0	0
513	1	517	511	-1	434	362	23.0	23	ABplppapppp	198	516	0	0		0	0	0	0	0
514	1	194	512	-1	420	271	22.0	27	ABplpapppap	232	9	0	0		0	0	0	0	0
515	1	518	513	-1	409	299	24.0	25	ABplpapppaa	168	-591	0	0		0	0	0	0	0
516	0	206	-1	-1	371	328	23.0	26		240	1176	0	0		0	0	0	0	0
517	1	519	515	-1	361	368	20.0	24	ABplppapaaa	192	-173	0	0		0	0	0	0	0
518	1	520	516	-1	349	305	23.0	24	ABplpapappa	177	-212	0	0		0	0	0	0	0
519	0	521	-1	-1	261	345	24.0	24		135	199	0	0		0	0	0	0	0
520	1	522	517	-1	389	300	23.0	24	ABplpapappp	232	0	0	0		0	0	0	0	0
521	1	523	519	-1	313	312	23.0	26	ABplpappaap	-195	0	0	0		0	0	0	0	0
522	1	474	520	-1	443	339	24.0	24	ABplpppaaaa	163	1632	0	0		0	0	0	0	0
523	1	524	521	-1	431	312	23.0	24	ABplppppaaa	286	170	0	0		0	0	0	0	0
524	1	525	522	-1	512	277	25.0	25	ABplpppapap	258	-503	0	0		0	0	0	0	0
525	1	526	523	-1	588	323	20.0	29	Cpappv	78	0	0	0		0	0	0	0	0
526	0	527	-1	-1	322	231	25.0	24		193	-119	0	0		0	0	0	0	0
527	1	528	524	-1	224	188	24.0	23	ABarapppppa	370	0	0	0		0	0	0	0	0
528	1	529	525	-1	421	147	23.0	27	ABarappappp	271	864	0	0		0	0	0	0	0
529	1	401	526	-1	397	160	25.0	26	ABprpaaaapp	-29	0	0	0		0	0	0	0	0
530	0	530	-1	-1	332	297	24.0	26		210	-1271	0	0		0	0	0	0	0
531	1	531	529	-1	259	245	23.0	22	ABarapapapa	-215	0	0	0		0	0	0	0	0
532	1	532	471	-1	261	338	26.0	24	ABalppapapp	284	0	0	0		0	0	0	0	0
533	0	533	-1	-1	268	351	23.0	24		135	199	0	0		0	0	0	0	0
534	1	536	532	-1	370	326	24.0	25	ABplppaappa	180	45	0	0		0	0	0	0	0
535	1	250	534	-1	287	160	23.0	26	ABprpapappa	182	473	0	0		0	0	0	0	0
536	1	516	535	-1	418	348	22.0	22	ABplppapppa	210	-120	0	0		0	0	0	0	0
537	1	538	536	-1	374	178	21.0	24	ABprppaapap	0	0	0	0		0	0	0	0	0
538	1	539	537	-1	536	349	22.0	26	ABplapppapp	231	-167	0	0		0	0	0	0	0
539	1	540	539	-1	420	203	24.0	26	ABprppaappp	214	328	0	0		0	0	0	0	0
540	1	542	234	-1	227	314	25.0	22	ABalppapapa	173	359	0	0		0	0	0	0	0
541	1	321	541	-1	587	278	24.0	26	ABprppppppa	27	0	0	0		0	0	0	0	0
542	1	543	542	-1	322	192	19.0	25	MSppaapp	211	889	0	0		0	0	0	0	0
543	0	544	-1	-1	333	147	21.0	22		270	0	0	0		0	0	0	0	0
544	1	545	544	-1	386	141	22.0	22	ABprpapaapp	125	0	0	0		0	0	0	0	0
545	1	464	545	-1	275	144	20.0	24	ABprpaapppa	307	0	0	0		0	0	0	0	0
546	1	547	-1	-1	352	172	23.0	25	ABprpappapa	180	722	0	0		0	0	0	0	0
547	1	548	546	-1	434	220	23.0	25	ABprpappppa	254	-29	0	0		0	0	0	0	0
548	0	549	-1	-1	432	151	25.0	27		254	-418	0	0		0	0	0	0	0
549	1	550	549	-1	464	258	23.0	25	ABprpappppp	176	47	0	0		0	0	0	0	0
550	1	551	550	-1	375	161	24.0	24	ABprpapaapa	201	268	0	0		0	0	0	0	0
551	1	552	551	-1	200	347	17.0	22	ABplpaapaaa	182	0	0	0		0	0	0	0	0
552	1	553	552	-1	256	213	24.0	22	ABarapppppp	187	-70	0	0		0	0	0	0	0
553	1	554	553	-1	235	223	23.0	22	ABarappaaaa	283	0	0	0		0	0	0	0	0
554	1	78	164	-1	117	196	19.066668	26	ABalaaapprl	180	0	0	0		0	0	0	0	0
555	1	556	554	-1	110	220	21.0	22	ABalaapaaa	-7	0	0	0		0	0	0	0	0
556	1	557	555	-1	201	291	22.0	22	ABalpaaaapa	167	174	0	0		0	0	0	0	0
