# Supplementary material for: The AP-2 Transcription Factor APTF-2 Is Required for Neuroblast and Epidermal Morphogenesis in Caenorhabditis elegans Embryogenesis
Source: PLoS Genet. 2016 May 13;12(5):e1006048. doi: 10.1371/journal.pgen.1006048 (PMC4866721; doi:10.1371/journal.pgen.1006048)
Supplement: S5 Text — (ZIP) [file pgen.1006048.s033.zip › nuclei/t198-nuclei]

1	1	14	333	-1	196	353	19.6	23	ABplpaaaaaa	223	254	0	0		0	0	0	0	0
2	1	162	142	-1	317	129	23.0	24	ABpraappap	298	96	0	0		0	0	0	0	0
3	1	447	208	-1	425	372	20.9	27	ABplppapapp	244	316	0	0		0	0	0	0	0
4	1	125	184	-1	316	367	12.6	27	Daaaa	266	-6	0	0		0	0	0	0	0
5	1	143	96	-1	483	123	18.4	30	ABprappaap	305	-763	0	0		0	0	0	0	0
6	1	218	361	-1	336	235	17.4	29	MSpapaapa	271	-143	0	0		0	0	0	0	0
7	1	91	331	-1	393	330	20.9	25	ABplppappap	192	257	0	0		0	0	0	0	0
8	1	119	432	-1	183	247	23.2	27	ABaraaappap	239	81	0	0		0	0	0	0	0
9	1	458	384	-1	236	361	15.4	28	ABalpppppap	282	-85	0	0		0	0	0	0	0
10	1	360	299	-1	608	288	15.6	32	Cpappd	320	564	0	0		0	0	0	0	0
11	1	226	386	-1	412	155	17.2	33	MSpapppa	324	1263	0	0		0	0	0	0	0
12	1	19	97	-1	248	306	14.0	27	ABalpaapapp	238	1058	0	0		0	0	0	0	0
13	1	315	243	-1	197	390	9.4	29	ABplaaapap	294	592	0	0		0	0	0	0	0
14	1	42	2	-1	122	317	22.6	27	ABalaaaalpp	294	0	0	0		0	0	0	0	0
15	1	227	100	-1	112	215	10.6	25	ABpraapaaaa	200	123	0	0		0	0	0	0	0
16	1	206	99	-1	254	199	12.5	29	ABaraappapp	277	-817	0	0		0	0	0	0	0
17	1	136	395	-1	352	157	13.3	27	Dpapa	270	815	0	0		0	0	0	0	0
18	1	156	132	-1	277	409	20.9	30	ABplaappap	263	-69	0	0		0	0	0	0	0
19	1	261	183	-1	275	383	11.5	28	ABalppppppa	285	171	0	0		0	0	0	0	0
20	1	381	41	-1	518	176	13.7	28	Cppapa	285	-745	0	0		0	0	0	0	0
21	1	288	391	-1	275	205	19.0	25	ABarapappaa	240	80	0	0		0	0	0	0	0
22	1	204	27	-1	144	364	15.6	29	ABalapaapp	320	0	0	0		0	0	0	0	0
23	1	158	116	-1	299	397	13.0	23	ABplpaappap	208	-1228	0	0		0	0	0	0	0
24	1	383	238	-1	572	195	23.8	29	ABprappppa	289	451	0	0		0	0	0	0	0
25	1	428	228	-1	162	185	8.8	27	ABarpapaaa	246	540	0	0		0	0	0	0	0
26	1	384	305	-1	318	261	8.7	22	MSaaaappa	495	0	0	0		0	0	0	0	0
27	1	263	35	-1	464	378	14.7	30	Capaap	270	-863	0	0		0	0	0	0	0
28	1	99	23	-1	230	292	9.8	29	ABaraapaapp	279	21	0	0		0	0	0	0	0
29	1	131	289	-1	300	287	10.6	26	ABaraapapap	101	0	0	0		0	0	0	0	0
30	1	284	455	-1	209	310	7.1	26	MSapappp	237	-1221	0	0		0	0	0	0	0
31	1	31	89	-1	291	372	16.1	29	MSapppaa	293	794	0	0		0	0	0	0	0
32	1	311	358	-1	323	389	7.5	29	ABarppaaap	271	343	0	0		0	0	0	0	0
33	1	411	221	-1	284	197	25.3	27	ABarapppapp	277	596	0	0		0	0	0	0	0
34	1	228	240	-1	269	323	24.2	31	ABalpapapaa	310	966	0	0		0	0	0	0	0
35	1	146	340	-1	193	127	9.7	28	ABarpappap	112	0	0	0		0	0	0	0	0
36	1	137	202	-1	486	123	12.8	29	ABprappapa	288	-187	0	0		0	0	0	0	0
37	1	145	196	-1	177	154	7.9	23	ABarpappaa	235	-475	0	0		0	0	0	0	0
38	1	352	272	-1	504	251	21.4	27	ABprpppppap	108	0	0	0		0	0	0	0	0
39	1	281	136	-1	516	328	7.4	26	Cappaap	264	-1065	0	0		0	0	0	0	0
40	1	423	6	-1	583	234	16.7	29	Cppppa	264	493	0	0		0	0	0	0	0
41	1	147	108	-1	269	231	10.8	24	MSpaapaaa	166	0	0	0		0	0	0	0	0
42	1	394	380	-1	550	237	25.6	27	ABprpppaapp	226	-1367	0	0		0	0	0	0	0
43	1	234	62	-1	128	226	14.7	26	ABalapppaaa	223	-4	0	0		0	0	0	0	0
44	1	144	383	-1	249	175	23.9	25	ABprpapapaa	183	335	0	0		0	0	0	0	0
45	1	269	424	-1	569	361	22.5	29	ABplappppp	114	0	0	0		0	0	0	0	0
46	1	322	125	-1	382	411	13.0	29	ABplapaapp	278	-142	0	0		0	0	0	0	0
47	1	36	219	-1	340	212	12.1	31	MSpaapapp	-225	0	0	0		0	0	0	0	0
48	1	92	85	-1	505	251	10.4	34	Eprap	187	0	0	0		0	0	0	0	0
49	1	10	300	-1	234	223	6.6	23	MSpaaaaaa	213	389	0	0		0	0	0	0	0
50	1	34	162	-1	193	191	7.0	26	ABarpapaapp	262	378	0	0		0	0	0	0	0
51	1	229	302	-1	166	216	8.9	23	ABalapppapp	-330	0	0	0		0	0	0	0	0
52	1	13	95	-1	296	238	14.5	29	ABaraapppap	31	0	0	0		0	0	0	0	0
53	1	189	344	-1	219	225	8.7	28	MSpaaaapa	148	0	0	0		0	0	0	0	0
54	1	32	180	-1	251	316	18.6	27	ABalpapppaa	148	0	0	0		0	0	0	0	0
55	0	69	-1	-1	257	220	25.6	24		250	339	0	0		0	0	0	0	0
56	1	33	315	-1	263	273	21.6	28	ABalpappppa	-7	0	0	0		0	0	0	0	0
57	1	169	22	-1	275	230	6.5	25	MSaaaapaa	66	0	0	0		0	0	0	0	0
58	1	417	74	-1	187	281	23.9	24	ABalpaappap	203	34	0	0		0	0	0	0	0
59	1	171	157	-1	341	273	19.8	27	ABalpappapp	-48	0	0	0		0	0	0	0	0
60	1	235	311	-1	152	144	14.7	24	ABpraapaapa	163	0	0	0		0	0	0	0	0
61	1	340	63	-1	163	212	5.4	27	ABarpapapa	271	-659	0	0		0	0	0	0	0
62	1	148	354	-1	439	373	13.2	25	Capaaap	223	112	0	0		0	0	0	0	0
63	1	96	84	-1	237	151	25.2	26	ABprpaaapaa	192	-399	0	0		0	0	0	0	0
64	1	358	381	-1	346	361	21.6	27	ABalpapappp	261	83	0	0		0	0	0	0	0
65	1	30	193	-1	420	411	9.8	27	ABplappapa	53	0	0	0		0	0	0	0	0
66	1	252	30	-1	244	257	7.4	24	MSaaaaapp	241	-705	0	0		0	0	0	0	0
67	1	325	148	-1	242	267	25.8	26	ABalpapaapp	207	91	0	0		0	0	0	0	0
68	1	130	426	-1	335	302	7.5	26	MSappppp	-19	0	0	0		0	0	0	0	0
69	1	122	127	-1	246	233	20.4	27	ABarapapaap	220	138	0	0		0	0	0	0	0
70	1	67	154	-1	328	371	18.9	25	ABplppaapap	240	1121	0	0		0	0	0	0	0
71	1	133	135	-1	368	213	19.4	28	MSpapapa	255	-157	0	0		0	0	0	0	0
72	1	70	216	-1	237	281	23.6	28	ABalpappapa	148	0	0	0		0	0	0	0	0
73	1	97	294	-1	460	239	12.0	32	Epraa	325	833	0	0		0	0	0	0	0
74	1	382	78	-1	483	279	21.4	29	ABplpappppp	291	616	0	0		0	0	0	0	0
75	1	219	24	-1	460	414	17.5	29	ABplappapp	283	-534	0	0		0	0	0	0	0
76	1	186	204	-1	375	175	5.1	29	Cpaaaa	280	703	0	0		0	0	0	0	0
77	1	102	285	-1	259	100	16.3	33	ABpraaapppp	286	280	0	0		0	0	0	0	0
78	1	247	355	-1	352	308	17.1	29	MSaapapa	210	0	0	0		0	0	0	0	0
79	1	393	229	-1	493	241	4.6	30	Caaapa	302	1057	0	0		0	0	0	0	0
80	1	221	77	-1	166	354	8.8	23	ABplaaapaa	-29	0	0	0		0	0	0	0	0
81	1	62	59	-1	171	318	8.3	29	ABplaaaaapp	317	0	0	0		0	0	0	0	0
82	1	9	126	-1	192	334	25.5	31	ABalppaappa	290	-97	0	0		0	0	0	0	0
83	1	367	161	-1	488	339	24.8	26	ABplppppapa	262	246	0	0		0	0	0	0	0
84	1	195	378	-1	317	148	14.3	24	Dpaaa	164	0	0	0		0	0	0	0	0
85	1	25	32	-1	298	158	17.8	27	MSppppaa	243	0	0	0		0	0	0	0	0
86	1	188	36	-1	156	236	22.6	26	ABaraaapppa	203	0	0	0		0	0	0	0	0
87	1	168	69	-1	292	219	8.9	25	MSpaaappa	242	0	0	0		0	0	0	0	0
88	0	35	-1	-1	239	119	18.2	26		198	-993	0	0		0	0	0	0	0
89	1	18	194	-1	226	301	18.6	28	ABalpappaap	158	0	0	0		0	0	0	0	0
90	1	100	412	-1	329	102	10.1	27	ABarpppaap	263	1405	0	0		0	0	0	0	0
91	1	39	236	-1	303	310	18.2	27	MSaapaaaa	274	553	0	0		0	0	0	0	0
92	1	430	29	-1	567	164	16.8	30	ABarpppppp	301	672	0	0		0	0	0	0	0
93	1	293	268	-1	223	168	10.4	27	MSppappa	273	-502	0	0		0	0	0	0	0
94	1	103	107	-1	221	283	13.3	27	ABalpaapapa	361	0	0	0		0	0	0	0	0
95	1	266	12	-1	193	272	16.0	23	ABalpaapaap	-143	0	0	0		0	0	0	0	0
96	1	341	442	-1	162	337	12.8	23	ABalppppapa	202	-241	0	0		0	0	0	0	0
97	1	359	18	-1	388	106	17.2	29	ABpraapppp	284	81	0	0		0	0	0	0	0
98	1	374	112	-1	186	321	11.4	28	MSapaaap	235	-91	0	0		0	0	0	0	0
99	1	434	117	-1	109	280	10.9	25	ABplaapaaaa	-151	0	0	0		0	0	0	0	0
100	1	431	106	-1	428	305	5.5	31	Dappp	302	263	0	0		0	0	0	0	0
101	1	292	3	-1	321	222	20.4	26	MSpapaaaa	87	0	0	0		0	0	0	0	0
102	1	205	163	-1	179	182	17.9	23	ABalaapppap	200	-263	0	0		0	0	0	0	0
103	1	272	129	-1	533	358	10.9	24	Cappapa	165	0	0	0		0	0	0	0	0
104	1	112	303	-1	237	141	7.0	25	ABarpapapp	257	572	0	0		0	0	0	0	0
105	1	129	15	-1	217	141	23.1	28	ABpraaaapav	214	-456	0	0		0	0	0	0	0
106	1	347	307	-1	418	113	9.8	28	ABarppppap	257	203	0	0		0	0	0	0	0
107	1	278	133	-1	213	208	11.5	28	ABaraappapa	239	1142	0	0		0	0	0	0	0
108	1	108	65	-1	135	204	24.0	31	ABalaapaap	291	-149	0	0		0	0	0	0	0
109	1	441	205	-1	389	361	22.8	27	ABplpaaaapp	270	76	0	0		0	0	0	0	0
110	1	115	277	-1	186	128	13.4	29	ABpraapaapp	121	0	0	0		0	0	0	0	0
111	1	310	218	-1	129	284	9.3	24	ABplaaaaaaa	245	0	0	0		0	0	0	0	0
112	1	321	174	-1	159	265	7.4	29	ABarpaaapa	248	0	0	0		0	0	0	0	0
113	1	5	111	-1	254	393	23.5	28	ABplaappaa	367	0	0	0		0	0	0	0	0
114	1	51	365	-1	562	280	7.7	31	Cpapap	313	506	0	0		0	0	0	0	0
115	1	82	173	-1	188	297	18.3	25	ABaraaaaaap	209	142	0	0		0	0	0	0	0
116	1	191	86	-1	304	132	9.4	25	ABprapaaaap	234	881	0	0		0	0	0	0	0
117	1	211	55	-1	216	219	16.4	29	ABaraaapapa	-113	0	0	0		0	0	0	0	0
118	1	94	197	-1	553	213	9.8	29	Cpppap	297	610	0	0		0	0	0	0	0
119	1	289	248	-1	546	385	16.0	25	ABplapapppa	230	711	0	0		0	0	0	0	0
120	1	90	234	-1	346	371	10.5	25	ABplapaaapp	-27	0	0	0		0	0	0	0	0
121	1	192	160	-1	102	271	14.7	24	ABalaaapalr	217	0	0	0		0	0	0	0	0
122	1	78	46	-1	259	147	14.7	26	ABpraaappap	231	950	0	0		0	0	0	0	0
123	1	20	457	-1	222	357	17.0	23	ABalpppppaa	221	1294	0	0		0	0	0	0	0
124	1	427	351	-1	273	122	7.7	24	ABprapaaaaa	27	0	0	0		0	0	0	0	0
125	1	354	293	-1	302	326	5.2	24	ABarppaaaa	218	-546	0	0		0	0	0	0	0
126	1	448	239	-1	269	411	15.2	26	ABalpppppppp	200	0	0	0		0	0	0	0	0
127	1	132	295	-1	212	278	8.5	27	MSaaapaaa	206	1015	0	0		0	0	0	0	0
128	1	343	192	-1	338	232	8.4	23	MSpaaapap	194	-294	0	0		0	0	0	0	0
129	1	71	172	-1	214	228	19.6	25	ABaraaaaapp	129	0	0	0		0	0	0	0	0
130	1	402	91	-1	159	267	10.0	24	ABalappaapp	245	-463	0	0		0	0	0	0	0
131	1	372	275	-1	483	167	15.8	30	Cppaap	278	4	0	0		0	0	0	0	0
132	1	88	286	-1	288	297	14.6	28	ABaraapappa	222	-212	0	0		0	0	0	0	0
133	1	224	452	-1	337	356	23.7	26	ABplpaaaapa	229	369	0	0		0	0	0	0	0
134	1	370	409	-1	524	391	18.7	25	ABplapppaa	230	518	0	0		0	0	0	0	0
135	1	55	187	-1	494	409	12.4	28	ABplapapaa	280	714	0	0		0	0	0	0	0
136	1	53	134	-1	261	276	17.7	24	ABalpapppap	322	0	0	0		0	0	0	0	0
137	0	162	292	-1	353	132	22.4	26		194	-1171	0	0		0	0	0	0	0
138	1	64	254	-1	281	302	6.3	26	MSappppa	21	0	0	0		0	0	0	0	0
139	1	355	362	-1	356	358	13.5	27	Dapaa	545	0	0	0		0	0	0	0	0
140	1	328	76	-1	343	187	8.2	26	MSpppppp	248	-31	0	0		0	0	0	0	0
141	1	7	179	-1	259	380	8.7	27	ABplaapappp	275	-834	0	0		0	0	0	0	0
142	1	3	459	-1	301	258	22.4	25	ABarapapppa	37	0	0	0		0	0	0	0	0
143	1	405	335	-1	472	403	20.5	28	ABplapapap	270	767	0	0		0	0	0	0	0
144	1	452	453	-1	270	208	4.7	22	ABarpaappa	170	224	0	0		0	0	0	0	0
145	1	87	181	-1	155	322	19.6	24	ABalppappaa	3	0	0	0		0	0	0	0	0
146	1	89	67	-1	234	199	15.2	27	ABaraaapapp	40	0	0	0		0	0	0	0	0
147	1	295	113	-1	238	341	5.2	27	ABplaaaapp	264	193	0	0		0	0	0	0	0
148	1	329	140	-1	425	277	11.4	31	Earap	315	1015	0	0		0	0	0	0	0
149	1	277	130	-1	235	356	24.0	28	ABalppaappp	256	374	0	0		0	0	0	0	0
150	1	95	260	-1	155	204	21.1	23	ABarappppaa	230	944	0	0		0	0	0	0	0
151	1	438	146	-1	191	308	4.5	28	ABplaaaapa	282	105	0	0		0	0	0	0	0
152	1	356	79	-1	547	156	12.6	28	ABprapapaa	261	-143	0	0		0	0	0	0	0
153	1	1	279	-1	268	157	10.3	28	MSppppap	248	-618	0	0		0	0	0	0	0
154	1	179	153	-1	250	218	9.4	26	MSpaaaapp	201	-182	0	0		0	0	0	0	0
155	1	215	44	-1	560	345	15.4	28	Cappapp	402	0	0	0		0	0	0	0	0
156	1	250	93	-1	221	387	17.7	26	ABplpaaaaap	133	0	0	0		0	0	0	0	0
157	1	101	28	-1	284	262	7.5	24	MSaaaapap	110	0	0	0		0	0	0	0	0
158	1	194	105	-1	129	162	11.5	25	ABpraapaaap	201	1010	0	0		0	0	0	0	0
159	1	294	251	-1	190	281	12.9	24	ABaraapaapa	53	0	0	0		0	0	0	0	0
160	1	73	408	-1	229	407	13.0	26	ABalpppppppa	166	0	0	0		0	0	0	0	0
161	1	190	109	-1	200	191	21.7	28	ABprpaaaaaa	110	0	0	0		0	0	0	0	0
162	1	377	209	-1	146	226	10.2	25	ABalapppapa	233	0	0	0		0	0	0	0	0
163	1	198	310	-1	238	204	17.7	22	ABarapaapap	-23	0	0	0		0	0	0	0	0
164	1	554	201	-1	114	195	19.6	26	ABalaaapprl	243	1381	0	0		0	0	0	0	0
165	1	178	388	-1	151	360	19.4	30	ABalapaapa	276	-451	0	0		0	0	0	0	0
166	1	161	309	-1	194	371	23.1	23	ABplpaaapaa	295	0	0	0		0	0	0	0	0
167	1	463	376	-1	306	365	9.5	29	ABplapaaapa	275	-82	0	0		0	0	0	0	0
168	1	259	253	-1	212	366	11.4	26	ABalpppappp	244	786	0	0		0	0	0	0	0
169	0	210	-1	-1	219	313	14.7	24		243	-183	0	0		0	0	0	0	0
170	1	380	211	-1	476	237	15.4	30	Ealpp	293	-394	0	0		0	0	0	0	0
171	1	43	98	-1	605	244	22.3	29	ABprappppp	293	1021	0	0		0	0	0	0	0
172	1	180	308	-1	129	170	19.1	22	ABalaaapprr	174	224	0	0		0	0	0	0	0
173	1	243	9	-1	155	262	21.7	24	ABaraaappaa	173	0	0	0		0	0	0	0	0
174	1	392	394	-1	204	162	18.6	25	ABpraaapaad	208	158	0	0		0	0	0	0	0
175	1	117	345	-1	222	197	22.0	22	ABprpapaaaa	219	-197	0	0		0	0	0	0	0
176	1	444	444	-1	246	380	20.3	22	ABplpaapppa	180	376	0	0		0	0	0	0	0
177	1	285	256	-1	487	320	10.5	27	Earpp	236	720	0	0		0	0	0	0	0
178	1	433	321	-1	289	235	17.4	25	ABarapappap	201	723	0	0		0	0	0	0	0
179	1	283	343	-1	312	245	7.1	22	MSpaaapaa	201	5	0	0		0	0	0	0	0
180	1	38	11	-1	597	340	18.6	28	Caappv	242	0	0	0		0	0	0	0	0
181	1	332	396	-1	190	258	13.6	25	ABaraapaaap	209	-937	0	0		0	0	0	0	0
182	1	323	51	-1	126	243	10.7	25	ABalapppaap	97	0	0	0		0	0	0	0	0
183	1	416	131	-1	305	413	17.2	28	ABplaapppa	277	198	0	0		0	0	0	0	0
184	1	160	213	-1	274	365	18.9	24	ABplppaaaaa	235	2000	0	0		0	0	0	0	0
185	1	407	439	-1	464	177	23.4	26	ABprppappp	187	116	0	0		0	0	0	0	0
186	1	60	166	-1	153	170	11.5	23	ABalapppppa	209	0	0	0		0	0	0	0	0
187	1	330	215	-1	504	364	10.8	27	Capapap	156	0	0	0		0	0	0	0	0
188	1	57	56	-1	346	240	20.6	24	MSpapaaap	245	377	0	0		0	0	0	0	0
189	1	44	282	-1	451	184	18.4	32	MSpapppp	313	1403	0	0		0	0	0	0	0
190	1	437	263	-1	151	348	23.2	31	ABalppaaapp	313	-1246	0	0		0	0	0	0	0
191	1	333	128	-1	363	415	17.6	31	ABplaapppp	262	109	0	0		0	0	0	0	0
192	1	150	38	-1	503	372	16.3	30	Capapp	296	-365	0	0		0	0	0	0	0
193	1	203	8	-1	582	316	15.1	27	Capppap	159	0	0	0		0	0	0	0	0
194	1	134	278	-1	203	124	16.4	24	ABpraaapapa	236	-261	0	0		0	0	0	0	0
195	1	353	317	-1	95	272	17.9	23	ABalaaapall	195	751	0	0		0	0	0	0	0
196	1	457	422	-1	123	348	20.0	25	ABalpppaaaa	214	819	0	0		0	0	0	0	0
197	1	200	54	-1	377	163	10.4	26	Dpapp	258	56	0	0		0	0	0	0	0
198	1	331	60	-1	185	397	20.3	26	ABalpppapad	220	-1267	0	0		0	0	0	0	0
199	1	85	271	-1	246	355	20.7	24	ABplpaaappp	82	0	0	0		0	0	0	0	0
200	1	193	19	-1	358	334	8.2	25	Daapa	300	0	0	0		0	0	0	0	0
201	1	424	290	-1	282	148	6.8	23	ABarpppaaa	228	621	0	0		0	0	0	0	0
202	1	465	368	-1	156	179	16.6	26	ABalaappppa	192	456	0	0		0	0	0	0	0
203	1	336	182	-1	298	379	19.3	27	ABplppaaaap	233	1070	0	0		0	0	0	0	0
204	1	113	43	-1	145	263	17.4	28	ABaraaaapa	124	0	0	0		0	0	0	0	0
205	1	363	83	-1	178	164	10.5	24	ABalapppppp	221	-146	0	0		0	0	0	0	0
206	1	41	206	-1	363	197	15.4	31	MSpapaapp	313	352	0	0		0	0	0	0	0
207	1	77	226	-1	384	365	12.3	25	Capaaaa	151	0	0	0		0	0	0	0	0
208	1	40	186	-1	434	159	13.9	33	Cppaaa	-119	0	0	0		0	0	0	0	0
209	1	425	255	-1	445	285	23.5	32	ABplpappppa	66	0	0	0		0	0	0	0	0
210	1	275	481	-1	109	198	17.6	28	ABalaaapplr	251	392	0	0		0	0	0	0	0
211	1	167	190	-1	308	363	7.5	26	ABplapaaaaa	233	521	0	0		0	0	0	0	0
212	1	149	258	-1	205	174	13.0	27	MSppaaap	198	56	0	0		0	0	0	0	0
213	1	231	298	-1	361	240	7.2	26	MSaaappp	146	0	0	0		0	0	0	0	0
214	1	83	242	-1	235	292	21.6	22	ABalpaaaaap	198	338	0	0		0	0	0	0	0
215	1	201	114	-1	247	391	16.0	22	ABplpaapaap	184	700	0	0		0	0	0	0	0
216	1	415	73	-1	257	148	17.8	23	ABprpaapaap	208	318	0	0		0	0	0	0	0
217	1	391	170	-1	301	337	21.5	25	ABplpapaaap	234	360	0	0		0	0	0	0	0
218	1	116	90	-1	126	164	14.5	25	ABalappappp	208	423	0	0		0	0	0	0	0
219	1	230	458	-1	233	234	17.7	22	ABarapaapaa	136	-406	0	0		0	0	0	0	0
220	1	254	58	-1	464	342	7.5	27	Cappaaa	249	530	0	0		0	0	0	0	0
221	1	124	406	-1	210	157	15.8	24	ABpraapapaa	392	0	0	0		0	0	0	0	0
222	0	-1	-1	-1	213	291	16.1	22		180	-231	0	0		0	0	0	0	0
223	0	54	-1	-1	400	169	21.3	28		283	-149	0	0		0	0	0	0	0
224	1	248	156	-1	237	124	22.4	25	ABpraaaapad	150	0	0	0		0	0	0	0	0
225	1	386	147	-1	181	398	16.9	24	ABplpaapapa	244	482	0	0		0	0	0	0	0
226	1	49	159	-1	239	104	11.5	28	ABarpapppa	268	61	0	0		0	0	0	0	0
227	1	140	402	-1	113	260	17.8	23	ABalaaaarlp	204	-530	0	0		0	0	0	0	0
228	1	107	39	-1	459	204	21.4	29	MSpappap	265	-377	0	0		0	0	0	0	0
229	1	268	143	-1	336	407	16.3	26	ABplapaapa	212	446	0	0		0	0	0	0	0
230	1	466	489	-1	521	299	18.8	31	Eplpp	236	-41	0	0		0	0	0	0	0
231	1	166	283	-1	191	241	25.0	26	ABaraaapppp	236	377	0	0		0	0	0	0	0
232	1	214	374	-1	368	278	22.2	26	MSaappaa	256	-459	0	0		0	0	0	0	0
233	1	305	342	-1	154	387	14.9	23	ABalpppaapd	183	-662	0	0		0	0	0	0	0
234	1	540	319	-1	223	316	24.8	26	ABalppapapa	228	640	0	0		0	0	0	0	0
235	1	-1	-1	-1	572	309	23.3	26	Nuc199_23_572_309	211	-141	0	0		0	0	0	0	0
236	1	76	338	-1	133	195	13.3	26	ABalappppaa	22	0	0	0		0	0	0	0	0
237	1	314	188	-1	410	183	7.6	30	Dpppa	270	-30	0	0		0	0	0	0	0
238	1	414	398	-1	328	210	10.3	25	MSpaaappp	230	481	0	0		0	0	0	0	0
239	1	181	262	-1	137	278	20.2	23	ABalpaapppa	191	-746	0	0		0	0	0	0	0
240	1	276	80	-1	459	349	21.1	29	MSpappaa	291	609	0	0		0	0	0	0	0
241	1	163	64	-1	527	403	14.2	27	ABarppappp	-446	0	0	0		0	0	0	0	0
242	1	84	529	-1	540	223	23.2	24	ABprpppaapa	218	329	0	0		0	0	0	0	0
243	1	454	212	-1	164	286	23.1	25	ABalpaappaa	233	0	0	0		0	0	0	0	0
244	1	197	337	-1	379	247	19.7	26	MSpapappp	207	429	0	0		0	0	0	0	0
245	1	361	324	-1	319	409	20.0	24	ABplppaapaa	-22	0	0	0		0	0	0	0	0
246	1	208	223	-1	517	385	24.0	30	ABplappppa	300	660	0	0		0	0	0	0	0
247	1	155	373	-1	363	321	21.2	25	ABplppappaa	240	-83	0	0		0	0	0	0	0
248	1	403	94	-1	166	167	13.4	28	ABalappapa	-60	0	0	0		0	0	0	0	0
249	1	279	49	-1	580	208	20.4	28	ABprapapppp	284	184	0	0		0	0	0	0	0
250	1	487	520	-1	299	224	24.5	25	ABarappaaap	185	46	0	0		0	0	0	0	0
251	1	420	451	-1	522	335	24.9	31	ABplpppaapa	316	809	0	0		0	0	0	0	0
252	1	385	366	-1	313	205	24.3	23	ABarappapaa	207	602	0	0		0	0	0	0	0
253	1	118	415	-1	299	228	11.2	23	MSpaapaap	154	0	0	0		0	0	0	0	0
254	1	26	5	-1	543	366	20.9	23	ABplapppapa	290	0	0	0		0	0	0	0	0
255	1	185	123	-1	191	236	16.6	25	ABaraaapaap	234	845	0	0		0	0	0	0	0
256	1	312	393	-1	337	257	9.4	29	MSaaaappp	226	1741	0	0		0	0	0	0	0
257	1	249	145	-1	161	247	19.1	24	ABaraaapaaa	139	0	0	0		0	0	0	0	0
258	1	472	68	-1	162	216	13.9	30	MSaaaaaa	95	0	0	0		0	0	0	0	0
259	1	362	14	-1	584	198	17.3	24	ABprapapppa	247	298	0	0		0	0	0	0	0
260	1	152	274	-1	371	137	15.9	24	Dppaa	232	34	0	0		0	0	0	0	0
261	1	93	245	-1	200	351	15.4	26	ABalppppaad	211	181	0	0		0	0	0	0	0
262	1	153	250	-1	324	304	13.4	31	MSaapaapaa	242	166	0	0		0	0	0	0	0
263	1	257	325	-1	274	387	6.5	30	ABplaaappp	299	-1133	0	0		0	0	0	0	0
264	1	182	357	-1	132	311	9.0	24	ABplaapaaap	234	-166	0	0		0	0	0	0	0
265	1	22	276	-1	427	162	10.3	27	Dppap	-12	0	0	0		0	0	0	0	0
266	1	302	304	-1	587	216	13.3	34	Caapa	341	724	0	0		0	0	0	0	0
267	0	467	-1	-1	226	317	25.6	23		230	787	0	0		0	0	0	0	0
268	1	120	249	-1	266	251	24.4	26	ABarapaaapp	247	420	0	0		0	0	0	0	0
269	1	110	144	-1	515	140	10.9	27	ABarpppppa	270	428	0	0		0	0	0	0	0
270	1	375	169	-1	222	143	13.0	25	ABpraapappa	297	0	0	0		0	0	0	0	0
271	1	63	404	416	192	252	9.7	24	MSaaaaapa	174	149	0	0		0	0	0	0	0
272	1	159	267	-1	287	238	20.3	27	ABarapapppp	278	578	0	0		0	0	0	0	0
273	1	164	389	-1	268	337	12.6	25	MSapapaa	218	5	0	0		0	0	0	0	0
274	1	175	151	-1	428	185	25.5	29	ABprppaappa	275	-1339	0	0		0	0	0	0	0
275	1	459	411	-1	292	346	6.5	22	ABplapaaaap	144	-185	0	0		0	0	0	0	0
276	1	170	297	-1	140	230	6.5	25	ABarpaaaap	210	0	0	0		0	0	0	0	0
277	1	471	387	-1	494	253	24.5	31	ABprppppapp	279	108	0	0		0	0	0	0	0
278	1	24	66	-1	183	126	18.7	28	ABpraaaappp	297	0	0	0		0	0	0	0	0
279	1	313	252	-1	154	312	7.2	25	ABplaaaaaap	176	0	0	0		0	0	0	0	0
280	1	318	261	-1	372	363	8.1	26	ABarppaapp	-15	0	0	0		0	0	0	0	0
281	1	4	369	-1	247	413	9.9	27	ABplaaappa	228	606	0	0		0	0	0	0	0
282	1	239	296	-1	320	329	8.7	24	Daaap	232	487	0	0		0	0	0	0	0
283	1	237	34	-1	302	197	5.5	28	ABarpaappp	274	-1071	0	0		0	0	0	0	0
284	1	256	7	-1	405	242	16.3	30	Ealpa	246	-228	0	0		0	0	0	0	0
285	1	397	61	-1	268	180	18.5	24	MSppapap	231	6	0	0		0	0	0	0	0
286	1	81	220	-1	201	287	20.6	28	ABalpaaaaaa	248	610	0	0		0	0	0	0	0
287	1	326	198	-1	511	297	12.9	34	Eplap	343	-812	0	0		0	0	0	0	0
288	1	267	423	-1	389	316	6.1	30	Dappa	556	0	0	0		0	0	0	0	0
289	1	174	20	-1	252	119	13.6	31	ABpraapappp	216	7	0	0		0	0	0	0	0
290	1	121	370	-1	139	161	17.2	26	ABalaappppp	257	-893	0	0		0	0	0	0	0
291	1	300	138	-1	422	338	9.2	25	Daapp	-31	0	0	0		0	0	0	0	0
292	1	260	4	-1	423	357	17.4	31	MSaapppp	298	270	0	0		0	0	0	0	0
293	1	66	371	-1	312	204	16.4	25	ABaraappppa	81	0	0	0		0	0	0	0	0
294	1	373	410	-1	534	144	19.5	29	ABprapapap	293	278	0	0		0	0	0	0	0
295	1	240	26	-1	277	117	18.0	29	ABpraaapppa	35	0	0	0		0	0	0	0	0
296	1	212	443	-1	218	248	22.5	23	ABarapaaapa	210	219	0	0		0	0	0	0	0
297	1	350	48	-1	596	308	11.5	31	Cpapaa	160	0	0	0		0	0	0	0	0
298	1	157	367	-1	160	259	15.2	24	ABaraapaaaa	296	0	0	0		0	0	0	0	0
299	1	139	390	-1	331	305	17.5	25	MSaapaaap	185	150	0	0		0	0	0	0	0
300	1	327	327	-1	216	336	8.4	26	MSapappa	356	0	0	0		0	0	0	0	0
301	1	98	75	-1	285	280	13.0	28	ABaraapapaa	278	48	0	0		0	0	0	0	0
302	1	387	17	-1	466	341	15.7	26	MSappaap	68	0	0	0		0	0	0	0	0
303	1	141	176	-1	299	359	24.4	30	ABalpapapap	41	0	0	0		0	0	0	0	0
304	1	128	50	-1	169	338	16.1	24	ABalapappaa	225	0	0	0		0	0	0	0	0
305	1	28	400	-1	584	283	22.4	26	ABprppppppp	195	872	0	0		0	0	0	0	0
306	1	406	199	-1	165	285	17.0	23	ABalpaapaaa	275	0	0	0		0	0	0	0	0
307	1	184	1	-1	160	184	24.7	26	ABpraaaaaaa	219	624	0	0		0	0	0	0	0
308	0	297	-1	-1	125	327	13.2	25		219	-322	0	0		0	0	0	0	0
309	1	236	259	-1	300	176	12.7	27	MSpppaaa	176	-313	0	0		0	0	0	0	0
310	0	461	-1	-1	323	396	22.8	24		219	510	0	0		0	0	0	0	0
311	1	79	177	-1	149	297	24.5	29	ABalpaapppp	230	-81	0	0		0	0	0	0	0
312	1	432	447	-1	392	139	9.7	27	ABarpppapp	-142	0	0	0		0	0	0	0	0
313	1	105	280	-1	313	239	16.5	26	ABaraappppp	176	134	0	0		0	0	0	0	0
314	1	304	332	-1	404	394	15.7	29	ABplappaaa	290	323	0	0		0	0	0	0	0
315	1	109	273	-1	334	261	12.0	24	MSaaapapp	242	-396	0	0		0	0	0	0	0
316	1	451	445	-1	207	302	16.7	24	ABalpaaapaa	177	-33	0	0		0	0	0	0	0
317	1	357	418	-1	222	107	20.4	27	ABprpaapapa	219	-874	0	0		0	0	0	0	0
318	1	426	175	-1	413	202	21.8	27	ABprpapppap	255	64	0	0		0	0	0	0	0
319	1	58	266	-1	267	329	7.9	25	MSapppap	299	0	0	0		0	0	0	0	0
320	1	418	81	-1	183	141	15.3	23	ABpraaaaapd	2	0	0	0		0	0	0	0	0
321	1	317	419	-1	165	220	24.7	22	ABarapppaaa	196	139	0	0		0	0	0	0	0
322	1	65	377	-1	299	205	13.4	27	MSpaapapa	252	-898	0	0		0	0	0	0	0
323	1	320	499	-1	396	212	22.9	24	ABprpapppaa	198	423	0	0		0	0	0	0	0
324	1	436	379	-1	394	131	20.0	25	ABprppapaaa	233	827	0	0		0	0	0	0	0
325	1	23	287	-1	414	365	8.9	28	Dapap	-4	0	0	0		0	0	0	0	0
326	1	232	150	-1	268	193	15.6	25	ABaraapppaa	232	-772	0	0		0	0	0	0	0
327	1	6	291	-1	259	295	10.3	23	MSaaapaap	204	704	0	0		0	0	0	0	0
328	1	469	514	-1	456	360	24.2	26	ABplpppaaap	71	0	0	0		0	0	0	0	0
329	1	27	421	-1	255	118	23.0	22	ABprpaapapp	162	-146	0	0		0	0	0	0	0
330	1	217	104	-1	171	140	21.3	25	ABalaappapp	-35	0	0	0		0	0	0	0	0
331	1	111	152	-1	129	256	13.7	24	ABalappaapa	-100	0	0	0		0	0	0	0	0
332	1	299	158	-1	386	266	10.7	33	Earaa	273	103	0	0		0	0	0	0	0
333	1	220	37	-1	188	247	19.9	24	ABaraaaaapa	224	-994	0	0		0	0	0	0	0
334	1	48	53	-1	385	129	12.9	25	ABprapaaapp	227	844	0	0		0	0	0	0	0
335	1	409	217	-1	396	324	23.5	27	ABplppaappp	235	-667	0	0		0	0	0	0	0
336	1	251	320	-1	362	113	9.4	28	ABarppppaa	277	1018	0	0		0	0	0	0	0
337	1	282	16	-1	355	316	13.2	27	MSaapaapp	122	0	0	0		0	0	0	0	0
338	1	183	235	-1	522	247	6.3	31	Caaapp	308	319	0	0		0	0	0	0	0
339	1	177	288	-1	252	350	17.8	25	MSapapap	249	-1505	0	0		0	0	0	0	0
340	0	453	-1	-1	277	184	8.8	22		182	197	0	0		0	0	0	0	0
341	1	443	346	-1	334	294	4.4	33	ABarppaapa	338	45	0	0		0	0	0	0	0
342	1	127	334	-1	500	149	21.6	30	ABprappapp	237	402	0	0		0	0	0	0	0
343	1	395	264	-1	359	206	25.4	26	ABprpappapp	175	214	0	0		0	0	0	0	0
344	1	345	372	-1	170	374	22.0	23	ABalpppaaap	99	0	0	0		0	0	0	0	0
345	1	378	360	-1	230	154	18.6	27	ABprpaaaaap	265	-360	0	0		0	0	0	0	0
346	1	176	356	-1	107	235	19.2	25	ABalaaaparl	229	91	0	0		0	0	0	0	0
347	1	342	352	-1	157	366	12.1	24	ABplaapaapa	106	0	0	0		0	0	0	0	0
348	1	316	203	-1	239	357	9.6	25	ABplaapappa	284	0	0	0		0	0	0	0	0
349	1	225	87	-1	116	334	17.3	28	ABalapaaap	-29	0	0	0		0	0	0	0	0
350	1	287	88	-1	206	299	24.3	27	ABalpapaaaa	317	0	0	0		0	0	0	0	0
351	1	408	40	-1	420	105	15.5	28	ABprapaapp	270	1326	0	0		0	0	0	0	0
352	1	351	247	-1	333	104	18.8	30	ABpraapppa	256	55	0	0		0	0	0	0	0
353	1	114	535	-1	122	297	21.4	25	ABalaaaalpa	224	-1040	0	0		0	0	0	0	0
354	1	138	185	-1	458	151	7.1	33	Caaaa	311	-180	0	0		0	0	0	0	0
355	1	338	364	-1	284	143	24.5	28	ABpraappaa	226	207	0	0		0	0	0	0	0
356	1	106	25	-1	375	275	17.8	25	MSaapappp	160	0	0	0		0	0	0	0	0
357	1	346	429	-1	230	353	13.3	25	ABplaapapaa	420	0	0	0		0	0	0	0	0
358	1	442	363	-1	363	117	19.7	24	ABprapaapa	242	382	0	0		0	0	0	0	0
359	0	47	-1	-1	160	123	16.2	24		215	55	0	0		0	0	0	0	0
360	1	196	440	-1	310	347	16.9	22	MSappapp	227	778	0	0		0	0	0	0	0
361	1	337	314	-1	119	192	15.6	26	ABalappappa	407	0	0	0		0	0	0	0	0
362	1	308	339	-1	213	267	25.1	24	ABalpapaapa	240	1351	0	0		0	0	0	0	0
363	1	213	195	-1	129	243	21.8	24	ABalaaaarrp	221	1012	0	0		0	0	0	0	0
364	1	274	430	-1	203	323	19.4	23	MSapaaaa	182	-631	0	0		0	0	0	0	0
365	1	29	257	-1	243	376	11.7	24	ABplaapapap	208	82	0	0		0	0	0	0	0
366	1	242	301	-1	400	298	20.8	27	MSapaapp	228	-467	0	0		0	0	0	0	0
367	1	187	281	-1	553	164	21.4	28	ABprapappa	247	255	0	0		0	0	0	0	0
368	1	199	57	-1	292	319	10.8	25	MSappaaa	186	295	0	0		0	0	0	0	0
369	0	209	-1	-1	326	308	21.4	25		-169	0	0	0		0	0	0	0	0
370	1	135	270	-1	493	330	20.7	33	ABplpppppa	329	71	0	0		0	0	0	0	0
371	1	46	47	-1	180	340	21.9	22	ABalppappap	172	329	0	0		0	0	0	0	0
372	1	339	328	-1	204	232	4.6	38	ABarpaapa	380	-732	0	0		0	0	0	0	0
373	1	11	420	-1	263	143	12.8	26	ABpraapapap	214	-928	0	0		0	0	0	0	0
374	1	238	433	-1	516	366	22.4	23	ABplpppaapp	-117	0	0	0		0	0	0	0	0
375	1	309	122	-1	231	178	8.3	25	MSppappp	235	457	0	0		0	0	0	0	0
376	1	439	318	-1	384	267	20.9	22	MSaappap	178	261	0	0		0	0	0	0	0
377	1	86	82	-1	273	300	19.7	26	ABalpappppp	289	0	0	0		0	0	0	0	0
378	1	273	210	-1	434	418	15.0	28	ABplappaap	288	-44	0	0		0	0	0	0	0
379	1	280	313	-1	194	196	25.4	26	ABalaapappa	232	20	0	0		0	0	0	0	0
380	1	368	191	-1	143	343	10.5	26	ABalapapppp	-60	0	0	0		0	0	0	0	0
381	1	271	164	-1	174	157	19.4	24	ABpraaaaapv	36	0	0	0		0	0	0	0	0
382	1	104	141	-1	160	218	17.8	24	MSppaaaa	-16	0	0	0		0	0	0	0	0
383	1	435	382	-1	451	128	18.9	26	ABprappaaa	263	151	0	0		0	0	0	0	0
384	1	2	322	-1	537	183	8.1	29	Cpaapp	-59	0	0	0		0	0	0	0	0
385	1	462	101	-1	541	193	21.1	24	ABprapppaa	220	362	0	0		0	0	0	0	0
386	1	45	33	-1	336	161	23.8	25	ABarappapap	251	-156	0	0		0	0	0	0	0
387	1	151	441	-1	447	153	22.5	22	ABprppapapa	221	276	0	0		0	0	0	0	0
388	1	388	244	-1	465	276	10.4	31	Eplaa	316	453	0	0		0	0	0	0	0
389	1	15	214	-1	342	123	12.4	28	ABprapaaapa	262	7	0	0		0	0	0	0	0
390	1	16	392	-1	365	209	21.6	26	ABprpappaap	255	742	0	0		0	0	0	0	0
391	1	390	493	-1	237	168	20.9	22	ABprpapaaap	176	-209	0	0		0	0	0	0	0
392	1	264	269	-1	546	269	22.4	33	Cppppp	335	-353	0	0		0	0	0	0	0
393	1	440	323	-1	219	258	18.8	22	ABarapaaaap	8	0	0	0		0	0	0	0	0
394	1	265	230	-1	177	381	12.4	27	ABplaapaapp	239	764	0	0		0	0	0	0	0
395	1	419	167	-1	464	360	9.5	25	Capapaa	216	-482	0	0		0	0	0	0	0
396	1	399	155	-1	583	322	21.9	23	ABplppppppp	177	344	0	0		0	0	0	0	0
397	1	17	265	-1	558	324	9.5	27	Capppaa	262	-99	0	0		0	0	0	0	0
398	1	501	436	-1	281	138	21.4	27	ABprpaapppp	234	131	0	0		0	0	0	0	0
399	1	244	329	-1	457	397	8.8	27	ABarppappa	256	1207	0	0		0	0	0	0	0
400	1	258	353	-1	410	230	4.6	32	Cpaaap	315	-668	0	0		0	0	0	0	0
401	1	56	407	-1	278	104	10.0	29	ABarpapppp	264	299	0	0		0	0	0	0	0
402	0	543	-1	-1	342	147	20.0	26		175	1124	0	0		0	0	0	0	0
403	1	291	246	-1	325	270	22.4	26	ABarapapapp	234	-864	0	0		0	0	0	0	0
404	1	246	103	-1	141	315	16.2	28	ABalapaaaa	271	688	0	0		0	0	0	0	0
405	1	262	139	-1	522	202	18.6	33	Cppapp	333	-171	0	0		0	0	0	0	0
406	0	349	-1	-1	246	214	23.4	23		182	334	0	0		0	0	0	0	0
407	1	301	137	-1	185	161	22.8	26	ABpraaaaaap	230	127	0	0		0	0	0	0	0
408	1	80	165	-1	175	233	13.6	24	ABaraappaaa	198	107	0	0		0	0	0	0	0
409	1	460	431	-1	192	380	19.4	23	ABalpppapav	-21	0	0	0		0	0	0	0	0
410	1	464	359	-1	545	278	24.5	29	ABprpppapap	299	661	0	0		0	0	0	0	0
411	1	37	241	-1	99	235	16.1	25	ABalaaappll	183	-1432	0	0		0	0	0	0	0
412	1	410	456	-1	330	211	4.9	22	ABarpppapa	203	620	0	0		0	0	0	0	0
413	1	75	92	-1	336	304	11.5	28	MSaapaapap	221	143	0	0		0	0	0	0	0
414	1	68	72	-1	359	353	16.2	32	MSaapppa	317	270	0	0		0	0	0	0	0
415	1	217	284	-1	143	173	22.2	24	ABalaappapa	220	-92	0	0		0	0	0	0	0
416	1	396	405	-1	135	213	21.6	22	ABalaaaparr	254	0	0	0		0	0	0	0	0
417	1	52	21	-1	332	160	10.2	25	Dpaap	238	214	0	0		0	0	0	0	0
418	1	290	118	-1	505	409	20.4	27	ABplapappa	252	830	0	0		0	0	0	0	0
419	1	389	397	-1	310	253	24.9	26	ABarappaapp	255	-253	0	0		0	0	0	0	0
420	1	165	189	-1	266	177	7.9	24	MSpppppa	71	0	0	0		0	0	0	0	0
421	1	202	124	-1	263	211	7.6	22	MSpaaaaap	-64	0	0	0		0	0	0	0	0
422	1	154	232	-1	321	114	15.0	24	ABprpaappap	224	292	0	0		0	0	0	0	0
423	1	74	527	-1	214	160	25.4	25	ABalaapappp	192	1175	0	0		0	0	0	0	0
424	1	8	149	-1	198	224	12.9	24	ABaraappaap	214	-1041	0	0		0	0	0	0	0
425	1	335	120	-1	218	393	21.6	25	ABplpaaapap	258	-535	0	0		0	0	0	0	0
426	1	319	102	-1	474	200	6.5	31	Dpppp	301	-227	0	0		0	0	0	0	0
427	1	296	224	-1	295	131	14.3	23	ABprpaappaa	206	-10	0	0		0	0	0	0	0
428	1	255	399	-1	491	180	10.4	30	Cpppaa	282	1229	0	0		0	0	0	0	0
429	1	497	434	-1	513	308	15.9	29	Eplpa	288	125	0	0		0	0	0	0	0
430	1	412	42	-1	381	393	7.4	33	ABarppapa	331	297	0	0		0	0	0	0	0
431	1	379	207	-1	257	324	21.9	20	ABplpapaaaa	-69	0	0	0		0	0	0	0	0
432	1	398	450	-1	567	303	25.0	24	ABplppppppa	175	-275	0	0		0	0	0	0	0
433	1	307	464	-1	425	231	12.6	33	Ealap	327	-2	0	0		0	0	0	0	0
434	1	364	31	-1	144	196	11.5	27	ABalappppap	9	0	0	0		0	0	0	0	0
435	1	421	375	-1	270	309	16.0	22	ABalpaaappp	218	0	0	0		0	0	0	0	0
436	1	303	45	-1	391	361	18.9	26	ABplppapaap	89	0	0	0		0	0	0	0	0
437	1	207	482	-1	162	193	19.3	24	ABalaapppaa	184	0	0	0		0	0	0	0	0
438	1	429	385	-1	143	335	22.2	22	ABalppaaapa	81	0	0	0		0	0	0	0	0
439	1	371	460	-1	410	365	20.2	26	ABplppapapa	432	0	0	0		0	0	0	0	0
440	1	173	403	-1	137	286	13.4	26	ABalapapapa	-3	0	0	0		0	0	0	0	0
441	1	401	312	-1	231	234	24.8	25	ABarapppapa	318	0	0	0		0	0	0	0	0
442	1	400	435	-1	313	151	20.0	22	ABprppaaaaa	-140	0	0	0		0	0	0	0	0
443	1	216	222	-1	207	226	26.4	24	ABarapppaap	-31	0	0	0		0	0	0	0	0
444	1	324	121	-1	596	287	19.5	28	Caappd	-11	0	0	0		0	0	0	0	0
445	1	223	349	-1	120	295	17.8	26	ABalaaaarla	205	0	0	0		0	0	0	0	0
446	1	233	70	-1	557	374	18.6	29	ABplapapppp	139	0	0	0		0	0	0	0	0
447	1	455	449	-1	120	236	8.3	24	ABarpaaaaa	109	0	0	0		0	0	0	0	0
448	1	59	110	-1	171	286	20.0	24	ABaraaaaaaa	118	0	0	0		0	0	0	0	0
449	1	72	336	-1	494	223	19.8	28	ABprpppppaa	203	-165	0	0		0	0	0	0	0
450	1	306	306	-1	218	407	20.0	22	ABplpaapapp	48	0	0	0		0	0	0	0	0
451	0	21	-1	-1	292	166	21.8	26		22	0	0	0		0	0	0	0	0
452	1	50	119	-1	305	195	22.0	25	ABprpaaappp	119	0	0	0		0	0	0	0	0
453	1	123	428	-1	569	250	22.9	27	ABprapppapp	28	0	0	0		0	0	0	0	0
454	1	404	437	-1	261	374	14.2	22	ABplpaappaa	-18	0	0	0		0	0	0	0	0
455	1	241	330	-1	123	305	11.5	26	ABalapapapp	53	0	0	0		0	0	0	0	0
456	1	376	348	-1	287	271	9.2	26	MSaaapapa	112	0	0	0		0	0	0	0	0
457	1	449	233	-1	461	219	18.9	22	MSpppaap	10	0	0	0		0	0	0	0	0
458	1	344	237	-1	130	224	18.4	22	ABalaaaarra	76	0	0	0		0	0	0	0	0
459	1	298	438	-1	293	207	16.1	22	ABarapaappp	-176	0	0	0		0	0	0	0	0
460	1	470	463	-1	395	283	14.5	28	Earpa	848	0	0	0		0	0	0	0	0
461	1	473	401	-1	554	215	21.9	23	ABprapppapa	346	0	0	0		0	0	0	0	0
462	1	126	465	-1	304	310	15.8	30	ABaraapappp	249	105	0	0		0	0	0	0	0
463	1	253	350	-1	527	228	25.5	29	ABprpppapaa	-189	0	0	0		0	0	0	0	0
464	1	348	521	-1	195	212	23.0	22	ABarappppap	-47	0	0	0		0	0	0	0	0
465	0	-1	-1	-1	368	333	19.6	24		388	0	0	0		0	0	0	0	0
466	1	369	225	-1	332	180	17.5	27	MSpppapp	350	0	0	0		0	0	0	0	0
467	1	422	171	-1	494	296	24.8	29	ABplppppapp	277	-707	0	0		0	0	0	0	0
468	0	334	-1	-1	191	244	9.3	22		47	0	0	0		0	0	0	0	0
469	0	468	-1	-1	433	334	25.4	30		259	988	0	0		0	0	0	0	0
470	1	222	168	-1	451	340	4.5	26	Cpaapa	85	0	0	0		0	0	0	0	0
471	1	532	115	-1	257	344	25.0	24	ABalppapapp	183	281	0	0		0	0	0	0	0
472	1	474	461	-1	429	155	20.525	25	ABprppapaap	214	703	0	0		0	0	0	0	0
473	1	475	467	-1	459	168	21.0	24	ABprppapapp	163	177	0	0		0	0	0	0	0
474	1	476	468	-1	473	231	25.0	26	ABprppppaaa	191	-1059	0	0		0	0	0	0	0
475	1	477	469	-1	461	203	25.0	26	ABprpppaaaa	450	0	0	0		0	0	0	0	0
476	1	478	470	-1	333	209	23.0	23	ABprpappaaa	146	506	0	0		0	0	0	0	0
477	1	479	471	-1	207	340	23.0	24	ABalppapppa	48	0	0	0		0	0	0	0	0
478	1	480	472	-1	278	358	20.0	22	ABplpapaapa	202	-343	0	0		0	0	0	0	0
479	1	481	473	-1	319	334	20.0	24	ABplpapapaa	163	421	0	0		0	0	0	0	0
480	1	482	474	-1	344	337	20.0	24	ABplpapapap	177	-212	0	0		0	0	0	0	0
481	1	483	475	-1	483	344	23.0	26	Capppp	240	885	0	0		0	0	0	0	0
482	1	484	476	-1	260	367	22.0	24	ABplpaapppp	135	199	0	0		0	0	0	0	0
483	1	485	477	-1	276	164	13.0	24	MSppapaa	171	929	0	0		0	0	0	0	0
484	1	456	478	-1	205	238	21.0	24	ABarapaaaaa	218	0	0	0		0	0	0	0	0
485	1	486	479	-1	256	209	17.0	25	ABarapaappa	761	0	0	0		0	0	0	0	0
486	1	488	480	-1	288	292	24.0	24	ABplpappaaa	242	1035	0	0		0	0	0	0	0
487	1	490	231	-1	122	328	13.15	26	ABalapapppa	233	340	0	0		0	0	0	0	0
488	1	297	483	-1	137	318	14.0	27	ABalapappap	238	-1205	0	0		0	0	0	0	0
489	1	366	484	-1	174	321	24.0	24	ABalppapaaa	56	0	0	0		0	0	0	0	0
490	1	491	525	-1	191	325	24.0	24	ABalppapaap	293	0	0	0		0	0	0	0	0
491	1	492	485	-1	141	372	17.0	24	ABalpppaapv	44	0	0	0		0	0	0	0	0
492	1	493	-1	-1	344	303	13.0	23	MSaapappa	192	0	0	0		0	0	0	0	0
493	1	445	486	-1	360	215	17.0	22	MSpapappa	-33	0	0	0		0	0	0	0	0
494	1	494	487	-1	381	224	12.0	29	Ealaa	176	-192	0	0		0	0	0	0	0
495	1	495	488	-1	525	263	13.0	31	Eprpa	331	1150	0	0		0	0	0	0	0
496	1	496	490	-1	501	267	17.0	28	Eprpp	302	808	0	0		0	0	0	0	0
497	1	498	491	-1	227	151	16.0	24	ABpraaappaa	274	-433	0	0		0	0	0	0	0
498	1	499	492	-1	255	142	21.0	24	ABprpaaapap	-480	0	0	0		0	0	0	0	0
499	1	500	227	-1	219	181	19.0	24	ABprpaapaaa	145	-295	0	0		0	0	0	0	0
500	1	502	494	-1	384	185	25.0	25	ABprpaaaapa	192	362	0	0		0	0	0	0	0
501	1	450	495	-1	268	166	21.0	24	ABprpapapap	230	0	0	0		0	0	0	0	0
502	1	503	496	-1	488	194	25.0	25	ABprpppaaap	193	-770	0	0		0	0	0	0	0
503	1	504	497	-1	504	219	24.0	26	ABprppppapa	191	-1059	0	0		0	0	0	0	0
504	1	505	498	-1	489	244	23.0	26	ABprppppaap	191	-1059	0	0		0	0	0	0	0
505	1	506	10	-1	379	164	22.0	24	ABarappappa	177	-610	0	0		0	0	0	0	0
506	1	507	500	-1	399	172	20.0	23	ABprppappaa	369	0	0	0		0	0	0	0	0
507	1	508	501	-1	427	165	22.0	23	ABprppappap	-60	0	0	0		0	0	0	0	0
508	1	510	502	-1	274	189	23.0	25	ABprpaaappa	249	310	0	0		0	0	0	0	0
509	1	511	503	-1	317	167	21.0	25	ABprpapappp	193	371	0	0		0	0	0	0	0
510	1	512	504	-1	463	321	25.0	25	ABplppppaap	173	-85	0	0		0	0	0	0	0
511	1	513	448	-1	437	356	23.0	23	ABplppapppp	198	516	0	0		0	0	0	0	0
512	1	514	505	-1	419	271	22.0	25	ABplpapppap	232	9	0	0		0	0	0	0	0
513	1	515	506	-1	406	298	24.0	25	ABplpapppaa	168	-591	0	0		0	0	0	0	0
514	0	516	-1	-1	369	329	24.0	26		240	1176	0	0		0	0	0	0	0
515	1	517	508	-1	366	369	21.0	24	ABplppapaaa	192	-173	0	0		0	0	0	0	0
516	1	518	509	-1	337	301	23.0	24	ABplpapappa	177	-212	0	0		0	0	0	0	0
517	1	520	510	-1	387	295	23.0	24	ABplpapappp	232	0	0	0		0	0	0	0	0
518	1	365	511	-1	306	365	22.0	26	ABplpapaapp	213	52	0	0		0	0	0	0	0
519	1	521	414	-1	318	314	23.0	26	ABplpappaap	-195	0	0	0		0	0	0	0	0
520	1	522	512	-1	440	338	24.0	24	ABplpppaaaa	163	1632	0	0		0	0	0	0	0
521	1	523	513	-1	423	308	23.0	24	ABplppppaaa	286	170	0	0		0	0	0	0	0
522	1	524	515	-1	512	272	25.0	25	ABplpppapap	258	-503	0	0		0	0	0	0	0
523	1	525	516	-1	588	321	20.0	29	Cpappv	78	0	0	0		0	0	0	0	0
524	1	527	454	-1	223	190	24.0	25	ABarapppppa	370	0	0	0		0	0	0	0	0
525	1	528	517	-1	420	147	23.0	27	ABarappappp	271	864	0	0		0	0	0	0	0
526	1	529	518	-1	399	160	25.0	26	ABprpaaaapp	-29	0	0	0		0	0	0	0	0
527	1	270	519	-1	282	237	25.0	25	ABarappaapa	256	-506	0	0		0	0	0	0	0
528	0	530	-1	-1	327	293	24.0	26		210	-1271	0	0		0	0	0	0	0
529	1	531	522	-1	259	245	23.0	22	ABarapapapa	-215	0	0	0		0	0	0	0	0
530	1	489	523	-1	129	312	18.0	24	ABalaaaala	223	861	0	0		0	0	0	0	0
531	1	446	524	-1	220	362	22.0	22	ABplpaaappa	61	0	0	0		0	0	0	0	0
532	1	534	526	-1	371	322	24.0	25	ABplppaappa	180	45	0	0		0	0	0	0	0
533	0	533	-1	-1	272	349	22.0	24		135	199	0	0		0	0	0	0	0
534	1	535	341	-1	286	154	23.0	24	ABprpapappa	182	473	0	0		0	0	0	0	0
535	1	536	532	-1	415	342	22.0	24	ABplppapppa	210	-120	0	0		0	0	0	0	0
536	1	537	533	-1	368	179	21.0	22	ABprppaapap	0	0	0	0		0	0	0	0	0
537	1	538	534	-1	535	347	22.0	24	ABplapppapp	231	-167	0	0		0	0	0	0	0
538	1	467	536	-1	254	300	25.0	24	ABalpapaaap	140	617	0	0		0	0	0	0	0
539	1	539	537	-1	418	202	24.0	26	ABprppaappp	214	328	0	0		0	0	0	0	0
540	1	61	538	-1	219	317	23.0	24	ABalppapppp	202	382	0	0		0	0	0	0	0
541	1	541	466	-1	586	279	24.0	26	ABprppppppa	27	0	0	0		0	0	0	0	0
542	1	542	539	-1	323	193	19.0	25	MSppaapp	211	889	0	0		0	0	0	0	0
543	1	245	540	-1	352	180	22.0	25	ABprppaapaa	0	0	0	0		0	0	0	0	0
544	1	544	541	-1	386	140	22.0	22	ABprpapaapp	125	0	0	0		0	0	0	0	0
545	1	545	-1	-1	275	142	20.0	24	ABprpaapppa	307	0	0	0		0	0	0	0	0
546	1	547	542	-1	429	226	23.0	25	ABprpappppa	254	-29	0	0		0	0	0	0	0
547	0	548	-1	-1	432	152	25.0	27		254	-418	0	0		0	0	0	0	0
548	1	509	-1	-1	337	145	18.0	25	ABprppaaaap	201	448	0	0		0	0	0	0	0
549	1	549	-1	-1	465	254	23.0	25	ABprpappppp	176	47	0	0		0	0	0	0	0
550	1	550	-1	-1	373	159	24.0	24	ABprpapaapa	201	268	0	0		0	0	0	0	0
551	1	551	-1	-1	201	347	17.0	22	ABplpaapaaa	182	0	0	0		0	0	0	0	0
552	1	552	543	-1	252	219	24.0	22	ABarapppppp	187	-70	0	0		0	0	0	0	0
553	1	553	-1	-1	240	219	23.0	22	ABarappaaaa	283	0	0	0		0	0	0	0	0
554	1	555	544	-1	109	217	21.0	22	ABalaapaaa	-7	0	0	0		0	0	0	0	0
555	1	556	545	-1	203	292	22.0	22	ABalpaaaapa	167	174	0	0		0	0	0	0	0
