# Supplementary material for: The AP-2 Transcription Factor APTF-2 Is Required for Neuroblast and Epidermal Morphogenesis in Caenorhabditis elegans Embryogenesis
Source: PLoS Genet. 2016 May 13;12(5):e1006048. doi: 10.1371/journal.pgen.1006048 (PMC4866721; doi:10.1371/journal.pgen.1006048)
Supplement: S5 Text — (ZIP) [file pgen.1006048.s033.zip › nuclei/t199-nuclei]

1	1	307	82	-1	164	188	24.6	26	ABpraaaaaaa	206	-6	0	0		0	0	0	0	0
2	1	14	120	-1	119	312	22.3	30	ABalaaaalpp	304	127	0	0		0	0	0	0	0
3	1	101	151	-1	325	228	21.1	27	MSpapaaaa	260	-221	0	0		0	0	0	0	0
4	1	292	23	-1	423	355	17.4	30	MSaapppp	295	-58	0	0		0	0	0	0	0
5	1	254	317	-1	544	365	20.9	22	ABplapppapa	190	-41	0	0		0	0	0	0	0
6	1	40	364	-1	581	233	16.8	29	Cppppa	13	0	0	0		0	0	0	0	0
7	1	284	262	-1	405	250	16.2	28	Ealpa	286	-121	0	0		0	0	0	0	0
8	1	193	430	-1	583	314	15.5	32	Capppap	159	0	0	0		0	0	0	0	0
9	1	173	51	-1	154	263	21.7	24	ABaraaappaa	-211	0	0	0		0	0	0	0	0
10	1	505	240	-1	376	166	22.1	25	ABarappappa	259	11	0	0		0	0	0	0	0
11	1	180	408	-1	595	343	18.7	27	Caappv	-165	0	0	0		0	0	0	0	0
12	1	95	162	-1	195	274	16.1	22	ABalpaapaap	140	518	0	0		0	0	0	0	0
13	0	223	-1	-1	402	177	21.6	24		225	257	0	0		0	0	0	0	0
14	1	259	14	-1	585	197	17.5	25	ABprapapppa	233	-50	0	0		0	0	0	0	0
15	1	105	149	-1	217	138	23.2	27	ABpraaaapav	223	1118	0	0		0	0	0	0	0
16	1	337	201	-1	353	321	13.4	27	MSaapaapp	138	0	0	0		0	0	0	0	0
17	1	302	178	-1	466	344	15.7	28	MSappaap	249	74	0	0		0	0	0	0	0
18	1	97	390	-1	386	108	17.3	28	ABpraapppp	277	126	0	0		0	0	0	0	0
19	1	200	339	-1	354	337	8.3	24	Daapa	247	-401	0	0		0	0	0	0	0
20	1	289	293	-1	249	122	13.6	29	ABpraapappp	31	0	0	0		0	0	0	0	0
21	1	417	372	-1	330	160	10.4	25	Dpaap	256	635	0	0		0	0	0	0	0
22	1	57	12	-1	273	233	6.3	24	MSaaaapaa	64	0	0	0		0	0	0	0	0
23	1	28	350	-1	232	296	10.1	28	ABaraapaapp	249	429	0	0		0	0	0	0	0
24	1	75	145	-1	460	413	17.7	29	ABplappapp	293	223	0	0		0	0	0	0	0
25	1	356	142	-1	372	278	17.7	25	MSaapappp	211	480	0	0		0	0	0	0	0
26	1	295	53	-1	281	116	17.8	28	ABpraaapppa	-8	0	0	0		0	0	0	0	0
27	1	22	181	-1	144	366	15.8	30	ABalapaapp	216	0	0	0		0	0	0	0	0
28	1	157	132	-1	286	261	7.4	24	MSaaaapap	36	0	0	0		0	0	0	0	0
29	1	92	140	-1	562	165	16.9	29	ABarpppppp	283	-254	0	0		0	0	0	0	0
30	1	66	402	-1	247	257	7.6	24	MSaaaaapp	222	189	0	0		0	0	0	0	0
31	1	434	292	-1	139	198	11.4	27	ABalappppap	180	-934	0	0		0	0	0	0	0
32	1	85	26	-1	294	160	18.1	26	MSppppaa	264	-46	0	0		0	0	0	0	0
33	1	386	257	-1	332	157	23.5	30	ABarappapap	244	136	0	0		0	0	0	0	0
34	1	283	392	-1	301	198	5.7	27	ABarpaappp	187	0	0	0		0	0	0	0	0
35	1	27	337	-1	462	379	14.7	30	Capaap	291	458	0	0		0	0	0	0	0
36	1	86	184	-1	158	237	22.6	25	ABaraaapppa	-125	0	0	0		0	0	0	0	0
37	1	333	72	-1	185	247	20.5	24	ABaraaaaapa	225	240	0	0		0	0	0	0	0
38	1	192	85	-1	504	374	16.3	31	Capapp	32	0	0	0		0	0	0	0	0
39	1	228	172	-1	455	204	21.5	29	MSpappap	296	526	0	0		0	0	0	0	0
40	1	351	130	-1	416	108	15.5	28	ABprapaapp	278	388	0	0		0	0	0	0	0
41	1	20	139	-1	516	176	13.5	29	Cppapa	282	379	0	0		0	0	0	0	0
42	1	430	221	-1	378	396	7.6	33	ABarppapa	330	129	0	0		0	0	0	0	0
43	1	204	47	-1	150	263	17.4	27	ABaraaaapa	113	0	0	0		0	0	0	0	0
44	1	155	334	-1	564	346	15.4	28	Cappapp	75	0	0	0		0	0	0	0	0
45	1	436	368	-1	385	358	18.8	23	ABplppapaap	214	-104	0	0		0	0	0	0	0
46	1	122	111	-1	262	149	14.8	24	ABpraaappap	236	43	0	0		0	0	0	0	0
47	1	371	325	-1	176	337	22.0	22	ABalppappap	188	832	0	0		0	0	0	0	0
48	1	297	204	-1	594	310	11.5	32	Cpapaa	147	0	0	0		0	0	0	0	0
49	1	249	42	-1	578	209	20.9	27	ABprapapppp	234	-165	0	0		0	0	0	0	0
50	1	304	183	-1	168	340	15.9	25	ABalapappaa	182	0	0	0		0	0	0	0	0
51	1	182	64	-1	124	241	10.8	24	ABalapppaap	9	0	0	0		0	0	0	0	0
52	0	169	-1	-1	213	315	14.4	24		193	203	0	0		0	0	0	0	0
53	1	334	360	-1	383	132	13.1	27	ABprapaaapp	268	832	0	0		0	0	0	0	0
54	1	197	296	-1	371	165	10.1	26	Dpapp	259	54	0	0		0	0	0	0	0
55	1	117	224	-1	217	222	15.9	29	ABaraaapapa	246	203	0	0		0	0	0	0	0
56	1	188	303	-1	350	241	20.6	24	MSpapaaap	193	581	0	0		0	0	0	0	0
57	1	368	41	-1	289	322	10.8	24	MSappaaa	204	615	0	0		0	0	0	0	0
58	1	220	137	-1	467	345	7.3	26	Cappaaa	116	0	0	0		0	0	0	0	0
59	1	81	342	-1	169	314	8.5	30	ABplaaaaapp	274	-774	0	0		0	0	0	0	0
60	1	198	157	-1	184	394	20.5	26	ABalpppapad	264	360	0	0		0	0	0	0	0
61	1	285	300	-1	264	182	18.9	23	MSppapap	227	50	0	0		0	0	0	0	0
62	1	43	3	-1	127	229	14.7	25	ABalapppaaa	323	0	0	0		0	0	0	0	0
63	1	61	413	-1	164	214	5.4	27	ABarpapapa	243	724	0	0		0	0	0	0	0
64	1	241	277	-1	523	406	14.6	27	ABarppappp	460	0	0	0		0	0	0	0	0
65	1	108	313	-1	135	206	24.2	32	ABalaapaap	297	517	0	0		0	0	0	0	0
66	1	278	444	-1	183	125	18.7	29	ABpraaaappp	262	-41	0	0		0	0	0	0	0
67	1	146	144	-1	233	199	15.2	27	ABaraaapapp	130	0	0	0		0	0	0	0	0
68	1	258	96	-1	162	218	14.2	30	MSaaaaaa	399	0	0	0		0	0	0	0	0
69	1	87	324	-1	288	217	8.9	25	MSpaaappa	250	-70	0	0		0	0	0	0	0
70	1	446	382	-1	554	371	18.6	29	ABplapapppp	150	0	0	0		0	0	0	0	0
71	0	359	-1	-1	154	130	16.7	24		197	49	0	0		0	0	0	0	0
72	1	414	182	-1	360	353	16.3	32	MSaapppa	325	361	0	0		0	0	0	0	0
73	1	216	205	-1	255	152	17.3	22	ABprpaapaap	172	66	0	0		0	0	0	0	0
74	1	58	387	-1	190	283	23.7	24	ABalpaappap	181	355	0	0		0	0	0	0	0
75	1	301	106	-1	288	283	12.6	28	ABaraapapaa	226	0	0	0		0	0	0	0	0
76	1	140	193	-1	339	188	7.7	26	MSpppppp	260	-59	0	0		0	0	0	0	0
77	1	80	155	-1	164	354	8.8	23	ABplaaapaa	166	0	0	0		0	0	0	0	0
78	1	74	109	-1	484	281	21.3	29	ABplpappppp	289	-414	0	0		0	0	0	0	0
79	1	152	58	-1	546	157	12.8	29	ABprapapaa	18	0	0	0		0	0	0	0	0
80	1	240	187	-1	460	353	20.7	28	MSpappaa	254	518	0	0		0	0	0	0	0
81	1	320	208	-1	183	145	15.4	23	ABpraaaaapd	212	1030	0	0		0	0	0	0	0
82	1	377	127	-1	273	299	19.5	28	ABalpappppp	241	1295	0	0		0	0	0	0	0
83	1	205	5	-1	177	167	10.6	24	ABalapppppp	209	0	0	0		0	0	0	0	0
84	1	63	1	-1	235	154	25.2	25	ABprpaaapaa	215	-702	0	0		0	0	0	0	0
85	1	48	102	-1	507	253	10.8	32	Eprap	329	-170	0	0		0	0	0	0	0
86	1	116	305	-1	303	134	9.3	25	ABprapaaaap	238	285	0	0		0	0	0	0	0
87	1	349	71	428	114	334	17.3	27	ABalapaaap	274	289	0	0		0	0	0	0	0
88	1	350	170	-1	206	300	24.0	26	ABalpapaaaa	196	-8	0	0		0	0	0	0	0
89	1	31	101	-1	280	373	15.7	28	MSapppaa	260	-26	0	0		0	0	0	0	0
90	1	218	146	-1	126	169	14.8	26	ABalappappp	218	-213	0	0		0	0	0	0	0
91	1	130	238	-1	155	270	10.0	24	ABalappaapp	231	208	0	0		0	0	0	0	0
92	1	413	259	-1	334	310	10.9	26	MSaapaapap	452	0	0	0		0	0	0	0	0
93	1	156	40	-1	220	390	17.6	29	ABplpaaaaap	321	0	0	0		0	0	0	0	0
94	1	248	124	-1	166	171	13.4	29	ABalappapa	318	0	0	0		0	0	0	0	0
95	1	52	29	-1	299	240	14.5	29	ABaraapppap	87	0	0	0		0	0	0	0	0
96	1	5	271	-1	480	125	18.2	28	ABprappaap	271	-170	0	0		0	0	0	0	0
97	1	12	65	-1	246	310	14.0	28	ABalpaapapp	186	0	0	0		0	0	0	0	0
98	1	171	153	-1	604	240	22.3	30	ABprappppp	308	84	0	0		0	0	0	0	0
99	1	16	103	-1	253	198	12.5	29	ABaraappapp	340	0	0	0		0	0	0	0	0
100	1	15	171	-1	110	217	10.7	25	ABpraapaaaa	437	0	0	0		0	0	0	0	0
101	1	385	312	-1	540	192	21.0	24	ABprapppaa	216	-248	0	0		0	0	0	0	0
102	1	426	404	-1	470	200	6.4	29	Dpppp	291	-710	0	0		0	0	0	0	0
103	1	404	52	-1	142	316	16.1	29	ABalapaaaa	92	0	0	0		0	0	0	0	0
104	1	330	245	-1	171	135	21.3	25	ABalaappapp	191	-11	0	0		0	0	0	0	0
105	1	158	203	-1	130	162	11.4	24	ABpraapaaap	213	706	0	0		0	0	0	0	0
106	1	100	18	-1	428	308	5.5	31	Dappp	307	679	0	0		0	0	0	0	0
107	1	94	186	-1	223	285	13.4	28	ABalpaapapa	48	0	0	0		0	0	0	0	0
108	1	41	35	-1	269	234	11.2	24	MSpaapaaa	236	0	0	0		0	0	0	0	0
109	1	161	62	-1	198	192	21.7	28	ABprpaaaaaa	275	754	0	0		0	0	0	0	0
110	1	448	25	-1	169	287	20.2	24	ABaraaaaaaa	246	221	0	0		0	0	0	0	0
111	1	113	200	-1	255	390	24.0	28	ABplaappaa	437	0	0	0		0	0	0	0	0
112	1	98	39	-1	184	323	11.4	28	MSapaaap	229	546	0	0		0	0	0	0	0
113	1	147	122	-1	236	344	5.3	27	ABplaaaapp	258	335	0	0		0	0	0	0	0
114	1	215	237	-1	248	396	15.7	22	ABplpaapaap	226	-182	0	0		0	0	0	0	0
115	1	471	467	-1	256	342	25.0	22	ABalppapapp	154	288	0	0		0	0	0	0	0
116	1	23	92	-1	298	402	12.9	23	ABplpaappap	189	23	0	0		0	0	0	0	0
117	1	99	356	-1	108	279	11.1	24	ABplaapaaaa	231	-768	0	0		0	0	0	0	0
118	1	418	222	-1	500	408	21.1	29	ABplapappa	289	295	0	0		0	0	0	0	0
119	1	452	198	-1	304	200	22.2	24	ABprpaaappp	215	376	0	0		0	0	0	0	0
120	1	425	113	-1	216	388	21.4	25	ABplpaaapap	72	0	0	0		0	0	0	0	0
121	1	444	359	-1	599	286	18.7	29	Caappd	292	737	0	0		0	0	0	0	0
122	1	375	272	-1	226	179	8.5	26	MSppappp	264	-222	0	0		0	0	0	0	0
123	1	255	282	-1	191	236	16.7	25	ABaraaapaap	247	264	0	0		0	0	0	0	0
124	1	421	158	-1	259	212	7.5	22	MSpaaaaap	53	0	0	0		0	0	0	0	0
125	1	46	343	-1	381	414	14.1	28	ABplapaapp	261	-155	0	0		0	0	0	0	0
126	1	82	425	-1	187	328	25.6	31	ABalppaappa	314	-32	0	0		0	0	0	0	0
127	1	69	86	-1	246	234	20.5	26	ABarapapaap	268	-310	0	0		0	0	0	0	0
128	1	191	38	-1	362	417	18.0	33	ABplaapppp	286	1366	0	0		0	0	0	0	0
129	1	103	19	-1	534	359	11.1	24	Cappapa	124	0	0	0		0	0	0	0	0
130	1	149	77	-1	233	353	24.2	28	ABalppaappp	76	0	0	0		0	0	0	0	0
131	1	183	70	-1	306	415	17.2	28	ABplaapppa	282	-646	0	0		0	0	0	0	0
132	1	18	266	-1	274	412	21.0	30	ABplaappap	144	0	0	0		0	0	0	0	0
133	1	107	225	-1	208	211	11.6	28	ABaraappapa	232	199	0	0		0	0	0	0	0
134	1	136	7	-1	259	280	17.8	25	ABalpapppap	300	0	0	0		0	0	0	0	0
135	1	71	386	-1	365	213	19.4	27	MSpapapa	275	61	0	0		0	0	0	0	0
136	1	39	90	-1	517	326	6.9	26	Cappaap	254	52	0	0		0	0	0	0	0
137	1	407	265	-1	182	160	22.5	27	ABpraaaaaap	230	444	0	0		0	0	0	0	0
138	1	291	156	-1	423	341	8.9	25	Daapp	-137	0	0	0		0	0	0	0	0
139	1	405	251	-1	518	199	18.6	31	Cppapp	290	-14	0	0		0	0	0	0	0
140	1	148	378	-1	426	281	11.5	32	Earap	321	841	0	0		0	0	0	0	0
141	1	382	314	-1	162	217	18.1	25	MSppaaaa	19	0	0	0		0	0	0	0	0
142	1	2	443	-1	310	130	23.4	24	ABpraappap	218	367	0	0		0	0	0	0	0
143	1	229	9	-1	334	408	16.8	26	ABplapaapa	-182	0	0	0		0	0	0	0	0
144	1	269	410	-1	512	143	10.8	27	ABarpppppa	226	1019	0	0		0	0	0	0	0
145	1	257	136	-1	164	248	19.1	24	ABaraaapaaa	127	0	0	0		0	0	0	0	0
146	1	151	273	-1	190	312	4.6	29	ABplaaaapa	165	0	0	0		0	0	0	0	0
147	1	225	27	-1	180	400	16.8	24	ABplpaapapa	200	0	0	0		0	0	0	0	0
148	1	67	114	-1	239	269	26.0	23	ABalpapaapp	229	777	0	0		0	0	0	0	0
149	1	424	167	-1	196	230	12.9	25	ABaraappaap	210	-141	0	0		0	0	0	0	0
150	1	326	141	-1	267	195	15.6	25	ABaraapppaa	-148	0	0	0		0	0	0	0	0
151	1	274	517	-1	423	188	24.7	27	ABprppaappa	269	495	0	0		0	0	0	0	0
152	1	331	297	-1	128	257	13.5	25	ABalappaapa	-101	0	0	0		0	0	0	0	0
153	1	154	401	-1	250	217	9.6	26	MSpaaaapp	216	1076	0	0		0	0	0	0	0
154	1	70	159	-1	327	372	18.9	24	ABplppaapap	193	470	0	0		0	0	0	0	0
155	1	396	61	-1	569	316	23.0	25	ABplppppppp	186	638	0	0		0	0	0	0	0
156	1	224	279	-1	239	124	21.9	26	ABpraaaapad	233	495	0	0		0	0	0	0	0
157	1	59	329	-1	341	273	19.8	26	ABalpappapp	-22	0	0	0		0	0	0	0	0
158	1	332	299	-1	387	267	10.7	30	Earaa	266	-839	0	0		0	0	0	0	0
159	1	226	110	-1	238	106	11.4	27	ABarpapppa	255	-1468	0	0		0	0	0	0	0
160	1	121	56	-1	100	266	14.8	24	ABalaaapalr	230	1421	0	0		0	0	0	0	0
161	1	83	253	-1	486	337	25.3	29	ABplppppapa	269	195	0	0		0	0	0	0	0
162	1	50	316	-1	194	192	7.0	25	ABarpapaapp	249	-1583	0	0		0	0	0	0	0
163	1	102	94	-1	178	181	17.9	24	ABalaapppap	213	59	0	0		0	0	0	0	0
164	1	381	148	-1	173	157	19.4	23	ABpraaaaapv	196	-907	0	0		0	0	0	0	0
165	1	408	192	-1	175	235	13.6	24	ABaraappaaa	441	0	0	0		0	0	0	0	0
166	1	186	437	-1	153	175	11.4	22	ABalapppppa	179	1141	0	0		0	0	0	0	0
167	1	395	261	-1	462	362	9.6	27	Capapaa	232	-172	0	0		0	0	0	0	0
168	1	470	166	-1	452	344	4.4	25	Cpaapa	196	715	0	0		0	0	0	0	0
169	1	270	17	-1	225	146	12.9	25	ABpraapappa	-26	0	0	0		0	0	0	0	0
170	1	217	100	-1	293	340	21.3	24	ABplpapaaap	224	45	0	0		0	0	0	0	0
171	1	467	409	-1	493	296	25.4	31	ABplppppapp	214	-246	0	0		0	0	0	0	0
172	1	129	247	-1	216	228	19.5	25	ABaraaaaapp	235	171	0	0		0	0	0	0	0
173	1	115	338	-1	191	297	17.8	24	ABaraaaaaap	218	142	0	0		0	0	0	0	0
174	1	112	270	-1	157	266	7.4	28	ABarpaaapa	253	0	0	0		0	0	0	0	0
175	1	318	235	-1	413	208	21.8	26	ABprpapppap	262	-28	0	0		0	0	0	0	0
176	1	303	226	-1	297	361	24.4	30	ABalpapapap	300	-89	0	0		0	0	0	0	0
177	1	311	154	-1	144	296	24.4	28	ABalpaapppp	91	0	0	0		0	0	0	0	0
178	1	-1	399	-1	261	218	24.9	22	Nuc200_25_261_218	174	-582	0	0		0	0	0	0	0
179	1	141	411	-1	249	381	8.9	22	ABplaapappp	160	-463	0	0		0	0	0	0	0
180	1	54	212	-1	249	320	18.3	27	ABalpapppaa	154	0	0	0		0	0	0	0	0
181	1	145	441	-1	158	324	19.8	23	ABalppappaa	203	643	0	0		0	0	0	0	0
182	1	203	84	-1	297	381	18.9	26	ABplppaaaap	255	772	0	0		0	0	0	0	0
183	1	19	275	-1	273	387	11.4	28	ABalppppppa	285	54	0	0		0	0	0	0	0
184	1	4	115	-1	315	369	12.5	29	Daaaa	246	0	0	0		0	0	0	0	0
185	1	354	369	-1	457	153	7.1	30	Caaaa	305	-597	0	0		0	0	0	0	0
186	1	208	284	-1	434	160	13.7	32	Cppaaa	324	-1018	0	0		0	0	0	0	0
187	1	135	22	-1	493	411	12.5	29	ABplapapaa	283	144	0	0		0	0	0	0	0
188	1	237	143	-1	409	184	7.5	30	Dpppa	295	-38	0	0		0	0	0	0	0
189	1	420	37	-1	264	180	7.9	24	MSpppppa	249	-748	0	0		0	0	0	0	0
190	1	211	341	-1	308	362	7.6	26	ABplapaaaaa	221	1212	0	0		0	0	0	0	0
191	1	380	377	-1	140	346	10.5	26	ABalapapppp	206	-59	0	0		0	0	0	0	0
192	1	128	366	-1	338	233	8.4	23	MSpaaapap	16	0	0	0		0	0	0	0	0
193	1	65	177	-1	419	412	10.1	28	ABplappapa	293	0	0	0		0	0	0	0	0
194	1	89	49	-1	224	306	18.6	29	ABalpappaap	251	1734	0	0		0	0	0	0	0
195	1	363	416	-1	129	242	21.7	24	ABalaaaarrp	184	-1483	0	0		0	0	0	0	0
196	1	37	379	-1	174	154	8.1	24	ABarpappaa	204	-21	0	0		0	0	0	0	0
197	1	118	68	-1	553	213	10.0	29	Cpppap	264	-88	0	0		0	0	0	0	0
198	1	287	326	-1	512	299	13.1	35	Eplap	349	225	0	0		0	0	0	0	0
199	1	306	15	-1	167	286	17.4	23	ABalpaapaaa	236	52	0	0		0	0	0	0	0
200	0	353	-1	-1	112	283	20.0	22		228	0	0	0		0	0	0	0	0
201	1	164	218	-1	112	203	18.8	27	ABalaaapprl	286	370	0	0		0	0	0	0	0
202	1	36	219	-1	484	123	12.7	29	ABprappapa	124	0	0	0		0	0	0	0	0
203	1	348	306	-1	237	356	9.7	23	ABplaapappa	-71	0	0	0		0	0	0	0	0
204	1	76	322	-1	375	178	4.7	30	Cpaaaa	300	188	0	0		0	0	0	0	0
205	1	109	189	-1	385	363	22.3	29	ABplpaaaapp	356	0	0	0		0	0	0	0	0
206	1	206	381	-1	365	199	15.3	29	MSpapaapp	129	0	0	0		0	0	0	0	0
207	1	431	223	-1	260	324	22.4	25	ABplpapaaaa	231	0	0	0		0	0	0	0	0
208	1	3	123	-1	425	372	21.5	26	ABplppapapp	200	79	0	0		0	0	0	0	0
209	1	162	8	-1	147	228	10.4	26	ABalapppapa	241	0	0	0		0	0	0	0	0
210	1	378	185	-1	433	416	15.4	28	ABplappaap	272	-765	0	0		0	0	0	0	0
211	1	170	318	-1	479	241	15.0	32	Ealpp	321	38	0	0		0	0	0	0	0
212	1	243	133	-1	161	286	23.1	25	ABalpaappaa	229	-82	0	0		0	0	0	0	0
213	1	184	406	-1	271	370	19.1	24	ABplppaaaaa	225	299	0	0		0	0	0	0	0
214	1	389	21	-1	342	127	12.5	27	ABprapaaapa	276	73	0	0		0	0	0	0	0
215	1	187	69	-1	506	367	11.4	27	Capapap	194	-814	0	0		0	0	0	0	0
216	1	72	320	-1	231	278	23.2	29	ABalpappapa	327	0	0	0		0	0	0	0	0
217	1	335	202	-1	397	326	23.7	25	ABplppaappp	183	179	0	0		0	0	0	0	0
218	1	111	435	-1	126	283	9.1	23	ABplaaaaaaa	-89	0	0	0		0	0	0	0	0
219	1	47	252	-1	339	215	12.2	31	MSpaapapp	268	-1415	0	0		0	0	0	0	0
220	1	286	112	-1	195	289	20.4	29	ABalpaaaaaa	288	733	0	0		0	0	0	0	0
221	1	33	173	-1	281	200	25.6	27	ABarapppapp	256	1222	0	0		0	0	0	0	0
222	1	443	263	-1	215	224	25.9	23	ABarapppaap	231	-108	0	0		0	0	0	0	0
223	1	246	432	-1	516	382	24.5	31	ABplappppa	306	-545	0	0		0	0	0	0	0
224	1	427	163	-1	294	133	14.7	24	ABprpaappaa	190	86	0	0		0	0	0	0	0
225	1	466	268	-1	326	185	18.2	26	MSpppapp	234	1274	0	0		0	0	0	0	0
226	1	207	209	-1	385	366	12.3	26	Capaaaa	181	0	0	0		0	0	0	0	0
227	1	499	454	-1	218	179	19.2	22	ABprpaapaaa	133	-714	0	0		0	0	0	0	0
228	1	25	45	-1	163	187	8.8	27	ABarpapaaa	219	0	0	0		0	0	0	0	0
229	1	79	407	-1	492	238	4.6	31	Caaapa	308	86	0	0		0	0	0	0	0
230	1	394	395	-1	178	380	12.6	28	ABplaapaapp	461	0	0	0		0	0	0	0	0
231	1	487	468	-1	120	329	13.4	27	ABalapapppa	298	0	0	0		0	0	0	0	0
232	1	422	283	-1	317	116	15.0	25	ABprpaappap	218	-353	0	0		0	0	0	0	0
233	1	457	528	-1	455	221	18.0	27	MSpppaap	196	574	0	0		0	0	0	0	0
234	1	120	60	-1	346	374	10.5	25	ABplapaaapp	324	0	0	0		0	0	0	0	0
235	1	338	310	-1	522	245	6.3	31	Caaapp	268	-141	0	0		0	0	0	0	0
236	1	91	373	-1	304	312	18.1	27	MSaapaaaa	265	-179	0	0		0	0	0	0	0
237	1	458	331	-1	130	228	18.1	22	ABalaaaarra	180	479	0	0		0	0	0	0	0
238	1	24	176	-1	569	195	24.1	29	ABprappppa	294	848	0	0		0	0	0	0	0
239	1	126	315	-1	271	414	15.2	25	ABalpppppppp	218	-535	0	0		0	0	0	0	0
240	1	34	33	-1	270	323	24.5	30	ABalpapapaa	242	540	0	0		0	0	0	0	0
241	1	411	330	-1	97	237	16.2	24	ABalaaappll	137	0	0	0		0	0	0	0	0
242	1	214	291	-1	234	294	21.6	22	ABalpaaaaap	167	-624	0	0		0	0	0	0	0
243	1	13	347	-1	194	390	9.4	30	ABplaaapap	301	-315	0	0		0	0	0	0	0
244	1	388	353	-1	464	279	10.3	32	Eplaa	124	0	0	0		0	0	0	0	0
245	1	261	214	-1	199	350	15.3	26	ABalppppaad	205	0	0	0		0	0	0	0	0
246	1	403	427	-1	329	275	22.5	25	ABarapapapp	225	369	0	0		0	0	0	0	0
247	1	352	414	-1	332	107	19.4	30	ABpraapppa	301	-450	0	0		0	0	0	0	0
248	1	119	118	-1	547	386	16.0	26	ABplapapppa	75	0	0	0		0	0	0	0	0
249	1	268	451	-1	266	250	24.4	27	ABarapaaapp	227	420	0	0		0	0	0	0	0
250	1	262	152	-1	322	313	13.7	29	MSaapaapaa	483	0	0	0		0	0	0	0	0
251	1	159	161	-1	189	279	12.7	25	ABaraapaapa	250	-290	0	0		0	0	0	0	0
252	1	279	436	-1	149	309	7.5	25	ABplaaaaaap	191	524	0	0		0	0	0	0	0
253	1	168	278	-1	210	365	11.2	25	ABalpppappp	231	-148	0	0		0	0	0	0	0
254	1	138	255	-1	274	301	6.3	26	MSappppa	22	0	0	0		0	0	0	0	0
255	1	209	457	-1	446	279	23.6	30	ABplpappppa	244	-913	0	0		0	0	0	0	0
256	1	177	357	-1	485	327	10.4	28	Earpp	183	-316	0	0		0	0	0	0	0
257	1	365	194	-1	243	377	11.5	25	ABplaapapap	199	-854	0	0		0	0	0	0	0
258	1	212	191	-1	202	177	13.2	27	MSppaaap	69	0	0	0		0	0	0	0	0
259	1	309	288	-1	298	177	12.2	26	MSpppaaa	210	310	0	0		0	0	0	0	0
260	1	150	234	-1	153	204	21.1	24	ABarappppaa	204	-9	0	0		0	0	0	0	0
261	1	280	160	-1	370	364	7.8	25	ABarppaapp	321	0	0	0		0	0	0	0	0
262	1	239	134	-1	135	274	20.0	23	ABalpaapppa	195	-130	0	0		0	0	0	0	0
263	1	190	34	-1	154	348	23.3	28	ABalppaaapp	-269	0	0	0		0	0	0	0	0
264	1	343	526	-1	348	195	25.0	28	ABprpappapp	281	721	0	0		0	0	0	0	0
265	1	397	295	-1	559	327	9.4	27	Capppaa	609	0	0	0		0	0	0	0	0
266	1	319	199	-1	265	331	7.7	26	MSapppap	44	0	0	0		0	0	0	0	0
267	1	272	150	-1	290	242	20.0	28	ABarapapppp	242	0	0	0		0	0	0	0	0
268	1	93	28	-1	221	170	10.3	26	MSppappa	-5	0	0	0		0	0	0	0	0
269	1	392	207	-1	543	264	21.6	30	Cppppp	280	550	0	0		0	0	0	0	0
270	1	370	99	-1	493	345	19.6	32	ABplpppppa	133	0	0	0		0	0	0	0	0
271	1	199	267	-1	243	355	20.7	25	ABplpaaappp	189	114	0	0		0	0	0	0	0
272	1	38	289	-1	504	249	21.8	28	ABprpppppap	281	1036	0	0		0	0	0	0	0
273	1	315	165	-1	335	267	12.0	25	MSaaapapp	248	656	0	0		0	0	0	0	0
274	1	260	20	-1	369	140	15.9	24	Dppaa	239	-163	0	0		0	0	0	0	0
275	1	131	248	-1	481	169	15.6	30	Cppaap	300	117	0	0		0	0	0	0	0
276	1	265	258	-1	425	165	10.4	30	Dppap	-23	0	0	0		0	0	0	0	0
277	1	110	197	-1	187	129	13.5	28	ABpraapaapp	266	0	0	0		0	0	0	0	0
278	1	194	276	-1	204	131	16.7	23	ABpraaapapa	225	181	0	0		0	0	0	0	0
279	1	153	59	-1	264	158	10.2	27	MSppppap	181	0	0	0		0	0	0	0	0
280	1	313	466	-1	311	238	16.2	25	ABaraappppp	187	-809	0	0		0	0	0	0	0
281	1	367	57	-1	542	168	22.3	31	ABprapappa	302	754	0	0		0	0	0	0	0
282	1	189	231	-1	443	185	18.0	25	MSpapppp	207	-227	0	0		0	0	0	0	0
283	1	231	420	-1	187	242	24.7	31	ABaraaapppp	-269	0	0	0		0	0	0	0	0
284	1	415	169	-1	145	178	22.2	25	ABalaappapa	-29	0	0	0		0	0	0	0	0
285	1	77	54	-1	256	100	16.5	31	ABpraaapppp	242	942	0	0		0	0	0	0	0
286	1	132	63	-1	292	300	14.4	30	ABaraapappa	228	718	0	0		0	0	0	0	0
287	1	325	363	-1	411	367	8.8	27	Dapap	304	0	0	0		0	0	0	0	0
288	1	339	398	-1	247	354	17.8	23	MSapapap	183	1049	0	0		0	0	0	0	0
289	1	29	254	-1	303	290	10.3	25	ABaraapapap	188	0	0	0		0	0	0	0	0
290	1	201	256	-1	281	146	6.8	23	ABarpppaaa	112	0	0	0		0	0	0	0	0
291	1	327	351	-1	259	298	10.6	23	MSaaapaap	86	0	0	0		0	0	0	0	0
292	1	-1	190	-1	351	135	22.8	26	Nuc200_23_351_135	230	14	0	0		0	0	0	0	0
293	1	125	362	-1	297	328	5.3	24	ABarppaaaa	194	396	0	0		0	0	0	0	0
294	1	73	431	-1	459	239	11.5	32	Epraa	324	257	0	0		0	0	0	0	0
295	1	127	75	-1	209	287	8.6	27	MSaaapaaa	265	84	0	0		0	0	0	0	0
296	1	282	308	-1	318	326	8.7	23	Daaap	156	0	0	0		0	0	0	0	0
297	1	276	50	-1	145	232	6.6	25	ABarpaaaap	241	0	0	0		0	0	0	0	0
298	1	213	302	-1	359	245	6.9	25	MSaaappp	255	1054	0	0		0	0	0	0	0
299	1	10	2	-1	609	294	15.3	34	Cpappd	293	175	0	0		0	0	0	0	0
300	1	49	244	-1	235	226	6.4	23	MSpaaaaaa	38	0	0	0		0	0	0	0	0
301	1	366	442	-1	400	303	20.5	27	MSapaapp	264	-1248	0	0		0	0	0	0	0
302	1	51	206	-1	168	219	9.3	24	ABalapppapp	282	0	0	0		0	0	0	0	0
303	1	104	242	-1	237	142	7.1	25	ABarpapapp	362	0	0	0		0	0	0	0	0
304	1	266	358	-1	586	215	13.3	36	Caapa	363	1525	0	0		0	0	0	0	0
305	1	26	4	-1	316	262	8.7	22	MSaaaappa	-177	0	0	0		0	0	0	0	0
306	1	450	286	-1	217	407	20.9	24	ABplpaapapp	220	606	0	0		0	0	0	0	0
307	1	106	355	-1	416	115	10.0	30	ABarppppap	296	-312	0	0		0	0	0	0	0
308	1	172	280	-1	121	182	19.7	26	ABalaaapprr	253	-12	0	0		0	0	0	0	0
309	1	166	233	-1	190	369	23.4	24	ABplpaaapaa	228	-588	0	0		0	0	0	0	0
310	1	163	321	-1	238	207	17.5	23	ABarapaapap	187	76	0	0		0	0	0	0	0
311	1	60	383	-1	155	147	15.0	23	ABpraapaapa	178	0	0	0		0	0	0	0	0
312	1	441	31	-1	235	236	24.3	23	ABarapppapa	232	383	0	0		0	0	0	0	0
313	1	379	97	-1	197	195	25.3	25	ABalaapappa	75	0	0	0		0	0	0	0	0
314	1	361	36	-1	115	196	15.9	25	ABalappappa	75	0	0	0		0	0	0	0	0
315	1	56	188	-1	266	276	21.7	28	ABalpappppa	190	0	0	0		0	0	0	0	0
316	0	406	-1	-1	242	217	23.5	25		166	33	0	0		0	0	0	0	0
317	1	195	83	-1	95	273	17.9	23	ABalaaapall	111	0	0	0		0	0	0	0	0
318	1	376	461	-1	378	272	20.2	27	MSaappap	273	-265	0	0		0	0	0	0	0
319	1	234	538	-1	223	316	24.9	26	ABalppapapa	170	1583	0	0		0	0	0	0	0
320	1	336	73	-1	360	116	9.4	28	ABarppppaa	165	0	0	0		0	0	0	0	0
321	1	178	328	-1	289	242	17.6	25	ABarapappap	213	91	0	0		0	0	0	0	0
322	1	384	66	-1	536	183	8.1	29	Cpaapp	290	-644	0	0		0	0	0	0	0
323	1	393	104	-1	223	259	18.9	22	ABarapaaaap	357	0	0	0		0	0	0	0	0
324	1	245	180	-1	319	409	20.3	24	ABplppaapaa	-20	0	0	0		0	0	0	0	0
325	1	263	365	-1	270	389	6.9	31	ABplaaappp	314	800	0	0		0	0	0	0	0
326	0	222	-1	-1	211	298	16.5	23		179	96	0	0		0	0	0	0	0
327	1	300	117	-1	214	340	8.3	26	MSapappa	240	345	0	0		0	0	0	0	0
328	1	372	88	-1	202	237	5.2	35	ABarpaapa	345	846	0	0		0	0	0	0	0
329	1	399	367	-1	457	398	8.9	27	ABarppappa	-64	0	0	0		0	0	0	0	0
330	1	455	400	-1	126	306	11.4	29	ABalapapapp	323	0	0	0		0	0	0	0	0
331	1	7	344	-1	392	323	21.0	23	ABplppappap	231	469	0	0		0	0	0	0	0
332	1	314	74	-1	403	393	15.6	28	ABplappaaa	194	0	0	0		0	0	0	0	0
333	1	1	67	-1	194	355	19.6	24	ABplpaaaaaa	247	-557	0	0		0	0	0	0	0
334	1	342	10	-1	499	148	21.6	30	ABprappapp	307	413	0	0		0	0	0	0	0
335	1	143	323	-1	471	401	20.6	30	ABplapapap	267	-1101	0	0		0	0	0	0	0
336	1	449	217	-1	492	220	20.0	28	ABprpppppaa	243	100	0	0		0	0	0	0	0
337	1	244	336	-1	380	247	19.8	25	MSpapappp	78	0	0	0		0	0	0	0	0
338	1	236	138	-1	132	196	13.6	27	ABalappppaa	336	0	0	0		0	0	0	0	0
339	1	362	236	-1	213	270	25.4	24	ABalpapaapa	217	-117	0	0		0	0	0	0	0
340	1	35	304	-1	189	129	9.9	28	ABarpappap	276	723	0	0		0	0	0	0	0
341	1	534	421	-1	283	163	22.7	24	ABprpapappa	20	0	0	0		0	0	0	0	0
342	1	233	426	-1	154	391	14.7	23	ABalpppaapd	195	899	0	0		0	0	0	0	0
343	1	179	249	-1	313	247	7.0	22	MSpaaapaa	234	0	0	0		0	0	0	0	0
344	1	53	287	-1	219	224	8.7	30	MSpaaaapa	262	-24	0	0		0	0	0	0	0
345	1	175	230	-1	227	198	21.8	23	ABprpapaaaa	215	434	0	0		0	0	0	0	0
346	1	341	459	-1	332	298	4.4	36	ABarppaapa	16	0	0	0		0	0	0	0	0
347	0	-1	-1	-1	226	316	25.9	24		229	-601	0	0		0	0	0	0	0
348	1	456	121	-1	284	272	9.4	25	MSaaapapa	223	-265	0	0		0	0	0	0	0
349	1	445	521	-1	123	305	18.4	27	ABalaaaarla	236	-723	0	0		0	0	0	0	0
350	1	463	449	-1	524	227	25.2	27	ABprpppapaa	48	0	0	0		0	0	0	0	0
351	1	124	48	-1	269	120	7.7	24	ABprapaaaaa	194	64	0	0		0	0	0	0	0
352	1	347	43	-1	157	367	12.1	24	ABplaapaapa	202	398	0	0		0	0	0	0	0
353	1	400	196	-1	409	229	4.6	32	Cpaaap	325	43	0	0		0	0	0	0	0
354	1	62	210	-1	437	374	13.1	25	Capaaap	252	1056	0	0		0	0	0	0	0
355	1	78	393	-1	354	311	17.3	29	MSaapapa	237	0	0	0		0	0	0	0	0
356	1	346	354	-1	110	239	19.0	24	ABalaaaparl	-98	0	0	0		0	0	0	0	0
357	1	264	95	-1	129	314	9.0	24	ABplaapaaap	246	459	0	0		0	0	0	0	0
358	1	32	89	-1	324	391	7.6	28	ABarppaaap	14	0	0	0		0	0	0	0	0
359	1	410	527	-1	540	273	23.5	30	ABprpppapap	301	289	0	0		0	0	0	0	0
360	1	345	81	-1	230	153	19.0	28	ABprpaaaaap	156	0	0	0		0	0	0	0	0
361	1	6	309	-1	334	234	17.7	29	MSpapaapa	244	-153	0	0		0	0	0	0	0
362	1	139	412	-1	355	362	13.5	27	Dapaa	270	-236	0	0		0	0	0	0	0
363	1	358	78	-1	369	119	19.9	23	ABprapaapa	222	-468	0	0		0	0	0	0	0
364	1	355	301	-1	281	144	24.6	28	ABpraappaa	246	-98	0	0		0	0	0	0	0
365	1	114	11	-1	564	280	7.6	31	Cpapap	313	1153	0	0		0	0	0	0	0
366	1	252	108	-1	316	213	24.9	26	ABarappapaa	238	528	0	0		0	0	0	0	0
367	1	298	281	-1	162	258	15.2	25	ABaraapaaaa	146	0	0	0		0	0	0	0	0
368	1	202	397	-1	157	181	16.9	27	ABalaappppa	272	382	0	0		0	0	0	0	0
369	1	281	13	-1	245	415	10.2	27	ABplaaappa	224	274	0	0		0	0	0	0	0
370	1	290	452	-1	139	165	17.4	28	ABalaappppp	218	659	0	0		0	0	0	0	0
371	1	293	174	-1	310	207	16.2	25	ABaraappppa	214	89	0	0		0	0	0	0	0
372	1	344	220	-1	167	373	22.1	23	ABalpppaaap	194	12	0	0		0	0	0	0	0
373	1	247	438	-1	364	322	21.4	27	ABplppappaa	237	-141	0	0		0	0	0	0	0
374	1	232	433	-1	367	275	21.9	27	MSaappaa	255	160	0	0		0	0	0	0	0
375	1	435	30	-1	271	306	15.6	22	ABalpaaappp	178	0	0	0		0	0	0	0	0
376	1	167	319	-1	304	364	9.7	29	ABplapaaapa	264	-12	0	0		0	0	0	0	0
377	1	322	16	-1	303	208	13.6	29	MSpaapapa	254	-340	0	0		0	0	0	0	0
378	1	84	327	-1	315	152	14.6	25	Dpaaa	227	120	0	0		0	0	0	0	0
379	1	324	405	-1	393	131	19.9	24	ABprppapaaa	228	527	0	0		0	0	0	0	0
380	1	42	371	-1	545	237	25.7	27	ABprpppaapp	256	-752	0	0		0	0	0	0	0
381	1	64	93	-1	342	364	21.5	27	ABalpapappp	236	1146	0	0		0	0	0	0	0
382	1	383	264	-1	450	130	18.6	27	ABprappaaa	169	0	0	0		0	0	0	0	0
383	1	44	105	-1	245	178	24.2	24	ABprpapapaa	224	-74	0	0		0	0	0	0	0
384	1	9	294	-1	233	367	15.3	28	ABalpppppap	231	-593	0	0		0	0	0	0	0
385	1	438	455	-1	142	334	21.8	23	ABalppaaapa	231	277	0	0		0	0	0	0	0
386	1	11	168	-1	408	162	17.3	33	MSpapppa	329	-75	0	0		0	0	0	0	0
387	1	277	87	-1	494	257	25.1	30	ABprppppapp	247	839	0	0		0	0	0	0	0
388	1	165	227	-1	152	361	19.3	31	ABalapaapa	278	1103	0	0		0	0	0	0	0
389	1	273	375	-1	266	341	12.4	26	MSapapaa	216	936	0	0		0	0	0	0	0
390	1	299	260	-1	333	307	17.9	24	MSaapaaap	219	-189	0	0		0	0	0	0	0
391	1	21	290	-1	274	211	19.0	25	ABarapappaa	204	392	0	0		0	0	0	0	0
392	1	390	285	-1	364	215	22.2	26	ABprpappaap	198	498	0	0		0	0	0	0	0
393	1	256	417	-1	336	257	9.6	28	MSaaaappp	232	-449	0	0		0	0	0	0	0
394	1	174	243	-1	203	162	19.2	26	ABpraaapaad	158	0	0	0		0	0	0	0	0
395	1	17	348	-1	349	165	13.9	27	Dpapa	-185	0	0	0		0	0	0	0	0
396	1	181	374	-1	191	260	13.8	22	ABaraapaaap	139	306	0	0		0	0	0	0	0
397	1	419	298	-1	304	262	24.5	28	ABarappaapp	277	-773	0	0		0	0	0	0	0
398	1	238	44	-1	328	209	10.2	27	MSpaaappp	265	155	0	0		0	0	0	0	0
399	1	428	55	-1	487	184	10.1	29	Cpppaa	294	425	0	0		0	0	0	0	0
400	1	305	250	-1	587	287	22.5	30	ABprppppppp	263	156	0	0		0	0	0	0	0
401	1	461	232	-1	550	218	22.2	24	ABprapppapa	176	974	0	0		0	0	0	0	0
402	1	227	447	-1	116	264	17.5	23	ABalaaaarlp	183	1121	0	0		0	0	0	0	0
403	1	440	175	-1	133	289	13.7	24	ABalapapapa	183	295	0	0		0	0	0	0	0
404	1	271	119	-1	178	257	10.2	24	MSaaaaapaa	196	-471	0	0		0	0	0	0	0
405	1	416	332	-1	136	210	22.2	24	ABalaaaparr	224	235	0	0		0	0	0	0	0
406	1	221	195	-1	209	158	15.7	26	ABpraapapaa	25	0	0	0		0	0	0	0	0
407	1	401	215	-1	280	103	10.2	29	ABarpapppp	292	182	0	0		0	0	0	0	0
408	1	160	179	-1	225	409	13.3	24	ABalpppppppa	216	406	0	0		0	0	0	0	0
409	1	134	396	-1	524	390	19.3	30	ABplapppaa	201	484	0	0		0	0	0	0	0
410	1	294	6	-1	529	146	19.6	29	ABprapapap	266	507	0	0		0	0	0	0	0
411	1	275	429	-1	294	349	6.3	24	ABplapaaaap	488	0	0	0		0	0	0	0	0
412	1	90	269	-1	329	103	10.2	26	ABarpppaap	259	212	0	0		0	0	0	0	0
413	0	340	-1	-1	277	185	8.6	22		134	-200	0	0		0	0	0	0	0
414	1	519	32	-1	324	311	22.8	27	ABplpappaap	259	-343	0	0		0	0	0	0	0
415	1	253	216	-1	296	229	11.0	24	MSpaapaap	212	466	0	0		0	0	0	0	0
416	1	271	246	-1	212	253	9.8	24	MSaaaaapap	196	-189	0	0		0	0	0	0	0
417	0	465	-1	-1	361	332	19.5	24		89	0	0	0		0	0	0	0	0
418	1	317	389	-1	216	109	20.0	25	ABprpaapapa	211	668	0	0		0	0	0	0	0
419	1	321	388	-1	171	220	24.7	22	ABarapppaaa	204	-1134	0	0		0	0	0	0	0
420	1	373	213	-1	270	144	12.6	26	ABpraapapap	328	0	0	0		0	0	0	0	0
421	1	329	311	-1	253	128	24.2	23	ABprpaapapp	189	-774	0	0		0	0	0	0	0
422	1	196	385	-1	128	354	19.9	23	ABalpppaaaa	156	509	0	0		0	0	0	0	0
423	1	288	125	-1	384	317	6.1	29	Dappa	296	385	0	0		0	0	0	0	0
424	1	45	98	-1	568	363	22.4	30	ABplappppp	297	454	0	0		0	0	0	0	0
425	0	88	-1	-1	243	124	17.6	26		165	-975	0	0		0	0	0	0	0
426	1	68	164	-1	334	301	7.3	26	MSappppp	250	0	0	0		0	0	0	0	0
427	0	2	-1	-1	310	136	25.0	25		231	-1585	0	0		0	0	0	0	0
428	1	453	394	-1	574	251	22.5	28	ABprapppapp	70	0	0	0		0	0	0	0	0
429	1	357	418	-1	228	355	13.2	22	ABplaapapaa	318	0	0	0		0	0	0	0	0
430	1	364	446	-1	198	323	19.5	24	MSapaaaa	307	0	0	0		0	0	0	0	0
431	1	409	346	-1	192	386	19.1	22	ABalpppapav	-84	0	0	0		0	0	0	0	0
432	1	8	529	-1	181	248	22.8	24	ABaraaappap	83	0	0	0		0	0	0	0	0
433	1	374	135	-1	515	367	22.8	25	ABplpppaapp	-104	0	0	0		0	0	0	0	0
434	1	429	361	-1	511	306	15.8	32	Eplpa	220	0	0	0		0	0	0	0	0
435	1	442	239	-1	310	150	20.3	23	ABprppaaaaa	194	0	0	0		0	0	0	0	0
436	1	398	307	-1	281	137	21.9	23	ABprpaapppp	254	0	0	0		0	0	0	0	0
437	1	454	107	-1	254	381	14.0	21	ABplpaappaa	183	43	0	0		0	0	0	0	0
438	1	459	349	-1	291	213	16.2	22	ABarapaappp	150	0	0	0		0	0	0	0	0
439	1	185	340	-1	463	175	23.3	24	ABprppappp	156	0	0	0		0	0	0	0	0
440	1	360	380	-1	309	353	16.1	23	MSappapp	119	0	0	0		0	0	0	0	0
441	1	387	24	-1	444	148	22.9	23	ABprppapapa	66	0	0	0		0	0	0	0	0
442	1	96	456	-1	158	340	12.6	22	ABalppppapa	29	0	0	0		0	0	0	0	0
443	1	296	80	-1	215	251	22.9	23	ABarapaaapa	423	0	0	0		0	0	0	0	0
444	1	176	440	-1	241	383	20.8	22	ABplpaapppa	366	0	0	0		0	0	0	0	0
445	1	316	448	-1	207	303	16.8	21	ABalpaaapaa	-9	0	0	0		0	0	0	0	0
446	1	-1	464	-1	338	149	19.0	26	Nuc200_19_338_149	189	0	0	0		0	0	0	0	0
447	1	312	391	-1	389	138	10.0	26	ABarpppapp	119	0	0	0		0	0	0	0	0
448	1	511	274	-1	443	357	23.1	26	ABplppapppp	273	0	0	0		0	0	0	0	0
449	1	447	126	-1	122	234	8.1	25	ABarpaaaaa	80	0	0	0		0	0	0	0	0
450	1	432	434	-1	568	301	25.1	26	ABplppppppa	35	0	0	0		0	0	0	0	0
451	1	251	453	-1	523	338	23.8	27	ABplpppaapa	318	0	0	0		0	0	0	0	0
452	1	133	335	-1	343	356	24.9	23	ABplpaaaapa	-35	0	0	0		0	0	0	0	0
453	1	144	333	-1	271	204	5.0	22	ABarpaappa	145	0	0	0		0	0	0	0	0
454	1	524	465	-1	221	188	24.9	25	ABarapppppa	223	610	0	0		0	0	0	0	0
455	1	30	129	-1	202	314	7.3	22	MSapappp	286	0	0	0		0	0	0	0	0
456	1	412	128	-1	329	216	4.5	28	ABarpppapa	134	0	0	0		0	0	0	0	0
457	1	123	439	-1	219	365	16.8	22	ABalpppppaa	107	0	0	0		0	0	0	0	0
458	1	219	211	-1	234	238	17.5	24	ABarapaapaa	183	0	0	0		0	0	0	0	0
459	1	142	424	-1	300	267	22.0	22	ABarapapppa	43	0	0	0		0	0	0	0	0
460	1	439	403	-1	403	365	20.1	26	ABplppapapa	419	0	0	0		0	0	0	0	0
461	1	472	79	-1	426	156	20.5	25	ABprppapaap	241	756	0	0		0	0	0	0	0
462	0	469	-1	-1	429	333	25.4	27		248	856	0	0		0	0	0	0	0
463	1	460	463	-1	396	289	14.4	29	Earpa	844	0	0	0		0	0	0	0	0
464	1	433	450	-1	422	239	12.5	34	Ealap	521	0	0	0		0	0	0	0	0
465	1	462	415	-1	303	311	15.6	32	ABaraapappp	264	101	0	0		0	0	0	0	0
466	1	541	423	-1	577	283	25.1	26	ABprppppppa	173	-841	0	0		0	0	0	0	0
467	1	473	469	-1	457	167	21.0	24	ABprppapapp	163	177	0	0		0	0	0	0	0
468	1	474	470	-1	471	230	24.0	26	ABprppppaaa	191	-1059	0	0		0	0	0	0	0
469	1	475	471	-1	464	204	24.0	26	ABprpppaaaa	450	0	0	0		0	0	0	0	0
470	1	476	91	-1	329	212	23.0	23	ABprpappaaa	146	506	0	0		0	0	0	0	0
471	1	477	472	-1	209	342	23.0	24	ABalppapppa	48	0	0	0		0	0	0	0	0
472	1	478	473	-1	272	351	20.0	22	ABplpapaapa	202	-343	0	0		0	0	0	0	0
473	1	479	474	-1	317	335	21.0	24	ABplpapapaa	163	421	0	0		0	0	0	0	0
474	1	480	475	-1	336	336	20.0	24	ABplpapapap	177	-212	0	0		0	0	0	0	0
475	1	481	476	-1	482	339	23.0	26	Capppp	240	885	0	0		0	0	0	0	0
476	1	482	477	-1	260	367	22.0	24	ABplpaapppp	135	199	0	0		0	0	0	0	0
477	1	483	478	-1	276	164	13.0	24	MSppapaa	171	929	0	0		0	0	0	0	0
478	1	484	479	-1	206	241	21.0	24	ABarapaaaaa	218	0	0	0		0	0	0	0	0
479	1	485	480	-1	259	215	17.0	25	ABarapaappa	761	0	0	0		0	0	0	0	0
480	1	486	481	-1	290	296	24.0	24	ABplpappaaa	242	1035	0	0		0	0	0	0	0
481	1	210	482	-1	107	206	17.0	26	ABalaaapplr	251	392	0	0		0	0	0	0	0
482	1	437	483	-1	164	195	19.0	24	ABalaapppaa	184	0	0	0		0	0	0	0	0
483	1	488	345	-1	139	317	14.2	27	ABalapappap	238	-1205	0	0		0	0	0	0	0
484	1	489	484	-1	170	318	24.0	24	ABalppapaaa	56	0	0	0		0	0	0	0	0
485	1	491	485	-1	146	381	17.0	24	ABalpppaapv	44	0	0	0		0	0	0	0	0
486	1	493	486	-1	356	217	17.0	22	MSpapappa	-33	0	0	0		0	0	0	0	0
487	1	494	487	-1	379	226	12.0	29	Ealaa	176	-192	0	0		0	0	0	0	0
488	1	495	488	-1	530	264	13.0	31	Eprpa	331	1150	0	0		0	0	0	0	0
489	1	230	489	-1	522	302	19.0	31	Eplpp	236	-41	0	0		0	0	0	0	0
490	1	496	490	-1	502	267	18.0	28	Eprpp	302	808	0	0		0	0	0	0	0
491	1	497	491	-1	226	152	16.0	24	ABpraaappaa	274	-433	0	0		0	0	0	0	0
492	1	498	492	-1	252	141	22.0	24	ABprpaaapap	-480	0	0	0		0	0	0	0	0
493	1	391	460	-1	239	165	20.7	23	ABprpapaaap	176	-209	0	0		0	0	0	0	0
494	1	500	493	-1	378	190	24.0	25	ABprpaaaapa	192	362	0	0		0	0	0	0	0
495	1	501	494	-1	266	167	21.0	24	ABprpapapap	230	0	0	0		0	0	0	0	0
496	1	502	495	-1	489	191	25.0	25	ABprpppaaap	193	-770	0	0		0	0	0	0	0
497	1	503	496	-1	501	222	24.0	26	ABprppppapa	191	-1059	0	0		0	0	0	0	0
498	1	504	497	-1	483	248	23.0	26	ABprppppaap	191	-1059	0	0		0	0	0	0	0
499	1	323	498	-1	391	217	22.0	24	ABprpapppaa	198	423	0	0		0	0	0	0	0
500	1	506	499	-1	397	170	19.0	23	ABprppappaa	369	0	0	0		0	0	0	0	0
501	1	507	500	-1	431	177	22.0	23	ABprppappap	-60	0	0	0		0	0	0	0	0
502	1	508	501	-1	266	189	23.0	25	ABprpaaappa	249	310	0	0		0	0	0	0	0
503	1	509	502	-1	312	173	21.0	25	ABprpapappp	193	371	0	0		0	0	0	0	0
504	1	510	503	-1	464	318	24.0	25	ABplppppaap	173	-85	0	0		0	0	0	0	0
505	1	512	504	-1	419	272	23.0	25	ABplpapppap	232	9	0	0		0	0	0	0	0
506	1	513	505	-1	401	301	24.0	25	ABplpapppaa	168	-591	0	0		0	0	0	0	0
507	0	514	-1	-1	370	324	24.0	26		240	1176	0	0		0	0	0	0	0
508	1	515	507	-1	367	367	21.0	24	ABplppapaaa	192	-173	0	0		0	0	0	0	0
509	1	516	508	-1	334	297	23.0	24	ABplpapappa	177	-212	0	0		0	0	0	0	0
510	1	517	509	-1	382	295	23.0	24	ABplpapappp	232	0	0	0		0	0	0	0	0
511	1	518	510	-1	298	364	22.0	26	ABplpapaapp	213	52	0	0		0	0	0	0	0
512	1	520	511	-1	440	325	23.0	24	ABplpppaaaa	163	1632	0	0		0	0	0	0	0
513	1	521	512	-1	421	302	23.0	24	ABplppppaaa	286	170	0	0		0	0	0	0	0
514	1	328	513	-1	456	354	24.0	22	ABplpppaaap	71	0	0	0		0	0	0	0	0
515	1	522	514	-1	520	270	25.0	25	ABplpppapap	258	-503	0	0		0	0	0	0	0
516	1	523	515	-1	586	315	20.0	29	Cpappv	78	0	0	0		0	0	0	0	0
517	1	525	516	-1	416	149	23.0	27	ABarappappp	271	864	0	0		0	0	0	0	0
518	1	526	228	-1	401	164	24.0	26	ABprpaaaapp	-29	0	0	0		0	0	0	0	0
519	1	527	518	-1	280	235	25.0	25	ABarappaapa	256	-506	0	0		0	0	0	0	0
520	1	250	419	-1	300	228	25.0	25	ABarappaaap	185	46	0	0		0	0	0	0	0
521	1	464	519	-1	193	209	23.0	22	ABarappppap	-47	0	0	0		0	0	0	0	0
522	1	529	520	-1	259	245	23.0	22	ABarapapapa	-215	0	0	0		0	0	0	0	0
523	1	530	241	-1	130	317	18.0	24	ABalaaaala	223	861	0	0		0	0	0	0	0
524	1	531	522	-1	217	364	22.0	22	ABplpaaappa	61	0	0	0		0	0	0	0	0
525	1	490	523	-1	187	322	24.0	22	ABalppapaap	293	0	0	0		0	0	0	0	0
526	1	532	524	-1	370	321	24.0	25	ABplppaappa	180	45	0	0		0	0	0	0	0
527	1	423	525	-1	214	161	25.45	25	ABalaapappp	192	1175	0	0		0	0	0	0	0
528	0	310	-1	-1	321	392	23.0	24		219	510	0	0		0	0	0	0	0
529	1	242	531	-1	539	226	24.0	24	ABprpppaapa	218	329	0	0		0	0	0	0	0
530	0	533	-1	-1	272	350	22.0	24		135	199	0	0		0	0	0	0	0
531	1	-1	533	-1	292	167	21.0	24	Nuc200_21_292_167	22	0	0	0		0	0	0	0	0
532	1	535	534	-1	416	341	23.0	24	ABplppapppa	210	-120	0	0		0	0	0	0	0
533	1	536	535	-1	360	173	20.5	24	ABprppaapap	0	0	0	0		0	0	0	0	0
534	1	537	536	-1	529	345	22.0	24	ABplapppapp	231	-167	0	0		0	0	0	0	0
535	1	353	537	-1	123	300	21.0	25	ABalaaaalpa	224	-1040	0	0		0	0	0	0	0
536	1	538	229	-1	254	300	25.0	24	ABalpapaaap	140	617	0	0		0	0	0	0	0
537	1	539	-1	-1	419	205	24.0	26	ABprppaappp	214	328	0	0		0	0	0	0	0
538	1	540	370	-1	218	319	23.0	24	ABalppapppp	202	382	0	0		0	0	0	0	0
539	1	542	539	-1	312	200	20.0	25	MSppaapp	211	889	0	0		0	0	0	0	0
540	1	543	540	-1	348	182	22.0	25	ABprppaapaa	0	0	0	0		0	0	0	0	0
541	1	544	-1	-1	390	138	22.0	22	ABprpapaapp	125	0	0	0		0	0	0	0	0
542	1	546	-1	-1	432	233	23.0	25	ABprpappppa	254	-29	0	0		0	0	0	0	0
543	1	552	541	-1	246	217	23.0	22	ABarapppppp	187	-70	0	0		0	0	0	0	0
544	1	554	-1	-1	109	220	21.0	22	ABalaapaaa	-7	0	0	0		0	0	0	0	0
545	1	555	542	-1	204	296	22.0	20	ABalpaaaapa	167	174	0	0		0	0	0	0	0
