# Supplementary material for: The AP-2 Transcription Factor APTF-2 Is Required for Neuroblast and Epidermal Morphogenesis in Caenorhabditis elegans Embryogenesis
Source: PLoS Genet. 2016 May 13;12(5):e1006048. doi: 10.1371/journal.pgen.1006048 (PMC4866721; doi:10.1371/journal.pgen.1006048)
Supplement: S5 Text — (ZIP) [file pgen.1006048.s033.zip › nuclei/t200-nuclei]

1	1	84	138	-1	236	157	24.6	26	ABprpaaapaa	164	173	0	0		0	0	0	0	0
2	1	299	243	-1	614	292	15.5	33	Cpappd	296	482	0	0		0	0	0	0	0
3	1	62	148	-1	128	227	14.7	26	ABalapppaaa	5	0	0	0		0	0	0	0	0
4	1	305	195	-1	320	261	8.6	22	MSaaaappa	38	0	0	0		0	0	0	0	0
5	1	83	79	-1	179	165	10.6	24	ABalapppppp	-133	0	0	0		0	0	0	0	0
6	1	410	297	-1	536	144	19.5	28	ABprapapap	269	-113	0	0		0	0	0	0	0
7	1	134	226	-1	266	280	17.3	24	ABalpapppap	190	0	0	0		0	0	0	0	0
8	1	209	158	-1	146	228	10.1	25	ABalapppapa	217	-86	0	0		0	0	0	0	0
9	1	143	188	-1	336	407	17.5	26	ABplapaapa	220	-519	0	0		0	0	0	0	0
10	1	334	110	-1	500	149	21.4	29	ABprappapp	291	-140	0	0		0	0	0	0	0
11	1	365	421	-1	566	279	7.7	31	Cpapap	314	-219	0	0		0	0	0	0	0
12	1	22	214	-1	275	235	6.2	24	MSaaaapaa	221	8	0	0		0	0	0	0	0
13	1	369	10	-1	243	416	10.4	27	ABplaaappa	207	-36	0	0		0	0	0	0	0
14	1	14	291	-1	587	199	17.6	25	ABprapapppa	251	-1539	0	0		0	0	0	0	0
15	1	199	72	-1	173	286	17.4	25	ABalpaapaaa	218	129	0	0		0	0	0	0	0
16	1	377	139	-1	306	205	13.4	27	MSpaapapa	283	0	0	0		0	0	0	0	0
17	1	169	71	-1	226	148	12.9	26	ABpraapappa	10	0	0	0		0	0	0	0	0
18	1	106	194	-1	429	310	5.5	31	Dappp	308	646	0	0		0	0	0	0	0
19	1	129	193	-1	538	358	11.1	24	Cappapa	222	-492	0	0		0	0	0	0	0
20	1	274	60	-1	373	143	15.8	24	Dppaa	229	-414	0	0		0	0	0	0	0
21	1	214	375	-1	345	127	12.5	26	ABprapaaapa	267	-284	0	0		0	0	0	0	0
22	1	187	249	-1	494	410	12.5	28	ABplapapaa	265	7	0	0		0	0	0	0	0
23	1	4	261	-1	422	353	17.4	32	MSaapppp	322	-316	0	0		0	0	0	0	0
24	1	441	109	-1	440	149	23.4	25	ABprppapapa	189	13	0	0		0	0	0	0	0
25	1	110	275	-1	172	289	20.2	26	ABaraaaaaaa	223	-468	0	0		0	0	0	0	0
26	1	32	54	-1	297	162	18.2	27	MSppppaa	277	-321	0	0		0	0	0	0	0
27	1	147	95	-1	179	400	17.0	24	ABplpaapapa	243	-149	0	0		0	0	0	0	0
28	1	268	305	-1	231	172	10.4	25	MSppappa	185	144	0	0		0	0	0	0	0
29	1	95	43	-1	301	236	14.4	29	ABaraapppap	284	-466	0	0		0	0	0	0	0
30	1	375	438	-1	274	313	15.3	23	ABalpaaappp	184	706	0	0		0	0	0	0	0
31	1	312	445	-1	242	236	24.1	22	ABarapppapa	160	611	0	0		0	0	0	0	0
32	1	414	76	-1	324	310	22.0	27	ABplpappaap	302	0	0	0		0	0	0	0	0
33	1	240	123	-1	274	324	24.4	29	ABalpapapaa	264	526	0	0		0	0	0	0	0
34	1	263	263	-1	157	349	23.3	27	ABalppaaapp	268	-390	0	0		0	0	0	0	0
35	1	108	224	-1	274	234	11.1	24	MSpaapaaa	-191	0	0	0		0	0	0	0	0
36	1	314	303	-1	116	197	16.6	25	ABalappappa	235	-601	0	0		0	0	0	0	0
37	1	189	159	-1	269	181	8.0	24	MSpppppa	248	131	0	0		0	0	0	0	0
38	1	128	147	-1	361	418	18.0	32	ABplaapppp	300	156	0	0		0	0	0	0	0
39	1	112	322	-1	186	321	11.1	28	MSapaaap	-102	0	0	0		0	0	0	0	0
40	1	93	24	-1	224	389	17.7	27	ABplpaaaaap	323	0	0	0		0	0	0	0	0
41	1	57	221	-1	287	324	10.5	25	MSappaaa	295	0	0	0		0	0	0	0	0
42	1	49	237	-1	580	211	20.6	28	ABprapapppp	280	-676	0	0		0	0	0	0	0
43	1	352	356	-1	159	363	12.1	25	ABplaapaapa	206	16	0	0		0	0	0	0	0
44	1	398	389	-1	330	212	9.9	26	MSpaaappp	246	161	0	0		0	0	0	0	0
45	1	228	359	-1	164	186	8.8	28	ABarpapaaa	221	150	0	0		0	0	0	0	0
46	0	52	-1	-1	213	313	14.1	23		225	1377	0	0		0	0	0	0	0
47	1	43	77	-1	154	263	17.2	27	ABaraaaapa	230	-491	0	0		0	0	0	0	0
48	1	351	125	-1	266	123	7.5	25	ABprapaaaaa	245	718	0	0		0	0	0	0	0
49	1	194	295	-1	230	302	18.5	29	ABalpappaap	149	0	0	0		0	0	0	0	0
50	1	297	113	-1	146	232	6.5	25	ABarpaaaap	219	299	0	0		0	0	0	0	0
51	1	9	98	-1	162	262	21.5	24	ABaraaappaa	113	0	0	0		0	0	0	0	0
52	1	103	382	-1	145	317	16.4	29	ABalapaaaa	-247	0	0	0		0	0	0	0	0
53	1	26	75	-1	286	112	17.7	28	ABpraaapppa	8	0	0	0		0	0	0	0	0
54	1	285	203	-1	254	100	16.4	32	ABpraaapppp	242	16	0	0		0	0	0	0	0
55	1	399	204	-1	488	185	10.2	30	Cpppaa	305	199	0	0		0	0	0	0	0
56	1	160	306	-1	102	269	14.9	24	ABalaaapalr	-174	0	0	0		0	0	0	0	0
57	1	281	289	-1	537	168	22.9	32	ABprapappa	264	122	0	0		0	0	0	0	0
58	1	79	102	-1	549	155	12.8	29	ABprapapaa	291	27	0	0		0	0	0	0	0
59	1	279	88	-1	266	159	10.2	27	MSppppap	278	-361	0	0		0	0	0	0	0
60	1	234	213	-1	349	376	10.6	26	ABplapaaapp	223	56	0	0		0	0	0	0	0
61	1	155	91	-1	583	318	21.5	28	ABplppppppp	283	-852	0	0		0	0	0	0	0
62	1	109	294	-1	199	191	21.4	27	ABprpaaaaaa	237	135	0	0		0	0	0	0	0
63	1	286	182	-1	298	308	14.4	30	ABaraapappa	255	1356	0	0		0	0	0	0	0
64	1	51	87	-1	123	241	11.0	24	ABalapppaap	346	0	0	0		0	0	0	0	0
65	1	97	238	-1	247	317	13.9	28	ABalpaapapp	-272	0	0	0		0	0	0	0	0
66	1	322	299	-1	541	186	7.9	29	Cpaapp	274	-539	0	0		0	0	0	0	0
67	1	333	15	-1	195	355	19.8	24	ABplpaaaaaa	699	0	0	0		0	0	0	0	0
68	1	197	37	-1	557	214	10.3	27	Cpppap	272	-22	0	0		0	0	0	0	0
69	1	215	155	-1	511	365	11.3	27	Capapap	228	460	0	0		0	0	0	0	0
70	1	131	384	-1	307	417	17.4	28	ABplaapppa	280	29	0	0		0	0	0	0	0
71	1	87	357	-1	119	331	17.5	27	ABalapaaapa	244	150	0	0		0	0	0	0	0
72	1	37	82	-1	193	245	20.0	25	ABaraaaaapa	236	580	0	0		0	0	0	0	0
73	1	320	197	-1	361	116	9.3	28	ABarppppaa	274	-437	0	0		0	0	0	0	0
74	1	332	310	-1	404	391	15.8	28	ABplappaaa	273	830	0	0		0	0	0	0	0
75	1	295	339	-1	207	288	9.0	27	MSaaapaaa	269	135	0	0		0	0	0	0	0
76	1	-1	100	-1	254	126	17.1	24	Nuc201_17_254_126	187	595	0	0		0	0	0	0	0
77	1	130	220	-1	237	349	24.5	28	ABalppaappp	192	-544	0	0		0	0	0	0	0
78	1	363	6	-1	369	123	20.2	26	ABprapaapa	231	183	0	0		0	0	0	0	0
79	1	461	240	-1	430	156	20.4	28	ABprppapaap	192	818	0	0		0	0	0	0	0
80	1	443	434	-1	224	245	22.0	23	ABarapaaapa	182	423	0	0		0	0	0	0	0
81	1	360	196	-1	231	148	18.9	26	ABprpaaaaap	232	200	0	0		0	0	0	0	0
82	1	1	211	-1	168	187	24.6	25	ABpraaaaaaa	240	870	0	0		0	0	0	0	0
83	1	317	167	-1	100	274	18.3	24	ABalaaapall	174	0	0	0		0	0	0	0	0
84	1	182	169	-1	299	384	19.3	27	ABplppaaaap	272	893	0	0		0	0	0	0	0
85	1	38	94	-1	506	374	16.4	30	Capapp	262	-255	0	0		0	0	0	0	0
86	1	127	132	-1	248	238	19.9	29	ABarapapaap	230	776	0	0		0	0	0	0	0
87	1	387	106	-1	500	252	25.4	30	ABprppppapp	270	811	0	0		0	0	0	0	0
88	1	328	39	-1	202	241	5.2	35	ABarpaapa	351	318	0	0		0	0	0	0	0
89	1	358	422	-1	324	395	7.6	28	ABarppaaap	274	-1	0	0		0	0	0	0	0
90	1	136	57	-1	518	329	6.7	27	Cappaap	265	949	0	0		0	0	0	0	0
91	1	470	230	-1	330	212	22.7	28	ABprpappaaa	240	1517	0	0		0	0	0	0	0
92	1	116	361	-1	297	402	13.2	24	ABplpaappap	196	23	0	0		0	0	0	0	0
93	1	381	251	-1	343	363	21.5	29	ABalpapappp	98	0	0	0		0	0	0	0	0
94	1	163	317	-1	182	179	17.6	24	ABalaapppap	372	0	0	0		0	0	0	0	0
95	1	357	17	-1	131	313	9.3	26	ABplaapaaap	214	826	0	0		0	0	0	0	0
96	1	68	257	-1	166	217	14.1	29	MSaaaaaa	202	86	0	0		0	0	0	0	0
97	1	313	285	-1	201	195	25.4	26	ABalaapappa	196	257	0	0		0	0	0	0	0
98	1	424	416	-1	567	365	22.8	30	ABplappppp	271	-764	0	0		0	0	0	0	0
99	1	270	26	-1	493	345	19.4	31	ABplpppppa	25	0	0	0		0	0	0	0	0
100	1	170	242	-1	296	342	21.4	25	ABplpapaaap	230	161	0	0		0	0	0	0	0
101	1	89	13	-1	283	372	16.4	27	MSapppaa	368	0	0	0		0	0	0	0	0
102	1	85	336	-1	509	252	11.3	32	Eprap	316	899	0	0		0	0	0	0	0
103	1	99	172	-1	254	198	12.4	29	ABaraappapp	81	0	0	0		0	0	0	0	0
104	1	323	250	-1	228	258	18.8	22	ABarapaaaap	-148	0	0	0		0	0	0	0	0
105	1	383	342	-1	249	180	23.8	24	ABprpapapaa	14	0	0	0		0	0	0	0	0
106	1	75	420	-1	294	286	12.5	29	ABaraapapaa	274	-495	0	0		0	0	0	0	0
107	1	437	442	-1	261	379	13.9	23	ABplpaappaa	187	51	0	0		0	0	0	0	0
108	1	366	128	-1	324	205	25.1	28	ABarappapaa	261	-443	0	0		0	0	0	0	0
109	1	78	314	-1	491	278	20.8	30	ABplpappppp	215	11	0	0		0	0	0	0	0
110	1	159	124	-1	240	109	11.2	28	ABarpapppa	99	0	0	0		0	0	0	0	0
111	1	46	152	-1	263	147	14.8	24	ABpraaappap	-2	0	0	0		0	0	0	0	0
112	1	220	350	-1	200	290	20.5	28	ABalpaaaaaa	269	-919	0	0		0	0	0	0	0
113	1	120	-1	-1	218	384	21.2	22	ABplpaaapap	163	-310	0	0		0	0	0	0	0
114	1	148	298	-1	240	269	24.8	25	ABalpapaapp	217	562	0	0		0	0	0	0	0
115	1	184	338	-1	317	372	12.4	28	Daaaa	282	163	0	0		0	0	0	0	0
116	0	417	-1	-1	363	324	19.7	25		250	-70	0	0		0	0	0	0	0
117	1	327	330	-1	213	339	8.2	26	MSapappa	-32	0	0	0		0	0	0	0	0
118	1	248	258	-1	549	388	15.9	24	ABplapapppa	210	-568	0	0		0	0	0	0	0
119	1	404	89	-1	174	254	10.2	24	MSaaaaapaa	189	137	0	0		0	0	0	0	0
120	1	2	49	-1	125	310	22.5	30	ABalaaaalpp	47	0	0	0		0	0	0	0	0
121	1	348	345	-1	291	271	9.9	22	MSaaapapa	203	-1543	0	0		0	0	0	0	0
122	1	113	293	-1	234	343	5.2	28	ABplaaaapp	273	-727	0	0		0	0	0	0	0
123	1	208	259	-1	429	373	20.4	25	ABplppapapp	189	-406	0	0		0	0	0	0	0
124	1	94	84	-1	168	172	13.4	30	ABalappapa	304	863	0	0		0	0	0	0	0
125	1	423	292	-1	385	321	6.3	29	Dappa	308	0	0	0		0	0	0	0	0
126	1	449	146	-1	122	234	8.1	26	ABarpaaaaa	241	-202	0	0		0	0	0	0	0
127	1	82	184	-1	277	303	19.3	27	ABalpappppp	255	35	0	0		0	0	0	0	0
128	1	456	369	-1	325	222	4.4	29	ABarpppapa	294	-714	0	0		0	0	0	0	0
129	1	455	269	-1	208	307	7.3	26	MSapappp	239	-39	0	0		0	0	0	0	0
130	1	40	372	-1	418	109	15.5	28	ABprapaapp	273	17	0	0		0	0	0	0	0
131	0	462	-1	-1	436	327	25.6	30		226	461	0	0		0	0	0	0	0
132	1	28	81	-1	290	262	7.4	24	MSaaaapap	282	0	0	0		0	0	0	0	0
133	1	212	337	-1	171	287	22.8	25	ABalpaappaa	239	303	0	0		0	0	0	0	0
134	1	262	67	-1	138	275	20.4	23	ABalpaapppa	210	538	0	0		0	0	0	0	0
135	1	433	323	-1	512	365	22.5	24	ABplpppaapp	178	-402	0	0		0	0	0	0	0
136	1	145	53	-1	167	244	19.0	24	ABaraaapaaa	130	0	0	0		0	0	0	0	0
137	1	58	73	-1	471	347	7.4	26	Cappaaa	-36	0	0	0		0	0	0	0	0
138	1	338	4	-1	135	195	13.7	26	ABalappppaa	295	0	0	0		0	0	0	0	0
139	1	41	376	-1	516	177	13.4	29	Cppapa	294	945	0	0		0	0	0	0	0
140	1	29	260	-1	565	164	17.1	29	ABarpppppp	293	-59	0	0		0	0	0	0	0
141	1	150	131	-1	270	194	15.2	25	ABaraapppaa	-136	0	0	0		0	0	0	0	0
142	1	25	331	-1	374	277	17.4	26	MSaapappp	210	-773	0	0		0	0	0	0	0
143	1	188	209	-1	406	186	7.4	30	Dpppa	301	298	0	0		0	0	0	0	0
144	1	67	83	-1	234	196	14.8	27	ABaraaapapp	164	0	0	0		0	0	0	0	0
145	1	24	281	-1	463	415	17.5	29	ABplappapp	287	-679	0	0		0	0	0	0	0
146	1	90	46	-1	127	163	14.8	24	ABalappappp	71	0	0	0		0	0	0	0	0
147	0	427	-1	-1	312	130	24.5	28		277	962	0	0		0	0	0	0	0
148	1	164	395	-1	172	161	20.1	23	ABpraaaaapv	228	603	0	0		0	0	0	0	0
149	1	15	268	-1	218	141	22.9	27	ABpraaaapav	251	1428	0	0		0	0	0	0	0
150	1	267	228	-1	293	243	20.0	29	ABarapapppp	164	0	0	0		0	0	0	0	0
151	1	3	19	-1	327	230	20.3	27	MSpapaaaa	245	131	0	0		0	0	0	0	0
152	1	250	130	-1	325	321	13.4	29	MSaapaapaa	254	-157	0	0		0	0	0	0	0
153	1	98	181	-1	604	235	21.8	31	ABprappppp	211	0	0	0		0	0	0	0	0
154	1	177	355	-1	152	290	24.3	28	ABalpaapppp	249	262	0	0		0	0	0	0	0
155	1	77	93	-1	162	351	8.8	24	ABplaaapaa	202	1205	0	0		0	0	0	0	0
156	1	138	267	-1	427	342	8.9	25	Daapp	234	-773	0	0		0	0	0	0	0
157	1	60	312	-1	183	396	20.4	26	ABalpppapad	563	0	0	0		0	0	0	0	0
158	1	124	212	-1	261	215	7.3	22	MSpaaaaap	356	0	0	0		0	0	0	0	0
159	1	154	208	-1	326	370	19.1	24	ABplppaapap	205	808	0	0		0	0	0	0	0
160	1	261	277	-1	372	365	7.4	25	ABarppaapp	246	277	0	0		0	0	0	0	0
161	1	251	163	-1	191	273	12.7	28	ABaraapaapa	151	0	0	0		0	0	0	0	0
162	1	12	386	-1	198	282	16.2	24	ABalpaapaap	221	-224	0	0		0	0	0	0	0
163	1	224	231	-1	296	133	15.1	23	ABprpaappaa	205	396	0	0		0	0	0	0	0
164	1	426	264	-1	334	300	6.3	31	MSappppp	299	30	0	0		0	0	0	0	0
165	1	273	319	-1	339	272	11.5	25	MSaaapapp	230	112	0	0		0	0	0	0	0
166	1	168	3	-1	451	349	4.4	27	Cpaapa	272	1428	0	0		0	0	0	0	0
167	1	149	426	-1	195	233	12.7	25	ABaraappaap	-136	0	0	0		0	0	0	0	0
168	1	386	256	-1	405	167	17.5	33	MSpapppa	-7	0	0	0		0	0	0	0	0
169	1	284	118	-1	143	177	22.4	25	ABalaappapa	176	599	0	0		0	0	0	0	0
170	1	88	349	-1	207	297	24.1	25	ABalpapaaaa	216	311	0	0		0	0	0	0	0
171	1	100	119	-1	113	215	10.9	25	ABpraapaaaa	197	759	0	0		0	0	0	0	0
172	1	39	141	-1	459	205	21.5	28	MSpappap	55	0	0	0		0	0	0	0	0
173	1	221	179	-1	287	199	25.9	27	ABarapppapp	275	675	0	0		0	0	0	0	0
174	1	371	7	-1	311	205	16.3	25	ABaraappppa	188	408	0	0		0	0	0	0	0
175	1	403	116	-1	135	290	14.0	25	ABalapapapa	231	937	0	0		0	0	0	0	0
176	1	238	332	-1	571	197	23.8	29	ABprappppa	296	0	0	0		0	0	0	0	0
177	1	193	360	-1	419	413	10.1	28	ABplappapa	277	200	0	0		0	0	0	0	0
178	1	17	302	-1	472	344	15.5	27	MSappaap	219	64	0	0		0	0	0	0	0
179	1	408	90	-1	227	412	13.7	24	ABalpppppppa	264	0	0	0		0	0	0	0	0
180	1	324	36	-1	319	411	20.6	24	ABplppaapaa	-26	0	0	0		0	0	0	0	0
181	1	27	341	-1	144	370	16.3	30	ABalapaapp	309	348	0	0		0	0	0	0	0
182	1	72	144	-1	360	353	16.4	31	MSaapppa	228	734	0	0		0	0	0	0	0
183	1	50	300	-1	169	336	16.1	25	ABalapappaa	245	129	0	0		0	0	0	0	0
184	1	36	430	-1	168	235	22.6	26	ABaraaapppa	213	-238	0	0		0	0	0	0	0
185	1	210	50	-1	435	416	15.2	27	ABplappaap	279	-109	0	0		0	0	0	0	0
186	1	107	108	-1	229	287	13.4	28	ABalpaapapa	-310	0	0	0		0	0	0	0	0
187	1	80	55	-1	460	353	20.5	28	MSpappaa	238	822	0	0		0	0	0	0	0
188	1	315	29	-1	275	277	21.4	29	ABalpappppa	133	0	0	0		0	0	0	0	0
189	1	205	270	-1	389	362	21.9	29	ABplpaaaapp	279	24	0	0		0	0	0	0	0
190	1	292	223	-1	350	134	22.0	25	Nuc200_23_351_135	164	390	0	0		0	0	0	0	0
191	1	258	313	-1	204	176	13.1	28	MSppaaap	187	-552	0	0		0	0	0	0	0
192	1	165	51	-1	176	235	13.5	24	ABaraappaaa	173	0	0	0		0	0	0	0	0
193	1	76	225	-1	341	186	7.7	26	MSpppppp	209	282	0	0		0	0	0	0	0
194	1	257	248	-1	239	381	11.6	25	ABplaapapap	98	0	0	0		0	0	0	0	0
195	1	406	202	-1	209	159	15.8	26	ABpraapapaa	60	0	0	0		0	0	0	0	0
196	1	353	391	-1	413	232	4.6	32	Cpaaap	322	-78	0	0		0	0	0	0	0
197	1	277	233	-1	188	131	13.6	28	ABpraapaapp	-24	0	0	0		0	0	0	0	0
198	1	119	431	-1	305	207	22.0	24	ABprpaaappp	190	22	0	0		0	0	0	0	0
199	1	266	143	-1	270	332	7.6	25	MSapppap	343	0	0	0		0	0	0	0	0
200	1	111	316	-1	257	384	24.3	29	ABplaappaa	298	32	0	0		0	0	0	0	0
201	1	16	70	-1	359	323	13.3	27	MSaapaapp	143	0	0	0		0	0	0	0	0
202	1	217	441	-1	406	327	23.4	23	ABplppaappp	155	477	0	0		0	0	0	0	0
203	1	105	115	-1	132	160	11.3	25	ABpraapaaap	90	0	0	0		0	0	0	0	0
204	1	48	279	-1	595	323	11.7	31	Cpapaa	295	450	0	0		0	0	0	0	0
205	1	73	272	-1	256	150	17.2	23	ABprpaapaap	66	0	0	0		0	0	0	0	0
206	1	302	254	-1	168	219	9.4	24	ABalapppapp	266	0	0	0		0	0	0	0	0
207	1	269	405	-1	543	270	23.0	28	Cppppp	320	529	0	0		0	0	0	0	0
208	1	81	176	-1	180	150	15.8	23	ABpraaaaapd	173	96	0	0		0	0	0	0	0
209	1	226	353	-1	388	366	12.2	26	Capaaaa	230	821	0	0		0	0	0	0	0
210	1	354	423	-1	434	375	13.2	24	Capaaap	25	0	0	0		0	0	0	0	0
211	1	458	-1	-1	239	238	17.1	22	ABarapaapaa	144	-86	0	0		0	0	0	0	0
212	1	180	63	-1	253	322	18.0	26	ABalpapppaa	512	0	0	0		0	0	0	0	0
213	1	420	35	-1	271	141	12.5	27	ABpraapapap	221	28	0	0		0	0	0	0	0
214	1	245	215	-1	204	352	15.2	27	ABalppppaad	211	0	0	0		0	0	0	0	0
215	1	407	12	-1	280	104	10.3	29	ABarpapppp	286	-3	0	0		0	0	0	0	0
216	1	415	165	-1	303	227	11.1	24	MSpaapaap	197	0	0	0		0	0	0	0	0
217	1	336	201	-1	496	221	19.9	27	ABprpppppaa	269	71	0	0		0	0	0	0	0
218	1	201	8	-1	122	204	19.4	25	ABalaaapprl	226	-91	0	0		0	0	0	0	0
219	1	202	273	-1	485	124	12.6	30	ABprappapa	291	-789	0	0		0	0	0	0	0
220	1	372	435	-1	171	375	22.0	22	ABalpppaaap	190	10	0	0		0	0	0	0	0
221	1	42	206	-1	380	399	8.0	33	ABarppapa	331	235	0	0		0	0	0	0	0
222	1	118	86	-1	501	408	21.4	29	ABplapappa	269	-144	0	0		0	0	0	0	0
223	1	207	205	-1	265	324	22.0	22	ABplpapaaaa	195	336	0	0		0	0	0	0	0
224	1	55	374	-1	222	223	15.8	28	ABaraaapapa	223	0	0	0		0	0	0	0	0
225	1	133	411	-1	208	210	11.6	26	ABaraappapa	200	0	0	0		0	0	0	0	0
226	1	176	180	-1	300	367	24.3	31	ABalpapapap	312	1103	0	0		0	0	0	0	0
227	1	388	252	-1	152	361	19.3	32	ABalapaapa	130	0	0	0		0	0	0	0	0
228	1	518	307	-1	412	165	25.4	29	ABprpaaaapp	204	731	0	0		0	0	0	0	0
229	1	536	427	-1	250	298	25.2	28	ABalpapaaap	257	40	0	0		0	0	0	0	0
230	1	345	328	-1	227	200	21.6	24	ABprpapaaaa	102	0	0	0		0	0	0	0	0
231	1	282	351	-1	447	180	17.6	25	MSpapppp	126	0	0	0		0	0	0	0	0
232	1	401	178	-1	551	218	22.5	25	ABprapppapa	195	975	0	0		0	0	0	0	0
233	1	309	120	-1	189	369	23.8	24	ABplpaaapaa	236	0	0	0		0	0	0	0	0
234	1	260	309	-1	160	200	20.9	24	ABarappppaa	87	0	0	0		0	0	0	0	0
235	1	175	111	-1	416	209	22.3	28	ABprpapppap	268	276	0	0		0	0	0	0	0
236	1	339	451	-1	213	273	25.1	23	ABalpapaapa	200	395	0	0		0	0	0	0	0
237	1	114	69	-1	250	394	15.8	22	ABplpaapaap	186	-1	0	0		0	0	0	0	0
238	1	91	329	-1	159	272	10.0	23	ABalappaapp	207	-1026	0	0		0	0	0	0	0
239	1	435	239	-1	315	152	20.3	24	ABprppaaaaa	194	516	0	0		0	0	0	0	0
240	1	10	-1	-1	379	171	21.9	22	ABarappappa	221	-666	0	0		0	0	0	0	0
241	1	523	56	-1	133	313	18.3	27	ABalaaaala	254	219	0	0		0	0	0	0	0
242	1	303	397	-1	234	144	6.9	26	ABarpapapp	251	279	0	0		0	0	0	0	0
243	1	394	122	-1	205	159	19.5	25	ABpraaapaad	175	184	0	0		0	0	0	0	0
244	1	300	47	-1	233	227	6.4	24	MSpaaaaaa	103	0	0	0		0	0	0	0	0
245	1	104	348	-1	174	133	21.4	26	ABalaappapp	10	0	0	0		0	0	0	0	0
246	1	416	191	-1	218	252	9.9	24	MSaaaaapap	174	-1107	0	0		0	0	0	0	0
247	1	172	192	-1	217	227	19.1	25	ABaraaaaapp	138	0	0	0		0	0	0	0	0
248	1	275	379	-1	481	167	15.5	30	Cppaap	297	19	0	0		0	0	0	0	0
249	1	343	370	-1	314	245	7.0	23	MSpaaapaa	238	0	0	0		0	0	0	0	0
250	1	400	133	-1	596	283	22.2	30	ABprppppppp	300	-530	0	0		0	0	0	0	0
251	1	139	344	-1	523	196	18.2	31	Cppapp	316	-111	0	0		0	0	0	0	0
252	1	219	126	-1	342	216	11.7	31	MSpaapapp	132	0	0	0		0	0	0	0	0
253	1	161	449	-1	484	334	25.6	27	ABplppppapa	272	717	0	0		0	0	0	0	0
254	1	289	157	-1	306	294	10.3	26	ABaraapapap	97	0	0	0		0	0	0	0	0
255	1	254	222	-1	273	301	6.4	26	MSappppa	264	306	0	0		0	0	0	0	0
256	1	290	283	-1	283	145	6.8	23	ABarpppaaa	9	0	0	0		0	0	0	0	0
257	1	33	11	-1	335	162	23.7	35	ABarappapap	237	235	0	0		0	0	0	0	0
258	1	276	189	-1	425	167	10.2	28	Dppap	-21	0	0	0		0	0	0	0	0
259	1	92	210	-1	340	312	10.9	27	MSaapaapap	-181	0	0	0		0	0	0	0	0
260	1	390	393	-1	337	309	18.1	25	MSaapaaap	215	-186	0	0		0	0	0	0	0
261	1	167	34	-1	462	365	9.7	27	Capapaa	233	140	0	0		0	0	0	0	0
262	1	7	466	-1	403	248	15.8	28	Ealpa	271	0	0	0		0	0	0	0	0
263	1	222	175	-1	217	226	26.1	23	ABarapppaap	158	544	0	0		0	0	0	0	0
264	1	382	151	-1	449	131	17.9	28	ABprappaaa	279	522	0	0		0	0	0	0	0
265	1	137	135	-1	183	164	23.1	27	ABpraaaaaap	331	0	0	0		0	0	0	0	0
266	1	132	367	-1	274	411	20.9	30	ABplaappap	158	0	0	0		0	0	0	0	0
267	1	271	455	-1	244	356	20.8	25	ABplpaaappp	232	82	0	0		0	0	0	0	0
268	1	225	2	-1	325	184	18.7	24	MSpppapp	172	12	0	0		0	0	0	0	0
269	1	412	262	-1	330	103	10.3	26	ABarpppaap	258	175	0	0		0	0	0	0	0
270	1	174	41	-1	158	267	7.4	27	ABarpaaapa	269	663	0	0		0	0	0	0	0
271	1	96	107	-1	482	124	17.9	28	ABprappaap	287	-400	0	0		0	0	0	0	0
272	1	122	301	-1	226	184	8.1	25	MSppappp	253	1038	0	0		0	0	0	0	0
273	1	146	296	-1	190	311	4.6	30	ABplaaaapa	306	-5	0	0		0	0	0	0	0
274	1	448	-1	-1	434	358	22.9	23	ABplppapppp	204	424	0	0		0	0	0	0	0
275	1	183	429	-1	273	390	11.4	27	ABalppppppa	255	1026	0	0		0	0	0	0	0
276	1	278	280	-1	204	133	16.8	23	ABpraaapapa	209	381	0	0		0	0	0	0	0
277	1	64	383	-1	524	406	14.7	27	ABarppappp	102	0	0	0		0	0	0	0	0
278	1	253	170	-1	211	365	10.8	26	ABalpppappp	235	481	0	0		0	0	0	0	0
279	1	156	304	-1	244	127	21.9	25	ABpraaaapad	342	0	0	0		0	0	0	0	0
280	1	308	388	-1	124	182	19.8	26	ABalaaapprr	207	285	0	0		0	0	0	0	0
281	1	367	33	-1	166	258	15.1	24	ABaraapaaaa	470	0	0	0		0	0	0	0	0
282	1	123	160	-1	193	238	16.5	25	ABaraaapaap	179	0	0	0		0	0	0	0	0
283	1	232	117	-1	322	114	15.0	26	ABprpaappap	222	-987	0	0		0	0	0	0	0
284	1	186	153	-1	435	161	13.6	32	Cppaaa	303	-736	0	0		0	0	0	0	0
285	1	392	32	-1	364	212	21.9	26	ABprpappaap	2	0	0	0		0	0	0	0	0
286	1	306	22	-1	218	403	21.0	24	ABplpaapapp	95	0	0	0		0	0	0	0	0
287	1	344	58	-1	221	220	9.1	28	MSpaaaapa	249	279	0	0		0	0	0	0	0
288	1	259	59	-1	297	177	11.9	26	MSpppaaa	0	0	0	0		0	0	0	0	0
289	1	272	315	-1	506	250	21.5	26	ABprpppppap	205	-756	0	0		0	0	0	0	0
290	1	391	48	-1	278	212	18.9	24	ABarapappaa	217	-874	0	0		0	0	0	0	0
291	1	242	321	-1	247	292	21.9	22	ABalpaaaaap	206	-2	0	0		0	0	0	0	0
292	1	31	385	-1	141	197	11.4	26	ABalappppap	178	11	0	0		0	0	0	0	0
293	1	20	166	-1	244	123	14.0	27	ABpraapappp	212	1560	0	0		0	0	0	0	0
294	1	384	335	-1	235	365	14.7	28	ABalpppppap	380	0	0	0		0	0	0	0	0
295	1	265	406	-1	564	325	9.4	28	Capppaa	-199	0	0	0		0	0	0	0	0
296	1	54	387	-1	372	165	10.0	25	Dpapp	-89	0	0	0		0	0	0	0	0
297	1	152	21	-1	129	255	14.1	25	ABalappaapa	208	0	0	0		0	0	0	0	0
298	1	397	432	-1	307	261	24.7	27	ABarappaapp	255	332	0	0		0	0	0	0	0
299	1	158	282	-1	389	270	10.7	30	Earaa	301	348	0	0		0	0	0	0	0
300	1	61	219	-1	264	179	18.5	22	MSppapap	201	279	0	0		0	0	0	0	0
301	1	364	30	-1	284	149	25.1	28	ABpraappaa	293	0	0	0		0	0	0	0	0
302	1	298	20	-1	361	247	6.8	26	MSaaappp	257	689	0	0		0	0	0	0	0
303	1	56	325	-1	350	237	20.5	24	MSpapaaap	212	1065	0	0		0	0	0	0	0
304	1	340	371	-1	190	128	9.9	28	ABarpappap	274	625	0	0		0	0	0	0	0
305	1	86	326	-1	302	133	9.6	24	ABprapaaaap	238	605	0	0		0	0	0	0	0
306	1	203	42	-1	238	354	9.5	23	ABplaapappa	215	1543	0	0		0	0	0	0	0
307	1	436	308	-1	285	144	22.4	26	ABprpaapppp	239	1730	0	0		0	0	0	0	0
308	1	296	255	-1	318	332	8.4	25	Daaap	224	-455	0	0		0	0	0	0	0
309	1	361	78	-1	337	229	17.4	29	MSpapaapa	265	465	0	0		0	0	0	0	0
310	1	235	400	-1	524	247	6.3	30	Caaapp	-136	0	0	0		0	0	0	0	0
311	1	421	168	-1	255	129	25.4	23	ABprpaapapp	230	592	0	0		0	0	0	0	0
312	1	101	380	-1	552	185	20.5	26	ABprapppaa	261	-49	0	0		0	0	0	0	0
313	1	65	232	-1	143	213	24.5	31	ABalaapaap	229	147	0	0		0	0	0	0	0
314	1	141	161	-1	162	216	18.0	24	MSppaaaa	333	0	0	0		0	0	0	0	0
315	1	239	40	-1	273	418	15.4	26	ABalpppppppp	161	0	0	0		0	0	0	0	0
316	1	162	286	-1	192	193	7.1	24	ABarpapaapp	-176	0	0	0		0	0	0	0	0
317	1	5	343	-1	542	365	21.5	23	ABplapppapa	214	-145	0	0		0	0	0	0	0
318	1	211	253	-1	478	244	14.7	32	Ealpp	324	380	0	0		0	0	0	0	0
319	1	376	271	-1	308	371	9.7	29	ABplapaaapa	9	0	0	0		0	0	0	0	0
320	1	216	137	-1	233	276	22.5	24	ABalpappapa	402	0	0	0		0	0	0	0	0
321	1	310	140	-1	242	207	17.3	22	ABarapaapap	202	710	0	0		0	0	0	0	0
322	1	204	101	-1	376	177	4.6	30	Cpaaaa	287	358	0	0		0	0	0	0	0
323	1	335	402	-1	473	401	20.5	30	ABplapapap	273	-773	0	0		0	0	0	0	0
324	1	69	324	-1	291	217	8.6	24	MSpaaappa	240	38	0	0		0	0	0	0	0
325	1	47	80	-1	180	340	22.0	22	ABalppappap	225	1445	0	0		0	0	0	0	0
326	1	198	171	-1	518	298	12.9	34	Eplap	341	697	0	0		0	0	0	0	0
327	1	378	142	-1	317	150	14.8	25	Dpaaa	247	1038	0	0		0	0	0	0	0
328	1	321	311	-1	291	243	17.7	25	ABarapappap	81	0	0	0		0	0	0	0	0
329	1	157	121	-1	346	274	19.3	26	ABalpappapp	262	422	0	0		0	0	0	0	0
330	1	241	16	-1	100	238	16.5	24	ABalaaappll	202	-201	0	0		0	0	0	0	0
331	1	237	425	-1	129	228	18.0	23	ABalaaaarra	215	-776	0	0		0	0	0	0	0
332	1	405	185	-1	143	210	22.1	26	ABalaaaparr	227	-217	0	0		0	0	0	0	0
333	1	453	363	-1	271	204	5.0	22	ABarpaappa	178	598	0	0		0	0	0	0	0
334	1	44	318	-1	564	345	15.5	27	Cappapp	218	38	0	0		0	0	0	0	0
335	1	452	207	-1	341	355	24.5	27	ABplpaaaapa	271	-376	0	0		0	0	0	0	0
336	1	337	164	-1	383	250	19.4	24	MSpapappp	174	-542	0	0		0	0	0	0	0
337	1	35	412	-1	465	380	14.8	29	Capaap	255	412	0	0		0	0	0	0	0
338	1	173	390	-1	192	300	17.9	22	ABaraaaaaap	297	0	0	0		0	0	0	0	0
339	1	19	127	-1	355	339	8.2	24	Daapa	230	303	0	0		0	0	0	0	0
340	1	439	458	-1	466	176	23.6	27	ABprppappp	242	-137	0	0		0	0	0	0	0
341	1	190	114	-1	312	368	7.4	26	ABplapaaaaa	235	236	0	0		0	0	0	0	0
342	1	59	454	-1	169	310	8.6	27	ABplaaaaapp	272	20	0	0		0	0	0	0	0
343	1	125	129	-1	381	415	14.4	29	ABplapaapp	285	831	0	0		0	0	0	0	0
344	1	331	235	-1	392	321	21.1	25	ABplppappap	211	1433	0	0		0	0	0	0	0
345	1	483	266	-1	141	316	14.4	27	ABalapappap	242	209	0	0		0	0	0	0	0
346	1	431	320	-1	194	384	19.1	22	ABalpppapav	204	-700	0	0		0	0	0	0	0
347	1	243	61	-1	190	389	9.4	30	ABplaaapap	300	-1020	0	0		0	0	0	0	0
348	1	395	218	-1	349	168	13.9	26	Dpapa	230	698	0	0		0	0	0	0	0
349	1	438	-1	-1	292	214	16.2	22	ABarapaappp	146	0	0	0		0	0	0	0	0
350	1	23	134	-1	243	293	9.9	27	ABaraapaapp	228	394	0	0		0	0	0	0	0
351	1	291	99	-1	264	296	11.4	23	MSaaapaap	224	396	0	0		0	0	0	0	0
352	0	71	-1	-1	166	127	16.7	23		214	-268	0	0		0	0	0	0	0
353	1	244	96	-1	467	283	10.4	32	Eplaa	333	0	0	0		0	0	0	0	0
354	1	356	65	-1	111	242	19.2	23	ABalaaaparl	209	687	0	0		0	0	0	0	0
355	1	307	187	-1	418	115	10.1	29	ABarppppap	45	0	0	0		0	0	0	0	0
356	1	117	28	-1	110	281	11.4	25	ABplaapaaaa	208	467	0	0		0	0	0	0	0
357	1	256	64	-1	492	324	10.6	27	Earpp	275	-506	0	0		0	0	0	0	0
358	1	304	364	-1	589	214	13.2	36	Caapa	325	1132	0	0		0	0	0	0	0
359	1	121	452	-1	606	289	18.5	28	Caappd	284	-591	0	0		0	0	0	0	0
360	1	53	265	-1	384	132	13.0	27	ABprapaaapp	266	117	0	0		0	0	0	0	0
361	1	434	333	-1	512	305	16.2	33	Eplpa	328	-317	0	0		0	0	0	0	0
362	1	293	1	-1	298	329	5.1	23	ABarppaaaa	231	-476	0	0		0	0	0	0	0
363	1	287	234	-1	413	368	8.7	27	Dapap	-49	0	0	0		0	0	0	0	0
364	1	6	334	-1	583	232	16.7	29	Cppppa	241	-68	0	0		0	0	0	0	0
365	1	325	217	-1	269	392	7.1	32	ABplaaappp	306	-700	0	0		0	0	0	0	0
366	1	192	358	-1	340	235	8.0	22	MSpaaapap	209	-387	0	0		0	0	0	0	0
367	1	329	346	-1	457	401	9.1	28	ABarppappa	243	-46	0	0		0	0	0	0	0
368	1	45	398	-1	382	353	18.8	24	ABplppapaap	202	-1669	0	0		0	0	0	0	0
369	1	185	92	-1	458	153	6.9	32	Caaaa	315	-372	0	0		0	0	0	0	0
370	1	538	66	-1	221	319	22.8	23	ABalppapppp	23	0	0	0		0	0	0	0	0
371	1	380	145	-1	544	234	25.4	26	ABprpppaapp	255	-61	0	0		0	0	0	0	0
372	1	21	74	-1	333	160	10.2	26	Dpaap	247	244	0	0		0	0	0	0	0
373	1	236	236	-1	309	313	17.8	27	MSaapaaaa	272	66	0	0		0	0	0	0	0
374	1	396	444	-1	196	262	14.0	22	ABaraapaaap	294	0	0	0		0	0	0	0	0
375	1	389	216	-1	270	344	12.0	26	MSapapaa	323	0	0	0		0	0	0	0	0
376	1	-1	362	-1	119	281	20.5	24	Nuc201_21_119_281	196	-666	0	0		0	0	0	0	0
377	1	191	112	-1	140	344	10.7	24	ABalapapppp	248	0	0	0		0	0	0	0	0
378	1	140	68	-1	430	281	11.6	32	Earap	320	872	0	0		0	0	0	0	0
379	1	196	409	-1	175	153	8.0	23	ABarpappaa	324	0	0	0		0	0	0	0	0
380	1	440	18	-1	314	354	16.5	25	MSappapp	-88	0	0	0		0	0	0	0	0
381	1	206	177	-1	365	204	14.8	29	MSpapaapp	269	803	0	0		0	0	0	0	0
382	1	70	174	-1	560	375	18.7	29	ABplapapppp	-96	0	0	0		0	0	0	0	0
383	1	311	31	-1	153	144	14.8	24	ABpraapaapa	158	0	0	0		0	0	0	0	0
384	0	316	-1	-1	244	217	23.5	26		145	-7	0	0		0	0	0	0	0
385	1	422	447	-1	131	355	20.6	25	ABalpppaaaa	173	-431	0	0		0	0	0	0	0
386	1	135	23	-1	367	214	19.1	27	MSpapapa	271	400	0	0		0	0	0	0	0
387	1	74	440	-1	195	280	23.6	22	ABalpaappap	172	377	0	0		0	0	0	0	0
388	1	419	456	-1	174	216	24.8	24	ABarapppaaa	90	0	0	0		0	0	0	0	0
389	1	418	85	-1	217	110	20.0	26	ABprpaapapa	202	987	0	0		0	0	0	0	0
390	1	18	288	-1	388	110	17.3	29	ABpraapppp	278	-790	0	0		0	0	0	0	0
391	1	447	408	-1	391	136	10.0	27	ABarpppapp	251	-435	0	0		0	0	0	0	0
392	1	34	156	-1	304	187	5.8	27	ABarpaappp	278	331	0	0		0	0	0	0	0
393	1	355	247	-1	357	313	16.6	31	MSaapapa	313	146	0	0		0	0	0	0	0
394	1	428	27	-1	574	251	22.0	27	ABprapppapp	-55	0	0	0		0	0	0	0	0
395	1	230	278	-1	178	382	12.6	27	ABplaapaapp	248	-543	0	0		0	0	0	0	0
396	1	409	104	-1	527	392	19.2	30	ABplapppaa	235	150	0	0		0	0	0	0	0
397	1	368	403	-1	160	177	17.3	27	ABalaappppa	165	464	0	0		0	0	0	0	0
398	1	288	413	-1	247	354	18.0	22	MSapapap	121	0	0	0		0	0	0	0	0
399	1	178	154	-1	267	221	24.4	25	Nuc200_25_261_218	253	-158	0	0		0	0	0	0	0
400	1	330	410	-1	129	304	11.4	28	ABalapapapp	194	949	0	0		0	0	0	0	0
401	1	153	366	-1	253	221	9.5	27	MSpaaaapp	204	-147	0	0		0	0	0	0	0
402	1	30	399	-1	251	259	7.9	23	MSaaaaapp	-442	0	0	0		0	0	0	0	0
403	1	460	448	-1	407	362	19.2	26	ABplppapapa	158	0	0	0		0	0	0	0	0
404	1	102	44	-1	474	199	6.5	29	Dpppp	278	230	0	0		0	0	0	0	0
405	1	379	352	-1	395	134	20.0	25	ABprppapaaa	226	109	0	0		0	0	0	0	0
406	1	213	394	-1	274	369	19.0	26	ABplppaaaaa	251	393	0	0		0	0	0	0	0
407	1	229	392	-1	498	235	4.5	32	Caaapa	300	416	0	0		0	0	0	0	0
408	1	11	105	-1	593	347	19.2	28	Caappv	286	1130	0	0		0	0	0	0	0
409	1	171	-1	-1	492	292	25.4	28	ABplppppapp	185	-761	0	0		0	0	0	0	0
410	1	144	150	-1	515	144	10.8	27	ABarpppppa	253	642	0	0		0	0	0	0	0
411	1	179	327	-1	244	385	9.0	23	ABplaapappp	206	1876	0	0		0	0	0	0	0
412	1	362	62	-1	357	365	13.3	27	Dapaa	31	0	0	0		0	0	0	0	0
413	1	63	396	-1	164	216	5.3	26	ABarpapapa	264	-430	0	0		0	0	0	0	0
414	1	247	284	-1	332	107	19.6	29	ABpraapppa	293	-30	0	0		0	0	0	0	0
415	1	465	459	-1	312	317	15.5	32	ABaraapappp	167	101	0	0		0	0	0	0	0
416	1	195	354	-1	136	240	21.7	24	ABalaaaarrp	204	401	0	0		0	0	0	0	0
417	1	393	149	-1	338	253	9.6	26	MSaaaappp	219	0	0	0		0	0	0	0	0
418	1	429	190	-1	232	358	12.9	24	ABplaapapaa	301	0	0	0		0	0	0	0	0
419	1	520	136	-1	304	227	24.5	26	ABarappaaap	192	500	0	0		0	0	0	0	0
420	1	283	241	-1	196	238	24.1	27	ABaraaapppp	243	374	0	0		0	0	0	0	0
421	1	341	246	-1	279	162	21.3	25	ABprpapappa	237	0	0	0		0	0	0	0	0
422	0	201	-1	-1	101	209	17.8	23		153	-1036	0	0		0	0	0	0	0
423	1	466	439	-1	579	277	24.9	27	ABprppppppa	206	-917	0	0		0	0	0	0	0
424	1	459	52	-1	305	266	22.5	24	ABarapapppa	243	119	0	0		0	0	0	0	0
425	1	126	477	-1	190	324	25.7	29	ABalppaappa	289	-954	0	0		0	0	0	0	0
426	1	342	404	-1	152	389	14.3	22	ABalpppaapd	170	-356	0	0		0	0	0	0	0
427	1	246	340	-1	335	273	23.1	24	ABarapapapp	177	72	0	0		0	0	0	0	0
428	1	87	436	-1	121	342	15.5	25	ABalapaaapp	242	0	0	0		0	0	0	0	0
429	1	411	415	-1	296	352	6.2	24	ABplapaaaap	216	342	0	0		0	0	0	0	0
430	1	8	377	-1	587	317	15.6	29	Capppap	233	-1096	0	0		0	0	0	0	0
431	1	294	200	-1	459	244	11.5	30	Epraa	307	1177	0	0		0	0	0	0	0
432	1	223	9	-1	512	381	25.3	31	ABplappppa	303	364	0	0		0	0	0	0	0
433	1	374	244	-1	370	275	21.5	28	MSaappaa	363	0	0	0		0	0	0	0	0
434	1	450	227	-1	570	314	24.0	27	ABplppppppa	75	0	0	0		0	0	0	0	0
435	1	218	25	-1	125	279	9.5	22	ABplaaaaaaa	52	0	0	0		0	0	0	0	0
436	1	252	97	-1	149	306	7.5	23	ABplaaaaaap	78	0	0	0		0	0	0	0	0
437	1	166	287	-1	154	174	11.8	22	ABalapppppa	-111	0	0	0		0	0	0	0	0
438	1	373	401	-1	364	322	21.1	26	ABplppappaa	542	0	0	0		0	0	0	0	0
439	1	457	347	-1	222	364	16.9	22	ABalpppppaa	25	0	0	0		0	0	0	0	0
440	1	444	229	-1	246	379	20.9	22	ABplpaapppa	334	0	0	0		0	0	0	0	0
441	1	181	199	-1	156	327	20.0	23	ABalppappaa	-36	0	0	0		0	0	0	0	0
442	1	301	417	-1	405	300	21.2	28	MSapaapp	274	0	0	0		0	0	0	0	0
443	1	142	183	-1	313	127	22.9	25	ABpraappap	-27	0	0	0		0	0	0	0	0
444	1	66	437	-1	180	126	19.2	31	ABpraaaappp	79	0	0	0		0	0	0	0	0
445	0	189	-1	-1	257	184	7.0	22		145	493	0	0		0	0	0	0	0
446	1	430	103	-1	202	325	18.5	23	MSapaaaa	326	0	0	0		0	0	0	0	0
447	1	402	368	-1	120	264	18.0	22	ABalaaaarlp	235	0	0	0		0	0	0	0	0
448	1	445	378	-1	207	311	16.8	22	ABalpaaapaa	161	0	0	0		0	0	0	0	0
449	1	350	460	-1	522	226	24.9	26	ABprpppapaa	170	0	0	0		0	0	0	0	0
450	1	464	5	-1	426	237	12.6	32	Ealap	163	0	0	0		0	0	0	0	0
451	1	249	365	-1	268	255	24.1	26	ABarapaaapp	413	0	0	0		0	0	0	0	0
452	1	370	419	-1	134	167	16.7	28	ABalaappppp	20	0	0	0		0	0	0	0	0
453	1	451	-1	-1	516	345	24.6	25	ABplpppaapa	26	0	0	0		0	0	0	0	0
454	1	227	433	-1	218	176	18.2	22	ABprpaapaaa	167	-749	0	0		0	0	0	0	0
455	1	385	373	-1	145	334	21.8	22	ABalppaaapa	149	0	0	0		0	0	0	0	0
456	1	442	276	-1	165	332	12.8	22	ABalppppapa	53	0	0	0		0	0	0	0	0
457	1	255	274	-1	452	281	23.4	29	ABplpappppa	341	0	0	0		0	0	0	0	0
458	0	13	-1	-1	402	171	22.9	27		92	0	0	0		0	0	0	0	0
459	1	346	443	-1	336	288	4.4	34	ABarppaapa	355	0	0	0		0	0	0	0	0
460	1	493	245	-1	236	166	20.5	25	ABprpapaaap	-35	0	0	0		0	0	0	0	0
461	1	318	446	-1	384	270	19.6	22	MSaappap	129	0	0	0		0	0	0	0	0
462	0	-1	-1	-1	223	165	25.8	26		173	867	0	0		0	0	0	0	0
463	1	463	-1	-1	403	288	14.4	31	Earpa	884	0	0	0		0	0	0	0	0
464	1	446	461	-1	338	149	18.9	25	Nuc200_19_338_149	-44	0	0	0		0	0	0	0	0
465	1	454	462	-1	228	196	24.5	27	ABarapppppa	265	499	0	0		0	0	0	0	0
466	1	280	407	-1	314	240	16.5	26	ABaraappppp	187	153	0	0		0	0	0	0	0
467	1	115	162	-1	255	339	25.0	22	ABalppapapp	210	245	0	0		0	0	0	0	0
468	1	231	198	-1	125	329	13.2	25	ABalapapppa	204	0	0	0		0	0	0	0	0
469	1	467	467	-1	459	167	21.0	24	ABprppapapp	163	177	0	0		0	0	0	0	0
470	1	468	468	-1	483	232	23.0	26	ABprppppaaa	191	-1059	0	0		0	0	0	0	0
471	1	469	488	-1	467	205	24.0	26	ABprpppaaaa	450	0	0	0		0	0	0	0	0
472	1	471	469	-1	210	341	23.0	24	ABalppapppa	48	0	0	0		0	0	0	0	0
473	1	472	-1	-1	276	350	20.0	22	ABplpapaapa	202	-343	0	0		0	0	0	0	0
474	1	473	470	-1	318	333	21.0	24	ABplpapapaa	163	421	0	0		0	0	0	0	0
475	1	474	471	-1	335	337	19.0	24	ABplpapapap	177	-212	0	0		0	0	0	0	0
476	1	475	464	-1	487	333	23.0	26	Capppp	240	885	0	0		0	0	0	0	0
477	1	476	472	-1	258	369	22.0	24	ABplpaapppp	135	199	0	0		0	0	0	0	0
478	1	477	473	-1	278	164	13.0	24	MSppapaa	171	929	0	0		0	0	0	0	0
479	1	478	424	-1	211	237	21.0	24	ABarapaaaaa	218	0	0	0		0	0	0	0	0
480	1	479	474	-1	263	209	17.0	25	ABarapaappa	761	0	0	0		0	0	0	0	0
481	1	480	475	-1	287	291	24.0	24	ABplpappaaa	242	1035	0	0		0	0	0	0	0
482	1	481	457	-1	107	206	18.0	24	ABalaaapplr	251	392	0	0		0	0	0	0	0
483	1	482	476	-1	168	190	19.0	24	ABalaapppaa	184	0	0	0		0	0	0	0	0
484	1	484	381	-1	168	314	24.0	24	ABalppapaaa	56	0	0	0		0	0	0	0	0
485	1	485	478	-1	147	379	18.0	24	ABalpppaapv	44	0	0	0		0	0	0	0	0
486	1	486	479	-1	353	214	17.0	22	MSpapappa	-33	0	0	0		0	0	0	0	0
487	1	487	480	-1	380	226	12.0	29	Ealaa	176	-192	0	0		0	0	0	0	0
488	1	488	-1	-1	528	261	13.0	31	Eprpa	331	1150	0	0		0	0	0	0	0
489	1	489	481	-1	524	303	19.0	31	Eplpp	236	-41	0	0		0	0	0	0	0
490	1	490	482	-1	509	264	18.0	28	Eprpp	302	808	0	0		0	0	0	0	0
491	1	491	-1	-1	226	151	17.0	24	ABpraaappaa	274	-433	0	0		0	0	0	0	0
492	1	492	483	-1	255	142	22.0	24	ABprpaaapap	-480	0	0	0		0	0	0	0	0
493	1	494	484	-1	382	198	24.0	25	ABprpaaaapa	192	362	0	0		0	0	0	0	0
494	1	495	485	-1	261	176	21.0	24	ABprpapapap	230	0	0	0		0	0	0	0	0
495	1	496	486	-1	490	191	24.0	25	ABprpppaaap	193	-770	0	0		0	0	0	0	0
496	1	497	-1	-1	501	218	24.0	26	ABprppppapa	191	-1059	0	0		0	0	0	0	0
497	1	498	487	-1	479	252	22.0	26	ABprppppaap	191	-1059	0	0		0	0	0	0	0
498	1	499	489	-1	391	215	22.0	24	ABprpapppaa	198	423	0	0		0	0	0	0	0
499	1	500	-1	-1	400	176	19.0	23	ABprppappaa	369	0	0	0		0	0	0	0	0
500	1	501	490	-1	432	177	22.0	23	ABprppappap	-60	0	0	0		0	0	0	0	0
501	1	502	491	-1	268	189	22.0	25	ABprpaaappa	249	310	0	0		0	0	0	0	0
502	1	503	492	-1	310	175	21.0	25	ABprpapappp	193	371	0	0		0	0	0	0	0
503	1	504	493	-1	460	315	24.0	25	ABplppppaap	173	-85	0	0		0	0	0	0	0
504	1	505	494	-1	426	273	23.0	25	ABplpapppap	232	9	0	0		0	0	0	0	0
505	1	506	495	-1	401	301	24.0	25	ABplpapppaa	168	-591	0	0		0	0	0	0	0
506	0	507	-1	-1	370	324	24.0	26		240	1176	0	0		0	0	0	0	0
507	1	508	497	-1	367	367	20.0	24	ABplppapaaa	192	-173	0	0		0	0	0	0	0
508	1	509	498	-1	340	299	23.0	24	ABplpapappa	177	-212	0	0		0	0	0	0	0
509	1	510	-1	-1	387	291	22.0	24	ABplpapappp	232	0	0	0		0	0	0	0	0
510	1	511	499	-1	299	367	22.0	26	ABplpapaapp	213	52	0	0		0	0	0	0	0
511	1	512	-1	-1	440	329	23.0	24	ABplpppaaaa	163	1632	0	0		0	0	0	0	0
512	1	513	500	-1	421	302	23.0	24	ABplppppaaa	286	170	0	0		0	0	0	0	0
513	1	514	501	-1	458	352	23.0	22	ABplpppaaap	71	0	0	0		0	0	0	0	0
514	1	515	502	-1	521	276	25.0	25	ABplpppapap	258	-503	0	0		0	0	0	0	0
515	1	516	503	-1	586	320	20.0	29	Cpappv	78	0	0	0		0	0	0	0	0
516	1	517	504	-1	417	151	22.0	27	ABarappappp	271	864	0	0		0	0	0	0	0
517	1	151	505	-1	425	188	24.0	27	ABprppaappa	269	495	0	0		0	0	0	0	0
518	1	519	506	-1	281	239	25.0	25	ABarappaapa	256	-506	0	0		0	0	0	0	0
519	1	521	507	-1	198	210	23.0	22	ABarappppap	-47	0	0	0		0	0	0	0	0
520	1	522	508	-1	253	245	22.0	22	ABarapapapa	-215	0	0	0		0	0	0	0	0
521	1	349	509	-1	123	299	18.0	25	ABalaaaarla	236	-723	0	0		0	0	0	0	0
522	1	524	45	-1	215	363	22.0	22	ABplpaaappa	61	0	0	0		0	0	0	0	0
523	1	525	510	-1	186	322	24.0	22	ABalppapaap	293	0	0	0		0	0	0	0	0
524	1	526	511	-1	369	323	24.0	25	ABplppaappa	180	45	0	0		0	0	0	0	0
525	1	527	512	-1	214	162	25.0	25	ABalaapappp	192	1175	0	0		0	0	0	0	0
526	1	264	513	-1	350	189	25.0	26	ABprpappapp	281	721	0	0		0	0	0	0	0
527	1	359	514	-1	546	279	25.0	26	ABprpppapap	301	289	0	0		0	0	0	0	0
528	1	233	515	-1	459	220	18.0	27	MSpppaap	196	574	0	0		0	0	0	0	0
529	1	432	516	-1	186	246	23.0	24	ABaraaappap	83	0	0	0		0	0	0	0	0
530	0	528	-1	-1	322	392	23.0	24		219	510	0	0		0	0	0	0	0
531	1	529	-1	-1	544	229	24.0	24	ABprpppaapa	218	329	0	0		0	0	0	0	0
532	0	530	-1	-1	272	349	21.0	24		135	199	0	0		0	0	0	0	0
533	1	531	519	-1	291	164	21.0	24	Nuc200_21_292_167	22	0	0	0		0	0	0	0	0
534	1	532	520	-1	416	342	22.0	24	ABplppapppa	210	-120	0	0		0	0	0	0	0
535	1	533	414	-1	360	173	20.5	24	ABprppaapap	0	0	0	0		0	0	0	0	0
536	1	534	521	-1	534	340	22.0	24	ABplapppapp	231	-167	0	0		0	0	0	0	0
537	1	535	-1	-1	125	300	21.0	25	ABalaaaalpa	224	-1040	0	0		0	0	0	0	0
538	1	319	522	-1	232	314	25.0	24	ABalppapapa	170	1583	0	0		0	0	0	0	0
539	1	539	523	-1	312	204	20.0	25	MSppaapp	211	889	0	0		0	0	0	0	0
540	1	540	-1	-1	345	180	22.0	25	ABprppaapaa	0	0	0	0		0	0	0	0	0
541	1	543	-1	-1	242	216	23.0	22	ABarapppppp	187	-70	0	0		0	0	0	0	0
542	1	545	-1	-1	208	290	22.0	20	ABalpaaaapa	167	174	0	0		0	0	0	0	0
