# Supplementary material for: The AP-2 Transcription Factor APTF-2 Is Required for Neuroblast and Epidermal Morphogenesis in Caenorhabditis elegans Embryogenesis
Source: PLoS Genet. 2016 May 13;12(5):e1006048. doi: 10.1371/journal.pgen.1006048 (PMC4866721; doi:10.1371/journal.pgen.1006048)
Supplement: S6 Text — (ZIP) [file pgen.1006048.s034.zip › nuclei/t001-nuclei]

1	1	-1	2	-1	368	133	14.4	77	ABp	-230	0	0	0		0	0	0	0	0
2	1	-1	1	-1	106	227	14.7	66	P2	662	427	0	0		0	0	0	0	0
3	1	-1	4	-1	564	323	14.7	80	ABa	-118	0	0	0		0	0	0	0	0
4	1	-1	3	-1	272	344	13.4	67	EMS	644	112	0	0		0	0	0	0	0
5	1	-1	5	-1	68	161	7.4	36	polar1	393	-318	0	0		0	0	0	0	0
