# Supplementary material for: The AP-2 Transcription Factor APTF-2 Is Required for Neuroblast and Epidermal Morphogenesis in Caenorhabditis elegans Embryogenesis
Source: PLoS Genet. 2016 May 13;12(5):e1006048. doi: 10.1371/journal.pgen.1006048 (PMC4866721; doi:10.1371/journal.pgen.1006048)
Supplement: S6 Text — (ZIP) [file pgen.1006048.s034.zip › nuclei/t002-nuclei]

1	1	2	2	-1	119	205	14.6	67	P2	676	240	0	0		0	0	0	0	0
2	1	1	4	-1	369	151	13.6	77	ABp	746	-879	0	0		0	0	0	0	0
3	1	4	3	-1	271	358	13.8	71	EMS	-203	0	0	0		0	0	0	0	0
4	1	3	1	-1	548	316	15.4	82	ABa	-12	0	0	0		0	0	0	0	0
5	1	5	5	-1	68	163	7.6	45	polar1	354	-316	0	0		0	0	0	0	0
