# Supplementary material for: The AP-2 Transcription Factor APTF-2 Is Required for Neuroblast and Epidermal Morphogenesis in Caenorhabditis elegans Embryogenesis
Source: PLoS Genet. 2016 May 13;12(5):e1006048. doi: 10.1371/journal.pgen.1006048 (PMC4866721; doi:10.1371/journal.pgen.1006048)
Supplement: S6 Text — (ZIP) [file pgen.1006048.s034.zip › nuclei/t003-nuclei]

1	1	4	2	-1	552	301	14.5	78	ABa	789	-18	0	0		0	0	0	0	0
2	1	1	3	-1	144	180	14.7	70	P2	696	-1229	0	0		0	0	0	0	0
3	1	3	1	-1	279	383	14.6	74	EMS	736	-90	0	0		0	0	0	0	0
4	1	2	4	-1	356	171	14.0	77	ABp	181	0	0	0		0	0	0	0	0
5	1	5	5	-1	67	161	7.7	44	polar1	421	0	0	0		0	0	0	0	0
