# Supplementary material for: The AP-2 Transcription Factor APTF-2 Is Required for Neuroblast and Epidermal Morphogenesis in Caenorhabditis elegans Embryogenesis
Source: PLoS Genet. 2016 May 13;12(5):e1006048. doi: 10.1371/journal.pgen.1006048 (PMC4866721; doi:10.1371/journal.pgen.1006048)
Supplement: S6 Text — (ZIP) [file pgen.1006048.s034.zip › nuclei/t004-nuclei]

1	1	3	5	-1	296	393	15.2	76	EMS	762	431	0	0		0	0	0	0	0
2	1	1	2	3	535	289	14.8	69	ABa	698	-1261	0	0		0	0	0	0	0
3	1	2	1	-1	161	164	15.4	73	P2	40	0	0	0		0	0	0	0	0
4	1	4	4	6	348	187	14.3	69	ABp	223	0	0	0		0	0	0	0	0
5	1	5	7	-1	69	163	7.4	43	polar1	393	-20	0	0		0	0	0	0	0
