# Supplementary material for: The AP-2 Transcription Factor APTF-2 Is Required for Neuroblast and Epidermal Morphogenesis in Caenorhabditis elegans Embryogenesis
Source: PLoS Genet. 2016 May 13;12(5):e1006048. doi: 10.1371/journal.pgen.1006048 (PMC4866721; doi:10.1371/journal.pgen.1006048)
Supplement: S6 Text — (ZIP) [file pgen.1006048.s034.zip › nuclei/t005-nuclei]

1	1	3	1	-1	160	191	16.4	76	P2	187	0	0	0		0	0	0	0	0
2	1	2	2	-1	539	263	11.3	59	ABar	185	0	0	0		0	0	0	0	0
3	1	2	3	-1	551	322	17.2	59	ABal	589	-1468	0	0		0	0	0	0	0
4	1	4	5	-1	332	177	11.8	59	ABpr	575	738	0	0		0	0	0	0	0
5	1	1	4	-1	311	379	11.9	77	EMS	-164	0	0	0		0	0	0	0	0
6	1	4	6	-1	355	195	18.2	59	ABpl	546	127	0	0		0	0	0	0	0
7	1	5	7	-1	69	163	7.4	44	polar1	353	-330	0	0		0	0	0	0	0
