# Supplementary material for: The AP-2 Transcription Factor APTF-2 Is Required for Neuroblast and Epidermal Morphogenesis in Caenorhabditis elegans Embryogenesis
Source: PLoS Genet. 2016 May 13;12(5):e1006048. doi: 10.1371/journal.pgen.1006048 (PMC4866721; doi:10.1371/journal.pgen.1006048)
Supplement: S6 Text — (ZIP) [file pgen.1006048.s034.zip › nuclei/t006-nuclei]

1	1	1	3	-1	141	242	16.2	76	P2	132	0	0	0		0	0	0	0	0
2	1	2	1	-1	544	246	10.9	58	ABar	264	0	0	0		0	0	0	0	0
3	1	3	4	-1	547	345	15.2	59	ABal	321	0	0	0		0	0	0	0	0
4	1	5	5	7	297	355	12.5	68	EMS	508	-480	0	0		0	0	0	0	0
5	1	4	6	-1	310	155	10.7	58	ABpr	155	0	0	0		0	0	0	0	0
6	1	6	2	-1	350	174	18.8	62	ABpl	628	237	0	0		0	0	0	0	0
7	1	7	8	-1	70	163	7.4	45	polar1	332	-330	0	0		0	0	0	0	0
