# Supplementary material for: The AP-2 Transcription Factor APTF-2 Is Required for Neuroblast and Epidermal Morphogenesis in Caenorhabditis elegans Embryogenesis
Source: PLoS Genet. 2016 May 13;12(5):e1006048. doi: 10.1371/journal.pgen.1006048 (PMC4866721; doi:10.1371/journal.pgen.1006048)
Supplement: S6 Text — (ZIP) [file pgen.1006048.s034.zip › nuclei/t007-nuclei]

1	1	2	3	-1	530	240	10.0	60	ABar	567	0	0	0		0	0	0	0	0
2	1	6	4	-1	364	188	19.6	65	ABpl	639	74	0	0		0	0	0	0	0
3	1	1	6	-1	163	273	17.1	76	P2	301	0	0	0		0	0	0	0	0
4	1	3	1	-1	542	363	14.9	63	ABal	113	0	0	0		0	0	0	0	0
5	1	4	7	-1	281	361	13.7	55	E	-288	0	0	0		0	0	0	0	0
6	1	5	5	-1	293	155	10.1	60	ABpr	504	-167	0	0		0	0	0	0	0
7	1	4	2	-1	323	369	10.9	54	MS	429	475	0	0		0	0	0	0	0
8	1	7	8	-1	69	166	7.4	43	polar1	395	-25	0	0		0	0	0	0	0
