# Supplementary material for: The AP-2 Transcription Factor APTF-2 Is Required for Neuroblast and Epidermal Morphogenesis in Caenorhabditis elegans Embryogenesis
Source: PLoS Genet. 2016 May 13;12(5):e1006048. doi: 10.1371/journal.pgen.1006048 (PMC4866721; doi:10.1371/journal.pgen.1006048)
Supplement: S6 Text — (ZIP) [file pgen.1006048.s034.zip › nuclei/t008-nuclei]

1	1	4	2	-1	564	376	16.5	65	ABal	115	0	0	0		0	0	0	0	0
2	1	7	3	-1	322	368	11.3	54	MS	400	161	0	0		0	0	0	0	0
3	1	1	5	-1	524	200	9.8	64	ABar	623	-469	0	0		0	0	0	0	0
4	1	2	6	-1	378	204	21.3	70	ABpl	696	-934	0	0		0	0	0	0	0
5	1	6	1	-1	308	150	9.2	61	ABpr	150	0	0	0		0	0	0	0	0
6	1	3	4	-1	153	242	16.7	71	P2	692	372	0	0		0	0	0	0	0
7	1	5	7	-1	248	342	14.4	56	E	398	-182	0	0		0	0	0	0	0
8	1	8	8	-1	69	164	7.4	43	polar1	356	-37	0	0		0	0	0	0	0
