# Supplementary material for: The AP-2 Transcription Factor APTF-2 Is Required for Neuroblast and Epidermal Morphogenesis in Caenorhabditis elegans Embryogenesis
Source: PLoS Genet. 2016 May 13;12(5):e1006048. doi: 10.1371/journal.pgen.1006048 (PMC4866721; doi:10.1371/journal.pgen.1006048)
Supplement: S6 Text — (ZIP) [file pgen.1006048.s034.zip › nuclei/t009-nuclei]

1	1	5	6	-1	317	153	7.7	67	ABpr	643	140	0	0		0	0	0	0	0
2	1	1	1	-1	583	381	16.1	67	ABal	-215	0	0	0		0	0	0	0	0
3	1	2	2	-1	331	381	11.2	53	MS	287	0	0	0		0	0	0	0	0
4	1	6	3	7	147	237	14.4	64	P2	491	631	0	0		0	0	0	0	0
5	1	3	5	-1	511	166	10.5	67	ABar	81	0	0	0		0	0	0	0	0
6	1	4	8	-1	390	225	21.5	72	ABpl	705	68	0	0		0	0	0	0	0
7	1	7	4	-1	234	333	14.8	56	E	528	762	0	0		0	0	0	0	0
8	1	8	9	-1	70	166	7.4	43	polar1	335	-45	0	0		0	0	0	0	0
