# Supplementary material for: The AP-2 Transcription Factor APTF-2 Is Required for Neuroblast and Epidermal Morphogenesis in Caenorhabditis elegans Embryogenesis
Source: PLoS Genet. 2016 May 13;12(5):e1006048. doi: 10.1371/journal.pgen.1006048 (PMC4866721; doi:10.1371/journal.pgen.1006048)
Supplement: S6 Text — (ZIP) [file pgen.1006048.s034.zip › nuclei/t010-nuclei]

1	1	2	8	-1	596	365	16.2	71	ABal	397	0	0	0		0	0	0	0	0
2	1	3	1	-1	361	395	9.6	57	MS	368	0	0	0		0	0	0	0	0
3	1	4	4	-1	160	196	15.9	56	C	515	1224	0	0		0	0	0	0	0
4	1	7	5	-1	231	323	15.3	59	E	-170	0	0	0		0	0	0	0	0
5	1	5	6	-1	505	154	11.9	70	ABar	-49	0	0	0		0	0	0	0	0
6	1	1	3	-1	316	170	7.7	69	ABpr	-188	0	0	0		0	0	0	0	0
7	1	4	7	-1	132	270	15.1	55	P3	499	-91	0	0		0	0	0	0	0
8	1	6	2	-1	386	255	20.9	74	ABpl	-195	0	0	0		0	0	0	0	0
9	1	8	9	-1	67	165	7.4	42	polar1	355	-23	0	0		0	0	0	0	0
