# Supplementary material for: The AP-2 Transcription Factor APTF-2 Is Required for Neuroblast and Epidermal Morphogenesis in Caenorhabditis elegans Embryogenesis
Source: PLoS Genet. 2016 May 13;12(5):e1006048. doi: 10.1371/journal.pgen.1006048 (PMC4866721; doi:10.1371/journal.pgen.1006048)
Supplement: S6 Text — (ZIP) [file pgen.1006048.s034.zip › nuclei/t011-nuclei]

1	1	2	1	-1	371	368	7.6	60	MS	579	1923	0	0		0	0	0	0	0
2	1	8	4	-1	388	294	20.6	72	ABpl	708	148	0	0		0	0	0	0	0
3	1	6	6	-1	300	162	7.4	70	ABpr	707	160	0	0		0	0	0	0	0
4	1	3	2	-1	180	191	16.6	57	C	534	583	0	0		0	0	0	0	0
5	1	4	5	-1	210	313	15.4	62	E	592	1738	0	0		0	0	0	0	0
6	1	5	3	-1	510	155	12.8	73	ABar	-160	0	0	0		0	0	0	0	0
7	1	7	7	-1	119	278	13.9	54	P3	392	569	0	0		0	0	0	0	0
8	1	1	8	-1	589	373	15.0	74	ABal	716	193	0	0		0	0	0	0	0
9	1	9	9	-1	67	164	7.6	42	polar1	392	360	0	0		0	0	0	0	0
