# Supplementary material for: The AP-2 Transcription Factor APTF-2 Is Required for Neuroblast and Epidermal Morphogenesis in Caenorhabditis elegans Embryogenesis
Source: PLoS Genet. 2016 May 13;12(5):e1006048. doi: 10.1371/journal.pgen.1006048 (PMC4866721; doi:10.1371/journal.pgen.1006048)
Supplement: S6 Text — (ZIP) [file pgen.1006048.s034.zip › nuclei/t012-nuclei]

1	1	1	1	-1	397	341	6.8	63	MS	320	0	0	0		0	0	0	0	0
2	1	4	4	-1	178	192	18.6	59	C	-58	0	0	0		0	0	0	0	0
3	1	6	6	-1	507	153	14.9	74	ABar	307	0	0	0		0	0	0	0	0
4	1	2	7	-1	362	342	19.9	76	ABpl	756	534	0	0		0	0	0	0	0
5	1	5	8	-1	192	320	14.6	64	E	154	0	0	0		0	0	0	0	0
6	1	3	5	-1	295	157	8.4	73	ABpr	731	1088	0	0		0	0	0	0	0
7	1	7	3	-1	113	281	12.0	53	P3	428	269	0	0		0	0	0	0	0
8	1	8	2	-1	595	364	15.4	76	ABal	765	97	0	0		0	0	0	0	0
9	1	9	9	-1	67	165	7.4	43	polar1	358	191	0	0		0	0	0	0	0
