# Supplementary material for: The AP-2 Transcription Factor APTF-2 Is Required for Neuroblast and Epidermal Morphogenesis in Caenorhabditis elegans Embryogenesis
Source: PLoS Genet. 2016 May 13;12(5):e1006048. doi: 10.1371/journal.pgen.1006048 (PMC4866721; doi:10.1371/journal.pgen.1006048)
Supplement: S6 Text — (ZIP) [file pgen.1006048.s034.zip › nuclei/t013-nuclei]

1	1	1	1	-1	400	334	6.5	65	MS	-186	0	0	0		0	0	0	0	0
2	1	8	4	-1	602	349	15.1	74	ABal	731	496	0	0		0	0	0	0	0
3	1	7	3	-1	103	281	10.3	55	P3	535	-47	0	0		0	0	0	0	0
4	1	2	6	-1	190	194	20.0	61	C	598	324	0	0		0	0	0	0	0
5	1	6	7	-1	293	145	8.8	73	ABpr	463	0	0	0		0	0	0	0	0
6	1	3	5	-1	495	156	16.7	75	ABar	-36	0	0	0		0	0	0	0	0
7	1	4	8	-1	366	359	19.3	75	ABpl	754	-287	0	0		0	0	0	0	0
8	1	5	2	-1	191	329	13.0	65	E	-40	0	0	0		0	0	0	0	0
9	1	9	9	-1	70	166	7.5	43	polar1	399	-119	0	0		0	0	0	0	0
