# Supplementary material for: The AP-2 Transcription Factor APTF-2 Is Required for Neuroblast and Epidermal Morphogenesis in Caenorhabditis elegans Embryogenesis
Source: PLoS Genet. 2016 May 13;12(5):e1006048. doi: 10.1371/journal.pgen.1006048 (PMC4866721; doi:10.1371/journal.pgen.1006048)
Supplement: S6 Text — (ZIP) [file pgen.1006048.s034.zip › nuclei/t014-nuclei]

1	1	1	5	-1	395	330	6.3	67	MS	633	138	0	0		0	0	0	0	0
2	1	8	3	-1	193	316	11.5	66	E	-186	0	0	0		0	0	0	0	0
3	1	3	1	-1	101	268	10.4	55	P3	365	0	0	0		0	0	0	0	0
4	1	2	9	10	584	352	13.4	65	ABal	493	272	0	0		0	0	0	0	0
5	1	6	11	12	467	191	15.5	66	ABar	622	-227	0	0		0	0	0	0	0
6	1	4	8	-1	208	212	20.8	65	C	-33	0	0	0		0	0	0	0	0
7	1	5	2	6	293	146	9.9	67	ABpr	262	0	0	0		0	0	0	0	0
8	1	7	4	7	383	361	18.9	68	ABpl	197	0	0	0		0	0	0	0	0
9	1	9	13	-1	69	162	7.5	44	polar1	438	493	0	0		0	0	0	0	0
