# Supplementary material for: The AP-2 Transcription Factor APTF-2 Is Required for Neuroblast and Epidermal Morphogenesis in Caenorhabditis elegans Embryogenesis
Source: PLoS Genet. 2016 May 13;12(5):e1006048. doi: 10.1371/journal.pgen.1006048 (PMC4866721; doi:10.1371/journal.pgen.1006048)
Supplement: S6 Text — (ZIP) [file pgen.1006048.s034.zip › nuclei/t015-nuclei]

1	1	3	6	-1	109	276	11.0	57	P3	-13	0	0	0		0	0	0	0	0
2	1	7	10	-1	280	184	8.9	55	ABprp	423	552	0	0		0	0	0	0	0
3	1	2	8	-1	198	333	12.0	67	E	-220	0	0	0		0	0	0	0	0
4	1	8	7	-1	380	372	16.7	57	ABplp	477	-93	0	0		0	0	0	0	0
5	1	1	4	-1	412	340	6.4	69	MS	31	0	0	0		0	0	0	0	0
6	1	7	1	-1	311	144	10.9	54	ABpra	403	243	0	0		0	0	0	0	0
7	1	8	9	-1	419	337	20.1	57	ABpla	553	-149	0	0		0	0	0	0	0
8	1	6	5	-1	211	210	21.4	68	C	205	0	0	0		0	0	0	0	0
9	1	4	12	-1	582	357	10.8	54	ABalp	432	253	0	0		0	0	0	0	0
10	1	4	2	-1	610	304	15.6	55	ABala	373	-62	0	0		0	0	0	0	0
11	1	5	3	-1	452	169	17.7	56	ABarp	508	600	0	0		0	0	0	0	0
12	1	5	11	-1	475	199	11.8	58	ABara	587	275	0	0		0	0	0	0	0
13	1	9	13	-1	69	164	7.6	44	polar1	408	368	0	0		0	0	0	0	0
