# Supplementary material for: The AP-2 Transcription Factor APTF-2 Is Required for Neuroblast and Epidermal Morphogenesis in Caenorhabditis elegans Embryogenesis
Source: PLoS Genet. 2016 May 13;12(5):e1006048. doi: 10.1371/journal.pgen.1006048 (PMC4866721; doi:10.1371/journal.pgen.1006048)
Supplement: S6 Text — (ZIP) [file pgen.1006048.s034.zip › nuclei/t016-nuclei]

1	1	6	10	-1	316	153	8.5	53	ABpra	351	549	0	0		0	0	0	0	0
2	1	10	1	-1	618	308	16.0	57	ABala	460	-396	0	0		0	0	0	0	0
3	1	11	8	-1	443	162	17.3	58	ABarp	583	1185	0	0		0	0	0	0	0
4	1	5	9	-1	387	349	7.3	70	MS	34	0	0	0		0	0	0	0	0
5	1	8	12	-1	214	168	21.2	69	C	-78	0	0	0		0	0	0	0	0
6	1	1	7	-1	102	266	13.5	58	P3	543	-332	0	0		0	0	0	0	0
7	1	4	4	-1	372	363	18.1	57	ABplp	449	-87	0	0		0	0	0	0	0
8	1	3	2	-1	198	345	13.2	68	E	664	1454	0	0		0	0	0	0	0
9	1	7	5	-1	446	313	21.9	58	ABpla	239	0	0	0		0	0	0	0	0
10	1	2	11	-1	257	213	9.1	51	ABprp	-69	0	0	0		0	0	0	0	0
11	1	12	3	-1	490	201	10.0	58	ABara	532	89	0	0		0	0	0	0	0
12	1	9	6	-1	567	371	11.9	55	ABalp	442	884	0	0		0	0	0	0	0
13	1	13	13	-1	69	163	7.5	42	polar1	429	3	0	0		0	0	0	0	0
