# Supplementary material for: The AP-2 Transcription Factor APTF-2 Is Required for Neuroblast and Epidermal Morphogenesis in Caenorhabditis elegans Embryogenesis
Source: PLoS Genet. 2016 May 13;12(5):e1006048. doi: 10.1371/journal.pgen.1006048 (PMC4866721; doi:10.1371/journal.pgen.1006048)
Supplement: S6 Text — (ZIP) [file pgen.1006048.s034.zip › nuclei/t017-nuclei]

1	1	2	10	-1	630	329	14.9	61	ABala	576	242	0	0		0	0	0	0	0
2	1	8	4	-1	188	332	12.0	66	E	-140	0	0	0		0	0	0	0	0
3	1	11	3	-1	500	198	9.0	56	ABara	101	0	0	0		0	0	0	0	0
4	1	7	8	-1	353	361	18.9	58	ABplp	39	0	0	0		0	0	0	0	0
5	1	9	11	-1	459	332	21.9	61	ABpla	608	1248	0	0		0	0	0	0	0
6	1	12	1	-1	546	377	11.6	58	ABalp	558	-51	0	0		0	0	0	0	0
7	1	6	2	-1	93	245	13.3	59	P3	572	-352	0	0		0	0	0	0	0
8	1	3	12	-1	451	168	18.6	59	ABarp	579	118	0	0		0	0	0	0	0
9	1	4	5	-1	374	326	8.4	68	MS	149	0	0	0		0	0	0	0	0
10	1	1	6	-1	330	141	8.3	54	ABpra	438	-735	0	0		0	0	0	0	0
11	1	10	7	-1	254	202	9.8	52	ABprp	451	-2	0	0		0	0	0	0	0
12	1	5	9	-1	217	164	21.6	68	C	640	-9	0	0		0	0	0	0	0
13	1	13	13	-1	69	165	7.4	43	polar1	430	73	0	0		0	0	0	0	0
