# Supplementary material for: The AP-2 Transcription Factor APTF-2 Is Required for Neuroblast and Epidermal Morphogenesis in Caenorhabditis elegans Embryogenesis
Source: PLoS Genet. 2016 May 13;12(5):e1006048. doi: 10.1371/journal.pgen.1006048 (PMC4866721; doi:10.1371/journal.pgen.1006048)
Supplement: S6 Text — (ZIP) [file pgen.1006048.s034.zip › nuclei/t018-nuclei]

1	1	6	7	-1	510	404	11.3	61	ABalp	-46	0	0	0		0	0	0	0	0
2	1	7	5	-1	96	223	14.3	59	P3	-183	0	0	0		0	0	0	0	0
3	1	3	10	-1	504	197	7.6	58	ABara	-228	0	0	0		0	0	0	0	0
4	1	2	9	-1	172	346	12.3	54	E	427	223	0	0		0	0	0	0	0
5	1	9	6	13	375	327	9.0	62	MS	100	0	0	0		0	0	0	0	0
6	1	10	4	-1	342	131	8.8	55	ABpra	-45	0	0	0		0	0	0	0	0
7	1	11	3	-1	249	203	9.7	54	ABprp	28	0	0	0		0	0	0	0	0
8	1	4	1	-1	329	357	20.2	63	ABplp	576	-1096	0	0		0	0	0	0	0
9	1	12	12	-1	226	169	20.2	67	C	-31	0	0	0		0	0	0	0	0
10	1	1	2	-1	641	335	13.1	61	ABala	-184	0	0	0		0	0	0	0	0
11	1	5	11	-1	481	332	22.4	63	ABpla	53	0	0	0		0	0	0	0	0
12	1	8	8	-1	460	171	20.2	62	ABarp	621	96	0	0		0	0	0	0	0
13	1	13	14	-1	69	165	7.4	43	polar1	404	984	0	0		0	0	0	0	0
