# Supplementary material for: The AP-2 Transcription Factor APTF-2 Is Required for Neuroblast and Epidermal Morphogenesis in Caenorhabditis elegans Embryogenesis
Source: PLoS Genet. 2016 May 13;12(5):e1006048. doi: 10.1371/journal.pgen.1006048 (PMC4866721; doi:10.1371/journal.pgen.1006048)
Supplement: S6 Text — (ZIP) [file pgen.1006048.s034.zip › nuclei/t019-nuclei]

1	1	8	9	-1	317	364	20.1	63	ABplp	584	-160	0	0		0	0	0	0	0
2	1	10	5	-1	642	311	11.9	64	ABala	195	0	0	0		0	0	0	0	0
3	1	7	3	-1	236	200	7.9	54	ABprp	-241	0	0	0		0	0	0	0	0
4	1	6	4	-1	360	118	8.9	58	ABpra	284	0	0	0		0	0	0	0	0
5	1	2	1	-1	97	211	14.8	61	P3	559	863	0	0		0	0	0	0	0
6	1	5	2	-1	398	350	10.5	53	MSa	81	0	0	0		0	0	0	0	0
7	1	1	10	-1	511	420	13.0	62	ABalp	215	0	0	0		0	0	0	0	0
8	1	12	13	-1	461	166	20.8	66	ABarp	613	52	0	0		0	0	0	0	0
9	1	4	11	14	200	321	12.5	56	E	-204	0	0	0		0	0	0	0	0
10	1	3	12	-1	512	212	6.6	60	ABara	579	32	0	0		0	0	0	0	0
11	1	11	8	-1	495	312	22.3	66	ABpla	323	0	0	0		0	0	0	0	0
12	1	9	6	-1	224	169	19.7	68	C	683	296	0	0		0	0	0	0	0
13	1	5	7	-1	352	303	9.4	54	MSp	424	-864	0	0		0	0	0	0	0
14	1	13	15	-1	69	165	7.5	40	polar1	245	0	0	0		0	0	0	0	0
