# Supplementary material for: The AP-2 Transcription Factor APTF-2 Is Required for Neuroblast and Epidermal Morphogenesis in Caenorhabditis elegans Embryogenesis
Source: PLoS Genet. 2016 May 13;12(5):e1006048. doi: 10.1371/journal.pgen.1006048 (PMC4866721; doi:10.1371/journal.pgen.1006048)
Supplement: S6 Text — (ZIP) [file pgen.1006048.s034.zip › nuclei/t020-nuclei]

1	1	5	15	-1	98	204	15.2	62	P3	198	0	0	0		0	0	0	0	0
2	1	6	9	-1	413	362	10.1	52	MSa	364	387	0	0		0	0	0	0	0
3	1	3	7	-1	215	202	6.9	58	ABprp	549	990	0	0		0	0	0	0	0
4	1	4	10	-1	370	115	9.5	60	ABpra	598	815	0	0		0	0	0	0	0
5	1	2	4	-1	637	299	12.5	66	ABala	660	-185	0	0		0	0	0	0	0
6	1	12	13	-1	237	173	18.9	68	C	679	96	0	0		0	0	0	0	0
7	1	13	3	-1	347	301	9.1	54	MSp	466	1023	0	0		0	0	0	0	0
8	1	11	1	-1	506	299	22.4	67	ABpla	675	-666	0	0		0	0	0	0	0
9	1	1	12	-1	307	358	20.8	65	ABplp	657	632	0	0		0	0	0	0	0
10	1	7	11	-1	532	413	14.1	65	ABalp	-145	0	0	0		0	0	0	0	0
11	1	9	6	-1	223	340	11.5	49	Ea	377	1039	0	0		0	0	0	0	0
12	1	10	5	-1	519	219	6.9	63	ABara	207	0	0	0		0	0	0	0	0
13	1	8	8	-1	458	155	20.1	65	ABarp	-97	0	0	0		0	0	0	0	0
14	1	9	14	-1	163	300	12.2	48	Ep	347	96	0	0		0	0	0	0	0
15	1	14	2	-1	71	163	7.3	41	polar1	-326	0	0	0		0	0	0	0	0
