# Supplementary material for: The AP-2 Transcription Factor APTF-2 Is Required for Neuroblast and Epidermal Morphogenesis in Caenorhabditis elegans Embryogenesis
Source: PLoS Genet. 2016 May 13;12(5):e1006048. doi: 10.1371/journal.pgen.1006048 (PMC4866721; doi:10.1371/journal.pgen.1006048)
Supplement: S6 Text — (ZIP) [file pgen.1006048.s034.zip › nuclei/t021-nuclei]

1	1	8	10	-1	493	302	21.7	69	ABpla	691	33	0	0		0	0	0	0	0
2	1	15	7	-1	70	164	7.5	41	polar1	340	-25	0	0		0	0	0	0	0
3	1	7	5	-1	344	293	8.6	51	MSp	505	100	0	0		0	0	0	0	0
4	1	5	12	-1	634	293	13.1	68	ABala	653	385	0	0		0	0	0	0	0
5	1	12	8	-1	522	234	6.9	65	ABara	286	0	0	0		0	0	0	0	0
6	1	11	16	-1	225	350	12.0	50	Ea	482	93	0	0		0	0	0	0	0
7	1	3	3	-1	219	190	6.6	61	ABprp	33	0	0	0		0	0	0	0	0
8	1	13	14	-1	456	159	19.9	66	ABarp	657	597	0	0		0	0	0	0	0
9	1	2	9	-1	424	366	9.8	52	MSa	44	0	0	0		0	0	0	0	0
10	1	4	15	-1	368	118	10.3	62	ABpra	257	0	0	0		0	0	0	0	0
11	1	10	1	-1	536	409	15.0	65	ABalp	632	-422	0	0		0	0	0	0	0
12	1	9	11	-1	307	355	20.8	63	ABplp	616	-107	0	0		0	0	0	0	0
13	1	6	6	13	249	182	18.6	63	C	433	1007	0	0		0	0	0	0	0
14	1	14	2	-1	153	290	13.0	50	Ep	373	722	0	0		0	0	0	0	0
15	1	1	4	-1	102	193	15.5	63	P3	-120	0	0	0		0	0	0	0	0
