# Supplementary material for: The AP-2 Transcription Factor APTF-2 Is Required for Neuroblast and Epidermal Morphogenesis in Caenorhabditis elegans Embryogenesis
Source: PLoS Genet. 2016 May 13;12(5):e1006048. doi: 10.1371/journal.pgen.1006048 (PMC4866721; doi:10.1371/journal.pgen.1006048)
Supplement: S6 Text — (ZIP) [file pgen.1006048.s034.zip › nuclei/t022-nuclei]

1	1	11	8	-1	525	422	14.6	66	ABalp	664	537	0	0		0	0	0	0	0
2	1	14	4	-1	141	278	13.3	51	Ep	437	716	0	0		0	0	0	0	0
3	1	7	13	-1	213	187	6.6	61	ABprp	294	0	0	0		0	0	0	0	0
4	1	15	11	-1	109	191	15.8	62	P3	603	-127	0	0		0	0	0	0	0
5	1	3	10	-1	335	271	8.0	54	MSp	530	68	0	0		0	0	0	0	0
6	1	13	1	-1	235	166	17.4	53	Cp	405	380	0	0		0	0	0	0	0
7	1	2	15	-1	68	164	7.4	41	polar1	398	235	0	0		0	0	0	0	0
8	1	5	6	-1	521	226	6.4	65	ABara	-8	0	0	0		0	0	0	0	0
9	1	9	3	-1	437	374	9.8	54	MSa	543	-719	0	0		0	0	0	0	0
10	1	1	9	-1	494	304	21.7	70	ABpla	700	366	0	0		0	0	0	0	0
11	1	12	16	-1	297	370	20.7	65	ABplp	656	-442	0	0		0	0	0	0	0
12	1	4	5	-1	644	300	13.5	68	ABala	486	0	0	0		0	0	0	0	0
13	1	13	12	-1	266	211	18.3	53	Ca	384	65	0	0		0	0	0	0	0
14	1	8	7	-1	449	165	20.0	66	ABarp	672	0	0	0		0	0	0	0	0
15	1	10	2	-1	360	112	11.2	63	ABpra	192	0	0	0		0	0	0	0	0
16	1	6	14	-1	235	349	11.7	51	Ea	481	402	0	0		0	0	0	0	0
