# Supplementary material for: The AP-2 Transcription Factor APTF-2 Is Required for Neuroblast and Epidermal Morphogenesis in Caenorhabditis elegans Embryogenesis
Source: PLoS Genet. 2016 May 13;12(5):e1006048. doi: 10.1371/journal.pgen.1006048 (PMC4866721; doi:10.1371/journal.pgen.1006048)
Supplement: S6 Text — (ZIP) [file pgen.1006048.s034.zip › nuclei/t023-nuclei]

1	1	6	12	-1	232	169	18.1	54	Cp	475	-258	0	0		0	0	0	0	0
2	1	15	11	-1	345	108	11.3	64	ABpra	126	0	0	0		0	0	0	0	0
3	1	9	2	-1	428	379	9.1	56	MSa	543	1068	0	0		0	0	0	0	0
4	1	2	3	-1	139	270	14.6	53	Ep	65	0	0	0		0	0	0	0	0
5	1	12	13	-1	639	293	13.2	68	ABala	-74	0	0	0		0	0	0	0	0
6	1	8	16	-1	504	225	6.8	63	ABara	633	-1029	0	0		0	0	0	0	0
7	1	14	10	-1	448	162	20.3	70	ABarp	-130	0	0	0		0	0	0	0	0
8	1	1	14	-1	539	422	13.6	67	ABalp	667	198	0	0		0	0	0	0	0
9	1	10	1	-1	504	303	21.7	71	ABpla	714	853	0	0		0	0	0	0	0
10	1	5	9	-1	317	270	7.7	55	MSp	552	333	0	0		0	0	0	0	0
11	1	4	5	-1	110	195	16.0	62	P3	603	492	0	0		0	0	0	0	0
12	1	13	7	-1	278	233	18.6	54	Ca	55	0	0	0		0	0	0	0	0
13	1	3	4	-1	208	190	6.5	61	ABprp	87	0	0	0		0	0	0	0	0
14	1	16	6	-1	248	353	10.3	53	Ea	491	-237	0	0		0	0	0	0	0
15	1	7	15	-1	69	166	7.5	43	polar1	378	550	0	0		0	0	0	0	0
16	1	11	8	-1	310	388	20.5	65	ABplp	640	202	0	0		0	0	0	0	0
