# Supplementary material for: The AP-2 Transcription Factor APTF-2 Is Required for Neuroblast and Epidermal Morphogenesis in Caenorhabditis elegans Embryogenesis
Source: PLoS Genet. 2016 May 13;12(5):e1006048. doi: 10.1371/journal.pgen.1006048 (PMC4866721; doi:10.1371/journal.pgen.1006048)
Supplement: S6 Text — (ZIP) [file pgen.1006048.s034.zip › nuclei/t024-nuclei]

1	1	9	16	-1	500	320	22.0	70	ABpla	698	35	0	0		0	0	0	0	0
2	1	3	3	-1	420	368	8.3	57	MSa	539	-169	0	0		0	0	0	0	0
3	1	4	13	-1	142	284	14.6	55	Ep	15	0	0	0		0	0	0	0	0
4	1	13	7	-1	217	175	6.8	62	ABprp	617	481	0	0		0	0	0	0	0
5	1	11	14	-1	103	210	15.7	60	P3	119	0	0	0		0	0	0	0	0
6	1	14	12	-1	247	351	9.5	55	Ea	535	90	0	0		0	0	0	0	0
7	1	12	2	-1	282	249	18.3	54	Ca	508	43	0	0		0	0	0	0	0
8	1	16	5	-1	332	406	20.0	66	ABplp	662	-60	0	0		0	0	0	0	0
9	1	10	1	-1	309	265	8.0	57	MSp	558	-206	0	0		0	0	0	0	0
10	1	7	15	-1	451	161	19.4	69	ABarp	157	0	0	0		0	0	0	0	0
11	1	2	8	-1	335	115	11.8	65	ABpra	653	456	0	0		0	0	0	0	0
12	1	1	6	-1	224	174	18.6	55	Cp	-269	0	0	0		0	0	0	0	0
13	1	5	4	-1	640	283	12.9	66	ABala	380	0	0	0		0	0	0	0	0
14	1	8	11	-1	548	413	12.2	67	ABalp	669	591	0	0		0	0	0	0	0
15	1	15	10	-1	69	166	7.4	44	polar1	391	-64	0	0		0	0	0	0	0
16	1	6	9	-1	504	212	7.4	65	ABara	640	-177	0	0		0	0	0	0	0
