# Supplementary material for: The AP-2 Transcription Factor APTF-2 Is Required for Neuroblast and Epidermal Morphogenesis in Caenorhabditis elegans Embryogenesis
Source: PLoS Genet. 2016 May 13;12(5):e1006048. doi: 10.1371/journal.pgen.1006048 (PMC4866721; doi:10.1371/journal.pgen.1006048)
Supplement: S6 Text — (ZIP) [file pgen.1006048.s034.zip › nuclei/t025-nuclei]

1	1	9	6	-1	307	258	8.0	58	MSp	556	431	0	0		0	0	0	0	0
2	1	7	14	-1	283	255	19.0	55	Ca	556	42	0	0		0	0	0	0	0
3	1	2	3	-1	412	368	8.1	57	MSa	117	0	0	0		0	0	0	0	0
4	1	13	2	20	622	268	12.2	60	ABala	582	725	0	0		0	0	0	0	0
5	1	8	7	-1	335	407	19.5	66	ABplp	651	1487	0	0		0	0	0	0	0
6	1	12	12	-1	215	166	18.7	58	Cp	520	84	0	0		0	0	0	0	0
7	1	4	16	-1	213	172	8.5	62	ABprp	-281	0	0	0		0	0	0	0	0
8	1	11	21	-1	332	115	11.8	65	ABpra	38	0	0	0		0	0	0	0	0
9	1	16	9	18	499	209	7.7	60	ABara	441	435	0	0		0	0	0	0	0
10	1	15	11	-1	69	164	7.6	42	polar1	373	0	0	0		0	0	0	0	0
11	1	14	8	17	541	407	11.9	66	ABalp	664	987	0	0		0	0	0	0	0
12	1	6	10	-1	241	346	9.5	54	Ea	-61	0	0	0		0	0	0	0	0
13	1	3	1	-1	148	302	14.9	58	Ep	579	390	0	0		0	0	0	0	0
14	1	5	5	19	96	230	14.4	57	P3	402	-343	0	0		0	0	0	0	0
15	1	10	4	15	440	172	18.5	62	ABarp	126	0	0	0		0	0	0	0	0
16	1	1	13	-1	487	320	21.2	68	ABpla	112	0	0	0		0	0	0	0	0
