# Supplementary material for: The AP-2 Transcription Factor APTF-2 Is Required for Neuroblast and Epidermal Morphogenesis in Caenorhabditis elegans Embryogenesis
Source: PLoS Genet. 2016 May 13;12(5):e1006048. doi: 10.1371/journal.pgen.1006048 (PMC4866721; doi:10.1371/journal.pgen.1006048)
Supplement: S6 Text — (ZIP) [file pgen.1006048.s034.zip › nuclei/t026-nuclei]

1	1	13	9	-1	157	301	15.9	59	Ep	111	0	0	0		0	0	0	0	0
2	1	4	2	-1	642	279	10.4	52	ABalaa	102	0	0	0		0	0	0	0	0
3	1	3	5	-1	413	360	8.2	57	MSa	568	2	0	0		0	0	0	0	0
4	1	15	17	-1	399	175	20.1	53	ABarpp	535	-164	0	0		0	0	0	0	0
5	1	14	11	-1	111	195	14.5	47	D	411	629	0	0		0	0	0	0	0
6	1	1	4	-1	309	265	7.8	59	MSp	181	0	0	0		0	0	0	0	0
7	1	5	21	22	328	385	17.9	58	ABplp	469	725	0	0		0	0	0	0	0
8	1	11	16	-1	541	376	9.5	53	ABalpa	537	-451	0	0		0	0	0	0	0
9	1	9	10	-1	522	228	7.8	54	ABaraa	112	0	0	0		0	0	0	0	0
10	1	12	1	-1	239	346	10.1	56	Ea	530	465	0	0		0	0	0	0	0
11	1	10	25	-1	70	164	7.4	41	polar1	336	1276	0	0		0	0	0	0	0
12	1	6	13	-1	200	160	19.8	59	Cp	84	0	0	0		0	0	0	0	0
13	1	16	18	24	486	327	20.3	68	ABpla	28	0	0	0		0	0	0	0	0
14	1	2	19	-1	284	258	19.0	56	Ca	8	0	0	0		0	0	0	0	0
15	1	15	6	-1	487	179	17.3	54	ABarpa	423	-161	0	0		0	0	0	0	0
16	1	7	7	14	219	181	9.2	58	ABprp	95	0	0	0		0	0	0	0	0
17	1	11	8	-1	513	402	14.7	53	ABalpp	461	-136	0	0		0	0	0	0	0
18	1	9	3	-1	462	200	8.2	53	ABarap	313	113	0	0		0	0	0	0	0
19	1	14	23	-1	98	251	12.6	47	P4	356	-629	0	0		0	0	0	0	0
20	1	4	15	-1	610	261	16.4	51	ABalap	102	0	0	0		0	0	0	0	0
21	1	8	12	20	327	126	12.0	59	ABpra	594	196	0	0		0	0	0	0	0
