# Supplementary material for: The AP-2 Transcription Factor APTF-2 Is Required for Neuroblast and Epidermal Morphogenesis in Caenorhabditis elegans Embryogenesis
Source: PLoS Genet. 2016 May 13;12(5):e1006048. doi: 10.1371/journal.pgen.1006048 (PMC4866721; doi:10.1371/journal.pgen.1006048)
Supplement: S6 Text — (ZIP) [file pgen.1006048.s034.zip › nuclei/t027-nuclei]

1	1	10	14	-1	248	348	10.2	57	Ea	566	678	0	0		0	0	0	0	0
2	1	2	4	-1	649	294	11.3	50	ABalaa	99	0	0	0		0	0	0	0	0
3	1	18	3	-1	464	195	8.5	51	ABarap	338	114	0	0		0	0	0	0	0
4	1	6	9	-1	326	279	7.9	59	MSp	408	0	0	0		0	0	0	0	0
5	1	3	7	-1	437	362	7.9	58	MSa	-96	0	0	0		0	0	0	0	0
6	1	15	10	-1	497	166	17.2	54	ABarpa	164	0	0	0		0	0	0	0	0
7	1	16	22	-1	246	191	7.3	50	ABprpa	385	-209	0	0		0	0	0	0	0
8	1	17	19	-1	492	414	16.3	49	ABalpp	108	0	0	0		0	0	0	0	0
9	1	1	2	-1	155	302	16.1	57	Ep	21	0	0	0		0	0	0	0	0
10	1	9	1	-1	533	243	7.2	52	ABaraa	96	0	0	0		0	0	0	0	0
11	1	5	8	-1	106	193	15.2	48	D	440	-317	0	0		0	0	0	0	0
12	1	21	17	-1	380	131	10.9	52	ABpraa	514	-536	0	0		0	0	0	0	0
13	1	12	5	-1	199	165	20.0	59	Cp	581	-568	0	0		0	0	0	0	0
14	1	16	25	-1	193	173	9.5	48	ABprpp	299	112	0	0		0	0	0	0	0
15	1	20	16	-1	607	261	18.3	54	ABalap	548	-362	0	0		0	0	0	0	0
16	1	8	23	-1	560	388	9.8	53	ABalpa	389	155	0	0		0	0	0	0	0
17	1	4	6	-1	380	159	19.6	56	ABarpp	11	0	0	0		0	0	0	0	0
18	1	13	20	-1	433	293	20.3	57	ABplap	467	-224	0	0		0	0	0	0	0
19	1	14	13	-1	281	259	18.5	54	Ca	-120	0	0	0		0	0	0	0	0
20	1	21	15	-1	293	115	14.2	50	ABprap	-221	0	0	0		0	0	0	0	0
21	1	7	21	-1	370	404	17.8	50	ABplpa	470	51	0	0		0	0	0	0	0
22	1	7	18	-1	294	367	19.3	50	ABplpp	492	-469	0	0		0	0	0	0	0
23	1	19	12	-1	98	269	11.1	45	P4	429	-264	0	0		0	0	0	0	0
24	1	13	24	-1	522	321	19.1	57	ABplaa	522	-750	0	0		0	0	0	0	0
25	1	11	11	-1	68	165	7.3	41	polar1	355	0	0	0		0	0	0	0	0
