# Supplementary material for: The AP-2 Transcription Factor APTF-2 Is Required for Neuroblast and Epidermal Morphogenesis in Caenorhabditis elegans Embryogenesis
Source: PLoS Genet. 2016 May 13;12(5):e1006048. doi: 10.1371/journal.pgen.1006048 (PMC4866721; doi:10.1371/journal.pgen.1006048)
Supplement: S6 Text — (ZIP) [file pgen.1006048.s034.zip › nuclei/t028-nuclei]

1	1	10	5	-1	531	248	7.1	50	ABaraa	415	92	0	0		0	0	0	0	0
2	1	9	7	-1	158	301	15.0	57	Ep	547	-618	0	0		0	0	0	0	0
3	1	3	20	-1	466	205	8.9	50	ABarap	425	-209	0	0		0	0	0	0	0
4	1	2	12	-1	648	299	11.0	51	ABalaa	-105	0	0	0		0	0	0	0	0
5	1	13	8	-1	182	165	20.1	60	Cp	565	1277	0	0		0	0	0	0	0
6	1	17	9	-1	369	161	19.1	56	ABarpp	564	-595	0	0		0	0	0	0	0
7	1	5	17	-1	442	371	8.7	60	MSa	100	0	0	0		0	0	0	0	0
8	1	11	4	-1	95	203	15.9	50	D	-10	0	0	0		0	0	0	0	0
9	1	4	18	-1	347	290	7.7	58	MSp	95	0	0	0		0	0	0	0	0
10	1	6	23	-1	498	161	17.9	55	ABarpa	179	0	0	0		0	0	0	0	0
11	1	25	25	-1	69	164	7.5	40	polar1	320	695	0	0		0	0	0	0	0
12	1	23	15	-1	102	280	10.4	43	P4	56	0	0	0		0	0	0	0	0
13	1	19	22	-1	276	254	19.0	55	Ca	516	561	0	0		0	0	0	0	0
14	1	1	1	-1	255	346	10.4	57	Ea	576	63	0	0		0	0	0	0	0
15	1	20	16	-1	281	120	14.8	51	ABprap	-219	0	0	0		0	0	0	0	0
16	1	15	3	-1	604	258	17.3	55	ABalap	-31	0	0	0		0	0	0	0	0
17	1	12	6	-1	382	123	11.2	51	ABpraa	428	-35	0	0		0	0	0	0	0
18	1	22	24	-1	285	371	19.6	50	ABplpp	-164	0	0	0		0	0	0	0	0
19	1	8	19	-1	492	412	17.1	52	ABalpp	503	-204	0	0		0	0	0	0	0
20	1	18	10	-1	422	291	20.9	58	ABplap	588	41	0	0		0	0	0	0	0
21	1	21	13	-1	367	401	18.0	52	ABplpa	426	-593	0	0		0	0	0	0	0
22	1	7	14	-1	262	188	6.5	50	ABprpa	392	740	0	0		0	0	0	0	0
23	1	16	2	-1	566	396	10.1	53	ABalpa	435	-162	0	0		0	0	0	0	0
24	1	24	11	-1	522	322	18.6	56	ABplaa	527	511	0	0		0	0	0	0	0
25	1	14	21	-1	193	168	9.4	47	ABprpp	342	740	0	0		0	0	0	0	0
