# Supplementary material for: The AP-2 Transcription Factor APTF-2 Is Required for Neuroblast and Epidermal Morphogenesis in Caenorhabditis elegans Embryogenesis
Source: PLoS Genet. 2016 May 13;12(5):e1006048. doi: 10.1371/journal.pgen.1006048 (PMC4866721; doi:10.1371/journal.pgen.1006048)
Supplement: S6 Text — (ZIP) [file pgen.1006048.s034.zip › nuclei/t029-nuclei]

1	1	14	6	-1	264	346	10.5	57	Ea	-488	0	0	0		0	0	0	0	0
2	1	23	2	-1	574	398	9.9	53	ABalpa	486	781	0	0		0	0	0	0	0
3	1	16	15	-1	604	256	18.2	56	ABalap	568	-17	0	0		0	0	0	0	0
4	1	8	1	-1	93	203	16.8	51	D	466	-326	0	0		0	0	0	0	0
5	1	1	13	-1	541	242	6.7	53	ABaraa	75	0	0	0		0	0	0	0	0
6	1	17	25	-1	398	117	11.9	52	ABpraa	486	290	0	0		0	0	0	0	0
7	1	2	3	-1	162	296	14.6	59	Ep	584	737	0	0		0	0	0	0	0
8	1	5	16	-1	182	164	20.2	60	Cp	603	-71	0	0		0	0	0	0	0
9	1	6	24	-1	359	155	18.7	57	ABarpp	516	332	0	0		0	0	0	0	0
10	1	20	9	-1	412	289	21.6	59	ABplap	565	-858	0	0		0	0	0	0	0
11	1	24	19	-1	533	320	18.5	56	ABplaa	563	-259	0	0		0	0	0	0	0
12	1	4	4	-1	656	305	10.4	53	ABalaa	493	-101	0	0		0	0	0	0	0
13	1	21	23	-1	366	401	17.8	53	ABplpa	517	2049	0	0		0	0	0	0	0
14	1	22	18	-1	268	182	6.2	48	ABprpa	435	-224	0	0		0	0	0	0	0
15	1	12	7	-1	109	290	9.0	43	P4	380	121	0	0		0	0	0	0	0
16	1	15	17	-1	273	119	14.8	51	ABprap	401	0	0	0		0	0	0	0	0
17	1	7	14	-1	448	371	8.9	60	MSa	574	1619	0	0		0	0	0	0	0
18	1	9	10	-1	353	283	7.7	60	MSp	332	0	0	0		0	0	0	0	0
19	1	19	20	-1	488	415	18.1	54	ABalpp	531	-631	0	0		0	0	0	0	0
20	1	3	12	-1	463	203	9.2	50	ABarap	557	0	0	0		0	0	0	0	0
21	1	25	8	-1	183	167	9.3	49	ABprpp	447	710	0	0		0	0	0	0	0
22	1	13	21	-1	275	251	19.0	57	Ca	572	274	0	0		0	0	0	0	0
23	1	10	22	-1	511	162	19.0	54	ABarpa	166	0	0	0		0	0	0	0	0
24	1	18	11	-1	275	362	19.9	53	ABplpp	70	0	0	0		0	0	0	0	0
25	1	11	5	-1	70	165	7.4	40	polar1	-418	0	0	0		0	0	0	0	0
