# Supplementary material for: The AP-2 Transcription Factor APTF-2 Is Required for Neuroblast and Epidermal Morphogenesis in Caenorhabditis elegans Embryogenesis
Source: PLoS Genet. 2016 May 13;12(5):e1006048. doi: 10.1371/journal.pgen.1006048 (PMC4866721; doi:10.1371/journal.pgen.1006048)
Supplement: S6 Text — (ZIP) [file pgen.1006048.s034.zip › nuclei/t030-nuclei]

1	1	4	1	-1	88	190	16.8	51	D	505	-624	0	0		0	0	0	0	0
2	1	2	7	-1	579	398	8.6	54	ABalpa	145	0	0	0		0	0	0	0	0
3	1	7	15	-1	165	289	13.8	58	Ep	576	-42	0	0		0	0	0	0	0
4	1	12	11	-1	654	306	9.2	52	ABalaa	207	0	0	0		0	0	0	0	0
5	1	25	17	-1	70	163	7.7	42	polar1	394	-64	0	0		0	0	0	0	0
6	1	1	12	-1	255	344	10.9	58	Ea	336	0	0	0		0	0	0	0	0
7	1	15	2	-1	104	289	9.0	44	P4	116	0	0	0		0	0	0	0	0
8	1	21	19	-1	169	158	9.9	50	ABprpp	869	0	0	0		0	0	0	0	0
9	1	10	6	-1	402	284	22.0	61	ABplap	603	-4	0	0		0	0	0	0	0
10	1	18	16	-1	351	284	7.7	60	MSp	-62	0	0	0		0	0	0	0	0
11	1	24	3	-1	263	353	20.9	55	ABplpp	427	0	0	0		0	0	0	0	0
12	1	20	5	-1	463	191	8.9	52	ABarap	250	0	0	0		0	0	0	0	0
13	1	5	8	-1	552	239	6.2	54	ABaraa	474	86	0	0		0	0	0	0	0
14	1	17	22	-1	440	368	8.9	60	MSa	89	0	0	0		0	0	0	0	0
15	1	3	24	-1	607	252	19.2	56	ABalap	521	74	0	0		0	0	0	0	0
16	1	8	21	-1	188	164	20.0	60	Cp	563	-119	0	0		0	0	0	0	0
17	1	16	14	-1	265	113	14.8	51	ABprap	507	-325	0	0		0	0	0	0	0
18	1	14	25	-1	282	180	6.2	48	ABprpa	77	0	0	0		0	0	0	0	0
19	1	11	4	-1	543	323	19.1	58	ABplaa	-134	0	0	0		0	0	0	0	0
20	1	19	13	-1	479	427	19.0	58	ABalpp	-164	0	0	0		0	0	0	0	0
21	1	22	23	-1	276	250	19.2	58	Ca	359	0	0	0		0	0	0	0	0
22	1	23	10	-1	517	160	19.0	55	ABarpa	163	0	0	0		0	0	0	0	0
23	1	13	18	-1	376	410	18.6	55	ABplpa	95	0	0	0		0	0	0	0	0
24	1	9	9	-1	348	139	19.8	59	ABarpp	95	0	0	0		0	0	0	0	0
25	1	6	20	-1	407	112	10.8	52	ABpraa	487	226	0	0		0	0	0	0	0
