# Supplementary material for: The AP-2 Transcription Factor APTF-2 Is Required for Neuroblast and Epidermal Morphogenesis in Caenorhabditis elegans Embryogenesis
Source: PLoS Genet. 2016 May 13;12(5):e1006048. doi: 10.1371/journal.pgen.1006048 (PMC4866721; doi:10.1371/journal.pgen.1006048)
Supplement: S6 Text — (ZIP) [file pgen.1006048.s034.zip › nuclei/t031-nuclei]

1	1	1	17	-1	88	186	16.5	52	D	190	0	0	0		0	0	0	0	0
2	1	7	18	-1	105	292	9.2	46	P4	-639	0	0	0		0	0	0	0	0
3	1	11	5	-1	253	356	21.2	57	ABplpp	566	413	0	0		0	0	0	0	0
4	1	19	2	-1	556	318	21.1	58	ABplaa	550	-508	0	0		0	0	0	0	0
5	1	12	3	-1	462	193	8.5	52	ABarap	505	1074	0	0		0	0	0	0	0
6	1	9	1	-1	402	276	21.9	61	ABplap	532	0	0	0		0	0	0	0	0
7	1	2	11	-1	582	401	10.0	55	ABalpa	147	0	0	0		0	0	0	0	0
8	1	13	4	-1	556	244	6.3	55	ABaraa	512	67	0	0		0	0	0	0	0
9	1	24	22	-1	347	140	19.9	59	ABarpp	592	571	0	0		0	0	0	0	0
10	1	22	23	-1	519	157	18.1	55	ABarpa	551	-530	0	0		0	0	0	0	0
11	1	4	20	-1	648	310	8.7	54	ABalaa	-78	0	0	0		0	0	0	0	0
12	1	6	8	-1	253	351	11.7	59	Ea	590	-438	0	0		0	0	0	0	0
13	1	20	13	-1	480	427	20.0	57	ABalpp	559	-167	0	0		0	0	0	0	0
14	1	17	14	-1	268	102	13.7	53	ABprap	513	296	0	0		0	0	0	0	0
15	1	3	12	-1	162	288	14.2	58	Ep	580	154	0	0		0	0	0	0	0
16	1	10	19	-1	353	293	7.7	61	MSp	156	0	0	0		0	0	0	0	0
17	1	5	25	-1	68	164	7.4	41	polar1	394	-54	0	0		0	0	0	0	0
18	1	23	16	-1	381	413	19.2	54	ABplpa	534	24	0	0		0	0	0	0	0
19	1	8	10	-1	159	148	9.5	52	ABprpp	513	-1101	0	0		0	0	0	0	0
20	1	25	21	-1	407	117	9.2	54	ABpraa	482	-1348	0	0		0	0	0	0	0
21	1	16	24	-1	189	160	19.7	62	Cp	579	1163	0	0		0	0	0	0	0
22	1	14	9	-1	447	380	9.2	61	MSa	607	115	0	0		0	0	0	0	0
23	1	21	15	-1	284	252	19.3	59	Ca	10	0	0	0		0	0	0	0	0
24	1	15	7	-1	611	245	18.7	58	ABalap	565	757	0	0		0	0	0	0	0
25	1	18	6	-1	283	195	5.5	51	ABprpa	474	-30	0	0		0	0	0	0	0
