# Supplementary material for: The AP-2 Transcription Factor APTF-2 Is Required for Neuroblast and Epidermal Morphogenesis in Caenorhabditis elegans Embryogenesis
Source: PLoS Genet. 2016 May 13;12(5):e1006048. doi: 10.1371/journal.pgen.1006048 (PMC4866721; doi:10.1371/journal.pgen.1006048)
Supplement: S6 Text — (ZIP) [file pgen.1006048.s034.zip › nuclei/t032-nuclei]

1	1	6	25	-1	404	276	21.3	62	ABplap	620	-18	0	0		0	0	0	0	0
2	1	4	2	-1	565	310	21.6	60	ABplaa	580	458	0	0		0	0	0	0	0
3	1	5	10	-1	462	197	7.6	52	ABarap	81	0	0	0		0	0	0	0	0
4	1	8	5	-1	556	243	6.6	54	ABaraa	-63	0	0	0		0	0	0	0	0
5	1	3	23	-1	253	358	21.7	58	ABplpp	537	110	0	0		0	0	0	0	0
6	1	25	7	-1	285	195	5.5	54	ABprpa	464	286	0	0		0	0	0	0	0
7	1	24	19	-1	614	240	18.3	57	ABalap	148	0	0	0		0	0	0	0	0
8	1	12	3	-1	256	356	12.0	60	Ea	598	-494	0	0		0	0	0	0	0
9	1	22	20	26	460	385	9.9	57	MSa	400	-459	0	0		0	0	0	0	0
10	1	19	1	-1	158	146	8.9	53	ABprpp	513	-99	0	0		0	0	0	0	0
11	1	7	9	-1	593	403	11.3	58	ABalpa	546	149	0	0		0	0	0	0	0
12	1	15	8	-1	165	294	13.6	57	Ep	572	320	0	0		0	0	0	0	0
13	1	13	14	-1	484	417	20.8	57	ABalpp	570	217	0	0		0	0	0	0	0
14	1	14	12	-1	267	96	12.9	53	ABprap	521	-18	0	0		0	0	0	0	0
15	1	23	11	-1	282	249	19.2	59	Ca	593	29	0	0		0	0	0	0	0
16	1	18	16	-1	383	407	20.0	56	ABplpa	510	-1271	0	0		0	0	0	0	0
17	1	1	21	-1	98	184	15.9	54	D	537	52	0	0		0	0	0	0	0
18	1	2	13	-1	104	292	9.3	45	P4	415	-205	0	0		0	0	0	0	0
19	1	16	22	-1	362	299	7.8	62	MSp	485	110	0	0		0	0	0	0	0
20	1	11	6	-1	643	310	8.3	53	ABalaa	96	0	0	0		0	0	0	0	0
21	1	20	18	-1	401	125	8.8	55	ABpraa	311	0	0	0		0	0	0	0	0
22	1	9	24	-1	352	136	20.2	61	ABarpp	547	458	0	0		0	0	0	0	0
23	1	10	17	-1	517	157	17.8	57	ABarpa	535	117	0	0		0	0	0	0	0
24	1	21	4	-1	191	152	19.2	61	Cp	608	2408	0	0		0	0	0	0	0
25	1	17	15	-1	70	165	7.4	42	polar1	-70	0	0	0		0	0	0	0	0
