# Supplementary material for: The AP-2 Transcription Factor APTF-2 Is Required for Neuroblast and Epidermal Morphogenesis in Caenorhabditis elegans Embryogenesis
Source: PLoS Genet. 2016 May 13;12(5):e1006048. doi: 10.1371/journal.pgen.1006048 (PMC4866721; doi:10.1371/journal.pgen.1006048)
Supplement: S6 Text — (ZIP) [file pgen.1006048.s034.zip › nuclei/t033-nuclei]

1	1	10	7	-1	157	141	9.0	54	ABprpp	537	-1227	0	0		0	0	0	0	0
2	1	2	10	-1	556	306	21.6	61	ABplaa	613	-352	0	0		0	0	0	0	0
3	1	8	6	-1	258	352	12.2	61	Ea	607	1051	0	0		0	0	0	0	0
4	1	24	5	-1	189	143	19.0	61	Cp	610	822	0	0		0	0	0	0	0
5	1	4	8	-1	558	250	6.7	53	ABaraa	532	819	0	0		0	0	0	0	0
6	1	20	12	-1	641	314	8.6	55	ABalaa	-122	0	0	0		0	0	0	0	0
7	1	6	25	-1	282	190	5.5	53	ABprpa	525	-284	0	0		0	0	0	0	0
8	1	12	24	-1	167	297	13.4	58	Ep	-184	0	0	0		0	0	0	0	0
9	1	11	3	-1	595	404	12.7	58	ABalpa	565	-1725	0	0		0	0	0	0	0
10	1	3	2	-1	462	202	6.9	52	ABarap	509	694	0	0		0	0	0	0	0
11	1	15	23	-1	289	244	19.0	59	Ca	432	0	0	0		0	0	0	0	0
12	1	14	9	-1	277	96	12.8	55	ABprap	521	-18	0	0		0	0	0	0	0
13	1	18	27	-1	102	288	9.8	45	P4	208	0	0	0		0	0	0	0	0
14	1	13	13	-1	478	411	21.1	58	ABalpp	577	430	0	0		0	0	0	0	0
15	1	25	11	-1	69	164	7.4	40	polar1	359	-369	0	0		0	0	0	0	0
16	1	16	19	-1	379	405	20.4	56	ABplpa	-286	0	0	0		0	0	0	0	0
17	1	23	15	-1	519	160	17.6	57	ABarpa	551	-826	0	0		0	0	0	0	0
18	1	21	4	-1	407	129	8.9	55	ABpraa	196	0	0	0		0	0	0	0	0
19	1	7	20	-1	615	241	18.2	59	ABalap	-133	0	0	0		0	0	0	0	0
20	1	9	1	-1	435	391	11.4	46	MSap	350	-464	0	0		0	0	0	0	0
21	1	17	26	-1	101	191	16.0	54	D	488	135	0	0		0	0	0	0	0
22	1	19	16	22	350	296	7.9	53	MSp	308	-198	0	0		0	0	0	0	0
23	1	5	18	-1	251	359	21.7	58	ABplpp	583	1225	0	0		0	0	0	0	0
24	1	22	21	-1	357	135	20.1	61	ABarpp	608	-490	0	0		0	0	0	0	0
25	1	1	17	-1	400	275	21.2	61	ABplap	586	151	0	0		0	0	0	0	0
26	1	9	14	-1	483	385	8.4	47	MSaa	318	478	0	0		0	0	0	0	0
