# Supplementary material for: The AP-2 Transcription Factor APTF-2 Is Required for Neuroblast and Epidermal Morphogenesis in Caenorhabditis elegans Embryogenesis
Source: PLoS Genet. 2016 May 13;12(5):e1006048. doi: 10.1371/journal.pgen.1006048 (PMC4866721; doi:10.1371/journal.pgen.1006048)
Supplement: S6 Text — (ZIP) [file pgen.1006048.s034.zip › nuclei/t034-nuclei]

1	1	20	20	-1	419	404	12.0	45	MSap	331	481	0	0		0	0	0	0	0
2	1	10	6	-1	460	205	6.7	54	ABarap	518	25	0	0		0	0	0	0	0
3	1	9	16	-1	604	393	14.2	58	ABalpa	93	0	0	0		0	0	0	0	0
4	1	18	3	-1	398	133	8.8	56	ABpraa	192	0	0	0		0	0	0	0	0
5	1	4	13	-1	182	146	18.9	61	Cp	225	0	0	0		0	0	0	0	0
6	1	3	9	-1	257	358	12.2	61	Ea	33	0	0	0		0	0	0	0	0
7	1	1	27	-1	156	147	8.4	53	ABprpp	246	0	0	0		0	0	0	0	0
8	1	5	17	-1	556	249	6.5	54	ABaraa	68	0	0	0		0	0	0	0	0
9	1	12	12	-1	276	97	13.1	55	ABprap	79	0	0	0		0	0	0	0	0
10	1	2	19	-1	542	303	21.9	62	ABplaa	627	775	0	0		0	0	0	0	0
11	1	15	24	-1	69	165	7.5	41	polar1	371	-98	0	0		0	0	0	0	0
12	1	6	21	-1	646	307	9.6	56	ABalaa	454	0	0	0		0	0	0	0	0
13	1	14	23	-1	478	410	21.1	58	ABalpp	564	-506	0	0		0	0	0	0	0
14	1	26	25	-1	488	394	8.3	47	MSaa	351	473	0	0		0	0	0	0	0
15	1	17	8	-1	507	162	18.1	58	ABarpa	565	289	0	0		0	0	0	0	0
16	1	22	10	-1	325	280	7.0	44	MSpp	309	123	0	0		0	0	0	0	0
17	1	25	14	-1	402	273	21.2	61	ABplap	610	1517	0	0		0	0	0	0	0
18	1	23	15	-1	248	358	21.6	56	ABplpp	537	49	0	0		0	0	0	0	0
19	1	16	11	-1	367	409	20.8	56	ABplpa	30	0	0	0		0	0	0	0	0
20	1	19	7	-1	610	234	18.3	59	ABalap	587	136	0	0		0	0	0	0	0
21	1	24	26	-1	351	133	20.7	60	ABarpp	605	644	0	0		0	0	0	0	0
22	1	22	18	-1	393	315	7.3	46	MSpa	349	126	0	0		0	0	0	0	0
23	1	11	1	-1	280	241	18.4	59	Ca	290	0	0	0		0	0	0	0	0
24	1	8	22	-1	168	296	13.9	58	Ep	582	110	0	0		0	0	0	0	0
25	1	7	5	-1	278	183	5.7	53	ABprpa	11	0	0	0		0	0	0	0	0
26	1	21	2	-1	99	198	16.0	54	D	531	-465	0	0		0	0	0	0	0
27	1	13	4	-1	101	283	9.1	47	P4	446	192	0	0		0	0	0	0	0
