# Supplementary material for: The AP-2 Transcription Factor APTF-2 Is Required for Neuroblast and Epidermal Morphogenesis in Caenorhabditis elegans Embryogenesis
Source: PLoS Genet. 2016 May 13;12(5):e1006048. doi: 10.1371/journal.pgen.1006048 (PMC4866721; doi:10.1371/journal.pgen.1006048)
Supplement: S6 Text — (ZIP) [file pgen.1006048.s034.zip › nuclei/t035-nuclei]

1	1	23	26	-1	284	238	18.8	60	Ca	602	319	0	0		0	0	0	0	0
2	1	26	1	-1	97	202	15.8	53	D	508	501	0	0		0	0	0	0	0
3	1	4	3	-1	402	128	9.2	56	ABpraa	180	0	0	0		0	0	0	0	0
4	1	27	5	-1	100	288	9.6	47	P4	-410	0	0	0		0	0	0	0	0
5	1	25	2	-1	263	170	5.8	55	ABprpa	448	0	0	0		0	0	0	0	0
6	1	2	18	-1	464	197	7.0	55	ABarap	51	0	0	0		0	0	0	0	0
7	1	20	9	-1	610	250	18.6	59	ABalap	592	179	0	0		0	0	0	0	0
8	1	15	17	-1	507	165	18.4	59	ABarpa	159	0	0	0		0	0	0	0	0
9	1	6	14	-1	267	345	12.0	61	Ea	107	0	0	0		0	0	0	0	0
10	1	16	12	-1	329	261	5.6	46	MSpp	436	215	0	0		0	0	0	0	0
11	1	19	19	-1	363	404	20.6	56	ABplpa	521	339	0	0		0	0	0	0	0
12	1	9	8	-1	272	90	13.7	56	ABprap	242	0	0	0		0	0	0	0	0
13	1	5	4	-1	178	150	19.3	63	Cp	443	0	0	0		0	0	0	0	0
14	1	17	27	-1	404	272	21.3	61	ABplap	538	0	0	0		0	0	0	0	0
15	1	18	21	-1	245	362	21.7	57	ABplpp	536	90	0	0		0	0	0	0	0
16	1	3	10	-1	596	396	13.9	58	ABalpa	580	-478	0	0		0	0	0	0	0
17	1	8	11	-1	559	241	7.0	55	ABaraa	549	-226	0	0		0	0	0	0	0
18	1	22	24	-1	400	308	7.0	46	MSpa	145	0	0	0		0	0	0	0	0
19	1	10	6	-1	544	310	22.1	61	ABplaa	613	341	0	0		0	0	0	0	0
20	1	1	13	-1	403	403	12.4	46	MSap	441	-428	0	0		0	0	0	0	0
21	1	12	7	-1	640	303	9.4	55	ABalaa	553	-156	0	0		0	0	0	0	0
22	1	24	22	-1	173	293	13.3	58	Ep	580	-204	0	0		0	0	0	0	0
23	1	13	20	-1	475	408	20.9	58	ABalpp	559	1078	0	0		0	0	0	0	0
24	1	11	25	-1	68	164	7.5	41	polar1	166	0	0	0		0	0	0	0	0
25	1	14	23	-1	483	395	7.5	47	MSaa	422	81	0	0		0	0	0	0	0
26	1	21	16	-1	354	133	20.4	61	ABarpp	211	0	0	0		0	0	0	0	0
27	1	7	15	-1	153	145	9.0	53	ABprpp	524	-14	0	0		0	0	0	0	0
