# Supplementary material for: The AP-2 Transcription Factor APTF-2 Is Required for Neuroblast and Epidermal Morphogenesis in Caenorhabditis elegans Embryogenesis
Source: PLoS Genet. 2016 May 13;12(5):e1006048. doi: 10.1371/journal.pgen.1006048 (PMC4866721; doi:10.1371/journal.pgen.1006048)
Supplement: S6 Text — (ZIP) [file pgen.1006048.s034.zip › nuclei/t036-nuclei]

1	1	2	14	-1	92	212	15.5	54	D	542	1626	0	0		0	0	0	0	0
2	1	5	19	-1	261	162	5.7	54	ABprpa	-153	0	0	0		0	0	0	0	0
3	1	3	17	-1	408	127	10.0	56	ABpraa	567	771	0	0		0	0	0	0	0
4	1	13	11	-1	192	154	19.5	63	Cp	628	327	0	0		0	0	0	0	0
5	1	4	3	-1	102	293	9.9	46	P4	508	0	0	0		0	0	0	0	0
6	1	19	13	-1	539	313	21.8	61	ABplaa	615	817	0	0		0	0	0	0	0
7	1	21	16	-1	644	309	9.9	55	ABalaa	549	1781	0	0		0	0	0	0	0
8	1	12	12	-1	272	83	14.0	56	ABprap	-85	0	0	0		0	0	0	0	0
9	1	7	25	-1	615	261	18.9	60	ABalap	560	-80	0	0		0	0	0	0	0
10	1	16	6	-1	580	401	13.9	58	ABalpa	574	62	0	0		0	0	0	0	0
11	1	17	15	-1	568	243	7.1	55	ABaraa	228	0	0	0		0	0	0	0	0
12	1	10	22	-1	323	253	5.3	48	MSpp	-100	0	0	0		0	0	0	0	0
13	1	20	26	-1	393	411	12.6	49	MSap	96	0	0	0		0	0	0	0	0
14	1	9	1	-1	280	338	11.1	61	Ea	613	247	0	0		0	0	0	0	0
15	1	27	5	-1	152	141	9.3	53	ABprpp	150	0	0	0		0	0	0	0	0
16	1	26	23	-1	363	129	20.5	63	ABarpp	638	275	0	0		0	0	0	0	0
17	1	8	7	-1	518	166	18.7	60	ABarpa	138	0	0	0		0	0	0	0	0
18	1	6	21	-1	477	194	7.4	54	ABarap	544	-436	0	0		0	0	0	0	0
19	1	11	24	-1	356	400	19.9	56	ABplpa	380	0	0	0		0	0	0	0	0
20	1	23	4	-1	475	410	20.0	57	ABalpp	99	0	0	0		0	0	0	0	0
21	1	15	10	-1	248	365	21.2	56	ABplpp	507	423	0	0		0	0	0	0	0
22	1	22	8	-1	178	290	12.8	59	Ep	-410	0	0	0		0	0	0	0	0
23	1	25	2	-1	482	390	6.4	48	MSaa	439	-541	0	0		0	0	0	0	0
24	1	18	20	-1	397	300	6.7	46	MSpa	-77	0	0	0		0	0	0	0	0
25	1	24	27	-1	68	166	7.5	42	polar1	-122	0	0	0		0	0	0	0	0
26	1	1	18	-1	286	238	18.8	60	Ca	606	-677	0	0		0	0	0	0	0
27	1	14	9	-1	409	270	21.3	60	ABplap	594	238	0	0		0	0	0	0	0
