# Supplementary material for: The AP-2 Transcription Factor APTF-2 Is Required for Neuroblast and Epidermal Morphogenesis in Caenorhabditis elegans Embryogenesis
Source: PLoS Genet. 2016 May 13;12(5):e1006048. doi: 10.1371/journal.pgen.1006048 (PMC4866721; doi:10.1371/journal.pgen.1006048)
Supplement: S6 Text — (ZIP) [file pgen.1006048.s034.zip › nuclei/t037-nuclei]

1	1	14	5	-1	278	337	10.8	59	Ea	-1	0	0	0		0	0	0	0	0
2	1	23	4	-1	477	383	5.9	50	MSaa	457	43	0	0		0	0	0	0	0
3	1	5	19	-1	102	288	9.8	46	P4	411	504	0	0		0	0	0	0	0
4	1	20	12	-1	478	417	19.1	57	ABalpp	570	-29	0	0		0	0	0	0	0
5	1	15	15	-1	156	139	8.8	54	ABprpp	544	429	0	0		0	0	0	0	0
6	1	10	16	-1	577	401	13.2	59	ABalpa	376	0	0	0		0	0	0	0	0
7	1	17	21	-1	518	172	18.0	59	ABarpa	556	1085	0	0		0	0	0	0	0
8	1	22	22	-1	184	281	12.5	60	Ep	597	446	0	0		0	0	0	0	0
9	1	27	6	-1	417	277	21.2	60	ABplap	589	-684	0	0		0	0	0	0	0
10	1	21	10	-1	255	362	21.4	58	ABplpp	580	-1005	0	0		0	0	0	0	0
11	1	4	23	-1	191	154	18.9	63	Cp	633	566	0	0		0	0	0	0	0
12	1	8	8	-1	278	87	14.0	56	ABprap	562	-687	0	0		0	0	0	0	0
13	1	6	20	-1	540	317	22.2	59	ABplaa	587	1164	0	0		0	0	0	0	0
14	1	1	27	-1	93	207	14.8	55	D	219	0	0	0		0	0	0	0	0
15	1	11	2	-1	573	240	7.3	56	ABaraa	562	-634	0	0		0	0	0	0	0
16	1	7	14	-1	639	312	9.0	55	ABalaa	543	314	0	0		0	0	0	0	0
17	1	3	3	-1	410	126	10.2	58	ABpraa	46	0	0	0		0	0	0	0	0
18	1	26	13	-1	292	240	18.6	61	Ca	611	824	0	0		0	0	0	0	0
19	1	2	17	-1	271	160	6.0	54	ABprpa	166	0	0	0		0	0	0	0	0
20	1	24	9	-1	405	307	6.4	49	MSpa	439	-199	0	0		0	0	0	0	0
21	1	18	1	-1	478	196	6.7	56	ABarap	561	-343	0	0		0	0	0	0	0
22	1	12	18	-1	315	252	5.2	49	MSpp	452	230	0	0		0	0	0	0	0
23	1	16	25	-1	370	131	20.4	63	ABarpp	561	181	0	0		0	0	0	0	0
24	1	19	11	-1	352	405	19.6	56	ABplpa	551	44	0	0		0	0	0	0	0
25	1	9	24	-1	614	271	18.4	60	ABalap	601	259	0	0		0	0	0	0	0
26	1	13	7	-1	369	415	12.0	49	MSap	430	-14	0	0		0	0	0	0	0
27	1	25	26	-1	69	165	7.6	41	polar1	-40	0	0	0		0	0	0	0	0
