# Supplementary material for: The AP-2 Transcription Factor APTF-2 Is Required for Neuroblast and Epidermal Morphogenesis in Caenorhabditis elegans Embryogenesis
Source: PLoS Genet. 2016 May 13;12(5):e1006048. doi: 10.1371/journal.pgen.1006048 (PMC4866721; doi:10.1371/journal.pgen.1006048)
Supplement: S6 Text — (ZIP) [file pgen.1006048.s034.zip › nuclei/t038-nuclei]

1	1	21	15	-1	474	195	6.5	56	ABarap	534	-854	0	0		0	0	0	0	0
2	1	15	27	-1	574	231	7.2	56	ABaraa	534	393	0	0		0	0	0	0	0
3	1	17	8	-1	410	125	10.1	58	ABpraa	579	437	0	0		0	0	0	0	0
4	1	2	24	-1	482	371	6.2	51	MSaa	498	813	0	0		0	0	0	0	0
5	1	1	22	-1	284	338	10.6	59	Ea	311	0	0	0		0	0	0	0	0
6	1	9	3	-1	419	270	20.7	60	ABplap	-668	0	0	0		0	0	0	0	0
7	1	26	2	-1	367	415	11.3	50	MSap	501	442	0	0		0	0	0	0	0
8	1	12	9	-1	274	82	13.8	56	ABprap	152	0	0	0		0	0	0	0	0
9	1	20	18	-1	407	307	6.3	49	MSpa	107	0	0	0		0	0	0	0	0
10	1	10	21	-1	258	365	21.8	58	ABplpp	365	0	0	0		0	0	0	0	0
11	1	24	5	-1	361	405	19.2	56	ABplpa	220	0	0	0		0	0	0	0	0
12	1	4	11	-1	474	423	18.8	56	ABalpp	558	99	0	0		0	0	0	0	0
13	1	18	19	-1	295	243	18.4	59	Ca	556	177	0	0		0	0	0	0	0
14	1	16	7	-1	639	307	8.9	55	ABalaa	532	305	0	0		0	0	0	0	0
15	1	5	1	-1	159	131	8.8	54	ABprpp	488	0	0	0		0	0	0	0	0
16	1	6	23	-1	581	397	12.6	59	ABalpa	583	656	0	0		0	0	0	0	0
17	1	19	4	-1	266	162	5.7	54	ABprpa	485	0	0	0		0	0	0	0	0
18	1	22	20	-1	311	246	5.4	48	MSpp	477	-60	0	0		0	0	0	0	0
19	1	3	12	-1	106	292	9.6	47	P4	478	1250	0	0		0	0	0	0	0
20	1	13	6	-1	542	320	22.1	59	ABplaa	-138	0	0	0		0	0	0	0	0
21	1	7	17	-1	526	172	19.1	59	ABarpa	592	-360	0	0		0	0	0	0	0
22	1	8	26	-1	194	284	12.1	59	Ep	588	371	0	0		0	0	0	0	0
23	1	11	13	-1	185	155	18.9	62	Cp	618	398	0	0		0	0	0	0	0
24	1	25	16	-1	620	273	18.5	60	ABalap	593	-609	0	0		0	0	0	0	0
25	1	23	10	-1	363	135	20.8	63	ABarpp	168	0	0	0		0	0	0	0	0
26	1	27	25	-1	67	162	7.6	40	polar1	337	1153	0	0		0	0	0	0	0
27	1	14	14	-1	92	223	15.1	56	D	505	140	0	0		0	0	0	0	0
