# Supplementary material for: The AP-2 Transcription Factor APTF-2 Is Required for Neuroblast and Epidermal Morphogenesis in Caenorhabditis elegans Embryogenesis
Source: PLoS Genet. 2016 May 13;12(5):e1006048. doi: 10.1371/journal.pgen.1006048 (PMC4866721; doi:10.1371/journal.pgen.1006048)
Supplement: S6 Text — (ZIP) [file pgen.1006048.s034.zip › nuclei/t039-nuclei]

1	1	15	26	-1	149	138	8.9	54	ABprpp	543	263	0	0		0	0	0	0	0
2	1	7	22	-1	371	419	10.6	49	MSap	459	-108	0	0		0	0	0	0	0
3	1	6	27	-1	410	277	21.4	62	ABplap	623	-466	0	0		0	0	0	0	0
4	1	17	14	-1	269	162	5.6	54	ABprpa	155	0	0	0		0	0	0	0	0
5	1	11	21	-1	361	413	19.1	55	ABplpa	-384	0	0	0		0	0	0	0	0
6	1	20	25	-1	539	326	22.2	59	ABplaa	589	-165	0	0		0	0	0	0	0
7	1	14	28	-1	643	301	9.1	55	ABalaa	82	0	0	0		0	0	0	0	0
8	1	3	3	-1	411	119	10.6	57	ABpraa	567	284	0	0		0	0	0	0	0
9	1	8	10	-1	274	83	13.7	55	ABprap	532	-160	0	0		0	0	0	0	0
10	1	25	12	-1	362	135	21.0	61	ABarpp	617	690	0	0		0	0	0	0	0
11	1	12	20	-1	476	424	17.5	57	ABalpp	-35	0	0	0		0	0	0	0	0
12	1	19	24	-1	108	291	9.8	47	P4	409	242	0	0		0	0	0	0	0
13	1	23	13	17	190	152	19.0	58	Cp	425	-122	0	0		0	0	0	0	0
14	1	27	23	-1	91	225	14.8	54	D	535	119	0	0		0	0	0	0	0
15	1	1	18	-1	481	186	7.0	54	ABarap	185	0	0	0		0	0	0	0	0
16	1	24	16	-1	613	282	18.8	58	ABalap	575	750	0	0		0	0	0	0	0
17	1	21	11	-1	522	177	19.8	59	ABarpa	-233	0	0	0		0	0	0	0	0
18	1	9	8	-1	418	300	6.9	48	MSpa	473	92	0	0		0	0	0	0	0
19	1	13	4	19	295	243	18.5	57	Ca	522	0	0	0		0	0	0	0	0
20	1	18	7	-1	319	234	5.7	49	MSpp	462	-5	0	0		0	0	0	0	0
21	1	10	2	-1	256	371	21.5	57	ABplpp	549	-198	0	0		0	0	0	0	0
22	1	5	9	-1	295	333	10.4	60	Ea	595	-817	0	0		0	0	0	0	0
23	1	16	5	-1	586	391	11.7	59	ABalpa	582	-633	0	0		0	0	0	0	0
24	1	4	6	-1	487	358	6.3	51	MSaa	493	-462	0	0		0	0	0	0	0
25	1	26	29	-1	70	165	7.5	38	polar1	246	0	0	0		0	0	0	0	0
26	1	22	15	-1	195	284	11.8	59	Ep	567	-22	0	0		0	0	0	0	0
27	1	2	1	-1	577	222	7.7	56	ABaraa	62	0	0	0		0	0	0	0	0
