# Supplementary material for: The AP-2 Transcription Factor APTF-2 Is Required for Neuroblast and Epidermal Morphogenesis in Caenorhabditis elegans Embryogenesis
Source: PLoS Genet. 2016 May 13;12(5):e1006048. doi: 10.1371/journal.pgen.1006048 (PMC4866721; doi:10.1371/journal.pgen.1006048)
Supplement: S6 Text — (ZIP) [file pgen.1006048.s034.zip › nuclei/t040-nuclei]

1	1	27	10	-1	575	219	8.2	57	ABaraa	93	0	0	0		0	0	0	0	0
2	1	21	28	-1	265	359	21.3	56	ABplpp	507	712	0	0		0	0	0	0	0
3	1	8	19	-1	402	116	10.8	57	ABpraa	420	0	0	0		0	0	0	0	0
4	1	19	20	-1	322	233	19.4	50	Caa	374	-104	0	0		0	0	0	0	0
5	1	23	12	-1	581	385	11.4	59	ABalpa	591	273	0	0		0	0	0	0	0
6	1	24	2	-1	493	348	6.4	51	MSaa	463	0	0	0		0	0	0	0	0
7	1	20	16	-1	321	226	5.9	48	MSpp	378	0	0	0		0	0	0	0	0
8	1	18	14	-1	422	290	7.4	50	MSpa	482	1064	0	0		0	0	0	0	0
9	1	22	24	-1	299	324	10.3	59	Ea	585	-377	0	0		0	0	0	0	0
10	1	9	7	-1	273	85	13.5	56	ABprap	559	-314	0	0		0	0	0	0	0
11	1	17	8	-1	514	175	19.6	58	ABarpa	567	499	0	0		0	0	0	0	0
12	1	10	3	-1	357	128	21.1	64	ABarpp	278	0	0	0		0	0	0	0	0
13	1	13	17	-1	157	158	18.7	50	Cpp	349	-120	0	0		0	0	0	0	0
14	1	4	11	-1	270	162	5.7	53	ABprpa	34	0	0	0		0	0	0	0	0
15	1	26	5	-1	196	280	12.2	59	Ep	583	308	0	0		0	0	0	0	0
16	1	16	29	-1	605	281	18.8	58	ABalap	576	-47	0	0		0	0	0	0	0
17	1	13	21	-1	215	140	20.5	51	Cpa	465	-119	0	0		0	0	0	0	0
18	1	15	4	-1	488	179	7.9	53	ABarap	530	860	0	0		0	0	0	0	0
19	1	19	26	-1	257	258	19.2	50	Cap	449	526	0	0		0	0	0	0	0
20	1	11	15	-1	477	423	17.3	57	ABalpp	570	-773	0	0		0	0	0	0	0
21	1	5	23	-1	356	407	18.9	56	ABplpa	549	895	0	0		0	0	0	0	0
22	1	2	13	-1	373	415	9.9	50	MSap	469	257	0	0		0	0	0	0	0
23	1	14	27	-1	87	221	14.0	54	D	534	523	0	0		0	0	0	0	0
24	1	12	25	-1	111	296	9.9	48	P4	-52	0	0	0		0	0	0	0	0
25	1	6	22	-1	531	334	22.7	60	ABplaa	592	238	0	0		0	0	0	0	0
26	1	1	9	-1	143	135	8.8	54	ABprpp	533	92	0	0		0	0	0	0	0
27	1	3	6	-1	411	287	21.6	62	ABplap	620	-141	0	0		0	0	0	0	0
28	1	7	1	-1	648	292	10.4	55	ABalaa	19	0	0	0		0	0	0	0	0
29	1	25	18	-1	66	163	7.5	37	polar1	288	0	0	0		0	0	0	0	0
