# Supplementary material for: The AP-2 Transcription Factor APTF-2 Is Required for Neuroblast and Epidermal Morphogenesis in Caenorhabditis elegans Embryogenesis
Source: PLoS Genet. 2016 May 13;12(5):e1006048. doi: 10.1371/journal.pgen.1006048 (PMC4866721; doi:10.1371/journal.pgen.1006048)
Supplement: S6 Text — (ZIP) [file pgen.1006048.s034.zip › nuclei/t041-nuclei]

1	1	28	6	-1	649	294	11.1	55	ABalaa	319	0	0	0		0	0	0	0	0
2	1	6	10	-1	496	337	6.6	51	MSaa	497	954	0	0		0	0	0	0	0
3	1	12	27	-1	366	127	20.9	63	ABarpp	625	-570	0	0		0	0	0	0	0
4	1	18	24	-1	486	184	8.0	54	ABarap	543	218	0	0		0	0	0	0	0
5	1	15	20	-1	195	280	12.2	59	Ep	590	454	0	0		0	0	0	0	0
6	1	27	18	-1	406	293	21.7	61	ABplap	603	-516	0	0		0	0	0	0	0
7	1	10	15	-1	274	96	13.0	57	ABprap	-8	0	0	0		0	0	0	0	0
8	1	11	25	-1	507	179	19.3	59	ABarpa	597	860	0	0		0	0	0	0	0
9	1	26	9	-1	156	136	9.3	54	ABprpp	91	0	0	0		0	0	0	0	0
10	1	1	14	-1	577	225	8.6	56	ABaraa	96	0	0	0		0	0	0	0	0
11	1	14	17	-1	260	172	6.3	53	ABprpa	322	0	0	0		0	0	0	0	0
12	1	5	8	-1	583	384	11.2	58	ABalpa	586	161	0	0		0	0	0	0	0
13	1	22	7	-1	373	409	9.7	50	MSap	-149	0	0	0		0	0	0	0	0
14	1	8	1	-1	418	288	7.9	52	MSpa	507	468	0	0		0	0	0	0	0
15	1	20	5	-1	477	425	16.8	57	ABalpp	566	912	0	0		0	0	0	0	0
16	1	7	19	-1	324	234	6.2	48	MSpp	267	0	0	0		0	0	0	0	0
17	1	13	16	-1	142	171	18.7	50	Cpp	442	189	0	0		0	0	0	0	0
18	1	29	21	-1	69	161	7.0	37	polar1	286	-19	0	0		0	0	0	0	0
19	1	3	22	-1	394	119	10.4	58	ABpraa	572	-519	0	0		0	0	0	0	0
20	1	4	13	-1	311	231	19.6	50	Caa	501	1220	0	0		0	0	0	0	0
21	1	17	29	-1	212	136	20.8	51	Cpa	472	196	0	0		0	0	0	0	0
22	1	25	4	-1	522	342	22.3	61	ABplaa	619	1873	0	0		0	0	0	0	0
23	1	21	3	-1	357	410	18.8	57	ABplpa	564	253	0	0		0	0	0	0	0
24	1	9	26	-1	301	320	10.3	59	Ea	-146	0	0	0		0	0	0	0	0
25	1	24	12	-1	116	300	9.5	47	P4	431	487	0	0		0	0	0	0	0
26	1	19	23	-1	230	260	19.8	50	Cap	354	122	0	0		0	0	0	0	0
27	1	23	28	-1	86	224	12.6	53	D	520	-54	0	0		0	0	0	0	0
28	1	2	11	-1	267	354	20.6	55	ABplpp	59	0	0	0		0	0	0	0	0
29	1	16	2	-1	605	279	19.2	58	ABalap	113	0	0	0		0	0	0	0	0
