# Supplementary material for: The AP-2 Transcription Factor APTF-2 Is Required for Neuroblast and Epidermal Morphogenesis in Caenorhabditis elegans Embryogenesis
Source: PLoS Genet. 2016 May 13;12(5):e1006048. doi: 10.1371/journal.pgen.1006048 (PMC4866721; doi:10.1371/journal.pgen.1006048)
Supplement: S6 Text — (ZIP) [file pgen.1006048.s034.zip › nuclei/t042-nuclei]

1	1	14	16	-1	417	280	8.0	51	MSpa	492	127	0	0		0	0	0	0	0
2	1	29	14	18	608	281	19.2	56	ABalap	219	0	0	0		0	0	0	0	0
3	1	23	3	-1	362	412	18.5	56	ABplpa	499	149	0	0		0	0	0	0	0
4	1	22	25	-1	519	347	22.2	60	ABplaa	580	-115	0	0		0	0	0	0	0
5	1	15	4	35	478	414	15.6	53	ABalpp	445	-759	0	0		0	0	0	0	0
6	1	1	13	-1	647	292	11.3	54	ABalaa	471	0	0	0		0	0	0	0	0
7	1	13	1	-1	371	398	8.5	49	MSap	714	0	0	0		0	0	0	0	0
8	1	12	19	33	586	367	11.0	51	ABalpa	331	198	0	0		0	0	0	0	0
9	1	9	21	-1	156	141	10.3	54	ABprpp	167	0	0	0		0	0	0	0	0
10	1	2	29	-1	490	327	6.7	50	MSaa	181	0	0	0		0	0	0	0	0
11	1	28	8	-1	271	355	20.4	55	ABplpp	-134	0	0	0		0	0	0	0	0
12	1	25	2	-1	124	302	8.6	46	P4	451	-262	0	0		0	0	0	0	0
13	1	20	34	-1	305	233	19.9	52	Caa	519	-779	0	0		0	0	0	0	0
14	1	10	5	22	577	221	9.3	58	ABaraa	532	205	0	0		0	0	0	0	0
15	1	7	9	-1	271	92	14.2	59	ABprap	-47	0	0	0		0	0	0	0	0
16	1	17	11	-1	125	172	18.7	49	Cpp	187	0	0	0		0	0	0	0	0
17	1	11	28	-1	259	163	6.3	53	ABprpa	526	539	0	0		0	0	0	0	0
18	1	6	27	-1	407	295	21.4	58	ABplap	576	-740	0	0		0	0	0	0	0
19	1	16	12	-1	320	228	5.9	49	MSpp	435	0	0	0		0	0	0	0	0
20	1	5	6	-1	190	281	12.4	60	Ep	586	-16	0	0		0	0	0	0	0
21	1	18	24	-1	67	162	7.4	40	polar1	297	-343	0	0		0	0	0	0	0
22	1	19	20	-1	391	117	11.0	58	ABpraa	575	-1050	0	0		0	0	0	0	0
23	1	26	17	-1	211	267	20.1	50	Cap	502	-430	0	0		0	0	0	0	0
24	1	4	23	32	489	181	7.9	54	ABarap	370	-120	0	0		0	0	0	0	0
25	1	8	26	-1	499	182	19.6	60	ABarpa	568	478	0	0		0	0	0	0	0
26	1	24	15	-1	300	312	10.6	59	Ea	587	751	0	0		0	0	0	0	0
27	1	3	7	-1	369	135	20.9	62	ABarpp	222	0	0	0		0	0	0	0	0
28	1	27	31	-1	89	223	11.5	54	D	-36	0	0	0		0	0	0	0	0
29	1	21	30	-1	199	137	21.2	51	Cpa	482	194	0	0		0	0	0	0	0
