# Supplementary material for: The AP-2 Transcription Factor APTF-2 Is Required for Neuroblast and Epidermal Morphogenesis in Caenorhabditis elegans Embryogenesis
Source: PLoS Genet. 2016 May 13;12(5):e1006048. doi: 10.1371/journal.pgen.1006048 (PMC4866721; doi:10.1371/journal.pgen.1006048)
Supplement: S6 Text — (ZIP) [file pgen.1006048.s034.zip › nuclei/t043-nuclei]

1	1	7	11	-1	364	391	8.1	48	MSap	379	0	0	0		0	0	0	0	0
2	1	12	9	-1	128	300	8.1	46	P4	427	197	0	0		0	0	0	0	0
3	1	3	12	16	355	408	18.0	53	ABplpa	439	-33	0	0		0	0	0	0	0
4	1	5	27	-1	495	431	16.7	43	ABalppa	335	460	0	0		0	0	0	0	0
5	1	14	6	-1	590	227	10.5	47	ABaraaa	336	-124	0	0		0	0	0	0	0
6	1	20	28	-1	189	279	12.5	59	Ep	182	0	0	0		0	0	0	0	0
7	1	27	25	-1	373	144	20.7	62	ABarpp	424	0	0	0		0	0	0	0	0
8	1	11	21	22	276	358	20.4	53	ABplpp	-119	0	0	0		0	0	0	0	0
9	1	15	10	32	273	100	15.0	51	ABprap	315	-765	0	0		0	0	0	0	0
10	0	22	-1	-1	395	75	13.6	44		438	186	0	0		0	0	0	0	0
11	1	16	13	-1	109	177	19.6	50	Cpp	459	185	0	0		0	0	0	0	0
12	1	19	31	-1	322	227	5.6	50	MSpp	496	-288	0	0		0	0	0	0	0
13	1	6	4	30	643	299	10.9	54	ABalaa	-56	0	0	0		0	0	0	0	0
14	1	2	26	-1	613	263	20.7	45	ABalapa	-107	0	0	0		0	0	0	0	0
15	1	26	1	-1	294	313	11.4	61	Ea	-321	0	0	0		0	0	0	0	0
16	1	1	7	-1	414	273	8.3	52	MSpa	116	0	0	0		0	0	0	0	0
17	1	23	29	-1	197	276	20.8	51	Cap	452	352	0	0		0	0	0	0	0
18	1	2	2	-1	572	284	17.3	45	ABalapp	375	211	0	0		0	0	0	0	0
19	1	8	18	-1	551	384	8.5	42	ABalpap	342	479	0	0		0	0	0	0	0
20	1	22	14	43	401	134	9.9	48	ABpraa	310	195	0	0		0	0	0	0	0
21	1	9	15	-1	158	139	11.3	54	ABprpp	-67	0	0	0		0	0	0	0	0
22	1	14	19	-1	561	240	8.1	45	ABaraap	181	0	0	0		0	0	0	0	0
23	1	24	41	-1	501	164	9.3	42	ABarapa	217	0	0	0		0	0	0	0	0
24	1	21	20	-1	69	162	7.5	39	polar1	312	-656	0	0		0	0	0	0	0
25	1	4	17	37	519	347	21.2	56	ABplaa	426	-1047	0	0		0	0	0	0	0
26	1	25	5	23	508	188	19.9	55	ABarpa	148	0	0	0		0	0	0	0	0
27	1	18	24	39	414	290	20.4	56	ABplap	408	1169	0	0		0	0	0	0	0
28	1	17	40	42	258	157	7.0	57	ABprpa	433	-143	0	0		0	0	0	0	0
29	1	10	3	-1	487	324	6.8	52	MSaa	415	0	0	0		0	0	0	0	0
30	1	29	38	-1	192	130	22.9	52	Cpa	523	-1445	0	0		0	0	0	0	0
31	1	28	33	-1	93	227	11.1	54	D	-100	0	0	0		0	0	0	0	0
32	1	24	8	-1	470	196	7.8	43	ABarapp	283	-727	0	0		0	0	0	0	0
33	1	8	35	-1	612	389	13.9	43	ABalpaa	290	-495	0	0		0	0	0	0	0
34	1	13	36	-1	317	237	19.9	52	Caa	338	0	0	0		0	0	0	0	0
35	1	5	34	-1	446	421	12.4	43	ABalppp	360	781	0	0		0	0	0	0	0
