# Supplementary material for: The AP-2 Transcription Factor APTF-2 Is Required for Neuroblast and Epidermal Morphogenesis in Caenorhabditis elegans Embryogenesis
Source: PLoS Genet. 2016 May 13;12(5):e1006048. doi: 10.1371/journal.pgen.1006048 (PMC4866721; doi:10.1371/journal.pgen.1006048)
Supplement: S6 Text — (ZIP) [file pgen.1006048.s034.zip › nuclei/t044-nuclei]

1	1	15	41	-1	297	313	12.0	60	Ea	203	0	0	0		0	0	0	0	0
2	1	18	43	-1	564	301	16.0	46	ABalapp	360	-81	0	0		0	0	0	0	0
3	1	29	26	-1	468	339	6.9	51	MSaa	96	0	0	0		0	0	0	0	0
4	1	13	31	-1	610	338	9.4	41	ABalaap	298	208	0	0		0	0	0	0	0
5	1	26	34	-1	546	199	20.4	47	ABarpaa	385	-464	0	0		0	0	0	0	0
6	1	5	7	-1	600	227	9.5	42	ABaraaa	293	-1064	0	0		0	0	0	0	0
7	1	16	13	-1	408	271	8.2	52	MSpa	175	0	0	0		0	0	0	0	0
8	1	32	2	-1	467	189	6.8	42	ABarapp	336	-406	0	0		0	0	0	0	0
9	1	2	42	-1	136	302	7.2	47	P4	200	0	0	0		0	0	0	0	0
10	1	9	11	-1	235	97	14.4	43	ABprapp	289	485	0	0		0	0	0	0	0
11	1	1	24	-1	360	386	9.6	50	MSap	108	0	0	0		0	0	0	0	0
12	1	3	8	-1	318	405	16.7	44	ABplpap	324	131	0	0		0	0	0	0	0
13	1	11	39	-1	97	176	19.7	51	Cpp	502	1181	0	0		0	0	0	0	0
14	1	20	16	-1	378	143	9.0	45	ABpraap	310	178	0	0		0	0	0	0	0
15	1	21	1	28	167	130	11.5	50	ABprpp	240	0	0	0		0	0	0	0	0
16	1	3	15	-1	384	413	20.4	46	ABplpaa	130	0	0	0		0	0	0	0	0
17	1	25	35	-1	489	369	19.6	46	ABplaap	343	-383	0	0		0	0	0	0	0
18	1	19	10	-1	534	398	8.9	42	ABalpap	345	490	0	0		0	0	0	0	0
19	1	22	27	-1	539	251	7.3	43	ABaraap	261	-133	0	0		0	0	0	0	0
20	1	24	21	-1	70	162	7.4	38	polar1	291	297	0	0		0	0	0	0	0
21	1	8	25	-1	286	351	23.4	46	ABplppa	337	-1120	0	0		0	0	0	0	0
22	1	8	20	-1	230	364	19.4	44	ABplppp	142	0	0	0		0	0	0	0	0
23	1	26	23	-1	476	201	17.0	46	ABarpap	134	0	0	0		0	0	0	0	0
24	1	27	6	-1	442	272	22.4	49	ABplapa	449	788	0	0		0	0	0	0	0
25	1	7	30	38	390	143	21.0	56	ABarpp	381	751	0	0		0	0	0	0	0
26	1	14	40	-1	622	268	19.8	46	ABalapa	366	-109	0	0		0	0	0	0	0
27	1	4	33	-1	495	439	17.8	45	ABalppa	440	178	0	0		0	0	0	0	0
28	1	6	36	-1	190	269	13.2	58	Ep	580	-504	0	0		0	0	0	0	0
29	1	17	44	-1	191	274	21.6	55	Cap	540	349	0	0		0	0	0	0	0
30	1	13	29	-1	655	301	10.2	41	ABalaaa	272	837	0	0		0	0	0	0	0
31	1	12	32	-1	312	221	5.7	49	MSpp	275	0	0	0		0	0	0	0	0
32	1	9	5	-1	315	75	15.2	42	ABprapa	274	519	0	0		0	0	0	0	0
33	1	31	9	-1	89	231	11.2	54	D	543	873	0	0		0	0	0	0	0
34	1	35	17	-1	431	434	13.1	48	ABalppp	345	-161	0	0		0	0	0	0	0
35	1	33	45	-1	604	395	15.3	45	ABalpaa	135	0	0	0		0	0	0	0	0
36	1	34	4	-1	326	236	20.3	51	Caa	517	672	0	0		0	0	0	0	0
37	1	25	19	-1	536	316	22.4	48	ABplaaa	379	-73	0	0		0	0	0	0	0
38	1	30	37	-1	201	123	22.8	52	Cpa	225	0	0	0		0	0	0	0	0
39	1	27	3	-1	369	320	20.5	50	ABplapp	394	787	0	0		0	0	0	0	0
40	1	28	14	-1	279	142	8.1	44	ABprpaa	221	205	0	0		0	0	0	0	0
41	1	23	18	-1	526	161	9.5	42	ABarapa	298	-138	0	0		0	0	0	0	0
42	1	28	22	-1	239	169	7.7	45	ABprpap	279	-111	0	0		0	0	0	0	0
43	1	20	12	-1	436	115	11.9	41	ABpraaa	190	0	0	0		0	0	0	0	0
