# Supplementary material for: The AP-2 Transcription Factor APTF-2 Is Required for Neuroblast and Epidermal Morphogenesis in Caenorhabditis elegans Embryogenesis
Source: PLoS Genet. 2016 May 13;12(5):e1006048. doi: 10.1371/journal.pgen.1006048 (PMC4866721; doi:10.1371/journal.pgen.1006048)
Supplement: S6 Text — (ZIP) [file pgen.1006048.s034.zip › nuclei/t045-nuclei]

1	1	15	13	-1	143	151	9.6	40	ABprppp	275	251	0	0		0	0	0	0	0
2	1	8	42	-1	474	181	6.6	43	ABarapp	404	12	0	0		0	0	0	0	0
3	1	39	38	-1	372	328	20.5	48	ABplapp	415	186	0	0		0	0	0	0	0
4	1	36	9	-1	336	230	20.6	51	Caa	174	0	0	0		0	0	0	0	0
5	1	32	29	-1	334	79	14.9	43	ABprapa	-103	0	0	0		0	0	0	0	0
6	1	24	3	-1	455	275	22.3	51	ABplapa	501	294	0	0		0	0	0	0	0
7	1	6	14	-1	607	240	8.0	40	ABaraaa	381	126	0	0		0	0	0	0	0
8	1	12	25	-1	303	399	16.6	45	ABplpap	122	0	0	0		0	0	0	0	0
9	1	33	26	-1	91	241	11.3	54	D	540	527	0	0		0	0	0	0	0
10	1	18	2	-1	522	411	9.2	44	ABalpap	381	188	0	0		0	0	0	0	0
11	1	10	18	-1	242	93	14.0	44	ABprapp	173	0	0	0		0	0	0	0	0
12	1	43	16	-1	454	116	12.5	41	ABpraaa	312	832	0	0		0	0	0	0	0
13	1	7	31	-1	409	268	7.3	53	MSpa	372	0	0	0		0	0	0	0	0
14	1	40	39	-1	297	128	8.0	41	ABprpaa	282	-123	0	0		0	0	0	0	0
15	1	16	44	-1	383	412	20.9	48	ABplpaa	448	-1147	0	0		0	0	0	0	0
16	1	14	11	-1	384	152	9.3	44	ABpraap	372	184	0	0		0	0	0	0	0
17	1	34	17	-1	416	432	13.7	47	ABalppp	441	-444	0	0		0	0	0	0	0
18	1	41	27	-1	540	172	10.8	44	ABarapa	409	0	0	0		0	0	0	0	0
19	1	37	41	-1	553	315	22.5	50	ABplaaa	379	-1005	0	0		0	0	0	0	0
20	1	22	36	-1	218	362	18.1	44	ABplppp	418	258	0	0		0	0	0	0	0
21	1	20	24	-1	69	163	7.3	37	polar1	284	1231	0	0		0	0	0	0	0
22	1	42	19	-1	231	163	7.2	41	ABprpap	259	518	0	0		0	0	0	0	0
23	1	23	45	-1	482	214	15.9	46	ABarpap	147	0	0	0		0	0	0	0	0
24	1	11	22	-1	348	382	9.4	50	MSap	408	0	0	0		0	0	0	0	0
25	1	21	32	-1	284	355	23.0	47	ABplppa	472	-121	0	0		0	0	0	0	0
26	1	3	1	-1	458	353	6.4	52	MSaa	109	0	0	0		0	0	0	0	0
27	1	19	35	-1	532	258	6.9	43	ABaraap	434	323	0	0		0	0	0	0	0
28	1	15	7	-1	173	108	12.5	40	ABprppa	-65	0	0	0		0	0	0	0	0
29	1	30	8	-1	653	325	9.7	43	ABalaaa	314	-111	0	0		0	0	0	0	0
30	1	25	43	-1	370	131	20.2	49	ABarppp	341	779	0	0		0	0	0	0	0
31	1	4	37	-1	592	352	8.4	43	ABalaap	205	0	0	0		0	0	0	0	0
32	1	31	10	-1	305	216	5.5	49	MSpp	352	0	0	0		0	0	0	0	0
33	1	27	40	-1	499	447	17.6	47	ABalppa	27	0	0	0		0	0	0	0	0
34	1	5	15	-1	562	205	19.5	48	ABarpaa	417	481	0	0		0	0	0	0	0
35	1	17	28	-1	481	367	19.8	46	ABplaap	-398	0	0	0		0	0	0	0	0
36	1	28	4	-1	197	255	13.7	60	Ep	69	0	0	0		0	0	0	0	0
37	1	38	5	-1	222	124	22.1	52	Cpa	523	-365	0	0		0	0	0	0	0
38	1	25	12	-1	429	154	21.0	49	ABarppa	422	1100	0	0		0	0	0	0	0
39	1	13	34	-1	97	180	19.6	52	Cpp	474	226	0	0		0	0	0	0	0
40	1	26	30	-1	630	276	18.8	47	ABalapa	470	697	0	0		0	0	0	0	0
41	1	1	20	-1	304	306	12.0	60	Ea	590	1121	0	0		0	0	0	0	0
42	1	9	33	-1	142	311	7.8	47	P4	452	-798	0	0		0	0	0	0	0
43	1	2	23	-1	550	304	14.9	48	ABalapp	229	0	0	0		0	0	0	0	0
44	1	29	6	-1	201	269	22.7	55	Cap	288	0	0	0		0	0	0	0	0
45	1	35	21	-1	602	395	16.4	47	ABalpaa	449	356	0	0		0	0	0	0	0
