# Supplementary material for: The AP-2 Transcription Factor APTF-2 Is Required for Neuroblast and Epidermal Morphogenesis in Caenorhabditis elegans Embryogenesis
Source: PLoS Genet. 2016 May 13;12(5):e1006048. doi: 10.1371/journal.pgen.1006048 (PMC4866721; doi:10.1371/journal.pgen.1006048)
Supplement: S6 Text — (ZIP) [file pgen.1006048.s034.zip › nuclei/t046-nuclei]

1	1	26	1	-1	460	359	6.5	52	MSaa	521	928	0	0		0	0	0	0	0
2	1	10	22	-1	516	412	9.0	46	ABalpap	-123	0	0	0		0	0	0	0	0
3	1	6	9	-1	458	276	21.4	51	ABplapa	509	-535	0	0		0	0	0	0	0
4	1	36	8	-1	205	247	14.0	58	Ep	581	46	0	0		0	0	0	0	0
5	1	37	2	-1	236	131	21.8	54	Cpa	498	579	0	0		0	0	0	0	0
6	1	44	11	-1	201	267	23.2	54	Cap	514	805	0	0		0	0	0	0	0
7	1	28	7	-1	176	99	12.6	43	ABprppa	336	250	0	0		0	0	0	0	0
8	1	29	28	-1	653	340	10.1	43	ABalaaa	384	-735	0	0		0	0	0	0	0
9	1	4	14	-1	342	225	20.9	53	Caa	494	-228	0	0		0	0	0	0	0
10	1	32	16	-1	296	206	5.9	49	MSpp	102	0	0	0		0	0	0	0	0
11	1	16	18	-1	385	164	9.9	45	ABpraap	421	1124	0	0		0	0	0	0	0
12	1	38	29	-1	455	156	21.6	48	ABarppa	390	122	0	0		0	0	0	0	0
13	1	1	32	-1	138	152	9.4	42	ABprppp	329	1186	0	0		0	0	0	0	0
14	1	7	31	-1	611	247	7.0	43	ABaraaa	396	346	0	0		0	0	0	0	0
15	1	34	27	-1	570	207	19.6	49	ABarpaa	174	0	0	0		0	0	0	0	0
16	1	12	24	-1	458	122	12.2	45	ABpraaa	392	-436	0	0		0	0	0	0	0
17	1	17	33	-1	407	434	12.8	47	ABalppp	143	0	0	0		0	0	0	0	0
18	1	11	36	-1	245	102	14.0	46	ABprapp	-118	0	0	0		0	0	0	0	0
19	1	22	21	-1	228	165	7.4	41	ABprpap	370	175	0	0		0	0	0	0	0
20	1	41	43	-1	304	309	12.4	62	Ea	584	187	0	0		0	0	0	0	0
21	1	45	30	-1	615	399	17.9	48	ABalpaa	-288	0	0	0		0	0	0	0	0
22	1	24	15	-1	352	388	9.4	49	MSap	485	-1105	0	0		0	0	0	0	0
23	1	43	38	-1	545	307	14.4	47	ABalapp	463	509	0	0		0	0	0	0	0
24	1	21	3	-1	72	166	7.5	36	polar1	301	1540	0	0		0	0	0	0	0
25	1	8	5	-1	289	397	16.5	46	ABplpap	392	0	0	0		0	0	0	0	0
26	1	9	12	-1	94	250	11.0	54	D	542	666	0	0		0	0	0	0	0
27	1	18	4	-1	553	176	10.0	45	ABarapa	406	-202	0	0		0	0	0	0	0
28	1	35	20	-1	474	365	19.4	48	ABplaap	460	11	0	0		0	0	0	0	0
29	1	5	19	-1	349	82	14.3	44	ABprapa	260	0	0	0		0	0	0	0	0
30	1	40	37	-1	638	285	18.5	48	ABalapa	220	0	0	0		0	0	0	0	0
31	1	13	25	-1	403	282	6.7	53	MSpa	421	0	0	0		0	0	0	0	0
32	1	25	26	-1	286	359	22.8	49	ABplppa	77	0	0	0		0	0	0	0	0
33	1	42	34	-1	150	317	7.8	47	P4	432	-589	0	0		0	0	0	0	0
34	1	39	17	-1	102	182	19.1	51	Cpp	501	865	0	0		0	0	0	0	0
35	1	27	39	-1	524	267	6.3	45	ABaraap	177	0	0	0		0	0	0	0	0
36	1	20	44	-1	210	359	17.3	44	ABplppp	406	-381	0	0		0	0	0	0	0
37	1	31	23	-1	584	362	8.2	43	ABalaap	394	1130	0	0		0	0	0	0	0
38	1	3	10	-1	368	339	20.5	49	ABplapp	450	-114	0	0		0	0	0	0	0
39	1	14	35	-1	307	124	7.8	42	ABprpaa	379	514	0	0		0	0	0	0	0
40	1	33	42	-1	509	444	18.5	48	ABalppa	295	0	0	0		0	0	0	0	0
41	1	19	40	-1	564	311	22.9	52	ABplaaa	514	448	0	0		0	0	0	0	0
42	1	2	13	-1	467	184	6.2	43	ABarapp	421	1205	0	0		0	0	0	0	0
43	1	30	41	-1	379	130	20.9	48	ABarppp	356	-474	0	0		0	0	0	0	0
44	1	15	45	-1	387	419	21.2	48	ABplpaa	347	0	0	0		0	0	0	0	0
45	1	23	6	-1	479	225	15.3	48	ABarpap	452	452	0	0		0	0	0	0	0
