# Supplementary material for: The AP-2 Transcription Factor APTF-2 Is Required for Neuroblast and Epidermal Morphogenesis in Caenorhabditis elegans Embryogenesis
Source: PLoS Genet. 2016 May 13;12(5):e1006048. doi: 10.1371/journal.pgen.1006048 (PMC4866721; doi:10.1371/journal.pgen.1006048)
Supplement: S6 Text — (ZIP) [file pgen.1006048.s034.zip › nuclei/t047-nuclei]

1	1	1	17	-1	463	357	6.7	51	MSaa	517	326	0	0		0	0	0	0	0
2	1	5	4	-1	230	135	22.0	54	Cpa	521	27	0	0		0	0	0	0	0
3	1	24	46	-1	67	163	7.5	35	polar1	295	-164	0	0		0	0	0	0	0
4	1	27	9	-1	555	169	10.6	46	ABarapa	434	-148	0	0		0	0	0	0	0
5	1	25	11	-1	272	401	16.3	48	ABplpap	-234	0	0	0		0	0	0	0	0
6	1	45	26	-1	462	206	15.4	48	ABarpap	98	0	0	0		0	0	0	0	0
7	1	7	30	-1	164	99	12.7	44	ABprppa	376	581	0	0		0	0	0	0	0
8	1	4	38	-1	204	246	14.3	57	Ep	482	576	0	0		0	0	0	0	0
9	1	3	12	-1	465	264	20.9	51	ABplapa	470	615	0	0		0	0	0	0	0
10	1	38	24	-1	360	335	20.6	49	ABplapp	482	939	0	0		0	0	0	0	0
11	1	6	32	-1	201	275	23.6	54	Cap	466	-222	0	0		0	0	0	0	0
12	1	26	2	-1	92	256	10.5	51	D	251	430	0	0		0	0	0	0	0
13	1	42	44	-1	452	171	5.8	45	ABarapp	234	0	0	0		0	0	0	0	0
14	1	9	22	-1	334	218	21.0	53	Caa	519	1271	0	0		0	0	0	0	0
15	1	22	28	-1	343	390	9.4	49	MSap	343	0	0	0		0	0	0	0	0
16	1	10	33	-1	293	198	6.2	49	MSpp	489	-90	0	0		0	0	0	0	0
17	1	34	34	-1	102	186	18.9	51	Cpp	468	305	0	0		0	0	0	0	0
18	1	11	27	-1	371	159	9.5	47	ABpraap	428	-413	0	0		0	0	0	0	0
19	1	29	23	-1	342	78	14.6	45	ABprapa	188	0	0	0		0	0	0	0	0
20	1	28	13	-1	460	367	19.7	49	ABplaap	441	349	0	0		0	0	0	0	0
21	1	19	31	-1	216	167	7.3	42	ABprpap	427	317	0	0		0	0	0	0	0
22	1	2	20	-1	512	415	9.5	45	ABalpap	454	-395	0	0		0	0	0	0	0
23	1	37	15	-1	577	365	7.2	44	ABalaap	142	0	0	0		0	0	0	0	0
24	1	16	10	-1	458	110	13.4	46	ABpraaa	405	511	0	0		0	0	0	0	0
25	1	31	14	-1	406	276	7.3	51	MSpa	497	364	0	0		0	0	0	0	0
26	1	32	8	-1	286	351	22.9	49	ABplppa	423	99	0	0		0	0	0	0	0
27	1	15	45	-1	577	203	19.9	50	ABarpaa	491	-1155	0	0		0	0	0	0	0
28	1	8	1	-1	656	337	10.7	43	ABalaaa	436	125	0	0		0	0	0	0	0
29	1	12	5	-1	453	157	21.9	49	ABarppa	471	545	0	0		0	0	0	0	0
30	1	21	25	-1	613	383	17.1	49	ABalpaa	462	635	0	0		0	0	0	0	0
31	1	14	18	-1	619	235	7.7	43	ABaraaa	434	33	0	0		0	0	0	0	0
32	1	13	7	-1	127	159	9.4	42	ABprppp	260	0	0	0		0	0	0	0	0
33	1	17	16	-1	402	431	12.3	46	ABalppp	137	0	0	0		0	0	0	0	0
34	1	33	43	-1	164	319	7.2	46	P4	463	666	0	0		0	0	0	0	0
35	1	39	39	-1	304	112	8.1	43	ABprpaa	391	205	0	0		0	0	0	0	0
36	1	18	3	-1	228	93	14.0	47	ABprapp	415	-760	0	0		0	0	0	0	0
37	1	30	29	-1	638	277	18.8	48	ABalapa	476	167	0	0		0	0	0	0	0
38	1	23	40	-1	528	304	14.0	48	ABalapp	465	286	0	0		0	0	0	0	0
39	1	35	6	-1	505	263	6.3	45	ABaraap	441	-65	0	0		0	0	0	0	0
40	1	41	19	-1	569	309	22.8	51	ABplaaa	451	1340	0	0		0	0	0	0	0
41	1	43	36	-1	373	120	21.7	47	ABarppp	452	121	0	0		0	0	0	0	0
42	1	40	41	-1	517	435	19.2	48	ABalppa	445	931	0	0		0	0	0	0	0
43	1	20	35	-1	309	308	12.7	62	Ea	623	866	0	0		0	0	0	0	0
44	1	36	42	-1	202	357	16.5	44	ABplppp	439	551	0	0		0	0	0	0	0
45	1	44	21	-1	392	418	21.8	49	ABplpaa	480	90	0	0		0	0	0	0	0
46	0	26	-1	-1	108	253	11.7	37		153	0	0	0		0	0	0	0	0
