# Supplementary material for: The AP-2 Transcription Factor APTF-2 Is Required for Neuroblast and Epidermal Morphogenesis in Caenorhabditis elegans Embryogenesis
Source: PLoS Genet. 2016 May 13;12(5):e1006048. doi: 10.1371/journal.pgen.1006048 (PMC4866721; doi:10.1371/journal.pgen.1006048)
Supplement: S6 Text — (ZIP) [file pgen.1006048.s034.zip › nuclei/t048-nuclei]

1	1	28	7	-1	662	327	11.2	45	ABalaaa	452	-422	0	0		0	0	0	0	0
2	1	12	34	44	110	250	10.7	45	D	348	633	0	0		0	0	0	0	0
3	1	36	10	-1	231	95	14.7	47	ABprapp	444	497	0	0		0	0	0	0	0
4	1	2	21	-1	227	136	22.1	55	Cpa	555	-56	0	0		0	0	0	0	0
5	1	29	30	-1	455	154	22.4	51	ABarppa	511	1436	0	0		0	0	0	0	0
6	1	39	24	-1	505	258	6.4	46	ABaraap	144	0	0	0		0	0	0	0	0
7	1	32	9	-1	120	165	9.2	44	ABprppp	438	314	0	0		0	0	0	0	0
8	1	26	3	-1	289	361	22.9	48	ABplppa	445	755	0	0		0	0	0	0	0
9	1	4	37	-1	561	171	10.9	46	ABarapa	71	0	0	0		0	0	0	0	0
10	1	24	6	-1	465	111	13.6	45	ABpraaa	643	0	0	0		0	0	0	0	0
11	1	5	42	-1	266	398	16.0	48	ABplpap	443	-232	0	0		0	0	0	0	0
12	1	9	13	-1	470	262	21.4	52	ABplapa	519	553	0	0		0	0	0	0	0
13	1	20	18	-1	452	373	20.1	47	ABplaap	479	930	0	0		0	0	0	0	0
14	1	25	12	-1	406	274	7.0	52	MSpa	522	-830	0	0		0	0	0	0	0
15	1	23	23	-1	572	364	6.7	44	ABalaap	444	346	0	0		0	0	0	0	0
16	1	33	38	-1	395	430	12.5	46	ABalppp	63	0	0	0		0	0	0	0	0
17	1	1	32	-1	469	358	7.1	52	MSaa	193	0	0	0		0	0	0	0	0
18	1	31	16	-1	628	242	8.1	45	ABaraaa	427	941	0	0		0	0	0	0	0
19	1	40	26	-1	571	301	23.7	53	ABplaaa	72	0	0	0		0	0	0	0	0
20	1	22	28	-1	508	423	10.0	48	ABalpap	443	670	0	0		0	0	0	0	0
21	1	45	4	-1	396	418	22.5	48	ABplpaa	439	-204	0	0		0	0	0	0	0
22	1	14	45	-1	332	218	20.8	51	Caa	511	-23	0	0		0	0	0	0	0
23	1	19	1	-1	350	75	15.0	46	ABprapa	433	641	0	0		0	0	0	0	0
24	1	10	27	-1	351	335	21.0	49	ABplapp	459	512	0	0		0	0	0	0	0
25	1	30	19	-1	605	380	17.8	48	ABalpaa	465	409	0	0		0	0	0	0	0
26	1	6	29	-1	465	203	15.1	48	ABarpap	113	0	0	0		0	0	0	0	0
27	1	18	14	-1	366	156	8.5	46	ABpraap	206	0	0	0		0	0	0	0	0
28	1	15	35	-1	342	392	8.7	49	MSap	494	-123	0	0		0	0	0	0	0
29	1	37	22	-1	635	279	18.7	48	ABalapa	-67	0	0	0		0	0	0	0	0
30	1	7	11	-1	165	92	13.2	45	ABprppa	424	583	0	0		0	0	0	0	0
31	1	21	17	-1	201	165	7.2	43	ABprpap	434	-291	0	0		0	0	0	0	0
32	1	11	31	-1	207	281	23.4	55	Cap	73	0	0	0		0	0	0	0	0
33	1	16	8	-1	296	192	6.2	48	MSpp	-18	0	0	0		0	0	0	0	0
34	1	17	46	-1	107	189	19.0	52	Cpp	512	1229	0	0		0	0	0	0	0
35	1	43	20	-1	314	313	12.9	56	Ea	378	877	0	0		0	0	0	0	0
36	1	41	5	-1	368	120	21.2	48	ABarppp	468	-1046	0	0		0	0	0	0	0
37	0	12	-1	-1	83	292	11.2	38		257	517	0	0		0	0	0	0	0
38	1	8	39	43	219	232	14.0	53	Ep	367	601	0	0		0	0	0	0	0
39	1	35	15	-1	312	109	8.3	43	ABprpaa	403	-108	0	0		0	0	0	0	0
40	1	38	40	-1	532	304	14.1	48	ABalapp	425	-515	0	0		0	0	0	0	0
41	1	42	36	-1	515	437	19.0	46	ABalppa	408	931	0	0		0	0	0	0	0
42	1	44	33	-1	194	356	15.4	43	ABplppp	391	167	0	0		0	0	0	0	0
43	1	34	2	-1	167	314	7.0	47	P4	431	478	0	0		0	0	0	0	0
44	1	13	25	-1	452	168	5.9	46	ABarapp	420	-598	0	0		0	0	0	0	0
45	1	27	41	-1	576	204	20.1	50	ABarpaa	121	0	0	0		0	0	0	0	0
46	1	3	47	-1	68	163	7.3	32	polar1	464	0	0	0		0	0	0	0	0
