# Supplementary material for: The AP-2 Transcription Factor APTF-2 Is Required for Neuroblast and Epidermal Morphogenesis in Caenorhabditis elegans Embryogenesis
Source: PLoS Genet. 2016 May 13;12(5):e1006048. doi: 10.1371/journal.pgen.1006048 (PMC4866721; doi:10.1371/journal.pgen.1006048)
Supplement: S6 Text — (ZIP) [file pgen.1006048.s034.zip › nuclei/t049-nuclei]

1	1	23	2	-1	339	77	15.8	46	ABprapa	458	984	0	0		0	0	0	0	0
2	1	43	13	-1	176	310	6.5	46	P4	11	0	0	0		0	0	0	0	0
3	1	8	30	-1	283	372	22.4	49	ABplppa	179	0	0	0		0	0	0	0	0
4	1	21	41	-1	407	421	22.3	48	ABplpaa	453	1057	0	0		0	0	0	0	0
5	1	36	36	-1	351	121	20.9	48	ABarppp	-16	0	0	0		0	0	0	0	0
6	1	10	7	-1	456	109	14.5	45	ABpraaa	-227	0	0	0		0	0	0	0	0
7	1	1	32	-1	664	318	11.3	45	ABalaaa	-252	0	0	0		0	0	0	0	0
8	1	33	4	-1	307	200	6.3	49	MSpp	117	0	0	0		0	0	0	0	0
9	1	7	21	-1	112	169	9.1	44	ABprppp	177	0	0	0		0	0	0	0	0
10	1	3	11	-1	222	100	15.1	46	ABprapp	457	248	0	0		0	0	0	0	0
11	1	30	31	-1	157	93	14.3	45	ABprppa	415	927	0	0		0	0	0	0	0
12	1	14	22	-1	404	271	7.0	52	MSpa	233	0	0	0		0	0	0	0	0
13	1	12	34	-1	472	264	21.4	52	ABplapa	507	554	0	0		0	0	0	0	0
14	1	27	25	-1	371	154	9.0	46	ABpraap	404	0	0	0		0	0	0	0	0
15	1	39	17	-1	313	110	8.2	43	ABprpaa	202	0	0	0		0	0	0	0	0
16	1	18	24	-1	623	237	8.0	46	ABaraaa	-312	0	0	0		0	0	0	0	0
17	1	31	1	-1	186	150	6.8	44	ABprpap	75	0	0	0		0	0	0	0	0
18	1	13	40	-1	461	370	20.5	49	ABplaap	267	0	0	0		0	0	0	0	0
19	1	25	28	-1	612	380	17.1	48	ABalpaa	454	425	0	0		0	0	0	0	0
20	1	35	26	38	312	330	13.1	58	Ea	518	0	0	0		0	0	0	0	0
21	1	4	15	-1	219	145	22.1	54	Cpa	512	444	0	0		0	0	0	0	0
22	1	29	12	-1	639	278	18.0	48	ABalapa	325	0	0	0		0	0	0	0	0
23	1	15	3	-1	574	350	6.2	44	ABalaap	429	-208	0	0		0	0	0	0	0
24	1	6	18	-1	511	249	6.5	46	ABaraap	453	-213	0	0		0	0	0	0	0
25	1	44	6	-1	452	163	6.1	46	ABarapp	311	0	0	0		0	0	0	0	0
26	1	19	19	-1	581	303	23.8	53	ABplaaa	298	0	0	0		0	0	0	0	0
27	1	24	44	-1	355	344	21.8	50	ABplapp	507	775	0	0		0	0	0	0	0
28	1	20	8	-1	517	427	10.2	47	ABalpap	464	1367	0	0		0	0	0	0	0
29	1	26	37	-1	466	203	15.4	50	ABarpap	318	0	0	0		0	0	0	0	0
30	1	5	45	-1	455	156	22.7	50	ABarppa	467	447	0	0		0	0	0	0	0
31	1	32	14	-1	194	284	22.8	56	Cap	549	49	0	0		0	0	0	0	0
32	1	17	9	-1	475	360	7.5	52	MSaa	514	0	0	0		0	0	0	0	0
33	1	42	23	-1	204	358	14.2	45	ABplppp	439	1082	0	0		0	0	0	0	0
34	1	2	29	-1	116	299	13.4	41	Da	411	-459	0	0		0	0	0	0	0
35	1	28	20	-1	360	394	8.9	50	MSap	58	0	0	0		0	0	0	0	0
36	1	41	27	-1	519	436	18.8	48	ABalppa	-204	0	0	0		0	0	0	0	0
37	1	9	42	-1	555	169	11.2	46	ABarapa	20	0	0	0		0	0	0	0	0
38	1	16	16	-1	409	433	12.4	47	ABalppp	126	0	0	0		0	0	0	0	0
39	1	38	5	-1	215	262	15.1	45	Epl	363	38	0	0		0	0	0	0	0
40	1	40	10	-1	535	299	14.7	48	ABalapp	461	-868	0	0		0	0	0	0	0
41	1	45	35	-1	571	203	20.4	51	ABarpaa	517	455	0	0		0	0	0	0	0
42	1	11	46	-1	270	404	15.5	48	ABplpap	435	310	0	0		0	0	0	0	0
43	1	38	33	-1	217	210	11.4	45	Epr	357	670	0	0		0	0	0	0	0
44	1	2	43	-1	113	252	8.6	45	Dp	454	-717	0	0		0	0	0	0	0
45	1	22	39	-1	325	223	20.8	52	Caa	506	1425	0	0		0	0	0	0	0
46	1	34	47	-1	105	207	18.5	51	Cpp	485	300	0	0		0	0	0	0	0
47	1	46	48	-1	67	166	6.8	27	polar1	730	0	0	0		0	0	0	0	0
