# Supplementary material for: The AP-2 Transcription Factor APTF-2 Is Required for Neuroblast and Epidermal Morphogenesis in Caenorhabditis elegans Embryogenesis
Source: PLoS Genet. 2016 May 13;12(5):e1006048. doi: 10.1371/journal.pgen.1006048 (PMC4866721; doi:10.1371/journal.pgen.1006048)
Supplement: S6 Text — (ZIP) [file pgen.1006048.s034.zip › nuclei/t050-nuclei]

1	1	17	20	-1	185	140	6.7	46	ABprpap	427	-233	0	0		0	0	0	0	0
2	1	1	4	-1	332	76	16.1	47	ABprapa	130	0	0	0		0	0	0	0	0
3	1	23	41	-1	575	346	6.0	46	ABalaap	149	0	0	0		0	0	0	0	0
4	1	8	25	-1	308	208	6.9	50	MSpp	108	0	0	0		0	0	0	0	0
5	1	39	43	-1	222	286	14.6	46	Epl	361	50	0	0		0	0	0	0	0
6	1	25	1	-1	452	165	6.3	46	ABarapp	446	0	0	0		0	0	0	0	0
7	1	6	16	-1	455	108	15.1	46	ABpraaa	90	0	0	0		0	0	0	0	0
8	1	28	3	-1	523	421	11.0	49	ABalpap	119	0	0	0		0	0	0	0	0
9	1	32	24	-1	477	354	7.8	52	MSaa	88	0	0	0		0	0	0	0	0
10	1	40	40	-1	536	300	14.9	48	ABalapp	469	0	0	0		0	0	0	0	0
11	1	10	6	-1	219	101	15.2	47	ABprapp	138	0	0	0		0	0	0	0	0
12	1	22	33	-1	637	273	17.9	49	ABalapa	446	202	0	0		0	0	0	0	0
13	1	2	32	-1	181	299	6.7	47	P4	450	-647	0	0		0	0	0	0	0
14	1	31	27	-1	207	284	22.7	57	Cap	569	779	0	0		0	0	0	0	0
15	1	21	47	-1	215	160	22.3	55	Cpa	548	126	0	0		0	0	0	0	0
16	1	38	37	-1	414	435	13.0	48	ABalppp	67	0	0	0		0	0	0	0	0
17	1	15	15	-1	310	109	8.3	44	ABprpaa	430	496	0	0		0	0	0	0	0
18	1	24	23	-1	514	247	6.4	46	ABaraap	431	1262	0	0		0	0	0	0	0
19	1	26	44	-1	572	303	23.4	51	ABplaaa	511	-740	0	0		0	0	0	0	0
20	1	35	29	-1	373	387	9.5	49	MSap	387	0	0	0		0	0	0	0	0
21	1	9	8	-1	108	167	9.3	44	ABprppp	444	20	0	0		0	0	0	0	0
22	1	12	21	-1	397	261	7.0	53	MSpa	529	-108	0	0		0	0	0	0	0
23	1	33	42	-1	203	376	14.5	44	ABplppp	433	1118	0	0		0	0	0	0	0
24	1	16	38	-1	621	236	9.0	45	ABaraaa	379	0	0	0		0	0	0	0	0
25	1	14	31	-1	367	149	9.0	46	ABpraap	451	741	0	0		0	0	0	0	0
26	1	20	22	-1	302	349	10.5	46	Eal	402	-690	0	0		0	0	0	0	0
27	1	36	45	-1	522	431	19.1	49	ABalppa	323	0	0	0		0	0	0	0	0
28	1	19	10	-1	615	385	16.9	50	ABalpaa	368	0	0	0		0	0	0	0	0
29	1	34	46	-1	124	316	13.5	45	Da	433	270	0	0		0	0	0	0	0
30	1	3	2	-1	286	371	22.2	50	ABplppa	232	0	0	0		0	0	0	0	0
31	1	11	5	-1	148	103	15.0	44	ABprppa	445	55	0	0		0	0	0	0	0
32	1	7	39	-1	661	311	10.9	46	ABalaaa	-307	0	0	0		0	0	0	0	0
33	1	43	7	-1	223	208	11.2	46	Epr	362	0	0	0		0	0	0	0	0
34	1	13	26	-1	463	264	21.2	52	ABplapa	517	-184	0	0		0	0	0	0	0
35	1	41	18	-1	562	198	20.7	51	ABarpaa	510	-1490	0	0		0	0	0	0	0
36	1	5	36	-1	346	122	20.7	51	ABarppp	90	0	0	0		0	0	0	0	0
37	1	29	34	-1	461	211	15.7	49	ABarpap	494	132	0	0		0	0	0	0	0
38	1	20	17	-1	349	310	15.5	47	Ear	389	572	0	0		0	0	0	0	0
39	1	45	19	-1	319	212	20.4	51	Caa	515	-280	0	0		0	0	0	0	0
40	1	18	28	-1	464	365	20.7	51	ABplaap	74	0	0	0		0	0	0	0	0
41	1	4	30	-1	411	424	22.0	49	ABplpaa	81	0	0	0		0	0	0	0	0
42	1	37	14	-1	552	171	11.0	48	ABarapa	-64	0	0	0		0	0	0	0	0
43	1	44	9	-1	116	247	7.8	46	Dp	396	-1215	0	0		0	0	0	0	0
44	1	27	35	-1	357	351	22.2	51	ABplapp	498	380	0	0		0	0	0	0	0
45	1	30	13	-1	448	158	22.6	52	ABarppa	513	-292	0	0		0	0	0	0	0
46	1	42	11	-1	281	411	15.5	47	ABplpap	473	1153	0	0		0	0	0	0	0
47	1	46	12	-1	113	219	18.0	52	Cpp	67	0	0	0		0	0	0	0	0
48	1	47	48	-1	67	164	6.7	28	polar1	736	0	0	0		0	0	0	0	0
