# Supplementary material for: The AP-2 Transcription Factor APTF-2 Is Required for Neuroblast and Epidermal Morphogenesis in Caenorhabditis elegans Embryogenesis
Source: PLoS Genet. 2016 May 13;12(5):e1006048. doi: 10.1371/journal.pgen.1006048 (PMC4866721; doi:10.1371/journal.pgen.1006048)
Supplement: S6 Text — (ZIP) [file pgen.1006048.s034.zip › nuclei/t051-nuclei]

1	1	6	39	-1	451	164	6.6	46	ABarapp	149	0	0	0		0	0	0	0	0
2	1	30	1	-1	289	372	22.5	48	ABplppa	479	-413	0	0		0	0	0	0	0
3	1	8	2	-1	529	418	10.9	49	ABalpap	491	198	0	0		0	0	0	0	0
4	1	2	34	-1	325	77	16.7	48	ABprapa	199	0	0	0		0	0	0	0	0
5	1	31	30	-1	145	107	15.0	45	ABprppa	312	0	0	0		0	0	0	0	0
6	1	11	9	-1	220	99	14.9	47	ABprapp	469	432	0	0		0	0	0	0	0
7	1	33	38	-1	224	199	11.2	44	Epr	71	0	0	0		0	0	0	0	0
8	1	21	43	-1	110	168	9.4	45	ABprppp	191	0	0	0		0	0	0	0	0
9	1	43	28	-1	117	248	7.3	45	Dp	384	62	0	0		0	0	0	0	0
10	1	28	5	-1	615	385	17.2	50	ABalpaa	125	0	0	0		0	0	0	0	0
11	1	46	10	-1	291	417	15.5	48	ABplpap	455	-395	0	0		0	0	0	0	0
12	1	47	29	-1	114	227	17.4	52	Cpp	373	0	0	0		0	0	0	0	0
13	1	45	36	-1	446	160	22.4	52	ABarppa	509	297	0	0		0	0	0	0	0
14	1	42	12	-1	552	167	11.0	47	ABarapa	-308	0	0	0		0	0	0	0	0
15	1	17	20	-1	306	112	8.2	45	ABprpaa	86	0	0	0		0	0	0	0	0
16	1	7	3	-1	456	110	15.0	47	ABpraaa	186	0	0	0		0	0	0	0	0
17	1	38	8	-1	348	307	16.4	46	Ear	460	903	0	0		0	0	0	0	0
18	1	35	42	-1	570	201	20.1	50	ABarpaa	482	-305	0	0		0	0	0	0	0
19	1	39	22	-1	331	223	20.8	51	Caa	492	302	0	0		0	0	0	0	0
20	1	1	37	-1	190	139	6.7	44	ABprpap	-155	0	0	0		0	0	0	0	0
21	1	22	32	-1	394	258	7.4	50	MSpa	468	-780	0	0		0	0	0	0	0
22	1	26	35	-1	293	353	9.3	45	Eal	420	-73	0	0		0	0	0	0	0
23	1	18	25	-1	512	241	6.1	45	ABaraap	456	1190	0	0		0	0	0	0	0
24	1	9	46	-1	478	350	7.8	52	MSaa	523	880	0	0		0	0	0	0	0
25	1	4	31	-1	297	214	6.5	50	MSpp	4	0	0	0		0	0	0	0	0
26	1	34	44	-1	473	268	21.8	52	ABplapa	523	419	0	0		0	0	0	0	0
27	1	14	23	-1	199	285	22.6	54	Cap	523	791	0	0		0	0	0	0	0
28	1	40	45	-1	472	368	20.9	50	ABplaap	493	-97	0	0		0	0	0	0	0
29	1	20	24	-1	378	381	9.8	49	MSap	256	0	0	0		0	0	0	0	0
30	1	41	6	-1	408	423	21.9	50	ABplpaa	451	-432	0	0		0	0	0	0	0
31	1	25	14	-1	368	146	8.8	48	ABpraap	466	1102	0	0		0	0	0	0	0
32	1	13	19	-1	181	296	7.0	46	P4	461	-758	0	0		0	0	0	0	0
33	1	12	15	-1	637	274	17.7	49	ABalapa	480	221	0	0		0	0	0	0	0
34	1	37	47	-1	464	210	15.8	51	ABarpap	-145	0	0	0		0	0	0	0	0
35	1	44	40	-1	361	348	22.1	51	ABplapp	498	0	0	0		0	0	0	0	0
36	1	36	11	-1	344	129	20.6	50	ABarppp	417	0	0	0		0	0	0	0	0
37	1	16	26	-1	426	434	12.9	48	ABalppp	453	370	0	0		0	0	0	0	0
38	1	24	4	-1	619	237	8.8	46	ABaraaa	435	150	0	0		0	0	0	0	0
39	1	32	33	-1	660	315	10.9	45	ABalaaa	457	-422	0	0		0	0	0	0	0
40	1	10	18	-1	541	297	15.1	48	ABalapp	-302	0	0	0		0	0	0	0	0
41	1	3	13	-1	580	349	6.3	47	ABalaap	440	-190	0	0		0	0	0	0	0
42	1	23	41	-1	211	385	14.8	45	ABplppp	455	-94	0	0		0	0	0	0	0
43	1	5	16	-1	229	305	14.5	46	Epl	445	-334	0	0		0	0	0	0	0
44	1	19	17	-1	573	301	23.4	53	ABplaaa	69	0	0	0		0	0	0	0	0
45	1	27	7	-1	528	432	19.1	49	ABalppa	224	0	0	0		0	0	0	0	0
46	1	29	21	-1	126	328	13.2	47	Da	464	889	0	0		0	0	0	0	0
47	1	15	27	-1	215	172	22.2	55	Cpa	-259	0	0	0		0	0	0	0	0
48	1	48	48	-1	68	165	6.9	25	polar1	758	0	0	0		0	0	0	0	0
