# Supplementary material for: The AP-2 Transcription Factor APTF-2 Is Required for Neuroblast and Epidermal Morphogenesis in Caenorhabditis elegans Embryogenesis
Source: PLoS Genet. 2016 May 13;12(5):e1006048. doi: 10.1371/journal.pgen.1006048 (PMC4866721; doi:10.1371/journal.pgen.1006048)
Supplement: S6 Text — (ZIP) [file pgen.1006048.s034.zip › nuclei/t052-nuclei]

1	1	2	28	-1	292	371	22.5	49	ABplppa	484	264	0	0		0	0	0	0	0
2	1	3	26	-1	533	416	11.4	48	ABalpap	74	0	0	0		0	0	0	0	0
3	1	16	40	-1	453	107	15.3	48	ABpraaa	265	0	0	0		0	0	0	0	0
4	1	38	16	-1	611	232	8.2	45	ABaraaa	53	0	0	0		0	0	0	0	0
5	1	10	32	-1	616	382	16.1	51	ABalpaa	504	-160	0	0		0	0	0	0	0
6	1	30	18	-1	410	420	21.9	50	ABplpaa	290	0	0	0		0	0	0	0	0
7	1	45	6	-1	529	427	19.4	48	ABalppa	316	0	0	0		0	0	0	0	0
8	1	17	19	-1	351	307	17.3	48	Ear	477	191	0	0		0	0	0	0	0
9	1	6	41	-1	216	103	15.3	47	ABprapp	476	1334	0	0		0	0	0	0	0
10	1	11	34	-1	303	419	15.2	47	ABplpap	459	-559	0	0		0	0	0	0	0
11	1	36	15	-1	338	132	20.2	51	ABarppp	187	0	0	0		0	0	0	0	0
12	1	14	1	-1	547	167	11.1	47	ABarapa	451	-453	0	0		0	0	0	0	0
13	1	41	9	-1	584	350	6.8	46	ABalaap	124	0	0	0		0	0	0	0	0
14	1	31	7	-1	361	136	8.5	48	ABpraap	-117	0	0	0		0	0	0	0	0
15	1	33	14	-1	633	269	17.5	48	ABalapa	456	508	0	0		0	0	0	0	0
16	1	43	5	-1	232	318	14.8	46	Epl	443	292	0	0		0	0	0	0	0
17	1	44	43	-1	575	294	23.9	53	ABplaaa	503	391	0	0		0	0	0	0	0
18	1	40	3	-1	536	287	15.0	49	ABalapp	124	0	0	0		0	0	0	0	0
19	1	32	17	-1	183	297	6.7	48	P4	455	741	0	0		0	0	0	0	0
20	1	15	11	-1	298	102	8.9	45	ABprpaa	-125	0	0	0		0	0	0	0	0
21	1	46	45	-1	131	342	13.6	47	Da	457	976	0	0		0	0	0	0	0
22	1	19	10	-1	327	226	20.9	52	Caa	513	166	0	0		0	0	0	0	0
23	1	27	44	-1	201	287	22.6	52	Cap	510	-859	0	0		0	0	0	0	0
24	1	29	36	-1	382	381	9.5	50	MSap	496	751	0	0		0	0	0	0	0
25	1	23	46	-1	512	236	6.5	46	ABaraap	-164	0	0	0		0	0	0	0	0
26	1	37	25	-1	436	433	13.4	48	ABalppp	191	0	0	0		0	0	0	0	0
27	1	47	23	-1	210	168	22.4	55	Cpa	547	467	0	0		0	0	0	0	0
28	1	9	47	-1	117	243	6.3	46	Dp	429	-1198	0	0		0	0	0	0	0
29	1	12	21	-1	111	230	17.2	52	Cpp	520	601	0	0		0	0	0	0	0
30	1	5	33	-1	139	113	15.6	46	ABprppa	439	-595	0	0		0	0	0	0	0
31	1	25	20	-1	297	208	6.8	50	MSpp	505	338	0	0		0	0	0	0	0
32	1	21	2	13	390	255	7.9	47	MSpa	267	-149	0	0		0	0	0	0	0
33	1	39	39	-1	658	310	10.2	46	ABalaaa	427	191	0	0		0	0	0	0	0
34	1	4	31	-1	320	78	17.0	48	ABprapa	440	671	0	0		0	0	0	0	0
35	1	22	27	-1	294	362	9.4	45	Eal	-66	0	0	0		0	0	0	0	0
36	1	13	4	-1	440	158	22.3	52	ABarppa	489	-587	0	0		0	0	0	0	0
37	1	20	35	-1	186	136	6.9	44	ABprpap	431	-1089	0	0		0	0	0	0	0
38	1	7	42	-1	221	185	11.1	45	Epr	443	319	0	0		0	0	0	0	0
39	1	1	38	-1	447	158	7.1	46	ABarapp	246	0	0	0		0	0	0	0	0
40	1	35	30	-1	365	334	22.1	50	ABplapp	57	0	0	0		0	0	0	0	0
41	1	42	48	-1	215	388	15.1	46	ABplppp	422	262	0	0		0	0	0	0	0
42	1	18	22	-1	567	195	20.0	51	ABarpaa	462	652	0	0		0	0	0	0	0
43	1	8	8	-1	107	168	10.0	47	ABprppp	432	528	0	0		0	0	0	0	0
44	1	26	12	-1	469	269	21.6	52	ABplapa	497	-435	0	0		0	0	0	0	0
45	1	28	49	-1	475	365	21.1	50	ABplaap	483	1063	0	0		0	0	0	0	0
46	1	24	24	29	489	342	8.8	51	MSaa	291	-469	0	0		0	0	0	0	0
47	1	34	37	-1	459	209	15.7	50	ABarpap	481	137	0	0		0	0	0	0	0
48	1	48	50	-1	66	167	7.0	24	polar1	753	0	0	0		0	0	0	0	0
