# Supplementary material for: The AP-2 Transcription Factor APTF-2 Is Required for Neuroblast and Epidermal Morphogenesis in Caenorhabditis elegans Embryogenesis
Source: PLoS Genet. 2016 May 13;12(5):e1006048. doi: 10.1371/journal.pgen.1006048 (PMC4866721; doi:10.1371/journal.pgen.1006048)
Supplement: S6 Text — (ZIP) [file pgen.1006048.s034.zip › nuclei/t053-nuclei]

1	1	12	40	-1	542	163	11.0	47	ABarapa	125	0	0	0		0	0	0	0	0
2	1	32	27	-1	360	267	6.4	39	MSpap	254	163	0	0		0	0	0	0	0
3	1	18	36	-1	540	287	14.8	49	ABalapp	486	449	0	0		0	0	0	0	0
4	1	36	20	-1	439	167	22.3	53	ABarppa	26	0	0	0		0	0	0	0	0
5	1	16	5	-1	221	330	14.6	47	Epl	439	180	0	0		0	0	0	0	0
6	1	7	43	-1	528	430	18.9	48	ABalppa	480	-887	0	0		0	0	0	0	0
7	1	14	14	-1	366	135	9.5	48	ABpraap	461	150	0	0		0	0	0	0	0
8	1	43	28	-1	109	170	9.9	45	ABprppp	439	83	0	0		0	0	0	0	0
9	1	13	4	-1	591	355	6.9	45	ABalaap	112	0	0	0		0	0	0	0	0
10	1	22	16	-1	324	234	21.5	53	Caa	534	123	0	0		0	0	0	0	0
11	1	20	44	-1	295	105	9.2	45	ABprpaa	220	0	0	0		0	0	0	0	0
12	1	44	23	-1	466	275	21.3	51	ABplapa	505	-428	0	0		0	0	0	0	0
13	1	32	13	-1	433	262	8.3	38	MSpaa	163	0	0	0		0	0	0	0	0
14	1	15	15	-1	632	276	18.0	49	ABalapa	155	0	0	0		0	0	0	0	0
15	1	11	7	-1	335	135	20.6	49	ABarppp	457	-985	0	0		0	0	0	0	0
16	1	4	32	-1	616	242	8.2	47	ABaraaa	102	0	0	0		0	0	0	0	0
17	1	19	33	-1	174	299	6.3	48	P4	439	613	0	0		0	0	0	0	0
18	1	6	49	-1	412	425	21.7	49	ABplpaa	490	1027	0	0		0	0	0	0	0
19	1	8	9	-1	358	310	17.1	51	Ear	478	-769	0	0		0	0	0	0	0
20	1	31	35	-1	296	209	7.1	47	MSpp	339	-709	0	0		0	0	0	0	0
21	1	29	25	-1	107	237	17.6	52	Cpp	490	255	0	0		0	0	0	0	0
22	1	42	42	-1	566	195	20.1	52	ABarpaa	515	-114	0	0		0	0	0	0	0
23	1	27	29	-1	206	171	22.3	54	Cpa	528	-398	0	0		0	0	0	0	0
24	1	46	8	-1	455	336	7.7	41	MSaap	260	154	0	0		0	0	0	0	0
25	1	26	22	-1	435	434	13.0	48	ABalppp	468	-267	0	0		0	0	0	0	0
26	1	2	11	-1	536	425	10.8	47	ABalpap	347	0	0	0		0	0	0	0	0
27	1	35	6	-1	289	365	8.9	46	Eal	448	-345	0	0		0	0	0	0	0
28	1	1	12	-1	292	379	22.6	49	ABplppa	490	498	0	0		0	0	0	0	0
29	1	46	1	-1	522	348	8.2	40	MSaaa	261	150	0	0		0	0	0	0	0
30	1	40	18	-1	367	340	21.8	52	ABplapp	498	-371	0	0		0	0	0	0	0
31	1	34	2	-1	324	81	16.9	47	ABprapa	492	0	0	0		0	0	0	0	0
32	1	5	38	-1	618	381	16.4	49	ABalpaa	479	509	0	0		0	0	0	0	0
33	1	30	26	-1	137	120	15.8	45	ABprppa	110	0	0	0		0	0	0	0	0
34	1	10	37	-1	312	419	14.8	46	ABplpap	466	500	0	0		0	0	0	0	0
35	1	37	10	-1	188	142	6.9	45	ABprpap	450	461	0	0		0	0	0	0	0
36	1	24	47	-1	385	381	9.5	50	MSap	-514	0	0	0		0	0	0	0	0
37	1	47	45	-1	462	209	15.4	51	ABarpap	502	361	0	0		0	0	0	0	0
38	1	39	3	-1	442	163	7.2	45	ABarapp	460	537	0	0		0	0	0	0	0
39	1	33	46	-1	659	315	10.3	47	ABalaaa	444	190	0	0		0	0	0	0	0
40	1	3	30	-1	450	108	15.7	48	ABpraaa	256	0	0	0		0	0	0	0	0
41	1	9	24	-1	216	110	15.4	48	ABprapp	475	1049	0	0		0	0	0	0	0
42	1	38	41	-1	218	187	11.1	46	Epr	427	-1275	0	0		0	0	0	0	0
43	1	17	34	-1	575	298	23.7	53	ABplaaa	531	-1025	0	0		0	0	0	0	0
44	1	23	48	-1	202	304	22.2	53	Cap	537	-642	0	0		0	0	0	0	0
45	1	21	31	-1	136	350	13.4	46	Da	429	-654	0	0		0	0	0	0	0
46	1	25	17	-1	516	239	6.4	47	ABaraap	165	0	0	0		0	0	0	0	0
47	1	28	19	-1	110	240	6.5	44	Dp	425	104	0	0		0	0	0	0	0
48	1	41	21	-1	219	393	15.6	45	ABplppp	428	174	0	0		0	0	0	0	0
49	1	45	39	-1	474	367	21.0	49	ABplaap	467	-126	0	0		0	0	0	0	0
50	1	48	50	-1	65	166	7.1	29	polar1	754	0	0	0		0	0	0	0	0
