# Supplementary material for: The AP-2 Transcription Factor APTF-2 Is Required for Neuroblast and Epidermal Morphogenesis in Caenorhabditis elegans Embryogenesis
Source: PLoS Genet. 2016 May 13;12(5):e1006048. doi: 10.1371/journal.pgen.1006048 (PMC4866721; doi:10.1371/journal.pgen.1006048)
Supplement: S6 Text — (ZIP) [file pgen.1006048.s034.zip › nuclei/t054-nuclei]

1	1	29	3	-1	530	341	7.4	39	MSaaa	273	-1106	0	0		0	0	0	0	0
2	1	31	33	-1	319	79	17.9	46	ABprapa	260	0	0	0		0	0	0	0	0
3	1	38	38	-1	438	164	7.0	46	ABarapp	237	0	0	0		0	0	0	0	0
4	1	9	48	-1	600	349	7.0	46	ABalaap	456	296	0	0		0	0	0	0	0
5	1	5	40	-1	221	320	14.8	48	Epl	466	698	0	0		0	0	0	0	0
6	1	27	5	-1	292	354	9.5	47	Eal	153	0	0	0		0	0	0	0	0
7	1	15	43	-1	335	146	20.5	50	ABarppp	504	-299	0	0		0	0	0	0	0
8	1	24	14	-1	448	328	7.2	41	MSaap	289	151	0	0		0	0	0	0	0
9	1	19	35	-1	362	302	16.2	49	Ear	497	217	0	0		0	0	0	0	0
10	1	35	10	-1	183	138	7.4	45	ABprpap	445	334	0	0		0	0	0	0	0
11	1	26	20	-1	532	421	10.2	48	ABalpap	-273	0	0	0		0	0	0	0	0
12	1	28	39	-1	303	382	22.7	50	ABplppa	244	0	0	0		0	0	0	0	0
13	1	13	4	-1	441	255	7.7	39	MSpaa	293	160	0	0		0	0	0	0	0
14	1	7	32	-1	368	129	9.8	48	ABpraap	480	983	0	0		0	0	0	0	0
15	1	14	18	-1	637	272	18.6	50	ABalapa	466	1520	0	0		0	0	0	0	0
16	1	10	28	-1	332	242	22.0	53	Caa	517	-888	0	0		0	0	0	0	0
17	1	46	24	-1	523	233	6.5	48	ABaraap	-1	0	0	0		0	0	0	0	0
18	1	30	45	-1	376	343	21.2	49	ABplapp	495	417	0	0		0	0	0	0	0
19	1	47	44	-1	112	242	6.5	46	Dp	370	-233	0	0		0	0	0	0	0
20	1	4	30	-1	436	166	22.0	53	ABarppa	538	-609	0	0		0	0	0	0	0
21	1	48	51	-1	228	396	15.5	45	ABplppp	448	282	0	0		0	0	0	0	0
22	1	25	26	-1	440	427	12.8	49	ABalppp	63	0	0	0		0	0	0	0	0
23	1	12	47	-1	465	277	20.7	50	ABplapa	498	-1496	0	0		0	0	0	0	0
24	1	41	23	-1	213	108	15.8	49	ABprapp	490	-680	0	0		0	0	0	0	0
25	1	21	25	-1	112	244	17.9	52	Cpp	524	205	0	0		0	0	0	0	0
26	1	33	21	-1	133	117	15.2	45	ABprppa	444	1057	0	0		0	0	0	0	0
27	1	2	9	-1	351	253	6.0	40	MSpap	315	-482	0	0		0	0	0	0	0
28	1	8	1	-1	107	171	10.1	45	ABprppp	440	-546	0	0		0	0	0	0	0
29	1	23	17	-1	208	168	22.0	55	Cpa	550	-238	0	0		0	0	0	0	0
30	1	40	31	-1	443	105	15.8	47	ABpraaa	473	-113	0	0		0	0	0	0	0
31	1	45	15	-1	142	349	13.5	46	Da	459	69	0	0		0	0	0	0	0
32	1	16	42	-1	612	233	8.3	46	ABaraaa	445	116	0	0		0	0	0	0	0
33	1	17	34	-1	172	298	6.4	48	P4	432	869	0	0		0	0	0	0	0
34	1	43	29	-1	573	303	23.7	52	ABplaaa	-412	0	0	0		0	0	0	0	0
35	1	20	11	27	297	196	8.0	45	MSpp	273	541	0	0		0	0	0	0	0
36	1	3	19	-1	537	287	15.1	48	ABalapp	470	-1391	0	0		0	0	0	0	0
37	1	34	12	-1	317	419	14.4	47	ABplpap	470	65	0	0		0	0	0	0	0
38	1	32	49	-1	622	383	16.2	48	ABalpaa	485	-431	0	0		0	0	0	0	0
39	1	49	6	-1	482	366	21.1	49	ABplaap	-366	0	0	0		0	0	0	0	0
40	1	1	7	-1	542	158	11.9	47	ABarapa	470	1238	0	0		0	0	0	0	0
41	1	42	37	-1	213	192	11.5	46	Epr	394	0	0	0		0	0	0	0	0
42	1	22	2	-1	558	192	20.5	53	ABarpaa	515	-1229	0	0		0	0	0	0	0
43	1	6	36	-1	532	430	18.2	48	ABalppa	448	47	0	0		0	0	0	0	0
44	1	11	13	-1	289	96	9.5	45	ABprpaa	421	-765	0	0		0	0	0	0	0
45	1	37	8	-1	461	205	15.6	49	ABarpap	462	415	0	0		0	0	0	0	0
46	1	39	46	-1	660	304	11.2	48	ABalaaa	156	0	0	0		0	0	0	0	0
47	1	36	16	50	382	365	9.3	47	MSap	299	-519	0	0		0	0	0	0	0
48	1	44	41	-1	205	312	22.2	53	Cap	525	1110	0	0		0	0	0	0	0
49	1	18	22	-1	419	426	21.2	50	ABplpaa	485	625	0	0		0	0	0	0	0
50	1	50	52	-1	66	164	6.9	25	polar1	572	0	0	0		0	0	0	0	0
