# Supplementary material for: The AP-2 Transcription Factor APTF-2 Is Required for Neuroblast and Epidermal Morphogenesis in Caenorhabditis elegans Embryogenesis
Source: PLoS Genet. 2016 May 13;12(5):e1006048. doi: 10.1371/journal.pgen.1006048 (PMC4866721; doi:10.1371/journal.pgen.1006048)
Supplement: S6 Text — (ZIP) [file pgen.1006048.s034.zip › nuclei/t055-nuclei]

1	1	28	37	-1	109	168	10.2	45	ABprppp	448	1111	0	0		0	0	0	0	0
2	1	42	20	-1	556	199	20.8	52	ABarpaa	-195	0	0	0		0	0	0	0	0
3	1	1	25	-1	532	341	7.3	40	MSaaa	374	783	0	0		0	0	0	0	0
4	1	13	51	-1	445	249	7.3	40	MSpaa	395	-269	0	0		0	0	0	0	0
5	1	6	15	-1	293	338	9.8	46	Eal	469	-1246	0	0		0	0	0	0	0
6	1	39	12	-1	483	370	21.2	50	ABplaap	484	1323	0	0		0	0	0	0	0
7	1	40	42	-1	538	158	12.3	47	ABarapa	108	0	0	0		0	0	0	0	0
8	1	45	16	-1	458	209	15.6	49	ABarpap	490	186	0	0		0	0	0	0	0
9	1	27	33	-1	346	257	5.7	40	MSpap	369	142	0	0		0	0	0	0	0
10	1	10	49	-1	180	142	7.3	47	ABprpap	292	0	0	0		0	0	0	0	0
11	1	35	26	-1	260	218	6.5	40	MSppp	278	856	0	0		0	0	0	0	0
12	1	37	3	-1	320	422	14.6	47	ABplpap	476	474	0	0		0	0	0	0	0
13	1	44	6	-1	285	97	9.4	44	ABprpaa	438	766	0	0		0	0	0	0	0
14	1	8	29	-1	442	324	6.8	40	MSaap	401	-1132	0	0		0	0	0	0	0
15	1	31	50	-1	145	348	13.5	46	Da	463	143	0	0		0	0	0	0	0
16	1	47	35	-1	351	359	7.7	40	MSapp	264	-201	0	0		0	0	0	0	0
17	1	29	24	-1	208	180	22.2	56	Cpa	560	741	0	0		0	0	0	0	0
18	1	15	43	-1	628	265	18.6	51	ABalapa	499	-1221	0	0		0	0	0	0	0
19	1	36	40	-1	526	283	14.7	46	ABalapp	459	415	0	0		0	0	0	0	0
20	1	11	28	-1	528	417	10.2	48	ABalpap	111	0	0	0		0	0	0	0	0
21	1	26	31	-1	133	118	15.5	45	ABprppa	459	-128	0	0		0	0	0	0	0
22	1	49	47	-1	416	426	21.3	48	ABplpaa	484	345	0	0		0	0	0	0	0
23	1	24	48	-1	211	106	15.5	47	ABprapp	-350	0	0	0		0	0	0	0	0
24	1	17	46	-1	530	232	6.6	48	ABaraap	109	0	0	0		0	0	0	0	0
25	1	25	13	-1	105	251	18.0	52	Cpp	268	0	0	0		0	0	0	0	0
26	1	22	4	-1	441	427	12.6	49	ABalppp	461	1004	0	0		0	0	0	0	0
27	1	35	23	-1	319	164	7.5	39	MSppa	542	0	0	0		0	0	0	0	0
28	1	16	44	-1	322	248	22.0	53	Caa	526	-336	0	0		0	0	0	0	0
29	1	34	10	-1	568	307	23.2	52	ABplaaa	520	36	0	0		0	0	0	0	0
30	1	20	2	-1	432	175	22.1	54	ABarppa	535	-1126	0	0		0	0	0	0	0
31	1	30	8	-1	452	107	16.1	48	ABpraaa	187	0	0	0		0	0	0	0	0
32	1	14	36	-1	367	120	10.5	49	ABpraap	137	0	0	0		0	0	0	0	0
33	1	2	17	-1	319	82	17.6	47	ABprapa	426	-493	0	0		0	0	0	0	0
34	1	33	39	-1	168	299	6.7	48	P4	477	677	0	0		0	0	0	0	0
35	1	9	41	-1	358	293	15.2	50	Ear	502	1485	0	0		0	0	0	0	0
36	1	43	38	-1	532	432	17.9	48	ABalppa	480	-371	0	0		0	0	0	0	0
37	1	41	7	-1	209	196	11.8	47	Epr	456	699	0	0		0	0	0	0	0
38	1	3	5	-1	441	161	7.0	45	ABarapp	85	0	0	0		0	0	0	0	0
39	1	12	11	-1	311	384	22.7	48	ABplppa	465	-939	0	0		0	0	0	0	0
40	1	5	27	-1	225	317	14.6	48	Epl	478	-223	0	0		0	0	0	0	0
41	1	48	18	-1	208	311	21.8	52	Cap	500	679	0	0		0	0	0	0	0
42	1	32	1	-1	614	228	9.3	46	ABaraaa	462	854	0	0		0	0	0	0	0
43	1	7	45	-1	329	147	20.2	50	ABarppp	477	489	0	0		0	0	0	0	0
44	1	19	22	-1	111	243	7.0	46	Dp	405	-1173	0	0		0	0	0	0	0
45	1	18	30	-1	378	341	21.0	49	ABplapp	498	878	0	0		0	0	0	0	0
46	1	46	21	-1	661	314	12.1	46	ABalaaa	308	0	0	0		0	0	0	0	0
47	1	23	34	-1	458	281	20.6	50	ABplapa	492	23	0	0		0	0	0	0	0
48	1	4	9	-1	602	352	7.7	45	ABalaap	124	0	0	0		0	0	0	0	0
49	1	38	32	-1	614	385	16.1	49	ABalpaa	484	1369	0	0		0	0	0	0	0
50	1	47	19	-1	403	379	10.3	40	MSapa	111	0	0	0		0	0	0	0	0
51	1	21	14	-1	232	397	15.6	45	ABplppp	430	194	0	0		0	0	0	0	0
52	1	50	52	-1	67	165	7.1	28	polar1	842	0	0	0		0	0	0	0	0
