# Supplementary material for: The AP-2 Transcription Factor APTF-2 Is Required for Neuroblast and Epidermal Morphogenesis in Caenorhabditis elegans Embryogenesis
Source: PLoS Genet. 2016 May 13;12(5):e1006048. doi: 10.1371/journal.pgen.1006048 (PMC4866721; doi:10.1371/journal.pgen.1006048)
Supplement: S6 Text — (ZIP) [file pgen.1006048.s034.zip › nuclei/t056-nuclei]

1	1	42	22	-1	610	227	8.6	46	ABaraaa	439	412	0	0		0	0	0	0	0
2	1	30	26	-1	430	174	21.8	52	ABarppa	507	387	0	0		0	0	0	0	0
3	1	12	27	-1	326	420	14.0	47	ABplpap	455	294	0	0		0	0	0	0	0
4	1	26	42	-1	444	427	13.0	46	ABalppp	343	0	0	0		0	0	0	0	0
5	1	38	3	-1	440	150	7.8	46	ABarapp	79	0	0	0		0	0	0	0	0
6	1	13	19	-1	280	90	10.0	45	ABprpaa	48	0	0	0		0	0	0	0	0
7	1	37	34	-1	207	195	12.1	48	Epr	463	-24	0	0		0	0	0	0	0
8	1	31	5	-1	446	107	16.8	47	ABpraaa	443	-147	0	0		0	0	0	0	0
9	1	48	16	-1	600	339	9.0	45	ABalaap	201	0	0	0		0	0	0	0	0
10	1	29	44	-1	567	311	23.2	50	ABplaaa	482	58	0	0		0	0	0	0	0
11	1	39	12	-1	314	387	22.4	48	ABplppa	479	188	0	0		0	0	0	0	0
12	1	6	45	-1	488	367	20.7	48	ABplaap	471	412	0	0		0	0	0	0	0
13	1	25	18	-1	107	254	18.2	52	Cpp	502	644	0	0		0	0	0	0	0
14	1	51	1	-1	240	397	15.6	45	ABplppp	-135	0	0	0		0	0	0	0	0
15	1	5	33	-1	283	327	9.6	48	Eal	280	0	0	0		0	0	0	0	0
16	1	8	46	-1	461	200	15.6	49	ABarpap	468	119	0	0		0	0	0	0	0
17	1	33	48	-1	316	78	18.4	48	ABprapa	470	-160	0	0		0	0	0	0	0
18	1	41	32	-1	219	325	21.5	51	Cap	495	-202	0	0		0	0	0	0	0
19	1	50	17	-1	405	381	10.1	40	MSapa	319	1366	0	0		0	0	0	0	0
20	1	2	28	-1	554	192	20.6	51	ABarpaa	509	174	0	0		0	0	0	0	0
21	1	46	6	-1	660	301	12.2	48	ABalaaa	460	1176	0	0		0	0	0	0	0
22	1	44	14	-1	109	247	7.5	44	Dp	441	855	0	0		0	0	0	0	0
23	1	27	25	-1	321	157	7.4	41	MSppa	365	202	0	0		0	0	0	0	0
24	1	17	8	-1	206	195	22.0	55	Cpa	550	725	0	0		0	0	0	0	0
25	1	3	50	-1	538	335	6.8	40	MSaaa	392	-476	0	0		0	0	0	0	0
26	1	11	9	-1	254	210	6.0	40	MSppp	228	0	0	0		0	0	0	0	0
27	1	40	29	-1	225	307	14.8	49	Epl	489	-412	0	0		0	0	0	0	0
28	1	20	11	-1	538	414	9.6	48	ABalpap	479	-75	0	0		0	0	0	0	0
29	1	14	21	-1	433	329	6.8	41	MSaap	98	0	0	0		0	0	0	0	0
30	1	45	40	-1	383	346	21.0	49	ABplapp	493	160	0	0		0	0	0	0	0
31	1	21	41	-1	134	116	16.0	46	ABprppa	460	352	0	0		0	0	0	0	0
32	1	49	10	-1	616	377	17.0	50	ABalpaa	313	0	0	0		0	0	0	0	0
33	1	9	38	-1	332	244	6.1	43	MSpap	422	716	0	0		0	0	0	0	0
34	1	47	43	-1	457	283	20.4	49	ABplapa	486	657	0	0		0	0	0	0	0
35	1	16	31	-1	339	357	6.9	42	MSapp	280	1683	0	0		0	0	0	0	0
36	1	32	49	-1	373	114	10.9	49	ABpraap	-29	0	0	0		0	0	0	0	0
37	1	1	20	-1	102	169	10.7	46	ABprppp	237	0	0	0		0	0	0	0	0
38	1	36	39	-1	532	431	17.6	48	ABalppa	451	-133	0	0		0	0	0	0	0
39	1	34	30	-1	164	299	6.7	47	P4	473	-1229	0	0		0	0	0	0	0
40	1	19	13	-1	519	275	14.3	48	ABalapp	648	0	0	0		0	0	0	0	0
41	1	35	2	-1	357	289	14.6	51	Ear	498	639	0	0		0	0	0	0	0
42	1	7	24	-1	534	153	12.9	47	ABarapa	450	-293	0	0		0	0	0	0	0
43	1	18	47	-1	618	261	19.0	49	ABalapa	489	247	0	0		0	0	0	0	0
44	1	28	51	-1	321	250	21.8	53	Caa	526	-444	0	0		0	0	0	0	0
45	1	43	36	-1	332	149	20.3	50	ABarppp	178	0	0	0		0	0	0	0	0
46	1	24	23	-1	522	228	6.6	47	ABaraap	305	0	0	0		0	0	0	0	0
47	1	22	37	-1	415	426	21.2	48	ABplpaa	480	224	0	0		0	0	0	0	0
48	1	23	7	-1	207	114	16.2	47	ABprapp	148	0	0	0		0	0	0	0	0
49	1	10	35	-1	169	135	7.3	46	ABprpap	460	1568	0	0		0	0	0	0	0
50	1	15	4	-1	144	347	14.3	47	Da	428	-507	0	0		0	0	0	0	0
51	1	4	15	-1	451	241	6.5	42	MSpaa	-250	0	0	0		0	0	0	0	0
52	1	52	-1	-1	67	163	6.5	29	polar1	-62	0	0	0		0	0	0	0	0
