# Supplementary material for: The AP-2 Transcription Factor APTF-2 Is Required for Neuroblast and Epidermal Morphogenesis in Caenorhabditis elegans Embryogenesis
Source: PLoS Genet. 2016 May 13;12(5):e1006048. doi: 10.1371/journal.pgen.1006048 (PMC4866721; doi:10.1371/journal.pgen.1006048)
Supplement: S6 Text — (ZIP) [file pgen.1006048.s034.zip › nuclei/t057-nuclei]

1	1	14	39	-1	243	401	15.4	46	ABplppp	448	-136	0	0		0	0	0	0	0
2	1	41	45	-1	359	285	13.9	49	Ear	483	-20	0	0		0	0	0	0	0
3	1	5	7	-1	428	147	7.6	46	ABarapp	17	0	0	0		0	0	0	0	0
4	1	50	38	-1	148	345	14.7	46	Da	452	424	0	0		0	0	0	0	0
5	1	8	31	-1	439	106	16.9	47	ABpraaa	461	-865	0	0		0	0	0	0	0
6	1	21	29	-1	657	295	12.8	47	ABalaaa	461	239	0	0		0	0	0	0	0
7	1	48	30	-1	198	119	16.8	48	ABprapp	472	-1315	0	0		0	0	0	0	0
8	1	24	12	-1	204	208	21.5	54	Cpa	541	1009	0	0		0	0	0	0	0
9	1	26	22	-1	248	216	6.0	40	MSppp	402	111	0	0		0	0	0	0	0
10	1	32	48	-1	619	377	16.3	48	ABalpaa	278	0	0	0		0	0	0	0	0
11	1	28	15	-1	543	410	9.2	48	ABalpap	62	0	0	0		0	0	0	0	0
12	1	11	35	-1	315	393	22.4	48	ABplppa	482	-1205	0	0		0	0	0	0	0
13	1	40	3	-1	511	268	14.4	48	ABalapp	32	0	0	0		0	0	0	0	0
14	1	22	8	-1	110	251	7.8	46	Dp	98	0	0	0		0	0	0	0	0
15	1	51	32	-1	454	234	6.5	41	MSpaa	389	1721	0	0		0	0	0	0	0
16	1	9	24	-1	596	323	10.1	44	ABalaap	448	496	0	0		0	0	0	0	0
17	1	19	34	-1	409	378	10.0	41	MSapa	367	-202	0	0		0	0	0	0	0
18	1	13	49	-1	104	250	18.4	53	Cpp	522	371	0	0		0	0	0	0	0
19	1	6	23	-1	269	88	10.5	46	ABprpaa	448	-394	0	0		0	0	0	0	0
20	1	37	9	-1	107	173	9.3	45	ABprppp	455	-664	0	0		0	0	0	0	0
21	1	29	2	-1	422	331	6.1	42	MSaap	76	0	0	0		0	0	0	0	0
22	1	1	5	-1	609	219	10.2	48	ABaraaa	189	0	0	0		0	0	0	0	0
23	1	46	6	-1	526	223	6.6	46	ABaraap	-19	0	0	0		0	0	0	0	0
24	1	42	10	-1	525	144	13.1	47	ABarapa	-257	0	0	0		0	0	0	0	0
25	1	23	41	-1	320	153	7.3	41	MSppa	402	478	0	0		0	0	0	0	0
26	1	2	44	-1	424	177	21.3	53	ABarppa	510	262	0	0		0	0	0	0	0
27	1	3	40	-1	332	425	13.9	49	ABplpap	2	0	0	0		0	0	0	0	0
28	1	20	43	-1	548	188	21.0	52	ABarpaa	473	1303	0	0		0	0	0	0	0
29	1	27	11	-1	224	305	14.5	50	Epl	73	0	0	0		0	0	0	0	0
30	1	39	27	-1	160	303	7.1	47	P4	451	972	0	0		0	0	0	0	0
31	1	35	17	-1	335	357	5.9	40	MSapp	334	88	0	0		0	0	0	0	0
32	1	18	21	-1	216	330	21.1	53	Cap	532	444	0	0		0	0	0	0	0
33	1	15	50	-1	294	324	9.3	48	Eal	95	0	0	0		0	0	0	0	0
34	1	7	51	-1	205	203	12.4	48	Epr	124	0	0	0		0	0	0	0	0
35	1	49	14	-1	175	136	7.0	45	ABprpap	323	0	0	0		0	0	0	0	0
36	1	45	37	-1	331	158	20.2	49	ABarppp	224	0	0	0		0	0	0	0	0
37	1	47	33	-1	422	429	21.1	48	ABplpaa	471	17	0	0		0	0	0	0	0
38	1	33	19	-1	323	237	6.0	42	MSpap	413	45	0	0		0	0	0	0	0
39	1	38	1	-1	537	432	17.3	49	ABalppa	484	-132	0	0		0	0	0	0	0
40	1	30	46	-1	384	352	20.7	50	ABplapp	495	356	0	0		0	0	0	0	0
41	1	31	26	-1	128	117	15.6	46	ABprppa	465	979	0	0		0	0	0	0	0
42	1	4	28	-1	441	426	12.9	46	ABalppp	133	0	0	0		0	0	0	0	0
43	1	34	47	-1	455	279	20.6	50	ABplapa	500	-198	0	0		0	0	0	0	0
44	1	10	42	-1	566	320	23.1	51	ABplaaa	518	-1243	0	0		0	0	0	0	0
45	1	12	4	-1	488	366	20.9	49	ABplaap	474	-249	0	0		0	0	0	0	0
46	1	16	36	-1	452	202	15.0	47	ABarpap	446	126	0	0		0	0	0	0	0
47	1	43	25	-1	614	262	19.3	50	ABalapa	467	-990	0	0		0	0	0	0	0
48	1	17	16	-1	308	85	19.3	47	ABprapa	471	-489	0	0		0	0	0	0	0
49	1	36	13	-1	362	107	11.6	49	ABpraap	494	-50	0	0		0	0	0	0	0
50	1	25	18	-1	540	331	6.7	43	MSaaa	388	115	0	0		0	0	0	0	0
51	1	44	20	-1	322	260	21.5	52	Caa	469	96	0	0		0	0	0	0	0
