# Supplementary material for: The AP-2 Transcription Factor APTF-2 Is Required for Neuroblast and Epidermal Morphogenesis in Caenorhabditis elegans Embryogenesis
Source: PLoS Genet. 2016 May 13;12(5):e1006048. doi: 10.1371/journal.pgen.1006048 (PMC4866721; doi:10.1371/journal.pgen.1006048)
Supplement: S6 Text — (ZIP) [file pgen.1006048.s034.zip › nuclei/t058-nuclei]

1	1	39	5	-1	538	435	16.7	48	ABalppa	465	816	0	0		0	0	0	0	0
2	1	21	11	-1	427	329	6.0	42	MSaap	421	93	0	0		0	0	0	0	0
3	1	13	16	-1	509	274	14.9	46	ABalapp	462	293	0	0		0	0	0	0	0
4	1	45	9	-1	488	370	21.3	50	ABplaap	498	-232	0	0		0	0	0	0	0
5	1	22	34	-1	607	208	10.7	47	ABaraaa	-242	0	0	0		0	0	0	0	0
6	1	23	22	-1	528	221	6.5	46	ABaraap	16	0	0	0		0	0	0	0	0
7	1	3	37	-1	422	143	7.7	46	ABarapp	314	0	0	0		0	0	0	0	0
8	1	14	7	-1	113	256	7.9	45	Dp	2	0	0	0		0	0	0	0	0
9	1	20	30	-1	112	175	9.3	45	ABprppp	644	0	0	0		0	0	0	0	0
10	1	24	43	-1	525	145	12.9	48	ABarapa	-91	0	0	0		0	0	0	0	0
11	1	29	50	-1	229	305	14.5	50	Epl	499	308	0	0		0	0	0	0	0
12	1	8	14	-1	202	217	21.3	54	Cpa	537	177	0	0		0	0	0	0	0
13	1	49	41	-1	357	105	12.1	49	ABpraap	495	126	0	0		0	0	0	0	0
14	1	35	40	-1	180	129	7.3	46	ABprpap	227	0	0	0		0	0	0	0	0
15	1	11	32	-1	544	409	9.4	47	ABalpap	62	0	0	0		0	0	0	0	0
16	1	48	27	-1	301	90	19.9	47	ABprapa	133	0	0	0		0	0	0	0	0
17	1	31	31	-1	328	358	5.9	40	MSapp	361	403	0	0		0	0	0	0	0
18	1	50	8	-1	547	323	6.1	42	MSaaa	391	0	0	0		0	0	0	0	0
19	1	38	38	-1	321	230	6.0	41	MSpap	113	0	0	0		0	0	0	0	0
20	1	51	47	-1	320	272	21.6	51	Caa	511	1015	0	0		0	0	0	0	0
21	1	32	33	-1	212	340	21.1	53	Cap	533	-407	0	0		0	0	0	0	0
22	1	9	24	-1	237	216	5.5	39	MSppp	68	0	0	0		0	0	0	0	0
23	1	19	3	-1	272	87	10.8	45	ABprpaa	445	186	0	0		0	0	0	0	0
24	1	16	10	-1	592	315	10.7	45	ABalaap	-101	0	0	0		0	0	0	0	0
25	1	47	23	-1	613	257	19.9	50	ABalapa	489	-443	0	0		0	0	0	0	0
26	1	41	21	-1	127	119	14.9	46	ABprppa	452	753	0	0		0	0	0	0	0
27	1	30	48	-1	167	309	6.9	48	P4	479	1071	0	0		0	0	0	0	0
28	1	42	39	-1	443	425	12.3	47	ABalppp	324	0	0	0		0	0	0	0	0
29	1	6	15	-1	656	287	12.4	47	ABalaaa	448	202	0	0		0	0	0	0	0
30	1	7	1	-1	199	120	17.5	47	ABprapp	100	0	0	0		0	0	0	0	0
31	1	5	26	-1	433	103	17.5	48	ABpraaa	481	-1478	0	0		0	0	0	0	0
32	1	15	17	-1	454	236	6.5	42	MSpaa	405	-521	0	0		0	0	0	0	0
33	1	37	13	-1	429	435	20.9	48	ABplpaa	481	0	0	0		0	0	0	0	0
34	1	17	2	-1	418	376	10.3	41	MSapa	388	-217	0	0		0	0	0	0	0
35	1	12	46	-1	321	400	21.4	47	ABplppa	450	874	0	0		0	0	0	0	0
36	1	46	42	-1	450	203	14.7	47	ABarpap	488	0	0	0		0	0	0	0	0
37	1	36	44	-1	323	164	20.0	49	ABarppp	489	545	0	0		0	0	0	0	0
38	1	4	51	-1	147	347	13.9	48	Da	472	-769	0	0		0	0	0	0	0
39	1	1	19	-1	247	402	15.4	46	ABplppp	395	0	0	0		0	0	0	0	0
40	1	27	4	-1	336	423	13.4	48	ABplpap	2	0	0	0		0	0	0	0	0
41	1	25	18	-1	325	151	7.1	42	MSppa	390	-983	0	0		0	0	0	0	0
42	1	44	25	-1	568	320	23.0	50	ABplaaa	506	-299	0	0		0	0	0	0	0
43	1	28	6	-1	538	180	21.4	51	ABarpaa	513	-942	0	0		0	0	0	0	0
44	1	26	12	-1	414	186	21.5	52	ABarppa	521	136	0	0		0	0	0	0	0
45	1	2	29	-1	364	276	14.1	50	Ear	495	452	0	0		0	0	0	0	0
46	1	40	45	-1	384	363	20.9	50	ABplapp	494	-64	0	0		0	0	0	0	0
47	1	43	35	-1	447	280	21.0	49	ABplapa	486	-200	0	0		0	0	0	0	0
48	1	10	36	-1	613	378	15.7	48	ABalpaa	480	1244	0	0		0	0	0	0	0
49	1	18	28	-1	105	262	17.9	52	Cpp	442	0	0	0		0	0	0	0	0
50	1	33	20	-1	299	322	9.4	49	Eal	485	-313	0	0		0	0	0	0	0
51	1	34	49	-1	203	207	12.1	48	Epr	457	836	0	0		0	0	0	0	0
