# Supplementary material for: The AP-2 Transcription Factor APTF-2 Is Required for Neuroblast and Epidermal Morphogenesis in Caenorhabditis elegans Embryogenesis
Source: PLoS Genet. 2016 May 13;12(5):e1006048. doi: 10.1371/journal.pgen.1006048 (PMC4866721; doi:10.1371/journal.pgen.1006048)
Supplement: S6 Text — (ZIP) [file pgen.1006048.s034.zip › nuclei/t059-nuclei]

1	1	30	17	-1	192	123	17.9	48	ABprapp	405	0	0	0		0	0	0	0	0
2	1	34	32	-1	420	366	9.1	41	MSapa	369	420	0	0		0	0	0	0	0
3	1	23	15	-1	258	85	11.2	46	ABprpaa	461	-1183	0	0		0	0	0	0	0
4	1	40	12	-1	344	422	12.8	48	ABplpap	466	-309	0	0		0	0	0	0	0
5	1	1	13	-1	544	434	16.2	47	ABalppa	196	0	0	0		0	0	0	0	0
6	1	43	39	-1	534	181	20.9	51	ABarpaa	494	-197	0	0		0	0	0	0	0
7	1	8	34	-1	117	254	8.0	45	Dp	402	998	0	0		0	0	0	0	0
8	1	18	41	-1	548	317	6.0	43	MSaaa	356	0	0	0		0	0	0	0	0
9	1	4	5	-1	487	373	21.4	51	ABplaap	511	1742	0	0		0	0	0	0	0
10	1	24	7	-1	584	300	11.4	45	ABalaap	-213	0	0	0		0	0	0	0	0
11	1	2	37	-1	430	319	5.9	42	MSaap	513	0	0	0		0	0	0	0	0
12	1	44	51	-1	407	187	21.4	52	ABarppa	517	-1426	0	0		0	0	0	0	0
13	1	33	33	-1	427	438	20.0	48	ABplpaa	479	-1111	0	0		0	0	0	0	0
14	1	12	29	-1	196	228	21.4	54	Cpa	546	222	0	0		0	0	0	0	0
15	1	29	26	-1	658	283	12.6	48	ABalaaa	-135	0	0	0		0	0	0	0	0
16	1	3	50	-1	505	268	15.1	47	ABalapp	459	369	0	0		0	0	0	0	0
17	1	32	22	-1	450	236	6.1	42	MSpaa	422	980	0	0		0	0	0	0	0
18	1	41	8	-1	320	144	6.6	40	MSppa	399	-1035	0	0		0	0	0	0	0
19	1	39	2	-1	250	406	14.2	46	ABplppp	-156	0	0	0		0	0	0	0	0
20	1	50	23	-1	304	317	9.5	49	Eal	486	-410	0	0		0	0	0	0	0
21	1	26	10	-1	127	117	13.9	47	ABprppa	225	0	0	0		0	0	0	0	0
22	1	6	28	-1	529	214	7.4	47	ABaraap	461	810	0	0		0	0	0	0	0
23	1	25	19	-1	603	254	20.2	50	ABalapa	465	1427	0	0		0	0	0	0	0
24	1	22	35	-1	242	211	5.3	41	MSppp	408	-1186	0	0		0	0	0	0	0
25	1	42	6	-1	571	328	23.6	50	ABplaaa	508	224	0	0		0	0	0	0	0
26	1	31	43	-1	422	100	18.5	48	ABpraaa	453	774	0	0		0	0	0	0	0
27	1	16	20	-1	291	90	20.6	48	ABprapa	485	208	0	0		0	0	0	0	0
28	1	49	47	-1	106	265	17.5	53	Cpp	532	-55	0	0		0	0	0	0	0
29	1	45	46	-1	363	264	13.9	51	Ear	507	-131	0	0		0	0	0	0	0
30	1	9	11	-1	112	180	9.0	46	ABprppp	448	-327	0	0		0	0	0	0	0
31	1	17	1	-1	324	353	5.6	40	MSapp	398	-806	0	0		0	0	0	0	0
32	1	15	16	-1	539	406	9.4	48	ABalpap	476	1031	0	0		0	0	0	0	0
33	1	21	40	-1	213	350	21.2	52	Cap	-253	0	0	0		0	0	0	0	0
34	1	5	4	-1	602	207	11.1	47	ABaraaa	-169	0	0	0		0	0	0	0	0
35	1	47	14	-1	449	280	21.7	51	ABplapa	506	448	0	0		0	0	0	0	0
36	1	48	38	-1	609	379	15.1	48	ABalpaa	469	-343	0	0		0	0	0	0	0
37	1	7	45	-1	421	141	7.9	46	ABarapp	283	0	0	0		0	0	0	0	0
38	1	19	42	-1	328	222	6.1	43	MSpap	426	-306	0	0		0	0	0	0	0
39	1	28	31	-1	452	416	12.6	48	ABalppp	466	-816	0	0		0	0	0	0	0
40	1	14	3	-1	177	135	6.9	45	ABprpap	234	0	0	0		0	0	0	0	0
41	1	13	18	-1	352	96	13.4	49	ABpraap	336	0	0	0		0	0	0	0	0
42	1	36	27	-1	441	197	15.2	48	ABarpap	484	1538	0	0		0	0	0	0	0
43	1	10	21	-1	515	142	13.4	46	ABarapa	469	660	0	0		0	0	0	0	0
44	1	37	30	-1	310	166	19.9	51	ABarppp	513	1092	0	0		0	0	0	0	0
45	1	46	24	-1	377	363	20.9	50	ABplapp	466	277	0	0		0	0	0	0	0
46	1	35	25	-1	317	409	21.0	47	ABplppa	438	861	0	0		0	0	0	0	0
47	1	20	44	-1	319	279	21.4	51	Caa	512	-994	0	0		0	0	0	0	0
48	1	27	49	-1	176	310	6.5	46	P4	463	-262	0	0		0	0	0	0	0
49	1	51	48	-1	202	212	12.2	48	Epr	479	-297	0	0		0	0	0	0	0
50	1	11	9	-1	232	307	14.1	50	Epl	499	-28	0	0		0	0	0	0	0
51	1	38	36	-1	157	347	13.5	46	Da	248	0	0	0		0	0	0	0	0
