# Supplementary material for: The AP-2 Transcription Factor APTF-2 Is Required for Neuroblast and Epidermal Morphogenesis in Caenorhabditis elegans Embryogenesis
Source: PLoS Genet. 2016 May 13;12(5):e1006048. doi: 10.1371/journal.pgen.1006048 (PMC4866721; doi:10.1371/journal.pgen.1006048)
Supplement: S6 Text — (ZIP) [file pgen.1006048.s034.zip › nuclei/t060-nuclei]

1	1	31	49	-1	328	360	5.5	41	MSapp	380	152	0	0		0	0	0	0	0
2	1	19	36	-1	257	402	13.4	45	ABplppp	-140	0	0	0		0	0	0	0	0
3	1	40	11	-1	183	130	6.9	45	ABprpap	291	0	0	0		0	0	0	0	0
4	1	34	15	-1	593	203	11.3	46	ABaraaa	446	0	0	0		0	0	0	0	0
5	1	9	24	-1	500	373	21.6	52	ABplaap	526	155	0	0		0	0	0	0	0
6	1	25	25	-1	574	322	22.6	48	ABplaaa	486	914	0	0		0	0	0	0	0
7	1	10	39	-1	581	302	11.6	45	ABalaap	438	71	0	0		0	0	0	0	0
8	1	18	10	-1	312	141	6.6	41	MSppa	353	0	0	0		0	0	0	0	0
9	1	50	42	-1	236	303	14.1	49	Epl	475	966	0	0		0	0	0	0	0
10	1	21	14	-1	127	121	13.2	47	ABprppa	449	-390	0	0		0	0	0	0	0
11	1	30	34	-1	107	183	8.6	46	ABprppp	451	-23	0	0		0	0	0	0	0
12	1	4	9	-1	350	424	12.7	48	ABplpap	424	0	0	0		0	0	0	0	0
13	1	5	23	-1	546	431	16.3	47	ABalppa	460	742	0	0		0	0	0	0	0
14	1	35	20	-1	445	285	21.9	51	ABplapa	511	-376	0	0		0	0	0	0	0
15	1	3	16	-1	252	83	11.5	46	ABprpaa	413	-605	0	0		0	0	0	0	0
16	1	32	33	-1	545	400	9.5	47	ABalpap	-52	0	0	0		0	0	0	0	0
17	1	1	26	-1	191	125	18.1	50	ABprapp	97	0	0	0		0	0	0	0	0
18	1	41	1	-1	341	99	13.8	49	ABpraap	92	0	0	0		0	0	0	0	0
19	1	23	37	-1	592	247	20.0	50	ABalapa	168	0	0	0		0	0	0	0	0
20	1	27	2	-1	290	95	20.8	47	ABprapa	457	-37	0	0		0	0	0	0	0
21	1	43	17	-1	503	147	13.1	47	ABarapa	118	0	0	0		0	0	0	0	0
22	1	17	28	-1	448	233	6.8	42	MSpaa	-66	0	0	0		0	0	0	0	0
23	1	20	43	-1	312	310	8.7	49	Eal	477	-395	0	0		0	0	0	0	0
24	1	45	46	-1	380	359	20.4	49	ABplapp	495	1054	0	0		0	0	0	0	0
25	1	46	50	-1	321	411	20.6	46	ABplppa	-94	0	0	0		0	0	0	0	0
26	1	15	3	-1	657	281	12.5	46	ABalaaa	-145	0	0	0		0	0	0	0	0
27	1	42	22	-1	441	203	15.1	48	ABarpap	455	188	0	0		0	0	0	0	0
28	1	22	4	-1	526	214	7.5	47	ABaraap	113	0	0	0		0	0	0	0	0
29	1	14	13	-1	192	228	21.4	55	Cpa	532	796	0	0		0	0	0	0	0
30	1	44	12	-1	309	171	19.9	51	ABarppp	510	1237	0	0		0	0	0	0	0
31	1	39	7	-1	456	410	12.8	47	ABalppp	28	0	0	0		0	0	0	0	0
32	1	2	18	-1	425	362	7.9	41	MSapa	-133	0	0	0		0	0	0	0	0
33	1	13	51	-1	433	435	19.6	47	ABplpaa	472	-50	0	0		0	0	0	0	0
34	1	7	30	-1	116	257	8.5	44	Dp	445	-651	0	0		0	0	0	0	0
35	1	24	48	-1	241	210	5.2	41	MSppp	220	0	0	0		0	0	0	0	0
36	1	51	29	-1	165	357	12.5	46	Da	441	0	0	0		0	0	0	0	0
37	1	11	5	-1	434	313	5.9	42	MSaap	211	0	0	0		0	0	0	0	0
38	1	36	47	-1	614	368	14.8	48	ABalpaa	483	805	0	0		0	0	0	0	0
39	1	6	35	-1	529	180	20.2	51	ABarpaa	465	412	0	0		0	0	0	0	0
40	1	33	45	-1	214	356	21.1	51	Cap	109	0	0	0		0	0	0	0	0
41	1	8	44	-1	558	314	5.8	43	MSaaa	422	22	0	0		0	0	0	0	0
42	1	38	21	-1	323	220	5.9	43	MSpap	426	35	0	0		0	0	0	0	0
43	1	26	6	-1	425	105	18.1	47	ABpraaa	114	0	0	0		0	0	0	0	0
44	1	47	19	-1	318	277	21.4	53	Caa	-274	0	0	0		0	0	0	0	0
45	1	37	8	-1	421	140	8.2	46	ABarapp	160	0	0	0		0	0	0	0	0
46	1	29	27	-1	359	262	13.6	49	Ear	497	-360	0	0		0	0	0	0	0
47	1	28	31	-1	106	272	17.3	51	Cpp	684	0	0	0		0	0	0	0	0
48	1	49	32	-1	199	216	12.3	49	Epr	168	0	0	0		0	0	0	0	0
49	1	48	41	-1	184	311	6.5	48	P4	448	235	0	0		0	0	0	0	0
50	1	16	40	-1	504	264	15.2	48	ABalapp	475	113	0	0		0	0	0	0	0
51	1	12	38	-1	406	184	22.1	54	ABarppa	507	454	0	0		0	0	0	0	0
