# Supplementary material for: The AP-2 Transcription Factor APTF-2 Is Required for Neuroblast and Epidermal Morphogenesis in Caenorhabditis elegans Embryogenesis
Source: PLoS Genet. 2016 May 13;12(5):e1006048. doi: 10.1371/journal.pgen.1006048 (PMC4866721; doi:10.1371/journal.pgen.1006048)
Supplement: S6 Text — (ZIP) [file pgen.1006048.s034.zip › nuclei/t061-nuclei]

1	1	18	17	-1	332	98	14.2	50	ABpraap	177	0	0	0		0	0	0	0	0
2	1	20	12	-1	280	95	21.1	48	ABprapa	26	0	0	0		0	0	0	0	0
3	1	26	1	-1	652	274	12.4	47	ABalaaa	442	-1041	0	0		0	0	0	0	0
4	1	28	14	-1	522	210	7.6	46	ABaraap	135	0	0	0		0	0	0	0	0
5	1	37	29	-1	437	311	6.2	42	MSaap	406	-112	0	0		0	0	0	0	0
6	1	43	11	-1	419	107	17.8	47	ABpraaa	472	224	0	0		0	0	0	0	0
7	1	31	39	-1	463	407	12.5	47	ABalppp	477	1504	0	0		0	0	0	0	0
8	1	45	4	-1	408	136	9.0	46	ABarapp	464	1266	0	0		0	0	0	0	0
9	1	12	26	-1	356	423	12.4	49	ABplpap	388	0	0	0		0	0	0	0	0
10	1	8	25	-1	305	139	6.5	41	MSppa	406	1006	0	0		0	0	0	0	0
11	1	3	13	-1	180	136	6.8	45	ABprpap	-155	0	0	0		0	0	0	0	0
12	1	30	37	-1	307	177	19.4	52	ABarppp	-79	0	0	0		0	0	0	0	0
13	1	29	53	-1	195	232	21.6	56	Cpa	560	91	0	0		0	0	0	0	0
14	1	10	43	-1	115	127	13.1	47	ABprppa	351	0	0	0		0	0	0	0	0
15	1	4	44	-1	589	196	12.2	46	ABaraaa	259	0	0	0		0	0	0	0	0
16	1	15	31	-1	247	84	11.5	46	ABprpaa	255	0	0	0		0	0	0	0	0
17	1	21	15	-1	495	143	13.0	47	ABarapa	52	0	0	0		0	0	0	0	0
18	1	32	22	-1	426	366	6.6	41	MSapa	403	2066	0	0		0	0	0	0	0
19	1	44	20	-1	314	280	21.1	52	Caa	527	2348	0	0		0	0	0	0	0
20	1	14	48	-1	445	289	21.8	51	ABplapa	497	-975	0	0		0	0	0	0	0
21	1	42	28	-1	324	211	5.8	43	MSpap	214	0	0	0		0	0	0	0	0
22	1	27	36	-1	434	203	14.6	48	ABarpap	475	348	0	0		0	0	0	0	0
23	1	13	9	-1	551	423	15.9	48	ABalppa	-172	0	0	0		0	0	0	0	0
24	1	5	38	-1	501	374	21.2	51	ABplaap	517	38	0	0		0	0	0	0	0
25	1	6	35	-1	577	323	22.0	49	ABplaaa	485	1579	0	0		0	0	0	0	0
26	1	17	30	-1	182	130	18.0	50	ABprapp	20	0	0	0		0	0	0	0	0
27	1	46	41	-1	363	262	13.6	49	Ear	493	751	0	0		0	0	0	0	0
28	1	22	23	-1	440	226	6.8	44	MSpaa	139	0	0	0		0	0	0	0	0
29	1	36	2	-1	171	364	12.8	46	Da	600	0	0	0		0	0	0	0	0
30	1	34	42	-1	119	264	8.3	44	Dp	421	286	0	0		0	0	0	0	0
31	1	47	45	-1	103	270	17.5	52	Cpp	519	-48	0	0		0	0	0	0	0
32	1	48	50	-1	204	217	12.2	48	Epr	164	0	0	0		0	0	0	0	0
33	1	16	3	19	553	389	8.9	45	ABalpap	291	-1072	0	0		0	0	0	0	0
34	1	11	32	-1	105	192	8.1	46	ABprppp	39	0	0	0		0	0	0	0	0
35	1	39	5	-1	518	180	20.2	49	ABarpaa	69	0	0	0		0	0	0	0	0
36	1	2	16	-1	267	403	13.6	45	ABplppp	-183	0	0	0		0	0	0	0	0
37	1	19	21	-1	585	243	20.0	48	ABalapa	478	121	0	0		0	0	0	0	0
38	1	51	27	-1	404	176	22.4	52	ABarppa	527	1042	0	0		0	0	0	0	0
39	1	7	33	-1	574	296	12.6	46	ABalaap	-235	0	0	0		0	0	0	0	0
40	1	50	51	-1	498	266	15.5	46	ABalapp	-77	0	0	0		0	0	0	0	0
41	1	49	10	-1	190	312	6.4	48	P4	460	-74	0	0		0	0	0	0	0
42	1	9	40	-1	241	303	13.9	51	Epl	510	448	0	0		0	0	0	0	0
43	1	23	18	-1	319	306	8.8	49	Eal	487	851	0	0		0	0	0	0	0
44	1	41	8	-1	561	302	5.6	44	MSaaa	86	0	0	0		0	0	0	0	0
45	1	40	52	-1	217	355	21.3	52	Cap	517	546	0	0		0	0	0	0	0
46	1	24	47	-1	383	362	20.4	48	ABplapp	478	14	0	0		0	0	0	0	0
47	1	38	24	49	625	355	13.7	49	ABalpaa	414	311	0	0		0	0	0	0	0
48	1	35	6	-1	235	208	5.2	42	MSppp	410	-548	0	0		0	0	0	0	0
49	1	1	46	-1	321	358	5.4	40	MSapp	398	924	0	0		0	0	0	0	0
50	1	25	34	-1	327	415	20.3	46	ABplppa	452	19	0	0		0	0	0	0	0
51	1	33	7	-1	438	437	18.9	48	ABplpaa	441	102	0	0		0	0	0	0	0
