# Supplementary material for: The AP-2 Transcription Factor APTF-2 Is Required for Neuroblast and Epidermal Morphogenesis in Caenorhabditis elegans Embryogenesis
Source: PLoS Genet. 2016 May 13;12(5):e1006048. doi: 10.1371/journal.pgen.1006048 (PMC4866721; doi:10.1371/journal.pgen.1006048)
Supplement: S6 Text — (ZIP) [file pgen.1006048.s034.zip › nuclei/t062-nuclei]

1	1	3	39	-1	645	267	12.3	47	ABalaaa	444	-721	0	0		0	0	0	0	0
2	1	29	29	-1	182	368	12.3	47	Da	450	757	0	0		0	0	0	0	0
3	1	33	34	-1	525	382	7.2	36	ABalpapp	228	169	0	0		0	0	0	0	0
4	1	8	17	-1	403	132	9.2	46	ABarapp	445	-106	0	0		0	0	0	0	0
5	1	35	54	-1	515	178	20.1	47	ABarpaa	449	-88	0	0		0	0	0	0	0
6	1	48	27	-1	232	206	5.1	43	MSppp	384	-319	0	0		0	0	0	0	0
7	1	51	20	-1	446	439	18.1	47	ABplpaa	-191	0	0	0		0	0	0	0	0
8	1	44	42	-1	563	289	5.8	43	MSaaa	437	-189	0	0		0	0	0	0	0
9	1	23	44	-1	554	424	14.6	47	ABalppa	27	0	0	0		0	0	0	0	0
10	1	41	1	-1	194	312	6.4	46	P4	462	-482	0	0		0	0	0	0	0
11	1	6	10	-1	406	105	17.8	48	ABpraaa	456	215	0	0		0	0	0	0	0
12	1	2	31	-1	276	100	21.2	49	ABprapa	71	0	0	0		0	0	0	0	0
13	1	11	7	-1	177	134	7.2	45	ABprpap	-123	0	0	0		0	0	0	0	0
14	1	4	4	45	514	206	7.7	45	ABaraap	278	180	0	0		0	0	0	0	0
15	1	17	21	-1	491	140	12.9	49	ABarapa	146	0	0	0		0	0	0	0	0
16	1	36	24	-1	272	403	14.2	46	ABplppp	115	0	0	0		0	0	0	0	0
17	1	1	47	56	329	93	14.3	49	ABpraap	376	1177	0	0		0	0	0	0	0
18	1	43	51	-1	315	307	9.0	48	Eal	467	-1063	0	0		0	0	0	0	0
19	1	33	48	-1	585	372	8.0	36	ABalpapa	161	0	0	0		0	0	0	0	0
20	1	19	49	-1	310	281	21.5	51	Caa	490	84	0	0		0	0	0	0	0
21	1	37	53	-1	583	244	19.8	48	ABalapa	349	185	0	0		0	0	0	0	0
22	1	18	12	-1	422	365	5.8	42	MSapa	416	252	0	0		0	0	0	0	0
23	1	28	19	-1	438	228	6.0	44	MSpaa	44	0	0	0		0	0	0	0	0
24	1	47	8	-1	609	358	16.3	38	ABalpaap	348	114	0	0		0	0	0	0	0
25	1	10	11	-1	299	135	6.5	41	MSppa	399	-152	0	0		0	0	0	0	0
26	1	9	6	57	370	416	11.6	49	ABplpap	306	134	0	0		0	0	0	0	0
27	1	38	40	-1	401	184	21.9	53	ABarppa	503	196	0	0		0	0	0	0	0
28	1	21	30	-1	317	204	5.8	43	MSpap	429	-439	0	0		0	0	0	0	0
29	1	5	26	-1	436	308	6.1	43	MSaap	565	0	0	0		0	0	0	0	0
30	1	26	37	-1	170	140	18.5	48	ABprapp	-43	0	0	0		0	0	0	0	0
31	1	16	5	-1	245	85	11.9	48	ABprpaa	-22	0	0	0		0	0	0	0	0
32	1	34	14	-1	99	193	9.7	45	ABprppp	9	0	0	0		0	0	0	0	0
33	1	39	16	-1	573	293	12.7	46	ABalaap	100	0	0	0		0	0	0	0	0
34	1	50	22	-1	338	422	19.9	46	ABplppa	-43	0	0	0		0	0	0	0	0
35	1	25	35	-1	575	325	22.4	49	ABplaaa	0	0	0	0		0	0	0	0	0
36	1	22	9	-1	428	203	13.8	48	ABarpap	257	0	0	0		0	0	0	0	0
37	1	12	33	-1	302	178	19.0	52	ABarppp	524	354	0	0		0	0	0	0	0
38	1	24	46	-1	505	380	20.7	51	ABplaap	508	731	0	0		0	0	0	0	0
39	1	7	32	50	471	402	11.5	45	ABalppp	160	0	0	0		0	0	0	0	0
40	1	42	13	-1	247	300	13.8	50	Epl	499	-210	0	0		0	0	0	0	0
41	1	27	18	-1	362	262	13.3	49	Ear	484	-781	0	0		0	0	0	0	0
42	1	30	15	-1	119	264	8.0	45	Dp	145	0	0	0		0	0	0	0	0
43	1	14	2	-1	113	125	13.6	46	ABprppa	128	0	0	0		0	0	0	0	0
44	1	15	23	-1	584	192	11.9	47	ABaraaa	454	-1118	0	0		0	0	0	0	0
45	1	31	38	-1	101	276	17.8	52	Cpp	-125	0	0	0		0	0	0	0	0
46	1	49	36	-1	309	362	5.5	41	MSapp	-108	0	0	0		0	0	0	0	0
47	1	46	55	-1	389	365	20.4	48	ABplapp	466	-331	0	0		0	0	0	0	0
48	1	20	3	-1	446	291	21.7	51	ABplapa	515	-759	0	0		0	0	0	0	0
49	1	47	52	-1	639	345	10.5	37	ABalpaaa	316	206	0	0		0	0	0	0	0
50	1	32	25	-1	198	219	11.8	48	Epr	134	0	0	0		0	0	0	0	0
51	1	40	43	-1	499	268	15.1	47	ABalapp	318	446	0	0		0	0	0	0	0
52	1	45	28	-1	219	361	21.3	51	Cap	486	894	0	0		0	0	0	0	0
53	1	13	41	-1	195	234	21.2	54	Cpa	545	268	0	0		0	0	0	0	0
