# Supplementary material for: The AP-2 Transcription Factor APTF-2 Is Required for Neuroblast and Epidermal Morphogenesis in Caenorhabditis elegans Embryogenesis
Source: PLoS Genet. 2016 May 13;12(5):e1006048. doi: 10.1371/journal.pgen.1006048 (PMC4866721; doi:10.1371/journal.pgen.1006048)
Supplement: S6 Text — (ZIP) [file pgen.1006048.s034.zip › nuclei/t063-nuclei]

1	1	10	23	-1	195	313	6.2	46	P4	-210	0	0	0		0	0	0	0	0
2	1	43	24	-1	113	129	13.3	46	ABprppa	162	0	0	0		0	0	0	0	0
3	1	48	18	60	453	294	20.8	49	ABplapa	357	1443	0	0		0	0	0	0	0
4	1	14	52	-1	491	214	7.0	34	ABaraapp	245	158	0	0		0	0	0	0	0
5	1	31	43	-1	231	87	12.4	48	ABprpaa	-47	0	0	0		0	0	0	0	0
6	1	26	35	-1	354	409	11.5	43	ABplpapp	278	-181	0	0		0	0	0	0	0
7	1	13	26	29	181	146	7.9	45	ABprpap	274	-377	0	0		0	0	0	0	0
8	1	24	12	-1	616	358	16.3	41	ABalpaap	354	-199	0	0		0	0	0	0	0
9	1	36	2	61	439	203	13.0	46	ABarpap	337	-148	0	0		0	0	0	0	0
10	1	11	48	-1	403	108	18.1	47	ABpraaa	391	165	0	0		0	0	0	0	0
11	1	25	59	-1	301	129	6.4	42	MSppa	398	284	0	0		0	0	0	0	0
12	1	22	4	-1	419	360	5.6	42	MSapa	380	-248	0	0		0	0	0	0	0
13	1	40	17	-1	248	298	13.1	49	Epl	484	257	0	0		0	0	0	0	0
14	1	32	36	-1	97	200	9.9	46	ABprppp	66	0	0	0		0	0	0	0	0
15	1	42	45	-1	128	273	7.9	45	Dp	442	401	0	0		0	0	0	0	0
16	1	33	27	-1	566	299	13.1	49	ABalaap	419	116	0	0		0	0	0	0	0
17	1	4	7	64	411	136	9.2	45	ABarapp	221	0	0	0		0	0	0	0	0
18	1	41	39	-1	363	265	13.4	50	Ear	502	567	0	0		0	0	0	0	0
19	1	23	41	-1	434	230	6.0	43	MSpaa	56	0	0	0		0	0	0	0	0
20	1	7	9	33	446	438	17.3	46	ABplpaa	431	0	0	0		0	0	0	0	0
21	1	15	13	14	489	136	12.4	48	ABarapa	306	-459	0	0		0	0	0	0	0
22	1	34	47	-1	344	423	19.5	45	ABplppa	453	-503	0	0		0	0	0	0	0
23	1	44	16	62	590	199	13.1	45	ABaraaa	364	-168	0	0		0	0	0	0	0
24	1	16	6	-1	280	402	14.2	47	ABplppp	414	116	0	0		0	0	0	0	0
25	1	50	3	-1	206	221	11.6	49	Epr	468	-239	0	0		0	0	0	0	0
26	1	29	53	-1	453	308	6.0	43	MSaap	423	490	0	0		0	0	0	0	0
27	1	6	30	-1	233	202	5.2	41	MSppp	251	0	0	0		0	0	0	0	0
28	1	52	65	-1	221	363	21.3	51	Cap	514	233	0	0		0	0	0	0	0
29	1	2	32	-1	183	363	11.8	46	Da	460	-36	0	0		0	0	0	0	0
30	1	28	63	-1	318	204	5.6	44	MSpap	-49	0	0	0		0	0	0	0	0
31	1	12	19	-1	266	111	21.2	47	ABprapa	472	864	0	0		0	0	0	0	0
32	1	39	42	-1	443	394	10.5	36	ABalpppp	203	1101	0	0		0	0	0	0	0
33	1	37	51	-1	295	183	19.1	51	ABarppp	518	-110	0	0		0	0	0	0	0
34	1	3	28	-1	535	378	6.7	36	ABalpapp	306	165	0	0		0	0	0	0	0
35	1	35	5	-1	573	326	22.3	48	ABplaaa	475	-518	0	0		0	0	0	0	0
36	1	46	22	-1	300	365	5.5	41	MSapp	412	-86	0	0		0	0	0	0	0
37	1	30	40	-1	165	141	19.1	49	ABprapp	435	1210	0	0		0	0	0	0	0
38	1	45	57	-1	102	277	17.8	50	Cpp	501	-166	0	0		0	0	0	0	0
39	1	1	21	-1	640	262	13.1	47	ABalaaa	472	827	0	0		0	0	0	0	0
40	1	27	56	-1	394	184	21.6	51	ABarppa	503	386	0	0		0	0	0	0	0
41	1	53	67	-1	193	242	21.0	53	Cpa	522	207	0	0		0	0	0	0	0
42	1	8	31	-1	578	287	5.8	44	MSaaa	-112	0	0	0		0	0	0	0	0
43	1	51	54	55	493	277	14.9	51	ABalapp	40	0	0	0		0	0	0	0	0
44	1	9	8	69	565	417	14.5	47	ABalppa	311	174	0	0		0	0	0	0	0
45	1	14	58	-1	545	196	6.8	32	ABaraapa	235	523	0	0		0	0	0	0	0
46	1	38	50	68	506	378	19.5	49	ABplaap	341	116	0	0		0	0	0	0	0
47	1	17	11	-1	320	103	13.9	39	ABpraapp	-82	0	0	0		0	0	0	0	0
48	1	19	20	-1	609	369	8.7	37	ABalpapa	269	147	0	0		0	0	0	0	0
49	1	20	25	-1	313	282	21.6	51	Caa	497	704	0	0		0	0	0	0	0
50	1	39	66	-1	490	394	10.4	35	ABalpppa	220	158	0	0		0	0	0	0	0
51	1	18	44	-1	318	315	9.1	48	Eal	486	341	0	0		0	0	0	0	0
52	1	49	1	-1	654	326	9.8	38	ABalpaaa	235	0	0	0		0	0	0	0	0
53	1	21	34	38	580	242	20.0	43	ABalapa	278	186	0	0		0	0	0	0	0
54	1	5	10	70	515	171	20.9	44	ABarpaa	202	0	0	0		0	0	0	0	0
55	1	47	15	49	402	365	19.9	47	ABplapp	324	125	0	0		0	0	0	0	0
56	1	17	37	-1	355	62	13.8	36	ABpraapa	191	-73	0	0		0	0	0	0	0
57	1	26	46	-1	385	415	10.9	40	ABplpapa	466	0	0	0		0	0	0	0	0
