# Supplementary material for: The AP-2 Transcription Factor APTF-2 Is Required for Neuroblast and Epidermal Morphogenesis in Caenorhabditis elegans Embryogenesis
Source: PLoS Genet. 2016 May 13;12(5):e1006048. doi: 10.1371/journal.pgen.1006048 (PMC4866721; doi:10.1371/journal.pgen.1006048)
Supplement: S6 Text — (ZIP) [file pgen.1006048.s034.zip › nuclei/t064-nuclei]

1	1	52	71	-1	657	323	9.5	39	ABalpaaa	344	-12	0	0		0	0	0	0	0
2	1	9	59	-1	418	201	12.2	38	ABarpapp	267	479	0	0		0	0	0	0	0
3	1	25	39	-1	205	218	11.9	47	Epr	472	60	0	0		0	0	0	0	0
4	1	12	25	-1	421	353	5.4	42	MSapa	408	334	0	0		0	0	0	0	0
5	1	35	30	61	560	322	21.8	46	ABplaaa	322	1050	0	0		0	0	0	0	0
6	1	24	31	48	270	396	14.9	46	ABplppp	283	121	0	0		0	0	0	0	0
7	1	17	42	-1	430	119	9.8	34	ABarappa	254	199	0	0		0	0	0	0	0
8	1	44	36	-1	557	425	13.7	38	ABalppap	232	187	0	0		0	0	0	0	0
9	1	20	77	-1	422	433	17.6	37	ABplpaap	271	127	0	0		0	0	0	0	0
10	1	54	65	-1	541	165	20.5	39	ABarpaaa	285	159	0	0		0	0	0	0	0
11	1	47	6	-1	304	120	12.8	37	ABpraapp	243	552	0	0		0	0	0	0	0
12	1	8	63	-1	619	357	17.0	42	ABalpaap	421	217	0	0		0	0	0	0	0
13	1	21	74	-1	479	137	11.9	38	ABarapap	130	0	0	0		0	0	0	0	0
14	1	21	27	-1	537	149	12.6	37	ABarapaa	-189	0	0	0		0	0	0	0	0
15	1	55	14	-1	403	383	21.5	41	ABplappa	308	167	0	0		0	0	0	0	0
16	1	23	57	-1	565	204	14.7	37	ABaraaap	280	447	0	0		0	0	0	0	0
17	1	13	2	-1	247	298	12.9	49	Epl	487	100	0	0		0	0	0	0	0
18	1	3	47	-1	411	295	20.7	40	ABplapap	287	-152	0	0		0	0	0	0	0
19	1	31	21	58	274	105	21.1	46	ABprapa	316	207	0	0		0	0	0	0	0
20	1	48	52	-1	620	365	8.1	38	ABalpapa	540	0	0	0		0	0	0	0	0
21	1	39	33	76	644	268	14.0	45	ABalaaa	329	109	0	0		0	0	0	0	0
22	1	36	1	-1	292	356	5.4	41	MSapp	408	-98	0	0		0	0	0	0	0
23	1	1	73	-1	193	307	6.3	47	P4	479	1147	0	0		0	0	0	0	0
24	1	2	29	-1	121	129	13.0	47	ABprppa	455	472	0	0		0	0	0	0	0
25	1	49	75	-1	309	286	22.0	52	Caa	524	1090	0	0		0	0	0	0	0
26	1	7	49	-1	155	158	7.4	34	ABprpapp	225	-1027	0	0		0	0	0	0	0
27	1	16	55	-1	558	305	13.6	49	ABalaap	397	119	0	0		0	0	0	0	0
28	1	34	64	-1	541	370	6.8	38	ABalpapp	301	0	0	0		0	0	0	0	0
29	1	7	53	-1	192	128	6.5	35	ABprpapa	230	547	0	0		0	0	0	0	0
30	1	27	23	-1	232	202	5.2	42	MSppp	397	613	0	0		0	0	0	0	0
31	1	42	37	-1	578	290	6.2	45	MSaaa	422	97	0	0		0	0	0	0	0
32	1	29	68	-1	175	359	11.4	46	Da	438	-336	0	0		0	0	0	0	0
33	1	20	20	-1	477	446	15.5	37	ABplpaaa	293	757	0	0		0	0	0	0	0
34	1	53	26	-1	547	257	21.5	40	ABalapap	318	179	0	0		0	0	0	0	0
35	1	6	41	-1	332	404	10.5	45	ABplpapp	150	0	0	0		0	0	0	0	0
36	1	14	66	-1	93	197	10.6	47	ABprppp	-6	0	0	0		0	0	0	0	0
37	1	56	22	-1	350	80	14.5	38	ABpraapa	271	-73	0	0		0	0	0	0	0
38	1	53	62	-1	607	238	20.4	39	ABalapaa	313	1121	0	0		0	0	0	0	0
39	1	18	28	-1	366	255	13.3	49	Ear	474	322	0	0		0	0	0	0	0
40	1	37	11	18	167	143	19.3	47	ABprapp	318	1514	0	0		0	0	0	0	0
41	1	19	12	-1	441	229	5.9	43	MSpaa	-20	0	0	0		0	0	0	0	0
42	1	32	13	-1	438	389	10.5	37	ABalpppp	238	-184	0	0		0	0	0	0	0
43	1	5	8	15	228	90	12.1	46	ABprpaa	252	0	0	0		0	0	0	0	0
44	1	51	16	-1	332	308	9.2	48	Eal	332	0	0	0		0	0	0	0	0
45	1	15	54	-1	125	267	7.8	46	Dp	456	111	0	0		0	0	0	0	0
46	1	57	40	-1	389	420	10.3	39	ABplpapa	408	0	0	0		0	0	0	0	0
47	1	22	72	-1	338	429	19.1	44	ABplppa	312	91	0	0		0	0	0	0	0
48	1	10	43	70	406	105	19.4	43	ABpraaa	289	180	0	0		0	0	0	0	0
49	1	55	46	-1	349	364	19.6	41	ABplappp	340	111	0	0		0	0	0	0	0
50	1	46	4	-1	471	380	20.8	43	ABplaapp	344	142	0	0		0	0	0	0	0
51	1	33	35	50	298	185	19.2	49	ABarppp	357	204	0	0		0	0	0	0	0
52	1	4	34	-1	500	215	6.7	37	ABaraapp	141	0	0	0		0	0	0	0	0
53	1	26	5	-1	462	308	6.2	42	MSaap	-190	0	0	0		0	0	0	0	0
54	1	43	60	-1	461	283	15.1	40	ABalappp	293	-438	0	0		0	0	0	0	0
55	1	43	19	-1	517	266	15.1	40	ABalappa	269	474	0	0		0	0	0	0	0
56	1	40	44	79	394	179	21.0	49	ABarppa	350	533	0	0		0	0	0	0	0
57	1	38	67	-1	103	277	17.7	51	Cpp	83	0	0	0		0	0	0	0	0
58	1	45	45	-1	562	202	6.4	35	ABaraapa	209	0	0	0		0	0	0	0	0
59	1	11	24	-1	300	133	6.0	42	MSppa	411	-43	0	0		0	0	0	0	0
60	1	3	9	-1	477	296	21.5	41	ABplapaa	305	161	0	0		0	0	0	0	0
61	1	9	7	-1	464	197	12.4	38	ABarpapa	237	-468	0	0		0	0	0	0	0
62	1	23	51	-1	611	208	11.7	35	ABaraaaa	278	1398	0	0		0	0	0	0	0
63	1	30	3	-1	323	209	5.6	44	MSpap	427	1284	0	0		0	0	0	0	0
64	1	17	38	-1	380	142	8.2	35	ABarappp	-115	0	0	0		0	0	0	0	0
65	1	28	17	-1	207	362	21.0	50	Cap	498	1104	0	0		0	0	0	0	0
66	1	50	10	-1	503	398	10.6	37	ABalpppa	159	0	0	0		0	0	0	0	0
67	1	41	78	-1	191	233	20.7	52	Cpa	519	147	0	0		0	0	0	0	0
68	1	46	56	-1	540	394	19.8	41	ABplaapa	260	1099	0	0		0	0	0	0	0
69	1	44	32	-1	594	416	14.2	38	ABalppaa	-129	0	0	0		0	0	0	0	0
70	1	54	69	-1	491	199	21.6	42	ABarpaap	287	0	0	0		0	0	0	0	0
