# Supplementary material for: The AP-2 Transcription Factor APTF-2 Is Required for Neuroblast and Epidermal Morphogenesis in Caenorhabditis elegans Embryogenesis
Source: PLoS Genet. 2016 May 13;12(5):e1006048. doi: 10.1371/journal.pgen.1006048 (PMC4866721; doi:10.1371/journal.pgen.1006048)
Supplement: S6 Text — (ZIP) [file pgen.1006048.s034.zip › nuclei/t065-nuclei]

1	1	22	14	-1	298	353	5.3	41	MSapp	405	974	0	0		0	0	0	0	0
2	1	17	58	-1	251	291	12.1	49	Epl	489	289	0	0		0	0	0	0	0
3	1	63	59	-1	329	212	5.4	44	MSpap	426	0	0	0		0	0	0	0	0
4	1	50	6	-1	478	380	21.4	45	ABplaapp	377	454	0	0		0	0	0	0	0
5	1	53	68	-1	458	308	6.1	42	MSaap	3	0	0	0		0	0	0	0	0
6	1	11	66	-1	309	124	12.7	40	ABpraapp	261	0	0	0		0	0	0	0	0
7	1	61	8	-1	474	192	12.6	37	ABarpapa	240	-467	0	0		0	0	0	0	0
8	1	43	43	-1	247	73	11.7	35	ABprpaaa	258	-18	0	0		0	0	0	0	0
9	1	60	82	-1	473	288	21.6	42	ABplapaa	379	790	0	0		0	0	0	0	0
10	1	66	62	-1	504	391	11.2	39	ABalpppa	158	0	0	0		0	0	0	0	0
11	1	40	73	-1	176	109	18.5	38	ABprappa	274	256	0	0		0	0	0	0	0
12	1	41	15	-1	445	225	6.7	43	MSpaa	91	0	0	0		0	0	0	0	0
13	1	42	5	-1	444	386	11.4	38	ABalpppp	332	1092	0	0		0	0	0	0	0
14	1	15	60	-1	404	385	22.1	41	ABplappa	334	163	0	0		0	0	0	0	0
15	1	43	10	-1	222	104	13.5	36	ABprpaap	232	220	0	0		0	0	0	0	0
16	1	44	9	-1	333	312	8.9	49	Eal	-182	0	0	0		0	0	0	0	0
17	1	65	81	-1	208	360	20.4	51	Cap	181	0	0	0		0	0	0	0	0
18	1	40	51	-1	138	166	18.4	38	ABprappp	316	257	0	0		0	0	0	0	0
19	1	55	72	-1	510	254	15.3	41	ABalappa	299	-155	0	0		0	0	0	0	0
20	1	33	54	-1	488	445	16.2	39	ABplpaaa	287	-178	0	0		0	0	0	0	0
21	1	19	75	-1	303	86	20.6	38	ABprapaa	269	514	0	0		0	0	0	0	0
22	1	37	74	-1	361	74	14.5	39	ABpraapa	314	-1010	0	0		0	0	0	0	0
23	1	30	39	-1	230	200	5.2	42	MSppp	-137	0	0	0		0	0	0	0	0
24	1	59	61	-1	296	131	6.1	42	MSppa	411	521	0	0		0	0	0	0	0
25	1	4	12	-1	429	360	5.4	41	MSapa	121	0	0	0		0	0	0	0	0
26	1	34	76	-1	549	249	21.9	42	ABalapap	423	-527	0	0		0	0	0	0	0
27	1	14	25	-1	541	148	11.7	37	ABarapaa	133	0	0	0		0	0	0	0	0
28	1	39	29	-1	364	260	13.1	49	Ear	473	-152	0	0		0	0	0	0	0
29	1	24	52	-1	130	130	12.5	47	ABprppa	466	-759	0	0		0	0	0	0	0
30	1	5	50	-1	598	322	22.7	41	ABplaaaa	315	1701	0	0		0	0	0	0	0
31	1	6	18	-1	291	407	13.6	36	ABplpppa	241	-199	0	0		0	0	0	0	0
32	1	69	67	-1	606	412	14.4	38	ABalppaa	281	181	0	0		0	0	0	0	0
33	1	21	21	-1	653	278	11.9	35	ABalaaaa	256	419	0	0		0	0	0	0	0
34	1	52	33	-1	504	213	6.2	39	ABaraapp	120	0	0	0		0	0	0	0	0
35	1	51	48	-1	278	196	19.4	42	ABarpppp	-120	0	0	0		0	0	0	0	0
36	1	8	45	-1	552	432	13.9	35	ABalppap	258	816	0	0		0	0	0	0	0
37	1	31	35	-1	564	293	6.2	44	MSaaa	-193	0	0	0		0	0	0	0	0
38	1	64	30	-1	372	132	8.3	36	ABarappp	286	-722	0	0		0	0	0	0	0
39	1	3	44	-1	203	208	12.1	49	Epr	483	-129	0	0		0	0	0	0	0
40	1	46	37	-1	398	420	10.1	37	ABplpapa	96	0	0	0		0	0	0	0	0
41	1	35	34	-1	334	403	10.0	41	ABplpapp	324	791	0	0		0	0	0	0	0
42	1	7	20	-1	430	116	9.4	36	ABarappa	275	170	0	0		0	0	0	0	0
43	1	48	26	-1	446	108	19.0	37	ABpraaaa	153	0	0	0		0	0	0	0	0
44	1	56	80	-1	373	203	21.5	43	ABarppap	354	1155	0	0		0	0	0	0	0
45	1	58	56	-1	570	203	6.0	35	ABaraapa	352	-3	0	0		0	0	0	0	0
46	1	49	47	-1	335	362	18.9	40	ABplappp	103	0	0	0		0	0	0	0	0
47	1	18	40	-1	395	299	20.5	39	ABplapap	162	0	0	0		0	0	0	0	0
48	1	6	36	-1	241	389	13.5	35	ABplpppp	273	120	0	0		0	0	0	0	0
49	1	26	3	-1	158	171	6.8	36	ABprpapp	240	-409	0	0		0	0	0	0	0
50	1	51	24	-1	314	165	20.4	42	ABarpppa	406	509	0	0		0	0	0	0	0
51	1	62	31	-1	619	213	10.9	37	ABaraaaa	148	0	0	0		0	0	0	0	0
52	1	20	22	-1	616	362	6.7	38	ABalpapa	375	557	0	0		0	0	0	0	0
53	1	29	28	-1	202	125	5.8	35	ABprpapa	248	-78	0	0		0	0	0	0	0
54	1	45	49	-1	125	272	7.5	45	Dp	454	697	0	0		0	0	0	0	0
55	1	27	13	79	548	297	13.9	48	ABalaap	436	0	0	0		0	0	0	0	0
56	1	68	17	-1	558	386	20.2	43	ABplaapa	159	0	0	0		0	0	0	0	0
57	1	16	42	-1	566	210	14.8	40	ABaraaap	363	-538	0	0		0	0	0	0	0
58	1	19	38	-1	252	111	21.8	38	ABprapap	262	-122	0	0		0	0	0	0	0
59	1	2	70	-1	408	195	12.5	38	ABarpapp	274	-144	0	0		0	0	0	0	0
60	1	54	2	-1	453	283	15.3	42	ABalappp	363	1126	0	0		0	0	0	0	0
61	1	5	77	-1	531	311	22.1	42	ABplaaap	340	130	0	0		0	0	0	0	0
62	1	38	23	-1	610	236	20.0	38	ABalapaa	312	1093	0	0		0	0	0	0	0
63	1	12	16	-1	624	352	16.9	43	ABalpaap	381	0	0	0		0	0	0	0	0
64	1	28	7	-1	533	372	6.9	39	ABalpapp	-384	0	0	0		0	0	0	0	0
65	1	10	53	-1	546	156	20.1	40	ABarpaaa	306	170	0	0		0	0	0	0	0
66	1	36	32	65	97	203	10.0	47	ABprppp	-7	0	0	0		0	0	0	0	0
67	1	57	27	-1	104	281	16.8	50	Cpp	481	121	0	0		0	0	0	0	0
68	1	32	4	-1	178	357	11.0	46	Da	452	988	0	0		0	0	0	0	0
69	1	70	63	-1	490	191	22.4	42	ABarpaap	416	787	0	0		0	0	0	0	0
70	1	48	71	-1	380	118	19.1	37	ABpraaap	157	0	0	0		0	0	0	0	0
71	1	1	46	-1	655	318	8.1	39	ABalpaaa	-7	0	0	0		0	0	0	0	0
72	1	47	69	78	336	422	18.8	43	ABplppa	-20	0	0	0		0	0	0	0	0
73	1	23	41	-1	206	300	6.3	46	P4	423	-311	0	0		0	0	0	0	0
74	1	13	64	-1	479	134	11.8	38	ABarapap	119	0	0	0		0	0	0	0	0
75	1	25	11	-1	294	288	21.9	52	Caa	229	0	0	0		0	0	0	0	0
76	1	21	83	-1	619	266	15.5	36	ABalaaap	316	430	0	0		0	0	0	0	0
77	1	9	55	-1	421	435	17.5	39	ABplpaap	129	0	0	0		0	0	0	0	0
78	1	67	1	57	190	219	20.9	51	Cpa	381	213	0	0		0	0	0	0	0
79	1	56	19	-1	414	180	20.8	42	ABarppaa	214	0	0	0		0	0	0	0	0
