# Supplementary material for: The AP-2 Transcription Factor APTF-2 Is Required for Neuroblast and Epidermal Morphogenesis in Caenorhabditis elegans Embryogenesis
Source: PLoS Genet. 2016 May 13;12(5):e1006048. doi: 10.1371/journal.pgen.1006048 (PMC4866721; doi:10.1371/journal.pgen.1006048)
Supplement: S6 Text — (ZIP) [file pgen.1006048.s034.zip › nuclei/t066-nuclei]

1	1	78	83	-1	193	210	22.4	42	Cpaa	379	530	0	0		0	0	0	0	0
2	1	60	39	-1	440	275	15.7	41	ABalappp	367	174	0	0		0	0	0	0	0
3	1	49	18	-1	166	169	6.5	36	ABprpapp	184	0	0	0		0	0	0	0	0
4	1	68	68	-1	174	351	9.7	46	Da	465	-581	0	0		0	0	0	0	0
5	1	13	6	-1	440	382	12.0	39	ABalpppp	-161	0	0	0		0	0	0	0	0
6	1	4	65	-1	473	379	21.6	45	ABplaapp	445	518	0	0		0	0	0	0	0
7	1	64	1	-1	521	382	6.1	40	ABalpapp	359	-511	0	0		0	0	0	0	0
8	1	7	46	-1	488	196	12.8	39	ABarpapa	154	0	0	0		0	0	0	0	0
9	1	16	12	-1	344	321	9.6	49	Eal	495	414	0	0		0	0	0	0	0
10	1	15	31	-1	234	116	13.8	35	ABprpaap	265	-93	0	0		0	0	0	0	0
11	1	75	24	-1	282	287	21.6	54	Caa	538	515	0	0		0	0	0	0	0
12	1	25	8	-1	429	369	5.7	42	MSapa	423	0	0	0		0	0	0	0	0
13	1	55	79	-1	566	307	12.4	36	ABalaapa	258	126	0	0		0	0	0	0	0
14	1	1	10	-1	305	352	5.3	42	MSapp	406	686	0	0		0	0	0	0	0
15	1	12	11	-1	449	227	6.5	42	MSpaa	369	0	0	0		0	0	0	0	0
16	1	63	28	-1	628	350	17.0	43	ABalpaap	-223	0	0	0		0	0	0	0	0
17	1	56	35	-1	562	384	19.9	43	ABplaapa	394	543	0	0		0	0	0	0	0
18	1	31	15	-1	283	402	12.9	36	ABplpppa	257	106	0	0		0	0	0	0	0
19	1	79	48	-1	428	166	21.5	41	ABarppaa	361	211	0	0		0	0	0	0	0
20	1	42	70	-1	432	116	9.2	36	ABarappa	360	59	0	0		0	0	0	0	0
21	1	33	29	-1	653	284	10.8	37	ABalaaaa	297	-1138	0	0		0	0	0	0	0
22	1	52	37	-1	608	378	6.5	38	ABalpapa	384	-455	0	0		0	0	0	0	0
23	1	62	71	-1	613	233	20.3	41	ABalapaa	398	727	0	0		0	0	0	0	0
24	1	50	23	-1	327	149	21.4	44	ABarpppa	404	-368	0	0		0	0	0	0	0
25	1	27	58	-1	552	158	11.2	37	ABarapaa	365	-184	0	0		0	0	0	0	0
26	1	43	55	-1	462	106	17.4	37	ABpraaaa	-225	0	0	0		0	0	0	0	0
27	1	67	34	-1	99	279	16.5	51	Cpp	-543	0	0	0		0	0	0	0	0
28	1	53	60	-1	213	121	5.6	35	ABprpapa	308	82	0	0		0	0	0	0	0
29	1	28	63	-1	369	259	13.4	50	Ear	503	262	0	0		0	0	0	0	0
30	1	38	33	-1	375	132	8.4	37	ABarappp	-62	0	0	0		0	0	0	0	0
31	1	51	26	-1	630	226	11.2	36	ABaraaaa	368	179	0	0		0	0	0	0	0
32	1	66	42	-1	92	220	9.3	36	ABprpppp	230	-328	0	0		0	0	0	0	0
33	1	34	49	-1	505	215	5.9	39	ABaraapp	-196	0	0	0		0	0	0	0	0
34	1	41	57	-1	332	407	9.9	40	ABplpapp	148	0	0	0		0	0	0	0	0
35	1	37	22	-1	567	297	6.1	44	MSaaa	173	0	0	0		0	0	0	0	0
36	1	48	4	-1	223	390	12.8	38	ABplpppp	146	0	0	0		0	0	0	0	0
37	1	40	53	-1	404	423	10.4	36	ABplpapa	545	0	0	0		0	0	0	0	0
38	1	58	13	-1	252	116	22.0	40	ABprapap	196	0	0	0		0	0	0	0	0
39	1	23	47	-1	238	192	5.1	42	MSppp	407	191	0	0		0	0	0	0	0
40	1	47	3	-1	392	299	20.8	41	ABplapap	416	336	0	0		0	0	0	0	0
41	1	73	30	-1	220	290	5.9	46	P4	457	-896	0	0		0	0	0	0	0
42	1	57	54	-1	563	221	14.0	41	ABaraaap	374	719	0	0		0	0	0	0	0
43	1	8	38	-1	266	71	11.7	38	ABprpaaa	274	616	0	0		0	0	0	0	0
44	1	39	36	-1	206	204	12.1	47	Epr	-47	0	0	0		0	0	0	0	0
45	1	36	19	-1	548	435	14.2	37	ABalppap	359	-723	0	0		0	0	0	0	0
46	1	71	40	-1	643	328	7.0	38	ABalpaaa	374	-914	0	0		0	0	0	0	0
47	1	46	61	-1	323	358	18.4	41	ABplappp	334	77	0	0		0	0	0	0	0
48	1	35	69	-1	273	197	19.7	44	ABarpppp	383	185	0	0		0	0	0	0	0
49	1	54	80	-1	130	266	7.3	44	Dp	434	303	0	0		0	0	0	0	0
50	1	30	5	-1	602	321	22.3	41	ABplaaaa	346	-813	0	0		0	0	0	0	0
51	1	18	73	-1	133	169	17.2	38	ABprappp	-63	0	0	0		0	0	0	0	0
52	1	29	50	67	147	121	12.4	47	ABprppa	221	0	0	0		0	0	0	0	0
53	1	65	21	-1	550	157	19.4	41	ABarpaaa	364	1397	0	0		0	0	0	0	0
54	1	20	75	-1	489	445	16.5	40	ABplpaaa	345	450	0	0		0	0	0	0	0
55	1	77	76	-1	425	436	18.3	39	ABplpaap	366	-498	0	0		0	0	0	0	0
56	1	45	78	-1	587	216	5.9	38	ABaraapa	179	0	0	0		0	0	0	0	0
57	1	78	74	-1	161	233	20.6	42	Cpap	289	222	0	0		0	0	0	0	0
58	1	2	27	-1	254	291	12.0	49	Epl	494	-462	0	0		0	0	0	0	0
59	1	3	9	-1	336	215	5.4	45	MSpap	35	0	0	0		0	0	0	0	0
60	1	14	81	-1	393	387	22.4	42	ABplappa	412	28	0	0		0	0	0	0	0
61	1	24	43	-1	303	138	6.2	42	MSppa	104	0	0	0		0	0	0	0	0
62	1	10	64	-1	507	394	11.6	39	ABalpppa	372	130	0	0		0	0	0	0	0
63	1	69	14	-1	497	194	22.4	43	ABarpaap	391	41	0	0		0	0	0	0	0
64	1	74	41	-1	483	141	11.3	40	ABarapap	391	754	0	0		0	0	0	0	0
65	1	66	25	-1	104	160	9.4	35	ABprpppa	225	-643	0	0		0	0	0	0	0
66	1	6	59	-1	310	131	13.8	40	ABpraapp	122	0	0	0		0	0	0	0	0
67	1	32	44	-1	606	410	14.5	39	ABalppaa	170	0	0	0		0	0	0	0	0
68	1	5	2	-1	456	306	5.8	43	MSaap	365	0	0	0		0	0	0	0	0
69	1	72	82	-1	359	433	18.6	38	ABplppaa	265	758	0	0		0	0	0	0	0
70	1	59	17	-1	407	195	12.8	39	ABarpapp	101	0	0	0		0	0	0	0	0
71	1	70	62	-1	395	119	18.6	41	ABpraaap	343	1468	0	0		0	0	0	0	0
72	1	19	32	-1	510	245	15.6	40	ABalappa	369	-1175	0	0		0	0	0	0	0
73	1	11	20	-1	178	107	19.2	38	ABprappa	276	0	0	0		0	0	0	0	0
74	1	22	51	-1	373	74	14.2	41	ABpraapa	359	1179	0	0		0	0	0	0	0
75	1	21	72	-1	306	78	20.4	40	ABprapaa	336	-107	0	0		0	0	0	0	0
76	1	26	45	-1	552	254	22.0	43	ABalapap	406	56	0	0		0	0	0	0	0
77	1	61	84	-1	531	315	22.3	42	ABplaaap	370	-190	0	0		0	0	0	0	0
78	1	72	77	-1	306	410	18.3	37	ABplppap	275	755	0	0		0	0	0	0	0
79	1	55	66	-1	520	295	14.5	36	ABalaapp	129	0	0	0		0	0	0	0	0
80	1	44	7	-1	377	210	21.5	43	ABarppap	386	-105	0	0		0	0	0	0	0
81	1	17	56	-1	201	357	19.4	52	Cap	-50	0	0	0		0	0	0	0	0
82	1	9	52	-1	477	283	22.0	43	ABplapaa	437	1565	0	0		0	0	0	0	0
83	1	76	16	-1	616	272	15.9	37	ABalaaap	369	-574	0	0		0	0	0	0	0
