# Supplementary material for: The AP-2 Transcription Factor APTF-2 Is Required for Neuroblast and Epidermal Morphogenesis in Caenorhabditis elegans Embryogenesis
Source: PLoS Genet. 2016 May 13;12(5):e1006048. doi: 10.1371/journal.pgen.1006048 (PMC4866721; doi:10.1371/journal.pgen.1006048)
Supplement: S6 Text — (ZIP) [file pgen.1006048.s034.zip › nuclei/t067-nuclei]

1	1	7	62	-1	512	396	6.4	40	ABalpapp	374	0	0	0		0	0	0	0	0
2	1	68	31	-1	462	313	5.9	43	MSaap	433	379	0	0		0	0	0	0	0
3	1	40	61	-1	385	299	20.8	43	ABplapap	392	-68	0	0		0	0	0	0	0
4	1	36	41	-1	222	390	12.4	38	ABplpppp	346	13	0	0		0	0	0	0	0
5	1	50	8	-1	604	321	23.0	44	ABplaaaa	443	1422	0	0		0	0	0	0	0
6	1	5	45	-1	436	376	12.6	41	ABalpppp	28	0	0	0		0	0	0	0	0
7	1	80	56	-1	383	215	21.5	43	ABarppap	431	-378	0	0		0	0	0	0	0
8	1	12	10	-1	424	378	6.3	43	MSapa	77	0	0	0		0	0	0	0	0
9	1	59	1	-1	343	222	5.9	44	MSpap	434	-238	0	0		0	0	0	0	0
10	1	14	29	-1	299	360	5.8	43	MSapp	411	324	0	0		0	0	0	0	0
11	1	15	34	-1	449	229	7.0	43	MSpaa	166	0	0	0		0	0	0	0	0
12	1	9	57	-1	350	331	10.1	49	Eal	492	283	0	0		0	0	0	0	0
13	1	38	76	-1	256	114	21.6	42	ABprapap	420	415	0	0		0	0	0	0	0
14	1	63	68	-1	491	199	22.7	46	ABarpaap	444	-257	0	0		0	0	0	0	0
15	1	18	74	-1	280	404	13.3	38	ABplpppa	88	0	0	0		0	0	0	0	0
16	1	83	84	-1	606	273	15.6	39	ABalaaap	341	5	0	0		0	0	0	0	0
17	1	70	4	-1	403	203	13.0	40	ABarpapp	384	-697	0	0		0	0	0	0	0
18	1	3	22	-1	161	170	7.1	38	ABprpapp	165	0	0	0		0	0	0	0	0
19	1	45	17	-1	547	442	14.2	39	ABalppap	370	-852	0	0		0	0	0	0	0
20	1	73	9	-1	170	106	19.1	40	ABprappa	321	0	0	0		0	0	0	0	0
21	1	53	21	-1	553	157	19.0	40	ABarpaaa	377	-472	0	0		0	0	0	0	0
22	1	35	27	-1	558	305	5.9	45	MSaaa	-288	0	0	0		0	0	0	0	0
23	1	24	49	-1	336	146	22.1	44	ABarpppa	441	82	0	0		0	0	0	0	0
24	1	11	67	-1	279	285	21.7	52	Caa	501	-788	0	0		0	0	0	0	0
25	1	65	46	-1	101	155	9.7	37	ABprpppa	304	325	0	0		0	0	0	0	0
26	1	31	15	-1	639	229	11.6	37	ABaraaaa	52	0	0	0		0	0	0	0	0
27	1	58	39	-1	253	292	12.1	49	Epl	489	-74	0	0		0	0	0	0	0
28	1	16	59	-1	629	352	17.1	43	ABalpaap	350	0	0	0		0	0	0	0	0
29	1	21	40	-1	649	287	10.4	38	ABalaaaa	395	0	0	0		0	0	0	0	0
30	1	41	5	-1	231	286	5.7	45	P4	444	481	0	0		0	0	0	0	0
31	1	10	26	-1	238	116	14.4	37	ABprpaap	183	0	0	0		0	0	0	0	0
32	1	72	78	-1	516	247	16.2	42	ABalappa	320	-298	0	0		0	0	0	0	0
33	1	30	63	-1	369	142	7.8	38	ABarappp	373	257	0	0		0	0	0	0	0
34	1	27	7	-1	104	286	15.4	51	Cpp	506	940	0	0		0	0	0	0	0
35	1	17	69	-1	569	386	20.1	43	ABplaapa	409	-421	0	0		0	0	0	0	0
36	1	44	28	-1	209	208	12.5	48	Epr	484	94	0	0		0	0	0	0	0
37	1	22	14	-1	606	383	6.8	40	ABalpapa	232	0	0	0		0	0	0	0	0
38	1	43	37	-1	276	76	11.2	37	ABprpaaa	311	0	0	0		0	0	0	0	0
39	1	2	73	-1	433	274	15.6	42	ABalappp	361	168	0	0		0	0	0	0	0
40	1	46	38	-1	640	328	6.8	38	ABalpaaa	-95	0	0	0		0	0	0	0	0
41	1	64	25	-1	476	147	10.2	39	ABarapap	91	0	0	0		0	0	0	0	0
42	1	32	64	-1	92	218	8.6	36	ABprpppp	613	0	0	0		0	0	0	0	0
43	1	61	24	-1	301	138	6.1	42	MSppa	-77	0	0	0		0	0	0	0	0
44	1	67	60	-1	608	415	15.0	40	ABalppaa	127	0	0	0		0	0	0	0	0
45	1	76	71	-1	557	256	22.7	43	ABalapap	382	1331	0	0		0	0	0	0	0
46	1	8	65	-1	496	191	13.1	40	ABarpapa	120	0	0	0		0	0	0	0	0
47	1	39	81	-1	233	187	5.3	41	MSppp	410	-163	0	0		0	0	0	0	0
48	1	19	12	-1	433	150	21.6	41	ABarppaa	408	382	0	0		0	0	0	0	0
49	1	33	30	-1	502	225	5.8	38	ABaraapp	383	1303	0	0		0	0	0	0	0
50	1	52	72	-1	131	130	13.5	36	ABprppap	244	-76	0	0		0	0	0	0	0
51	1	74	58	-1	379	79	13.1	40	ABpraapa	386	838	0	0		0	0	0	0	0
52	1	82	33	-1	478	286	22.4	43	ABplapaa	437	167	0	0		0	0	0	0	0
53	1	37	75	-1	415	432	10.8	39	ABplpapa	-46	0	0	0		0	0	0	0	0
54	1	42	42	-1	553	224	14.0	41	ABaraaap	384	-546	0	0		0	0	0	0	0
55	1	26	32	-1	466	107	16.0	38	ABpraaaa	364	717	0	0		0	0	0	0	0
56	1	81	6	-1	201	353	19.3	52	Cap	514	2213	0	0		0	0	0	0	0
57	1	34	51	-1	329	414	10.3	40	ABplpapp	137	0	0	0		0	0	0	0	0
58	1	25	79	-1	562	163	10.5	38	ABarapaa	-82	0	0	0		0	0	0	0	0
59	1	66	77	-1	309	136	14.0	41	ABpraapp	122	0	0	0		0	0	0	0	0
60	1	28	16	-1	224	116	5.7	37	ABprpapa	-267	0	0	0		0	0	0	0	0
61	1	47	36	-1	316	360	18.2	41	ABplappp	361	68	0	0		0	0	0	0	0
62	1	71	47	-1	395	116	17.9	41	ABpraaap	362	-404	0	0		0	0	0	0	0
63	1	29	70	-1	368	253	13.2	49	Ear	486	363	0	0		0	0	0	0	0
64	1	62	53	-1	514	384	12.5	40	ABalpppa	402	185	0	0		0	0	0	0	0
65	1	6	52	-1	464	384	22.3	45	ABplaapp	451	-779	0	0		0	0	0	0	0
66	1	79	2	-1	515	299	14.5	38	ABalaapp	140	0	0	0		0	0	0	0	0
67	1	52	19	-1	170	99	12.0	36	ABprppaa	272	502	0	0		0	0	0	0	0
68	1	4	80	-1	180	348	9.3	45	Da	442	199	0	0		0	0	0	0	0
69	1	48	55	-1	280	200	19.5	45	ABarpppp	13	0	0	0		0	0	0	0	0
70	1	20	18	-1	434	125	8.3	38	ABarappa	102	0	0	0		0	0	0	0	0
71	1	23	43	-1	614	225	20.1	43	ABalapaa	359	-791	0	0		0	0	0	0	0
72	1	75	13	-1	314	72	19.5	40	ABprapaa	357	1268	0	0		0	0	0	0	0
73	1	51	44	-1	137	182	16.4	39	ABprappp	380	1928	0	0		0	0	0	0	0
74	1	57	66	-1	151	252	21.4	40	Cpap	304	-92	0	0		0	0	0	0	0
75	1	54	35	-1	488	449	16.5	39	ABplpaaa	391	-264	0	0		0	0	0	0	0
76	1	55	48	-1	416	440	18.4	38	ABplpaap	378	1281	0	0		0	0	0	0	0
77	1	78	3	-1	299	413	19.0	38	ABplppap	-183	0	0	0		0	0	0	0	0
78	1	56	82	-1	597	225	5.9	38	ABaraapa	386	239	0	0		0	0	0	0	0
79	1	13	23	-1	571	318	11.8	38	ABalaapa	282	127	0	0		0	0	0	0	0
80	1	49	54	-1	131	256	7.4	46	Dp	383	0	0	0		0	0	0	0	0
81	1	60	50	-1	392	389	22.5	41	ABplappa	399	638	0	0		0	0	0	0	0
82	1	69	83	-1	360	432	18.4	39	ABplppaa	121	0	0	0		0	0	0	0	0
83	1	1	20	-1	198	184	22.0	44	Cpaa	443	48	0	0		0	0	0	0	0
84	1	77	11	-1	531	313	22.7	43	ABplaaap	394	-495	0	0		0	0	0	0	0
