# Supplementary material for: The AP-2 Transcription Factor APTF-2 Is Required for Neuroblast and Epidermal Morphogenesis in Caenorhabditis elegans Embryogenesis
Source: PLoS Genet. 2016 May 13;12(5):e1006048. doi: 10.1371/journal.pgen.1006048 (PMC4866721; doi:10.1371/journal.pgen.1006048)
Supplement: S6 Text — (ZIP) [file pgen.1006048.s034.zip › nuclei/t068-nuclei]

1	1	9	44	-1	343	224	6.0	45	MSpap	43	0	0	0		0	0	0	0	0
2	1	66	59	-1	510	292	14.4	39	ABalaapp	346	137	0	0		0	0	0	0	0
3	1	77	21	-1	295	409	19.1	39	ABplppap	352	-295	0	0		0	0	0	0	0
4	1	17	71	-1	403	195	13.9	41	ABarpapp	409	-677	0	0		0	0	0	0	0
5	1	30	33	-1	242	283	5.3	43	P4	296	-568	0	0		0	0	0	0	0
6	1	56	10	-1	200	353	18.9	50	Cap	508	-412	0	0		0	0	0	0	0
7	1	34	14	-1	106	283	14.7	52	Cpp	513	-517	0	0		0	0	0	0	0
8	1	5	51	-1	611	315	23.0	44	ABplaaaa	409	122	0	0		0	0	0	0	0
9	1	20	72	-1	171	99	19.3	41	ABprappa	261	0	0	0		0	0	0	0	0
10	1	8	39	-1	423	373	6.3	41	MSapa	359	0	0	0		0	0	0	0	0
11	1	84	40	-1	528	318	22.8	43	ABplaaap	428	750	0	0		0	0	0	0	0
12	1	48	85	-1	438	139	21.8	44	ABarppaa	412	-307	0	0		0	0	0	0	0
13	1	72	83	-1	323	68	19.0	40	ABprapaa	346	359	0	0		0	0	0	0	0
14	1	37	79	-1	604	380	6.6	39	ABalpapa	389	510	0	0		0	0	0	0	0
15	1	26	4	-1	641	228	11.5	38	ABaraaaa	-85	0	0	0		0	0	0	0	0
16	1	60	2	-1	239	114	5.6	37	ABprpapa	362	988	0	0		0	0	0	0	0
17	1	19	48	-1	546	443	14.0	39	ABalppap	377	288	0	0		0	0	0	0	0
18	1	70	70	-1	438	127	7.6	38	ABarappa	356	-1458	0	0		0	0	0	0	0
19	1	67	43	-1	182	92	11.8	38	ABprppaa	188	0	0	0		0	0	0	0	0
20	1	83	41	-1	202	174	21.7	43	Cpaa	379	170	0	0		0	0	0	0	0
21	1	21	65	-1	556	157	18.6	40	ABarpaaa	390	239	0	0		0	0	0	0	0
22	1	18	22	-1	154	165	7.0	39	ABprpapp	229	0	0	0		0	0	0	0	0
23	1	79	25	-1	572	318	12.1	41	ABalaapa	192	0	0	0		0	0	0	0	0
24	1	43	32	-1	302	142	6.3	42	MSppa	303	0	0	0		0	0	0	0	0
25	1	41	34	-1	477	150	9.6	38	ABarapap	452	0	0	0		0	0	0	0	0
26	1	31	27	-1	234	113	15.0	39	ABprpaap	335	404	0	0		0	0	0	0	0
27	1	22	8	-1	553	308	6.4	44	MSaaa	448	-589	0	0		0	0	0	0	0
28	1	36	3	-1	212	209	12.5	47	Epr	468	-561	0	0		0	0	0	0	0
29	1	10	60	-1	310	364	6.3	42	MSapp	124	0	0	0		0	0	0	0	0
30	1	49	18	-1	508	226	5.6	40	ABaraapp	144	0	0	0		0	0	0	0	0
31	1	2	45	-1	455	317	6.5	43	MSaap	176	0	0	0		0	0	0	0	0
32	1	55	28	-1	476	106	15.5	40	ABpraaaa	297	0	0	0		0	0	0	0	0
33	1	52	84	-1	485	287	22.5	43	ABplapaa	123	0	0	0		0	0	0	0	0
34	1	11	58	-1	455	236	7.6	43	MSpaa	431	224	0	0		0	0	0	0	0
35	1	75	24	-1	493	449	16.2	40	ABplpaaa	1	0	0	0		0	0	0	0	0
36	1	61	77	-1	306	354	17.6	40	ABplappp	381	1024	0	0		0	0	0	0	0
37	1	38	52	-1	283	72	11.0	39	ABprpaaa	14	0	0	0		0	0	0	0	0
38	1	40	23	-1	639	325	6.6	39	ABalpaaa	-111	0	0	0		0	0	0	0	0
39	1	27	47	-1	261	288	12.1	48	Epl	479	-546	0	0		0	0	0	0	0
40	1	29	15	-1	655	282	9.4	39	ABalaaaa	391	-1494	0	0		0	0	0	0	0
41	1	4	42	-1	220	389	11.1	38	ABplpppp	-300	0	0	0		0	0	0	0	0
42	1	54	16	-1	553	219	14.4	41	ABaraaap	372	412	0	0		0	0	0	0	0
43	1	71	26	-1	618	230	20.1	43	ABalapaa	463	0	0	0		0	0	0	0	0
44	1	73	74	-1	138	194	16.2	40	ABprappp	366	349	0	0		0	0	0	0	0
45	1	6	5	-1	437	372	13.0	41	ABalpppp	358	-173	0	0		0	0	0	0	0
46	1	25	30	-1	94	149	10.2	39	ABprpppa	343	14	0	0		0	0	0	0	0
47	1	62	76	-1	390	114	17.9	42	ABpraaap	91	0	0	0		0	0	0	0	0
48	1	76	29	-1	421	439	19.1	40	ABplpaap	-180	0	0	0		0	0	0	0	0
49	1	23	1	-1	344	140	22.1	45	ABarpppa	415	-903	0	0		0	0	0	0	0
50	1	81	9	-1	390	392	22.9	43	ABplappa	433	-133	0	0		0	0	0	0	0
51	1	57	68	-1	332	419	10.6	39	ABplpapp	380	1296	0	0		0	0	0	0	0
52	1	65	35	-1	456	376	21.9	45	ABplaapp	458	28	0	0		0	0	0	0	0
53	1	64	17	-1	520	378	12.8	41	ABalpppa	388	1319	0	0		0	0	0	0	0
54	1	80	82	-1	148	252	6.6	43	Dp	430	43	0	0		0	0	0	0	0
55	1	69	80	-1	280	195	19.4	44	ABarpppp	401	152	0	0		0	0	0	0	0
56	1	7	62	-1	377	220	21.4	46	ABarppap	408	761	0	0		0	0	0	0	0
57	1	12	57	-1	361	331	10.4	49	Eal	483	-824	0	0		0	0	0	0	0
58	1	51	38	-1	383	79	12.6	40	ABpraapa	285	0	0	0		0	0	0	0	0
59	1	28	53	-1	636	346	16.9	43	ABalpaap	322	0	0	0		0	0	0	0	0
60	1	44	37	-1	619	410	15.5	39	ABalppaa	389	130	0	0		0	0	0	0	0
61	1	3	54	-1	377	299	21.3	44	ABplapap	440	251	0	0		0	0	0	0	0
62	1	1	46	-1	511	401	6.5	41	ABalpapp	384	106	0	0		0	0	0	0	0
63	1	33	63	-1	372	139	7.6	38	ABarappp	385	-70	0	0		0	0	0	0	0
64	1	42	6	-1	101	218	8.0	40	ABprpppp	316	32	0	0		0	0	0	0	0
65	1	46	19	-1	506	190	13.8	40	ABarpapa	349	-201	0	0		0	0	0	0	0
66	1	74	78	-1	149	249	21.6	41	Cpap	403	364	0	0		0	0	0	0	0
67	1	24	36	55	286	285	21.1	51	Caa	394	172	0	0		0	0	0	0	0
68	1	14	69	-1	490	204	22.4	45	ABarpaap	437	781	0	0		0	0	0	0	0
69	1	35	66	-1	577	386	20.4	42	ABplaapa	417	1489	0	0		0	0	0	0	0
70	1	63	13	-1	367	247	13.3	49	Ear	474	103	0	0		0	0	0	0	0
71	1	45	20	-1	559	255	23.1	44	ABalapap	419	73	0	0		0	0	0	0	0
72	1	50	81	-1	129	128	13.8	38	ABprppap	282	-387	0	0		0	0	0	0	0
73	1	39	73	-1	435	271	16.6	41	ABalappp	413	-519	0	0		0	0	0	0	0
74	1	15	12	-1	284	409	13.3	38	ABplpppa	378	0	0	0		0	0	0	0	0
75	1	53	64	-1	426	436	11.2	38	ABplpapa	384	192	0	0		0	0	0	0	0
76	1	13	31	-1	251	112	21.6	42	ABprapap	413	-99	0	0		0	0	0	0	0
77	1	59	7	-1	306	135	14.3	42	ABpraapp	409	-264	0	0		0	0	0	0	0
78	1	32	75	-1	524	247	17.0	41	ABalappa	380	399	0	0		0	0	0	0	0
79	1	58	56	-1	561	163	10.1	38	ABarapaa	307	0	0	0		0	0	0	0	0
80	1	68	67	-1	181	339	8.7	45	Da	434	573	0	0		0	0	0	0	0
81	1	47	49	-1	230	191	5.3	41	MSppp	409	82	0	0		0	0	0	0	0
82	1	78	11	-1	600	225	6.0	40	ABaraapa	377	-102	0	0		0	0	0	0	0
83	1	82	50	-1	363	431	18.1	39	ABplppaa	367	1052	0	0		0	0	0	0	0
84	1	16	61	-1	611	270	16.0	39	ABalaaap	381	1300	0	0		0	0	0	0	0
85	0	42	-1	-1	69	162	6.5	28		170	347	0	0		0	0	0	0	0
