# Supplementary material for: The AP-2 Transcription Factor APTF-2 Is Required for Neuroblast and Epidermal Morphogenesis in Caenorhabditis elegans Embryogenesis
Source: PLoS Genet. 2016 May 13;12(5):e1006048. doi: 10.1371/journal.pgen.1006048 (PMC4866721; doi:10.1371/journal.pgen.1006048)
Supplement: S6 Text — (ZIP) [file pgen.1006048.s034.zip › nuclei/t069-nuclei]

1	1	49	73	-1	355	134	22.4	44	ABarpppa	442	194	0	0		0	0	0	0	0
2	1	16	51	-1	239	115	5.6	37	ABprpapa	83	0	0	0		0	0	0	0	0
3	1	28	70	-1	216	213	13.0	49	Epr	480	447	0	0		0	0	0	0	0
4	1	15	17	-1	642	233	11.6	39	ABaraaaa	380	-628	0	0		0	0	0	0	0
5	1	45	46	-1	437	373	13.4	41	ABalpppp	408	143	0	0		0	0	0	0	0
6	1	64	52	-1	99	218	7.9	39	ABprpppp	336	656	0	0		0	0	0	0	0
7	1	77	85	-1	305	130	14.4	41	ABpraapp	416	292	0	0		0	0	0	0	0
8	1	27	19	-1	547	310	6.7	45	MSaaa	448	428	0	0		0	0	0	0	0
9	1	50	78	-1	384	392	22.7	42	ABplappa	-30	0	0	0		0	0	0	0	0
10	1	6	32	64	202	347	19.1	50	Cap	381	91	0	0		0	0	0	0	0
11	1	82	11	-1	596	229	6.2	40	ABaraapa	398	271	0	0		0	0	0	0	0
12	1	74	20	-1	279	415	13.2	37	ABplpppa	346	-186	0	0		0	0	0	0	0
13	1	70	37	-1	370	241	13.3	48	Ear	477	401	0	0		0	0	0	0	0
14	1	7	8	88	115	260	13.5	43	Cpp	367	35	0	0		0	0	0	0	0
15	1	40	16	-1	649	284	8.3	38	ABalaaaa	632	0	0	0		0	0	0	0	0
16	1	42	56	-1	550	214	14.3	42	ABaraaap	368	201	0	0		0	0	0	0	0
17	1	53	28	-1	520	374	13.1	40	ABalpppa	368	-237	0	0		0	0	0	0	0
18	1	30	74	-1	509	227	5.9	39	ABaraapp	159	0	0	0		0	0	0	0	0
19	1	65	43	-1	505	184	14.4	41	ABarpapa	383	122	0	0		0	0	0	0	0
20	1	71	87	-1	564	254	23.4	43	ABalapap	394	-8	0	0		0	0	0	0	0
21	1	3	89	-1	281	409	19.2	39	ABplppap	47	0	0	0		0	0	0	0	0
22	1	22	44	-1	147	162	7.5	40	ABprpapp	204	0	0	0		0	0	0	0	0
23	1	38	24	-1	635	333	6.6	38	ABalpaaa	200	0	0	0		0	0	0	0	0
24	1	35	6	-1	492	451	16.5	40	ABplpaaa	343	296	0	0		0	0	0	0	0
25	1	23	75	-1	574	318	12.0	39	ABalaapa	395	1059	0	0		0	0	0	0	0
26	1	43	61	-1	621	244	20.2	42	ABalapaa	397	408	0	0		0	0	0	0	0
27	1	26	25	-1	226	119	15.3	38	ABprpaap	386	782	0	0		0	0	0	0	0
28	1	32	39	-1	481	109	14.8	40	ABpraaaa	362	574	0	0		0	0	0	0	0
29	1	48	57	-1	422	441	19.0	39	ABplpaap	370	761	0	0		0	0	0	0	0
30	1	46	26	-1	77	156	11.7	39	ABprpppa	386	-632	0	0		0	0	0	0	0
31	1	76	66	-1	241	106	22.3	42	ABprapap	421	355	0	0		0	0	0	0	0
32	1	24	62	-1	298	146	6.4	41	MSppa	411	426	0	0		0	0	0	0	0
33	1	5	49	50	247	286	5.6	46	P4	302	88	0	0		0	0	0	0	0
34	1	25	40	-1	480	153	9.1	39	ABarapap	-285	0	0	0		0	0	0	0	0
35	1	52	60	-1	452	376	21.5	46	ABplaapp	425	818	0	0		0	0	0	0	0
36	1	67	33	-1	314	277	21.5	42	Caaa	391	126	0	0		0	0	0	0	0
37	1	60	34	-1	615	413	15.4	39	ABalppaa	-8	0	0	0		0	0	0	0	0
38	1	58	1	-1	384	80	12.5	40	ABpraapa	377	-26	0	0		0	0	0	0	0
39	1	10	58	-1	422	378	7.0	42	MSapa	162	0	0	0		0	0	0	0	0
40	1	11	86	-1	532	324	23.1	43	ABplaaap	430	-41	0	0		0	0	0	0	0
41	1	20	81	-1	196	169	21.9	44	Cpaa	441	-177	0	0		0	0	0	0	0
42	1	41	30	-1	220	395	10.8	39	ABplpppp	353	0	0	0		0	0	0	0	0
43	1	19	47	-1	184	89	11.6	38	ABprppaa	333	-1058	0	0		0	0	0	0	0
44	1	1	48	-1	346	223	6.2	44	MSpap	440	40	0	0		0	0	0	0	0
45	1	31	4	-1	452	319	5.8	43	MSaap	19	0	0	0		0	0	0	0	0
46	1	62	67	-1	514	390	6.9	40	ABalpapp	103	0	0	0		0	0	0	0	0
47	1	39	71	-1	264	286	12.4	51	Epl	511	-797	0	0		0	0	0	0	0
48	1	17	55	-1	534	441	13.3	40	ABalppap	121	0	0	0		0	0	0	0	0
49	1	81	22	-1	226	191	5.2	42	MSppp	36	0	0	0		0	0	0	0	0
50	1	83	9	-1	370	438	18.2	39	ABplppaa	387	-1808	0	0		0	0	0	0	0
51	1	8	68	-1	617	328	23.0	45	ABplaaaa	438	-4	0	0		0	0	0	0	0
52	1	37	54	-1	283	73	11.3	40	ABprpaaa	58	0	0	0		0	0	0	0	0
53	1	59	27	-1	638	352	15.9	42	ABalpaap	197	0	0	0		0	0	0	0	0
54	1	61	79	-1	382	305	21.6	45	ABplapap	457	-901	0	0		0	0	0	0	0
55	1	67	7	-1	247	281	20.8	43	Caap	436	-158	0	0		0	0	0	0	0
56	1	79	36	-1	562	165	9.6	39	ABarapaa	-3	0	0	0		0	0	0	0	0
57	1	57	59	-1	367	331	10.6	49	Eal	182	0	0	0		0	0	0	0	0
58	1	34	12	-1	451	240	7.9	44	MSpaa	137	0	0	0		0	0	0	0	0
59	1	2	77	-1	506	286	15.0	39	ABalaapp	323	1382	0	0		0	0	0	0	0
60	1	29	15	-1	307	365	6.5	41	MSapp	88	0	0	0		0	0	0	0	0
61	1	84	45	-1	612	273	15.8	40	ABalaaap	378	680	0	0		0	0	0	0	0
62	1	56	69	-1	375	220	22.0	46	ABarppap	457	-1029	0	0		0	0	0	0	0
63	1	63	10	-1	373	146	8.2	39	ABarappp	365	344	0	0		0	0	0	0	0
64	1	75	41	-1	424	440	11.4	39	ABplpapa	383	673	0	0		0	0	0	0	0
65	1	21	38	-1	564	163	18.2	40	ABarpaaa	-26	0	0	0		0	0	0	0	0
66	1	69	53	-1	570	394	20.2	42	ABplaapa	409	-700	0	0		0	0	0	0	0
67	1	80	42	-1	185	334	8.6	45	Da	195	0	0	0		0	0	0	0	0
68	1	51	13	-1	329	421	11.5	40	ABplpapp	388	-946	0	0		0	0	0	0	0
69	1	68	3	-1	491	198	22.9	45	ABarpaap	456	71	0	0		0	0	0	0	0
70	1	18	5	-1	438	133	7.1	37	ABarappa	353	457	0	0		0	0	0	0	0
71	1	4	72	-1	407	194	14.6	41	ABarpapp	382	505	0	0		0	0	0	0	0
72	1	9	29	-1	176	97	19.2	42	ABprappa	389	280	0	0		0	0	0	0	0
73	1	73	80	-1	443	270	17.5	42	ABalappp	413	877	0	0		0	0	0	0	0
74	1	44	76	-1	135	195	16.5	40	ABprappp	501	0	0	0		0	0	0	0	0
75	1	78	63	-1	527	244	17.6	39	ABalappa	366	394	0	0		0	0	0	0	0
76	1	47	23	-1	392	112	17.6	42	ABpraaap	393	530	0	0		0	0	0	0	0
77	1	36	14	-1	299	355	17.6	40	ABplappp	395	290	0	0		0	0	0	0	0
78	1	66	83	-1	141	253	21.4	43	Cpap	433	-42	0	0		0	0	0	0	0
79	1	14	65	-1	605	384	6.6	40	ABalpapa	118	0	0	0		0	0	0	0	0
80	1	55	84	-1	277	190	19.5	44	ABarpppp	434	1094	0	0		0	0	0	0	0
81	1	72	82	-1	121	130	14.0	39	ABprppap	335	559	0	0		0	0	0	0	0
82	1	54	18	-1	148	255	6.5	45	Dp	438	947	0	0		0	0	0	0	0
83	1	13	35	-1	333	72	18.8	41	ABprapaa	372	-272	0	0		0	0	0	0	0
84	1	33	21	-1	486	300	22.6	42	ABplapaa	361	1371	0	0		0	0	0	0	0
85	1	12	31	-1	447	131	22.0	44	ABarppaa	442	330	0	0		0	0	0	0	0
86	0	-1	-1	-1	68	162	6.6	29		208	316	0	0		0	0	0	0	0
87	0	7	-1	-1	104	324	12.9	41		411	-182	0	0		0	0	0	0	0
