# Supplementary material for: The AP-2 Transcription Factor APTF-2 Is Required for Neuroblast and Epidermal Morphogenesis in Caenorhabditis elegans Embryogenesis
Source: PLoS Genet. 2016 May 13;12(5):e1006048. doi: 10.1371/journal.pgen.1006048 (PMC4866721; doi:10.1371/journal.pgen.1006048)
Supplement: S6 Text — (ZIP) [file pgen.1006048.s034.zip › nuclei/t070-nuclei]

1	1	38	7	-1	379	82	12.1	40	ABpraapa	266	0	0	0		0	0	0	0	0
2	0	86	-1	-1	69	165	6.8	29		270	321	0	0		0	0	0	0	0
3	1	69	53	-1	498	187	22.8	47	ABarpaap	459	-192	0	0		0	0	0	0	0
4	1	45	1	-1	458	320	6.0	43	MSaap	443	0	0	0		0	0	0	0	0
5	1	70	56	-1	431	135	7.0	37	ABarappa	-112	0	0	0		0	0	0	0	0
6	1	24	45	-1	497	449	16.4	40	ABplpaaa	379	-680	0	0		0	0	0	0	0
7	1	55	50	-1	237	289	21.4	43	Caap	93	0	0	0		0	0	0	0	0
8	1	14	36	-1	92	252	14.4	41	Cppa	308	699	0	0		0	0	0	0	0
9	1	50	72	-1	373	438	18.5	40	ABplppaa	393	189	0	0		0	0	0	0	0
10	1	63	42	-1	368	147	8.6	39	ABarappp	349	0	0	0		0	0	0	0	0
11	1	11	20	-1	596	222	6.4	40	ABaraapa	200	0	0	0		0	0	0	0	0
12	1	58	23	-1	445	238	8.3	44	MSpaa	111	0	0	0		0	0	0	0	0
13	1	68	74	-1	333	420	11.8	40	ABplpapp	379	1369	0	0		0	0	0	0	0
14	1	77	62	-1	301	347	18.5	41	ABplappp	407	692	0	0		0	0	0	0	0
15	1	60	22	-1	312	364	6.3	42	MSapp	398	0	0	0		0	0	0	0	0
16	1	15	35	-1	651	280	8.4	39	ABalaaaa	381	271	0	0		0	0	0	0	0
17	1	4	57	-1	637	229	11.9	39	ABaraaaa	289	0	0	0		0	0	0	0	0
18	1	82	87	-1	148	258	6.5	44	Dp	425	-377	0	0		0	0	0	0	0
19	1	8	21	-1	544	308	7.5	45	MSaaa	512	0	0	0		0	0	0	0	0
20	1	12	24	-1	280	418	12.6	37	ABplpppa	9	0	0	0		0	0	0	0	0
21	1	84	76	-1	491	307	22.8	43	ABplapaa	416	-196	0	0		0	0	0	0	0
22	1	49	18	-1	223	192	5.4	41	MSppp	314	0	0	0		0	0	0	0	0
23	1	76	52	-1	391	113	16.8	42	ABpraaap	-277	0	0	0		0	0	0	0	0
24	1	23	60	-1	634	328	6.7	38	ABalpaaa	-72	0	0	0		0	0	0	0	0
25	1	27	47	-1	223	120	15.4	39	ABprpaap	356	443	0	0		0	0	0	0	0
26	1	30	8	-1	72	164	11.9	41	ABprpppa	344	-204	0	0		0	0	0	0	0
27	1	53	9	-1	637	353	15.1	43	ABalpaap	284	0	0	0		0	0	0	0	0
28	1	17	63	-1	523	371	13.6	39	ABalpppa	359	-239	0	0		0	0	0	0	0
29	1	72	14	-1	172	101	19.3	42	ABprappa	79	0	0	0		0	0	0	0	0
30	1	42	71	-1	223	394	10.5	38	ABplpppp	10	0	0	0		0	0	0	0	0
31	1	85	2	-1	448	129	21.7	43	ABarppaa	397	-597	0	0		0	0	0	0	0
32	1	10	67	-1	239	367	20.4	42	Capa	313	95	0	0		0	0	0	0	0
33	1	36	48	-1	323	273	21.7	43	Caaa	147	0	0	0		0	0	0	0	0
34	1	37	51	-1	614	413	15.2	39	ABalppaa	140	0	0	0		0	0	0	0	0
35	1	83	33	-1	332	71	18.9	39	ABprapaa	37	0	0	0		0	0	0	0	0
36	1	56	3	-1	554	163	9.5	38	ABarapaa	344	0	0	0		0	0	0	0	0
37	1	13	46	-1	370	238	13.6	48	Ear	468	416	0	0		0	0	0	0	0
38	1	65	16	-1	570	169	18.6	41	ABarpaaa	144	0	0	0		0	0	0	0	0
39	1	28	41	-1	477	110	14.2	41	ABpraaaa	-61	0	0	0		0	0	0	0	0
40	1	34	58	-1	476	151	8.8	39	ABarapap	390	698	0	0		0	0	0	0	0
41	1	64	11	-1	427	444	11.5	38	ABplpapa	210	0	0	0		0	0	0	0	0
42	1	67	68	-1	190	336	9.0	45	Da	449	498	0	0		0	0	0	0	0
43	1	19	15	-1	504	181	14.8	41	ABarpapa	413	-542	0	0		0	0	0	0	0
44	1	22	88	-1	148	153	7.3	39	ABprpapp	387	239	0	0		0	0	0	0	0
45	1	61	81	-1	620	276	15.4	39	ABalaaap	370	408	0	0		0	0	0	0	0
46	1	5	73	-1	439	379	13.5	41	ABalpppp	-119	0	0	0		0	0	0	0	0
47	1	43	78	-1	186	85	12.3	39	ABprppaa	345	202	0	0		0	0	0	0	0
48	1	44	70	-1	344	228	6.4	44	MSpap	136	0	0	0		0	0	0	0	0
49	1	33	44	-1	239	273	6.4	40	Z2	309	76	0	0		0	0	0	0	0
50	1	33	13	-1	284	302	6.0	41	Z3	354	-568	0	0		0	0	0	0	0
51	1	2	66	-1	239	120	5.6	37	ABprpapa	359	-218	0	0		0	0	0	0	0
52	1	6	34	-1	101	215	7.5	37	ABprpppp	374	1710	0	0		0	0	0	0	0
53	1	66	54	-1	572	401	20.4	45	ABplaapa	21	0	0	0		0	0	0	0	0
54	1	52	32	-1	286	80	10.2	39	ABprpaaa	363	977	0	0		0	0	0	0	0
55	1	48	12	-1	541	437	13.6	40	ABalppap	183	0	0	0		0	0	0	0	0
56	1	16	40	-1	558	207	13.8	41	ABaraaap	175	0	0	0		0	0	0	0	0
57	1	29	4	-1	424	443	19.4	40	ABplpaap	395	2	0	0		0	0	0	0	0
58	1	39	5	-1	414	381	7.5	43	MSapa	398	915	0	0		0	0	0	0	0
59	1	57	30	-1	367	328	11.4	50	Eal	478	537	0	0		0	0	0	0	0
60	1	35	82	-1	458	375	21.4	46	ABplaapp	369	0	0	0		0	0	0	0	0
61	1	26	85	-1	626	248	20.0	41	ABalapaa	301	0	0	0		0	0	0	0	0
62	1	32	49	-1	298	155	6.7	41	MSppa	-151	0	0	0		0	0	0	0	0
63	1	75	27	-1	526	241	17.8	41	ABalappa	-61	0	0	0		0	0	0	0	0
64	1	10	59	-1	179	341	17.4	41	Capp	340	421	0	0		0	0	0	0	0
65	1	79	39	-1	600	383	6.5	39	ABalpapa	-83	0	0	0		0	0	0	0	0
66	1	31	79	-1	241	108	21.9	42	ABprapap	395	-1593	0	0		0	0	0	0	0
67	1	46	55	-1	515	396	6.8	40	ABalpapp	131	0	0	0		0	0	0	0	0
68	1	51	64	-1	623	332	22.5	45	ABplaaaa	456	-106	0	0		0	0	0	0	0
69	1	62	83	-1	380	215	22.1	47	ABarppap	466	-212	0	0		0	0	0	0	0
70	1	3	17	-1	213	212	12.8	49	Epr	487	-634	0	0		0	0	0	0	0
71	1	47	77	-1	260	283	13.3	48	Epl	476	759	0	0		0	0	0	0	0
72	1	71	80	-1	411	188	15.6	41	ABarpapp	400	687	0	0		0	0	0	0	0
73	1	1	43	-1	358	132	21.9	44	ABarpppa	280	0	0	0		0	0	0	0	0
74	1	18	19	-1	510	220	5.7	40	ABaraapp	153	0	0	0		0	0	0	0	0
75	1	25	69	-1	575	316	12.7	40	ABalaapa	-142	0	0	0		0	0	0	0	0
76	1	74	37	-1	136	195	16.4	41	ABprappp	367	-449	0	0		0	0	0	0	0
77	1	59	89	-1	495	283	15.0	39	ABalaapp	377	-239	0	0		0	0	0	0	0
78	1	9	84	-1	384	395	22.6	43	ABplappa	434	924	0	0		0	0	0	0	0
79	1	54	6	-1	387	313	21.6	46	ABplapap	460	329	0	0		0	0	0	0	0
80	1	73	29	-1	445	261	18.1	43	ABalappp	417	891	0	0		0	0	0	0	0
81	1	41	75	-1	200	164	22.0	44	Cpaa	424	-982	0	0		0	0	0	0	0
82	1	81	38	-1	115	134	14.5	39	ABprppap	-70	0	0	0		0	0	0	0	0
83	1	78	61	-1	132	267	21.0	44	Cpap	378	-616	0	0		0	0	0	0	0
84	1	80	31	-1	275	191	19.8	43	ABarpppp	434	-778	0	0		0	0	0	0	0
85	1	7	28	-1	298	125	14.5	42	ABpraapp	422	-909	0	0		0	0	0	0	0
86	1	40	65	-1	540	327	23.4	44	ABplaaap	-45	0	0	0		0	0	0	0	0
87	1	20	86	-1	564	259	23.0	45	ABalapap	426	851	0	0		0	0	0	0	0
88	1	14	10	-1	126	297	12.4	39	Cppp	292	77	0	0		0	0	0	0	0
89	1	21	25	-1	285	411	18.8	39	ABplppap	351	-557	0	0		0	0	0	0	0
