# Supplementary material for: The AP-2 Transcription Factor APTF-2 Is Required for Neuroblast and Epidermal Morphogenesis in Caenorhabditis elegans Embryogenesis
Source: PLoS Genet. 2016 May 13;12(5):e1006048. doi: 10.1371/journal.pgen.1006048 (PMC4866721; doi:10.1371/journal.pgen.1006048)
Supplement: S6 Text — (ZIP) [file pgen.1006048.s034.zip › nuclei/t071-nuclei]

1	1	4	31	-1	447	317	6.0	42	MSaap	24	0	0	0		0	0	0	0	0
2	1	31	72	-1	448	130	21.4	45	ABarppaa	448	423	0	0		0	0	0	0	0
3	1	36	7	-1	553	157	10.5	39	ABarapaa	223	0	0	0		0	0	0	0	0
4	1	57	49	-1	428	445	18.9	40	ABplpaap	402	-1244	0	0		0	0	0	0	0
5	1	58	43	-1	416	380	7.6	43	MSapa	418	333	0	0		0	0	0	0	0
6	1	79	35	-1	387	313	22.5	45	ABplapap	436	1344	0	0		0	0	0	0	0
7	1	1	34	-1	371	81	12.8	40	ABpraapa	-69	0	0	0		0	0	0	0	0
8	1	26	83	-1	69	170	12.3	38	ABprpppa	375	1077	0	0		0	0	0	0	0
9	1	27	17	-1	641	354	15.0	44	ABalpaap	43	0	0	0		0	0	0	0	0
10	1	88	86	-1	125	304	11.4	38	Cppp	263	73	0	0		0	0	0	0	0
11	1	41	8	-1	436	442	10.8	39	ABplpapa	390	-261	0	0		0	0	0	0	0
12	1	55	52	-1	548	436	13.5	39	ABalppap	488	0	0	0		0	0	0	0	0
13	1	50	55	-1	295	302	6.3	40	Z3	325	-254	0	0		0	0	0	0	0
14	1	29	57	-1	176	102	19.9	41	ABprappa	416	1236	0	0		0	0	0	0	0
15	1	43	16	-1	497	185	14.9	41	ABarpapa	386	-520	0	0		0	0	0	0	0
16	1	38	32	-1	566	171	18.6	40	ABarpaaa	399	-53	0	0		0	0	0	0	0
17	1	70	27	-1	205	214	13.2	48	Epr	471	121	0	0		0	0	0	0	0
18	1	22	14	-1	222	190	5.6	41	MSppp	412	-167	0	0		0	0	0	0	0
19	1	74	76	-1	513	220	5.9	41	ABaraapp	351	-791	0	0		0	0	0	0	0
20	1	11	21	-1	596	224	6.2	40	ABaraapa	-291	0	0	0		0	0	0	0	0
21	1	19	87	-1	536	306	8.0	44	MSaaa	27	0	0	0		0	0	0	0	0
22	1	15	71	-1	322	363	6.7	42	MSapp	416	-15	0	0		0	0	0	0	0
23	1	12	62	-1	441	239	8.3	44	MSpaa	194	0	0	0		0	0	0	0	0
24	1	20	24	-1	285	420	11.8	38	ABplpppa	337	598	0	0		0	0	0	0	0
25	1	89	20	-1	296	421	18.6	39	ABplppap	376	-286	0	0		0	0	0	0	0
26	0	2	-1	-1	69	165	7.1	30		192	306	0	0		0	0	0	0	0
27	1	63	46	-1	527	241	17.4	42	ABalappa	361	165	0	0		0	0	0	0	0
28	1	85	3	-1	301	117	15.1	42	ABpraapp	396	114	0	0		0	0	0	0	0
29	1	80	30	-1	453	255	18.5	43	ABalappp	398	207	0	0		0	0	0	0	0
30	1	59	81	-1	362	327	12.1	50	Eal	501	380	0	0		0	0	0	0	0
31	1	84	40	-1	266	194	19.5	44	ABarpppp	444	988	0	0		0	0	0	0	0
32	1	54	44	-1	285	80	10.3	38	ABprpaaa	370	253	0	0		0	0	0	0	0
33	1	35	79	-1	334	76	20.0	40	ABprapaa	378	292	0	0		0	0	0	0	0
34	1	52	10	-1	110	210	7.0	39	ABprpppp	351	37	0	0		0	0	0	0	0
35	1	16	6	-1	647	285	8.0	39	ABalaaaa	217	0	0	0		0	0	0	0	0
36	1	8	77	-1	89	244	13.2	40	Cppa	285	-266	0	0		0	0	0	0	0
37	1	76	65	-1	132	189	16.4	39	ABprappp	144	0	0	0		0	0	0	0	0
38	1	82	67	-1	109	133	14.9	39	ABprppap	358	562	0	0		0	0	0	0	0
39	1	65	4	-1	595	382	6.5	40	ABalpapa	188	0	0	0		0	0	0	0	0
40	1	56	36	-1	559	207	13.4	40	ABaraaap	143	0	0	0		0	0	0	0	0
41	1	39	50	-1	475	112	13.6	40	ABpraaaa	216	0	0	0		0	0	0	0	0
42	1	10	48	-1	363	148	8.8	39	ABarappp	396	72	0	0		0	0	0	0	0
43	1	73	61	-1	357	131	21.6	42	ABarpppa	417	-156	0	0		0	0	0	0	0
44	1	49	1	-1	244	269	6.2	41	Z2	408	-445	0	0		0	0	0	0	0
45	1	6	33	-1	500	448	15.4	39	ABplpaaa	413	0	0	0		0	0	0	0	0
46	1	37	41	-1	365	238	14.3	48	Ear	488	452	0	0		0	0	0	0	0
47	1	25	12	-1	223	122	15.7	39	ABprpaap	-270	0	0	0		0	0	0	0	0
48	1	33	26	-1	323	276	21.9	44	Caaa	433	-190	0	0		0	0	0	0	0
49	1	62	42	-1	293	163	8.0	42	MSppa	154	0	0	0		0	0	0	0	0
50	1	7	68	-1	226	297	21.0	43	Caap	389	-529	0	0		0	0	0	0	0
51	1	34	2	-1	617	413	14.5	40	ABalppaa	51	0	0	0		0	0	0	0	0
52	1	23	19	-1	390	116	16.4	41	ABpraaap	404	-316	0	0		0	0	0	0	0
53	1	3	9	-1	501	188	23.0	46	ABarpaap	430	413	0	0		0	0	0	0	0
54	1	53	85	-1	572	406	20.3	44	ABplaapa	190	0	0	0		0	0	0	0	0
55	1	67	64	-1	516	399	6.7	40	ABalpapp	399	219	0	0		0	0	0	0	0
56	1	5	18	-1	425	139	6.8	38	ABarappa	-164	0	0	0		0	0	0	0	0
57	1	17	51	-1	635	228	10.8	39	ABaraaaa	372	-28	0	0		0	0	0	0	0
58	1	40	66	-1	472	154	8.5	40	ABarapap	-457	0	0	0		0	0	0	0	0
59	1	64	15	-1	171	344	17.0	40	Capp	295	773	0	0		0	0	0	0	0
60	1	24	56	-1	629	331	6.4	39	ABalpaaa	284	0	0	0		0	0	0	0	0
61	1	83	29	-1	126	281	20.3	45	Cpap	450	674	0	0		0	0	0	0	0
62	1	14	70	-1	302	350	19.2	42	ABplappp	410	50	0	0		0	0	0	0	0
63	1	28	60	-1	524	370	14.3	40	ABalpppa	120	0	0	0		0	0	0	0	0
64	1	68	5	-1	625	326	21.8	44	ABplaaaa	122	0	0	0		0	0	0	0	0
65	1	86	88	-1	539	329	23.4	46	ABplaaap	458	9	0	0		0	0	0	0	0
66	1	51	28	-1	245	117	5.7	38	ABprpapa	377	865	0	0		0	0	0	0	0
67	1	32	25	-1	243	372	20.6	43	Capa	328	95	0	0		0	0	0	0	0
68	1	42	84	-1	199	343	8.8	45	Da	438	1105	0	0		0	0	0	0	0
69	1	75	38	-1	576	314	13.6	40	ABalaapa	403	165	0	0		0	0	0	0	0
70	1	48	63	-1	339	229	7.0	44	MSpap	184	0	0	0		0	0	0	0	0
71	1	30	80	-1	227	395	10.6	38	ABplpppp	6	0	0	0		0	0	0	0	0
72	1	9	74	-1	378	435	17.5	42	ABplppaa	166	0	0	0		0	0	0	0	0
73	1	46	53	-1	447	376	13.9	41	ABalpppp	651	0	0	0		0	0	0	0	0
74	1	13	59	-1	340	419	11.2	40	ABplpapp	414	0	0	0		0	0	0	0	0
75	1	81	39	-1	202	167	22.8	44	Cpaa	435	844	0	0		0	0	0	0	0
76	1	21	22	-1	488	312	22.4	42	ABplapaa	400	463	0	0		0	0	0	0	0
77	1	71	82	-1	260	286	13.9	49	Epl	494	-352	0	0		0	0	0	0	0
78	1	47	54	-1	188	84	13.3	38	ABprppaa	364	754	0	0		0	0	0	0	0
79	1	66	69	-1	236	113	22.3	42	ABprapap	411	-369	0	0		0	0	0	0	0
80	1	72	73	-1	408	186	16.3	41	ABarpapp	404	-448	0	0		0	0	0	0	0
81	1	45	45	-1	615	272	15.0	39	ABalaaap	388	118	0	0		0	0	0	0	0
82	1	60	58	-1	457	386	21.8	44	ABplaapp	444	-263	0	0		0	0	0	0	0
83	1	69	11	-1	378	211	22.4	48	ABarppap	238	0	0	0		0	0	0	0	0
84	1	78	23	-1	387	387	22.1	42	ABplappa	392	-307	0	0		0	0	0	0	0
85	1	61	75	-1	625	244	19.6	43	ABalapaa	433	-682	0	0		0	0	0	0	0
86	1	87	47	-1	566	264	22.8	43	ABalapap	421	250	0	0		0	0	0	0	0
87	1	18	37	-1	162	254	6.4	45	Dp	421	-559	0	0		0	0	0	0	0
88	1	44	78	-1	154	147	7.0	39	ABprpapp	399	623	0	0		0	0	0	0	0
89	1	77	13	-1	497	284	14.7	38	ABalaapp	379	360	0	0		0	0	0	0	0
