# Supplementary material for: The AP-2 Transcription Factor APTF-2 Is Required for Neuroblast and Epidermal Morphogenesis in Caenorhabditis elegans Embryogenesis
Source: PLoS Genet. 2016 May 13;12(5):e1006048. doi: 10.1371/journal.pgen.1006048 (PMC4866721; doi:10.1371/journal.pgen.1006048)
Supplement: S6 Text — (ZIP) [file pgen.1006048.s034.zip › nuclei/t072-nuclei]

1	1	44	80	-1	242	268	6.0	40	Z2	376	-88	0	0		0	0	0	0	0
2	1	51	44	-1	621	409	13.6	40	ABalppaa	399	1602	0	0		0	0	0	0	0
3	1	28	7	-1	298	121	15.6	42	ABpraapp	419	617	0	0		0	0	0	0	0
4	1	39	49	-1	593	379	6.1	39	ABalpapa	396	-61	0	0		0	0	0	0	0
5	1	64	68	-1	628	326	21.5	43	ABplaaaa	399	671	0	0		0	0	0	0	0
6	1	35	39	-1	647	281	8.3	38	ABalaaaa	294	0	0	0		0	0	0	0	0
7	1	3	12	-1	542	152	10.8	39	ABarapaa	642	0	0	0		0	0	0	0	0
8	1	11	31	-1	449	440	10.4	39	ABplpapa	389	-296	0	0		0	0	0	0	0
9	1	53	55	-1	501	180	22.6	45	ABarpaap	439	267	0	0		0	0	0	0	0
10	1	34	50	-1	118	204	6.5	39	ABprpppp	385	-1382	0	0		0	0	0	0	0
11	1	83	88	-1	380	219	22.3	49	ABarppap	490	433	0	0		0	0	0	0	0
12	1	47	32	-1	223	120	14.8	39	ABprpaap	390	899	0	0		0	0	0	0	0
13	1	89	84	-1	494	278	14.4	38	ABalaapp	374	-222	0	0		0	0	0	0	0
14	1	18	59	-1	220	191	5.7	41	MSppp	410	-376	0	0		0	0	0	0	0
15	1	59	10	-1	168	340	16.3	40	Capp	348	-186	0	0		0	0	0	0	0
16	1	15	86	-1	486	191	15.0	40	ABarpapa	395	486	0	0		0	0	0	0	0
17	1	9	1	-1	640	352	14.1	44	ABalpaap	442	1221	0	0		0	0	0	0	0
18	1	56	36	-1	416	134	7.0	38	ABarappa	374	-120	0	0		0	0	0	0	0
19	1	52	27	-1	391	115	16.0	41	ABpraaap	414	966	0	0		0	0	0	0	0
20	1	25	58	-1	307	425	18.4	40	ABplppap	394	-1243	0	0		0	0	0	0	0
21	1	20	46	-1	585	219	6.1	40	ABaraapa	396	725	0	0		0	0	0	0	0
22	1	76	77	-1	483	317	22.4	43	ABplapaa	386	144	0	0		0	0	0	0	0
23	1	84	81	-1	386	393	22.3	42	ABplappa	418	-133	0	0		0	0	0	0	0
24	1	24	43	-1	290	421	12.2	39	ABplpppa	380	1368	0	0		0	0	0	0	0
25	1	67	76	-1	245	376	20.0	42	Capa	419	191	0	0		0	0	0	0	0
26	1	48	70	-1	319	279	22.1	43	Caaa	411	-196	0	0		0	0	0	0	0
27	1	17	24	-1	200	214	13.6	48	Epr	486	281	0	0		0	0	0	0	0
28	1	66	48	-1	245	122	5.6	39	ABprpapa	373	-53	0	0		0	0	0	0	0
29	1	61	74	-1	118	283	19.6	45	Cpap	417	135	0	0		0	0	0	0	0
30	1	29	62	-1	456	260	19.3	42	ABalappp	419	-1263	0	0		0	0	0	0	0
31	1	1	79	-1	441	320	6.0	41	MSaap	364	-824	0	0		0	0	0	0	0
32	1	16	57	-1	563	171	18.2	42	ABarpaaa	366	752	0	0		0	0	0	0	0
33	1	45	35	-1	509	445	15.0	39	ABplpaaa	370	-759	0	0		0	0	0	0	0
34	1	7	22	-1	361	75	13.4	41	ABpraapa	387	-603	0	0		0	0	0	0	0
35	1	6	85	-1	383	314	22.3	45	ABplapap	447	1257	0	0		0	0	0	0	0
36	1	40	47	-1	554	211	13.1	40	ABaraaap	401	66	0	0		0	0	0	0	0
37	1	87	33	-1	160	258	6.2	45	Dp	445	-198	0	0		0	0	0	0	0
38	1	69	75	-1	569	302	14.5	39	ABalaapa	391	-297	0	0		0	0	0	0	0
39	1	75	54	-1	187	174	23.4	43	Cpaa	414	-717	0	0		0	0	0	0	0
40	1	31	13	-1	260	196	19.8	44	ABarpppp	439	340	0	0		0	0	0	0	0
41	1	46	66	-1	363	240	14.8	49	Ear	475	1251	0	0		0	0	0	0	0
42	1	49	6	-1	290	162	8.7	41	MSppa	409	-539	0	0		0	0	0	0	0
43	1	5	60	-1	424	382	7.7	42	MSapa	404	10	0	0		0	0	0	0	0
44	1	32	4	-1	285	84	9.5	38	ABprpaaa	215	0	0	0		0	0	0	0	0
45	1	81	15	-1	623	269	14.7	39	ABalaaap	279	0	0	0		0	0	0	0	0
46	1	27	61	-1	526	238	17.8	40	ABalappa	407	-566	0	0		0	0	0	0	0
47	1	86	30	-1	570	260	23.0	43	ABalapap	417	54	0	0		0	0	0	0	0
48	1	42	64	-1	355	144	8.9	40	ABarappp	368	0	0	0		0	0	0	0	0
49	1	4	19	-1	438	449	18.2	40	ABplpaap	388	1262	0	0		0	0	0	0	0
50	1	41	3	-1	476	113	13.9	39	ABpraaaa	166	0	0	0		0	0	0	0	0
51	1	57	23	-1	630	224	10.6	39	ABaraaaa	256	0	0	0		0	0	0	0	0
52	1	12	45	-1	558	428	13.8	41	ABalppap	496	0	0	0		0	0	0	0	0
53	1	73	26	-1	453	374	14.0	42	ABalpppp	427	492	0	0		0	0	0	0	0
54	1	78	34	-1	185	88	13.1	37	ABprppaa	378	0	0	0		0	0	0	0	0
55	1	13	9	-1	305	310	6.3	38	Z3	371	-486	0	0		0	0	0	0	0
56	1	60	25	-1	620	322	6.5	39	ABalpaaa	-36	0	0	0		0	0	0	0	0
57	1	14	51	-1	181	110	19.3	42	ABprappa	413	-370	0	0		0	0	0	0	0
58	1	82	29	-1	460	389	21.7	46	ABplaapp	453	331	0	0		0	0	0	0	0
59	1	74	8	-1	348	422	11.2	40	ABplpapp	-18	0	0	0		0	0	0	0	0
60	1	63	56	-1	533	364	14.6	41	ABalpppa	378	-187	0	0		0	0	0	0	0
61	1	43	65	-1	345	139	21.6	42	ABarpppa	422	-190	0	0		0	0	0	0	0
62	1	23	37	-1	438	240	8.6	45	MSpaa	287	213	0	0		0	0	0	0	0
63	1	70	71	-1	334	225	7.3	44	MSpap	198	0	0	0		0	0	0	0	0
64	1	55	17	-1	519	398	6.9	41	ABalpapp	216	0	0	0		0	0	0	0	0
65	1	37	73	-1	124	189	16.5	39	ABprappp	385	917	0	0		0	0	0	0	0
66	1	58	18	-1	462	153	8.1	41	ABarapap	180	0	0	0		0	0	0	0	0
67	1	38	52	-1	111	130	14.8	39	ABprppap	-91	0	0	0		0	0	0	0	0
68	1	50	82	-1	209	312	21.3	43	Caap	379	1360	0	0		0	0	0	0	0
69	1	79	87	-1	236	114	22.3	43	ABprapap	429	186	0	0		0	0	0	0	0
70	1	62	67	-1	306	354	19.4	40	ABplappp	404	30	0	0		0	0	0	0	0
71	1	22	14	-1	329	365	7.9	41	MSapp	100	0	0	0		0	0	0	0	0
72	1	2	16	-1	434	131	21.8	45	ABarppaa	449	-229	0	0		0	0	0	0	0
73	1	80	83	-1	404	191	16.5	41	ABarpapp	411	-89	0	0		0	0	0	0	0
74	1	72	38	-1	390	435	17.2	39	ABplppaa	367	-775	0	0		0	0	0	0	0
75	1	85	5	-1	624	245	19.5	44	ABalapaa	53	0	0	0		0	0	0	0	0
76	1	19	21	-1	509	219	5.4	39	ABaraapp	386	-798	0	0		0	0	0	0	0
77	1	36	11	-1	86	239	12.5	40	Cppa	48	0	0	0		0	0	0	0	0
78	1	88	72	-1	151	142	7.2	40	ABprpapp	370	-383	0	0		0	0	0	0	0
79	1	33	40	-1	330	82	20.9	40	ABprapaa	404	527	0	0		0	0	0	0	0
80	1	71	78	-1	231	401	10.8	39	ABplpppp	371	963	0	0		0	0	0	0	0
81	1	30	41	-1	364	323	12.7	50	Eal	-244	0	0	0		0	0	0	0	0
82	1	77	69	-1	255	292	13.7	49	Epl	491	595	0	0		0	0	0	0	0
83	1	8	63	-1	71	167	12.5	39	ABprpppa	392	-454	0	0		0	0	0	0	0
84	1	68	20	-1	207	346	8.8	44	Da	424	1677	0	0		0	0	0	0	0
85	1	54	2	-1	570	409	20.3	45	ABplaapa	436	-9	0	0		0	0	0	0	0
86	1	10	42	-1	126	304	11.9	40	Cppp	345	364	0	0		0	0	0	0	0
87	1	21	28	-1	541	303	8.0	44	MSaaa	441	409	0	0		0	0	0	0	0
88	1	65	53	-1	540	331	23.1	46	ABplaaap	155	0	0	0		0	0	0	0	0
89	0	26	-1	-1	67	166	6.8	29		2	0	0	0		0	0	0	0	0
