# Supplementary material for: The AP-2 Transcription Factor APTF-2 Is Required for Neuroblast and Epidermal Morphogenesis in Caenorhabditis elegans Embryogenesis
Source: PLoS Genet. 2016 May 13;12(5):e1006048. doi: 10.1371/journal.pgen.1006048 (PMC4866721; doi:10.1371/journal.pgen.1006048)
Supplement: S6 Text — (ZIP) [file pgen.1006048.s034.zip › nuclei/t073-nuclei]

1	1	17	46	-1	640	350	12.6	44	ABalpaap	174	0	0	0		0	0	0	0	0
2	1	85	17	-1	563	411	20.3	44	ABplaapa	437	718	0	0		0	0	0	0	0
3	1	50	13	-1	479	113	13.8	39	ABpraaaa	26	0	0	0		0	0	0	0	0
4	1	44	25	-1	296	89	9.9	40	ABprpaaa	369	127	0	0		0	0	0	0	0
5	1	75	85	-1	624	240	19.0	43	ABalapaa	405	83	0	0		0	0	0	0	0
6	1	42	6	-1	297	164	9.5	41	MSppa	407	953	0	0		0	0	0	0	0
7	1	3	67	-1	291	112	16.4	42	ABpraapp	387	151	0	0		0	0	0	0	0
8	1	59	11	-1	351	427	11.3	40	ABplpapp	407	66	0	0		0	0	0	0	0
9	1	55	88	-1	316	314	6.3	39	Z3	336	1027	0	0		0	0	0	0	0
10	1	15	76	-1	161	342	16.4	41	Capp	382	110	0	0		0	0	0	0	0
11	1	77	44	-1	88	234	12.7	40	Cppa	396	1633	0	0		0	0	0	0	0
12	1	7	10	-1	546	149	11.6	40	ABarapaa	384	-13	0	0		0	0	0	0	0
13	1	40	92	-1	255	194	19.6	42	ABarpppp	408	335	0	0		0	0	0	0	0
14	1	71	84	-1	339	364	8.1	41	MSapp	413	50	0	0		0	0	0	0	0
15	1	45	87	-1	618	275	14.4	39	ABalaaap	157	0	0	0		0	0	0	0	0
16	1	72	1	-1	433	130	21.9	45	ABarppaa	402	785	0	0		0	0	0	0	0
17	1	64	69	-1	524	391	6.7	41	ABalpapp	24	0	0	0		0	0	0	0	0
18	1	66	91	-1	460	157	7.9	40	ABarapap	474	0	0	0		0	0	0	0	0
19	1	49	26	-1	442	449	18.3	41	ABplpaap	399	335	0	0		0	0	0	0	0
20	1	84	22	-1	216	345	7.8	43	Da	439	772	0	0		0	0	0	0	0
21	1	76	40	-1	512	213	5.4	40	ABaraapp	402	1033	0	0		0	0	0	0	0
22	1	34	48	-1	355	75	14.5	41	ABpraapa	90	0	0	0		0	0	0	0	0
23	1	51	54	-1	626	221	10.8	38	ABaraaaa	-26	0	0	0		0	0	0	0	0
24	1	27	28	-1	196	209	13.7	48	Epr	485	164	0	0		0	0	0	0	0
25	1	56	63	-1	617	316	6.3	39	ABalpaaa	376	-623	0	0		0	0	0	0	0
26	1	53	82	-1	462	372	14.0	42	ABalpppp	386	161	0	0		0	0	0	0	0
27	1	19	20	-1	394	115	15.6	41	ABpraaap	365	-198	0	0		0	0	0	0	0
28	1	87	41	89	548	300	7.8	44	MSaaa	244	146	0	0		0	0	0	0	0
29	1	58	33	-1	460	388	21.4	45	ABplaapp	170	0	0	0		0	0	0	0	0
30	1	47	58	-1	569	256	23.0	42	ABalapap	403	1358	0	0		0	0	0	0	0
31	1	8	16	-1	450	443	10.7	39	ABplpapa	319	0	0	0		0	0	0	0	0
32	1	12	65	-1	226	110	14.6	40	ABprpaap	355	119	0	0		0	0	0	0	0
33	1	37	72	-1	155	262	6.4	44	Dp	440	-541	0	0		0	0	0	0	0
34	1	54	31	-1	183	90	13.1	38	ABprppaa	350	-811	0	0		0	0	0	0	0
35	1	33	43	-1	512	445	14.8	40	ABplpaaa	370	-234	0	0		0	0	0	0	0
36	1	18	27	-1	417	134	7.1	39	ABarappa	360	45	0	0		0	0	0	0	0
37	1	62	39	74	436	236	8.8	39	MSpaa	177	0	0	0		0	0	0	0	0
38	1	74	61	-1	389	433	17.5	39	ABplppaa	139	0	0	0		0	0	0	0	0
39	1	6	73	-1	649	274	9.5	39	ABalaaaa	238	0	0	0		0	0	0	0	0
40	1	79	32	-1	328	86	21.7	42	ABprapaa	164	0	0	0		0	0	0	0	0
41	1	81	3	-1	368	328	13.3	51	Eal	463	0	0	0		0	0	0	0	0
42	1	86	64	-1	135	306	12.5	41	Cppp	-255	0	0	0		0	0	0	0	0
43	1	24	23	-1	290	422	11.8	38	ABplpppa	-33	0	0	0		0	0	0	0	0
44	1	2	37	-1	621	406	14.8	41	ABalppaa	-51	0	0	0		0	0	0	0	0
45	1	52	66	-1	562	426	13.2	39	ABalppap	507	0	0	0		0	0	0	0	0
46	1	21	29	-1	581	215	6.3	40	ABaraapa	404	454	0	0		0	0	0	0	0
47	1	36	35	-1	547	212	13.3	42	ABaraaap	192	0	0	0		0	0	0	0	0
48	1	28	55	-1	257	124	5.4	39	ABprpapa	379	19	0	0		0	0	0	0	0
49	1	4	78	-1	594	375	6.2	39	ABalpapa	-59	0	0	0		0	0	0	0	0
50	1	10	34	-1	126	204	6.2	39	ABprpppp	-234	0	0	0		0	0	0	0	0
51	1	57	70	-1	179	113	19.5	43	ABprappa	410	-105	0	0		0	0	0	0	0
52	1	67	77	-1	117	128	14.0	39	ABprppap	364	-67	0	0		0	0	0	0	0
53	1	88	24	-1	542	333	23.0	46	ABplaaap	459	113	0	0		0	0	0	0	0
54	1	39	19	-1	191	182	23.4	43	Cpaa	409	-1024	0	0		0	0	0	0	0
55	1	9	75	-1	496	175	22.3	46	ABarpaap	435	-191	0	0		0	0	0	0	0
56	1	60	62	-1	537	360	14.8	41	ABalpppa	378	122	0	0		0	0	0	0	0
57	1	32	51	-1	565	171	18.8	40	ABarpaaa	398	-263	0	0		0	0	0	0	0
58	1	20	53	-1	307	422	17.7	40	ABplppap	374	-17	0	0		0	0	0	0	0
59	1	14	8	-1	226	189	6.1	42	MSppp	402	79	0	0		0	0	0	0	0
60	1	43	12	-1	425	380	8.4	43	MSapa	312	0	0	0		0	0	0	0	0
61	1	46	90	-1	521	240	19.0	41	ABalappa	371	388	0	0		0	0	0	0	0
62	1	30	56	-1	455	255	19.4	42	ABalappp	388	184	0	0		0	0	0	0	0
63	1	83	36	-1	72	165	12.4	39	ABprpppa	372	368	0	0		0	0	0	0	0
64	1	48	7	-1	357	136	9.7	39	ABarappp	-28	0	0	0		0	0	0	0	0
65	1	61	80	-1	342	148	21.7	44	ABarpppa	443	321	0	0		0	0	0	0	0
66	1	41	30	-1	359	243	15.1	49	Ear	490	1217	0	0		0	0	0	0	0
67	1	70	21	-1	301	358	19.3	39	ABplappp	390	-203	0	0		0	0	0	0	0
68	1	5	81	-1	624	326	21.7	43	ABplaaaa	326	0	0	0		0	0	0	0	0
69	1	82	2	-1	253	290	13.9	50	Epl	485	677	0	0		0	0	0	0	0
70	1	26	9	-1	322	278	22.4	43	Caaa	428	-1125	0	0		0	0	0	0	0
71	1	63	68	79	329	237	7.9	42	MSpap	259	497	0	0		0	0	0	0	0
72	1	78	4	-1	161	139	6.9	40	ABprpapp	390	-28	0	0		0	0	0	0	0
73	1	65	45	-1	119	182	16.6	40	ABprappp	58	0	0	0		0	0	0	0	0
74	1	29	5	-1	110	281	19.5	45	Cpap	34	0	0	0		0	0	0	0	0
75	1	38	47	-1	565	292	15.1	41	ABalaapa	173	0	0	0		0	0	0	0	0
76	1	25	42	-1	244	375	19.9	42	Capa	414	440	0	0		0	0	0	0	0
77	1	22	52	-1	476	317	22.3	42	ABplapaa	416	161	0	0		0	0	0	0	0
78	1	80	18	-1	232	399	11.0	38	ABplpppp	138	0	0	0		0	0	0	0	0
79	1	31	14	71	429	313	7.6	41	MSaap	244	-154	0	0		0	0	0	0	0
80	1	1	57	-1	236	268	6.4	39	Z2	391	141	0	0		0	0	0	0	0
81	1	23	60	-1	379	394	22.4	43	ABplappa	422	1783	0	0		0	0	0	0	0
82	1	68	83	-1	193	315	21.6	43	Caap	426	1031	0	0		0	0	0	0	0
83	1	73	49	-1	402	191	16.9	42	ABarpapp	154	0	0	0		0	0	0	0	0
84	1	13	15	-1	493	273	14.5	39	ABalaapp	379	37	0	0		0	0	0	0	0
85	1	35	59	-1	375	319	22.2	44	ABplapap	409	-135	0	0		0	0	0	0	0
86	1	16	50	-1	483	188	15.3	40	ABarpapa	380	151	0	0		0	0	0	0	0
87	1	69	38	-1	233	120	22.0	42	ABprapap	-26	0	0	0		0	0	0	0	0
88	1	11	86	-1	376	226	21.8	46	ABarppap	455	723	0	0		0	0	0	0	0
89	0	89	-1	-1	68	165	6.9	26		-140	0	0	0		0	0	0	0	0
