# Supplementary material for: The AP-2 Transcription Factor APTF-2 Is Required for Neuroblast and Epidermal Morphogenesis in Caenorhabditis elegans Embryogenesis
Source: PLoS Genet. 2016 May 13;12(5):e1006048. doi: 10.1371/journal.pgen.1006048 (PMC4866721; doi:10.1371/journal.pgen.1006048)
Supplement: S6 Text — (ZIP) [file pgen.1006048.s034.zip › nuclei/t074-nuclei]

1	1	16	48	-1	428	141	21.9	45	ABarppaa	50	0	0	0		0	0	0	0	0
2	1	69	12	-1	250	290	14.0	51	Epl	514	218	0	0		0	0	0	0	0
3	1	41	32	-1	364	323	13.3	50	Eal	498	3	0	0		0	0	0	0	0
4	1	72	20	-1	169	133	6.9	40	ABprpapp	237	0	0	0		0	0	0	0	0
5	1	74	87	-1	115	277	19.8	46	Cpap	459	320	0	0		0	0	0	0	0
6	1	6	40	-1	301	170	9.3	42	MSppa	161	0	0	0		0	0	0	0	0
7	1	64	17	-1	351	129	10.0	39	ABarappp	389	-405	0	0		0	0	0	0	0
8	1	59	49	-1	227	188	6.4	42	MSppp	-195	0	0	0		0	0	0	0	0
9	1	70	79	-1	320	281	22.4	42	Caaa	412	1452	0	0		0	0	0	0	0
10	1	12	8	-1	542	151	11.2	40	ABarapaa	3	0	0	0		0	0	0	0	0
11	1	8	4	-1	355	427	10.9	41	ABplpapp	402	610	0	0		0	0	0	0	0
12	1	60	27	-1	416	367	8.1	42	MSapa	-48	0	0	0		0	0	0	0	0
13	1	3	7	-1	477	119	13.2	39	ABpraaaa	390	1847	0	0		0	0	0	0	0
14	1	79	35	-1	405	305	6.7	31	MSaapp	234	140	0	0		0	0	0	0	0
15	1	84	72	-1	490	273	14.6	39	ABalaapp	389	827	0	0		0	0	0	0	0
16	1	31	55	-1	448	441	10.5	39	ABplpapa	127	0	0	0		0	0	0	0	0
17	1	2	11	-1	554	418	20.4	45	ABplaapa	76	0	0	0		0	0	0	0	0
18	1	78	84	-1	231	398	10.5	37	ABplpppp	4	0	0	0		0	0	0	0	0
19	1	54	23	-1	189	186	23.4	44	Cpaa	424	873	0	0		0	0	0	0	0
20	1	27	29	-1	399	120	15.1	41	ABpraaap	106	0	0	0		0	0	0	0	0
21	1	67	38	-1	300	363	18.8	40	ABplappp	395	-1118	0	0		0	0	0	0	0
22	1	20	43	-1	206	343	7.7	42	Da	412	724	0	0		0	0	0	0	0
23	1	43	90	-1	291	419	11.9	38	ABplpppa	68	0	0	0		0	0	0	0	0
24	1	53	83	-1	536	342	23.0	44	ABplaaap	431	296	0	0		0	0	0	0	0
25	1	4	70	-1	303	87	10.1	39	ABprpaaa	30	0	0	0		0	0	0	0	0
26	1	19	22	-1	445	448	18.5	40	ABplpaap	384	492	0	0		0	0	0	0	0
27	1	36	10	-1	415	130	7.2	38	ABarappa	-21	0	0	0		0	0	0	0	0
28	1	24	85	-1	195	208	14.1	48	Epr	473	171	0	0		0	0	0	0	0
29	1	46	57	-1	597	219	6.9	41	ABaraapa	390	613	0	0		0	0	0	0	0
30	1	66	59	-1	358	240	15.0	48	Ear	483	-392	0	0		0	0	0	0	0
31	1	34	42	-1	189	89	13.3	38	ABprppaa	151	0	0	0		0	0	0	0	0
32	1	40	13	-1	325	94	22.4	41	ABprapaa	392	88	0	0		0	0	0	0	0
33	1	29	62	-1	459	391	21.3	45	ABplaapp	197	0	0	0		0	0	0	0	0
34	1	50	71	-1	136	195	6.1	38	ABprpppp	450	0	0	0		0	0	0	0	0
35	1	47	92	-1	549	209	13.2	42	ABaraaap	415	-554	0	0		0	0	0	0	0
36	1	63	61	-1	76	163	12.1	39	ABprpppa	124	0	0	0		0	0	0	0	0
37	1	44	68	-1	614	410	15.3	42	ABalppaa	403	996	0	0		0	0	0	0	0
38	1	87	82	-1	230	119	22.0	42	ABprapap	419	427	0	0		0	0	0	0	0
39	1	37	53	-1	417	245	8.1	32	MSpaap	228	-1081	0	0		0	0	0	0	0
40	1	21	81	-1	532	221	5.1	40	ABaraapp	-94	0	0	0		0	0	0	0	0
41	1	28	51	-1	519	294	7.7	33	MSaaap	104	0	0	0		0	0	0	0	0
42	1	76	31	-1	252	383	19.7	43	Capa	431	909	0	0		0	0	0	0	0
43	1	35	36	-1	507	443	14.4	40	ABplpaaa	99	0	0	0		0	0	0	0	0
44	1	11	54	-1	89	229	13.1	41	Cppa	402	-320	0	0		0	0	0	0	0
45	1	73	60	-1	117	178	16.5	41	ABprappp	410	179	0	0		0	0	0	0	0
46	1	1	65	-1	636	360	13.8	45	ABalpaap	-29	0	0	0		0	0	0	0	0
47	1	75	91	-1	562	286	15.7	39	ABalaapa	-197	0	0	0		0	0	0	0	0
48	1	22	24	-1	365	77	15.9	40	ABpraapa	401	1194	0	0		0	0	0	0	0
49	1	83	75	-1	404	192	16.6	41	ABarpapp	408	290	0	0		0	0	0	0	0
50	1	86	15	-1	482	184	15.6	41	ABarpapa	387	-191	0	0		0	0	0	0	0
51	1	57	47	-1	560	173	18.5	42	ABarpaaa	391	723	0	0		0	0	0	0	0
52	1	77	58	-1	472	322	22.2	43	ABplapaa	417	463	0	0		0	0	0	0	0
53	1	58	67	-1	314	424	16.9	40	ABplppap	391	0	0	0		0	0	0	0	0
54	1	23	52	-1	630	224	12.0	40	ABaraaaa	368	-72	0	0		0	0	0	0	0
55	1	48	39	-1	262	122	5.3	40	ABprpapa	387	1888	0	0		0	0	0	0	0
56	1	62	34	-1	457	256	19.0	43	ABalappp	431	37	0	0		0	0	0	0	0
57	1	80	89	-1	218	271	6.3	40	Z2	381	-129	0	0		0	0	0	0	0
58	1	30	77	-1	564	262	23.4	45	ABalapap	429	-485	0	0		0	0	0	0	0
59	1	85	69	-1	388	326	22.5	45	ABplapap	457	802	0	0		0	0	0	0	0
60	1	81	63	-1	369	398	22.4	45	ABplappa	446	-338	0	0		0	0	0	0	0
61	1	38	5	-1	391	434	17.7	39	ABplppaa	363	469	0	0		0	0	0	0	0
62	1	56	64	-1	535	356	14.2	41	ABalpppa	122	0	0	0		0	0	0	0	0
63	1	25	21	-1	630	328	7.0	39	ABalpaaa	60	0	0	0		0	0	0	0	0
64	1	42	9	-1	133	312	13.0	42	Cppp	394	-873	0	0		0	0	0	0	0
65	1	32	2	-1	234	107	14.0	39	ABprpaap	364	-474	0	0		0	0	0	0	0
66	1	45	41	-1	550	424	11.8	40	ABalppap	295	0	0	0		0	0	0	0	0
67	1	7	44	-1	295	117	16.1	42	ABpraapp	428	-29	0	0		0	0	0	0	0
68	1	71	78	-1	294	242	6.5	32	MSpapp	226	-115	0	0		0	0	0	0	0
69	1	17	14	-1	520	381	6.6	41	ABalpapp	181	0	0	0		0	0	0	0	0
70	1	51	45	-1	173	118	19.4	42	ABprappa	421	101	0	0		0	0	0	0	0
71	1	79	18	-1	476	313	6.5	32	MSaapa	224	135	0	0		0	0	0	0	0
72	1	33	6	-1	145	260	6.2	44	Dp	437	760	0	0		0	0	0	0	0
73	1	39	28	-1	663	284	11.5	40	ABalaaaa	397	209	0	0		0	0	0	0	0
74	1	37	50	-1	477	224	8.6	32	MSpaaa	230	-138	0	0		0	0	0	0	0
75	1	55	16	-1	495	175	22.3	44	ABarpaap	429	1380	0	0		0	0	0	0	0
76	1	10	86	-1	159	347	16.2	41	Capp	379	116	0	0		0	0	0	0	0
77	1	52	26	-1	112	125	13.7	39	ABprppap	228	0	0	0		0	0	0	0	0
78	1	49	33	-1	593	376	6.4	39	ABalpapa	9	0	0	0		0	0	0	0	0
79	1	71	56	-1	367	214	6.8	33	MSpapa	239	-1077	0	0		0	0	0	0	0
80	1	65	37	-1	335	156	21.2	43	ABarpppa	369	1271	0	0		0	0	0	0	0
81	1	68	46	-1	620	336	22.1	45	ABplaaaa	435	-1327	0	0		0	0	0	0	0
82	1	26	73	-1	460	368	13.8	42	ABalpppp	441	0	0	0		0	0	0	0	0
83	1	82	74	-1	193	316	21.8	44	Caap	439	38	0	0		0	0	0	0	0
84	1	14	88	-1	336	359	8.0	42	MSapp	391	461	0	0		0	0	0	0	0
85	1	5	66	-1	615	242	20.2	44	ABalapaa	136	0	0	0		0	0	0	0	0
86	1	88	25	-1	372	238	21.3	44	ABarppap	431	401	0	0		0	0	0	0	0
87	1	15	80	-1	621	279	15.4	40	ABalaaap	2	0	0	0		0	0	0	0	0
88	1	9	30	-1	308	306	6.1	40	Z3	307	83	0	0		0	0	0	0	0
89	1	28	19	-1	582	298	8.5	33	MSaaaa	214	-1093	0	0		0	0	0	0	0
90	1	61	1	-1	521	240	19.5	41	ABalappa	379	1059	0	0		0	0	0	0	0
91	1	18	3	-1	457	159	7.2	41	ABarapap	379	1384	0	0		0	0	0	0	0
92	1	13	76	-1	253	193	19.0	42	ABarpppp	368	0	0	0		0	0	0	0	0
93	0	89	-1	-1	66	166	7.0	25		59	0	0	0		0	0	0	0	0
