# Supplementary material for: The AP-2 Transcription Factor APTF-2 Is Required for Neuroblast and Epidermal Morphogenesis in Caenorhabditis elegans Embryogenesis
Source: PLoS Genet. 2016 May 13;12(5):e1006048. doi: 10.1371/journal.pgen.1006048 (PMC4866721; doi:10.1371/journal.pgen.1006048)
Supplement: S6 Text — (ZIP) [file pgen.1006048.s034.zip › nuclei/t075-nuclei]

1	1	90	8	-1	519	237	19.8	41	ABalappa	408	115	0	0		0	0	0	0	0
2	1	65	22	-1	237	100	13.6	39	ABprpaap	367	468	0	0		0	0	0	0	0
3	1	91	40	-1	458	162	6.6	39	ABarapap	394	496	0	0		0	0	0	0	0
4	1	11	45	-1	359	426	11.1	41	ABplpapp	64	0	0	0		0	0	0	0	0
5	1	61	61	-1	393	430	17.9	40	ABplppaa	362	1682	0	0		0	0	0	0	0
6	1	72	41	-1	134	254	6.2	44	Dp	430	-390	0	0		0	0	0	0	0
7	1	13	58	-1	490	120	12.8	40	ABpraaaa	-309	0	0	0		0	0	0	0	0
8	1	10	42	-1	546	158	10.3	39	ABarapaa	76	0	0	0		0	0	0	0	0
9	1	64	88	-1	124	306	13.2	41	Cppp	403	544	0	0		0	0	0	0	0
10	1	27	46	-1	419	125	7.9	39	ABarappa	225	0	0	0		0	0	0	0	0
11	1	17	72	-1	542	418	19.8	43	ABplaapa	430	673	0	0		0	0	0	0	0
12	1	2	70	-1	248	291	14.1	50	Epl	486	697	0	0		0	0	0	0	0
13	1	32	86	-1	322	98	22.0	42	ABprapaa	411	119	0	0		0	0	0	0	0
14	1	69	10	-1	518	377	6.2	41	ABalpapp	204	0	0	0		0	0	0	0	0
15	1	50	43	-1	483	178	15.7	41	ABarpapa	390	-133	0	0		0	0	0	0	0
16	1	75	16	-1	491	174	22.4	46	ABarpaap	438	704	0	0		0	0	0	0	0
17	1	7	51	-1	357	125	10.2	39	ABarappp	379	304	0	0		0	0	0	0	0
18	1	71	37	-1	465	304	6.3	34	MSaapa	339	1850	0	0		0	0	0	0	0
19	1	89	21	-1	591	299	8.7	34	MSaaaa	256	-465	0	0		0	0	0	0	0
20	1	4	6	-1	169	125	7.1	41	ABprpapp	409	-850	0	0		0	0	0	0	0
21	1	63	53	-1	642	326	7.3	40	ABalpaaa	399	238	0	0		0	0	0	0	0
22	1	26	77	-1	448	447	18.0	40	ABplpaap	-29	0	0	0		0	0	0	0	0
23	1	19	84	-1	197	187	23.4	44	Cpaa	441	-497	0	0		0	0	0	0	0
24	1	48	75	-1	371	79	16.5	41	ABpraapa	6	0	0	0		0	0	0	0	0
25	1	86	26	-1	367	238	21.4	44	ABarppap	432	119	0	0		0	0	0	0	0
26	1	77	12	-1	119	120	13.7	39	ABprppap	378	1154	0	0		0	0	0	0	0
27	1	12	82	-1	418	364	8.3	43	MSapa	372	494	0	0		0	0	0	0	0
28	1	73	80	-1	667	285	12.4	40	ABalaaaa	392	1445	0	0		0	0	0	0	0
29	1	20	47	-1	403	121	15.1	41	ABpraaap	71	0	0	0		0	0	0	0	0
30	1	88	65	-1	294	307	6.6	39	Z3	330	414	0	0		0	0	0	0	0
31	1	42	67	-1	246	377	18.9	42	Capa	386	-779	0	0		0	0	0	0	0
32	1	3	94	-1	362	320	13.1	49	Eal	471	375	0	0		0	0	0	0	0
33	1	78	31	-1	589	377	6.6	40	ABalpapa	359	0	0	0		0	0	0	0	0
34	1	56	9	-1	455	249	18.5	42	ABalappp	422	132	0	0		0	0	0	0	0
35	1	14	92	-1	390	302	6.3	33	MSaapp	67	0	0	0		0	0	0	0	0
36	1	43	52	-1	504	436	14.1	40	ABplpaaa	365	-874	0	0		0	0	0	0	0
37	1	80	33	-1	336	161	20.8	41	ABarpppa	401	165	0	0		0	0	0	0	0
38	1	21	2	-1	296	367	19.3	40	ABplappp	394	71	0	0		0	0	0	0	0
39	1	55	1	-1	270	126	5.4	39	ABprpapa	344	-806	0	0		0	0	0	0	0
40	1	6	73	-1	305	175	9.0	44	MSppa	340	193	0	0		0	0	0	0	0
41	1	66	17	-1	554	419	11.8	40	ABalppap	79	0	0	0		0	0	0	0	0
42	1	31	28	-1	191	86	13.8	39	ABprppaa	363	-509	0	0		0	0	0	0	0
43	1	22	49	-1	200	341	8.0	44	Da	433	311	0	0		0	0	0	0	0
44	1	67	18	-1	294	112	16.0	42	ABpraapp	425	349	0	0		0	0	0	0	0
45	1	70	29	-1	176	118	19.1	42	ABprappa	391	-7	0	0		0	0	0	0	0
46	1	81	79	-1	611	339	22.4	44	ABplaaaa	430	523	0	0		0	0	0	0	0
47	1	51	7	-1	561	181	19.6	42	ABarpaaa	422	-116	0	0		0	0	0	0	0
48	1	1	27	-1	413	149	22.2	44	ABarppaa	446	268	0	0		0	0	0	0	0
49	1	8	74	-1	224	185	6.5	41	MSppp	64	0	0	0		0	0	0	0	0
50	1	74	11	-1	476	223	8.5	34	MSpaaa	-168	0	0	0		0	0	0	0	0
51	1	41	13	-1	513	293	7.8	35	MSaaap	256	-514	0	0		0	0	0	0	0
52	1	54	35	-1	632	224	12.5	39	ABaraaaa	380	559	0	0		0	0	0	0	0
53	1	39	39	-1	412	249	8.0	34	MSpaap	176	0	0	0		0	0	0	0	0
54	1	44	44	-1	88	218	13.8	41	Cppa	395	-39	0	0		0	0	0	0	0
55	1	16	90	-1	448	439	10.3	40	ABplpapa	216	0	0	0		0	0	0	0	0
56	1	79	57	-1	364	208	5.9	36	MSpapa	296	-1089	0	0		0	0	0	0	0
57	1	29	4	-1	600	218	7.3	40	ABaraapa	116	0	0	0		0	0	0	0	0
58	1	52	64	-1	466	320	22.1	42	ABplapaa	421	847	0	0		0	0	0	0	0
59	1	30	38	-1	358	238	14.9	49	Ear	479	-49	0	0		0	0	0	0	0
60	1	45	60	-1	119	175	16.7	40	ABprappp	392	1250	0	0		0	0	0	0	0
61	1	36	66	-1	80	156	11.9	38	ABprpppa	361	159	0	0		0	0	0	0	0
62	1	33	68	-1	454	393	20.9	45	ABplaapp	199	0	0	0		0	0	0	0	0
63	1	60	3	-1	369	397	22.4	45	ABplappa	437	674	0	0		0	0	0	0	0
64	1	62	76	-1	534	348	14.0	41	ABalpppa	412	542	0	0		0	0	0	0	0
65	1	46	56	-1	643	361	14.4	44	ABalpaap	-44	0	0	0		0	0	0	0	0
66	1	85	32	-1	613	255	20.7	43	ABalapaa	416	-83	0	0		0	0	0	0	0
67	1	53	23	-1	320	422	17.1	40	ABplppap	394	358	0	0		0	0	0	0	0
68	1	37	5	-1	611	410	14.9	41	ABalppaa	392	0	0	0		0	0	0	0	0
69	1	59	30	-1	387	321	22.5	46	ABplapap	83	0	0	0		0	0	0	0	0
70	1	25	59	-1	315	84	10.0	39	ABprpaaa	-180	0	0	0		0	0	0	0	0
71	1	34	24	-1	146	187	6.2	38	ABprpppp	379	112	0	0		0	0	0	0	0
72	1	15	83	-1	494	274	15.1	40	ABalaapp	338	-169	0	0		0	0	0	0	0
73	1	82	85	-1	463	357	13.2	41	ABalpppp	408	-284	0	0		0	0	0	0	0
74	1	83	91	-1	193	321	22.0	44	Caap	415	431	0	0		0	0	0	0	0
75	1	49	71	-1	409	191	16.4	41	ABarpapp	413	311	0	0		0	0	0	0	0
76	1	92	19	-1	262	191	18.6	43	ABarpppp	376	116	0	0		0	0	0	0	0
77	1	58	55	-1	561	265	23.2	43	ABalapap	429	241	0	0		0	0	0	0	0
78	1	68	34	-1	284	238	6.2	34	MSpapp	-161	0	0	0		0	0	0	0	0
79	1	9	95	-1	313	275	22.7	42	Caaa	418	581	0	0		0	0	0	0	0
80	1	87	78	-1	620	284	15.9	41	ABalaaap	387	256	0	0		0	0	0	0	0
81	1	40	14	-1	539	226	5.3	40	ABaraapp	141	0	0	0		0	0	0	0	0
82	1	38	81	-1	229	120	21.9	42	ABprapap	363	0	0	0		0	0	0	0	0
83	1	24	54	-1	531	341	22.6	42	ABplaaap	420	1876	0	0		0	0	0	0	0
84	1	18	20	-1	239	396	10.0	39	ABplpppp	384	-610	0	0		0	0	0	0	0
85	1	28	50	-1	195	212	14.2	48	Epr	486	-326	0	0		0	0	0	0	0
86	1	76	63	-1	159	348	15.9	42	Capp	371	118	0	0		0	0	0	0	0
87	1	5	69	-1	117	272	20.0	46	Cpap	431	-1008	0	0		0	0	0	0	0
88	1	84	48	62	335	358	7.8	42	MSapp	292	172	0	0		0	0	0	0	0
89	1	57	89	-1	210	265	6.7	40	Z2	380	-950	0	0		0	0	0	0	0
90	1	23	25	-1	294	420	12.0	38	ABplpppa	380	-937	0	0		0	0	0	0	0
91	1	47	15	-1	559	281	15.3	40	ABalaapa	374	499	0	0		0	0	0	0	0
92	1	35	36	-1	556	203	13.5	43	ABaraaap	390	253	0	0		0	0	0	0	0
93	0	93	-1	-1	68	164	6.7	28		-17	0	0	0		0	0	0	0	0
