# Supplementary material for: The AP-2 Transcription Factor APTF-2 Is Required for Neuroblast and Epidermal Morphogenesis in Caenorhabditis elegans Embryogenesis
Source: PLoS Genet. 2016 May 13;12(5):e1006048. doi: 10.1371/journal.pgen.1006048 (PMC4866721; doi:10.1371/journal.pgen.1006048)
Supplement: S6 Text — (ZIP) [file pgen.1006048.s034.zip › nuclei/t076-nuclei]

1	1	39	66	-1	279	122	5.5	39	ABprpapa	109	0	0	0		0	0	0	0	0
2	1	38	2	-1	295	369	19.6	41	ABplappp	408	-1	0	0		0	0	0	0	0
3	1	63	19	-1	361	394	21.7	44	ABplappa	440	-263	0	0		0	0	0	0	0
4	1	57	18	-1	596	216	7.5	41	ABaraapa	-78	0	0	0		0	0	0	0	0
5	1	68	33	-1	607	413	15.0	40	ABalppaa	390	1822	0	0		0	0	0	0	0
6	1	20	57	-1	179	126	6.7	40	ABprpapp	386	1432	0	0		0	0	0	0	0
7	1	47	85	-1	573	188	19.8	43	ABarpaaa	403	-23	0	0		0	0	0	0	0
8	1	1	54	-1	516	241	20.5	43	ABalappa	375	114	0	0		0	0	0	0	0
9	1	34	24	-1	454	253	18.0	42	ABalappp	411	768	0	0		0	0	0	0	0
10	1	14	34	-1	522	382	6.3	40	ABalpapp	162	0	0	0		0	0	0	0	0
11	1	50	82	-1	477	225	8.4	37	MSpaaa	364	144	0	0		0	0	0	0	0
12	1	26	45	-1	125	115	13.3	40	ABprppap	-94	0	0	0		0	0	0	0	0
13	1	51	77	-1	505	296	7.4	34	MSaaap	342	207	0	0		0	0	0	0	0
14	1	81	86	-1	537	233	5.7	41	ABaraapp	381	715	0	0		0	0	0	0	0
15	1	91	42	-1	558	277	15.2	39	ABalaapa	392	-137	0	0		0	0	0	0	0
16	1	16	70	-1	497	175	22.4	45	ABarpaap	431	394	0	0		0	0	0	0	0
17	1	41	20	-1	552	418	11.5	40	ABalppap	-60	0	0	0		0	0	0	0	0
18	1	44	55	-1	291	120	16.2	43	ABpraapp	420	83	0	0		0	0	0	0	0
19	1	76	93	-1	259	188	18.5	45	ABarpppp	445	113	0	0		0	0	0	0	0
20	1	84	43	-1	236	397	10.3	39	ABplpppp	372	-39	0	0		0	0	0	0	0
21	1	19	49	-1	588	295	8.7	37	MSaaaa	-552	0	0	0		0	0	0	0	0
22	1	2	46	-1	242	98	13.0	38	ABprpaap	144	0	0	0		0	0	0	0	0
23	1	67	74	-1	322	424	17.3	39	ABplppap	430	0	0	0		0	0	0	0	0
24	1	71	59	-1	143	181	6.3	39	ABprpppp	366	957	0	0		0	0	0	0	0
25	1	90	60	-1	296	422	12.4	38	ABplpppa	34	0	0	0		0	0	0	0	0
26	1	25	8	-1	367	241	21.6	45	ABarppap	445	165	0	0		0	0	0	0	0
27	1	48	56	-1	419	155	22.2	44	ABarppaa	431	579	0	0		0	0	0	0	0
28	1	42	21	-1	197	87	13.8	39	ABprppaa	344	-1146	0	0		0	0	0	0	0
29	1	45	69	-1	178	114	19.8	44	ABprappa	-122	0	0	0		0	0	0	0	0
30	1	69	68	-1	388	321	22.5	46	ABplapap	430	1454	0	0		0	0	0	0	0
31	1	33	11	-1	589	377	6.3	40	ABalpapa	31	0	0	0		0	0	0	0	0
32	1	66	84	-1	614	266	21.2	45	ABalapaa	423	-424	0	0		0	0	0	0	0
33	1	37	16	-1	338	163	20.6	41	ABarpppa	403	350	0	0		0	0	0	0	0
34	1	78	10	-1	279	240	6.2	36	MSpapp	314	-157	0	0		0	0	0	0	0
35	1	52	9	-1	628	223	12.2	38	ABaraaaa	-176	0	0	0		0	0	0	0	0
36	1	92	73	-1	560	200	13.7	42	ABaraaap	623	0	0	0		0	0	0	0	0
37	1	18	47	-1	460	312	6.3	37	MSaapa	320	-458	0	0		0	0	0	0	0
38	1	59	48	-1	356	238	14.7	48	Ear	487	348	0	0		0	0	0	0	0
39	1	53	22	-1	409	252	7.1	36	MSpaap	307	-462	0	0		0	0	0	0	0
40	1	3	50	-1	449	168	6.3	40	ABarapap	389	-595	0	0		0	0	0	0	0
41	1	6	75	-1	136	250	6.5	45	Dp	442	536	0	0		0	0	0	0	0
42	1	8	53	-1	531	165	9.4	39	ABarapaa	79	0	0	0		0	0	0	0	0
43	1	15	71	-1	485	178	16.0	41	ABarpapa	416	-728	0	0		0	0	0	0	0
44	1	54	79	-1	86	219	13.7	42	Cppa	421	322	0	0		0	0	0	0	0
45	1	4	78	-1	360	423	11.0	42	ABplpapp	147	0	0	0		0	0	0	0	0
46	1	10	52	-1	416	130	8.0	40	ABarappa	242	0	0	0		0	0	0	0	0
47	1	29	7	-1	406	117	14.7	41	ABpraaap	611	0	0	0		0	0	0	0	0
48	1	88	92	-1	347	356	7.4	33	MSappa	213	468	0	0		0	0	0	0	0
49	1	43	41	-1	206	344	7.5	45	Da	451	-343	0	0		0	0	0	0	0
50	1	85	61	-1	193	216	14.0	49	Epr	483	1021	0	0		0	0	0	0	0
51	1	17	58	-1	358	128	10.2	39	ABarappp	-77	0	0	0		0	0	0	0	0
52	1	36	40	-1	503	431	13.6	39	ABplpaaa	-228	0	0	0		0	0	0	0	0
53	1	21	65	-1	643	321	7.5	40	ABalpaaa	410	0	0	0		0	0	0	0	0
54	1	83	35	-1	530	348	22.6	44	ABplaaap	436	711	0	0		0	0	0	0	0
55	1	77	62	-1	557	267	22.7	43	ABalapap	401	166	0	0		0	0	0	0	0
56	1	65	15	-1	642	366	13.7	44	ABalpaap	-79	0	0	0		0	0	0	0	0
57	1	56	26	-1	366	220	5.5	37	MSpapa	336	496	0	0		0	0	0	0	0
58	1	7	1	-1	480	124	12.0	40	ABpraaaa	-27	0	0	0		0	0	0	0	0
59	1	70	12	-1	315	87	10.6	39	ABprpaaa	94	0	0	0		0	0	0	0	0
60	1	60	51	-1	117	169	16.4	40	ABprappp	369	1261	0	0		0	0	0	0	0
61	1	5	89	-1	395	428	18.1	38	ABplppaa	183	0	0	0		0	0	0	0	0
62	1	88	37	-1	305	363	7.6	33	MSappp	222	158	0	0		0	0	0	0	0
63	1	86	5	-1	155	345	15.5	42	Capp	64	0	0	0		0	0	0	0	0
64	1	58	91	-1	469	322	21.7	44	ABplapaa	448	492	0	0		0	0	0	0	0
65	1	30	25	-1	290	304	6.5	39	Z3	374	428	0	0		0	0	0	0	0
66	1	61	17	-1	89	158	11.4	39	ABprpppa	137	0	0	0		0	0	0	0	0
67	1	31	27	-1	239	375	18.4	43	Capa	434	1023	0	0		0	0	0	0	0
68	1	62	83	-1	451	391	20.8	46	ABplaapp	415	226	0	0		0	0	0	0	0
69	1	87	81	-1	117	267	20.2	45	Cpap	452	980	0	0		0	0	0	0	0
70	1	12	94	-1	250	294	14.0	49	Epl	493	445	0	0		0	0	0	0	0
71	1	75	13	-1	405	191	16.1	43	ABarpapp	426	1038	0	0		0	0	0	0	0
72	1	11	29	-1	536	422	19.3	43	ABplaapa	23	0	0	0		0	0	0	0	0
73	1	40	44	90	306	174	9.3	39	MSppa	232	510	0	0		0	0	0	0	0
74	1	49	67	-1	227	186	6.5	38	MSppp	362	51	0	0		0	0	0	0	0
75	1	24	28	-1	367	82	17.0	41	ABpraapa	592	0	0	0		0	0	0	0	0
76	1	64	36	-1	537	349	14.0	41	ABalpppa	417	-76	0	0		0	0	0	0	0
77	1	22	64	-1	453	449	17.7	40	ABplpaap	-327	0	0	0		0	0	0	0	0
78	1	80	80	-1	613	285	15.7	39	ABalaaap	-112	0	0	0		0	0	0	0	0
79	1	46	38	-1	610	347	22.3	44	ABplaaaa	422	1191	0	0		0	0	0	0	0
80	1	28	30	-1	663	283	12.7	39	ABalaaaa	397	580	0	0		0	0	0	0	0
81	1	82	4	-1	232	117	22.3	42	ABprapap	400	-472	0	0		0	0	0	0	0
82	1	27	6	39	417	368	8.0	41	MSapa	228	-124	0	0		0	0	0	0	0
83	1	72	88	-1	499	272	15.2	40	ABalaapp	399	-189	0	0		0	0	0	0	0
84	1	23	76	-1	191	187	22.8	44	Cpaa	437	-323	0	0		0	0	0	0	0
85	1	73	14	-1	468	344	13.2	42	ABalpppp	-261	0	0	0		0	0	0	0	0
86	1	13	31	-1	324	106	22.7	43	ABprapaa	415	-513	0	0		0	0	0	0	0
87	0	79	-1	-1	313	273	25.5	35		267	209	0	0		0	0	0	0	0
88	1	9	23	-1	119	304	13.4	42	Cppp	413	-489	0	0		0	0	0	0	0
89	1	89	3	-1	205	268	7.4	41	Z2	334	369	0	0		0	0	0	0	0
90	1	55	72	-1	449	439	10.2	40	ABplpapa	373	-446	0	0		0	0	0	0	0
91	1	74	95	-1	191	318	21.8	44	Caap	412	17	0	0		0	0	0	0	0
92	1	35	87	-1	378	310	6.4	34	MSaapp	41	0	0	0		0	0	0	0	0
93	0	93	-1	-1	67	165	6.5	28		310	0	0	0		0	0	0	0	0
94	1	32	32	-1	361	321	13.0	49	Eal	470	995	0	0		0	0	0	0	0
95	1	79	63	-1	311	272	22.900002	44	Caaa	418	581	0	0		0	0	0	0	0
