# Supplementary material for: The AP-2 Transcription Factor APTF-2 Is Required for Neuroblast and Epidermal Morphogenesis in Caenorhabditis elegans Embryogenesis
Source: PLoS Genet. 2016 May 13;12(5):e1006048. doi: 10.1371/journal.pgen.1006048 (PMC4866721; doi:10.1371/journal.pgen.1006048)
Supplement: S6 Text — (ZIP) [file pgen.1006048.s034.zip › nuclei/t077-nuclei]

1	1	58	1	-1	487	127	11.5	38	ABpraaaa	-464	0	0	0		0	0	0	0	0
2	1	2	28	-1	285	369	20.3	41	ABplappp	623	0	0	0		0	0	0	0	0
3	1	89	37	-1	204	269	7.5	40	Z2	400	773	0	0		0	0	0	0	0
4	1	81	14	-1	246	118	22.4	44	ABprapap	434	889	0	0		0	0	0	0	0
5	1	63	48	-1	149	339	15.2	43	Capp	371	87	0	0		0	0	0	0	0
6	1	82	27	-1	454	361	8.5	32	MSapaa	228	-121	0	0		0	0	0	0	0
7	1	47	59	-1	416	121	14.4	40	ABpraaap	58	0	0	0		0	0	0	0	0
8	1	26	54	-1	371	241	21.7	45	ABarppap	103	0	0	0		0	0	0	0	0
9	1	35	33	-1	628	222	11.7	40	ABaraaaa	390	-335	0	0		0	0	0	0	0
10	1	34	8	-1	273	243	5.5	37	MSpapp	744	0	0	0		0	0	0	0	0
11	1	31	20	-1	594	371	6.2	40	ABalpapa	407	448	0	0		0	0	0	0	0
12	1	59	9	-1	322	86	10.5	39	ABprpaaa	125	0	0	0		0	0	0	0	0
13	1	71	51	-1	406	186	16.6	43	ABarpapp	403	-630	0	0		0	0	0	0	0
14	1	85	42	-1	469	339	14.1	41	ABalpppp	110	0	0	0		0	0	0	0	0
15	1	56	63	-1	642	359	13.3	44	ABalpaap	442	792	0	0		0	0	0	0	0
16	1	33	43	-1	336	164	20.8	42	ABarpppa	425	-307	0	0		0	0	0	0	0
17	1	66	80	-1	93	153	11.1	39	ABprpppa	198	0	0	0		0	0	0	0	0
18	1	4	81	-1	594	211	7.4	41	ABaraapa	-24	0	0	0		0	0	0	0	0
19	1	3	58	-1	347	392	21.9	44	ABplappa	434	-644	0	0		0	0	0	0	0
20	1	17	18	-1	558	418	11.7	41	ABalppap	148	0	0	0		0	0	0	0	0
21	1	28	47	-1	205	83	14.3	38	ABprppaa	381	1242	0	0		0	0	0	0	0
22	1	39	26	-1	399	267	7.4	36	MSpaap	296	794	0	0		0	0	0	0	0
23	1	88	77	-1	112	296	13.6	43	Cppp	420	771	0	0		0	0	0	0	0
24	1	9	72	-1	451	255	17.7	42	ABalappp	390	-462	0	0		0	0	0	0	0
25	1	65	25	-1	292	308	7.1	40	Z3	399	243	0	0		0	0	0	0	0
26	1	57	65	-1	372	222	5.5	38	MSpapa	382	704	0	0		0	0	0	0	0
27	1	67	89	-1	235	379	17.6	42	Capa	388	30	0	0		0	0	0	0	0
28	1	75	64	-1	380	84	17.5	41	ABpraapa	394	1699	0	0		0	0	0	0	0
29	1	72	53	-1	533	426	18.8	43	ABplaapa	415	-726	0	0		0	0	0	0	0
30	1	80	23	-1	666	284	14.0	40	ABalaaaa	380	532	0	0		0	0	0	0	0
31	1	86	10	-1	332	105	22.2	41	ABprapaa	415	0	0	0		0	0	0	0	0
32	1	94	79	-1	354	323	12.6	48	Eal	472	-595	0	0		0	0	0	0	0
33	1	5	44	-1	614	409	14.3	40	ABalppaa	253	0	0	0		0	0	0	0	0
34	1	10	5	-1	521	380	6.2	40	ABalpapp	408	1254	0	0		0	0	0	0	0
35	1	54	75	-1	526	353	22.6	43	ABplaaap	424	1162	0	0		0	0	0	0	0
36	1	76	31	-1	540	347	14.5	41	ABalpppa	407	-13	0	0		0	0	0	0	0
37	1	62	45	-1	283	366	7.8	33	MSappp	237	172	0	0		0	0	0	0	0
38	1	79	30	-1	596	362	21.7	43	ABplaaaa	540	0	0	0		0	0	0	0	0
39	1	82	19	-1	394	383	7.6	32	MSapap	212	821	0	0		0	0	0	0	0
40	1	52	16	-1	502	427	12.5	40	ABplpaaa	366	487	0	0		0	0	0	0	0
41	1	49	96	-1	202	344	7.2	43	Da	434	-483	0	0		0	0	0	0	0
42	1	15	95	-1	564	264	15.4	40	ABalaapa	381	86	0	0		0	0	0	0	0
43	1	20	15	-1	226	395	10.5	38	ABplpppp	379	612	0	0		0	0	0	0	0
44	1	73	17	-1	337	160	9.9	33	MSppaa	220	227	0	0		0	0	0	0	0
45	1	12	69	-1	133	113	13.0	39	ABprppap	393	-216	0	0		0	0	0	0	0
46	1	22	52	-1	251	99	12.4	38	ABprpaap	357	-1137	0	0		0	0	0	0	0
47	1	37	90	-1	467	306	5.9	38	MSaapa	-155	0	0	0		0	0	0	0	0
48	1	38	68	-1	354	240	14.4	48	Ear	476	55	0	0		0	0	0	0	0
49	1	21	66	-1	593	289	9.5	38	MSaaaa	368	0	0	0		0	0	0	0	0
50	1	40	82	-1	450	176	6.3	40	ABarapap	401	-500	0	0		0	0	0	0	0
51	1	60	21	-1	127	160	16.5	39	ABprappp	393	-337	0	0		0	0	0	0	0
52	1	46	55	-1	422	132	8.1	38	ABarappa	280	0	0	0		0	0	0	0	0
53	1	42	3	-1	532	167	9.3	39	ABarapaa	394	663	0	0		0	0	0	0	0
54	1	8	11	-1	515	250	21.0	44	ABalappa	428	91	0	0		0	0	0	0	0
55	1	18	78	-1	295	112	16.1	42	ABpraapp	424	452	0	0		0	0	0	0	0
56	1	27	56	-1	427	159	22.3	43	ABarppaa	434	-124	0	0		0	0	0	0	0
57	1	6	22	-1	185	120	7.0	40	ABprpapp	206	0	0	0		0	0	0	0	0
58	1	51	67	-1	365	123	9.6	39	ABarappp	213	0	0	0		0	0	0	0	0
59	1	24	35	-1	149	174	6.2	40	ABprpppp	378	314	0	0		0	0	0	0	0
60	1	25	32	-1	294	423	12.6	38	ABplpppa	345	0	0	0		0	0	0	0	0
61	1	50	73	-1	195	210	14.2	48	Epr	480	676	0	0		0	0	0	0	0
62	1	55	7	-1	557	277	22.7	43	ABalapap	436	18	0	0		0	0	0	0	0
63	1	95	91	-1	308	268	23.1	46	Caaa	459	420	0	0		0	0	0	0	0
64	1	77	34	-1	458	448	16.9	40	ABplpaap	375	969	0	0		0	0	0	0	0
65	1	53	41	-1	643	310	7.2	39	ABalpaaa	672	0	0	0		0	0	0	0	0
66	1	1	87	-1	288	125	5.8	39	ABprpapa	373	441	0	0		0	0	0	0	0
67	1	74	70	76	232	189	6.9	39	MSppp	161	0	0	0		0	0	0	0	0
68	1	30	46	-1	383	325	22.4	45	ABplapap	448	22	0	0		0	0	0	0	0
69	1	29	61	-1	184	111	19.7	41	ABprappa	411	-3	0	0		0	0	0	0	0
70	1	16	74	-1	497	187	22.4	46	ABarpaap	437	59	0	0		0	0	0	0	0
71	1	43	83	-1	496	176	16.4	41	ABarpapa	418	-142	0	0		0	0	0	0	0
72	1	90	93	-1	446	437	10.4	39	ABplpapa	366	0	0	0		0	0	0	0	0
73	1	36	4	-1	564	195	13.6	42	ABaraaap	64	0	0	0		0	0	0	0	0
74	1	23	86	-1	323	423	17.3	40	ABplppap	82	0	0	0		0	0	0	0	0
75	1	41	38	-1	135	238	6.5	44	Dp	445	11	0	0		0	0	0	0	0
76	1	84	29	-1	195	183	22.7	46	Cpaa	459	-57	0	0		0	0	0	0	0
77	1	13	13	-1	506	294	7.6	37	MSaaap	340	-116	0	0		0	0	0	0	0
78	1	45	12	-1	360	428	10.9	42	ABplpapp	28	0	0	0		0	0	0	0	0
79	1	44	50	-1	86	213	13.5	42	Cppa	421	1827	0	0		0	0	0	0	0
80	1	78	24	-1	615	287	16.3	42	ABalaaap	105	0	0	0		0	0	0	0	0
81	1	69	94	-1	115	261	20.3	46	Cpap	465	246	0	0		0	0	0	0	0
82	1	11	57	-1	475	222	8.6	37	MSpaaa	351	-823	0	0		0	0	0	0	0
83	1	68	39	-1	442	395	20.9	44	ABplaapp	446	0	0	0		0	0	0	0	0
84	1	32	71	-1	615	285	21.8	44	ABalapaa	445	-1211	0	0		0	0	0	0	0
85	1	7	85	-1	578	198	20.6	43	ABarpaaa	-58	0	0	0		0	0	0	0	0
86	1	14	62	-1	535	236	5.4	40	ABaraapp	390	-303	0	0		0	0	0	0	0
87	1	92	60	-1	372	314	5.6	36	MSaapp	95	0	0	0		0	0	0	0	0
88	1	83	2	-1	498	270	15.2	40	ABalaapp	-102	0	0	0		0	0	0	0	0
89	1	61	88	-1	396	422	18.0	39	ABplppaa	383	840	0	0		0	0	0	0	0
90	1	73	84	-1	285	187	9.4	32	MSppap	232	0	0	0		0	0	0	0	0
91	1	64	40	-1	460	323	21.6	44	ABplapaa	61	0	0	0		0	0	0	0	0
92	1	48	6	-1	349	359	7.3	33	MSappa	256	1094	0	0		0	0	0	0	0
93	1	19	92	-1	259	187	18.5	43	ABarpppp	-14	0	0	0		0	0	0	0	0
94	1	70	36	-1	250	293	14.1	50	Epl	237	0	0	0		0	0	0	0	0
95	1	91	49	-1	188	315	22.1	44	Caap	435	-234	0	0		0	0	0	0	0
96	0	93	-1	-1	68	165	6.4	28		185	-200	0	0		0	0	0	0	0
