# Supplementary material for: The AP-2 Transcription Factor APTF-2 Is Required for Neuroblast and Epidermal Morphogenesis in Caenorhabditis elegans Embryogenesis
Source: PLoS Genet. 2016 May 13;12(5):e1006048. doi: 10.1371/journal.pgen.1006048 (PMC4866721; doi:10.1371/journal.pgen.1006048)
Supplement: S6 Text — (ZIP) [file pgen.1006048.s034.zip › nuclei/t078-nuclei]

1	1	1	17	-1	491	132	11.1	38	ABpraaaa	376	184	0	0		0	0	0	0	0
2	1	88	49	-1	502	272	15.0	40	ABalaapp	390	410	0	0		0	0	0	0	0
3	1	53	32	-1	530	172	8.5	40	ABarapaa	346	0	0	0		0	0	0	0	0
4	1	73	43	-1	565	196	13.6	42	ABaraaap	503	0	0	0		0	0	0	0	0
5	1	34	16	-1	525	374	6.1	41	ABalpapp	315	0	0	0		0	0	0	0	0
6	1	92	66	-1	345	356	6.5	33	MSappa	151	0	0	0		0	0	0	0	0
7	1	62	20	-1	556	291	23.0	44	ABalapap	409	51	0	0		0	0	0	0	0
8	1	10	78	-1	269	241	5.7	37	MSpapp	-144	0	0	0		0	0	0	0	0
9	1	12	27	-1	333	92	10.1	38	ABprpaaa	136	0	0	0		0	0	0	0	0
10	1	31	84	-1	339	106	22.5	42	ABprapaa	409	-633	0	0		0	0	0	0	0
11	1	54	2	-1	510	265	20.9	42	ABalappa	394	-244	0	0		0	0	0	0	0
12	1	78	3	-1	360	430	10.6	41	ABplpapp	42	0	0	0		0	0	0	0	0
13	1	77	54	-1	497	294	8.8	37	MSaaap	559	0	0	0		0	0	0	0	0
14	1	4	69	-1	251	113	22.2	43	ABprapap	437	728	0	0		0	0	0	0	0
15	1	43	5	-1	225	393	10.3	39	ABplpppp	298	0	0	0		0	0	0	0	0
16	1	40	71	-1	500	421	12.4	40	ABplpaaa	382	131	0	0		0	0	0	0	0
17	1	44	7	-1	355	165	9.6	33	MSppaa	267	228	0	0		0	0	0	0	0
18	1	20	34	-1	557	421	12.0	40	ABalppap	394	188	0	0		0	0	0	0	0
19	1	39	59	-1	387	379	7.2	35	MSapap	267	187	0	0		0	0	0	0	0
20	1	11	18	-1	593	371	6.0	41	ABalpapa	409	1350	0	0		0	0	0	0	0
21	1	51	63	-1	125	153	17.2	40	ABprappp	399	819	0	0		0	0	0	0	0
22	1	57	74	-1	199	119	6.9	40	ABprpapp	384	238	0	0		0	0	0	0	0
23	1	30	6	-1	664	288	14.0	40	ABalaaaa	160	0	0	0		0	0	0	0	0
24	1	80	42	-1	616	278	16.3	41	ABalaaap	119	0	0	0		0	0	0	0	0
25	1	25	21	-1	283	309	6.8	39	Z3	350	64	0	0		0	0	0	0	0
26	1	22	45	-1	390	268	7.7	35	MSpaap	357	303	0	0		0	0	0	0	0
27	1	6	76	-1	457	358	9.1	36	MSapaa	-114	0	0	0		0	0	0	0	0
28	1	2	62	-1	281	371	20.3	42	ABplappp	411	-62	0	0		0	0	0	0	0
29	1	76	75	-1	193	177	23.2	46	Cpaa	407	-3	0	0		0	0	0	0	0
30	1	38	57	-1	588	373	21.3	43	ABplaaaa	427	-238	0	0		0	0	0	0	0
31	1	36	85	-1	542	349	14.5	41	ABalpppa	10	0	0	0		0	0	0	0	0
32	1	60	97	-1	290	419	12.4	38	ABplpppa	162	0	0	0		0	0	0	0	0
33	1	9	1	-1	623	220	11.7	39	ABaraaaa	63	0	0	0		0	0	0	0	0
34	1	64	24	-1	456	450	16.3	40	ABplpaap	132	0	0	0		0	0	0	0	0
35	1	59	31	-1	141	169	6.2	38	ABprpppp	387	-1004	0	0		0	0	0	0	0
36	1	94	73	-1	249	294	14.2	49	Epl	487	-1076	0	0		0	0	0	0	0
37	1	3	89	-1	206	266	7.7	39	Z2	388	-545	0	0		0	0	0	0	0
38	1	75	95	-1	133	233	6.9	45	Dp	451	-76	0	0		0	0	0	0	0
39	1	83	35	-1	436	403	20.5	45	ABplaapp	441	1741	0	0		0	0	0	0	0
40	1	91	93	-1	448	331	22.3	44	ABplapaa	434	372	0	0		0	0	0	0	0
41	1	65	50	-1	642	305	7.1	39	ABalpaaa	378	-166	0	0		0	0	0	0	0
42	1	14	25	-1	470	335	14.2	42	ABalpppp	-157	0	0	0		0	0	0	0	0
43	1	16	52	-1	336	169	20.6	41	ABarpppa	417	495	0	0		0	0	0	0	0
44	1	33	80	-1	611	408	13.8	40	ABalppaa	-34	0	0	0		0	0	0	0	0
45	1	37	56	-1	275	365	7.6	35	MSappp	348	1759	0	0		0	0	0	0	0
46	1	68	88	-1	376	332	22.2	45	ABplapap	442	142	0	0		0	0	0	0	0
47	1	21	19	-1	213	87	14.3	39	ABprppaa	-53	0	0	0		0	0	0	0	0
48	1	5	77	-1	144	337	15.5	42	Capp	419	-483	0	0		0	0	0	0	0
49	1	95	81	-1	187	314	22.5	45	Caap	453	9	0	0		0	0	0	0	0
50	1	79	53	-1	83	203	14.1	42	Cppa	388	-703	0	0		0	0	0	0	0
51	1	13	72	-1	409	183	17.4	42	ABarpapp	413	183	0	0		0	0	0	0	0
52	1	46	26	-1	258	102	11.9	38	ABprpaap	183	0	0	0		0	0	0	0	0
53	1	29	79	-1	525	427	18.6	42	ABplaapa	422	944	0	0		0	0	0	0	0
54	1	8	41	-1	374	242	21.9	45	ABarppap	452	-439	0	0		0	0	0	0	0
55	1	52	12	-1	436	136	7.8	40	ABarappa	119	0	0	0		0	0	0	0	0
56	1	56	67	-1	434	162	22.4	42	ABarppaa	385	184	0	0		0	0	0	0	0
57	1	82	38	-1	481	223	9.5	38	MSpaaa	144	0	0	0		0	0	0	0	0
58	1	19	86	-1	344	397	21.5	43	ABplappa	433	-307	0	0		0	0	0	0	0
59	1	7	23	-1	427	123	14.1	40	ABpraaap	399	-134	0	0		0	0	0	0	0
60	1	87	61	-1	366	309	5.3	37	MSaapp	338	-31	0	0		0	0	0	0	0
61	1	69	47	-1	187	106	19.7	41	ABprappa	417	350	0	0		0	0	0	0	0
62	1	86	51	-1	531	242	5.3	40	ABaraapp	224	0	0	0		0	0	0	0	0
63	1	15	91	-1	643	355	13.5	45	ABalpaap	514	0	0	0		0	0	0	0	0
64	1	28	48	-1	384	92	17.7	42	ABpraapa	-94	0	0	0		0	0	0	0	0
65	1	26	10	-1	371	218	5.4	38	MSpapa	381	-170	0	0		0	0	0	0	0
66	1	49	14	-1	591	288	10.0	39	MSaaaa	64	0	0	0		0	0	0	0	0
67	1	58	28	-1	378	122	10.4	39	ABarappp	390	344	0	0		0	0	0	0	0
68	1	48	33	-1	355	241	14.6	47	Ear	472	999	0	0		0	0	0	0	0
69	1	45	15	-1	147	113	13.0	39	ABprppap	368	510	0	0		0	0	0	0	0
70	1	67	90	-1	201	195	6.5	30	MSpppp	215	1144	0	0		0	0	0	0	0
71	1	84	13	-1	615	291	22.0	45	ABalapaa	436	1136	0	0		0	0	0	0	0
72	1	24	55	-1	453	260	17.8	43	ABalappp	434	1143	0	0		0	0	0	0	0
73	1	61	37	-1	194	206	14.0	47	Epr	276	0	0	0		0	0	0	0	0
74	1	70	40	-1	497	192	22.8	45	ABarpaap	198	0	0	0		0	0	0	0	0
75	1	35	96	-1	518	356	22.5	43	ABplaaap	432	484	0	0		0	0	0	0	0
76	1	67	87	-1	259	181	7.3	30	MSpppa	208	203	0	0		0	0	0	0	0
77	1	23	68	-1	111	291	14.2	42	Cppp	427	226	0	0		0	0	0	0	0
78	1	55	30	-1	307	103	15.8	42	ABpraapp	292	0	0	0		0	0	0	0	0
79	1	32	83	-1	350	324	12.1	48	Eal	484	-32	0	0		0	0	0	0	0
80	1	17	39	-1	97	147	11.3	40	ABprpppa	-102	0	0	0		0	0	0	0	0
81	1	18	11	-1	596	212	7.3	41	ABaraapa	92	0	0	0		0	0	0	0	0
82	1	50	36	-1	448	190	5.5	41	ABarapap	407	65	0	0		0	0	0	0	0
83	1	71	9	-1	502	176	16.5	41	ABarpapa	404	2006	0	0		0	0	0	0	0
84	1	90	70	-1	290	186	9.8	34	MSppap	257	-706	0	0		0	0	0	0	0
85	1	85	58	-1	569	202	21.4	41	ABarpaaa	411	-690	0	0		0	0	0	0	0
86	1	74	65	-1	323	420	16.5	39	ABplppap	371	912	0	0		0	0	0	0	0
87	1	66	4	-1	297	130	5.7	39	ABprpapa	108	0	0	0		0	0	0	0	0
88	1	89	44	-1	390	430	17.4	38	ABplppaa	280	0	0	0		0	0	0	0	0
89	1	27	92	-1	230	379	17.6	41	Capa	81	0	0	0		0	0	0	0	0
90	1	47	46	-1	466	306	5.5	39	MSaapa	383	152	0	0		0	0	0	0	0
91	1	63	8	-1	302	273	21.7	43	Caaa	438	1230	0	0		0	0	0	0	0
92	1	93	94	-1	262	180	18.5	43	ABarpppp	420	0	0	0		0	0	0	0	0
93	1	72	29	-1	444	430	9.4	38	ABplpapa	387	16	0	0		0	0	0	0	0
94	1	81	82	-1	116	253	20.8	46	Cpap	465	1127	0	0		0	0	0	0	0
95	1	42	22	-1	568	260	16.0	40	ABalaapa	-160	0	0	0		0	0	0	0	0
96	1	41	64	-1	190	341	7.3	43	Da	545	0	0	0		0	0	0	0	0
97	0	96	-1	-1	66	165	7.3	28		170	-187	0	0		0	0	0	0	0
