# Supplementary material for: The AP-2 Transcription Factor APTF-2 Is Required for Neuroblast and Epidermal Morphogenesis in Caenorhabditis elegans Embryogenesis
Source: PLoS Genet. 2016 May 13;12(5):e1006048. doi: 10.1371/journal.pgen.1006048 (PMC4866721; doi:10.1371/journal.pgen.1006048)
Supplement: S6 Text — (ZIP) [file pgen.1006048.s034.zip › nuclei/t079-nuclei]

1	1	33	5	-1	629	223	11.7	39	ABaraaaa	376	764	0	0		0	0	0	0	0
2	1	11	92	-1	519	263	21.0	42	ABalappa	424	128	0	0		0	0	0	0	0
3	1	12	41	-1	361	426	9.9	41	ABplpapp	410	445	0	0		0	0	0	0	0
4	1	87	35	-1	312	130	5.5	38	ABprpapa	434	0	0	0		0	0	0	0	0
5	1	15	85	-1	217	394	10.2	40	ABplpppp	310	0	0	0		0	0	0	0	0
6	1	23	31	-1	664	291	14.0	39	ABalaaaa	426	0	0	0		0	0	0	0	0
7	1	17	27	-1	362	170	10.2	36	MSppaa	300	220	0	0		0	0	0	0	0
8	1	91	65	-1	285	271	19.5	31	Caaa	263	477	0	0		0	0	0	0	0
9	1	83	32	-1	504	182	16.5	41	ABarpapa	398	660	0	0		0	0	0	0	0
10	1	65	18	-1	374	209	5.4	38	MSpapa	366	-229	0	0		0	0	0	0	0
11	1	81	6	-1	598	217	7.0	41	ABaraapa	123	0	0	0		0	0	0	0	0
12	1	55	57	-1	447	139	7.8	38	ABarappa	201	0	0	0		0	0	0	0	0
13	1	71	91	-1	614	297	22.2	44	ABalapaa	436	527	0	0		0	0	0	0	0
14	1	66	71	-1	587	289	10.5	40	MSaaaa	400	633	0	0		0	0	0	0	0
15	1	69	88	-1	156	113	12.7	39	ABprppap	391	-136	0	0		0	0	0	0	0
16	1	5	29	-1	523	379	5.9	42	ABalpapp	420	15	0	0		0	0	0	0	0
17	1	1	79	-1	501	134	11.3	39	ABpraaaa	170	0	0	0		0	0	0	0	0
18	1	20	43	-1	595	362	5.8	41	ABalpapa	414	-650	0	0		0	0	0	0	0
19	1	47	76	-1	221	92	14.4	40	ABprppaa	397	-223	0	0		0	0	0	0	0
20	1	7	73	-1	562	298	23.4	44	ABalapap	425	-97	0	0		0	0	0	0	0
21	1	25	51	-1	285	310	6.6	40	Z3	400	239	0	0		0	0	0	0	0
22	1	95	81	-1	568	259	16.5	40	ABalaapa	392	95	0	0		0	0	0	0	0
23	1	59	56	-1	437	113	14.1	41	ABpraaap	413	-156	0	0		0	0	0	0	0
24	1	34	28	-1	459	450	16.0	40	ABplpaap	404	850	0	0		0	0	0	0	0
25	1	42	14	-1	465	337	14.7	42	ABalpppp	420	1039	0	0		0	0	0	0	0
26	1	52	58	-1	266	109	11.6	38	ABprpaap	98	0	0	0		0	0	0	0	0
27	1	9	1	-1	344	93	10.2	38	ABprpaaa	442	0	0	0		0	0	0	0	0
28	1	67	33	-1	388	126	10.2	39	ABarappp	-3	0	0	0		0	0	0	0	0
29	1	93	37	-1	446	429	9.2	38	ABplpapa	260	0	0	0		0	0	0	0	0
30	1	78	42	-1	307	99	15.8	42	ABpraapp	269	0	0	0		0	0	0	0	0
31	1	35	19	-1	133	159	6.3	39	ABprpppp	47	0	0	0		0	0	0	0	0
32	1	3	66	-1	533	179	7.6	39	ABarapaa	206	0	0	0		0	0	0	0	0
33	1	68	13	-1	356	239	15.0	49	Ear	481	205	0	0		0	0	0	0	0
34	1	18	48	-1	551	415	11.5	39	ABalppap	128	0	0	0		0	0	0	0	0
35	1	39	77	-1	425	417	20.2	44	ABplaapp	421	257	0	0		0	0	0	0	0
36	1	82	52	-1	445	195	5.4	39	ABarapap	389	-718	0	0		0	0	0	0	0
37	1	73	21	-1	194	205	13.9	48	Epr	471	-144	0	0		0	0	0	0	0
38	1	57	61	-1	484	224	9.4	38	MSpaaa	378	-310	0	0		0	0	0	0	0
39	1	80	34	-1	100	141	11.6	41	ABprpppa	366	823	0	0		0	0	0	0	0
40	1	74	93	-1	502	194	22.9	46	ABarpaap	444	337	0	0		0	0	0	0	0
41	1	54	64	-1	373	248	22.1	45	ABarppap	447	492	0	0		0	0	0	0	0
42	1	24	95	-1	623	274	16.7	41	ABalaaap	92	0	0	0		0	0	0	0	0
43	1	4	84	-1	567	201	13.0	42	ABaraaap	352	0	0	0		0	0	0	0	0
44	1	88	75	-1	388	422	15.9	40	ABplppaa	107	0	0	0		0	0	0	0	0
45	1	26	47	-1	388	259	7.7	36	MSpaap	130	0	0	0		0	0	0	0	0
46	1	90	45	-1	466	301	5.3	38	MSaapa	360	1396	0	0		0	0	0	0	0
47	1	61	36	-1	188	99	19.7	43	ABprappa	430	945	0	0		0	0	0	0	0
48	1	64	17	-1	388	93	17.4	41	ABpraapa	184	0	0	0		0	0	0	0	0
49	1	2	83	-1	495	269	15.2	40	ABalaapp	336	1333	0	0		0	0	0	0	0
50	1	41	20	-1	638	302	7.0	39	ABalpaaa	387	0	0	0		0	0	0	0	0
51	1	62	46	-1	534	251	5.3	40	ABaraapp	405	-400	0	0		0	0	0	0	0
52	1	43	94	-1	331	167	21.2	42	ABarpppa	421	258	0	0		0	0	0	0	0
53	1	50	67	-1	87	208	13.7	43	Cppa	-95	0	0	0		0	0	0	0	0
54	1	13	3	-1	493	293	9.2	36	MSaaap	367	-146	0	0		0	0	0	0	0
55	1	72	86	-1	456	259	18.5	44	ABalappp	437	-462	0	0		0	0	0	0	0
56	1	45	55	-1	270	365	8.3	36	MSappp	328	82	0	0		0	0	0	0	0
57	1	30	54	-1	582	379	21.4	44	ABplaaaa	430	689	0	0		0	0	0	0	0
58	1	85	7	-1	572	208	21.3	41	ABarpaaa	394	413	0	0		0	0	0	0	0
59	1	19	59	-1	386	372	6.6	36	MSapap	166	0	0	0		0	0	0	0	0
60	0	97	-1	-1	67	166	7.0	27		272	-81	0	0		0	0	0	0	0
61	1	60	97	-1	364	305	5.1	36	MSaapp	334	1233	0	0		0	0	0	0	0
62	1	28	25	-1	278	370	20.6	44	ABplappp	438	766	0	0		0	0	0	0	0
63	1	21	23	-1	124	155	17.3	41	ABprappp	398	631	0	0		0	0	0	0	0
64	1	96	40	-1	192	333	7.3	44	Da	435	430	0	0		0	0	0	0	0
65	1	86	38	-1	321	420	16.1	40	ABplppap	512	0	0	0		0	0	0	0	0
66	1	6	11	-1	347	354	6.4	35	MSappa	-161	0	0	0		0	0	0	0	0
67	1	56	68	-1	438	159	22.6	45	ABarppaa	456	327	0	0		0	0	0	0	0
68	1	77	22	-1	107	293	14.8	42	Cppp	408	131	0	0		0	0	0	0	0
69	1	14	72	-1	253	107	22.1	43	ABprapap	413	758	0	0		0	0	0	0	0
70	1	84	70	-1	290	185	9.5	35	MSppap	171	0	0	0		0	0	0	0	0
71	1	16	9	-1	501	421	12.8	39	ABplpaaa	123	0	0	0		0	0	0	0	0
72	1	51	98	-1	408	176	17.7	42	ABarpapp	388	-771	0	0		0	0	0	0	0
73	1	36	62	82	249	296	14.7	45	Epl	306	188	0	0		0	0	0	0	0
74	1	22	39	-1	207	114	7.1	40	ABprpapp	387	-487	0	0		0	0	0	0	0
75	1	29	50	-1	190	176	23.4	47	Cpaa	472	188	0	0		0	0	0	0	0
76	1	27	53	-1	457	352	9.4	36	MSapaa	118	0	0	0		0	0	0	0	0
77	1	48	8	-1	147	340	15.9	41	Capp	387	-185	0	0		0	0	0	0	0
78	1	8	44	-1	270	235	5.7	37	MSpapp	348	130	0	0		0	0	0	0	0
79	1	53	12	-1	520	424	19.2	43	ABplaapa	-139	0	0	0		0	0	0	0	0
80	1	44	60	-1	605	414	13.4	39	ABalppaa	396	970	0	0		0	0	0	0	0
81	1	49	87	-1	188	314	22.4	44	Caap	440	478	0	0		0	0	0	0	0
82	1	94	80	-1	115	245	21.1	47	Cpap	479	1656	0	0		0	0	0	0	0
83	1	79	89	-1	351	321	12.2	47	Eal	474	853	0	0		0	0	0	0	0
84	1	10	74	-1	343	102	22.4	42	ABprapaa	70	0	0	0		0	0	0	0	0
85	1	31	63	-1	539	352	15.0	40	ABalpppa	-214	0	0	0		0	0	0	0	0
86	1	58	16	-1	341	397	21.2	43	ABplappa	-294	0	0	0		0	0	0	0	0
87	1	76	96	-1	266	176	6.5	33	MSpppa	204	0	0	0		0	0	0	0	0
88	1	46	78	-1	376	335	22.2	47	ABplapap	446	447	0	0		0	0	0	0	0
89	1	37	2	-1	208	266	7.6	40	Z2	408	843	0	0		0	0	0	0	0
90	1	70	30	-1	201	190	5.7	34	MSpppp	248	1447	0	0		0	0	0	0	0
91	1	63	4	-1	638	359	13.1	42	ABalpaap	291	0	0	0		0	0	0	0	0
92	1	89	69	-1	230	376	17.7	41	Capa	156	0	0	0		0	0	0	0	0
93	1	40	15	-1	446	346	22.4	44	ABplapaa	437	-461	0	0		0	0	0	0	0
94	1	92	24	-1	262	177	19.1	44	ABarpppp	425	655	0	0		0	0	0	0	0
95	1	38	10	-1	143	231	7.1	44	Dp	437	284	0	0		0	0	0	0	0
96	1	75	49	-1	509	352	22.3	42	ABplaaap	406	541	0	0		0	0	0	0	0
97	1	32	90	-1	284	418	12.6	39	ABplpppa	373	93	0	0		0	0	0	0	0
