# Supplementary material for: The AP-2 Transcription Factor APTF-2 Is Required for Neuroblast and Epidermal Morphogenesis in Caenorhabditis elegans Embryogenesis
Source: PLoS Genet. 2016 May 13;12(5):e1006048. doi: 10.1371/journal.pgen.1006048 (PMC4866721; doi:10.1371/journal.pgen.1006048)
Supplement: S6 Text — (ZIP) [file pgen.1006048.s034.zip › nuclei/t080-nuclei]

1	1	27	70	-1	354	92	10.3	39	ABprpaaa	372	-181	0	0		0	0	0	0	0
2	1	89	64	-1	215	258	7.8	40	Z2	400	475	0	0		0	0	0	0	0
3	1	54	42	-1	490	298	9.4	38	MSaaap	366	49	0	0		0	0	0	0	0
4	1	91	18	-1	633	360	13.2	43	ABalpaap	420	-1266	0	0		0	0	0	0	0
5	1	1	3	-1	632	228	10.7	39	ABaraaaa	-80	0	0	0		0	0	0	0	0
6	1	11	14	-1	598	228	6.3	41	ABaraapa	373	0	0	0		0	0	0	0	0
7	1	58	8	-1	569	209	21.9	43	ABarpaaa	430	137	0	0		0	0	0	0	0
8	1	77	1	-1	144	342	15.5	42	Capp	402	187	0	0		0	0	0	0	0
9	1	71	80	-1	506	428	12.9	40	ABplpaaa	377	190	0	0		0	0	0	0	0
10	1	95	91	-1	147	230	7.4	44	Dp	440	-276	0	0		0	0	0	0	0
11	1	66	86	-1	345	353	6.3	35	MSappa	286	-477	0	0		0	0	0	0	0
12	1	79	97	-1	517	424	20.1	44	ABplaapa	428	166	0	0		0	0	0	0	0
13	1	33	48	61	362	235	15.3	47	Ear	362	196	0	0		0	0	0	0	0
14	1	25	55	-1	465	337	15.4	42	ABalpppp	424	670	0	0		0	0	0	0	0
15	1	93	46	-1	442	356	23.0	45	ABplapaa	416	1049	0	0		0	0	0	0	0
16	1	86	90	-1	332	397	20.6	42	ABplappa	411	176	0	0		0	0	0	0	0
17	1	48	31	-1	397	92	17.1	40	ABpraapa	213	0	0	0		0	0	0	0	0
18	1	10	67	-1	372	214	5.0	39	MSpapa	359	434	0	0		0	0	0	0	0
19	1	31	99	-1	129	158	6.3	39	ABprpppp	367	57	0	0		0	0	0	0	0
20	1	50	26	-1	643	301	7.5	39	ABalpaaa	207	0	0	0		0	0	0	0	0
21	1	37	10	40	208	204	13.9	46	Epr	345	-124	0	0		0	0	0	0	0
22	1	68	50	-1	107	284	14.8	41	Cppp	377	389	0	0		0	0	0	0	0
23	1	63	85	-1	129	149	17.0	41	ABprappp	412	-904	0	0		0	0	0	0	0
24	1	94	84	-1	259	169	19.4	43	ABarpppp	427	-600	0	0		0	0	0	0	0
25	1	62	4	-1	277	371	20.0	41	ABplappp	389	-438	0	0		0	0	0	0	0
26	0	60	-1	-1	67	165	7.4	28		270	13	0	0		0	0	0	0	0
27	1	7	69	-1	369	175	10.0	35	MSppaa	336	812	0	0		0	0	0	0	0
28	1	24	52	-1	459	451	15.8	41	ABplpaap	372	-2103	0	0		0	0	0	0	0
29	1	16	41	-1	525	371	5.9	42	ABalpapp	-195	0	0	0		0	0	0	0	0
30	1	90	28	-1	202	181	5.6	36	MSpppp	361	112	0	0		0	0	0	0	0
31	1	6	73	-1	664	287	14.4	41	ABalaaaa	-188	0	0	0		0	0	0	0	0
32	1	9	95	-1	508	183	16.5	42	ABarpapa	382	1376	0	0		0	0	0	0	0
33	1	28	16	-1	396	133	10.3	39	ABarappp	14	0	0	0		0	0	0	0	0
34	1	39	5	-1	109	136	11.7	40	ABprpppa	514	0	0	0		0	0	0	0	0
35	1	4	29	-1	318	135	5.4	39	ABprpapa	11	0	0	0		0	0	0	0	0
36	1	47	36	-1	189	95	19.4	42	ABprappa	419	638	0	0		0	0	0	0	0
37	1	29	6	-1	448	422	8.6	39	ABplpapa	398	383	0	0		0	0	0	0	0
38	1	65	9	-1	321	421	15.8	39	ABplppap	124	0	0	0		0	0	0	0	0
39	1	74	98	-1	221	116	6.9	40	ABprpapp	88	0	0	0		0	0	0	0	0
40	1	64	32	-1	196	322	7.8	43	Da	416	-163	0	0		0	0	0	0	0
41	1	3	94	-1	362	423	9.9	41	ABplpapp	191	0	0	0		0	0	0	0	0
42	1	30	66	-1	316	91	15.3	42	ABpraapp	228	0	0	0		0	0	0	0	0
43	1	18	39	-1	601	361	6.1	41	ABalpapa	267	0	0	0		0	0	0	0	0
44	1	78	88	-1	280	237	5.5	36	MSpapp	111	0	0	0		0	0	0	0	0
45	1	46	51	-1	462	306	5.6	38	MSaapa	379	-217	0	0		0	0	0	0	0
46	1	51	23	-1	534	267	5.1	41	ABaraapp	386	483	0	0		0	0	0	0	0
47	1	45	57	-1	392	255	7.6	36	MSpaap	124	0	0	0		0	0	0	0	0
48	1	34	82	-1	549	412	10.9	40	ABalppap	399	629	0	0		0	0	0	0	0
49	1	96	56	-1	503	351	22.5	41	ABplaaap	407	-38	0	0		0	0	0	0	0
50	1	75	21	-1	190	180	23.3	45	Cpaa	456	558	0	0		0	0	0	0	0
51	1	21	25	-1	286	311	6.6	39	Z3	352	693	0	0		0	0	0	0	0
52	1	36	76	-1	443	194	5.5	40	ABarapap	206	0	0	0		0	0	0	0	0
53	1	76	93	-1	460	351	9.6	36	MSapaa	421	0	0	0		0	0	0	0	0
54	1	57	43	-1	580	374	21.9	44	ABplaaaa	441	1083	0	0		0	0	0	0	0
55	1	56	24	-1	260	361	8.5	37	MSappp	208	0	0	0		0	0	0	0	0
56	1	23	54	-1	446	112	14.5	41	ABpraaap	-140	0	0	0		0	0	0	0	0
57	1	12	37	-1	446	136	7.6	38	ABarappa	368	832	0	0		0	0	0	0	0
58	1	26	15	-1	276	115	11.6	38	ABprpaap	125	0	0	0		0	0	0	0	0
59	1	59	17	-1	384	370	6.6	35	MSapap	325	1261	0	0		0	0	0	0	0
60	1	80	81	-1	606	417	12.9	40	ABalppaa	404	17	0	0		0	0	0	0	0
61	1	38	58	-1	490	228	9.0	38	MSpaaa	-243	0	0	0		0	0	0	0	0
62	1	73	92	-1	274	279	14.9	39	Epla	292	-118	0	0		0	0	0	0	0
63	1	85	77	-1	538	351	14.9	42	ABalpppa	407	1203	0	0		0	0	0	0	0
64	1	41	33	-1	371	246	22.8	47	ABarppap	462	-364	0	0		0	0	0	0	0
65	1	8	35	-1	288	272	19.5	33	Caaa	248	550	0	0		0	0	0	0	0
66	1	32	22	-1	535	185	7.1	38	ABarapaa	381	-319	0	0		0	0	0	0	0
67	1	53	2	-1	88	207	13.6	42	Cppa	418	358	0	0		0	0	0	0	0
68	1	67	96	-1	439	164	22.8	47	ABarppaa	442	434	0	0		0	0	0	0	0
69	1	92	20	-1	224	373	17.8	42	Capa	424	177	0	0		0	0	0	0	0
70	1	70	75	-1	292	193	9.5	36	MSppap	313	-179	0	0		0	0	0	0	0
71	1	14	49	-1	585	286	10.4	40	MSaaaa	499	0	0	0		0	0	0	0	0
72	1	69	74	-1	253	102	21.8	43	ABprapap	432	595	0	0		0	0	0	0	0
73	1	20	62	-1	556	300	23.0	42	ABalapap	-48	0	0	0		0	0	0	0	0
74	1	84	19	-1	345	104	21.9	41	ABprapaa	-208	0	0	0		0	0	0	0	0
75	1	44	44	-1	385	423	15.0	40	ABplppaa	385	-162	0	0		0	0	0	0	0
76	1	19	60	-1	231	95	14.3	39	ABprppaa	-12	0	0	0		0	0	0	0	0
77	1	35	68	-1	419	414	19.4	45	ABplaapp	452	-507	0	0		0	0	0	0	0
78	1	88	47	-1	379	342	22.3	44	ABplapap	437	-296	0	0		0	0	0	0	0
79	1	17	27	-1	507	137	11.4	39	ABpraaaa	493	0	0	0		0	0	0	0	0
80	1	82	72	-1	118	235	21.6	48	Cpap	481	624	0	0		0	0	0	0	0
81	1	22	59	-1	572	250	16.2	41	ABalaapa	386	495	0	0		0	0	0	0	0
82	1	73	12	-1	209	301	14.7	38	Eplp	328	511	0	0		0	0	0	0	0
83	1	49	65	-1	499	270	15.1	40	ABalaapp	408	523	0	0		0	0	0	0	0
84	1	43	34	-1	573	200	11.9	43	ABaraaap	433	608	0	0		0	0	0	0	0
85	1	5	13	-1	219	394	10.6	38	ABplpppp	-10	0	0	0		0	0	0	0	0
86	1	55	87	-1	452	260	17.5	42	ABalappp	399	122	0	0		0	0	0	0	0
87	1	81	83	-1	189	310	22.4	44	Caap	431	1173	0	0		0	0	0	0	0
88	1	15	89	-1	167	110	12.0	39	ABprppap	392	-1116	0	0		0	0	0	0	0
89	1	83	30	101	348	316	12.6	46	Eal	311	193	0	0		0	0	0	0	0
90	1	97	7	-1	286	418	11.9	38	ABplpppa	373	1023	0	0		0	0	0	0	0
91	1	13	11	-1	615	300	22.1	43	ABalapaa	390	-733	0	0		0	0	0	0	0
92	1	2	71	-1	520	257	20.7	41	ABalappa	395	120	0	0		0	0	0	0	0
93	1	40	45	-1	502	196	22.6	46	ABarpaap	459	65	0	0		0	0	0	0	0
94	1	52	63	-1	329	166	21.8	44	ABarpppa	433	337	0	0		0	0	0	0	0
95	1	42	38	-1	625	275	17.1	43	ABalaaap	407	702	0	0		0	0	0	0	0
96	1	87	53	-1	270	179	6.6	36	MSpppa	302	811	0	0		0	0	0	0	0
97	1	61	78	-1	364	307	5.1	35	MSaapp	358	496	0	0		0	0	0	0	0
98	1	72	79	-1	410	164	17.9	43	ABarpapp	473	0	0	0		0	0	0	0	0
