# Supplementary material for: The AP-2 Transcription Factor APTF-2 Is Required for Neuroblast and Epidermal Morphogenesis in Caenorhabditis elegans Embryogenesis
Source: PLoS Genet. 2016 May 13;12(5):e1006048. doi: 10.1371/journal.pgen.1006048 (PMC4866721; doi:10.1371/journal.pgen.1006048)
Supplement: S6 Text — (ZIP) [file pgen.1006048.s034.zip › nuclei/t081-nuclei]

1	1	8	40	-1	138	339	15.0	42	Capp	415	85	0	0		0	0	0	0	0
2	1	67	52	-1	89	197	13.6	43	Cppa	429	-19	0	0		0	0	0	0	0
3	1	5	27	-1	631	235	9.7	38	ABaraaaa	386	158	0	0		0	0	0	0	0
4	1	25	35	-1	271	367	19.7	41	ABplappp	388	1148	0	0		0	0	0	0	0
5	1	34	73	-1	115	134	11.2	40	ABprpppa	212	0	0	0		0	0	0	0	0
6	1	37	32	-1	454	422	8.5	39	ABplpapa	379	106	0	0		0	0	0	0	0
7	1	90	38	-1	280	415	11.4	39	ABplpppa	-285	0	0	0		0	0	0	0	0
8	1	7	22	-1	572	211	22.6	44	ABarpaaa	174	0	0	0		0	0	0	0	0
9	1	38	62	-1	318	411	15.1	40	ABplppap	400	65	0	0		0	0	0	0	0
10	1	21	79	-1	174	214	14.5	37	Eprp	324	194	0	0		0	0	0	0	0
11	1	91	13	-1	618	297	22.4	44	ABalapaa	436	-132	0	0		0	0	0	0	0
12	1	82	82	-1	192	301	15.5	38	Eplp	303	1442	0	0		0	0	0	0	0
13	1	85	15	-1	217	387	9.3	39	ABplpppp	-12	0	0	0		0	0	0	0	0
14	1	6	55	-1	597	249	5.5	41	ABaraapa	415	-193	0	0		0	0	0	0	0
15	1	58	29	-1	284	118	11.9	37	ABprpaap	278	0	0	0		0	0	0	0	0
16	1	33	31	-1	409	137	11.0	40	ABarappp	390	-228	0	0		0	0	0	0	0
17	1	59	98	-1	386	373	6.8	35	MSapap	21	0	0	0		0	0	0	0	0
18	1	4	44	-1	628	362	13.8	42	ABalpaap	428	333	0	0		0	0	0	0	0
19	1	74	64	-1	345	100	22.0	42	ABprapaa	-6	0	0	0		0	0	0	0	0
20	1	69	60	-1	221	369	17.2	42	Capa	390	-248	0	0		0	0	0	0	0
21	1	50	97	-1	193	178	23.3	45	Cpaa	454	-159	0	0		0	0	0	0	0
22	1	66	9	-1	542	198	6.1	38	ABarapaa	293	0	0	0		0	0	0	0	0
23	1	46	26	-1	530	287	5.0	41	ABaraapp	384	801	0	0		0	0	0	0	0
24	1	55	54	-1	260	353	8.6	37	MSappp	327	-682	0	0		0	0	0	0	0
25	1	51	12	-1	283	307	6.8	37	Z3	-146	0	0	0		0	0	0	0	0
26	1	20	83	-1	652	309	8.4	40	ABalpaaa	282	0	0	0		0	0	0	0	0
27	1	79	46	-1	512	146	10.5	39	ABpraaaa	395	53	0	0		0	0	0	0	0
28	1	30	7	-1	204	179	5.4	35	MSpppp	326	-1049	0	0		0	0	0	0	0
29	1	35	10	-1	322	135	5.4	40	ABprpapa	21	0	0	0		0	0	0	0	0
30	1	89	41	-1	364	310	11.6	40	Eala	270	196	0	0		0	0	0	0	0
31	1	17	8	-1	406	94	16.6	41	ABpraapa	-10	0	0	0		0	0	0	0	0
32	1	40	94	-1	192	313	8.0	43	Da	437	121	0	0		0	0	0	0	0
33	1	64	51	-1	362	259	22.6	46	ABarppap	464	222	0	0		0	0	0	0	0
34	1	84	43	-1	581	200	11.0	42	ABaraaap	102	0	0	0		0	0	0	0	0
35	1	65	69	-1	283	268	21.3	42	Caaa	421	766	0	0		0	0	0	0	0
36	1	36	39	-1	193	96	19.4	44	ABprappa	189	0	0	0		0	0	0	0	0
37	1	57	45	-1	453	136	7.5	38	ABarappa	425	0	0	0		0	0	0	0	0
38	1	95	58	-1	626	264	17.1	42	ABalaaap	363	109	0	0		0	0	0	0	0
39	1	43	28	-1	605	365	6.5	39	ABalpapa	129	0	0	0		0	0	0	0	0
40	1	21	84	-1	236	187	13.4	38	Epra	274	-1377	0	0		0	0	0	0	0
41	1	29	56	-1	527	370	6.3	41	ABalpapp	413	287	0	0		0	0	0	0	0
42	1	3	91	-1	483	300	9.9	37	MSaaap	44	0	0	0		0	0	0	0	0
43	1	54	33	-1	574	375	22.9	45	ABplaaaa	441	378	0	0		0	0	0	0	0
44	1	75	47	-1	377	420	14.7	39	ABplppaa	390	1315	0	0		0	0	0	0	0
45	1	93	76	-1	499	199	22.6	46	ABarpaap	460	-104	0	0		0	0	0	0	0
46	1	15	2	-1	434	349	22.6	43	ABplapaa	402	-203	0	0		0	0	0	0	0
47	1	78	68	-1	371	351	22.1	44	ABplapap	426	125	0	0		0	0	0	0	0
48	1	13	25	-1	374	227	14.4	39	Eara	292	183	0	0		0	0	0	0	0
49	1	71	90	-1	585	289	11.1	39	MSaaaa	186	0	0	0		0	0	0	0	0
50	1	22	30	-1	106	277	14.2	43	Cppp	430	65	0	0		0	0	0	0	0
51	1	45	99	-1	465	316	5.6	38	MSaapa	369	-176	0	0		0	0	0	0	0
52	1	28	4	-1	458	450	15.2	40	ABplpaap	366	0	0	0		0	0	0	0	0
53	1	96	20	-1	275	181	6.3	35	MSpppa	319	-148	0	0		0	0	0	0	0
54	1	56	48	-1	459	112	14.4	41	ABpraaap	311	0	0	0		0	0	0	0	0
55	1	14	67	-1	464	344	16.1	42	ABalpppp	428	753	0	0		0	0	0	0	0
56	1	49	92	-1	498	348	22.4	41	ABplaaap	414	392	0	0		0	0	0	0	0
57	1	47	78	-1	397	254	7.7	37	MSpaap	340	745	0	0		0	0	0	0	0
58	1	61	66	-1	496	233	9.0	39	MSpaaa	79	0	0	0		0	0	0	0	0
59	1	81	61	-1	574	235	16.1	40	ABalaapa	403	-488	0	0		0	0	0	0	0
60	1	76	85	-1	234	93	14.4	39	ABprppaa	387	40	0	0		0	0	0	0	0
61	1	13	86	-1	339	238	15.3	38	Earp	286	-140	0	0		0	0	0	0	0
62	1	73	49	-1	552	303	22.7	42	ABalapap	422	-239	0	0		0	0	0	0	0
63	1	94	100	-1	337	165	21.9	44	ABarpppa	403	0	0	0		0	0	0	0	0
64	1	2	71	-1	222	253	8.6	39	Z2	340	-516	0	0		0	0	0	0	0
65	1	83	70	-1	508	266	15.3	40	ABalaapp	402	-258	0	0		0	0	0	0	0
66	1	42	11	-1	323	89	15.3	43	ABpraapp	216	0	0	0		0	0	0	0	0
67	1	18	75	-1	374	221	5.2	39	MSpapa	394	97	0	0		0	0	0	0	0
68	1	77	14	-1	418	418	19.5	45	ABplaapp	435	186	0	0		0	0	0	0	0
69	1	27	80	-1	374	173	9.5	36	MSppaa	282	-156	0	0		0	0	0	0	0
70	1	1	5	-1	362	94	10.1	39	ABprpaaa	-47	0	0	0		0	0	0	0	0
71	1	92	63	-1	526	253	20.5	40	ABalappa	397	112	0	0		0	0	0	0	0
72	1	80	37	-1	113	234	21.0	47	Cpap	468	444	0	0		0	0	0	0	0
73	1	31	88	-1	665	292	15.4	41	ABalaaaa	398	-157	0	0		0	0	0	0	0
74	1	72	77	-1	254	99	22.0	43	ABprapap	418	1526	0	0		0	0	0	0	0
75	1	70	87	-1	295	201	9.5	37	MSppap	322	141	0	0		0	0	0	0	0
76	1	52	36	-1	449	193	5.7	40	ABarapap	65	0	0	0		0	0	0	0	0
77	1	63	34	-1	537	349	14.9	41	ABalpppa	406	678	0	0		0	0	0	0	0
78	1	97	65	-1	367	307	4.7	36	MSaapp	341	-633	0	0		0	0	0	0	0
79	1	98	57	-1	409	159	18.3	41	ABarpapp	398	57	0	0		0	0	0	0	0
80	1	9	1	-1	505	424	13.5	39	ABplpaaa	-146	0	0	0		0	0	0	0	0
81	1	60	18	-1	600	422	12.8	41	ABalppaa	32	0	0	0		0	0	0	0	0
82	1	48	53	-1	549	418	10.8	40	ABalppap	392	26	0	0		0	0	0	0	0
83	1	87	59	-1	190	317	22.6	44	Caap	74	0	0	0		0	0	0	0	0
84	1	24	74	-1	260	165	20.2	43	ABarpppp	62	0	0	0		0	0	0	0	0
85	1	23	3	-1	138	139	17.0	42	ABprappp	398	-882	0	0		0	0	0	0	0
86	1	11	72	-1	350	354	6.1	35	MSappa	315	-473	0	0		0	0	0	0	0
87	1	86	24	-1	452	258	16.9	43	ABalappp	432	261	0	0		0	0	0	0	0
88	1	44	23	-1	275	235	5.6	37	MSpapp	352	681	0	0		0	0	0	0	0
89	1	88	81	-1	179	110	11.4	40	ABprppap	400	762	0	0		0	0	0	0	0
90	1	16	50	-1	324	400	20.5	41	ABplappa	345	0	0	0		0	0	0	0	0
91	1	10	6	-1	155	227	7.7	45	Dp	438	-12	0	0		0	0	0	0	0
92	1	62	19	-1	274	277	14.8	40	Epla	323	199	0	0		0	0	0	0	0
93	1	53	89	-1	463	352	10.0	37	MSapaa	374	85	0	0		0	0	0	0	0
94	1	41	17	-1	365	421	9.2	42	ABplpapp	180	0	0	0		0	0	0	0	0
95	1	32	93	-1	505	178	17.2	42	ABarpapa	368	0	0	0		0	0	0	0	0
96	1	68	16	-1	432	177	23.5	47	ABarppaa	471	434	0	0		0	0	0	0	0
97	1	12	95	-1	512	423	20.3	45	ABplaapa	450	-540	0	0		0	0	0	0	0
98	1	39	21	-1	236	114	6.6	40	ABprpapp	391	736	0	0		0	0	0	0	0
99	1	19	42	-1	141	145	6.1	39	ABprpppp	6	0	0	0		0	0	0	0	0
100	0	26	-1	-1	69	163	7.2	29		481	0	0	0		0	0	0	0	0
101	1	89	96	-1	331	329	12.6	39	Ealp	192	0	0	0		0	0	0	0	0
