# Supplementary material for: The AP-2 Transcription Factor APTF-2 Is Required for Neuroblast and Epidermal Morphogenesis in Caenorhabditis elegans Embryogenesis
Source: PLoS Genet. 2016 May 13;12(5):e1006048. doi: 10.1371/journal.pgen.1006048 (PMC4866721; doi:10.1371/journal.pgen.1006048)
Supplement: S6 Text — (ZIP) [file pgen.1006048.s034.zip › nuclei/t082-nuclei]

1	1	80	55	-1	502	419	13.6	39	ABplpaaa	385	248	0	0		0	0	0	0	0
2	1	46	2	-1	424	348	22.6	42	ABplapaa	426	803	0	0		0	0	0	0	0
3	1	85	93	-1	143	134	17.1	41	ABprappp	393	0	0	0		0	0	0	0	0
4	1	52	37	-1	453	449	14.8	40	ABplpaap	408	-499	0	0		0	0	0	0	0
5	1	70	91	-1	371	97	10.2	39	ABprpaaa	251	0	0	0		0	0	0	0	0
6	1	91	61	-1	166	220	7.6	45	Dp	425	267	0	0		0	0	0	0	0
7	1	28	88	-1	213	170	5.9	35	MSpppp	340	844	0	0		0	0	0	0	0
8	1	31	83	-1	410	95	17.2	41	ABpraapa	264	0	0	0		0	0	0	0	0
9	1	22	6	-1	546	205	5.9	39	ABarapaa	377	442	0	0		0	0	0	0	0
10	1	29	53	-1	334	135	5.9	39	ABprpapa	380	-258	0	0		0	0	0	0	0
11	1	66	30	-1	334	91	15.7	43	ABpraapp	255	0	0	0		0	0	0	0	0
12	1	25	32	-1	279	302	7.2	37	Z3	354	178	0	0		0	0	0	0	0
13	1	11	60	-1	612	312	22.8	44	ABalapaa	417	566	0	0		0	0	0	0	0
14	1	68	40	-1	413	425	19.1	46	ABplaapp	438	173	0	0		0	0	0	0	0
15	1	13	4	-1	217	383	8.3	39	ABplpppp	252	0	0	0		0	0	0	0	0
16	1	96	9	-1	419	207	23.1	45	ABarppaa	411	173	0	0		0	0	0	0	0
17	1	94	25	-1	366	424	9.5	41	ABplpapp	51	0	0	0		0	0	0	0	0
18	1	81	63	-1	593	425	12.4	40	ABalppaa	173	0	0	0		0	0	0	0	0
19	1	92	78	-1	269	279	15.0	42	Epla	409	-745	0	0		0	0	0	0	0
20	1	53	71	-1	282	181	6.5	34	MSpppa	344	-436	0	0		0	0	0	0	0
21	1	98	89	-1	249	111	6.9	39	ABprpapp	-148	0	0	0		0	0	0	0	0
22	1	8	74	-1	571	209	22.7	44	ABarpaaa	416	239	0	0		0	0	0	0	0
23	1	88	23	-1	276	237	5.6	38	MSpapp	382	-141	0	0		0	0	0	0	0
24	1	87	96	-1	457	264	16.5	43	ABalappp	113	0	0	0		0	0	0	0	0
25	1	48	46	-1	396	222	14.4	39	Eara	301	182	0	0		0	0	0	0	0
26	1	23	81	-1	532	292	5.4	39	ABaraapp	391	-582	0	0		0	0	0	0	0
27	1	3	87	-1	635	245	10.1	39	ABaraaaa	-269	0	0	0		0	0	0	0	0
28	1	39	34	-1	607	366	6.5	39	ABalpapa	391	-1050	0	0		0	0	0	0	0
29	1	15	62	-1	298	122	12.1	38	ABprpaap	169	0	0	0		0	0	0	0	0
30	1	50	3	-1	99	273	13.0	42	Cppp	409	389	0	0		0	0	0	0	0
31	1	16	84	-1	416	142	11.3	39	ABarappp	359	-168	0	0		0	0	0	0	0
32	1	6	47	-1	452	423	8.4	39	ABplpapa	390	-1165	0	0		0	0	0	0	0
33	1	43	24	-1	568	383	23.0	44	ABplaaaa	435	26	0	0		0	0	0	0	0
34	1	77	8	-1	537	354	15.4	40	ABalpppa	396	563	0	0		0	0	0	0	0
35	1	4	42	-1	261	368	19.5	41	ABplappp	493	0	0	0		0	0	0	0	0
36	1	76	27	-1	454	196	5.9	40	ABarapap	61	0	0	0		0	0	0	0	0
37	1	72	75	-1	105	234	20.5	47	Cpap	468	-94	0	0		0	0	0	0	0
38	1	7	22	-1	277	415	11.4	39	ABplpppa	388	-407	0	0		0	0	0	0	0
39	1	36	59	-1	202	98	19.4	42	ABprappa	421	-618	0	0		0	0	0	0	0
40	1	1	16	-1	140	342	14.0	41	Capp	398	-9	0	0		0	0	0	0	0
41	1	30	54	-1	379	303	12.0	39	Eala	279	-1058	0	0		0	0	0	0	0
42	1	99	35	-1	143	138	6.4	40	ABprpppp	11	0	0	0		0	0	0	0	0
43	1	34	29	-1	591	196	10.2	40	ABaraaap	401	230	0	0		0	0	0	0	0
44	1	18	38	50	618	355	14.7	43	ABalpaap	290	520	0	0		0	0	0	0	0
45	1	37	26	-1	459	135	7.5	38	ABarappa	380	169	0	0		0	0	0	0	0
46	1	27	73	-1	517	152	10.2	39	ABpraaaa	-45	0	0	0		0	0	0	0	0
47	1	44	99	-1	376	404	14.1	38	ABplppaa	146	0	0	0		0	0	0	0	0
48	1	54	11	-1	470	113	14.5	41	ABpraaap	412	792	0	0		0	0	0	0	0
49	1	62	97	-1	547	314	22.2	42	ABalapap	132	0	0	0		0	0	0	0	0
50	1	90	18	-1	313	401	20.5	42	ABplappa	321	0	0	0		0	0	0	0	0
51	1	33	95	-1	355	267	22.0	46	ABarppap	442	-358	0	0		0	0	0	0	0
52	1	2	79	-1	85	195	12.7	43	Cppa	428	42	0	0		0	0	0	0	0
53	1	82	44	-1	540	424	9.8	40	ABalppap	12	0	0	0		0	0	0	0	0
54	1	24	58	-1	259	351	8.7	36	MSappp	347	221	0	0		0	0	0	0	0
55	1	14	70	-1	607	261	5.9	40	ABaraapa	140	0	0	0		0	0	0	0	0
56	1	41	17	-1	536	368	7.0	39	ABalpapp	158	0	0	0		0	0	0	0	0
57	1	79	92	-1	405	153	19.5	40	ABarpapp	402	185	0	0		0	0	0	0	0
58	1	38	7	-1	621	265	17.3	39	ABalaaap	122	0	0	0		0	0	0	0	0
59	1	83	90	-1	184	313	22.3	44	Caap	471	0	0	0		0	0	0	0	0
60	1	20	41	-1	211	365	16.4	41	Capa	415	-485	0	0		0	0	0	0	0
61	1	59	28	-1	572	230	16.0	41	ABalaapa	394	-246	0	0		0	0	0	0	0
62	1	9	31	-1	316	409	14.8	40	ABplppap	364	0	0	0		0	0	0	0	0
63	1	71	69	-1	535	249	20.8	42	ABalappa	422	586	0	0		0	0	0	0	0
64	1	19	82	-1	343	106	22.5	42	ABprapaa	415	771	0	0		0	0	0	0	0
65	1	78	1	-1	365	308	5.0	36	MSaapp	10	0	0	0		0	0	0	0	0
66	1	58	5	-1	507	234	9.3	40	MSpaaa	9	0	0	0		0	0	0	0	0
67	1	55	98	-1	460	349	16.7	41	ABalpppp	411	15	0	0		0	0	0	0	0
68	1	47	49	-1	359	349	22.1	43	ABplapap	433	-427	0	0		0	0	0	0	0
69	1	35	86	-1	270	275	21.6	45	Caaa	440	996	0	0		0	0	0	0	0
70	1	65	43	-1	513	245	15.4	39	ABalaapp	378	388	0	0		0	0	0	0	0
71	1	64	94	-1	225	249	9.9	39	Z2	388	194	0	0		0	0	0	0	0
72	1	86	20	-1	346	350	6.5	35	MSappa	308	1410	0	0		0	0	0	0	0
73	1	5	10	-1	125	121	11.5	40	ABprpppa	311	0	0	0		0	0	0	0	0
74	1	84	14	-1	262	166	20.8	43	ABarpppp	431	254	0	0		0	0	0	0	0
75	1	67	65	-1	376	230	5.0	39	MSpapa	160	0	0	0		0	0	0	0	0
76	1	45	72	-1	494	207	23.0	48	ABarpaap	475	496	0	0		0	0	0	0	0
77	1	74	80	-1	259	99	22.2	43	ABprapap	431	115	0	0		0	0	0	0	0
78	1	57	45	-1	404	251	7.8	36	MSpaap	120	0	0	0		0	0	0	0	0
79	1	10	51	-1	161	213	14.6	39	Eprp	391	-703	0	0		0	0	0	0	0
80	1	69	57	-1	374	178	9.4	36	MSppaa	155	0	0	0		0	0	0	0	0
81	1	89	64	-1	190	107	12.0	40	ABprppap	356	-473	0	0		0	0	0	0	0
82	1	12	52	-1	180	299	15.6	39	Eplp	372	176	0	0		0	0	0	0	0
83	1	26	19	-1	654	313	9.0	41	ABalpaaa	469	0	0	0		0	0	0	0	0
84	1	40	36	-1	236	182	13.2	40	Epra	173	0	0	0		0	0	0	0	0
85	1	60	13	-1	245	93	13.7	39	ABprppaa	389	771	0	0		0	0	0	0	0
86	1	61	39	-1	322	234	15.4	39	Earp	-258	0	0	0		0	0	0	0	0
87	1	75	21	-1	305	203	9.6	36	MSppap	134	0	0	0		0	0	0	0	0
88	1	73	66	-1	661	288	16.5	41	ABalaaaa	403	785	0	0		0	0	0	0	0
89	1	93	76	-1	467	352	10.4	37	MSapaa	336	1244	0	0		0	0	0	0	0
90	1	49	48	-1	586	292	11.5	39	MSaaaa	394	814	0	0		0	0	0	0	0
91	1	42	67	-1	485	297	10.1	37	MSaaap	371	1306	0	0		0	0	0	0	0
92	1	56	15	-1	494	350	22.5	41	ABplaaap	391	2059	0	0		0	0	0	0	0
93	1	95	56	-1	505	171	18.1	43	ABarpapa	439	38	0	0		0	0	0	0	0
94	1	32	12	-1	188	306	8.0	44	Da	680	0	0	0		0	0	0	0	0
95	1	97	33	-1	505	425	20.4	44	ABplaapa	441	1091	0	0		0	0	0	0	0
96	1	101	101	-1	314	331	13.2	37	Ealp	257	187	0	0		0	0	0	0	0
97	1	21	100	-1	189	182	23.1	45	Cpaa	450	805	0	0		0	0	0	0	0
98	1	17	85	-1	387	366	7.4	35	MSapap	125	0	0	0		0	0	0	0	0
99	1	51	77	-1	464	323	5.6	39	MSaapa	387	204	0	0		0	0	0	0	0
100	1	63	68	-1	339	173	22.0	43	ABarpppa	412	283	0	0		0	0	0	0	0
101	0	100	-1	-1	70	163	7.4	31		-406	0	0	0		0	0	0	0	0
