# Supplementary material for: The AP-2 Transcription Factor APTF-2 Is Required for Neuroblast and Epidermal Morphogenesis in Caenorhabditis elegans Embryogenesis
Source: PLoS Genet. 2016 May 13;12(5):e1006048. doi: 10.1371/journal.pgen.1006048 (PMC4866721; doi:10.1371/journal.pgen.1006048)
Supplement: S6 Text — (ZIP) [file pgen.1006048.s034.zip › nuclei/t083-nuclei]

1	1	65	74	-1	363	310	5.1	37	MSaapp	362	313	0	0		0	0	0	0	0
2	1	2	45	-1	420	343	22.6	42	ABplapaa	395	47	0	0		0	0	0	0	0
3	1	30	89	-1	96	265	12.7	41	Cppp	22	0	0	0		0	0	0	0	0
4	1	15	24	-1	224	383	8.0	39	ABplpppp	-28	0	0	0		0	0	0	0	0
5	1	66	79	-1	508	228	9.9	39	MSpaaa	-418	0	0	0		0	0	0	0	0
6	1	9	36	-1	540	204	5.8	40	ABarapaa	369	441	0	0		0	0	0	0	0
7	1	58	43	-1	622	255	17.9	41	ABalaaap	383	-245	0	0		0	0	0	0	0
8	1	34	23	-1	538	362	15.9	41	ABalpppa	363	-789	0	0		0	0	0	0	0
9	1	16	88	-1	406	239	22.7	45	ABarppaa	449	-154	0	0		0	0	0	0	0
10	1	73	38	-1	134	113	11.5	40	ABprpppa	379	64	0	0		0	0	0	0	0
11	1	48	39	-1	468	116	14.7	42	ABpraaap	390	-1987	0	0		0	0	0	0	0
12	1	94	100	-1	189	304	8.1	45	Da	448	-1520	0	0		0	0	0	0	0
13	1	85	48	-1	253	90	13.6	38	ABprppaa	377	563	0	0		0	0	0	0	0
14	1	74	25	-1	258	167	20.8	44	ABarpppp	430	-46	0	0		0	0	0	0	0
15	1	92	1	-1	494	346	22.3	43	ABplaaap	420	376	0	0		0	0	0	0	0
16	1	40	22	-1	138	341	13.9	43	Capp	404	-1	0	0		0	0	0	0	0
17	1	56	67	73	530	362	7.3	37	ABalpapp	24	0	0	0		0	0	0	0	0
18	1	50	59	-1	311	397	20.5	43	ABplappa	405	8	0	0		0	0	0	0	0
19	1	83	12	-1	649	312	9.0	39	ABalpaaa	338	0	0	0		0	0	0	0	0
20	1	72	87	-1	345	343	8.1	35	MSappa	170	0	0	0		0	0	0	0	0
21	1	87	9	-1	312	198	9.8	36	MSppap	361	-160	0	0		0	0	0	0	0
22	1	38	5	-1	279	415	11.1	39	ABplpppa	379	512	0	0		0	0	0	0	0
23	1	23	56	-1	276	231	5.5	37	MSpapp	-26	0	0	0		0	0	0	0	0
24	1	33	86	-1	566	387	22.7	44	ABplaaaa	444	1850	0	0		0	0	0	0	0
25	1	17	60	-1	361	413	9.0	41	ABplpapp	69	0	0	0		0	0	0	0	0
26	1	45	26	-1	462	135	7.4	38	ABarappa	171	0	0	0		0	0	0	0	0
27	1	36	85	-1	455	198	6.3	39	ABarapap	206	0	0	0		0	0	0	0	0
28	1	61	58	-1	577	222	16.2	41	ABalaapa	402	-202	0	0		0	0	0	0	0
29	1	43	6	-1	595	201	10.3	40	ABaraaap	42	0	0	0		0	0	0	0	0
30	1	11	44	-1	338	92	16.3	43	ABpraapp	-117	0	0	0		0	0	0	0	0
31	1	62	2	-1	315	413	14.7	39	ABplppap	393	-16	0	0		0	0	0	0	0
32	1	12	91	-1	281	298	7.4	38	Z3	365	-102	0	0		0	0	0	0	0
33	1	95	21	-1	505	428	20.7	46	ABplaapa	463	-408	0	0		0	0	0	0	0
34	1	28	46	-1	606	363	6.6	40	ABalpapa	185	0	0	0		0	0	0	0	0
35	1	42	92	-1	143	144	6.4	39	ABprpppp	375	-929	0	0		0	0	0	0	0
36	1	84	14	-1	236	177	13.4	39	Epra	391	161	0	0		0	0	0	0	0
37	1	4	29	-1	438	449	14.9	41	ABplpaap	340	-841	0	0		0	0	0	0	0
38	1	44	80	-1	638	347	15.3	35	ABalpaapa	230	539	0	0		0	0	0	0	0
39	1	86	53	-1	314	233	15.4	41	Earp	321	-1078	0	0		0	0	0	0	0
40	1	14	15	-1	407	419	19.3	45	ABplaapp	453	108	0	0		0	0	0	0	0
41	1	60	102	-1	209	368	16.2	43	Capa	111	0	0	0		0	0	0	0	0
42	1	35	7	-1	250	377	19.8	41	ABplappp	88	0	0	0		0	0	0	0	0
43	1	70	33	-1	516	225	15.6	40	ABalaapp	401	633	0	0		0	0	0	0	0
44	1	53	55	-1	529	424	9.4	40	ABalppap	366	-35	0	0		0	0	0	0	0
45	1	78	83	-1	410	252	7.8	35	MSpaap	429	0	0	0		0	0	0	0	0
46	1	25	20	-1	401	221	14.7	40	Eara	400	24	0	0		0	0	0	0	0
47	1	32	18	-1	446	423	8.2	40	ABplpapa	392	-176	0	0		0	0	0	0	0
48	1	90	31	-1	586	290	11.9	40	MSaaaa	-200	0	0	0		0	0	0	0	0
49	1	68	27	-1	353	350	21.7	44	ABplapap	443	50	0	0		0	0	0	0	0
50	1	44	82	-1	597	381	13.2	34	ABalpaapp	229	-385	0	0		0	0	0	0	0
51	1	79	10	-1	151	211	14.4	41	Eprp	411	-248	0	0		0	0	0	0	0
52	1	82	50	-1	172	295	15.3	41	Eplp	391	168	0	0		0	0	0	0	0
53	1	10	75	-1	350	141	6.2	39	ABprpapa	372	409	0	0		0	0	0	0	0
54	1	41	96	-1	387	299	12.5	38	Eala	374	815	0	0		0	0	0	0	0
55	1	1	61	-1	496	427	13.6	40	ABplpaaa	399	-764	0	0		0	0	0	0	0
56	1	93	37	-1	499	159	19.3	43	ABarpapa	422	56	0	0		0	0	0	0	0
57	1	80	98	-1	378	185	9.9	37	MSppaa	345	1727	0	0		0	0	0	0	0
58	1	54	34	-1	268	346	8.6	36	MSappp	337	-193	0	0		0	0	0	0	0
59	1	39	99	-1	199	98	19.2	43	ABprappa	429	8	0	0		0	0	0	0	0
60	1	13	47	-1	615	326	22.8	44	ABalapaa	441	-63	0	0		0	0	0	0	0
61	1	6	95	-1	172	213	7.5	43	Dp	432	-672	0	0		0	0	0	0	0
62	1	29	35	-1	307	131	12.7	39	ABprpaap	-246	0	0	0		0	0	0	0	0
63	1	18	49	-1	589	420	10.2	40	ABalppaa	366	-632	0	0		0	0	0	0	0
64	1	81	41	-1	197	109	12.2	39	ABprppap	387	1103	0	0		0	0	0	0	0
65	1	75	32	-1	375	234	5.0	38	MSpapa	380	663	0	0		0	0	0	0	0
66	1	88	71	-1	660	294	17.1	41	ABalaaaa	386	-442	0	0		0	0	0	0	0
67	1	91	64	-1	485	298	10.2	37	MSaaap	357	-289	0	0		0	0	0	0	0
68	1	100	76	-1	336	178	22.0	44	ABarpppa	439	1192	0	0		0	0	0	0	0
69	1	63	90	-1	546	249	20.4	42	ABalappa	391	399	0	0		0	0	0	0	0
70	1	55	30	-1	609	255	6.2	40	ABaraapa	396	526	0	0		0	0	0	0	0
71	1	20	78	-1	287	179	7.2	35	MSpppa	-270	0	0	0		0	0	0	0	0
72	1	76	28	-1	480	219	22.6	44	ABarpaap	427	-21	0	0		0	0	0	0	0
73	1	46	3	-1	520	147	10.6	40	ABpraaaa	276	0	0	0		0	0	0	0	0
74	1	22	72	-1	563	206	23.4	44	ABarpaaa	432	8	0	0		0	0	0	0	0
75	1	37	93	-1	101	232	20.1	47	Cpap	469	864	0	0		0	0	0	0	0
76	1	89	68	-1	470	357	10.7	37	MSapaa	365	215	0	0		0	0	0	0	0
77	1	99	94	-1	455	315	5.7	39	MSaapa	367	569	0	0		0	0	0	0	0
78	1	19	97	-1	268	279	15.3	42	Epla	398	173	0	0		0	0	0	0	0
79	1	52	16	-1	84	185	12.6	42	Cppa	95	0	0	0		0	0	0	0	0
80	1	77	19	-1	255	96	21.9	42	ABprapap	428	271	0	0		0	0	0	0	0
81	1	26	103	-1	527	287	5.5	39	ABaraapp	215	0	0	0		0	0	0	0	0
82	1	64	65	-1	338	106	22.3	42	ABprapaa	408	1342	0	0		0	0	0	0	0
83	1	8	8	-1	416	100	18.3	41	ABpraapa	402	321	0	0		0	0	0	0	0
84	1	31	57	-1	426	139	11.8	38	ABarappp	363	-220	0	0		0	0	0	0	0
85	1	98	84	-1	388	361	8.3	35	MSapap	99	0	0	0		0	0	0	0	0
86	1	69	11	-1	263	277	21.5	46	Caaa	460	181	0	0		0	0	0	0	0
87	1	27	17	-1	643	251	10.4	39	ABaraaaa	389	-87	0	0		0	0	0	0	0
88	1	7	81	-1	220	161	6.5	35	MSpppp	508	0	0	0		0	0	0	0	0
89	1	21	54	-1	263	110	7.4	39	ABprpapp	40	0	0	0		0	0	0	0	0
90	1	59	52	-1	171	317	21.6	43	Caap	424	-191	0	0		0	0	0	0	0
91	1	5	69	-1	383	96	10.6	41	ABprpaaa	367	-1484	0	0		0	0	0	0	0
92	1	57	77	-1	402	163	20.2	41	ABarpapp	403	1011	0	0		0	0	0	0	0
93	1	3	13	-1	147	128	16.9	41	ABprappp	297	0	0	0		0	0	0	0	0
94	1	71	40	-1	222	248	10.0	40	Z2	174	0	0	0		0	0	0	0	0
95	1	51	4	-1	340	271	21.8	46	ABarppap	457	3	0	0		0	0	0	0	0
96	1	24	51	-1	466	268	17.1	43	ABalappp	159	0	0	0		0	0	0	0	0
97	1	49	70	-1	551	315	22.0	41	ABalapap	73	0	0	0		0	0	0	0	0
98	1	67	63	-1	464	352	17.2	40	ABalpppp	390	-995	0	0		0	0	0	0	0
99	1	47	62	-1	374	404	13.9	40	ABplppaa	402	81	0	0		0	0	0	0	0
100	1	97	42	-1	182	183	22.7	46	Cpaa	462	-368	0	0		0	0	0	0	0
101	1	96	66	-1	306	329	13.6	39	Ealp	388	398	0	0		0	0	0	0	0
102	0	101	-1	-1	67	164	7.4	30		-407	0	0	0		0	0	0	0	0
