# Supplementary material for: The AP-2 Transcription Factor APTF-2 Is Required for Neuroblast and Epidermal Morphogenesis in Caenorhabditis elegans Embryogenesis
Source: PLoS Genet. 2016 May 13;12(5):e1006048. doi: 10.1371/journal.pgen.1006048 (PMC4866721; doi:10.1371/journal.pgen.1006048)
Supplement: S6 Text — (ZIP) [file pgen.1006048.s034.zip › nuclei/t084-nuclei]

1	1	15	77	-1	486	343	22.1	44	ABplaaap	436	206	0	0		0	0	0	0	0
2	1	31	4	-1	315	418	15.2	40	ABplppap	-153	0	0	0		0	0	0	0	0
3	1	73	8	-1	517	149	10.5	41	ABpraaaa	383	405	0	0		0	0	0	0	0
4	1	95	92	-1	327	271	21.9	45	ABarppap	444	-532	0	0		0	0	0	0	0
5	1	22	6	-1	277	415	11.3	38	ABplpppa	236	0	0	0		0	0	0	0	0
6	1	29	1	-1	597	203	10.1	40	ABaraaap	-97	0	0	0		0	0	0	0	0
7	1	42	16	-1	242	376	20.0	42	ABplappp	417	-439	0	0		0	0	0	0	0
8	1	83	30	-1	425	106	18.7	43	ABpraapa	-236	0	0	0		0	0	0	0	0
9	1	21	54	-1	321	198	9.7	36	MSppap	469	0	0	0		0	0	0	0	0
10	1	51	43	-1	138	204	14.8	39	Eprp	397	140	0	0		0	0	0	0	0
11	1	86	39	-1	244	278	22.1	47	Caaa	469	217	0	0		0	0	0	0	0
12	1	19	25	-1	645	314	9.1	40	ABalpaaa	-110	0	0	0		0	0	0	0	0
13	1	93	45	-1	148	118	17.7	41	ABprappp	396	-19	0	0		0	0	0	0	0
14	1	36	20	-1	240	174	13.2	39	Epra	378	949	0	0		0	0	0	0	0
15	1	40	14	-1	406	423	19.4	44	ABplaapp	316	0	0	0		0	0	0	0	0
16	1	79	29	-1	86	174	12.5	42	Cppa	421	-5	0	0		0	0	0	0	0
17	1	87	23	-1	645	253	10.6	39	ABaraaaa	-7	0	0	0		0	0	0	0	0
18	1	47	84	-1	432	419	7.9	39	ABplpapa	348	445	0	0		0	0	0	0	0
19	1	80	91	-1	256	100	22.0	43	ABprapap	48	0	0	0		0	0	0	0	0
20	1	46	59	-1	411	216	15.0	40	Eara	397	-144	0	0		0	0	0	0	0
21	1	33	61	-1	503	427	20.6	44	ABplaapa	442	779	0	0		0	0	0	0	0
22	1	16	24	-1	136	339	13.2	41	Capp	414	1199	0	0		0	0	0	0	0
23	1	8	74	-1	539	367	16.2	40	ABalpppa	402	40	0	0		0	0	0	0	0
24	1	4	34	-1	219	381	7.6	40	ABplpppp	371	4	0	0		0	0	0	0	0
25	1	14	47	-1	260	165	20.6	44	ABarpppp	436	1595	0	0		0	0	0	0	0
26	1	26	36	-1	462	139	7.3	39	ABarappa	260	0	0	0		0	0	0	0	0
27	1	49	44	-1	347	347	21.7	44	ABplapap	439	359	0	0		0	0	0	0	0
28	1	72	31	-1	474	225	22.6	44	ABarpaap	440	100	0	0		0	0	0	0	0
29	1	37	21	-1	438	448	14.8	40	ABplpaap	103	0	0	0		0	0	0	0	0
30	1	70	27	-1	605	258	6.3	39	ABaraapa	-141	0	0	0		0	0	0	0	0
31	1	48	37	-1	585	293	12.6	40	MSaaaa	395	1001	0	0		0	0	0	0	0
32	1	65	63	-1	382	238	5.3	40	MSpapa	382	-33	0	0		0	0	0	0	0
33	1	43	80	-1	521	204	16.3	40	ABalaapp	395	201	0	0		0	0	0	0	0
34	1	58	57	-1	269	346	8.6	36	MSappp	357	127	0	0		0	0	0	0	0
35	1	62	55	-1	318	138	12.3	38	ABprpaap	183	0	0	0		0	0	0	0	0
36	1	6	26	-1	543	205	6.0	40	ABarapaa	136	0	0	0		0	0	0	0	0
37	1	56	93	-1	491	164	20.4	42	ABarpapa	424	1146	0	0		0	0	0	0	0
38	1	10	67	-1	149	106	12.1	40	ABprpppa	400	891	0	0		0	0	0	0	0
39	1	11	50	-1	473	116	15.4	41	ABpraaap	146	0	0	0		0	0	0	0	0
40	1	94	88	-1	225	245	9.7	39	Z2	362	779	0	0		0	0	0	0	0
41	1	64	60	-1	209	105	12.9	40	ABprppap	204	0	0	0		0	0	0	0	0
42	1	100	35	-1	182	185	22.9	46	Cpaa	451	-497	0	0		0	0	0	0	0
43	1	7	53	-1	622	255	19.1	40	ABalaaap	406	158	0	0		0	0	0	0	0
44	1	30	75	-1	347	90	15.8	43	ABpraapp	130	0	0	0		0	0	0	0	0
45	1	2	48	-1	414	349	22.8	42	ABplapaa	415	299	0	0		0	0	0	0	0
46	1	34	85	100	601	350	7.5	37	ABalpapa	239	155	0	0		0	0	0	0	0
47	1	60	86	-1	616	326	22.2	44	ABalapaa	418	-196	0	0		0	0	0	0	0
48	1	13	5	-1	272	88	13.9	38	ABprppaa	379	-295	0	0		0	0	0	0	0
49	1	63	19	-1	585	418	9.3	40	ABalppaa	347	356	0	0		0	0	0	0	0
50	1	52	94	-1	164	285	15.4	40	Eplp	400	122	0	0		0	0	0	0	0
51	1	96	103	-1	476	260	17.1	42	ABalappp	423	-308	0	0		0	0	0	0	0
52	1	90	2	-1	166	313	21.3	43	Caap	435	-255	0	0		0	0	0	0	0
53	1	39	102	-1	307	234	14.9	41	Earp	413	831	0	0		0	0	0	0	0
54	1	89	10	105	277	109	8.0	41	ABprpapp	-154	0	0	0		0	0	0	0	0
55	1	44	83	-1	521	416	8.4	39	ABalppap	384	405	0	0		0	0	0	0	0
56	1	23	71	-1	279	229	5.1	37	MSpapp	377	432	0	0		0	0	0	0	0
57	1	84	51	-1	435	146	11.9	37	ABarappp	299	713	0	0		0	0	0	0	0
58	1	28	87	-1	579	226	16.3	41	ABalaapa	410	456	0	0		0	0	0	0	0
59	1	18	46	-1	307	402	20.5	42	ABplappa	-171	0	0	0		0	0	0	0	0
60	1	25	9	-1	350	409	8.6	40	ABplpapp	164	0	0	0		0	0	0	0	0
61	1	55	22	-1	493	427	13.4	40	ABplpaaa	30	0	0	0		0	0	0	0	0
62	1	99	90	-1	375	409	13.6	40	ABplppaa	-120	0	0	0		0	0	0	0	0
63	1	98	64	69	466	353	16.4	40	ABalpppp	306	-797	0	0		0	0	0	0	0
64	1	67	49	-1	486	299	10.5	37	MSaaap	331	-1542	0	0		0	0	0	0	0
65	1	82	38	-1	345	103	21.9	42	ABprapaa	419	961	0	0		0	0	0	0	0
66	1	101	82	-1	291	327	13.8	41	Ealp	375	-303	0	0		0	0	0	0	0
67	1	17	28	-1	552	355	8.3	32	ABalpappa	231	162	0	0		0	0	0	0	0
68	1	76	42	-1	468	359	10.6	37	MSapaa	372	-560	0	0		0	0	0	0	0
69	1	91	89	-1	389	101	10.2	40	ABprpaaa	368	695	0	0		0	0	0	0	0
70	1	97	58	-1	548	316	21.4	42	ABalapap	408	583	0	0		0	0	0	0	0
71	1	66	33	-1	659	290	17.6	41	ABalaaaa	407	-47	0	0		0	0	0	0	0
72	1	74	3	-1	563	214	24.0	46	ABarpaaa	273	0	0	0		0	0	0	0	0
73	1	17	11	-1	491	361	6.4	32	ABalpappp	220	163	0	0		0	0	0	0	0
74	1	1	78	-1	356	312	4.8	37	MSaapp	349	-350	0	0		0	0	0	0	0
75	1	53	62	-1	357	149	6.1	38	ABprpapa	148	0	0	0		0	0	0	0	0
76	1	68	32	-1	334	182	22.0	45	ABarpppa	424	-1080	0	0		0	0	0	0	0
77	1	92	76	-1	405	166	21.2	42	ABarpapp	380	165	0	0		0	0	0	0	0
78	1	71	79	-1	287	181	7.7	34	MSpppa	320	-279	0	0		0	0	0	0	0
79	1	5	41	-1	510	229	10.5	39	MSpaaa	382	1150	0	0		0	0	0	0	0
80	1	38	101	-1	642	354	15.7	37	ABalpaapa	171	0	0	0		0	0	0	0	0
81	1	88	81	-1	226	158	7.6	35	MSpppp	-67	0	0	0		0	0	0	0	0
82	1	50	96	-1	577	379	12.4	34	ABalpaapp	238	0	0	0		0	0	0	0	0
83	1	45	17	-1	411	264	8.3	35	MSpaap	346	842	0	0		0	0	0	0	0
84	1	85	56	-1	387	356	9.2	37	MSapap	332	522	0	0		0	0	0	0	0
85	1	27	18	-1	468	208	6.3	37	ABarapap	173	0	0	0		0	0	0	0	0
86	1	24	97	-1	565	391	22.5	43	ABplaaaa	413	1229	0	0		0	0	0	0	0
87	1	20	52	-1	342	337	8.8	34	MSappa	307	-145	0	0		0	0	0	0	0
88	1	9	98	-1	402	254	22.6	45	ABarppaa	445	-484	0	0		0	0	0	0	0
89	1	3	66	-1	92	262	12.1	41	Cppp	404	-265	0	0		0	0	0	0	0
90	1	69	68	-1	551	245	20.3	42	ABalappa	83	0	0	0		0	0	0	0	0
91	1	32	65	-1	283	295	7.8	37	Z3	20	0	0	0		0	0	0	0	0
92	1	35	40	-1	145	136	6.8	40	ABprpppp	34	0	0	0		0	0	0	0	0
93	1	75	7	-1	100	228	20.0	46	Cpap	460	65	0	0		0	0	0	0	0
94	1	77	70	-1	445	317	5.9	38	MSaapa	376	162	0	0		0	0	0	0	0
95	1	61	106	-1	176	207	7.3	40	Dp	319	566	0	0		0	0	0	0	0
96	1	54	13	-1	388	302	13.5	40	Eala	399	1755	0	0		0	0	0	0	0
97	1	78	99	-1	263	277	15.7	42	Epla	425	763	0	0		0	0	0	0	0
98	1	57	73	-1	383	192	10.2	36	MSppaa	362	-539	0	0		0	0	0	0	0
99	1	59	15	-1	206	98	19.3	41	ABprappa	183	0	0	0		0	0	0	0	0
100	1	12	95	-1	191	299	8.0	45	Da	442	1040	0	0		0	0	0	0	0
101	0	102	-1	-1	68	162	7.2	28		210	0	0	0		0	0	0	0	0
102	1	41	12	-1	197	372	15.7	42	Capa	421	711	0	0		0	0	0	0	0
103	1	81	72	104	536	288	6.3	41	ABaraapp	243	478	0	0		0	0	0	0	0
