# Supplementary material for: The AP-2 Transcription Factor APTF-2 Is Required for Neuroblast and Epidermal Morphogenesis in Caenorhabditis elegans Embryogenesis
Source: PLoS Genet. 2016 May 13;12(5):e1006048. doi: 10.1371/journal.pgen.1006048 (PMC4866721; doi:10.1371/journal.pgen.1006048)
Supplement: S6 Text — (ZIP) [file pgen.1006048.s034.zip › nuclei/t085-nuclei]

1	1	6	60	71	607	218	10.4	41	ABaraaap	105	0	0	0		0	0	0	0	0
2	1	52	104	-1	161	308	21.4	44	Caap	420	-585	0	0		0	0	0	0	0
3	1	72	109	-1	562	215	23.9	45	ABarpaaa	445	-1001	0	0		0	0	0	0	0
4	1	2	64	-1	313	421	15.4	40	ABplppap	157	0	0	0		0	0	0	0	0
5	1	48	58	-1	284	84	13.2	39	ABprppaa	379	-311	0	0		0	0	0	0	0
6	1	5	27	-1	279	411	11.4	38	ABplpppa	131	0	0	0		0	0	0	0	0
7	1	93	89	-1	97	227	19.9	47	Cpap	475	-530	0	0		0	0	0	0	0
8	1	3	107	-1	523	154	10.1	40	ABpraaaa	87	0	0	0		0	0	0	0	0
9	1	60	53	-1	350	403	8.1	39	ABplpapp	390	338	0	0		0	0	0	0	0
10	1	54	69	-1	287	115	7.6	33	ABprpappa	198	124	0	0		0	0	0	0	0
11	1	73	1	-1	480	361	5.7	34	ABalpappp	320	1111	0	0		0	0	0	0	0
12	1	102	86	-1	191	377	15.6	41	Capa	415	634	0	0		0	0	0	0	0
13	1	96	19	-1	392	301	13.8	40	Eala	365	702	0	0		0	0	0	0	0
14	1	15	103	112	402	422	19.3	42	ABplaapp	136	0	0	0		0	0	0	0	0
15	1	99	34	-1	211	97	18.9	41	ABprappa	49	0	0	0		0	0	0	0	0
16	1	7	25	-1	233	377	20.0	40	ABplappp	381	2	0	0		0	0	0	0	0
17	1	83	32	-1	413	260	8.8	36	MSpaap	359	311	0	0		0	0	0	0	0
18	1	85	24	28	474	214	5.8	37	ABarapap	321	0	0	0		0	0	0	0	0
19	1	49	73	-1	594	415	9.3	41	ABalppaa	382	721	0	0		0	0	0	0	0
20	1	14	38	-1	242	172	13.9	41	Epra	419	130	0	0		0	0	0	0	0
21	1	29	59	-1	436	448	14.7	39	ABplpaap	128	0	0	0		0	0	0	0	0
22	1	61	21	-1	489	420	13.5	40	ABplpaaa	398	-125	0	0		0	0	0	0	0
23	1	17	100	-1	646	255	11.0	38	ABaraaaa	304	0	0	0		0	0	0	0	0
24	1	22	15	-1	135	336	13.0	43	Capp	428	184	0	0		0	0	0	0	0
25	1	12	12	-1	649	315	10.6	41	ABalpaaa	395	587	0	0		0	0	0	0	0
26	1	36	66	-1	546	216	6.0	38	ABarapaa	126	0	0	0		0	0	0	0	0
27	1	30	102	110	610	274	6.8	40	ABaraapa	158	0	0	0		0	0	0	0	0
28	1	67	80	-1	545	358	7.8	34	ABalpappa	291	164	0	0		0	0	0	0	0
29	1	16	88	-1	88	175	12.2	43	Cppa	427	-363	0	0		0	0	0	0	0
30	1	8	62	-1	425	113	18.6	42	ABpraapa	411	-508	0	0		0	0	0	0	0
31	1	28	30	-1	464	236	23.1	48	ABarpaap	478	-168	0	0		0	0	0	0	0
32	1	76	6	-1	334	183	22.2	44	ABarpppa	442	450	0	0		0	0	0	0	0
33	1	71	74	-1	657	299	18.0	42	ABalaaaa	386	-477	0	0		0	0	0	0	0
34	1	24	14	-1	218	378	7.7	39	ABplpppp	4	0	0	0		0	0	0	0	0
35	1	42	56	-1	178	177	23.2	47	Cpaa	470	262	0	0		0	0	0	0	0
36	1	26	63	-1	467	138	7.5	38	ABarappa	382	27	0	0		0	0	0	0	0
37	1	31	51	-1	580	293	12.7	40	MSaaaa	86	0	0	0		0	0	0	0	0
38	1	65	4	-1	345	106	21.9	41	ABprapaa	400	-315	0	0		0	0	0	0	0
39	1	11	113	-1	234	280	22.6	45	Caaa	454	239	0	0		0	0	0	0	0
40	1	92	46	-1	153	131	6.6	39	ABprpppp	358	-574	0	0		0	0	0	0	0
41	1	79	17	-1	517	234	10.5	39	MSpaaa	357	72	0	0		0	0	0	0	0
42	1	68	78	-1	467	354	10.4	37	MSapaa	-43	0	0	0		0	0	0	0	0
43	1	10	83	-1	132	204	14.8	41	Eprp	393	-1584	0	0		0	0	0	0	0
44	1	27	68	-1	347	352	21.8	45	ABplapap	435	476	0	0		0	0	0	0	0
45	1	13	43	-1	145	117	17.6	41	ABprappp	406	-191	0	0		0	0	0	0	0
46	1	59	2	-1	291	398	21.0	44	ABplappa	426	77	0	0		0	0	0	0	0
47	1	25	48	-1	261	165	20.8	44	ABarpppp	437	101	0	0		0	0	0	0	0
48	1	45	20	-1	410	354	22.7	43	ABplapaa	429	58	0	0		0	0	0	0	0
49	1	64	33	-1	484	300	10.8	36	MSaaap	351	-342	0	0		0	0	0	0	0
50	1	39	57	-1	480	112	15.5	42	ABpraaap	-121	0	0	0		0	0	0	0	0
51	1	57	65	97	441	160	11.9	40	ABarappp	125	0	0	0		0	0	0	0	0
52	1	87	92	-1	343	333	9.3	34	MSappa	345	-6	0	0		0	0	0	0	0
53	1	43	16	-1	626	252	19.4	40	ABalaaap	388	-541	0	0		0	0	0	0	0
54	1	9	81	-1	331	202	10.0	38	MSppap	326	-428	0	0		0	0	0	0	0
55	1	35	5	-1	326	144	12.7	38	ABprpaap	377	1319	0	0		0	0	0	0	0
56	1	84	55	-1	386	349	9.9	37	MSapap	775	0	0	0		0	0	0	0	0
57	1	34	37	-1	272	342	9.0	36	MSappp	-164	0	0	0		0	0	0	0	0
58	1	70	35	-1	547	317	21.4	40	ABalapap	309	779	0	0		0	0	0	0	0
59	1	20	52	-1	414	217	15.2	41	Eara	405	-70	0	0		0	0	0	0	0
60	1	41	41	-1	217	103	12.9	39	ABprppap	377	1087	0	0		0	0	0	0	0
61	1	21	101	-1	501	423	20.4	44	ABplaapa	440	225	0	0		0	0	0	0	0
62	1	75	36	-1	358	149	5.9	38	ABprpapa	383	234	0	0		0	0	0	0	0
63	1	32	26	-1	386	237	5.1	40	MSpapa	390	266	0	0		0	0	0	0	0
64	1	63	76	-1	433	351	17.3	35	ABalppppp	230	-484	0	0		0	0	0	0	0
65	1	91	91	-1	279	288	8.1	38	Z3	362	-128	0	0		0	0	0	0	0
66	1	89	108	-1	89	257	11.3	41	Cppp	-114	0	0	0		0	0	0	0	0
67	1	38	22	-1	161	104	12.3	39	ABprpppa	-262	0	0	0		0	0	0	0	0
68	1	90	87	-1	553	248	19.5	41	ABalappa	407	-680	0	0		0	0	0	0	0
69	1	63	67	-1	485	349	15.2	35	ABalppppa	233	145	0	0		0	0	0	0	0
70	1	94	95	-1	436	318	5.7	39	MSaapa	377	707	0	0		0	0	0	0	0
71	1	56	54	-1	277	231	5.1	38	MSpapp	349	1913	0	0		0	0	0	0	0
72	1	103	70	-1	549	292	6.8	31	ABaraappa	226	150	0	0		0	0	0	0	0
73	1	98	44	-1	392	195	10.3	36	MSppaa	346	-148	0	0		0	0	0	0	0
74	1	23	47	111	543	366	15.7	40	ABalpppa	266	805	0	0		0	0	0	0	0
75	1	44	10	-1	358	90	15.8	42	ABpraapp	-155	0	0	0		0	0	0	0	0
76	1	77	75	-1	403	170	21.4	41	ABarpapp	414	743	0	0		0	0	0	0	0
77	1	1	77	-1	483	348	22.0	43	ABplaaap	407	-922	0	0		0	0	0	0	0
78	1	74	61	-1	348	312	4.7	37	MSaapp	281	0	0	0		0	0	0	0	0
79	1	78	49	-1	298	181	8.2	35	MSpppa	72	0	0	0		0	0	0	0	0
80	1	33	3	-1	531	189	16.5	40	ABalaapp	384	768	0	0		0	0	0	0	0
81	1	81	72	-1	233	161	8.7	37	MSpppp	321	1188	0	0		0	0	0	0	0
82	1	66	29	-1	281	325	14.2	42	Ealp	412	745	0	0		0	0	0	0	0
83	1	55	39	-1	524	414	8.3	39	ABalppap	199	0	0	0		0	0	0	0	0
84	1	18	8	-1	434	415	8.1	37	ABplpapa	283	-1431	0	0		0	0	0	0	0
85	1	46	85	-1	582	352	6.0	31	ABalpapap	227	476	0	0		0	0	0	0	0
86	1	47	23	-1	610	316	22.5	45	ABalapaa	157	0	0	0		0	0	0	0	0
87	1	58	18	-1	583	224	16.4	41	ABalaapa	407	443	0	0		0	0	0	0	0
88	1	40	94	-1	225	235	9.6	39	Z2	386	510	0	0		0	0	0	0	0
89	1	69	11	-1	396	107	10.1	39	ABprpaaa	390	721	0	0		0	0	0	0	0
90	1	62	31	-1	370	420	13.3	41	ABplppaa	408	1684	0	0		0	0	0	0	0
91	1	19	98	-1	261	95	22.2	42	ABprapap	405	315	0	0		0	0	0	0	0
92	1	4	105	-1	315	273	21.6	45	ABarppap	-6	0	0	0		0	0	0	0	0
93	1	37	45	-1	485	169	21.1	41	ABarpapa	394	29	0	0		0	0	0	0	0
94	1	50	40	-1	163	280	15.6	41	Eplp	18	0	0	0		0	0	0	0	0
95	1	100	99	-1	194	298	8.1	43	Da	436	-1131	0	0		0	0	0	0	0
96	1	82	7	-1	572	376	11.5	35	ABalpaapp	324	-85	0	0		0	0	0	0	0
97	1	86	13	-1	558	393	22.6	42	ABplaaaa	138	0	0	0		0	0	0	0	0
98	1	88	90	-1	393	261	22.5	45	ABarppaa	416	731	0	0		0	0	0	0	0
99	1	97	84	-1	259	274	16.4	41	Epla	410	298	0	0		0	0	0	0	0
100	1	46	82	-1	634	355	7.9	31	ABalpapaa	247	443	0	0		0	0	0	0	0
101	1	80	93	-1	632	365	16.4	39	ABalpaapa	311	0	0	0		0	0	0	0	0
102	1	53	50	-1	299	224	15.3	42	Earp	405	-192	0	0		0	0	0	0	0
103	1	51	96	-1	482	256	17.1	42	ABalappp	413	139	0	0		0	0	0	0	0
104	1	103	42	-1	502	290	5.9	30	ABaraappp	158	0	0	0		0	0	0	0	0
105	1	54	9	-1	250	110	7.6	33	ABprpappp	163	0	0	0		0	0	0	0	0
106	1	95	79	114	181	208	6.8	40	Dp	-11	0	0	0		0	0	0	0	0
107	0	101	-1	-1	69	167	7.0	28		350	0	0	0		0	0	0	0	0
