# Supplementary material for: The AP-2 Transcription Factor APTF-2 Is Required for Neuroblast and Epidermal Morphogenesis in Caenorhabditis elegans Embryogenesis
Source: PLoS Genet. 2016 May 13;12(5):e1006048. doi: 10.1371/journal.pgen.1006048 (PMC4866721; doi:10.1371/journal.pgen.1006048)
Supplement: S6 Text — (ZIP) [file pgen.1006048.s034.zip › nuclei/t086-nuclei]

1	1	11	106	-1	474	356	5.5	36	ABalpappp	-146	0	0	0		0	0	0	0	0
2	1	46	114	-1	286	398	21.0	42	ABplappa	413	984	0	0		0	0	0	0	0
3	1	80	5	-1	532	180	17.0	41	ABalaapp	406	-832	0	0		0	0	0	0	0
4	1	38	91	-1	344	108	21.8	41	ABprapaa	412	360	0	0		0	0	0	0	0
5	1	55	40	-1	334	141	13.2	38	ABprpaap	50	0	0	0		0	0	0	0	0
6	1	32	80	-1	335	184	22.1	44	ABarpppa	448	224	0	0		0	0	0	0	0
7	1	96	38	-1	566	375	11.1	36	ABalpaapp	299	-69	0	0		0	0	0	0	0
8	1	84	71	99	426	406	7.7	40	ABplpapa	189	0	0	0		0	0	0	0	0
9	1	105	46	-1	230	115	7.2	33	ABprpappp	154	0	0	0		0	0	0	0	0
10	1	75	110	-1	362	91	16.0	41	ABpraapp	136	0	0	0		0	0	0	0	0
11	1	89	97	-1	399	106	9.9	38	ABprpaaa	-139	0	0	0		0	0	0	0	0
12	1	25	50	125	647	331	11.9	41	ABalpaaa	316	-57	0	0		0	0	0	0	0
13	1	97	116	-1	558	392	22.9	45	ABplaaaa	226	0	0	0		0	0	0	0	0
14	1	34	81	-1	222	379	8.0	38	ABplpppp	-156	0	0	0		0	0	0	0	0
15	1	24	27	-1	136	342	12.9	43	Capp	430	-175	0	0		0	0	0	0	0
16	1	53	18	-1	623	258	19.2	39	ABalaaap	493	0	0	0		0	0	0	0	0
17	1	41	82	-1	518	244	10.2	40	MSpaaa	399	806	0	0		0	0	0	0	0
18	1	87	42	-1	585	217	16.5	41	ABalaapa	377	107	0	0		0	0	0	0	0
19	1	13	84	-1	399	298	13.7	40	Eala	396	-309	0	0		0	0	0	0	0
20	1	48	11	-1	412	360	22.5	43	ABplapaa	431	112	0	0		0	0	0	0	0
21	1	22	67	-1	491	417	13.2	40	ABplpaaa	343	-141	0	0		0	0	0	0	0
22	1	67	93	-1	161	110	12.2	39	ABprpppa	398	-404	0	0		0	0	0	0	0
23	1	86	109	-1	601	315	22.5	43	ABalapaa	437	-3	0	0		0	0	0	0	0
24	1	18	57	-1	505	207	5.9	28	ABarapapa	230	-381	0	0		0	0	0	0	0
25	1	16	118	-1	228	374	20.2	40	ABplappp	92	0	0	0		0	0	0	0	0
26	1	63	74	-1	375	237	5.2	39	MSpapa	383	-750	0	0		0	0	0	0	0
27	1	6	36	-1	273	408	11.2	38	ABplpppa	-179	0	0	0		0	0	0	0	0
28	1	18	52	-1	439	221	5.3	30	ABarapapp	242	240	0	0		0	0	0	0	0
29	1	82	66	-1	274	322	14.7	42	Ealp	419	276	0	0		0	0	0	0	0
30	1	31	54	104	484	247	21.4	45	ABarpaap	346	139	0	0		0	0	0	0	0
31	1	90	17	-1	372	426	12.4	40	ABplppaa	-86	0	0	0		0	0	0	0	0
32	1	17	89	-1	414	255	9.2	35	MSpaap	-216	0	0	0		0	0	0	0	0
33	1	49	31	-1	484	300	10.4	36	MSaaap	358	942	0	0		0	0	0	0	0
34	1	15	8	-1	212	91	18.5	42	ABprappa	416	-534	0	0		0	0	0	0	0
35	1	58	35	123	541	315	21.8	40	ABalapap	297	156	0	0		0	0	0	0	0
36	1	62	32	70	358	150	6.8	37	ABprpapa	144	0	0	0		0	0	0	0	0
37	1	57	33	-1	277	335	9.5	36	MSappp	331	-159	0	0		0	0	0	0	0
38	1	20	62	-1	242	171	14.4	40	Epra	393	270	0	0		0	0	0	0	0
39	1	83	22	88	526	406	8.3	41	ABalppap	302	1125	0	0		0	0	0	0	0
40	1	94	117	-1	160	271	15.6	41	Eplp	415	90	0	0		0	0	0	0	0
41	1	60	1	-1	222	98	12.8	39	ABprppap	109	0	0	0		0	0	0	0	0
42	1	104	69	-1	495	284	5.6	30	ABaraappp	248	-180	0	0		0	0	0	0	0
43	1	45	3	-1	141	117	17.3	40	ABprappp	165	0	0	0		0	0	0	0	0
44	1	73	24	-1	396	202	10.5	36	MSppaa	358	-245	0	0		0	0	0	0	0
45	1	93	121	126	486	175	21.4	40	ABarpapa	315	151	0	0		0	0	0	0	0
46	1	40	16	-1	150	136	6.5	39	ABprpppp	352	0	0	0		0	0	0	0	0
47	1	74	21	-1	562	355	16.4	33	ABalpppaa	242	1440	0	0		0	0	0	0	0
48	1	47	96	-1	263	165	20.6	45	ABarpppp	448	-1610	0	0		0	0	0	0	0
49	1	79	39	-1	297	179	8.8	35	MSpppa	81	0	0	0		0	0	0	0	0
50	1	102	75	-1	299	217	15.6	42	Earp	95	0	0	0		0	0	0	0	0
51	1	37	102	-1	581	293	12.4	40	MSaaaa	391	-629	0	0		0	0	0	0	0
52	1	59	86	-1	414	213	15.6	43	Eara	428	83	0	0		0	0	0	0	0
53	1	9	25	60	347	393	8.1	39	ABplpapp	240	479	0	0		0	0	0	0	0
54	1	71	51	-1	276	225	5.1	38	MSpapp	43	0	0	0		0	0	0	0	0
55	1	56	107	-1	393	341	10.1	35	MSapap	348	0	0	0		0	0	0	0	0
56	1	35	119	-1	170	174	23.2	46	Cpaa	459	592	0	0		0	0	0	0	0
57	1	50	29	-1	472	110	14.4	40	ABpraaap	397	-49	0	0		0	0	0	0	0
58	1	5	111	-1	287	84	12.4	38	ABprppaa	338	0	0	0		0	0	0	0	0
59	1	21	44	73	445	446	15.0	41	ABplpaap	263	1390	0	0		0	0	0	0	0
60	1	1	10	-1	583	213	10.2	31	ABaraaapp	227	128	0	0		0	0	0	0	0
61	1	78	14	-1	338	311	5.2	37	MSaapp	149	0	0	0		0	0	0	0	0
62	1	30	61	-1	433	122	18.7	42	ABpraapa	391	0	0	0		0	0	0	0	0
63	1	36	20	-1	464	153	7.1	38	ABarappa	369	129	0	0		0	0	0	0	0
64	1	4	23	-1	314	420	15.3	38	ABplppap	372	79	0	0		0	0	0	0	0
65	1	51	43	-1	421	152	12.4	32	ABarapppp	240	447	0	0		0	0	0	0	0
66	1	26	9	-1	555	223	6.0	38	ABarapaa	316	807	0	0		0	0	0	0	0
67	1	69	103	-1	487	349	14.8	35	ABalppppa	271	144	0	0		0	0	0	0	0
68	1	44	108	-1	343	347	21.7	44	ABplapap	444	-568	0	0		0	0	0	0	0
69	1	10	55	-1	298	114	7.3	33	ABprpappa	124	0	0	0		0	0	0	0	0
70	1	72	41	-1	551	294	6.4	32	ABaraappa	246	154	0	0		0	0	0	0	0
71	1	1	7	-1	620	228	11.6	30	ABaraaapa	443	0	0	0		0	0	0	0	0
72	1	81	56	-1	249	158	9.4	36	MSpppp	323	-345	0	0		0	0	0	0	0
73	1	19	77	-1	588	424	9.8	41	ABalppaa	331	993	0	0		0	0	0	0	0
74	1	33	78	-1	652	316	19.0	43	ABalaaaa	-158	0	0	0		0	0	0	0	0
75	1	76	30	-1	405	175	21.6	40	ABarpapp	-38	0	0	0		0	0	0	0	0
76	1	64	101	-1	427	357	16.8	38	ABalppppp	298	776	0	0		0	0	0	0	0
77	1	77	37	-1	476	347	22.1	44	ABplaaap	446	88	0	0		0	0	0	0	0
78	1	42	15	-1	466	352	10.0	37	MSapaa	378	26	0	0		0	0	0	0	0
79	1	106	58	-1	155	228	7.3	36	Dpp	360	158	0	0		0	0	0	0	0
80	1	28	28	-1	549	358	6.7	35	ABalpappa	296	479	0	0		0	0	0	0	0
81	1	54	2	-1	337	203	10.2	36	MSppap	367	-785	0	0		0	0	0	0	0
82	1	100	26	-1	636	372	8.5	32	ABalpapaa	188	0	0	0		0	0	0	0	0
83	1	43	105	-1	134	205	14.5	40	Eprp	392	180	0	0		0	0	0	0	0
84	1	99	4	-1	256	267	16.4	40	Epla	401	1260	0	0		0	0	0	0	0
85	1	85	87	-1	584	352	5.6	32	ABalpapap	258	798	0	0		0	0	0	0	0
86	1	12	79	-1	192	377	15.4	41	Capa	162	0	0	0		0	0	0	0	0
87	1	68	95	-1	550	254	18.8	42	ABalappa	-124	0	0	0		0	0	0	0	0
88	1	29	122	-1	89	175	11.7	43	Cppa	423	394	0	0		0	0	0	0	0
89	1	7	100	-1	94	225	19.7	47	Cpap	470	447	0	0		0	0	0	0	0
90	1	98	90	-1	395	267	22.4	42	ABarppaa	429	846	0	0		0	0	0	0	0
91	1	65	19	-1	277	279	8.3	37	Z3	-161	0	0	0		0	0	0	0	0
92	1	52	112	-1	347	332	10.4	34	MSappa	307	459	0	0		0	0	0	0	0
93	1	101	68	-1	625	374	17.2	41	ABalpaapa	397	1252	0	0		0	0	0	0	0
94	1	88	72	-1	219	231	9.3	40	Z2	304	0	0	0		0	0	0	0	0
95	1	70	34	-1	430	313	5.6	38	MSaapa	51	0	0	0		0	0	0	0	0
96	1	103	12	59	485	252	16.2	40	ABalappp	288	1091	0	0		0	0	0	0	0
97	1	51	113	-1	472	168	12.3	32	ABarapppa	237	1698	0	0		0	0	0	0	0
98	1	91	13	-1	264	93	22.0	43	ABprapap	157	0	0	0		0	0	0	0	0
99	1	95	98	120	200	303	7.7	43	Da	292	138	0	0		0	0	0	0	0
100	1	23	6	-1	654	265	12.5	40	ABaraaaa	391	107	0	0		0	0	0	0	0
101	1	61	65	-1	499	419	19.6	43	ABplaapa	426	-160	0	0		0	0	0	0	0
102	1	27	94	-1	628	288	8.0	32	ABaraapaa	238	-492	0	0		0	0	0	0	0
103	1	14	85	-1	371	416	19.5	33	ABplaappp	214	804	0	0		0	0	0	0	0
104	1	2	115	-1	158	309	21.9	45	Caap	366	0	0	0		0	0	0	0	0
105	1	92	45	-1	312	270	21.5	44	ABarppap	442	-842	0	0		0	0	0	0	0
106	0	107	-1	-1	66	164	6.5	29		128	0	0	0		0	0	0	0	0
107	1	8	47	-1	524	154	10.7	40	ABpraaaa	366	-1466	0	0		0	0	0	0	0
108	1	66	63	-1	89	254	10.8	41	Cppp	415	247	0	0		0	0	0	0	0
109	1	3	48	-1	557	216	23.7	45	ABarpaaa	456	125	0	0		0	0	0	0	0
110	1	27	92	-1	604	282	6.5	32	ABaraapap	405	0	0	0		0	0	0	0	0
111	1	74	49	-1	527	370	15.7	33	ABalpppap	223	-444	0	0		0	0	0	0	0
112	1	14	53	-1	432	424	19.6	32	ABplaappa	155	0	0	0		0	0	0	0	0
113	1	39	83	-1	225	284	22.7	45	Caaa	419	499	0	0		0	0	0	0	0
114	1	106	64	-1	208	176	6.5	35	Dpa	-95	0	0	0		0	0	0	0	0
