# Supplementary material for: The AP-2 Transcription Factor APTF-2 Is Required for Neuroblast and Epidermal Morphogenesis in Caenorhabditis elegans Embryogenesis
Source: PLoS Genet. 2016 May 13;12(5):e1006048. doi: 10.1371/journal.pgen.1006048 (PMC4866721; doi:10.1371/journal.pgen.1006048)
Supplement: S6 Text — (ZIP) [file pgen.1006048.s034.zip › nuclei/t087-nuclei]

1	1	41	76	-1	230	95	12.3	40	ABprppap	191	0	0	0		0	0	0	0	0
2	1	81	13	-1	345	205	9.9	37	MSppap	327	142	0	0		0	0	0	0	0
3	1	43	23	-1	148	106	18.0	40	ABprappp	12	0	0	0		0	0	0	0	0
4	1	84	101	-1	253	262	16.4	42	Epla	407	243	0	0		0	0	0	0	0
5	1	3	45	-1	541	180	16.9	38	ABalaapp	375	99	0	0		0	0	0	0	0
6	1	100	78	-1	658	270	13.5	40	ABaraaaa	280	0	0	0		0	0	0	0	0
7	1	71	90	-1	626	228	11.4	33	ABaraaapa	150	0	0	0		0	0	0	0	0
8	1	34	19	-1	218	88	17.7	41	ABprappa	172	0	0	0		0	0	0	0	0
9	1	66	63	129	568	212	6.4	39	ABarapaa	186	0	0	0		0	0	0	0	0
10	1	60	40	-1	582	203	10.2	31	ABaraaapp	297	179	0	0		0	0	0	0	0
11	1	20	29	-1	408	368	22.3	43	ABplapaa	430	198	0	0		0	0	0	0	0
12	1	96	77	-1	501	257	15.3	34	ABalapppa	201	1091	0	0		0	0	0	0	0
13	1	98	52	-1	269	91	21.6	41	ABprapap	416	166	0	0		0	0	0	0	0
14	1	61	62	-1	332	310	5.3	36	MSaapp	-220	0	0	0		0	0	0	0	0
15	1	78	21	-1	468	352	10.2	37	MSapaa	329	219	0	0		0	0	0	0	0
16	1	46	121	-1	156	137	6.7	40	ABprpppp	255	0	0	0		0	0	0	0	0
17	1	31	71	-1	362	416	12.4	37	ABplppaa	578	0	0	0		0	0	0	0	0
18	1	16	105	-1	617	243	19.4	39	ABalaaap	69	0	0	0		0	0	0	0	0
19	1	91	116	-1	282	272	8.5	37	Z3	336	470	0	0		0	0	0	0	0
20	1	63	75	128	468	153	7.2	40	ABarappa	244	451	0	0		0	0	0	0	0
21	1	47	55	-1	581	344	17.1	35	ABalpppaa	281	-163	0	0		0	0	0	0	0
22	1	39	35	-1	537	402	9.3	31	ABalppapa	232	473	0	0		0	0	0	0	0
23	1	64	27	-1	307	411	15.1	39	ABplppap	-190	0	0	0		0	0	0	0	0
24	1	44	95	-1	409	200	10.7	36	MSppaa	361	-1103	0	0		0	0	0	0	0
25	1	53	94	-1	320	383	7.7	31	ABplpappp	-148	0	0	0		0	0	0	0	0
26	1	82	8	-1	631	387	8.5	33	ABalpapaa	313	-255	0	0		0	0	0	0	0
27	1	15	17	-1	130	335	12.7	42	Capp	400	228	0	0		0	0	0	0	0
28	1	80	24	-1	550	346	6.4	34	ABalpappa	161	0	0	0		0	0	0	0	0
29	1	57	41	-1	468	110	14.3	41	ABpraaap	211	0	0	0		0	0	0	0	0
30	1	75	2	-1	405	180	21.4	40	ABarpapp	386	-93	0	0		0	0	0	0	0
31	1	33	37	-1	490	299	9.6	37	MSaaap	-25	0	0	0		0	0	0	0	0
32	1	36	69	-1	341	148	6.1	29	ABprpapap	220	461	0	0		0	0	0	0	0
33	1	37	70	-1	277	331	9.8	37	MSappp	356	1762	0	0		0	0	0	0	0
34	1	95	51	-1	424	318	5.6	39	MSaapa	351	0	0	0		0	0	0	0	0
35	1	35	93	-1	562	314	22.7	37	ABalapapa	292	148	0	0		0	0	0	0	0
36	1	27	96	113	265	393	10.9	40	ABplpppa	153	0	0	0		0	0	0	0	0
37	1	77	26	-1	463	351	22.1	44	ABplaaap	413	-1057	0	0		0	0	0	0	0
38	1	7	102	-1	560	363	11.3	34	ABalpaapp	347	61	0	0		0	0	0	0	0
39	1	49	98	-1	305	181	8.9	34	MSpppa	216	0	0	0		0	0	0	0	0
40	1	5	80	-1	340	141	13.2	37	ABprpaap	370	-280	0	0		0	0	0	0	0
41	1	70	85	-1	548	289	5.5	32	ABaraappa	155	0	0	0		0	0	0	0	0
42	1	18	22	-1	590	205	15.5	40	ABalaapa	403	-241	0	0		0	0	0	0	0
43	1	65	20	-1	426	150	12.4	33	ABarapppp	140	0	0	0		0	0	0	0	0
44	1	59	61	-1	463	451	13.9	33	ABplpaapa	212	-211	0	0		0	0	0	0	0
45	1	105	92	-1	305	274	21.7	45	ABarppap	446	1313	0	0		0	0	0	0	0
46	1	9	14	-1	229	109	6.9	34	ABprpappp	286	-465	0	0		0	0	0	0	0
47	1	107	30	-1	523	158	11.5	40	ABpraaaa	416	0	0	0		0	0	0	0	0
48	1	109	59	-1	553	215	23.5	41	ABarpaaa	297	0	0	0		0	0	0	0	0
49	1	111	73	-1	527	367	16.1	32	ABalpppap	263	462	0	0		0	0	0	0	0
50	1	12	87	-1	655	328	14.4	35	ABalpaaaa	266	-52	0	0		0	0	0	0	0
51	1	54	31	-1	277	218	4.9	39	MSpapp	348	36	0	0		0	0	0	0	0
52	1	28	3	-1	441	210	5.3	33	ABarapapp	9	0	0	0		0	0	0	0	0
53	1	112	72	-1	439	426	19.4	33	ABplaappa	150	0	0	0		0	0	0	0	0
54	1	30	97	-1	453	253	21.9	38	ABarpaapp	366	-473	0	0		0	0	0	0	0
55	1	69	42	-1	298	116	6.9	33	ABprpappa	258	141	0	0		0	0	0	0	0
56	1	72	18	-1	265	150	10.3	34	MSpppp	349	317	0	0		0	0	0	0	0
57	1	24	66	-1	510	199	5.5	31	ABarapapa	261	392	0	0		0	0	0	0	0
58	1	79	84	-1	158	226	7.3	37	Dpp	337	133	0	0		0	0	0	0	0
59	1	96	123	-1	462	263	15.6	34	ABalapppp	245	-151	0	0		0	0	0	0	0
60	1	53	28	-1	368	383	7.1	31	ABplpappa	241	1099	0	0		0	0	0	0	0
61	1	62	16	-1	434	121	19.1	42	ABpraapa	33	0	0	0		0	0	0	0	0
62	1	38	60	-1	242	176	14.4	40	Epra	384	1060	0	0		0	0	0	0	0
63	1	108	34	-1	85	249	10.4	41	Cppp	403	538	0	0		0	0	0	0	0
64	1	114	119	-1	220	169	6.4	37	Dpa	369	1152	0	0		0	0	0	0	0
65	1	101	7	-1	504	419	19.8	43	ABplaapa	436	-1498	0	0		0	0	0	0	0
66	1	29	54	-1	274	315	14.4	42	Ealp	-140	0	0	0		0	0	0	0	0
67	1	21	67	-1	495	419	13.4	41	ABplpaaa	171	0	0	0		0	0	0	0	0
68	1	93	33	-1	625	385	17.6	40	ABalpaapa	390	2211	0	0		0	0	0	0	0
69	1	42	106	-1	493	276	5.4	33	ABaraappp	328	-273	0	0		0	0	0	0	0
70	1	36	5	-1	389	158	6.1	29	ABprpapaa	223	427	0	0		0	0	0	0	0
71	1	8	88	-1	405	415	8.4	31	ABplpapap	218	-91	0	0		0	0	0	0	0
72	1	94	124	-1	214	225	9.0	40	Z2	379	-277	0	0		0	0	0	0	0
73	1	59	53	-1	412	438	14.4	33	ABplpaapp	141	0	0	0		0	0	0	0	0
74	1	26	6	-1	383	240	5.2	39	MSpapa	191	0	0	0		0	0	0	0	0
75	1	50	4	-1	299	219	15.4	41	Earp	415	-540	0	0		0	0	0	0	0
76	0	45	-1	-1	503	182	24.1	26		185	-489	0	0		0	0	0	0	0
77	1	73	12	-1	584	418	10.1	39	ABalppaa	432	0	0	0		0	0	0	0	0
78	1	74	58	-1	647	314	19.5	42	ABalaaaa	405	0	0	0		0	0	0	0	0
79	1	86	103	-1	183	373	15.0	42	Capa	411	1418	0	0		0	0	0	0	0
80	1	6	100	-1	335	187	21.8	43	ABarpppa	434	234	0	0		0	0	0	0	0
81	1	14	38	130	219	368	8.5	40	ABplpppp	174	0	0	0		0	0	0	0	0
82	1	17	82	-1	519	241	10.1	40	MSpaaa	362	941	0	0		0	0	0	0	0
83	1	113	114	-1	214	274	22.7	46	Caaa	459	199	0	0		0	0	0	0	0
84	1	19	91	-1	401	300	13.7	41	Eala	381	-424	0	0		0	0	0	0	0
85	1	103	79	-1	363	418	19.8	36	ABplaappp	286	1131	0	0		0	0	0	0	0
86	1	52	49	-1	416	213	15.8	43	Eara	432	130	0	0		0	0	0	0	0
87	1	85	39	-1	587	348	5.6	35	ABalpapap	172	0	0	0		0	0	0	0	0
88	1	39	104	-1	511	401	7.3	31	ABalppapp	250	156	0	0		0	0	0	0	0
89	1	32	9	-1	415	255	9.0	35	MSpaap	349	420	0	0		0	0	0	0	0
90	1	90	25	-1	391	273	22.2	43	ABarppaa	414	168	0	0		0	0	0	0	0
91	1	4	36	-1	342	109	22.1	42	ABprapaa	410	959	0	0		0	0	0	0	0
92	1	110	68	-1	597	275	6.3	31	ABaraapap	89	0	0	0		0	0	0	0	0
93	1	22	47	126	165	109	12.0	41	ABprpppa	477	0	0	0		0	0	0	0	0
94	1	102	89	-1	646	305	8.9	30	ABaraapaa	137	0	0	0		0	0	0	0	0
95	1	87	48	-1	544	258	18.0	40	ABalappa	135	0	0	0		0	0	0	0	0
96	1	48	122	-1	270	168	20.2	45	ABarpppp	431	-112	0	0		0	0	0	0	0
97	1	11	112	-1	402	107	9.5	39	ABprpaaa	180	0	0	0		0	0	0	0	0
98	1	99	99	-1	165	301	7.7	37	Dap	311	-474	0	0		0	0	0	0	0
99	1	8	44	-1	462	399	7.1	31	ABplpapaa	216	0	0	0		0	0	0	0	0
100	1	89	46	-1	93	220	19.7	46	Cpap	465	680	0	0		0	0	0	0	0
101	1	76	125	-1	423	364	16.5	38	ABalppppp	366	-454	0	0		0	0	0	0	0
102	1	51	115	-1	585	292	11.9	39	MSaaaa	381	786	0	0		0	0	0	0	0
103	1	67	110	-1	483	343	14.5	36	ABalppppa	283	-500	0	0		0	0	0	0	0
104	1	30	11	-1	499	256	21.8	39	ABarpaapa	305	-190	0	0		0	0	0	0	0
105	1	83	111	-1	134	202	13.8	39	Eprp	371	357	0	0		0	0	0	0	0
106	1	1	56	-1	476	346	5.4	35	ABalpappp	332	96	0	0		0	0	0	0	0
107	1	55	57	-1	401	345	10.5	35	MSapap	211	0	0	0		0	0	0	0	0
108	1	68	118	-1	339	348	21.2	44	ABplapap	421	-185	0	0		0	0	0	0	0
109	1	23	107	-1	603	296	22.4	42	ABalapaa	391	175	0	0		0	0	0	0	0
110	1	10	81	120	370	91	16.1	40	ABpraapp	256	-170	0	0		0	0	0	0	0
111	1	58	10	-1	297	79	12.3	39	ABprppaa	392	-134	0	0		0	0	0	0	0
112	1	92	83	-1	343	339	10.8	36	MSappa	196	0	0	0		0	0	0	0	0
113	1	97	50	-1	477	177	12.6	33	ABarapppa	81	0	0	0		0	0	0	0	0
114	1	2	109	-1	274	392	21.0	43	ABplappa	419	325	0	0		0	0	0	0	0
115	1	104	1	-1	148	303	21.9	44	Caap	396	974	0	0		0	0	0	0	0
116	1	13	127	-1	552	379	22.5	44	ABplaaaa	431	284	0	0		0	0	0	0	0
117	1	40	86	-1	162	261	15.3	42	Eplp	418	-89	0	0		0	0	0	0	0
118	1	25	117	-1	218	367	19.6	40	ABplappp	83	0	0	0		0	0	0	0	0
119	1	56	65	-1	168	171	23.1	45	Cpaa	448	424	0	0		0	0	0	0	0
120	1	99	108	-1	223	297	6.5	37	Daa	348	155	0	0		0	0	0	0	0
121	1	45	15	-1	468	179	21.3	28	ABarpapap	199	-173	0	0		0	0	0	0	0
122	1	88	64	-1	93	162	12.0	43	Cppa	433	85	0	0		0	0	0	0	0
123	1	35	32	-1	503	319	22.0	36	ABalapapp	281	783	0	0		0	0	0	0	0
124	0	106	-1	-1	68	166	6.7	30		122	0	0	0		0	0	0	0	0
125	1	12	74	-1	636	356	11.0	32	ABalpaaap	0	0	0	0		0	0	0	0	0
126	1	45	43	-1	508	182	20.0	27	ABarpapaa	0	0	0	0		0	0	0	0	0
