# Supplementary material for: The AP-2 Transcription Factor APTF-2 Is Required for Neuroblast and Epidermal Morphogenesis in Caenorhabditis elegans Embryogenesis
Source: PLoS Genet. 2016 May 13;12(5):e1006048. doi: 10.1371/journal.pgen.1006048 (PMC4866721; doi:10.1371/journal.pgen.1006048)
Supplement: S6 Text — (ZIP) [file pgen.1006048.s034.zip › nuclei/t088-nuclei]

1	1	115	133	-1	147	302	21.8	44	Caap	435	406	0	0		0	0	0	0	0
2	1	30	88	123	408	184	21.6	41	ABarpapp	127	0	0	0		0	0	0	0	0
3	1	52	46	-1	440	216	5.2	35	ABarapapp	311	1244	0	0		0	0	0	0	0
4	1	75	25	-1	303	225	15.4	41	Earp	411	-359	0	0		0	0	0	0	0
5	1	70	65	-1	396	165	5.6	30	ABprpapaa	118	0	0	0		0	0	0	0	0
6	1	74	22	-1	388	245	5.1	39	MSpapa	391	-875	0	0		0	0	0	0	0
7	1	65	112	140	497	411	20.2	42	ABplaapa	296	805	0	0		0	0	0	0	0
8	1	26	9	-1	620	402	8.7	36	ABalpapaa	346	0	0	0		0	0	0	0	0
9	1	89	67	-1	417	256	8.7	36	MSpaap	-71	0	0	0		0	0	0	0	0
10	1	111	49	-1	302	84	11.9	39	ABprppaa	390	1162	0	0		0	0	0	0	0
11	1	104	111	-1	507	254	22.0	39	ABarpaapa	285	129	0	0		0	0	0	0	0
12	1	77	47	-1	579	425	11.4	38	ABalppaa	386	0	0	0		0	0	0	0	0
13	1	2	103	-1	354	202	9.6	36	MSppap	96	0	0	0		0	0	0	0	0
14	1	46	107	-1	233	112	7.3	36	ABprpappp	336	172	0	0		0	0	0	0	0
15	1	121	86	-1	467	190	21.8	34	ABarpapap	289	-198	0	0		0	0	0	0	0
16	1	61	45	-1	440	123	19.3	42	ABpraapa	295	745	0	0		0	0	0	0	0
17	1	27	64	-1	121	328	13.2	40	Capp	409	1604	0	0		0	0	0	0	0
18	1	56	84	-1	273	150	11.1	36	MSpppp	335	1569	0	0		0	0	0	0	0
19	1	8	77	-1	225	91	17.7	41	ABprappa	154	0	0	0		0	0	0	0	0
20	1	43	20	-1	424	151	12.7	35	ABarapppp	235	0	0	0		0	0	0	0	0
21	1	15	95	-1	471	353	10.5	36	MSapaa	217	0	0	0		0	0	0	0	0
22	1	42	11	-1	596	203	14.6	41	ABalaapa	377	0	0	0		0	0	0	0	0
23	1	3	61	-1	159	111	18.4	41	ABprappp	409	-169	0	0		0	0	0	0	0
24	1	28	60	-1	540	349	6.5	33	ABalpappa	334	-111	0	0		0	0	0	0	0
25	1	90	36	-1	388	281	22.2	44	ABarppaa	446	-1078	0	0		0	0	0	0	0
26	1	37	70	-1	457	347	21.7	42	ABplaaap	415	197	0	0		0	0	0	0	0
27	1	23	93	122	292	410	14.9	39	ABplppap	126	0	0	0		0	0	0	0	0
28	1	60	74	-1	369	380	6.5	33	ABplpappa	230	461	0	0		0	0	0	0	0
29	1	11	17	-1	407	373	22.2	43	ABplapaa	429	128	0	0		0	0	0	0	0
30	1	47	37	-1	524	158	11.7	39	ABpraaaa	372	-836	0	0		0	0	0	0	0
31	1	51	4	-1	284	220	4.8	38	MSpapp	381	141	0	0		0	0	0	0	0
32	1	123	92	-1	499	315	21.6	37	ABalapapp	372	420	0	0		0	0	0	0	0
33	1	68	27	-1	630	388	18.4	40	ABalpaapa	404	-240	0	0		0	0	0	0	0
34	1	63	18	-1	81	239	10.5	42	Cppp	116	0	0	0		0	0	0	0	0
35	1	22	71	-1	540	405	10.5	32	ABalppapa	256	162	0	0		0	0	0	0	0
36	1	91	85	-1	351	110	21.7	41	ABprapaa	417	667	0	0		0	0	0	0	0
37	1	31	28	-1	491	304	9.8	37	MSaaap	-53	0	0	0		0	0	0	0	0
38	1	81	130	-1	218	365	8.3	32	ABplppppa	212	-495	0	0		0	0	0	0	0
39	1	87	53	-1	579	353	5.3	34	ABalpapap	144	0	0	0		0	0	0	0	0
40	1	10	43	-1	581	198	10.1	35	ABaraaapp	330	255	0	0		0	0	0	0	0
41	1	29	42	-1	472	110	13.9	40	ABpraaap	-889	0	0	0		0	0	0	0	0
42	1	55	56	-1	303	121	6.3	33	ABprpappa	149	0	0	0		0	0	0	0	0
43	1	126	127	-1	512	189	20.5	34	ABarpapaa	186	0	0	0		0	0	0	0	0
44	1	99	80	-1	450	406	7.2	31	ABplpapaa	275	750	0	0		0	0	0	0	0
45	1	5	5	-1	542	187	16.5	38	ABalaapp	-235	0	0	0		0	0	0	0	0
46	1	100	76	-1	94	216	19.9	47	Cpap	470	-51	0	0		0	0	0	0	0
47	1	93	26	-1	157	113	12.5	32	ABprpppap	230	0	0	0		0	0	0	0	0
48	1	95	21	-1	555	259	17.8	40	ABalappa	-188	0	0	0		0	0	0	0	0
49	1	86	19	-1	416	213	16.2	42	Eara	419	348	0	0		0	0	0	0	0
50	1	113	32	-1	481	183	13.1	36	ABarapppa	352	261	0	0		0	0	0	0	0
51	1	34	50	-1	420	326	5.8	39	MSaapa	43	0	0	0		0	0	0	0	0
52	1	13	24	-1	279	92	21.5	42	ABprapap	413	-502	0	0		0	0	0	0	0
53	1	73	59	-1	400	439	14.8	35	ABplpaapp	273	-490	0	0		0	0	0	0	0
54	1	66	41	-1	276	312	14.5	41	Ealp	412	288	0	0		0	0	0	0	0
55	1	21	137	-1	584	339	17.4	35	ABalpppaa	293	-485	0	0		0	0	0	0	0
56	1	106	134	-1	474	346	5.4	36	ABalpappp	59	0	0	0		0	0	0	0	0
57	1	107	40	-1	405	351	10.5	36	MSapap	170	0	0	0		0	0	0	0	0
58	1	78	10	-1	649	313	18.8	41	ABalaaaa	416	-1148	0	0		0	0	0	0	0
59	1	48	1	-1	562	215	23.6	43	ABarpaaa	433	-1289	0	0		0	0	0	0	0
60	1	62	126	-1	244	180	14.1	40	Epra	394	-506	0	0		0	0	0	0	0
61	1	44	66	-1	457	456	14.2	31	ABplpaapa	212	-222	0	0		0	0	0	0	0
62	1	14	83	-1	336	311	5.3	37	MSaapp	226	0	0	0		0	0	0	0	0
63	1	9	104	-1	585	205	6.6	31	ABarapaaa	231	212	0	0		0	0	0	0	0
64	1	122	101	-1	96	154	12.0	42	Cppa	64	0	0	0		0	0	0	0	0
65	1	119	51	-1	172	168	23.2	46	Cpaa	462	-543	0	0		0	0	0	0	0
66	1	57	38	-1	515	197	6.1	33	ABarapapa	272	84	0	0		0	0	0	0	0
67	1	67	34	109	491	424	13.5	40	ABplpaaa	157	0	0	0		0	0	0	0	0
68	1	92	29	-1	596	276	5.7	32	ABaraapap	319	-112	0	0		0	0	0	0	0
69	1	32	115	-1	339	152	5.7	30	ABprpapap	239	145	0	0		0	0	0	0	0
70	1	33	68	-1	275	336	10.5	36	MSappp	350	367	0	0		0	0	0	0	0
71	1	17	96	-1	352	413	11.9	39	ABplppaa	125	0	0	0		0	0	0	0	0
72	1	53	48	-1	440	433	19.6	34	ABplaappa	367	0	0	0		0	0	0	0	0
73	1	49	131	-1	532	363	16.4	35	ABalpppap	358	1182	0	0		0	0	0	0	0
74	1	125	102	-1	630	364	9.9	34	ABalpaaap	253	285	0	0		0	0	0	0	0
75	1	20	12	-1	488	157	7.6	29	ABarappaa	200	147	0	0		0	0	0	0	0
76	1	1	69	-1	233	100	12.0	39	ABprppap	342	-474	0	0		0	0	0	0	0
77	1	12	14	-1	515	261	15.3	33	ABalapppa	145	0	0	0		0	0	0	0	0
78	1	6	6	-1	655	283	12.2	39	ABaraaaa	692	0	0	0		0	0	0	0	0
79	1	85	98	-1	358	414	18.8	38	ABplaappp	347	-163	0	0		0	0	0	0	0
80	1	40	100	121	342	151	13.4	39	ABprpaap	261	444	0	0		0	0	0	0	0
81	1	110	7	-1	345	88	16.2	33	ABpraappp	208	-492	0	0		0	0	0	0	0
82	1	82	3	-1	512	244	10.4	39	MSpaaa	389	-428	0	0		0	0	0	0	0
83	1	112	63	-1	346	348	10.8	36	MSappa	336	-1050	0	0		0	0	0	0	0
84	1	58	81	-1	155	223	7.4	40	Dpp	371	-146	0	0		0	0	0	0	0
85	1	41	39	-1	551	292	5.5	33	ABaraappa	167	0	0	0		0	0	0	0	0
86	1	117	116	-1	165	261	15.1	41	Eplp	418	-115	0	0		0	0	0	0	0
87	1	50	117	-1	661	331	14.3	33	ABalpaaaa	266	0	0	0		0	0	0	0	0
88	1	71	33	-1	402	423	8.2	31	ABplpapap	252	-70	0	0		0	0	0	0	0
89	1	94	2	-1	646	315	7.7	33	ABaraapaa	451	0	0	0		0	0	0	0	0
90	1	7	30	-1	628	232	10.5	36	ABaraaapa	540	0	0	0		0	0	0	0	0
91	1	84	106	-1	402	302	13.7	41	Eala	393	191	0	0		0	0	0	0	0
92	1	45	35	-1	307	276	21.9	44	ABarppap	431	240	0	0		0	0	0	0	0
93	1	35	129	-1	560	308	23.8	36	ABalapapa	324	1095	0	0		0	0	0	0	0
94	1	25	79	-1	310	374	6.8	32	ABplpappp	-147	0	0	0		0	0	0	0	0
95	1	24	97	-1	420	202	11.0	36	MSppaa	23	0	0	0		0	0	0	0	0
96	1	36	13	-1	271	394	8.7	31	ABplpppaa	204	102	0	0		0	0	0	0	0
97	1	54	55	-1	444	256	22.1	39	ABarpaapp	374	-801	0	0		0	0	0	0	0
98	1	39	8	-1	311	187	8.7	36	MSpppa	322	377	0	0		0	0	0	0	0
99	1	98	78	-1	152	294	7.5	39	Dap	158	0	0	0		0	0	0	0	0
100	1	80	16	-1	331	190	22.1	44	ABarpppa	440	295	0	0		0	0	0	0	0
101	1	4	138	-1	252	263	16.0	41	Epla	398	-1014	0	0		0	0	0	0	0
102	1	38	52	-1	556	360	10.8	33	ABalpaapp	323	219	0	0		0	0	0	0	0
103	1	79	114	-1	174	362	14.0	42	Capa	424	-191	0	0		0	0	0	0	0
104	1	88	125	-1	496	405	7.3	30	ABalppapp	218	0	0	0		0	0	0	0	0
105	1	18	31	-1	624	242	18.5	39	ABalaaap	351	0	0	0		0	0	0	0	0
106	1	69	82	-1	485	280	5.6	35	ABaraappp	-99	0	0	0		0	0	0	0	0
107	1	109	113	120	599	290	21.7	43	ABalapaa	396	191	0	0		0	0	0	0	0
108	1	120	75	-1	228	299	6.4	37	Daa	267	154	0	0		0	0	0	0	0
109	1	114	99	-1	271	393	20.8	40	ABplappa	406	664	0	0		0	0	0	0	0
110	1	103	91	-1	488	341	14.8	36	ABalppppa	309	760	0	0		0	0	0	0	0
111	1	105	90	-1	137	199	13.5	40	Eprp	302	0	0	0		0	0	0	0	0
112	1	97	73	105	402	118	9.2	40	ABprpaaa	283	493	0	0		0	0	0	0	0
113	1	36	118	-1	231	392	11.7	31	ABplpppap	267	1052	0	0		0	0	0	0	0
114	1	83	136	-1	219	273	23.0	45	Caaa	430	-211	0	0		0	0	0	0	0
115	1	102	15	-1	586	298	11.7	39	MSaaaa	396	203	0	0		0	0	0	0	0
116	1	19	110	-1	286	277	8.1	39	Z3	366	183	0	0		0	0	0	0	0
117	1	118	135	-1	206	364	19.6	40	ABplappp	-118	0	0	0		0	0	0	0	0
118	1	108	54	72	340	350	20.9	42	ABplapap	281	1084	0	0		0	0	0	0	0
119	1	64	62	-1	232	169	7.0	37	Dpa	317	-638	0	0		0	0	0	0	0
120	1	110	132	-1	395	96	15.4	33	ABpraappa	233	123	0	0		0	0	0	0	0
121	1	16	44	87	160	140	7.4	38	ABprpppp	253	0	0	0		0	0	0	0	0
122	1	96	108	-1	268	168	19.9	44	ABarpppp	449	849	0	0		0	0	0	0	0
123	1	59	94	-1	446	262	15.6	35	ABalapppp	181	0	0	0		0	0	0	0	0
124	1	72	58	-1	217	226	8.7	41	Z2	128	0	0	0		0	0	0	0	0
125	1	101	119	-1	417	371	16.8	39	ABalppppp	391	1012	0	0		0	0	0	0	0
126	1	93	23	-1	182	94	12.2	32	ABprpppaa	200	541	0	0		0	0	0	0	0
127	1	116	124	-1	547	372	22.2	43	ABplaaaa	433	-584	0	0		0	0	0	0	0
128	1	20	89	-1	449	153	7.2	30	ABarappap	200	140	0	0		0	0	0	0	0
129	1	9	128	-1	544	230	5.5	30	ABarapaap	515	0	0	0		0	0	0	0	0
130	1	81	57	-1	187	358	8.4	32	ABplppppp	134	0	0	0		0	0	0	0	0
131	0	124	-1	-1	69	164	6.5	28		5	0	0	0		0	0	0	0	0
