# Supplementary material for: The AP-2 Transcription Factor APTF-2 Is Required for Neuroblast and Epidermal Morphogenesis in Caenorhabditis elegans Embryogenesis
Source: PLoS Genet. 2016 May 13;12(5):e1006048. doi: 10.1371/journal.pgen.1006048 (PMC4866721; doi:10.1371/journal.pgen.1006048)
Supplement: S6 Text — (ZIP) [file pgen.1006048.s034.zip › nuclei/t089-nuclei]

1	1	59	141	-1	568	222	23.3	42	ABarpaaa	416	-606	0	0		0	0	0	0	0
2	1	89	46	-1	644	311	6.6	34	ABaraapaa	128	0	0	0		0	0	0	0	0
3	1	82	93	-1	505	244	10.3	39	MSpaaa	394	184	0	0		0	0	0	0	0
4	1	31	52	-1	287	220	5.2	40	MSpapp	333	275	0	0		0	0	0	0	0
5	1	45	136	-1	544	192	16.5	36	ABalaapp	338	412	0	0		0	0	0	0	0
6	1	78	43	-1	652	283	11.6	39	ABaraaaa	381	0	0	0		0	0	0	0	0
7	1	81	37	-1	343	80	15.8	33	ABpraappp	265	160	0	0		0	0	0	0	0
8	1	98	81	-1	321	191	9.6	35	MSpppa	326	394	0	0		0	0	0	0	0
9	1	8	25	-1	621	400	8.6	34	ABalpapaa	31	0	0	0		0	0	0	0	0
10	1	58	35	-1	653	313	17.7	42	ABalaaaa	423	110	0	0		0	0	0	0	0
11	1	22	27	-1	590	204	13.3	40	ABalaapa	154	0	0	0		0	0	0	0	0
12	1	75	33	-1	499	158	7.7	30	ABarappaa	207	155	0	0		0	0	0	0	0
13	1	96	77	-1	259	398	9.2	32	ABplpppaa	241	395	0	0		0	0	0	0	0
14	1	77	28	-1	514	268	15.4	35	ABalapppa	327	38	0	0		0	0	0	0	0
15	1	115	67	-1	582	296	12.2	40	MSaaaa	374	0	0	0		0	0	0	0	0
16	1	100	111	-1	336	187	21.8	43	ABarpppa	429	775	0	0		0	0	0	0	0
17	1	29	62	71	413	381	22.2	42	ABplapaa	443	0	0	0		0	0	0	0	0
18	1	34	44	-1	80	231	10.6	41	Cppp	411	123	0	0		0	0	0	0	0
19	1	49	115	-1	421	220	16.2	42	Eara	427	72	0	0		0	0	0	0	0
20	1	20	24	-1	422	152	12.5	33	ABarapppp	328	-379	0	0		0	0	0	0	0
21	1	48	140	-1	563	261	18.1	38	ABalappa	120	0	0	0		0	0	0	0	0
22	1	6	137	-1	391	250	5.2	39	MSpapa	372	-1121	0	0		0	0	0	0	0
23	1	126	118	-1	191	89	11.5	30	ABprpppaa	215	537	0	0		0	0	0	0	0
24	1	52	146	-1	280	96	21.7	42	ABprapap	422	-1309	0	0		0	0	0	0	0
25	1	4	145	-1	309	230	15.4	41	Earp	403	-103	0	0		0	0	0	0	0
26	1	47	122	-1	143	117	11.1	32	ABprpppap	238	189	0	0		0	0	0	0	0
27	1	33	86	-1	638	382	17.7	40	ABalpaapa	370	-1215	0	0		0	0	0	0	0
28	1	37	103	-1	493	306	9.2	37	MSaaap	345	266	0	0		0	0	0	0	0
29	1	68	94	-1	586	280	5.5	34	ABaraapap	302	-969	0	0		0	0	0	0	0
30	1	90	3	-1	632	236	9.7	36	ABaraaapa	329	-683	0	0		0	0	0	0	0
31	1	105	11	47	625	246	17.6	40	ABalaaap	104	0	0	0		0	0	0	0	0
32	1	50	32	-1	488	185	12.6	34	ABarapppa	307	232	0	0		0	0	0	0	0
33	1	88	130	-1	390	422	7.9	32	ABplpapap	305	269	0	0		0	0	0	0	0
34	1	67	26	-1	509	418	13.1	31	ABplpaaaa	127	0	0	0		0	0	0	0	0
35	1	92	45	-1	312	278	22.1	44	ABarppap	444	-87	0	0		0	0	0	0	0
36	1	25	64	120	395	280	22.4	44	ABarppaa	447	-282	0	0		0	0	0	0	0
37	1	30	19	-1	529	164	12.3	41	ABpraaaa	121	0	0	0		0	0	0	0	0
38	1	66	12	-1	524	197	5.6	32	ABarapapa	51	0	0	0		0	0	0	0	0
39	1	85	69	-1	549	310	5.9	33	ABaraappa	321	-298	0	0		0	0	0	0	0
40	1	57	68	-1	397	351	10.2	36	MSapap	-440	0	0	0		0	0	0	0	0
41	1	54	112	-1	280	308	13.9	40	Ealp	371	1539	0	0		0	0	0	0	0
42	1	41	23	-1	479	112	14.0	39	ABpraaap	98	0	0	0		0	0	0	0	0
43	1	40	7	-1	571	202	8.5	34	ABaraaapp	324	0	0	0		0	0	0	0	0
44	1	121	61	-1	189	120	7.1	30	ABprppppa	208	586	0	0		0	0	0	0	0
45	1	16	4	102	441	131	19.5	40	ABpraapa	290	0	0	0		0	0	0	0	0
46	1	3	84	-1	438	218	5.1	35	ABarapapp	-125	0	0	0		0	0	0	0	0
47	1	12	106	148	581	417	12.3	36	ABalppaa	358	221	0	0		0	0	0	0	0
48	1	72	80	-1	429	447	18.7	34	ABplaappa	334	-897	0	0		0	0	0	0	0
49	1	10	2	-1	307	87	11.0	38	ABprppaa	369	-779	0	0		0	0	0	0	0
50	1	51	5	-1	409	327	6.1	38	MSaapa	291	0	0	0		0	0	0	0	0
51	1	65	73	-1	180	164	23.3	46	Cpaa	466	-695	0	0		0	0	0	0	0
52	1	102	76	-1	558	360	10.6	35	ABalpaapp	307	-387	0	0		0	0	0	0	0
53	1	39	29	-1	577	360	4.8	34	ABalpapap	18	0	0	0		0	0	0	0	0
54	1	118	66	-1	372	348	21.5	37	ABplapapa	263	-153	0	0		0	0	0	0	0
55	1	97	79	-1	447	258	22.5	39	ABarpaapp	373	-494	0	0		0	0	0	0	0
56	1	42	15	-1	307	135	5.3	34	ABprpappa	290	-169	0	0		0	0	0	0	0
57	1	130	104	-1	172	347	7.3	32	ABplppppp	235	449	0	0		0	0	0	0	0
58	1	124	31	-1	220	224	8.6	39	Z2	383	29	0	0		0	0	0	0	0
59	1	53	82	-1	386	439	14.1	34	ABplpaapp	134	0	0	0		0	0	0	0	0
60	1	24	100	-1	537	354	6.2	33	ABalpappa	439	0	0	0		0	0	0	0	0
61	1	23	51	-1	160	106	17.7	41	ABprappp	-79	0	0	0		0	0	0	0	0
62	1	119	42	-1	243	170	7.6	36	Dpa	344	-6	0	0		0	0	0	0	0
63	1	83	92	-1	342	350	11.2	35	MSappa	359	224	0	0		0	0	0	0	0
64	1	17	95	-1	112	317	13.3	42	Capp	411	-425	0	0		0	0	0	0	0
65	1	5	138	-1	398	170	5.5	31	ABprpapaa	-30	0	0	0		0	0	0	0	0
66	1	61	131	-1	441	458	12.9	34	ABplpaapa	326	0	0	0		0	0	0	0	0
67	1	9	72	-1	424	261	8.8	36	MSpaap	349	569	0	0		0	0	0	0	0
68	1	70	114	-1	271	345	11.3	36	MSappp	342	711	0	0		0	0	0	0	0
69	1	76	89	135	239	103	12.0	42	ABprppap	276	162	0	0		0	0	0	0	0
70	1	26	107	-1	463	353	21.3	42	ABplaaap	404	-135	0	0		0	0	0	0	0
71	1	35	34	-1	542	411	10.6	35	ABalppapa	243	153	0	0		0	0	0	0	0
72	1	118	127	-1	311	342	21.3	37	ABplapapp	286	-146	0	0		0	0	0	0	0
73	1	112	1	-1	425	112	9.9	31	ABprpaaaa	201	-458	0	0		0	0	0	0	0
74	1	28	56	-1	357	383	6.5	34	ABplpappa	24	0	0	0		0	0	0	0	0
75	1	108	87	-1	231	297	7.0	36	Daa	358	364	0	0		0	0	0	0	0
76	1	46	110	-1	98	203	20.5	46	Cpap	464	-94	0	0		0	0	0	0	0
77	1	19	101	-1	224	92	17.6	40	ABprappa	-205	0	0	0		0	0	0	0	0
78	1	99	123	-1	147	289	7.6	37	Dap	375	-816	0	0		0	0	0	0	0
79	1	94	8	-1	295	375	6.5	32	ABplpappp	235	0	0	0		0	0	0	0	0
80	1	44	90	-1	443	408	7.2	31	ABplpapaa	98	0	0	0		0	0	0	0	0
81	1	84	74	-1	154	220	7.2	39	Dpp	394	284	0	0		0	0	0	0	0
82	1	106	59	-1	476	281	5.2	35	ABaraappp	184	0	0	0		0	0	0	0	0
83	1	62	39	-1	327	311	5.3	35	MSaapp	-1	0	0	0		0	0	0	0	0
84	1	18	108	-1	281	151	11.5	35	MSpppp	350	379	0	0		0	0	0	0	0
85	1	36	144	-1	357	112	21.5	40	ABprapaa	376	1363	0	0		0	0	0	0	0
86	1	15	49	-1	471	194	22.5	36	ABarpapap	74	0	0	0		0	0	0	0	0
87	1	121	96	-1	148	154	6.3	31	ABprppppp	226	829	0	0		0	0	0	0	0
88	1	2	121	-1	397	188	22.3	36	ABarpappp	228	-162	0	0		0	0	0	0	0
89	1	128	60	-1	448	154	6.6	31	ABarappap	135	0	0	0		0	0	0	0	0
90	1	111	128	-1	144	194	13.6	41	Eprp	175	0	0	0		0	0	0	0	0
91	1	110	55	-1	487	346	15.2	36	ABalppppa	127	0	0	0		0	0	0	0	0
92	1	32	97	-1	496	317	22.4	38	ABalapapp	357	123	0	0		0	0	0	0	0
93	1	27	41	-1	295	419	14.7	32	ABplppapa	111	0	0	0		0	0	0	0	0
94	1	123	78	-1	451	266	15.4	38	ABalapppp	331	-757	0	0		0	0	0	0	0
95	1	21	116	-1	470	350	10.6	36	MSapaa	19	0	0	0		0	0	0	0	0
96	1	71	83	132	340	415	12.3	38	ABplppaa	251	1086	0	0		0	0	0	0	0
97	1	95	18	-1	431	209	11.1	36	MSppaa	364	-128	0	0		0	0	0	0	0
98	1	79	36	-1	343	407	18.5	38	ABplaappp	362	1392	0	0		0	0	0	0	0
99	1	109	98	139	267	375	20.2	39	ABplappa	281	466	0	0		0	0	0	0	0
100	1	80	48	-1	374	153	13.6	30	ABprpaapa	154	0	0	0		0	0	0	0	0
101	1	64	53	-1	96	151	12.2	42	Cppa	-24	0	0	0		0	0	0	0	0
102	1	74	124	-1	632	363	9.4	34	ABalpaaap	302	-28	0	0		0	0	0	0	0
103	1	13	133	-1	367	200	9.7	37	MSppap	328	475	0	0		0	0	0	0	0
104	1	63	16	-1	590	215	5.8	31	ABarapaaa	252	486	0	0		0	0	0	0	0
105	1	112	57	-1	379	115	9.0	30	ABprpaaap	244	169	0	0		0	0	0	0	0
106	1	91	65	-1	399	309	14.2	41	Eala	408	210	0	0		0	0	0	0	0
107	1	14	30	-1	239	110	6.5	36	ABprpappp	307	143	0	0		0	0	0	0	0
108	1	122	117	-1	275	165	19.2	42	ABarpppp	-15	0	0	0		0	0	0	0	0
109	1	67	58	-1	457	421	13.6	31	ABplpaaap	229	-813	0	0		0	0	0	0	0
110	1	116	20	-1	283	280	8.0	37	Z3	26	0	0	0		0	0	0	0	0
111	1	11	109	-1	514	251	22.3	39	ABarpaapa	376	522	0	0		0	0	0	0	0
112	1	7	14	-1	514	416	19.6	34	ABplaapaa	185	0	0	0		0	0	0	0	0
113	1	107	13	-1	595	309	23.3	37	ABalapaap	331	-99	0	0		0	0	0	0	0
114	1	103	129	-1	158	354	12.9	42	Capa	397	348	0	0		0	0	0	0	0
115	1	69	105	-1	345	163	5.5	33	ABprpapap	253	292	0	0		0	0	0	0	0
116	1	86	134	-1	172	256	15.3	42	Eplp	417	134	0	0		0	0	0	0	0
117	1	87	63	-1	659	332	13.1	36	ABalpaaaa	282	1549	0	0		0	0	0	0	0
118	1	113	38	-1	207	384	11.5	32	ABplpppap	275	-826	0	0		0	0	0	0	0
119	1	125	119	-1	410	377	16.5	40	ABalppppp	400	467	0	0		0	0	0	0	0
120	1	107	54	-1	616	287	19.8	36	ABalapaaa	214	0	0	0		0	0	0	0	0
121	1	80	22	-1	333	135	13.7	31	ABprpaapp	208	74	0	0		0	0	0	0	0
122	1	27	9	-1	251	398	14.5	32	ABplppapp	111	0	0	0		0	0	0	0	0
123	1	2	21	-1	424	188	21.5	34	ABarpappa	242	780	0	0		0	0	0	0	0
124	1	127	91	-1	548	377	22.2	45	ABplaaaa	444	240	0	0		0	0	0	0	0
125	1	104	6	-1	491	407	7.5	33	ABalppapp	215	0	0	0		0	0	0	0	0
126	1	60	99	-1	244	187	13.7	40	Epra	-55	0	0	0		0	0	0	0	0
127	1	43	125	-1	519	185	20.7	36	ABarpapaa	320	-994	0	0		0	0	0	0	0
128	1	129	85	-1	539	239	5.5	30	ABarapaap	519	0	0	0		0	0	0	0	0
129	1	93	142	-1	555	316	24.6	36	ABalapapa	307	490	0	0		0	0	0	0	0
130	1	38	143	-1	226	360	6.8	31	ABplppppa	219	123	0	0		0	0	0	0	0
131	1	73	126	-1	531	366	16.6	37	ABalpppap	360	65	0	0		0	0	0	0	0
132	1	120	17	-1	410	91	15.7	34	ABpraappa	230	-189	0	0		0	0	0	0	0
133	1	1	50	-1	144	293	22.1	46	Caap	461	-133	0	0		0	0	0	0	0
134	1	56	40	-1	467	352	5.2	35	ABalpappp	337	-888	0	0		0	0	0	0	0
135	1	117	10	-1	190	362	19.2	42	ABplappp	362	1673	0	0		0	0	0	0	0
136	1	114	88	-1	223	265	23.0	45	Caaa	450	-276	0	0		0	0	0	0	0
137	1	55	70	-1	588	343	17.7	35	ABalpppaa	352	-315	0	0		0	0	0	0	0
138	1	101	113	-1	253	266	15.7	42	Epla	422	677	0	0		0	0	0	0	0
139	0	131	-1	-1	69	164	7.1	27		8	0	0	0		0	0	0	0	0
140	1	7	75	-1	469	426	20.0	35	ABplaapap	161	0	0	0		0	0	0	0	0
