# Supplementary material for: The AP-2 Transcription Factor APTF-2 Is Required for Neuroblast and Epidermal Morphogenesis in Caenorhabditis elegans Embryogenesis
Source: PLoS Genet. 2016 May 13;12(5):e1006048. doi: 10.1371/journal.pgen.1006048 (PMC4866721; doi:10.1371/journal.pgen.1006048)
Supplement: S6 Text — (ZIP) [file pgen.1006048.s034.zip › nuclei/t090-nuclei]

1	1	73	32	-1	426	107	11.2	33	ABprpaaaa	246	-458	0	0		0	0	0	0	0
2	1	49	105	-1	310	90	10.6	40	ABprppaa	151	0	0	0		0	0	0	0	0
3	1	30	14	-1	629	237	9.4	36	ABaraaapa	22	0	0	0		0	0	0	0	0
4	1	45	139	-1	419	137	20.5	33	ABpraapap	161	0	0	0		0	0	0	0	0
5	1	50	26	-1	407	325	5.9	40	MSaapa	395	-807	0	0		0	0	0	0	0
6	1	125	3	-1	480	407	7.5	33	ABalppapp	306	1168	0	0		0	0	0	0	0
7	1	43	112	-1	569	200	7.3	32	ABaraaapp	334	0	0	0		0	0	0	0	0
8	1	79	39	-1	283	376	6.8	33	ABplpappp	304	-343	0	0		0	0	0	0	0
9	1	122	34	-1	235	391	15.4	34	ABplppapp	280	109	0	0		0	0	0	0	0
10	1	135	18	156	184	351	18.3	42	ABplappp	325	110	0	0		0	0	0	0	0
11	1	31	109	-1	608	231	17.3	31	ABalaaapp	236	104	0	0		0	0	0	0	0
12	1	38	9	-1	524	200	5.3	32	ABarapapa	370	0	0	0		0	0	0	0	0
13	1	113	143	-1	603	326	22.7	37	ABalapaap	378	-1455	0	0		0	0	0	0	0
14	1	112	85	-1	527	425	19.1	35	ABplaapaa	292	-125	0	0		0	0	0	0	0
15	1	56	47	-1	309	141	4.7	35	ABprpappa	184	0	0	0		0	0	0	0	0
16	1	104	59	-1	592	226	4.8	30	ABarapaaa	304	231	0	0		0	0	0	0	0
17	1	132	41	-1	417	95	15.9	34	ABpraappa	407	0	0	0		0	0	0	0	0
18	1	97	35	-1	437	212	11.6	37	MSppaa	354	706	0	0		0	0	0	0	0
19	1	37	101	130	540	160	11.2	40	ABpraaaa	123	0	0	0		0	0	0	0	0
20	1	110	53	-1	286	287	8.3	36	Z3	348	-371	0	0		0	0	0	0	0
21	1	123	76	-1	448	190	21.7	36	ABarpappa	301	783	0	0		0	0	0	0	0
22	1	121	87	-1	329	141	14.4	32	ABprpaapp	221	-242	0	0		0	0	0	0	0
23	1	42	95	144	479	128	14.0	39	ABpraaap	100	0	0	0		0	0	0	0	0
24	1	20	24	-1	423	156	12.5	34	ABarapppp	295	520	0	0		0	0	0	0	0
25	1	9	16	-1	617	400	8.3	34	ABalpapaa	22	0	0	0		0	0	0	0	0
26	1	34	73	-1	499	428	13.5	32	ABplpaaaa	256	723	0	0		0	0	0	0	0
27	1	11	52	-1	583	208	12.6	39	ABalaapa	229	0	0	0		0	0	0	0	0
28	1	14	54	-1	517	276	15.7	36	ABalapppa	319	130	0	0		0	0	0	0	0
29	1	53	51	-1	564	363	5.2	34	ABalpapap	285	1082	0	0		0	0	0	0	0
30	1	107	86	-1	245	112	6.1	36	ABprpappp	324	111	0	0		0	0	0	0	0
31	1	58	108	-1	225	226	8.3	38	Z2	383	-437	0	0		0	0	0	0	0
32	1	32	115	-1	487	186	12.0	34	ABarapppa	306	570	0	0		0	0	0	0	0
33	1	12	78	-1	497	160	7.0	31	ABarappaa	106	0	0	0		0	0	0	0	0
34	1	71	33	-1	529	417	11.4	33	ABalppapa	246	-794	0	0		0	0	0	0	0
35	1	10	5	-1	655	317	17.0	40	ABalaaaa	-76	0	0	0		0	0	0	0	0
36	1	98	84	-1	337	414	17.7	38	ABplaappp	383	-429	0	0		0	0	0	0	0
37	1	7	6	-1	344	79	15.5	34	ABpraappp	159	0	0	0		0	0	0	0	0
38	1	118	29	-1	197	380	11.4	33	ABplpppap	292	112	0	0		0	0	0	0	0
39	1	83	147	-1	323	311	5.1	36	MSaapp	18	0	0	0		0	0	0	0	0
40	1	134	1	-1	465	352	5.2	35	ABalpappp	354	6	0	0		0	0	0	0	0
41	1	93	133	-1	276	424	15.6	33	ABplppapa	335	0	0	0		0	0	0	0	0
42	1	62	131	-1	245	171	7.5	36	Dpa	300	1286	0	0		0	0	0	0	0
43	1	6	31	81	648	297	10.6	39	ABaraaaa	228	0	0	0		0	0	0	0	0
44	1	18	134	-1	80	228	11.4	43	Cppp	421	979	0	0		0	0	0	0	0
45	1	35	103	-1	303	279	21.5	43	ABarppap	417	-9	0	0		0	0	0	0	0
46	1	2	66	-1	636	317	5.8	35	ABaraapaa	309	0	0	0		0	0	0	0	0
47	1	31	57	-1	648	258	15.5	31	ABalaaapa	292	124	0	0		0	0	0	0	0
48	1	100	7	-1	381	155	14.6	30	ABprpaapa	237	777	0	0		0	0	0	0	0
49	1	86	62	-1	487	198	22.5	36	ABarpapap	300	-616	0	0		0	0	0	0	0
50	1	133	118	-1	148	282	22.2	44	Caap	544	0	0	0		0	0	0	0	0
51	1	61	79	-1	159	111	16.5	40	ABprappp	399	935	0	0		0	0	0	0	0
52	1	4	100	-1	292	222	5.2	38	MSpapp	-250	0	0	0		0	0	0	0	0
53	1	101	77	-1	97	153	12.2	41	Cppa	191	0	0	0		0	0	0	0	0
54	1	120	93	-1	626	281	19.6	34	ABalapaaa	303	232	0	0		0	0	0	0	0
55	1	91	74	-1	489	357	15.7	36	ABalppppa	361	671	0	0		0	0	0	0	0
56	1	74	151	-1	350	385	6.4	35	ABplpappa	90	0	0	0		0	0	0	0	0
57	1	105	104	-1	372	115	10.3	31	ABprpaaap	266	803	0	0		0	0	0	0	0
58	1	109	2	-1	443	418	13.6	32	ABplpaaap	230	124	0	0		0	0	0	0	0
59	1	82	140	-1	470	283	5.2	34	ABaraappp	345	879	0	0		0	0	0	0	0
60	1	89	124	-1	440	148	6.7	31	ABarappap	260	0	0	0		0	0	0	0	0
61	1	44	92	-1	194	120	6.6	34	ABprppppa	255	583	0	0		0	0	0	0	0
62	1	17	155	-1	389	388	22.7	36	ABplapaap	116	0	0	0		0	0	0	0	0
63	1	117	64	-1	663	333	12.2	36	ABalpaaaa	341	9	0	0		0	0	0	0	0
64	1	36	111	-1	374	278	22.0	39	ABarppaap	383	489	0	0		0	0	0	0	0
65	1	106	68	-1	401	308	14.2	41	Eala	416	-14	0	0		0	0	0	0	0
66	1	54	60	-1	375	343	21.6	39	ABplapapa	391	-63	0	0		0	0	0	0	0
67	1	15	45	-1	581	294	12.5	42	MSaaaa	394	526	0	0		0	0	0	0	0
68	1	40	141	-1	393	348	10.3	37	MSapap	351	696	0	0		0	0	0	0	0
69	1	39	122	-1	537	314	6.1	33	ABaraappa	297	-37	0	0		0	0	0	0	0
70	1	137	75	-1	592	340	17.7	35	ABalpppaa	337	528	0	0		0	0	0	0	0
71	1	17	145	-1	438	395	21.7	37	ABplapaaa	283	455	0	0		0	0	0	0	0
72	1	67	107	-1	427	266	8.9	35	MSpaap	187	0	0	0		0	0	0	0	0
73	1	51	114	-1	187	155	23.1	46	Cpaa	448	-693	0	0		0	0	0	0	0
74	1	81	55	-1	151	218	7.2	39	Dpp	343	633	0	0		0	0	0	0	0
75	1	140	40	-1	469	431	19.6	33	ABplaapap	236	152	0	0		0	0	0	0	0
76	1	52	126	-1	552	362	10.4	33	ABalpaapp	328	63	0	0		0	0	0	0	0
77	1	13	44	-1	251	402	10.0	33	ABplpppaa	270	370	0	0		0	0	0	0	0
78	1	94	91	-1	455	271	15.7	37	ABalapppp	374	-318	0	0		0	0	0	0	0
79	1	55	50	-1	453	260	22.4	39	ABarpaapp	393	593	0	0		0	0	0	0	0
80	1	48	49	-1	426	451	17.8	35	ABplaappa	-7	0	0	0		0	0	0	0	0
81	1	8	102	-1	328	190	10.6	35	MSpppa	303	-241	0	0		0	0	0	0	0
82	1	59	94	-1	380	436	13.7	34	ABplpaapp	108	0	0	0		0	0	0	0	0
83	1	96	67	-1	348	418	11.6	30	ABplppaaa	218	736	0	0		0	0	0	0	0
84	1	46	127	-1	437	219	5.2	35	ABarapapp	124	0	0	0		0	0	0	0	0
85	1	128	69	-1	534	241	5.3	31	ABarapaap	-2	0	0	0		0	0	0	0	0
86	1	27	142	-1	639	381	17.3	39	ABalpaapa	454	0	0	0		0	0	0	0	0
87	1	75	22	-1	232	305	7.3	36	Daa	341	-377	0	0		0	0	0	0	0
88	1	136	148	-1	219	265	23.2	46	Caaa	461	-545	0	0		0	0	0	0	0
89	1	69	98	-1	255	104	11.6	34	ABprppapa	204	179	0	0		0	0	0	0	0
90	1	80	97	-1	436	409	7.0	32	ABplpapaa	299	755	0	0		0	0	0	0	0
91	1	124	8	-1	552	380	22.4	44	ABplaaaa	-161	0	0	0		0	0	0	0	0
92	1	63	65	-1	342	359	11.4	35	MSappa	318	-77	0	0		0	0	0	0	0
93	1	3	128	-1	507	240	10.7	40	MSpaaa	394	1311	0	0		0	0	0	0	0
94	1	29	25	-1	572	285	5.3	34	ABaraapap	331	-432	0	0		0	0	0	0	0
95	1	64	157	-1	105	308	13.7	41	Capp	417	350	0	0		0	0	0	0	0
96	1	87	120	-1	149	155	5.6	33	ABprppppp	249	1152	0	0		0	0	0	0	0
97	1	92	82	-1	504	320	22.4	39	ABalapapp	377	476	0	0		0	0	0	0	0
98	1	99	23	-1	292	388	19.6	34	ABplappaa	227	744	0	0		0	0	0	0	0
99	1	126	43	-1	246	185	13.4	39	Epra	392	425	0	0		0	0	0	0	0
100	1	60	90	-1	527	365	6.1	34	ABalpappa	128	0	0	0		0	0	0	0	0
101	1	77	61	-1	225	89	17.4	41	ABprappa	147	0	0	0		0	0	0	0	0
102	1	45	125	-1	477	146	19.6	32	ABpraapaa	245	-147	0	0		0	0	0	0	0
103	1	28	10	-1	493	308	9.5	37	MSaaap	367	-398	0	0		0	0	0	0	0
104	1	57	37	-1	174	349	6.5	32	ABplppppp	125	0	0	0		0	0	0	0	0
105	1	115	21	-1	344	163	5.6	32	ABprpapap	292	0	0	0		0	0	0	0	0
106	1	47	12	-1	583	416	12.5	33	ABalppaaa	275	-194	0	0		0	0	0	0	0
107	1	70	42	-1	470	355	21.5	42	ABplaaap	423	-125	0	0		0	0	0	0	0
108	1	84	113	-1	291	155	11.3	35	MSpppp	278	0	0	0		0	0	0	0	0
109	1	111	137	-1	523	258	22.2	38	ABarpaapa	347	846	0	0		0	0	0	0	0
110	1	76	71	-1	104	201	20.8	46	Cpap	462	493	0	0		0	0	0	0	0
111	1	16	28	-1	331	189	21.9	43	ABarpppa	432	386	0	0		0	0	0	0	0
112	1	41	146	-1	287	309	13.4	39	Ealp	389	389	0	0		0	0	0	0	0
113	1	138	30	-1	253	270	14.9	43	Epla	43	0	0	0		0	0	0	0	0
114	1	68	70	-1	272	350	11.8	36	MSappp	361	344	0	0		0	0	0	0	0
115	1	19	116	-1	424	223	16.8	41	Eara	172	0	0	0		0	0	0	0	0
116	1	95	13	-1	467	351	11.2	36	MSapaa	358	650	0	0		0	0	0	0	0
117	1	108	123	-1	272	162	19.1	43	ABarpppp	412	546	0	0		0	0	0	0	0
118	1	23	96	-1	192	85	11.2	32	ABprpppaa	228	0	0	0		0	0	0	0	0
119	1	119	135	-1	404	380	17.1	39	ABalppppp	386	-231	0	0		0	0	0	0	0
120	1	36	56	-1	418	275	21.4	39	ABarppaaa	305	469	0	0		0	0	0	0	0
121	1	88	58	-1	390	192	22.4	36	ABarpappp	307	-807	0	0		0	0	0	0	0
122	1	26	38	-1	137	118	9.8	34	ABprpppap	192	0	0	0		0	0	0	0	0
123	1	78	89	-1	138	286	7.4	38	Dap	363	217	0	0		0	0	0	0	0
124	1	102	121	-1	622	360	8.3	35	ABalpaaap	277	-51	0	0		0	0	0	0	0
125	1	127	154	-1	542	187	21.3	38	ABarpapaa	381	45	0	0		0	0	0	0	0
126	1	131	20	-1	533	372	16.5	37	ABalpppap	212	0	0	0		0	0	0	0	0
127	1	72	27	-1	308	342	21.9	39	ABplapapp	317	-452	0	0		0	0	0	0	0
128	1	90	88	-1	148	194	13.3	41	Eprp	401	607	0	0		0	0	0	0	0
129	1	114	15	-1	150	348	12.3	41	Capa	415	730	0	0		0	0	0	0	0
130	1	33	136	-1	380	417	7.6	32	ABplpapap	307	-95	0	0		0	0	0	0	0
131	1	66	36	-1	435	451	11.5	33	ABplpaapa	289	639	0	0		0	0	0	0	0
132	1	96	99	-1	307	408	12.6	31	ABplppaap	206	109	0	0		0	0	0	0	0
133	1	103	63	-1	373	202	9.7	36	MSppap	79	0	0	0		0	0	0	0	0
134	1	116	129	-1	174	254	15.4	41	Eplp	410	401	0	0		0	0	0	0	0
135	1	69	72	-1	227	107	11.3	33	ABprppapp	200	155	0	0		0	0	0	0	0
136	1	5	48	80	544	191	16.9	39	ABalaapp	175	0	0	0		0	0	0	0	0
137	1	22	17	-1	388	250	5.1	39	MSpapa	382	107	0	0		0	0	0	0	0
138	1	65	132	-1	399	167	4.8	32	ABprpapaa	321	-151	0	0		0	0	0	0	0
139	1	99	149	-1	229	369	21.3	35	ABplappap	274	765	0	0		0	0	0	0	0
140	1	21	106	150	573	273	18.6	41	ABalappa	264	113	0	0		0	0	0	0	0
141	1	1	4	110	570	244	23.1	41	ABarpaaa	276	114	0	0		0	0	0	0	0
142	1	129	119	-1	563	325	24.9	37	ABalapapa	335	1422	0	0		0	0	0	0	0
143	1	130	46	-1	230	365	6.6	32	ABplppppa	113	0	0	0		0	0	0	0	0
144	1	85	11	153	360	113	21.4	40	ABprapaa	287	425	0	0		0	0	0	0	0
145	1	25	19	-1	306	233	14.8	43	Earp	429	-761	0	0		0	0	0	0	0
146	1	24	117	152	291	97	21.4	42	ABprapap	283	-463	0	0		0	0	0	0	0
147	0	139	-1	-1	69	165	7.0	28		286	57	0	0		0	0	0	0	0
148	1	47	83	-1	561	421	10.1	31	ABalppaap	138	0	0	0		0	0	0	0	0
