# Supplementary material for: The AP-2 Transcription Factor APTF-2 Is Required for Neuroblast and Epidermal Morphogenesis in Caenorhabditis elegans Embryogenesis
Source: PLoS Genet. 2016 May 13;12(5):e1006048. doi: 10.1371/journal.pgen.1006048 (PMC4866721; doi:10.1371/journal.pgen.1006048)
Supplement: S6 Text — (ZIP) [file pgen.1006048.s034.zip › nuclei/t091-nuclei]

1	1	40	113	-1	460	353	5.3	34	ABalpappp	82	0	0	0		0	0	0	0	0
2	1	58	156	-1	438	422	13.5	35	ABplpaaap	322	126	0	0		0	0	0	0	0
3	1	6	58	-1	470	412	7.4	33	ABalppapp	249	0	0	0		0	0	0	0	0
4	1	141	142	-1	562	220	23.5	37	ABarpaaap	265	61	0	0		0	0	0	0	0
5	1	35	83	164	644	316	16.9	40	ABalaaaa	117	0	0	0		0	0	0	0	0
6	1	37	104	-1	342	78	15.5	37	ABpraappp	-41	0	0	0		0	0	0	0	0
7	1	48	143	-1	382	155	14.6	32	ABprpaapa	287	-324	0	0		0	0	0	0	0
8	1	91	16	96	543	373	22.6	40	ABplaaaa	287	177	0	0		0	0	0	0	0
9	1	12	12	-1	522	203	4.8	32	ABarapapa	37	0	0	0		0	0	0	0	0
10	1	103	15	-1	485	304	9.3	38	MSaaap	-183	0	0	0		0	0	0	0	0
11	1	144	117	-1	343	112	21.4	36	ABprapaap	255	112	0	0		0	0	0	0	0
12	1	106	51	-1	582	422	13.4	32	ABalppaaa	266	127	0	0		0	0	0	0	0
13	1	116	82	-1	471	350	11.6	36	MSapaa	229	0	0	0		0	0	0	0	0
14	1	3	1	-1	626	249	8.3	36	ABaraaapa	-30	0	0	0		0	0	0	0	0
15	1	129	130	-1	150	351	11.9	40	Capa	403	988	0	0		0	0	0	0	0
16	1	25	54	-1	607	411	9.0	34	ABalpapaa	4	0	0	0		0	0	0	0	0
17	1	137	128	-1	386	250	5.1	38	MSpapa	485	0	0	0		0	0	0	0	0
18	1	10	67	-1	168	344	17.5	31	ABplapppp	211	108	0	0		0	0	0	0	0
19	1	145	115	-1	312	235	14.9	41	Earp	412	79	0	0		0	0	0	0	0
20	1	126	77	-1	527	370	16.3	37	ABalpppap	361	1518	0	0		0	0	0	0	0
21	1	105	137	-1	350	170	5.4	32	ABprpapap	284	296	0	0		0	0	0	0	0
22	1	87	39	-1	240	308	7.3	37	Daa	374	60	0	0		0	0	0	0	0
23	1	98	114	-1	294	389	20.3	37	ABplappaa	122	0	0	0		0	0	0	0	0
24	1	24	42	-1	426	156	12.3	34	ABarapppp	-380	0	0	0		0	0	0	0	0
25	1	94	88	-1	570	291	5.5	34	ABaraapap	344	169	0	0		0	0	0	0	0
26	1	5	28	-1	405	319	6.3	39	MSaapa	35	0	0	0		0	0	0	0	0
27	1	127	63	-1	315	345	22.4	39	ABplapapp	356	-138	0	0		0	0	0	0	0
28	1	111	103	154	337	189	21.9	42	ABarpppa	422	364	0	0		0	0	0	0	0
29	1	38	153	-1	193	387	11.4	33	ABplpppap	383	0	0	0		0	0	0	0	0
30	1	113	112	-1	257	277	15.0	42	Epla	421	-888	0	0		0	0	0	0	0
31	1	43	14	-1	652	305	12.2	29	ABaraaaaa	294	-339	0	0		0	0	0	0	0
32	1	1	125	-1	427	101	11.0	34	ABprpaaaa	150	0	0	0		0	0	0	0	0
33	1	34	84	-1	530	417	12.1	36	ABalppapa	332	459	0	0		0	0	0	0	0
34	1	9	87	-1	232	387	15.7	34	ABplppapp	321	-1166	0	0		0	0	0	0	0
35	1	18	66	-1	447	207	12.6	37	MSppaa	365	775	0	0		0	0	0	0	0
36	1	131	57	-1	442	449	10.4	34	ABplpaapa	-23	0	0	0		0	0	0	0	0
37	1	104	89	-1	175	350	6.4	33	ABplppppp	13	0	0	0		0	0	0	0	0
38	1	122	149	-1	126	125	9.2	33	ABprpppap	296	-125	0	0		0	0	0	0	0
39	1	8	129	-1	280	377	7.0	32	ABplpappp	-107	0	0	0		0	0	0	0	0
40	1	75	31	-1	478	433	19.9	37	ABplaapap	316	407	0	0		0	0	0	0	0
41	1	17	13	-1	417	91	16.5	35	ABpraappa	184	0	0	0		0	0	0	0	0
42	1	107	22	140	472	357	21.9	44	ABplaaap	344	136	0	0		0	0	0	0	0
43	1	99	11	-1	250	181	13.0	40	Epra	399	338	0	0		0	0	0	0	0
44	1	77	61	-1	256	404	10.7	33	ABplpppaa	61	0	0	0		0	0	0	0	0
45	1	67	93	-1	579	292	12.7	41	MSaaaa	158	0	0	0		0	0	0	0	0
46	1	143	45	-1	233	370	6.8	33	ABplppppa	405	0	0	0		0	0	0	0	0
47	1	15	138	-1	314	142	4.7	34	ABprpappa	451	0	0	0		0	0	0	0	0
48	1	136	20	-1	576	195	16.5	32	ABalaappa	214	164	0	0		0	0	0	0	0
49	1	80	73	-1	436	453	17.6	36	ABplaappa	4	0	0	0		0	0	0	0	0
50	1	79	145	-1	460	254	22.8	39	ABarpaapp	394	-363	0	0		0	0	0	0	0
51	1	29	65	-1	560	367	5.4	34	ABalpapap	78	0	0	0		0	0	0	0	0
52	1	27	110	135	597	216	13.0	38	ABalaapa	113	0	0	0		0	0	0	0	0
53	1	20	74	-1	292	285	7.9	35	Z3	316	-1003	0	0		0	0	0	0	0
54	1	28	80	-1	519	274	16.2	36	ABalapppa	366	421	0	0		0	0	0	0	0
55	1	74	106	-1	160	218	6.6	40	Dpp	400	-974	0	0		0	0	0	0	0
56	1	120	146	-1	426	280	21.8	36	ABarppaaa	298	-214	0	0		0	0	0	0	0
57	1	47	136	-1	651	265	15.3	35	ABalaaapa	264	372	0	0		0	0	0	0	0
58	1	121	162	-1	395	202	23.3	39	ABarpappp	392	-505	0	0		0	0	0	0	0
59	1	16	18	-1	595	230	4.8	31	ABarapaaa	185	0	0	0		0	0	0	0	0
60	1	66	105	-1	380	342	22.0	38	ABplapapa	380	808	0	0		0	0	0	0	0
61	1	101	26	47	220	95	17.0	41	ABprappa	271	178	0	0		0	0	0	0	0
62	1	49	37	-1	494	194	22.5	37	ABarpapap	375	121	0	0		0	0	0	0	0
63	1	133	75	-1	382	203	9.7	37	MSppap	367	143	0	0		0	0	0	0	0
64	1	63	120	-1	663	349	11.7	33	ABalpaaaa	312	339	0	0		0	0	0	0	0
65	1	92	36	-1	349	363	11.5	36	MSappa	354	-938	0	0		0	0	0	0	0
66	1	46	55	-1	637	334	5.4	35	ABaraapaa	350	249	0	0		0	0	0	0	0
67	1	83	133	-1	350	422	11.7	32	ABplppaaa	233	105	0	0		0	0	0	0	0
68	1	65	9	-1	402	313	15.4	40	Eala	409	50	0	0		0	0	0	0	0
69	1	85	95	-1	528	248	5.5	33	ABarapaap	426	0	0	0		0	0	0	0	0
70	1	114	157	-1	277	355	12.6	36	MSappp	-412	0	0	0		0	0	0	0	0
71	1	110	91	-1	102	202	20.2	45	Cpap	437	202	0	0		0	0	0	0	0
72	1	135	43	-1	217	113	10.5	33	ABprppapp	205	469	0	0		0	0	0	0	0
73	1	26	109	-1	493	430	14.0	33	ABplpaaaa	293	-222	0	0		0	0	0	0	0
74	1	55	72	-1	485	362	16.3	36	ABalppppa	307	485	0	0		0	0	0	0	0
75	1	70	60	-1	589	339	17.9	36	ABalpppaa	367	1177	0	0		0	0	0	0	0
76	1	21	69	-1	456	182	21.6	35	ABarpappa	288	133	0	0		0	0	0	0	0
77	1	53	52	-1	93	163	11.4	42	Cppa	412	-288	0	0		0	0	0	0	0
78	1	33	90	-1	497	160	6.6	32	ABarappaa	278	1047	0	0		0	0	0	0	0
79	1	51	17	-1	150	116	15.8	42	ABprappp	329	-95	0	0		0	0	0	0	0
80	1	136	97	-1	523	190	16.4	32	ABalaappp	213	480	0	0		0	0	0	0	0
81	1	43	86	-1	635	300	8.6	31	ABaraaaap	261	1121	0	0		0	0	0	0	0
82	1	97	78	-1	510	324	21.3	39	ABalapapp	365	-504	0	0		0	0	0	0	0
83	1	148	92	-1	542	422	8.5	31	ABalppaap	245	-183	0	0		0	0	0	0	0
84	1	36	134	-1	342	418	17.5	37	ABplaappp	374	-316	0	0		0	0	0	0	0
85	1	14	49	-1	533	430	18.7	36	ABplaapaa	211	0	0	0		0	0	0	0	0
86	1	30	119	-1	249	112	6.2	34	ABprpappp	336	454	0	0		0	0	0	0	0
87	1	22	6	-1	330	135	14.5	33	ABprpaapp	287	1308	0	0		0	0	0	0	0
88	1	128	158	-1	153	198	12.9	41	Eprp	401	-64	0	0		0	0	0	0	0
89	1	123	121	-1	141	285	7.6	38	Dap	376	492	0	0		0	0	0	0	0
90	1	100	38	-1	521	372	6.3	34	ABalpappa	127	0	0	0		0	0	0	0	0
91	1	78	8	-1	453	275	16.0	38	ABalapppp	372	1	0	0		0	0	0	0	0
92	1	61	5	-1	193	122	6.2	35	ABprppppa	271	-38	0	0		0	0	0	0	0
93	1	54	123	-1	635	286	20.2	34	ABalapaaa	337	1263	0	0		0	0	0	0	0
94	1	82	98	-1	378	441	14.0	35	ABplpaapp	333	97	0	0		0	0	0	0	0
95	1	23	79	-1	460	117	15.3	31	ABpraaapp	265	119	0	0		0	0	0	0	0
96	1	118	68	-1	183	89	10.5	32	ABprpppaa	309	-72	0	0		0	0	0	0	0
97	1	90	71	-1	430	403	6.7	33	ABplpapaa	277	176	0	0		0	0	0	0	0
98	1	89	81	-1	268	101	11.5	31	ABprppapa	221	176	0	0		0	0	0	0	0
99	1	132	124	-1	301	405	12.4	33	ABplppaap	211	119	0	0		0	0	0	0	0
100	1	52	111	-1	294	227	5.3	38	MSpapp	250	0	0	0		0	0	0	0	0
101	1	19	23	-1	575	164	12.0	32	ABpraaaaa	-135	0	0	0		0	0	0	0	0
102	1	81	64	-1	337	190	10.7	35	MSpppa	313	74	0	0		0	0	0	0	0
103	1	45	100	-1	293	279	21.1	44	ABarppap	434	-26	0	0		0	0	0	0	0
104	1	57	139	-1	375	115	10.3	31	ABprpaaap	472	0	0	0		0	0	0	0	0
105	1	2	150	161	318	97	10.5	40	ABprppaa	268	-480	0	0		0	0	0	0	0
106	1	140	152	-1	555	262	18.6	33	ABalappap	234	738	0	0		0	0	0	0	0
107	1	72	34	-1	429	260	9.4	35	MSpaap	262	0	0	0		0	0	0	0	0
108	1	31	144	-1	233	227	8.3	38	Z2	366	467	0	0		0	0	0	0	0
109	1	11	50	-1	610	229	17.4	33	ABalaaapp	229	1644	0	0		0	0	0	0	0
110	1	141	151	-1	596	261	22.1	36	ABarpaaaa	50	0	0	0		0	0	0	0	0
111	1	64	44	-1	367	279	22.4	39	ABarppaap	389	563	0	0		0	0	0	0	0
112	1	7	94	-1	567	203	6.9	32	ABaraaapp	313	1062	0	0		0	0	0	0	0
113	1	108	141	-1	300	158	11.3	36	MSpppp	348	1140	0	0		0	0	0	0	0
114	1	73	10	-1	185	160	22.6	45	Cpaa	448	270	0	0		0	0	0	0	0
115	1	32	41	-1	493	185	11.6	34	ABarapppa	339	236	0	0		0	0	0	0	0
116	1	115	159	-1	426	222	17.3	41	Eara	405	149	0	0		0	0	0	0	0
117	1	146	101	-1	305	95	20.7	35	ABprapapa	279	208	0	0		0	0	0	0	0
118	1	50	163	-1	146	282	22.2	45	Caap	440	352	0	0		0	0	0	0	0
119	1	142	147	-1	569	321	24.7	40	ABalapapa	329	-133	0	0		0	0	0	0	0
120	1	96	155	-1	149	157	5.4	33	ABprppppp	311	323	0	0		0	0	0	0	0
121	1	124	126	-1	619	372	8.5	36	ABalpaaap	329	256	0	0		0	0	0	0	0
122	1	69	59	-1	533	317	5.4	32	ABaraappa	295	0	0	0		0	0	0	0	0
123	1	117	24	132	278	159	19.1	42	ABarpppp	299	129	0	0		0	0	0	0	0
124	1	60	3	-1	443	147	7.5	33	ABarappap	278	0	0	0		0	0	0	0	0
125	1	102	33	-1	488	145	19.4	36	ABpraapaa	363	102	0	0		0	0	0	0	0
126	1	76	48	-1	552	371	10.4	34	ABalpaapp	339	-832	0	0		0	0	0	0	0
127	1	84	131	-1	432	214	5.1	34	ABarapapp	208	0	0	0		0	0	0	0	0
128	1	93	127	-1	515	242	11.0	38	MSpaaa	70	0	0	0		0	0	0	0	0
129	1	134	160	-1	183	258	15.1	42	Eplp	422	-816	0	0		0	0	0	0	0
130	1	19	85	-1	529	160	9.0	31	ABpraaaap	247	142	0	0		0	0	0	0	0
131	1	42	46	-1	246	170	7.4	36	Dpa	361	623	0	0		0	0	0	0	0
132	1	138	116	-1	405	164	5.1	33	ABprpapaa	803	0	0	0		0	0	0	0	0
133	1	41	118	-1	276	424	15.8	33	ABplppapa	322	0	0	0		0	0	0	0	0
134	1	44	7	-1	87	232	11.3	42	Cppp	343	0	0	0		0	0	0	0	0
135	1	119	148	-1	407	384	17.5	38	ABalppppp	379	1285	0	0		0	0	0	0	0
136	1	130	76	-1	374	416	7.5	33	ABplpapap	17	0	0	0		0	0	0	0	0
137	1	109	21	-1	536	264	22.4	38	ABarpaapa	383	240	0	0		0	0	0	0	0
138	0	147	-1	-1	68	164	6.5	28		-76	0	0	0		0	0	0	0	0
139	1	4	2	-1	426	140	20.5	34	ABpraapap	283	-58	0	0		0	0	0	0	0
140	1	59	108	-1	468	278	5.4	35	ABaraappp	-18	0	0	0		0	0	0	0	0
141	1	68	53	-1	398	346	10.5	37	MSapap	401	0	0	0		0	0	0	0	0
142	1	86	102	-1	632	386	17.5	39	ABalpaapa	-388	0	0	0		0	0	0	0	0
143	1	13	32	-1	607	325	23.1	40	ABalapaap	-145	0	0	0		0	0	0	0	0
144	1	23	25	-1	511	132	13.6	31	ABpraaapa	238	758	0	0		0	0	0	0	0
145	1	71	29	-1	443	408	22.5	36	ABplapaaa	355	561	0	0		0	0	0	0	0
146	1	112	4	-1	295	308	13.2	40	Ealp	385	-190	0	0		0	0	0	0	0
147	1	39	122	-1	325	311	5.3	37	MSaapp	103	0	0	0		0	0	0	0	0
148	1	88	35	-1	214	259	23.2	46	Caaa	462	666	0	0		0	0	0	0	0
149	1	139	27	-1	235	366	21.7	36	ABplappap	313	1089	0	0		0	0	0	0	0
150	1	140	62	-1	589	285	18.3	34	ABalappaa	224	-514	0	0		0	0	0	0	0
151	1	56	99	-1	351	382	6.1	36	ABplpappa	402	0	0	0		0	0	0	0	0
152	1	146	70	-1	245	99	21.7	35	ABprapapp	273	-738	0	0		0	0	0	0	0
153	1	144	40	-1	387	124	21.9	36	ABprapaaa	-184	0	0	0		0	0	0	0	0
154	1	125	107	-1	555	178	21.3	36	ABarpapaa	362	-479	0	0		0	0	0	0	0
155	1	62	19	-1	388	394	23.3	36	ABplapaap	302	-531	0	0		0	0	0	0	0
156	1	10	30	-1	206	354	19.5	32	ABplapppa	108	0	0	0		0	0	0	0	0
157	1	95	56	-1	106	308	13.3	41	Capp	139	0	0	0		0	0	0	0	0
