# Supplementary material for: The AP-2 Transcription Factor APTF-2 Is Required for Neuroblast and Epidermal Morphogenesis in Caenorhabditis elegans Embryogenesis
Source: PLoS Genet. 2016 May 13;12(5):e1006048. doi: 10.1371/journal.pgen.1006048 (PMC4866721; doi:10.1371/journal.pgen.1006048)
Supplement: S6 Text — (ZIP) [file pgen.1006048.s034.zip › nuclei/t092-nuclei]

1	1	14	66	-1	623	253	7.6	35	ABaraaapa	-33	0	0	0		0	0	0	0	0
2	1	139	159	-1	433	134	20.8	37	ABpraapap	210	0	0	0		0	0	0	0	0
3	1	124	98	-1	445	141	6.7	33	ABarappap	334	97	0	0		0	0	0	0	0
4	1	146	162	-1	301	307	13.5	40	Ealp	405	-288	0	0		0	0	0	0	0
5	1	92	92	-1	191	128	5.6	35	ABprppppa	276	0	0	0		0	0	0	0	0
6	1	87	152	-1	328	131	14.5	35	ABprpaapp	290	331	0	0		0	0	0	0	0
7	1	134	15	-1	81	241	11.3	42	Cppp	24	0	0	0		0	0	0	0	0
8	1	91	160	-1	459	276	16.5	37	ABalapppp	375	-200	0	0		0	0	0	0	0
9	1	68	149	-1	409	306	15.6	40	Eala	407	174	0	0		0	0	0	0	0
10	1	114	105	-1	179	160	22.2	45	Cpaa	450	-266	0	0		0	0	0	0	0
11	1	43	161	-1	259	177	12.6	41	Epra	398	185	0	0		0	0	0	0	0
12	1	9	65	-1	513	205	4.5	31	ABarapapa	301	41	0	0		0	0	0	0	0
13	1	41	28	-1	416	89	16.4	36	ABpraappa	-122	0	0	0		0	0	0	0	0
14	1	31	6	-1	657	301	10.8	33	ABaraaaaa	268	-210	0	0		0	0	0	0	0
15	1	10	4	-1	485	305	9.5	38	MSaaap	332	0	0	0		0	0	0	0	0
16	1	8	119	-1	520	388	23.2	36	ABplaaaap	317	-755	0	0		0	0	0	0	0
17	1	79	102	114	146	126	15.1	41	ABprappp	255	858	0	0		0	0	0	0	0
18	1	59	115	-1	590	223	4.7	33	ABarapaaa	59	0	0	0		0	0	0	0	0
19	1	155	94	-1	377	398	23.0	38	ABplapaap	346	85	0	0		0	0	0	0	0
20	1	48	12	-1	585	187	16.7	35	ABalaappa	261	427	0	0		0	0	0	0	0
21	1	137	126	-1	538	258	23.2	38	ABarpaapa	382	-789	0	0		0	0	0	0	0
22	1	42	31	-1	491	351	22.8	38	ABplaaapa	339	147	0	0		0	0	0	0	0
23	1	101	32	-1	578	162	12.3	33	ABpraaaaa	180	0	0	0		0	0	0	0	0
24	1	123	19	-1	291	153	19.2	34	ABarppppa	281	448	0	0		0	0	0	0	0
25	1	144	50	-1	516	133	13.3	31	ABpraaapa	127	0	0	0		0	0	0	0	0
26	1	61	78	-1	191	97	15.8	33	ABprappap	246	502	0	0		0	0	0	0	0
27	1	149	58	-1	244	361	22.3	37	ABplappap	310	189	0	0		0	0	0	0	0
28	1	26	44	-1	402	315	6.0	38	MSaapa	385	-499	0	0		0	0	0	0	0
29	1	145	164	-1	437	414	23.1	36	ABplapaaa	335	-1378	0	0		0	0	0	0	0
30	1	156	139	-1	215	351	20.2	34	ABplapppa	283	-210	0	0		0	0	0	0	0
31	1	40	42	-1	471	434	20.1	37	ABplaapap	307	-224	0	0		0	0	0	0	0
32	1	143	40	-1	602	325	23.4	39	ABalapaap	397	167	0	0		0	0	0	0	0
33	1	125	101	-1	498	137	19.0	37	ABpraapaa	345	-62	0	0		0	0	0	0	0
34	1	107	135	-1	426	250	9.6	36	MSpaap	-39	0	0	0		0	0	0	0	0
35	1	148	150	-1	209	256	23.4	45	Caaa	447	582	0	0		0	0	0	0	0
36	1	65	144	-1	349	363	12.2	35	MSappa	-292	0	0	0		0	0	0	0	0
37	1	62	95	-1	502	191	22.6	38	ABarpapap	336	151	0	0		0	0	0	0	0
38	1	90	138	-1	517	374	6.1	33	ABalpappa	327	-1609	0	0		0	0	0	0	0
39	1	22	121	-1	246	307	7.4	37	Daa	349	-548	0	0		0	0	0	0	0
40	1	153	123	-1	391	128	22.5	35	ABprapaaa	242	178	0	0		0	0	0	0	0
41	1	115	9	-1	493	175	11.3	32	ABarapppa	319	229	0	0		0	0	0	0	0
42	1	24	125	-1	429	151	12.2	34	ABarapppp	299	815	0	0		0	0	0	0	0
43	1	72	93	-1	211	112	10.5	33	ABprppapp	234	-490	0	0		0	0	0	0	0
44	1	111	63	-1	370	267	22.3	40	ABarppaap	352	-384	0	0		0	0	0	0	0
45	1	46	48	-1	245	378	7.5	32	ABplppppa	287	-233	0	0		0	0	0	0	0
46	1	131	140	-1	249	170	7.4	36	Dpa	326	-590	0	0		0	0	0	0	0
47	1	61	158	-1	247	80	16.6	33	ABprappaa	228	187	0	0		0	0	0	0	0
48	1	126	73	-1	550	372	10.7	34	ABalpaapp	304	1035	0	0		0	0	0	0	0
49	1	85	82	-1	529	434	18.6	36	ABplaapaa	358	140	0	0		0	0	0	0	0
50	1	109	131	-1	608	234	17.6	35	ABalaaapp	313	1022	0	0		0	0	0	0	0
51	1	12	91	-1	573	422	14.4	32	ABalppaaa	328	351	0	0		0	0	0	0	0
52	1	77	88	-1	93	177	10.9	41	Cppa	417	-452	0	0		0	0	0	0	0
53	1	141	72	-1	399	342	11.0	37	MSapap	366	-1429	0	0		0	0	0	0	0
54	1	16	99	-1	602	416	9.7	34	ABalpapaa	287	0	0	0		0	0	0	0	0
55	1	66	142	-1	623	340	5.3	34	ABaraapaa	329	915	0	0		0	0	0	0	0
56	1	157	134	-1	111	309	12.5	41	Capp	403	553	0	0		0	0	0	0	0
57	1	36	20	-1	438	446	10.3	33	ABplpaapa	321	0	0	0		0	0	0	0	0
58	1	3	129	-1	467	412	7.2	33	ABalppapp	334	262	0	0		0	0	0	0	0
59	1	122	53	-1	530	316	5.2	33	ABaraappa	337	549	0	0		0	0	0	0	0
60	1	75	39	-1	590	339	17.6	35	ABalpppaa	336	-11	0	0		0	0	0	0	0
61	1	44	83	-1	262	410	11.1	34	ABplpppaa	-240	0	0	0		0	0	0	0	0
62	1	150	130	-1	599	287	18.7	34	ABalappaa	237	99	0	0		0	0	0	0	0
63	1	27	7	-1	315	336	22.4	38	ABplapapp	371	174	0	0		0	0	0	0	0
64	1	102	163	-1	341	184	11.4	35	MSpppa	343	-149	0	0		0	0	0	0	0
65	1	51	87	-1	557	369	5.2	34	ABalpapap	-177	0	0	0		0	0	0	0	0
66	1	35	146	-1	459	198	13.7	37	MSppaa	352	249	0	0		0	0	0	0	0
67	1	18	37	-1	163	348	17.1	31	ABplapppp	498	0	0	0		0	0	0	0	0
68	1	96	84	-1	180	92	9.7	33	ABprpppaa	294	-320	0	0		0	0	0	0	0
69	1	76	54	-1	468	172	21.5	35	ABarpappa	335	1076	0	0		0	0	0	0	0
70	1	152	10	-1	230	92	22.2	37	ABprapapp	305	833	0	0		0	0	0	0	0
71	1	97	113	-1	428	402	6.5	32	ABplpapaa	34	0	0	0		0	0	0	0	0
72	1	74	56	-1	486	368	16.4	38	ABalppppa	355	-145	0	0		0	0	0	0	0
73	1	49	70	-1	432	452	17.5	37	ABplaappa	351	2	0	0		0	0	0	0	0
74	1	53	68	-1	299	283	8.4	35	Z3	352	510	0	0		0	0	0	0	0
75	1	63	41	-1	388	193	10.1	36	MSppap	245	0	0	0		0	0	0	0	0
76	1	136	11	-1	370	411	7.3	33	ABplpapap	24	0	0	0		0	0	0	0	0
77	1	20	52	-1	530	378	16.3	37	ABalpppap	296	274	0	0		0	0	0	0	0
78	1	82	74	-1	525	325	20.6	38	ABalapapp	387	112	0	0		0	0	0	0	0
79	1	95	26	-1	465	112	15.4	33	ABpraaapp	116	0	0	0		0	0	0	0	0
80	1	54	133	-1	524	278	16.5	35	ABalapppa	319	-64	0	0		0	0	0	0	0
81	1	98	157	-1	264	107	11.6	32	ABprppapa	307	-250	0	0		0	0	0	0	0
82	1	13	75	-1	475	350	12.0	37	MSapaa	378	1737	0	0		0	0	0	0	0
83	1	5	49	-1	660	319	13.6	32	ABalaaaar	283	626	0	0		0	0	0	0	0
84	1	33	90	-1	531	423	11.5	35	ABalppapa	183	0	0	0		0	0	0	0	0
85	1	130	103	-1	533	166	8.5	33	ABpraaaap	146	0	0	0		0	0	0	0	0
86	1	81	117	-1	621	296	6.8	31	ABaraaaap	280	819	0	0		0	0	0	0	0
87	1	34	62	-1	232	384	16.3	35	ABplppapp	290	813	0	0		0	0	0	0	0
88	1	25	38	-1	568	287	5.8	35	ABaraapap	314	1073	0	0		0	0	0	0	0
89	1	37	155	-1	181	350	5.6	33	ABplppppp	19	0	0	0		0	0	0	0	0
90	1	78	81	-1	502	157	6.5	32	ABarappaa	-202	0	0	0		0	0	0	0	0
91	1	71	29	-1	99	209	19.2	45	Cpap	449	-264	0	0		0	0	0	0	0
92	1	83	112	-1	542	420	8.3	32	ABalppaap	312	755	0	0		0	0	0	0	0
93	1	45	109	-1	577	292	13.1	41	MSaaaa	155	0	0	0		0	0	0	0	0
94	1	112	33	-1	564	209	7.4	34	ABaraaapp	-31	0	0	0		0	0	0	0	0
95	1	69	22	-1	519	256	5.4	33	ABarapaap	125	0	0	0		0	0	0	0	0
96	1	8	153	-1	579	376	22.3	36	ABplaaaaa	277	-183	0	0		0	0	0	0	0
97	1	80	3	-1	528	188	16.2	35	ABalaappp	297	-767	0	0		0	0	0	0	0
98	1	94	17	-1	377	439	13.6	35	ABplpaapp	107	0	0	0		0	0	0	0	0
99	1	151	156	-1	347	381	6.0	36	ABplpappa	308	1344	0	0		0	0	0	0	0
100	1	103	57	165	317	270	21.7	37	ABarppap	326	165	0	0		0	0	0	0	0
101	1	117	27	-1	297	86	20.6	36	ABprapapa	302	-121	0	0		0	0	0	0	0
102	1	142	136	-1	633	382	15.6	39	ABalpaapa	396	119	0	0		0	0	0	0	0
103	1	28	147	-1	372	185	21.6	36	ABarpppaa	361	477	0	0		0	0	0	0	0
104	1	6	21	-1	343	77	15.7	38	ABpraappp	335	580	0	0		0	0	0	0	0
105	1	60	80	-1	385	338	22.3	38	ABplapapa	378	1286	0	0		0	0	0	0	0
106	1	55	59	-1	170	221	6.3	40	Dpp	407	452	0	0		0	0	0	0	0
107	1	154	141	-1	559	172	20.6	37	ABarpapaa	373	-217	0	0		0	0	0	0	0
108	1	140	25	-1	457	276	5.2	35	ABaraappp	335	443	0	0		0	0	0	0	0
109	1	73	1	-1	494	436	13.7	34	ABplpaaaa	310	-864	0	0		0	0	0	0	0
110	1	52	34	-1	592	202	12.5	30	ABalaapap	218	1680	0	0		0	0	0	0	0
111	1	100	24	-1	299	232	5.2	38	MSpapp	370	15	0	0		0	0	0	0	0
112	1	30	47	-1	261	272	14.8	44	Epla	418	232	0	0		0	0	0	0	0
113	1	1	86	-1	460	352	5.3	34	ABalpappp	294	0	0	0		0	0	0	0	0
114	1	23	14	-1	298	388	21.3	38	ABplappaa	319	1054	0	0		0	0	0	0	0
115	1	19	143	-1	312	232	15.0	41	Earp	410	626	0	0		0	0	0	0	0
116	1	132	154	-1	404	162	5.4	33	ABprpapaa	294	63	0	0		0	0	0	0	0
117	1	11	89	-1	335	118	21.6	35	ABprapaap	266	118	0	0		0	0	0	0	0
118	1	133	45	-1	280	426	17.0	33	ABplppapa	301	0	0	0		0	0	0	0	0
119	1	86	8	-1	247	114	6.2	34	ABprpappp	323	259	0	0		0	0	0	0	0
120	1	64	55	-1	659	353	10.0	34	ABalpaaaa	330	213	0	0		0	0	0	0	0
121	1	89	77	-1	148	286	7.4	39	Dap	224	0	0	0		0	0	0	0	0
122	1	147	64	-1	322	311	5.3	36	MSaapp	364	1219	0	0		0	0	0	0	0
123	1	93	96	-1	648	279	20.0	37	ABalapaaa	340	-1182	0	0		0	0	0	0	0
124	1	99	16	-1	301	406	12.5	33	ABplppaap	-165	0	0	0		0	0	0	0	0
125	1	32	43	-1	428	95	11.3	33	ABprpaaaa	64	0	0	0		0	0	0	0	0
126	1	121	137	-1	608	373	8.5	35	ABalpaaap	269	862	0	0		0	0	0	0	0
127	1	128	23	-1	511	242	11.6	39	MSpaaa	-18	0	0	0		0	0	0	0	0
128	1	17	132	-1	380	242	5.3	38	MSpapa	387	-133	0	0		0	0	0	0	0
129	1	39	36	-1	285	380	7.6	33	ABplpappp	175	0	0	0		0	0	0	0	0
130	1	15	110	-1	160	351	11.5	40	Capa	-168	0	0	0		0	0	0	0	0
131	1	127	71	-1	427	214	5.3	35	ABarapapp	389	0	0	0		0	0	0	0	0
132	1	123	46	-1	240	151	18.5	34	ABarppppp	275	445	0	0		0	0	0	0	0
133	1	67	51	-1	348	417	11.4	34	ABplppaaa	93	0	0	0		0	0	0	0	0
134	1	84	5	-1	337	418	17.3	37	ABplaappp	-186	0	0	0		0	0	0	0	0
135	1	52	127	-1	613	221	13.5	31	ABalaapaa	213	708	0	0		0	0	0	0	0
136	1	57	2	-1	650	271	15.5	35	ABalaaapa	379	0	0	0		0	0	0	0	0
137	1	21	79	-1	353	164	5.7	32	ABprpapap	-9	0	0	0		0	0	0	0	0
138	1	47	118	-1	317	139	5.3	35	ABprpappa	124	0	0	0		0	0	0	0	0
139	1	104	60	-1	379	111	10.4	33	ABprpaaap	83	0	0	0		0	0	0	0	0
140	1	42	107	-1	440	355	22.7	38	ABplaaapp	263	-483	0	0		0	0	0	0	0
141	1	113	145	-1	307	151	10.8	36	MSpppp	457	0	0	0		0	0	0	0	0
142	1	4	13	-1	562	212	23.3	38	ABarpaaap	319	398	0	0		0	0	0	0	0
143	1	7	148	-1	389	155	14.6	31	ABprpaapa	296	-291	0	0		0	0	0	0	0
144	1	108	100	-1	241	228	8.3	38	Z2	346	1123	0	0		0	0	0	0	0
145	1	50	116	-1	465	251	22.8	38	ABarpaapp	381	118	0	0		0	0	0	0	0
146	1	56	30	-1	432	283	22.0	37	ABarppaaa	111	0	0	0		0	0	0	0	0
147	1	119	166	-1	565	322	25.0	39	ABalapapa	336	-171	0	0		0	0	0	0	0
148	1	135	67	-1	411	383	17.6	36	ABalppppp	250	0	0	0		0	0	0	0	0
149	1	38	128	-1	116	134	8.5	32	ABprpppap	309	1095	0	0		0	0	0	0	0
150	1	105	76	-1	341	93	11.3	29	ABprppaaa	233	149	0	0		0	0	0	0	0
151	1	110	35	-1	602	258	22.5	36	ABarpaaaa	10	0	0	0		0	0	0	0	0
152	1	106	18	-1	555	252	19.1	35	ABalappap	434	0	0	0		0	0	0	0	0
153	1	29	104	-1	194	391	12.3	32	ABplpppap	296	0	0	0		0	0	0	0	0
154	1	28	151	-1	312	177	22.7	37	ABarpppap	151	0	0	0		0	0	0	0	0
155	1	120	111	-1	141	162	5.3	34	ABprppppp	300	640	0	0		0	0	0	0	0
156	1	2	108	-1	431	420	13.4	33	ABplpaaap	322	-373	0	0		0	0	0	0	0
157	1	70	124	-1	280	358	13.3	36	MSappp	37	0	0	0		0	0	0	0	0
158	1	88	85	-1	159	205	12.6	41	Eprp	286	0	0	0		0	0	0	0	0
159	1	116	120	-1	432	226	17.4	42	Eara	360	0	0	0		0	0	0	0	0
160	1	129	69	-1	185	263	14.6	41	Eplp	416	-142	0	0		0	0	0	0	0
161	1	105	97	-1	292	92	8.8	31	ABprppaap	221	460	0	0		0	0	0	0	0
162	1	58	61	-1	408	198	23.4	36	ABarpappp	300	200	0	0		0	0	0	0	0
163	1	118	106	-1	142	281	21.5	44	Caap	220	0	0	0		0	0	0	0	0
164	1	5	122	-1	646	323	18.3	35	ABalaaaal	268	0	0	0		0	0	0	0	0
165	0	138	-1	-1	67	164	6.9	27		78	0	0	0		0	0	0	0	0
166	0	103	-1	-1	260	271	20.5	34		189	0	0	0		0	0	0	0	0
