# Supplementary material for: The AP-2 Transcription Factor APTF-2 Is Required for Neuroblast and Epidermal Morphogenesis in Caenorhabditis elegans Embryogenesis
Source: PLoS Genet. 2016 May 13;12(5):e1006048. doi: 10.1371/journal.pgen.1006048 (PMC4866721; doi:10.1371/journal.pgen.1006048)
Supplement: S6 Text — (ZIP) [file pgen.1006048.s034.zip › nuclei/t093-nuclei]

1	1	109	68	-1	492	437	14.1	36	ABplpaaaa	312	68	0	0		0	0	0	0	0
2	1	136	20	-1	649	285	15.8	37	ABalaaapa	336	658	0	0		0	0	0	0	0
3	1	97	90	-1	531	192	16.6	35	ABalaappp	351	1526	0	0		0	0	0	0	0
4	1	15	25	-1	486	306	10.2	38	MSaaap	112	0	0	0		0	0	0	0	0
5	1	134	77	-1	334	420	16.6	37	ABplaappp	363	670	0	0		0	0	0	0	0
6	1	14	48	-1	654	296	10.2	34	ABaraaaaa	431	0	0	0		0	0	0	0	0
7	1	63	34	-1	303	343	22.7	39	ABplapapp	368	112	0	0		0	0	0	0	0
8	1	119	94	-1	250	112	6.3	32	ABprpappp	240	0	0	0		0	0	0	0	0
9	1	41	103	-1	491	178	10.8	34	ABarapppa	254	0	0	0		0	0	0	0	0
10	1	70	105	-1	230	91	21.6	36	ABprapapp	349	834	0	0		0	0	0	0	0
11	1	76	82	-1	372	407	7.1	34	ABplpapap	327	76	0	0		0	0	0	0	0
12	1	20	125	-1	592	190	17.3	35	ABalaappa	110	0	0	0		0	0	0	0	0
13	1	142	148	-1	566	217	23.1	37	ABarpaaap	340	72	0	0		0	0	0	0	0
14	1	114	95	-1	298	400	20.7	38	ABplappaa	353	378	0	0		0	0	0	0	0
15	1	7	28	-1	78	243	10.6	42	Cppp	16	0	0	0		0	0	0	0	0
16	1	124	150	-1	291	405	11.8	32	ABplppaap	132	0	0	0		0	0	0	0	0
17	1	98	51	-1	376	438	13.5	34	ABplpaapp	138	0	0	0		0	0	0	0	0
18	1	152	76	-1	559	247	19.5	36	ABalappap	318	1075	0	0		0	0	0	0	0
19	1	24	6	-1	293	155	19.4	34	ABarppppa	277	-181	0	0		0	0	0	0	0
20	1	57	21	-1	438	449	10.6	33	ABplpaapa	34	0	0	0		0	0	0	0	0
21	1	104	96	-1	345	80	15.4	36	ABpraappp	44	0	0	0		0	0	0	0	0
22	1	95	2	-1	521	256	5.7	34	ABarapaap	119	0	0	0		0	0	0	0	0
23	1	127	37	-1	511	237	11.2	39	MSpaaa	121	0	0	0		0	0	0	0	0
24	1	111	92	-1	304	228	5.3	37	MSpapp	373	-394	0	0		0	0	0	0	0
25	1	108	33	-1	456	274	5.2	34	ABaraappp	328	0	0	0		0	0	0	0	0
26	1	79	53	-1	465	116	15.5	35	ABpraaapp	336	-205	0	0		0	0	0	0	0
27	1	101	104	-1	299	86	20.7	37	ABprapapa	-119	0	0	0		0	0	0	0	0
28	1	13	84	-1	418	97	16.6	36	ABpraappa	361	673	0	0		0	0	0	0	0
29	1	91	12	-1	99	208	18.9	44	Cpap	447	329	0	0		0	0	0	0	0
30	1	146	83	-1	433	286	22.1	37	ABarppaaa	361	738	0	0		0	0	0	0	0
31	1	22	3	-1	489	350	22.7	38	ABplaaapa	296	148	0	0		0	0	0	0	0
32	1	23	58	-1	573	158	12.6	32	ABpraaaaa	217	0	0	0		0	0	0	0	0
33	1	94	31	-1	564	209	7.4	34	ABaraaapp	308	0	0	0		0	0	0	0	0
34	1	110	8	-1	578	203	12.5	31	ABalaapap	210	112	0	0		0	0	0	0	0
35	1	151	133	-1	607	268	22.6	35	ABarpaaaa	325	-25	0	0		0	0	0	0	0
36	1	129	91	-1	278	373	7.3	33	ABplpappp	130	0	0	0		0	0	0	0	0
37	1	67	61	-1	160	354	16.7	34	ABplapppp	280	100	0	0		0	0	0	0	0
38	1	88	110	-1	560	295	6.1	35	ABaraapap	324	-493	0	0		0	0	0	0	0
39	1	60	102	-1	588	350	17.5	35	ABalpppaa	344	197	0	0		0	0	0	0	0
40	1	32	152	-1	607	340	23.5	41	ABalapaap	410	235	0	0		0	0	0	0	0
41	1	75	23	-1	396	192	10.6	36	MSppap	357	-386	0	0		0	0	0	0	0
42	1	31	63	-1	462	433	20.2	37	ABplaapap	358	389	0	0		0	0	0	0	0
43	1	125	9	-1	437	96	11.1	34	ABprpaaaa	316	0	0	0		0	0	0	0	0
44	1	28	127	-1	400	314	6.4	37	MSaapa	130	0	0	0		0	0	0	0	0
45	1	118	144	-1	279	425	16.0	33	ABplppapa	310	0	0	0		0	0	0	0	0
46	1	132	157	-1	230	143	18.3	35	ABarppppp	270	472	0	0		0	0	0	0	0
47	1	112	149	-1	259	275	14.7	42	Epla	416	82	0	0		0	0	0	0	0
48	1	45	44	-1	236	383	7.6	32	ABplppppa	317	225	0	0		0	0	0	0	0
49	1	83	116	-1	660	318	13.3	33	ABalaaaar	291	-32	0	0		0	0	0	0	0
50	1	25	29	-1	522	138	13.6	34	ABpraaapa	192	0	0	0		0	0	0	0	0
51	1	133	22	-1	346	420	10.9	32	ABplppaaa	94	0	0	0		0	0	0	0	0
52	1	77	50	-1	526	385	16.6	36	ABalpppap	366	311	0	0		0	0	0	0	0
53	1	59	81	-1	519	316	5.0	33	ABaraappa	92	0	0	0		0	0	0	0	0
54	1	69	62	-1	470	171	21.6	37	ABarpappa	372	-313	0	0		0	0	0	0	0
55	1	120	17	-1	657	343	9.1	34	ABalpaaaa	170	0	0	0		0	0	0	0	0
56	1	72	163	-1	481	374	17.2	38	ABalppppa	366	-416	0	0		0	0	0	0	0
57	1	100	16	-1	328	266	22.2	38	ABarppapa	359	192	0	0		0	0	0	0	0
58	1	27	117	-1	236	358	22.5	39	ABplappap	338	489	0	0		0	0	0	0	0
59	1	106	114	-1	175	214	6.1	39	Dpp	378	1176	0	0		0	0	0	0	0
60	1	139	78	-1	381	106	9.6	33	ABprpaaap	373	0	0	0		0	0	0	0	0
61	1	162	156	-1	410	188	23.5	36	ABarpappp	349	-165	0	0		0	0	0	0	0
62	1	87	115	-1	225	386	16.6	35	ABplppapp	353	202	0	0		0	0	0	0	0
63	1	44	101	-1	372	261	22.5	41	ABarppaap	411	-286	0	0		0	0	0	0	0
64	1	122	120	-1	325	310	5.4	36	MSaapp	-459	0	0	0		0	0	0	0	0
65	1	12	35	-1	509	206	4.5	33	ABarapapa	43	0	0	0		0	0	0	0	0
66	1	1	10	-1	613	253	7.5	35	ABaraaapa	-197	0	0	0		0	0	0	0	0
67	1	148	14	-1	406	382	17.8	36	ABalppppp	364	107	0	0		0	0	0	0	0
68	1	74	158	-1	299	283	8.9	37	Z3	330	190	0	0		0	0	0	0	0
69	1	160	122	-1	187	261	14.4	42	Eplp	421	37	0	0		0	0	0	0	0
70	1	73	55	-1	426	452	17.6	37	ABplaappa	114	0	0	0		0	0	0	0	0
71	1	131	74	-1	429	213	5.6	35	ABarapapp	350	521	0	0		0	0	0	0	0
72	1	53	136	-1	399	347	11.6	38	MSapap	385	-148	0	0		0	0	0	0	0
73	1	48	47	-1	547	376	11.2	35	ABalpaapp	139	0	0	0		0	0	0	0	0
74	1	78	138	-1	534	332	20.3	37	ABalapapp	372	95	0	0		0	0	0	0	0
75	1	82	124	-1	474	349	12.4	37	MSapaa	-134	0	0	0		0	0	0	0	0
76	1	150	107	-1	345	96	10.4	31	ABprppaaa	229	119	0	0		0	0	0	0	0
77	1	121	159	-1	154	282	7.4	39	Dap	351	1197	0	0		0	0	0	0	0
78	1	26	126	-1	194	86	16.1	35	ABprappap	184	0	0	0		0	0	0	0	0
79	1	137	140	-1	357	167	6.0	32	ABprpapap	283	611	0	0		0	0	0	0	0
80	1	105	129	-1	376	340	22.5	38	ABplapapa	381	580	0	0		0	0	0	0	0
81	1	90	15	-1	503	161	6.2	32	ABarappaa	437	0	0	0		0	0	0	0	0
82	1	49	111	-1	524	434	19.2	38	ABplaapaa	325	-420	0	0		0	0	0	0	0
83	1	61	131	-1	255	407	10.7	34	ABplpppaa	84	0	0	0		0	0	0	0	0
84	1	68	42	-1	182	88	10.3	33	ABprpppaa	313	305	0	0		0	0	0	0	0
85	1	158	137	-1	164	199	12.4	42	Eprp	416	199	0	0		0	0	0	0	0
86	1	113	57	-1	454	347	5.1	35	ABalpappp	-34	0	0	0		0	0	0	0	0
87	1	65	113	-1	551	366	5.4	34	ABalpapap	166	0	0	0		0	0	0	0	0
88	1	52	67	-1	102	182	9.8	41	Cppa	405	506	0	0		0	0	0	0	0
89	1	117	87	-1	335	122	21.8	34	ABprapaap	295	117	0	0		0	0	0	0	0
90	1	84	19	-1	523	429	11.2	34	ABalppapa	180	0	0	0		0	0	0	0	0
91	1	51	4	-1	573	421	14.7	33	ABalppaaa	322	857	0	0		0	0	0	0	0
92	1	5	59	-1	200	120	5.6	33	ABprppppa	333	-25	0	0		0	0	0	0	0
93	1	43	36	-1	217	107	10.8	34	ABprppapp	329	-337	0	0		0	0	0	0	0
94	1	19	60	-1	363	403	22.2	37	ABplapaap	371	-76	0	0		0	0	0	0	0
95	1	37	165	-1	502	192	22.5	37	ABarpapap	331	779	0	0		0	0	0	0	0
96	1	123	64	-1	650	288	20.2	37	ABalapaaa	368	360	0	0		0	0	0	0	0
97	1	161	119	-1	289	86	8.7	33	ABprppaap	260	-793	0	0		0	0	0	0	0
98	1	3	54	-1	452	138	6.5	32	ABarappap	309	-655	0	0		0	0	0	0	0
99	1	54	75	-1	592	414	8.6	33	ABalpapaa	331	922	0	0		0	0	0	0	0
100	1	144	79	-1	244	228	8.2	37	Z2	380	981	0	0		0	0	0	0	0
101	1	33	139	-1	507	140	19.4	37	ABpraapaa	358	-12	0	0		0	0	0	0	0
102	1	17	73	-1	126	136	14.4	33	ABprapppp	247	304	0	0		0	0	0	0	0
103	1	85	69	-1	533	164	8.6	34	ABpraaaap	287	148	0	0		0	0	0	0	0
104	1	153	32	-1	186	386	12.9	33	ABplpppap	308	-577	0	0		0	0	0	0	0
105	1	10	134	-1	176	159	22.2	45	Cpaa	456	16	0	0		0	0	0	0	0
106	1	163	13	-1	134	280	20.7	43	Caap	-194	0	0	0		0	0	0	0	0
107	1	140	45	-1	425	349	22.4	39	ABplaaapp	302	138	0	0		0	0	0	0	0
108	1	156	11	-1	429	415	12.5	33	ABplpaaap	318	-27	0	0		0	0	0	0	0
109	1	93	109	-1	572	294	13.4	40	MSaaaa	461	0	0	0		0	0	0	0	0
110	1	130	86	-1	160	341	10.7	40	Capa	402	111	0	0		0	0	0	0	0
111	1	155	153	-1	141	156	4.7	34	ABprppppp	334	-986	0	0		0	0	0	0	0
112	1	92	143	-1	531	418	7.5	32	ABalppaap	310	201	0	0		0	0	0	0	0
113	1	71	89	-1	425	397	6.3	32	ABplpapaa	317	926	0	0		0	0	0	0	0
114	1	17	52	-1	161	101	15.6	32	ABprapppa	210	-701	0	0		0	0	0	0	0
115	1	18	142	-1	589	222	4.5	33	ABarapaaa	301	-553	0	0		0	0	0	0	0
116	1	145	27	-1	466	256	23.4	39	ABarpaapp	394	161	0	0		0	0	0	0	0
117	1	86	56	-1	612	292	6.5	32	ABaraaaap	280	-181	0	0		0	0	0	0	0
118	1	138	145	-1	321	142	5.3	35	ABprpappa	142	0	0	0		0	0	0	0	0
119	1	16	30	-1	513	389	22.9	37	ABplaaaap	320	-1393	0	0		0	0	0	0	0
120	1	159	146	-1	430	229	17.5	40	Eara	398	109	0	0		0	0	0	0	0
121	1	39	161	-1	255	305	7.1	38	Daa	19	0	0	0		0	0	0	0	0
122	1	164	49	-1	641	337	18.5	33	ABalaaaal	332	-83	0	0		0	0	0	0	0
123	1	40	147	-1	390	121	22.6	36	ABprapaaa	194	0	0	0		0	0	0	0	0
124	1	157	40	-1	283	361	13.4	37	MSappp	406	0	0	0		0	0	0	0	0
125	1	42	66	-1	434	150	11.9	35	ABarapppp	350	137	0	0		0	0	0	0	0
126	1	21	38	-1	543	263	23.5	38	ABarpaapa	352	634	0	0		0	0	0	0	0
127	1	135	121	-1	624	236	14.1	32	ABalaapaa	251	402	0	0		0	0	0	0	0
128	1	149	135	-1	121	132	8.4	33	ABprpppap	29	0	0	0		0	0	0	0	0
129	1	58	39	-1	461	411	7.5	34	ABalppapp	337	-70	0	0		0	0	0	0	0
130	1	62	97	-1	604	296	19.3	34	ABalappaa	266	735	0	0		0	0	0	0	0
131	1	50	151	-1	608	235	18.3	34	ABalaaapp	326	-187	0	0		0	0	0	0	0
132	1	128	93	-1	373	233	5.5	40	MSpapa	364	973	0	0		0	0	0	0	0
133	1	80	118	-1	525	272	17.4	37	ABalapppa	111	0	0	0		0	0	0	0	0
134	1	56	1	-1	108	312	12.0	42	Capp	415	189	0	0		0	0	0	0	0
135	1	34	24	-1	425	250	10.2	37	MSpaap	375	-233	0	0		0	0	0	0	0
136	1	102	141	-1	626	379	14.4	40	ABalpaapa	395	-83	0	0		0	0	0	0	0
137	1	126	99	-1	607	375	8.3	34	ABalpaaap	-53	0	0	0		0	0	0	0	0
138	1	38	88	-1	511	370	6.3	33	ABalpappa	301	-219	0	0		0	0	0	0	0
139	1	30	128	-1	206	355	19.9	35	ABplapppa	-209	0	0	0		0	0	0	0	0
140	1	46	130	-1	253	169	7.0	37	Dpa	352	755	0	0		0	0	0	0	0
141	1	107	155	-1	556	170	20.4	37	ABarpapaa	125	0	0	0		0	0	0	0	0
142	1	55	72	-1	614	340	5.1	34	ABaraapaa	312	-130	0	0		0	0	0	0	0
143	1	115	160	-1	311	233	15.3	42	Earp	413	-144	0	0		0	0	0	0	0
144	1	36	98	-1	351	362	12.2	36	MSappa	652	0	0	0		0	0	0	0	0
145	1	141	85	-1	317	154	10.6	35	MSpppp	348	447	0	0		0	0	0	0	0
146	1	66	70	-1	466	192	14.6	38	MSppaa	355	687	0	0		0	0	0	0	0
147	1	103	43	-1	371	181	21.6	36	ABarpppaa	305	-1074	0	0		0	0	0	0	0
148	1	143	112	-1	391	152	14.8	33	ABprpaapa	320	456	0	0		0	0	0	0	0
149	1	9	41	-1	408	307	15.6	40	Eala	401	1672	0	0		0	0	0	0	0
150	1	35	132	-1	200	255	23.4	44	Caaa	252	0	0	0		0	0	0	0	0
151	1	154	65	-1	299	179	22.7	37	ABarpppap	321	422	0	0		0	0	0	0	0
152	1	6	7	-1	329	128	14.4	34	ABprpaapp	315	638	0	0		0	0	0	0	0
153	1	96	108	-1	579	389	21.6	36	ABplaaaaa	243	-791	0	0		0	0	0	0	0
154	1	116	46	-1	409	153	5.6	33	ABprpapaa	278	-178	0	0		0	0	0	0	0
155	1	89	80	-1	178	351	5.4	34	ABplppppp	309	-1283	0	0		0	0	0	0	0
156	1	99	100	-1	342	379	6.0	36	ABplpappa	104	0	0	0		0	0	0	0	0
157	1	81	123	-1	275	108	12.4	35	ABprppapa	79	0	0	0		0	0	0	0	0
158	1	47	106	-1	256	79	16.3	34	ABprappaa	245	-448	0	0		0	0	0	0	0
159	1	2	18	-1	431	129	21.2	36	ABpraapap	-67	0	0	0		0	0	0	0	0
160	1	8	154	-1	467	277	16.8	36	ABalapppp	361	703	0	0		0	0	0	0	0
161	1	11	71	-1	264	177	12.4	40	Epra	406	-125	0	0		0	0	0	0	0
162	1	4	162	-1	301	307	14.1	39	Ealp	395	698	0	0		0	0	0	0	0
163	1	64	164	-1	347	186	11.8	35	MSpppa	155	0	0	0		0	0	0	0	0
164	1	29	26	-1	429	411	23.4	37	ABplapaaa	-96	0	0	0		0	0	0	0	0
165	1	100	5	-1	262	283	21.5	37	ABarppapp	-124	0	0	0		0	0	0	0	0
166	1	147	166	-1	573	334	25.9	42	ABalapapa	347	149	0	0		0	0	0	0	0
