# Supplementary material for: The AP-2 Transcription Factor APTF-2 Is Required for Neuroblast and Epidermal Morphogenesis in Caenorhabditis elegans Embryogenesis
Source: PLoS Genet. 2016 May 13;12(5):e1006048. doi: 10.1371/journal.pgen.1006048 (PMC4866721; doi:10.1371/journal.pgen.1006048)
Supplement: S6 Text — (ZIP) [file pgen.1006048.s034.zip › nuclei/t094-nuclei]

1	1	134	58	-1	111	314	11.8	41	Capp	21	0	0	0		0	0	0	0	0
2	1	22	112	-1	514	258	5.4	33	ABarapaap	306	196	0	0		0	0	0	0	0
3	1	31	152	-1	487	345	22.6	37	ABplaaapa	325	1045	0	0		0	0	0	0	0
4	1	91	132	-1	570	420	15.4	35	ABalppaaa	346	-198	0	0		0	0	0	0	0
5	1	165	84	-1	255	292	21.9	38	ABarppapp	375	-102	0	0		0	0	0	0	0
6	1	19	94	-1	294	155	18.7	35	ABarppppa	306	510	0	0		0	0	0	0	0
7	1	152	15	-1	335	126	14.1	33	ABprpaapp	119	0	0	0		0	0	0	0	0
8	1	34	67	-1	580	210	12.8	34	ABalaapap	289	715	0	0		0	0	0	0	0
9	1	43	48	-1	439	100	10.8	33	ABprpaaaa	119	0	0	0		0	0	0	0	0
10	1	66	29	-1	609	251	7.6	35	ABaraaapa	180	0	0	0		0	0	0	0	0
11	1	108	81	-1	425	412	12.3	33	ABplpaaap	139	0	0	0		0	0	0	0	0
12	1	29	72	-1	100	206	18.3	41	Cpap	375	-97	0	0		0	0	0	0	0
13	1	106	158	-1	136	276	19.9	43	Caap	432	83	0	0		0	0	0	0	0
14	1	67	147	-1	401	383	18.3	37	ABalppppp	360	1069	0	0		0	0	0	0	0
15	1	81	8	-1	510	162	6.2	32	ABarappaa	33	0	0	0		0	0	0	0	0
16	1	57	115	-1	322	254	21.5	40	ABarppapa	382	-766	0	0		0	0	0	0	0
17	1	55	2	-1	652	329	8.3	34	ABalpaaaa	341	345	0	0		0	0	0	0	0
18	1	159	153	-1	432	117	21.1	36	ABpraapap	323	117	0	0		0	0	0	0	0
19	1	90	63	-1	525	430	11.6	34	ABalppapa	349	132	0	0		0	0	0	0	0
20	1	2	111	-1	653	294	15.7	35	ABalaaapa	-249	0	0	0		0	0	0	0	0
21	1	20	28	-1	437	450	11.1	33	ABplpaapa	33	0	0	0		0	0	0	0	0
22	1	51	76	-1	347	423	10.1	33	ABplppaaa	362	0	0	0		0	0	0	0	0
23	1	41	164	-1	402	191	11.9	35	MSppap	334	860	0	0		0	0	0	0	0
24	1	135	34	-1	425	250	10.4	37	MSpaap	183	0	0	0		0	0	0	0	0
25	1	4	37	-1	484	306	10.6	36	MSaaap	32	0	0	0		0	0	0	0	0
26	1	164	6	-1	423	415	23.6	37	ABplapaaa	324	-426	0	0		0	0	0	0	0
27	1	116	129	-1	463	255	23.3	41	ABarpaapp	418	624	0	0		0	0	0	0	0
28	1	15	148	-1	80	243	10.0	40	Cppp	369	0	0	0		0	0	0	0	0
29	1	50	95	-1	529	137	13.3	35	ABpraaapa	181	0	0	0		0	0	0	0	0
30	1	119	121	-1	509	379	22.7	37	ABplaaaap	340	506	0	0		0	0	0	0	0
31	1	33	66	-1	560	211	7.2	34	ABaraaapp	5	0	0	0		0	0	0	0	0
32	1	104	16	-1	183	383	13.7	33	ABplpppap	323	1353	0	0		0	0	0	0	0
33	1	25	113	-1	458	276	5.4	34	ABaraappp	366	0	0	0		0	0	0	0	0
34	1	7	42	-1	298	346	22.4	40	ABplapapp	395	885	0	0		0	0	0	0	0
35	1	65	82	-1	500	208	4.6	32	ABarapapa	640	0	0	0		0	0	0	0	0
36	1	93	43	-1	220	108	10.6	34	ABprppapp	285	67	0	0		0	0	0	0	0
37	1	23	53	91	507	236	12.1	35	MSpaaa	114	0	0	0		0	0	0	0	0
38	1	126	137	-1	541	268	23.6	38	ABarpaapa	380	1990	0	0		0	0	0	0	0
39	1	129	45	-1	463	411	7.5	33	ABalppapp	-111	0	0	0		0	0	0	0	0
40	1	124	41	-1	286	360	13.4	38	MSappp	347	1300	0	0		0	0	0	0	0
41	1	149	149	-1	406	304	15.9	41	Eala	412	155	0	0		0	0	0	0	0
42	1	84	106	-1	190	85	9.8	34	ABprpppaa	316	0	0	0		0	0	0	0	0
43	1	147	165	-1	369	177	22.2	36	ABarpppaa	-30	0	0	0		0	0	0	0	0
44	1	48	20	-1	232	381	7.6	33	ABplppppa	-58	0	0	0		0	0	0	0	0
45	1	107	13	-1	421	346	22.4	39	ABplaaapp	336	468	0	0		0	0	0	0	0
46	1	154	70	-1	412	149	5.6	32	ABprpapaa	313	-1786	0	0		0	0	0	0	0
47	1	73	77	-1	550	371	11.0	35	ABalpaapp	125	0	0	0		0	0	0	0	0
48	1	6	30	-1	655	291	10.3	35	ABaraaaaa	344	454	0	0		0	0	0	0	0
49	1	122	101	-1	643	345	18.4	35	ABalaaaal	341	-1823	0	0		0	0	0	0	0
50	1	52	125	-1	519	385	16.7	36	ABalpppap	278	152	0	0		0	0	0	0	0
51	1	17	99	-1	379	436	13.2	34	ABplpaapp	149	0	0	0		0	0	0	0	0
52	1	114	33	-1	159	97	15.4	31	ABprapppa	246	244	0	0		0	0	0	0	0
53	1	26	124	-1	462	114	15.8	36	ABpraaapp	130	0	0	0		0	0	0	0	0
54	1	98	61	-1	455	143	6.6	33	ABarappap	322	305	0	0		0	0	0	0	0
55	1	70	23	-1	421	451	18.0	38	ABplaappa	334	-47	0	0		0	0	0	0	0
56	1	117	3	-1	607	288	6.2	32	ABaraaaap	107	0	0	0		0	0	0	0	0
57	1	86	56	-1	460	348	5.2	36	ABalpappp	360	931	0	0		0	0	0	0	0
58	1	32	79	-1	582	163	14.0	34	ABpraaaaa	299	854	0	0		0	0	0	0	0
59	1	92	142	-1	206	118	5.4	33	ABprppppa	-40	0	0	0		0	0	0	0	0
60	1	94	139	-1	351	403	22.4	37	ABplapaap	368	934	0	0		0	0	0	0	0
61	1	37	24	-1	157	351	17.0	34	ABplapppp	337	-240	0	0		0	0	0	0	0
62	1	54	27	-1	469	165	22.1	37	ABarpappa	312	108	0	0		0	0	0	0	0
63	1	42	92	-1	458	438	20.5	38	ABplaapap	345	87	0	0		0	0	0	0	0
64	1	96	110	-1	649	297	20.2	36	ABalapaaa	109	0	0	0		0	0	0	0	0
65	1	151	141	-1	299	176	22.7	39	ABarpppap	382	-466	0	0		0	0	0	0	0
66	1	125	73	-1	438	151	11.5	35	ABarapppp	153	0	0	0		0	0	0	0	0
67	1	88	85	-1	104	188	9.0	41	Cppa	182	0	0	0		0	0	0	0	0
68	1	1	89	-1	486	432	13.6	34	ABplpaaaa	327	331	0	0		0	0	0	0	0
69	1	103	116	-1	538	167	8.8	34	ABpraaaap	134	0	0	0		0	0	0	0	0
70	1	146	97	-1	469	188	15.2	37	MSppaa	369	-769	0	0		0	0	0	0	0
71	1	161	145	-1	267	184	12.6	39	Epra	395	766	0	0		0	0	0	0	0
72	1	142	9	-1	611	335	5.1	33	ABaraapaa	328	-160	0	0		0	0	0	0	0
73	1	102	18	-1	115	140	13.6	30	ABprapppp	244	-352	0	0		0	0	0	0	0
74	1	71	151	-1	429	210	5.3	35	ABarapapp	561	0	0	0		0	0	0	0	0
75	1	99	51	-1	587	412	8.1	33	ABalpapaa	310	10	0	0		0	0	0	0	0
76	1	18	144	-1	564	244	19.5	35	ABalappap	348	-62	0	0		0	0	0	0	0
77	1	5	74	-1	335	420	16.2	38	ABplaappp	372	711	0	0		0	0	0	0	0
78	1	60	60	-1	384	110	9.8	34	ABprpaaap	397	0	0	0		0	0	0	0	0
79	1	100	133	-1	252	226	8.7	38	Z2	314	76	0	0		0	0	0	0	0
80	1	155	57	-1	174	353	5.6	34	ABplppppp	341	471	0	0		0	0	0	0	0
81	1	53	160	-1	517	316	5.2	33	ABaraappa	17	0	0	0		0	0	0	0	0
82	1	11	90	-1	372	405	6.7	33	ABplpapap	329	83	0	0		0	0	0	0	0
83	1	30	167	-1	422	293	21.5	34	ABarppaaa	254	-651	0	0		0	0	0	0	0
84	1	28	131	-1	417	97	16.6	36	ABpraappa	358	687	0	0		0	0	0	0	0
85	1	145	104	-1	321	161	10.5	36	MSpppp	331	452	0	0		0	0	0	0	0
86	1	110	122	-1	164	339	10.4	41	Capa	405	0	0	0		0	0	0	0	0
87	1	89	109	-1	333	119	22.5	35	ABprapaap	296	-838	0	0		0	0	0	0	0
88	1	138	128	-1	505	374	5.9	32	ABalpappa	202	0	0	0		0	0	0	0	0
89	1	113	5	-1	423	397	6.3	31	ABplpapaa	56	0	0	0		0	0	0	0	0
90	1	3	123	-1	536	184	16.7	35	ABalaappp	333	154	0	0		0	0	0	0	0
91	1	36	25	-1	279	371	7.4	33	ABplpappp	392	0	0	0		0	0	0	0	0
92	1	24	35	-1	304	229	5.2	38	MSpapp	379	847	0	0		0	0	0	0	0
93	1	132	143	-1	374	231	6.0	39	MSpapa	18	0	0	0		0	0	0	0	0
94	1	8	83	-1	256	110	6.3	33	ABprpappp	305	0	0	0		0	0	0	0	0
95	1	14	22	-1	301	402	20.6	37	ABplappaa	77	0	0	0		0	0	0	0	0
96	1	21	93	-1	338	82	15.6	37	ABpraappp	371	366	0	0		0	0	0	0	0
97	1	130	7	-1	602	308	19.3	34	ABalappaa	279	-211	0	0		0	0	0	0	0
98	1	144	52	-1	352	360	11.6	36	MSappa	359	46	0	0		0	0	0	0	0
99	1	137	71	-1	606	374	7.6	33	ABalpaaap	220	0	0	0		0	0	0	0	0
100	1	156	118	-1	344	376	5.5	36	ABplpappa	81	0	0	0		0	0	0	0	0
101	1	63	166	-1	369	254	22.5	40	ABarppaap	396	1260	0	0		0	0	0	0	0
102	1	39	114	-1	584	361	17.5	37	ABalpppaa	347	-120	0	0		0	0	0	0	0
103	1	9	100	-1	490	167	10.7	33	ABarapppa	338	0	0	0		0	0	0	0	0
104	1	27	156	-1	304	87	21.0	38	ABprapapa	319	515	0	0		0	0	0	0	0
105	1	10	50	-1	226	92	21.6	39	ABprapapp	391	622	0	0		0	0	0	0	0
106	1	158	54	-1	262	72	16.4	35	ABprappaa	195	0	0	0		0	0	0	0	0
107	1	76	75	-1	349	92	9.9	31	ABprppaaa	75	0	0	0		0	0	0	0	0
108	1	153	102	-1	571	401	21.3	36	ABplaaaaa	173	0	0	0		0	0	0	0	0
109	1	109	108	163	576	290	13.5	40	MSaaaa	136	0	0	0		0	0	0	0	0
110	1	38	105	-1	556	294	6.1	34	ABaraapap	59	0	0	0		0	0	0	0	0
111	1	82	36	-1	520	433	18.8	36	ABplaapaa	-92	0	0	0		0	0	0	0	0
112	1	148	55	-1	391	147	14.5	32	ABprpaapa	52	0	0	0		0	0	0	0	0
113	1	87	159	-1	550	368	5.7	33	ABalpapap	319	0	0	0		0	0	0	0	0
114	1	59	155	-1	177	205	6.3	39	Dpp	-282	0	0	0		0	0	0	0	0
115	1	62	88	-1	223	390	16.7	35	ABplppapp	318	761	0	0		0	0	0	0	0
116	1	49	64	-1	659	327	12.5	34	ABalaaaar	294	0	0	0		0	0	0	0	0
117	1	58	38	-1	232	376	22.0	40	ABplappap	366	-846	0	0		0	0	0	0	0
118	1	133	162	-1	528	263	17.6	37	ABalapppa	335	607	0	0		0	0	0	0	0
119	1	97	96	-1	292	87	9.2	33	ABprppaap	280	-496	0	0		0	0	0	0	0
120	1	64	46	-1	327	308	5.4	37	MSaapp	376	30	0	0		0	0	0	0	0
121	1	127	161	-1	626	237	14.5	34	ABalaapaa	329	96	0	0		0	0	0	0	0
122	1	69	10	-1	187	256	14.5	42	Eplp	409	-670	0	0		0	0	0	0	0
123	1	157	134	-1	284	114	12.7	35	ABprppapa	309	-1170	0	0		0	0	0	0	0
124	1	75	136	-1	472	350	12.6	38	MSapaa	376	380	0	0		0	0	0	0	0
125	1	12	140	-1	602	194	17.6	33	ABalaappa	322	-141	0	0		0	0	0	0	0
126	1	78	49	-1	194	79	15.5	34	ABprappap	292	816	0	0		0	0	0	0	0
127	1	44	86	98	401	319	6.9	40	MSaapa	245	772	0	0		0	0	0	0	0
128	1	139	80	-1	204	354	20.2	35	ABplapppa	101	0	0	0		0	0	0	0	0
129	1	80	127	-1	368	341	22.7	38	ABplapapa	385	369	0	0		0	0	0	0	0
130	1	140	157	-1	257	171	6.8	36	Dpa	359	-384	0	0		0	0	0	0	0
131	1	83	31	-1	256	406	10.3	34	ABplpppaa	80	0	0	0		0	0	0	0	0
132	1	150	168	-1	195	258	23.9	44	Caaa	443	-484	0	0		0	0	0	0	0
133	1	35	69	-1	603	278	23.1	36	ABarpaaaa	29	0	0	0		0	0	0	0	0
134	1	105	17	-1	183	156	21.7	46	Cpaa	426	220	0	0		0	0	0	0	0
135	1	128	68	-1	126	126	8.6	34	ABprpppap	378	0	0	0		0	0	0	0	0
136	1	72	59	-1	400	348	12.4	37	MSapap	-137	0	0	0		0	0	0	0	0
137	1	85	44	-1	162	196	12.2	40	Eprp	367	677	0	0		0	0	0	0	0
138	1	74	103	-1	533	334	20.5	37	ABalapapp	357	493	0	0		0	0	0	0	0
139	1	101	150	-1	513	143	19.5	37	ABpraapaa	330	283	0	0		0	0	0	0	0
140	1	79	107	-1	365	170	6.0	32	ABprpapap	-17	0	0	0		0	0	0	0	0
141	1	136	40	-1	618	379	13.5	40	ABalpaapa	-21	0	0	0		0	0	0	0	0
142	1	115	4	-1	588	224	4.4	33	ABarapaaa	302	1385	0	0		0	0	0	0	0
143	1	112	135	-1	525	421	7.4	32	ABalppaap	310	184	0	0		0	0	0	0	0
144	1	45	78	-1	277	426	15.7	33	ABplppapa	135	0	0	0		0	0	0	0	0
145	1	118	154	-1	326	144	5.2	35	ABprpappa	327	-805	0	0		0	0	0	0	0
146	1	120	21	-1	427	230	17.5	39	Eara	371	441	0	0		0	0	0	0	0
147	1	123	119	-1	390	122	22.7	36	ABprapaaa	188	0	0	0		0	0	0	0	0
148	1	13	120	-1	561	221	23.0	37	ABarpaaap	368	0	0	0		0	0	0	0	0
149	1	47	11	-1	256	274	15.4	41	Epla	396	761	0	0		0	0	0	0	0
150	1	16	39	-1	292	407	11.3	33	ABplppaap	290	100	0	0		0	0	0	0	0
151	1	131	26	-1	611	241	18.5	34	ABalaaapp	336	-228	0	0		0	0	0	0	0
152	1	40	126	-1	606	357	23.3	40	ABalapaap	191	0	0	0		0	0	0	0	0
153	1	111	62	-1	145	152	4.5	34	ABprppppp	129	0	0	0		0	0	0	0	0
154	1	160	169	-1	472	277	17.1	36	ABalapppp	324	446	0	0		0	0	0	0	0
155	1	141	65	-1	553	173	21.0	36	ABarpapaa	174	0	0	0		0	0	0	0	0
156	1	61	117	-1	414	181	23.4	37	ABarpappp	325	242	0	0		0	0	0	0	0
157	1	46	138	-1	230	135	17.7	35	ABarppppp	337	458	0	0		0	0	0	0	0
158	1	68	32	-1	299	283	9.3	37	Z3	358	-509	0	0		0	0	0	0	0
159	1	77	1	-1	161	275	7.3	39	Dap	374	500	0	0		0	0	0	0	0
160	1	143	14	-1	313	237	15.8	41	Earp	408	243	0	0		0	0	0	0	0
161	1	121	130	-1	254	303	6.6	38	Daa	386	109	0	0		0	0	0	0	0
162	1	162	19	-1	302	308	14.9	39	Ealp	376	437	0	0		0	0	0	0	0
163	1	56	47	-1	475	376	17.4	35	ABalppppa	328	797	0	0		0	0	0	0	0
164	1	163	12	-1	352	183	12.4	35	MSpppa	339	1064	0	0		0	0	0	0	0
165	1	95	146	-1	504	192	22.0	36	ABarpapap	319	-488	0	0		0	0	0	0	0
166	1	166	87	-1	577	343	25.5	47	ABalapapa	336	106	0	0		0	0	0	0	0
