# Supplementary material for: The AP-2 Transcription Factor APTF-2 Is Required for Neuroblast and Epidermal Morphogenesis in Caenorhabditis elegans Embryogenesis
Source: PLoS Genet. 2016 May 13;12(5):e1006048. doi: 10.1371/journal.pgen.1006048 (PMC4866721; doi:10.1371/journal.pgen.1006048)
Supplement: S6 Text — (ZIP) [file pgen.1006048.s034.zip › nuclei/t095-nuclei]

1	1	159	105	-1	168	273	7.1	40	Dap	400	-270	0	0		0	0	0	0	0
2	1	17	66	-1	651	329	7.8	34	ABalpaaaa	321	983	0	0		0	0	0	0	0
3	1	56	22	-1	620	287	5.8	32	ABaraaaap	35	0	0	0		0	0	0	0	0
4	1	142	50	-1	590	224	4.5	33	ABarapaaa	329	167	0	0		0	0	0	0	0
5	1	89	7	-1	430	389	6.4	32	ABplpapaa	403	0	0	0		0	0	0	0	0
6	1	26	48	-1	418	416	23.4	36	ABplapaaa	309	205	0	0		0	0	0	0	0
7	1	97	143	-1	599	312	19.4	35	ABalappaa	310	-1148	0	0		0	0	0	0	0
8	1	15	21	-1	517	169	6.2	32	ABarappaa	45	0	0	0		0	0	0	0	0
9	1	72	29	-1	608	332	5.3	33	ABaraapaa	-234	0	0	0		0	0	0	0	0
10	1	122	142	-1	183	257	14.9	42	Eplp	423	378	0	0		0	0	0	0	0
11	1	149	169	-1	250	281	15.7	42	Epla	418	-818	0	0		0	0	0	0	0
12	1	164	46	-1	355	183	12.5	35	MSpppa	325	155	0	0		0	0	0	0	0
13	1	45	144	-1	414	346	22.6	40	ABplaaapp	394	745	0	0		0	0	0	0	0
14	1	160	100	-1	308	231	15.9	41	Earp	409	-300	0	0		0	0	0	0	0
15	1	7	10	-1	342	123	13.6	33	ABprpaapp	330	974	0	0		0	0	0	0	0
16	1	32	30	-1	187	383	14.2	33	ABplpppap	313	511	0	0		0	0	0	0	0
17	1	134	78	81	187	157	21.3	43	Cpaa	314	-120	0	0		0	0	0	0	0
18	1	73	128	-1	118	139	13.6	33	ABprapppp	302	266	0	0		0	0	0	0	0
19	1	162	23	-1	301	308	15.1	39	Ealp	379	415	0	0		0	0	0	0	0
20	1	44	82	-1	228	378	7.8	33	ABplppppa	97	0	0	0		0	0	0	0	0
21	1	146	5	-1	430	236	17.7	40	Eara	406	-1252	0	0		0	0	0	0	0
22	1	95	26	-1	300	406	20.0	37	ABplappaa	322	1369	0	0		0	0	0	0	0
23	1	55	157	-1	417	449	17.7	37	ABplaappa	374	-421	0	0		0	0	0	0	0
24	1	61	156	-1	152	352	16.9	34	ABplapppp	28	0	0	0		0	0	0	0	0
25	1	91	89	-1	278	370	7.3	34	ABplpappp	321	-237	0	0		0	0	0	0	0
26	1	151	6	-1	614	251	17.7	34	ABalaaapp	293	77	0	0		0	0	0	0	0
27	1	62	12	-1	465	166	21.8	36	ABarpappa	330	116	0	0		0	0	0	0	0
28	1	21	77	-1	430	446	10.6	33	ABplpaapa	286	35	0	0		0	0	0	0	0
29	1	10	74	-1	615	252	7.7	35	ABaraaapa	183	0	0	0		0	0	0	0	0
30	1	48	9	-1	662	292	11.5	34	ABaraaaaa	111	0	0	0		0	0	0	0	0
31	1	131	40	-1	254	401	10.5	34	ABplpppaa	447	0	0	0		0	0	0	0	0
32	1	158	152	-1	302	280	10.0	37	Z3	341	760	0	0		0	0	0	0	0
33	1	52	93	-1	154	96	15.5	32	ABprapppa	288	238	0	0		0	0	0	0	0
34	1	24	68	-1	422	244	10.8	36	MSpaap	331	209	0	0		0	0	0	0	0
35	1	92	58	-1	303	229	5.4	38	MSpapp	-241	0	0	0		0	0	0	0	0
36	1	111	51	-1	506	433	18.4	37	ABplaapaa	326	623	0	0		0	0	0	0	0
37	1	25	60	-1	483	303	11.0	36	MSaaap	287	152	0	0		0	0	0	0	0
38	1	117	126	-1	233	377	21.5	37	ABplappap	362	-184	0	0		0	0	0	0	0
39	1	150	86	-1	292	407	10.7	32	ABplppaap	306	100	0	0		0	0	0	0	0
40	1	141	14	-1	613	377	12.8	39	ABalpaapa	393	-460	0	0		0	0	0	0	0
41	1	40	104	-1	292	361	13.2	36	MSappp	361	1377	0	0		0	0	0	0	0
42	1	34	18	-1	294	345	22.6	39	ABplapapp	390	-192	0	0		0	0	0	0	0
43	1	36	110	-1	225	111	10.4	34	ABprppapp	85	0	0	0		0	0	0	0	0
44	1	137	97	-1	163	193	12.3	41	Eprp	409	180	0	0		0	0	0	0	0
45	1	39	95	-1	468	407	7.1	32	ABalppapp	227	0	0	0		0	0	0	0	0
46	1	120	65	-1	325	302	5.4	37	MSaapp	158	0	0	0		0	0	0	0	0
47	1	163	118	-1	471	379	17.7	35	ABalppppa	339	104	0	0		0	0	0	0	0
48	1	9	52	-1	443	98	10.9	33	ABprpaaaa	13	0	0	0		0	0	0	0	0
49	1	126	4	-1	194	78	14.8	34	ABprappap	316	-737	0	0		0	0	0	0	0
50	1	105	25	-1	222	85	21.6	38	ABprapapp	362	-44	0	0		0	0	0	0	0
51	1	75	159	-1	583	406	7.8	33	ABalpapaa	41	0	0	0		0	0	0	0	0
52	1	98	1	-1	356	355	10.7	36	MSappa	350	-748	0	0		0	0	0	0	0
53	1	37	113	-1	478	235	13.4	32	MSpaaap	224	788	0	0		0	0	0	0	0
54	1	106	24	-1	264	72	15.8	36	ABprappaa	232	0	0	0		0	0	0	0	0
55	1	112	42	-1	397	137	14.7	33	ABprpaapa	321	-277	0	0		0	0	0	0	0
56	1	57	98	-1	470	336	5.2	35	ABalpappp	328	706	0	0		0	0	0	0	0
57	1	80	151	-1	178	360	6.3	34	ABplppppp	301	-22	0	0		0	0	0	0	0
58	1	1	32	-1	114	313	11.6	42	Capp	373	0	0	0		0	0	0	0	0
59	1	136	131	-1	404	347	12.6	38	MSapap	376	194	0	0		0	0	0	0	0
60	1	78	15	-1	389	102	10.0	32	ABprpaaap	319	-1193	0	0		0	0	0	0	0
61	1	54	70	-1	466	140	6.8	32	ABarappap	326	853	0	0		0	0	0	0	0
62	1	153	132	-1	153	148	4.7	34	ABprppppp	334	833	0	0		0	0	0	0	0
63	1	19	91	-1	519	424	11.2	34	ABalppapa	333	224	0	0		0	0	0	0	0
64	1	116	88	-1	665	336	12.2	34	ABalaaaar	303	0	0	0		0	0	0	0	0
65	1	155	67	-1	546	171	21.3	37	ABarpapaa	351	544	0	0		0	0	0	0	0
66	1	31	36	-1	563	208	7.3	33	ABaraaapp	-127	0	0	0		0	0	0	0	0
67	1	8	73	-1	590	208	13.3	34	ABalaapap	289	89	0	0		0	0	0	0	0
68	1	135	35	-1	133	119	8.7	34	ABprpppap	-241	0	0	0		0	0	0	0	0
69	1	133	149	-1	601	282	23.3	36	ABarpaaaa	340	-234	0	0		0	0	0	0	0
70	1	46	141	-1	417	147	5.7	32	ABprpapaa	314	743	0	0		0	0	0	0	0
71	1	99	37	-1	607	371	7.4	33	ABalpaaap	240	0	0	0		0	0	0	0	0
72	1	12	75	109	102	204	17.1	38	Cpap	315	470	0	0		0	0	0	0	0
73	1	66	44	-1	448	151	11.3	33	ABarapppp	143	0	0	0		0	0	0	0	0
74	1	77	102	-1	338	421	15.9	38	ABplaappp	396	0	0	0		0	0	0	0	0
75	1	107	17	-1	348	90	9.7	32	ABprppaaa	309	73	0	0		0	0	0	0	0
76	1	22	64	-1	348	420	9.3	34	ABplppaaa	298	34	0	0		0	0	0	0	0
77	1	47	120	-1	548	360	10.6	35	ABalpaapp	352	832	0	0		0	0	0	0	0
78	1	144	41	-1	282	423	15.4	34	ABplppapa	342	447	0	0		0	0	0	0	0
79	1	58	94	-1	586	166	15.1	33	ABpraaaaa	325	566	0	0		0	0	0	0	0
80	1	128	55	-1	196	357	20.4	35	ABplapppa	-195	0	0	0		0	0	0	0	0
81	1	11	106	-1	423	407	11.5	33	ABplpaaap	17	0	0	0		0	0	0	0	0
82	1	35	39	-1	496	209	5.2	33	ABarapapa	303	1034	0	0		0	0	0	0	0
83	1	94	153	-1	263	113	6.2	34	ABprpappp	328	765	0	0		0	0	0	0	0
84	1	5	165	-1	247	299	22.2	39	ABarppapp	383	834	0	0		0	0	0	0	0
85	1	67	54	-1	100	187	8.2	42	Cppa	225	0	0	0		0	0	0	0	0
86	1	127	83	-1	428	319	7.2	31	MSaapaa	147	0	0	0		0	0	0	0	0
87	1	166	72	-1	572	338	24.5	39	ABalapapa	334	83	0	0		0	0	0	0	0
88	1	115	136	-1	229	389	16.6	35	ABplppapp	-181	0	0	0		0	0	0	0	0
89	1	68	53	-1	481	430	13.4	35	ABplpaaaa	-351	0	0	0		0	0	0	0	0
90	1	82	129	-1	376	391	6.3	33	ABplpapap	107	0	0	0		0	0	0	0	0
91	1	37	127	-1	543	233	11.6	31	MSpaaaa	216	-505	0	0		0	0	0	0	0
92	1	63	19	-1	453	438	20.8	38	ABplaapap	336	-181	0	0		0	0	0	0	0
93	1	96	2	-1	333	79	15.7	38	ABpraappp	-26	0	0	0		0	0	0	0	0
94	1	6	49	-1	294	152	19.1	37	ABarppppa	455	0	0	0		0	0	0	0	0
95	1	29	155	-1	533	139	13.7	34	ABpraaapa	198	0	0	0		0	0	0	0	0
96	1	119	71	-1	287	79	10.3	34	ABprppaap	318	268	0	0		0	0	0	0	0
97	1	70	87	-1	473	182	15.3	36	MSppaa	349	409	0	0		0	0	0	0	0
98	1	127	59	-1	374	303	6.2	31	MSaapap	217	446	0	0		0	0	0	0	0
99	1	51	123	-1	379	433	12.4	34	ABplpaapp	315	1058	0	0		0	0	0	0	0
100	1	103	115	-1	497	171	10.6	33	ABarapppa	-56	0	0	0		0	0	0	0	0
101	1	49	101	-1	639	357	18.6	36	ABalaaaal	60	0	0	0		0	0	0	0	0
102	1	108	130	-1	569	407	20.9	36	ABplaaaaa	330	491	0	0		0	0	0	0	0
103	1	138	116	-1	535	339	20.7	37	ABalapapp	370	-811	0	0		0	0	0	0	0
104	1	85	135	-1	328	160	10.2	35	MSpppp	354	714	0	0		0	0	0	0	0
105	1	110	34	-1	559	286	6.5	33	ABaraapap	334	-619	0	0		0	0	0	0	0
106	1	42	140	-1	193	83	9.6	33	ABprpppaa	317	0	0	0		0	0	0	0	0
107	1	140	137	-1	366	163	6.2	32	ABprpapap	-40	0	0	0		0	0	0	0	0
108	1	109	150	-1	606	302	13.2	32	MSaaaaa	241	-138	0	0		0	0	0	0	0
109	1	87	134	-1	328	119	22.8	36	ABprapaap	308	93	0	0		0	0	0	0	0
110	1	64	111	-1	643	301	21.2	37	ABalapaaa	193	0	0	0		0	0	0	0	0
111	1	20	43	-1	654	302	16.4	35	ABalaaapa	227	0	0	0		0	0	0	0	0
112	1	2	27	-1	512	255	5.0	33	ABarapaap	337	466	0	0		0	0	0	0	0
113	1	33	61	-1	463	270	5.7	36	ABaraappp	355	701	0	0		0	0	0	0	0
114	1	102	84	-1	577	368	17.2	36	ABalpppaa	149	0	0	0		0	0	0	0	0
115	1	16	167	-1	312	256	21.8	42	ABarppapa	419	513	0	0		0	0	0	0	0
116	1	69	80	-1	545	162	9.3	33	ABpraaaap	306	-138	0	0		0	0	0	0	0
117	1	156	47	-1	411	180	23.1	37	ABarpappp	373	-848	0	0		0	0	0	0	0
118	1	100	38	-1	345	372	5.5	36	ABplpappa	87	0	0	0		0	0	0	0	0
119	1	147	11	-1	387	118	23.0	37	ABprapaaa	176	0	0	0		0	0	0	0	0
120	1	148	164	-1	560	221	23.4	38	ABarpaaap	371	-266	0	0		0	0	0	0	0
121	1	30	138	-1	503	380	23.6	38	ABplaaaap	366	-507	0	0		0	0	0	0	0
122	1	86	139	-1	160	338	10.1	41	Capa	400	367	0	0		0	0	0	0	0
123	1	90	158	-1	536	185	16.6	36	ABalaappp	321	-847	0	0		0	0	0	0	0
124	1	53	112	-1	457	108	16.0	37	ABpraaapp	137	0	0	0		0	0	0	0	0
125	1	50	145	-1	514	385	16.8	35	ABalpppap	307	1094	0	0		0	0	0	0	0
126	1	152	125	-1	604	366	23.0	37	ABalapaap	370	184	0	0		0	0	0	0	0
127	1	129	124	-1	362	339	22.5	39	ABplapapa	365	-842	0	0		0	0	0	0	0
128	1	88	121	-1	507	367	5.8	34	ABalpappa	387	0	0	0		0	0	0	0	0
129	1	27	92	-1	456	260	23.0	40	ABarpaapp	393	66	0	0		0	0	0	0	0
130	1	161	163	-1	253	303	6.6	38	Daa	371	-843	0	0		0	0	0	0	0
131	1	84	57	-1	417	92	17.3	37	ABpraappa	339	70	0	0		0	0	0	0	0
132	1	4	103	-1	561	422	14.8	35	ABalppaaa	316	-1409	0	0		0	0	0	0	0
133	1	79	114	-1	251	227	9.2	37	Z2	379	-22	0	0		0	0	0	0	0
134	1	123	160	-1	287	118	13.2	35	ABprppapa	242	0	0	0		0	0	0	0	0
135	1	143	45	-1	528	420	7.4	33	ABalppaap	327	-776	0	0		0	0	0	0	0
136	1	124	8	-1	474	348	12.5	38	MSapaa	385	171	0	0		0	0	0	0	0
137	1	38	62	-1	540	269	23.5	39	ABarpaapa	335	-539	0	0		0	0	0	0	0
138	1	157	168	-1	228	133	17.4	36	ABarppppp	363	371	0	0		0	0	0	0	0
139	1	60	146	-1	351	404	22.4	38	ABplapaap	-55	0	0	0		0	0	0	0	0
140	1	125	76	-1	610	203	18.0	33	ABalaappa	130	0	0	0		0	0	0	0	0
141	1	65	90	-1	290	175	23.4	39	ABarpppap	385	-131	0	0		0	0	0	0	0
142	1	59	166	-1	211	116	5.4	34	ABprppppa	336	263	0	0		0	0	0	0	0
143	1	93	28	172	384	230	6.6	40	MSpapa	239	-485	0	0		0	0	0	0	0
144	1	76	133	-1	568	241	19.6	36	ABalappap	348	-424	0	0		0	0	0	0	0
145	1	71	170	-1	268	181	13.0	39	Epra	385	-104	0	0		0	0	0	0	0
146	1	165	69	-1	496	198	22.3	35	ABarpapap	359	90	0	0		0	0	0	0	0
147	1	14	161	-1	406	378	18.3	38	ABalppppp	349	539	0	0		0	0	0	0	0
148	1	28	63	-1	85	245	9.5	40	Cppp	661	0	0	0		0	0	0	0	0
149	1	41	107	-1	405	307	16.2	41	Eala	403	548	0	0		0	0	0	0	0
150	1	139	3	-1	512	143	19.5	37	ABpraapaa	350	591	0	0		0	0	0	0	0
151	1	74	96	-1	433	206	5.9	35	ABarapapp	354	21	0	0		0	0	0	0	0
152	1	3	31	-1	482	343	22.0	37	ABplaaapa	372	-502	0	0		0	0	0	0	0
153	1	18	99	-1	432	115	21.3	36	ABpraapap	114	0	0	0		0	0	0	0	0
154	1	145	119	-1	329	145	5.4	35	ABprpappa	340	-156	0	0		0	0	0	0	0
155	1	114	162	-1	188	200	6.4	38	Dpp	386	731	0	0		0	0	0	0	0
156	1	104	13	-1	302	81	21.3	37	ABprapapa	371	554	0	0		0	0	0	0	0
157	1	130	154	-1	264	172	7.2	36	Dpa	334	148	0	0		0	0	0	0	0
158	1	13	147	-1	135	279	19.6	41	Caap	412	606	0	0		0	0	0	0	0
159	1	113	85	-1	553	366	5.6	33	ABalpapap	314	449	0	0		0	0	0	0	0
160	1	81	16	-1	521	305	4.8	34	ABaraappa	635	0	0	0		0	0	0	0	0
161	1	121	122	-1	638	238	14.7	35	ABalaapaa	-142	0	0	0		0	0	0	0	0
162	1	118	20	-1	526	244	17.8	38	ABalapppa	320	292	0	0		0	0	0	0	0
163	1	109	108	-1	543	289	15.5	33	MSaaaap	279	177	0	0		0	0	0	0	0
164	1	23	56	-1	405	186	12.9	36	MSppap	349	177	0	0		0	0	0	0	0
165	1	43	33	-1	372	167	22.3	37	ABarpppaa	355	-417	0	0		0	0	0	0	0
166	1	101	79	-1	361	242	22.8	40	ABarppaap	387	1532	0	0		0	0	0	0	0
167	1	83	117	-1	416	286	22.5	37	ABarppaaa	353	-419	0	0		0	0	0	0	0
168	1	132	171	-1	197	255	23.7	45	Caaa	187	0	0	0		0	0	0	0	0
169	1	154	148	-1	476	281	17.4	37	ABalapppp	-53	0	0	0		0	0	0	0	0
