# Supplementary material for: The AP-2 Transcription Factor APTF-2 Is Required for Neuroblast and Epidermal Morphogenesis in Caenorhabditis elegans Embryogenesis
Source: PLoS Genet. 2016 May 13;12(5):e1006048. doi: 10.1371/journal.pgen.1006048 (PMC4866721; doi:10.1371/journal.pgen.1006048)
Supplement: S6 Text — (ZIP) [file pgen.1006048.s034.zip › nuclei/t096-nuclei]

1	1	52	47	-1	351	353	10.6	36	MSappa	359	57	0	0		0	0	0	0	0
2	1	93	73	-1	335	89	16.2	38	ABpraappp	236	0	0	0		0	0	0	0	0
3	1	150	127	-1	516	145	19.5	37	ABpraapaa	312	-244	0	0		0	0	0	0	0
4	1	49	149	-1	196	76	15.1	34	ABprappap	-112	0	0	0		0	0	0	0	0
5	1	21	162	-1	428	241	17.7	40	Eara	408	183	0	0		0	0	0	0	0
6	1	26	106	-1	625	261	18.3	35	ABalaaapp	339	559	0	0		0	0	0	0	0
7	1	5	84	-1	423	393	6.4	33	ABplpapaa	111	0	0	0		0	0	0	0	0
8	1	136	86	-1	474	351	12.5	38	MSapaa	352	-120	0	0		0	0	0	0	0
9	1	30	52	-1	660	291	11.0	33	ABaraaaaa	505	0	0	0		0	0	0	0	0
10	1	15	59	-1	354	126	13.4	33	ABprpaapp	-15	0	0	0		0	0	0	0	0
11	1	119	41	-1	398	117	22.7	37	ABprapaaa	336	445	0	0		0	0	0	0	0
12	1	27	164	-1	461	167	22.3	35	ABarpappa	357	-258	0	0		0	0	0	0	0
13	1	156	38	-1	312	81	20.5	36	ABprapapa	324	46	0	0		0	0	0	0	0
14	1	40	159	-1	614	379	12.5	39	ABalpaapa	389	-551	0	0		0	0	0	0	0
15	1	60	53	-1	396	109	9.5	35	ABprpaaap	490	0	0	0		0	0	0	0	0
16	1	160	14	-1	523	303	4.9	34	ABaraappa	-163	0	0	0		0	0	0	0	0
17	1	75	63	-1	354	98	9.3	33	ABprppaaa	294	98	0	0		0	0	0	0	0
18	1	42	27	-1	284	341	22.7	37	ABplapapp	363	1199	0	0		0	0	0	0	0
19	1	92	61	-1	446	440	20.5	37	ABplaapap	321	151	0	0		0	0	0	0	0
20	1	162	128	-1	535	241	18.3	36	ABalapppa	363	247	0	0		0	0	0	0	0
21	1	8	92	-1	528	177	6.4	32	ABarappaa	679	0	0	0		0	0	0	0	0
22	1	3	43	-1	621	283	5.1	32	ABaraaaap	315	723	0	0		0	0	0	0	0
23	1	19	105	-1	298	307	15.0	40	Ealp	361	83	0	0		0	0	0	0	0
24	1	54	18	-1	272	70	14.9	35	ABprappaa	351	531	0	0		0	0	0	0	0
25	1	50	161	-1	229	75	20.6	38	ABprapapp	284	0	0	0		0	0	0	0	0
26	1	22	22	-1	294	404	20.3	37	ABplappaa	354	803	0	0		0	0	0	0	0
27	1	112	66	-1	516	248	5.2	34	ABarapaap	328	334	0	0		0	0	0	0	0
28	1	143	130	-1	400	246	6.5	30	MSpapaa	209	181	0	0		0	0	0	0	0
29	1	9	49	-1	607	328	5.2	33	ABaraapaa	175	0	0	0		0	0	0	0	0
30	1	16	87	-1	180	380	14.2	34	ABplpppap	-63	0	0	0		0	0	0	0	0
31	1	152	143	-1	481	346	22.3	37	ABplaaapa	83	0	0	0		0	0	0	0	0
32	1	58	113	-1	125	314	11.0	43	Capp	428	775	0	0		0	0	0	0	0
33	1	165	12	-1	372	167	22.6	37	ABarpppaa	363	-1	0	0		0	0	0	0	0
34	1	105	58	-1	558	288	6.7	34	ABaraapap	326	196	0	0		0	0	0	0	0
35	1	68	147	-1	141	119	9.1	35	ABprpppap	-335	0	0	0		0	0	0	0	0
36	1	66	25	-1	573	209	7.5	34	ABaraaapp	326	-484	0	0		0	0	0	0	0
37	1	71	37	-1	606	373	7.3	33	ABalpaaap	319	-394	0	0		0	0	0	0	0
38	1	118	64	-1	337	373	5.6	36	ABplpappa	89	0	0	0		0	0	0	0	0
39	1	82	99	-1	495	213	5.3	34	ABarapapa	402	0	0	0		0	0	0	0	0
40	1	31	94	-1	250	402	10.9	33	ABplpppaa	29	0	0	0		0	0	0	0	0
41	1	78	70	-1	275	424	15.4	33	ABplppapa	293	0	0	0		0	0	0	0	0
42	1	55	98	-1	410	140	14.9	32	ABprpaapa	291	62	0	0		0	0	0	0	0
43	1	111	62	-1	657	309	16.6	36	ABalaaapa	364	-112	0	0		0	0	0	0	0
44	1	73	134	-1	454	154	11.2	34	ABarapppp	344	-846	0	0		0	0	0	0	0
45	1	135	7	-1	529	424	7.4	34	ABalppaap	312	752	0	0		0	0	0	0	0
46	1	12	140	-1	361	187	13.0	36	MSpppa	358	-281	0	0		0	0	0	0	0
47	1	117	170	-1	410	179	22.4	36	ABarpappp	354	211	0	0		0	0	0	0	0
48	1	6	150	-1	411	418	23.7	36	ABplapaaa	361	-425	0	0		0	0	0	0	0
49	1	94	169	-1	305	155	18.6	38	ABarppppa	381	38	0	0		0	0	0	0	0
50	1	4	30	-1	594	230	4.7	33	ABarapaaa	163	0	0	0		0	0	0	0	0
51	1	36	131	-1	497	436	18.4	36	ABplaapaa	338	0	0	0		0	0	0	0	0
52	1	48	85	-1	450	104	10.6	33	ABprpaaaa	367	0	0	0		0	0	0	0	0
53	1	89	163	-1	473	427	12.6	35	ABplpaaaa	332	177	0	0		0	0	0	0	0
54	1	85	8	-1	113	181	8.8	39	Cppa	389	732	0	0		0	0	0	0	0
55	1	80	157	-1	187	353	20.6	35	ABplapppa	334	1044	0	0		0	0	0	0	0
56	1	164	15	-1	416	186	13.5	35	MSppap	309	825	0	0		0	0	0	0	0
57	1	131	96	-1	424	95	17.3	36	ABpraappa	68	0	0	0		0	0	0	0	0
58	1	35	36	-1	303	232	5.4	38	MSpapp	382	-140	0	0		0	0	0	0	0
59	1	98	107	-1	362	313	6.6	31	MSaapap	208	443	0	0		0	0	0	0	0
60	1	37	81	139	475	297	11.1	37	MSaaap	230	430	0	0		0	0	0	0	0
61	1	113	51	-1	462	268	5.8	34	ABaraappp	39	0	0	0		0	0	0	0	0
62	1	137	122	-1	533	279	23.6	39	ABarpaapa	395	-249	0	0		0	0	0	0	0
63	1	148	151	-1	93	247	7.7	41	Cppp	398	252	0	0		0	0	0	0	0
64	1	76	114	-1	346	423	9.4	33	ABplppaaa	288	-567	0	0		0	0	0	0	0
65	1	46	82	-1	316	304	5.3	36	MSaapp	354	-195	0	0		0	0	0	0	0
66	1	2	71	-1	650	334	8.1	34	ABalpaaaa	270	0	0	0		0	0	0	0	0
67	1	65	116	-1	543	181	21.7	37	ABarpapaa	370	323	0	0		0	0	0	0	0
68	1	34	123	-1	431	243	11.1	37	MSpaap	395	0	0	0		0	0	0	0	0
69	1	146	102	-1	491	204	22.5	37	ABarpapap	361	98	0	0		0	0	0	0	0
70	1	61	88	-1	473	151	6.4	33	ABarappap	337	-398	0	0		0	0	0	0	0
71	1	96	50	-1	295	79	10.2	34	ABprppaap	301	-687	0	0		0	0	0	0	0
72	1	87	89	-1	575	351	24.7	38	ABalapapa	377	804	0	0		0	0	0	0	0
73	1	67	158	-1	591	209	13.3	34	ABalaapap	94	0	0	0		0	0	0	0	0
74	1	29	68	-1	613	253	8.3	35	ABaraaapa	142	0	0	0		0	0	0	0	0
75	1	72	3	-1	84	227	13.5	34	Cpapp	245	-397	0	0		0	0	0	0	0
76	1	140	119	-1	611	211	18.1	33	ABalaappa	153	0	0	0		0	0	0	0	0
77	1	28	32	-1	416	445	11.1	34	ABplpaapa	305	27	0	0		0	0	0	0	0
78	1	17	142	-1	157	155	21.7	37	Cpaap	300	2410	0	0		0	0	0	0	0
79	1	166	148	-1	359	244	23.2	40	ABarppaap	402	469	0	0		0	0	0	0	0
80	1	116	57	-1	551	162	9.9	34	ABpraaaap	-118	0	0	0		0	0	0	0	0
81	1	17	78	-1	231	142	21.5	37	Cpaaa	310	524	0	0		0	0	0	0	0
82	1	20	101	-1	224	381	8.4	33	ABplppppa	82	0	0	0		0	0	0	0	0
83	1	86	6	-1	431	316	7.4	31	MSaapaa	228	1115	0	0		0	0	0	0	0
84	1	114	145	-1	569	378	17.3	36	ABalpppaa	348	120	0	0		0	0	0	0	0
85	1	159	67	-1	552	368	5.5	33	ABalpapap	333	-675	0	0		0	0	0	0	0
86	1	39	80	-1	290	411	10.7	33	ABplppaap	230	0	0	0		0	0	0	0	0
87	1	97	166	-1	484	183	15.3	37	MSppaa	353	-857	0	0		0	0	0	0	0
88	1	64	10	-1	669	329	12.2	34	ABalaaaar	65	0	0	0		0	0	0	0	0
89	1	25	20	-1	274	371	7.2	34	ABplpappp	304	434	0	0		0	0	0	0	0
90	1	141	13	-1	296	175	22.8	43	ABarpppap	411	-454	0	0		0	0	0	0	0
91	1	63	76	-1	515	421	10.7	34	ABalppapa	331	-470	0	0		0	0	0	0	0
92	1	129	138	-1	455	261	22.9	40	ABarpaapp	390	-272	0	0		0	0	0	0	0
93	1	33	54	-1	165	100	16.2	33	ABprapppa	282	-38	0	0		0	0	0	0	0
94	1	79	103	-1	587	169	15.4	34	ABpraaaaa	221	0	0	0		0	0	0	0	0
95	1	45	19	-1	465	396	7.2	33	ABalppapp	310	-76	0	0		0	0	0	0	0
96	1	151	44	-1	438	206	5.6	35	ABarapapp	337	-875	0	0		0	0	0	0	0
97	1	44	1	-1	155	198	12.9	40	Eprp	382	-496	0	0		0	0	0	0	0
98	1	56	90	-1	473	333	5.0	36	ABalpappp	161	0	0	0		0	0	0	0	0
99	1	153	95	-1	437	118	21.2	36	ABpraapap	350	810	0	0		0	0	0	0	0
100	1	14	126	-1	312	236	16.1	41	Earp	412	-32	0	0		0	0	0	0	0
101	1	101	156	-1	641	371	18.2	38	ABalaaaal	95	0	0	0		0	0	0	0	0
102	1	74	5	-1	333	421	16.3	38	ABplaappp	68	0	0	0		0	0	0	0	0
103	1	132	69	-1	563	422	14.5	34	ABalppaaa	-74	0	0	0		0	0	0	0	0
104	1	41	42	-1	295	364	13.0	37	MSappp	368	560	0	0		0	0	0	0	0
105	1	1	173	-1	173	266	6.7	38	Dap	355	81	0	0		0	0	0	0	0
106	1	81	11	-1	419	407	11.4	33	ABplpaaap	50	0	0	0		0	0	0	0	0
107	1	149	16	-1	408	312	16.7	42	Eala	421	1123	0	0		0	0	0	0	0
108	1	163	152	-1	538	296	15.9	35	MSaaaap	333	147	0	0		0	0	0	0	0
109	1	72	135	-1	105	187	20.0	35	Cpapa	319	-345	0	0		0	0	0	0	0
110	1	43	117	-1	227	111	10.3	34	ABprppapp	328	-850	0	0		0	0	0	0	0
111	1	110	121	-1	639	313	21.4	38	ABalapaaa	344	192	0	0		0	0	0	0	0
112	1	124	28	-1	462	108	15.6	36	ABpraaapp	325	-482	0	0		0	0	0	0	0
113	1	53	40	-1	481	237	13.8	32	MSpaaap	275	441	0	0		0	0	0	0	0
114	1	133	167	-1	253	225	9.3	38	Z2	300	-20	0	0		0	0	0	0	0
115	1	100	75	-1	505	177	10.5	33	ABarapppa	328	154	0	0		0	0	0	0	0
116	1	103	56	-1	535	348	20.6	37	ABalapapp	372	86	0	0		0	0	0	0	0
117	1	167	141	-1	417	283	23.6	41	ABarppaaa	411	1040	0	0		0	0	0	0	0
118	1	47	160	-1	473	380	18.0	36	ABalppppa	328	-184	0	0		0	0	0	0	0
119	1	154	111	-1	339	155	5.1	35	ABprpappa	337	-470	0	0		0	0	0	0	0
120	1	77	77	-1	546	355	10.6	34	ABalpaapp	178	0	0	0		0	0	0	0	0
121	1	128	35	-1	507	369	6.0	33	ABalpappa	127	0	0	0		0	0	0	0	0
122	1	161	125	-1	645	245	15.2	35	ABalaapaa	-126	0	0	0		0	0	0	0	0
123	1	99	171	-1	371	427	12.7	34	ABplpaapp	412	0	0	0		0	0	0	0	0
124	1	127	154	-1	355	335	22.7	38	ABplapapa	368	-203	0	0		0	0	0	0	0
125	1	126	165	-1	608	364	22.0	38	ABalapaap	383	-304	0	0		0	0	0	0	0
126	1	38	174	-1	226	376	21.4	38	ABplappap	381	-60	0	0		0	0	0	0	0
127	1	91	65	-1	552	237	12.2	33	MSpaaaa	262	-1134	0	0		0	0	0	0	0
128	1	18	31	-1	111	136	13.5	33	ABprapppp	318	1210	0	0		0	0	0	0	0
129	1	90	24	-1	377	382	5.8	33	ABplpapap	-224	0	0	0		0	0	0	0	0
130	1	102	129	-1	564	409	21.4	36	ABplaaaaa	367	911	0	0		0	0	0	0	0
131	1	59	83	-1	400	350	12.9	38	MSapap	372	-428	0	0		0	0	0	0	0
132	1	62	168	-1	162	139	4.6	34	ABprppppp	335	262	0	0		0	0	0	0	0
133	1	144	39	-1	574	250	19.6	37	ABalappap	333	156	0	0		0	0	0	0	0
134	1	109	132	-1	332	118	22.6	35	ABprapaap	344	-460	0	0		0	0	0	0	0
135	1	104	100	-1	337	167	10.2	36	MSpppp	346	1162	0	0		0	0	0	0	0
136	1	88	93	-1	225	383	16.6	33	ABplppapp	61	0	0	0		0	0	0	0	0
137	1	107	74	-1	375	170	6.6	32	ABprpapap	-63	0	0	0		0	0	0	0	0
138	1	121	153	-1	496	384	24.2	39	ABplaaaap	356	431	0	0		0	0	0	0	0
139	1	122	144	-1	162	335	8.6	44	Capa	391	-242	0	0		0	0	0	0	0
140	1	106	110	-1	191	87	10.1	34	ABprpppaa	292	-13	0	0		0	0	0	0	0
141	1	70	29	-1	425	151	5.7	32	ABprpapaa	284	-211	0	0		0	0	0	0	0
142	1	10	9	-1	185	254	15.3	41	Eplp	255	0	0	0		0	0	0	0	0
143	1	7	4	-1	594	314	19.3	34	ABalappaa	335	1628	0	0		0	0	0	0	0
144	1	13	91	-1	406	345	22.8	39	ABplaaapp	250	0	0	0		0	0	0	0	0
145	1	125	172	-1	511	394	16.6	36	ABalpppap	598	0	0	0		0	0	0	0	0
146	1	139	23	-1	348	399	22.4	37	ABplapaap	352	1060	0	0		0	0	0	0	0
147	1	158	118	137	129	279	18.8	42	Caap	409	-257	0	0		0	0	0	0	0
148	1	169	97	-1	481	283	17.6	37	ABalapppp	351	841	0	0		0	0	0	0	0
149	1	69	79	-1	599	285	23.9	38	ABarpaaaa	109	0	0	0		0	0	0	0	0
150	1	108	104	-1	609	303	13.3	32	MSaaaaa	-134	0	0	0		0	0	0	0	0
151	1	57	45	-1	183	367	6.5	33	ABplppppp	608	0	0	0		0	0	0	0	0
152	1	32	146	-1	306	285	9.9	35	Z3	343	334	0	0		0	0	0	0	0
153	1	83	34	-1	278	116	6.2	35	ABprpappp	310	-700	0	0		0	0	0	0	0
154	1	157	2	-1	269	173	7.5	36	Dpa	362	598	0	0		0	0	0	0	0
155	1	95	33	-1	534	140	13.9	35	ABpraaapa	292	74	0	0		0	0	0	0	0
156	1	24	60	-1	143	351	17.0	35	ABplapppp	305	-1044	0	0		0	0	0	0	0
157	1	23	109	-1	409	447	18.0	37	ABplaappa	371	-108	0	0		0	0	0	0	0
158	1	123	120	-1	541	186	16.9	34	ABalaappp	337	96	0	0		0	0	0	0	0
159	1	51	21	-1	584	408	7.9	33	ABalpapaa	306	-351	0	0		0	0	0	0	0
160	1	134	155	-1	291	117	13.3	34	ABprppapa	344	-709	0	0		0	0	0	0	0
161	1	147	55	-1	407	378	18.7	37	ABalppppp	367	518	0	0		0	0	0	0	0
162	1	155	133	-1	195	197	6.4	39	Dpp	227	0	0	0		0	0	0	0	0
163	1	130	115	-1	251	302	6.9	37	Daa	364	1293	0	0		0	0	0	0	0
164	1	120	48	-1	565	227	23.5	38	ABarpaaap	362	91	0	0		0	0	0	0	0
165	1	84	136	-1	235	301	22.4	40	ABarppapp	376	42	0	0		0	0	0	0	0
166	1	142	17	-1	221	114	5.4	34	ABprppppa	142	0	0	0		0	0	0	0	0
167	1	115	124	-1	306	253	22.3	42	ABarppapa	420	680	0	0		0	0	0	0	0
168	1	138	108	-1	230	125	16.4	37	ABarppppp	76	0	0	0		0	0	0	0	0
169	1	11	26	-1	247	278	15.7	44	Epla	445	190	0	0		0	0	0	0	0
170	1	145	72	-1	273	181	13.4	41	Epra	402	425	0	0		0	0	0	0	0
171	1	168	46	-1	190	249	23.5	47	Caaa	307	0	0	0		0	0	0	0	0
172	1	143	112	-1	352	236	7.1	30	MSpapap	88	0	0	0		0	0	0	0	0
173	0	85	-1	-1	65	163	7.2	31		174	105	0	0		0	0	0	0	0
