# Supplementary material for: The AP-2 Transcription Factor APTF-2 Is Required for Neuroblast and Epidermal Morphogenesis in Caenorhabditis elegans Embryogenesis
Source: PLoS Genet. 2016 May 13;12(5):e1006048. doi: 10.1371/journal.pgen.1006048 (PMC4866721; doi:10.1371/journal.pgen.1006048)
Supplement: S6 Text — (ZIP) [file pgen.1006048.s034.zip › nuclei/t097-nuclei]

1	1	97	92	-1	152	201	13.3	39	Eprp	393	969	0	0		0	0	0	0	0
2	1	154	141	-1	274	172	8.1	37	Dpa	367	-206	0	0		0	0	0	0	0
3	1	75	108	-1	81	227	12.2	34	Cpapp	241	0	0	0		0	0	0	0	0
4	1	143	129	-1	590	311	19.3	35	ABalappaa	295	680	0	0		0	0	0	0	0
5	1	102	12	-1	325	421	16.5	38	ABplaappp	358	-34	0	0		0	0	0	0	0
6	1	83	161	-1	427	320	7.3	32	MSaapaa	291	553	0	0		0	0	0	0	0
7	1	45	33	-1	527	424	7.4	33	ABalppaap	298	446	0	0		0	0	0	0	0
8	1	54	121	-1	119	183	8.6	41	Cppa	394	533	0	0		0	0	0	0	0
9	1	142	102	-1	182	257	15.6	40	Eplp	399	514	0	0		0	0	0	0	0
10	1	88	118	-1	669	331	12.5	33	ABalaaaar	-190	0	0	0		0	0	0	0	0
11	1	106	119	-1	420	406	10.7	33	ABplpaaap	320	1260	0	0		0	0	0	0	0
12	1	33	35	-1	372	164	22.7	37	ABarpppaa	35	0	0	0		0	0	0	0	0
13	1	90	1	-1	297	177	22.9	41	ABarpppap	420	-740	0	0		0	0	0	0	0
14	1	16	123	-1	524	301	4.8	33	ABaraappa	331	527	0	0		0	0	0	0	0
15	1	56	173	-1	424	188	13.7	37	MSppap	358	-107	0	0		0	0	0	0	0
16	1	107	5	-1	409	315	16.6	40	Eala	405	74	0	0		0	0	0	0	0
17	1	166	22	-1	230	115	5.6	34	ABprppppa	327	-117	0	0		0	0	0	0	0
18	1	24	71	-1	270	70	14.4	35	ABprappaa	329	350	0	0		0	0	0	0	0
19	1	95	31	-1	461	398	6.9	34	ABalppapp	338	325	0	0		0	0	0	0	0
20	1	89	86	-1	269	377	7.5	33	ABplpappp	401	0	0	0		0	0	0	0	0
21	1	159	16	-1	578	405	7.6	33	ABalpapaa	222	0	0	0		0	0	0	0	0
22	1	26	170	-1	285	398	20.5	39	ABplappaa	448	0	0	0		0	0	0	0	0
23	1	146	111	-1	340	392	22.4	37	ABplapaap	358	743	0	0		0	0	0	0	0
24	1	129	69	-1	376	373	5.6	33	ABplpapap	326	-542	0	0		0	0	0	0	0
25	1	36	103	-1	572	215	7.6	35	ABaraaapp	352	395	0	0		0	0	0	0	0
26	1	169	124	-1	248	283	15.9	43	Epla	416	641	0	0		0	0	0	0	0
27	1	18	64	-1	280	340	22.5	38	ABplapapp	382	-276	0	0		0	0	0	0	0
28	1	112	38	-1	466	109	15.9	36	ABpraaapp	356	143	0	0		0	0	0	0	0
29	1	141	39	-1	431	146	5.9	33	ABprpapaa	313	-566	0	0		0	0	0	0	0
30	1	50	160	-1	591	231	4.7	33	ABarapaaa	-223	0	0	0		0	0	0	0	0
31	1	128	147	-1	114	134	12.6	33	ABprapppp	178	0	0	0		0	0	0	0	0
32	1	77	59	-1	406	445	11.4	33	ABplpaapa	294	658	0	0		0	0	0	0	0
33	1	155	3	-1	535	138	14.8	34	ABpraaapa	97	0	0	0		0	0	0	0	0
34	1	153	8	-1	282	114	5.8	35	ABprpappp	348	339	0	0		0	0	0	0	0
35	1	121	112	-1	505	366	5.7	34	ABalpappa	108	0	0	0		0	0	0	0	0
36	1	58	49	-1	300	222	5.2	39	MSpapp	390	49	0	0		0	0	0	0	0
37	1	37	93	-1	610	376	7.0	33	ABalpaaap	311	173	0	0		0	0	0	0	0
38	1	13	2	-1	312	76	20.3	36	ABprapapa	338	415	0	0		0	0	0	0	0
39	1	133	122	-1	583	253	19.5	36	ABalappap	366	-488	0	0		0	0	0	0	0
40	1	113	68	-1	486	242	14.1	33	MSpaaap	309	0	0	0		0	0	0	0	0
41	1	11	70	-1	398	117	23.1	37	ABprapaaa	342	37	0	0		0	0	0	0	0
42	1	104	166	-1	297	361	13.0	38	MSappp	363	570	0	0		0	0	0	0	0
43	1	22	144	-1	621	289	5.0	31	ABaraaaap	294	25	0	0		0	0	0	0	0
44	1	96	140	-1	445	209	5.3	35	ABarapapp	-42	0	0	0		0	0	0	0	0
45	1	151	51	-1	180	367	7.1	33	ABplppppp	286	608	0	0		0	0	0	0	0
46	1	171	42	-1	194	240	23.3	46	Caaa	575	0	0	0		0	0	0	0	0
47	1	1	164	-1	350	347	10.1	36	MSappa	346	-317	0	0		0	0	0	0	0
48	1	164	139	-1	566	229	23.5	36	ABarpaaap	351	46	0	0		0	0	0	0	0
49	1	29	137	-1	608	326	5.3	33	ABaraapaa	248	0	0	0		0	0	0	0	0
50	1	71	99	-1	308	84	10.3	34	ABprppaap	68	0	0	0		0	0	0	0	0
51	1	61	19	-1	473	268	6.4	34	ABaraappp	348	134	0	0		0	0	0	0	0
52	1	9	75	-1	661	293	11.1	34	ABaraaaaa	-259	0	0	0		0	0	0	0	0
53	1	15	13	-1	402	107	9.6	34	ABprpaaap	81	0	0	0		0	0	0	0	0
54	1	93	84	-1	163	104	15.7	34	ABprapppa	291	-347	0	0		0	0	0	0	0
55	1	161	76	-1	406	378	19.1	37	ABalppppp	-107	0	0	0		0	0	0	0	0
56	1	116	146	-1	533	347	20.7	38	ABalapapp	338	320	0	0		0	0	0	0	0
57	1	80	61	-1	552	163	11.2	33	ABpraaaap	116	0	0	0		0	0	0	0	0
58	1	34	23	-1	565	293	7.1	34	ABaraapap	322	286	0	0		0	0	0	0	0
59	1	10	109	-1	364	122	13.5	33	ABprpaapp	337	161	0	0		0	0	0	0	0
60	1	156	26	-1	136	342	17.4	33	ABplapppp	317	171	0	0		0	0	0	0	0
61	1	19	162	-1	436	438	20.1	37	ABplaapap	323	-163	0	0		0	0	0	0	0
62	1	43	143	-1	657	322	17.2	36	ABalaaapa	342	-71	0	0		0	0	0	0	0
63	1	17	45	-1	361	97	8.9	31	ABprppaaa	278	-1115	0	0		0	0	0	0	0
64	1	38	157	-1	332	369	5.7	36	ABplpappa	297	107	0	0		0	0	0	0	0
65	1	127	155	-1	561	238	12.6	34	MSpaaaa	314	-1116	0	0		0	0	0	0	0
66	1	27	47	-1	522	249	5.0	33	ABarapaap	114	0	0	0		0	0	0	0	0
67	1	85	94	-1	549	366	5.6	34	ABalpapap	8	0	0	0		0	0	0	0	0
68	1	74	57	-1	615	256	7.6	35	ABaraaapa	-192	0	0	0		0	0	0	0	0
69	1	103	135	-1	555	426	14.3	34	ABalppaaa	321	732	0	0		0	0	0	0	0
70	1	41	136	-1	267	419	15.6	33	ABplppapa	287	409	0	0		0	0	0	0	0
71	1	66	4	-1	647	334	8.3	33	ABalpaaaa	317	802	0	0		0	0	0	0	0
72	1	170	159	-1	275	179	13.7	41	Epra	415	-108	0	0		0	0	0	0	0
73	1	2	72	-1	340	92	16.7	38	ABpraappp	91	0	0	0		0	0	0	0	0
74	1	137	171	-1	382	170	6.6	32	ABprpapap	315	1361	0	0		0	0	0	0	0
75	1	115	7	-1	509	169	10.3	34	ABarapppa	344	0	0	0		0	0	0	0	0
76	1	91	40	-1	506	420	10.4	34	ABalppapa	135	0	0	0		0	0	0	0	0
77	1	120	63	-1	541	364	11.1	35	ABalpaapp	353	-669	0	0		0	0	0	0	0
78	1	81	50	-1	234	140	21.9	38	Cpaaa	386	-810	0	0		0	0	0	0	0
79	1	149	130	-1	590	284	24.0	37	ABarpaaaa	342	-200	0	0		0	0	0	0	0
80	1	86	29	-1	285	410	10.5	33	ABplppaap	215	0	0	0		0	0	0	0	0
81	1	60	62	-1	502	310	11.1	30	MSaaapa	204	-806	0	0		0	0	0	0	0
82	1	65	14	-1	310	303	5.2	37	MSaapp	120	0	0	0		0	0	0	0	0
83	1	131	17	-1	395	353	13.1	38	MSapap	378	263	0	0		0	0	0	0	0
84	1	7	74	-1	419	392	6.2	34	ABplpapaa	131	0	0	0		0	0	0	0	0
85	1	52	104	-1	454	105	10.8	33	ABprpaaaa	-62	0	0	0		0	0	0	0	0
86	1	8	30	-1	472	353	12.6	37	MSapaa	371	536	0	0		0	0	0	0	0
87	1	30	9	-1	171	374	14.4	34	ABplpppap	322	1297	0	0		0	0	0	0	0
88	1	70	117	-1	476	155	6.3	32	ABarappap	328	-970	0	0		0	0	0	0	0
89	1	72	11	-1	573	349	24.8	38	ABalapapa	-190	0	0	0		0	0	0	0	0
90	1	98	127	-1	467	332	4.7	35	ABalpappp	328	-164	0	0		0	0	0	0	0
91	1	144	73	-1	398	342	22.7	38	ABplaaapp	348	358	0	0		0	0	0	0	0
92	1	21	152	-1	536	175	6.8	31	ABarappaa	282	674	0	0		0	0	0	0	0
93	1	136	90	-1	219	380	16.5	36	ABplppapp	151	0	0	0		0	0	0	0	0
94	1	40	65	-1	242	402	11.4	33	ABplpppaa	14	0	0	0		0	0	0	0	0
95	1	99	115	-1	439	122	21.3	37	ABpraapap	342	188	0	0		0	0	0	0	0
96	1	57	54	-1	424	93	17.7	36	ABpraappa	342	-40	0	0		0	0	0	0	0
97	1	148	133	-1	486	279	18.2	38	ABalapppp	382	609	0	0		0	0	0	0	0
98	1	42	165	-1	415	135	14.5	33	ABprpaapa	-169	0	0	0		0	0	0	0	0
99	1	39	106	-1	500	211	5.7	34	ABarapapa	88	0	0	0		0	0	0	0	0
100	1	135	80	-1	345	165	10.6	36	MSpppp	-46	0	0	0		0	0	0	0	0
101	1	82	55	-1	217	378	9.1	34	ABplppppa	391	0	0	0		0	0	0	0	0
102	1	69	67	-1	488	211	22.6	37	ABarpapap	353	55	0	0		0	0	0	0	0
103	1	94	174	-1	588	169	15.3	33	ABpraaaaa	325	-647	0	0		0	0	0	0	0
104	1	150	101	-1	609	307	13.3	34	MSaaaaa	172	0	0	0		0	0	0	0	0
105	1	23	168	-1	303	307	14.6	39	Ealp	397	388	0	0		0	0	0	0	0
106	1	6	97	-1	632	264	18.3	35	ABalaaapp	344	-1237	0	0		0	0	0	0	0
107	1	59	151	-1	358	304	6.7	31	MSaapap	97	0	0	0		0	0	0	0	0
108	1	168	87	-1	223	127	16.6	37	ABarppppp	92	0	0	0		0	0	0	0	0
109	1	157	132	-1	397	447	18.1	37	ABplaappa	-32	0	0	0		0	0	0	0	0
110	1	140	154	-1	193	88	10.0	33	ABprpppaa	328	358	0	0		0	0	0	0	0
111	1	119	36	-1	341	156	5.1	35	ABprpappa	323	171	0	0		0	0	0	0	0
112	1	172	66	-1	342	231	7.2	29	MSpapap	222	-215	0	0		0	0	0	0	0
113	1	32	58	-1	126	316	10.9	41	Capp	409	163	0	0		0	0	0	0	0
114	1	64	89	-1	342	422	9.0	33	ABplppaaa	30	0	0	0		0	0	0	0	0
115	1	163	44	-1	249	300	6.8	38	Daa	31	0	0	0		0	0	0	0	0
116	1	67	126	-1	536	185	21.8	36	ABarpapaa	326	692	0	0		0	0	0	0	0
117	1	110	113	-1	226	113	10.6	34	ABprppapp	90	0	0	0		0	0	0	0	0
118	1	147	107	-1	107	280	16.4	34	Caapp	274	-742	0	0		0	0	0	0	0
119	1	76	158	-1	612	212	17.6	33	ABalaappa	310	-145	0	0		0	0	0	0	0
120	1	158	167	-1	547	189	17.2	34	ABalaappp	322	604	0	0		0	0	0	0	0
121	1	111	56	-1	632	320	21.3	36	ABalapaaa	361	-244	0	0		0	0	0	0	0
122	1	62	41	-1	527	278	23.9	39	ABarpaapa	370	246	0	0		0	0	0	0	0
123	1	68	128	-1	438	242	11.4	37	MSpaap	150	0	0	0		0	0	0	0	0
124	1	167	148	-1	304	259	22.4	41	ABarppapa	410	-127	0	0		0	0	0	0	0
125	1	122	145	-1	653	253	15.2	35	ABalaapaa	-127	0	0	0		0	0	0	0	0
126	1	100	172	-1	316	230	16.6	41	Earp	414	62	0	0		0	0	0	0	0
127	1	3	81	-1	518	147	19.8	37	ABpraapaa	17	0	0	0		0	0	0	0	0
128	1	20	134	-1	538	239	18.5	36	ABalapppa	296	1027	0	0		0	0	0	0	0
129	1	130	37	-1	553	412	21.9	37	ABplaaaaa	347	-414	0	0		0	0	0	0	0
130	1	28	10	-1	408	248	6.3	30	MSpapaa	184	0	0	0		0	0	0	0	0
131	1	51	110	-1	487	441	18.8	37	ABplaapaa	133	0	0	0		0	0	0	0	0
132	1	134	43	-1	332	114	22.5	36	ABprapaap	282	832	0	0		0	0	0	0	0
133	1	162	120	-1	199	193	6.4	38	Dpp	381	1915	0	0		0	0	0	0	0
134	1	44	82	-1	458	158	11.1	34	ABarapppp	-51	0	0	0		0	0	0	0	0
135	1	109	27	-1	101	190	20.3	38	Cpapa	-419	0	0	0		0	0	0	0	0
136	1	165	53	-1	232	301	22.4	39	ABarppapp	326	0	0	0		0	0	0	0	0
137	1	147	88	-1	136	269	21.3	34	Caapa	331	499	0	0		0	0	0	0	0
138	1	92	28	-1	454	266	23.1	40	ABarpaapp	-15	0	0	0		0	0	0	0	0
139	1	60	85	-1	460	299	12.2	29	MSaaapp	221	-813	0	0		0	0	0	0	0
140	1	46	150	-1	367	187	13.5	37	MSpppa	342	-449	0	0		0	0	0	0	0
141	1	117	116	-1	412	285	23.3	40	ABarppaaa	361	745	0	0		0	0	0	0	0
142	1	78	79	-1	155	153	21.8	38	Cpaap	308	-765	0	0		0	0	0	0	0
143	1	31	125	-1	477	346	22.4	37	ABplaaapa	317	1677	0	0		0	0	0	0	0
144	1	139	98	-1	166	330	8.2	43	Capa	64	0	0	0		0	0	0	0	0
145	1	84	149	-1	567	388	17.4	36	ABalpppaa	346	771	0	0		0	0	0	0	0
146	1	152	95	-1	303	288	9.9	36	Z3	368	-108	0	0		0	0	0	0	0
147	1	35	105	-1	141	120	8.5	34	ABprpppap	339	286	0	0		0	0	0	0	0
148	1	79	24	-1	349	240	22.5	39	ABarppaap	390	-425	0	0		0	0	0	0	0
149	1	4	48	-1	194	78	15.2	34	ABprappap	-426	0	0	0		0	0	0	0	0
150	1	48	20	-1	401	419	23.5	35	ABplapaaa	359	-608	0	0		0	0	0	0	0
151	1	63	34	-1	99	245	7.1	40	Cppp	404	236	0	0		0	0	0	0	0
152	1	108	169	-1	537	298	16.3	36	MSaaaap	356	733	0	0		0	0	0	0	0
153	1	138	153	-1	487	390	24.2	39	ABplaaaap	341	-505	0	0		0	0	0	0	0
154	1	124	114	-1	347	334	22.4	37	ABplapapa	363	58	0	0		0	0	0	0	0
155	1	160	163	-1	294	114	12.6	34	ABprppapa	336	86	0	0		0	0	0	0	0
156	1	101	46	-1	640	379	18.2	37	ABalaaaal	332	424	0	0		0	0	0	0	0
157	1	55	25	-1	181	353	20.4	36	ABplapppa	303	1343	0	0		0	0	0	0	0
158	1	73	96	-1	600	211	13.2	33	ABalaapap	364	0	0	0		0	0	0	0	0
159	1	14	138	-1	606	387	12.5	40	ABalpaapa	395	50	0	0		0	0	0	0	0
160	1	118	60	-1	468	383	18.3	36	ABalppppa	349	122	0	0		0	0	0	0	0
161	1	25	18	-1	233	75	20.3	36	ABprapapp	367	-1155	0	0		0	0	0	0	0
162	1	5	32	-1	427	242	17.5	41	Eara	408	734	0	0		0	0	0	0	0
163	1	53	91	-1	468	431	12.7	41	ABplpaaaa	257	0	0	0		0	0	0	0	0
164	1	12	6	-1	462	173	22.2	36	ABarpappa	335	334	0	0		0	0	0	0	0
165	1	125	78	-1	603	372	21.6	39	ABalapaap	393	55	0	0		0	0	0	0	0
166	1	87	83	-1	491	185	15.1	37	MSppaa	370	992	0	0		0	0	0	0	0
167	1	114	15	-1	253	223	10.1	38	Z2	681	0	0	0		0	0	0	0	0
168	1	132	21	-1	168	139	4.6	34	ABprppppp	346	634	0	0		0	0	0	0	0
169	1	49	156	-1	305	154	18.6	38	ABarppppa	347	96	0	0		0	0	0	0	0
170	1	47	131	-1	412	182	22.5	38	ABarpappp	378	100	0	0		0	0	0	0	0
171	1	123	77	-1	367	422	12.5	34	ABplpaapp	305	-506	0	0		0	0	0	0	0
172	1	145	100	-1	507	403	16.2	36	ABalpppap	365	-925	0	0		0	0	0	0	0
173	1	105	52	-1	183	265	6.6	38	Dap	142	0	0	0		0	0	0	0	0
174	1	126	142	-1	221	371	21.5	37	ABplappap	-143	0	0	0		0	0	0	0	0
175	0	-1	-1	-1	65	164	7.3	30		244	121	0	0		0	0	0	0	0
