# Supplementary material for: The AP-2 Transcription Factor APTF-2 Is Required for Neuroblast and Epidermal Morphogenesis in Caenorhabditis elegans Embryogenesis
Source: PLoS Genet. 2016 May 13;12(5):e1006048. doi: 10.1371/journal.pgen.1006048 (PMC4866721; doi:10.1371/journal.pgen.1006048)
Supplement: S6 Text — (ZIP) [file pgen.1006048.s034.zip › nuclei/t098-nuclei]

1	1	13	76	-1	296	184	23.4	42	ABarpppap	420	234	0	0		0	0	0	0	0
2	1	38	143	-1	310	79	20.0	36	ABprapapa	455	0	0	0		0	0	0	0	0
3	1	33	32	-1	534	135	15.1	34	ABpraaapa	329	-840	0	0		0	0	0	0	0
4	1	71	15	-1	646	340	8.1	33	ABalpaaaa	107	0	0	0		0	0	0	0	0
5	1	16	89	-1	407	315	17.3	40	Eala	407	-636	0	0		0	0	0	0	0
6	1	164	166	-1	464	178	21.7	36	ABarpappa	365	-195	0	0		0	0	0	0	0
7	1	75	48	-1	515	163	10.2	33	ABarapppa	331	-1257	0	0		0	0	0	0	0
8	1	34	127	-1	290	121	5.7	34	ABprpappp	341	452	0	0		0	0	0	0	0
9	1	87	170	-1	174	372	14.5	33	ABplpppap	332	67	0	0		0	0	0	0	0
10	1	130	163	-1	406	252	6.2	32	MSpapaa	309	827	0	0		0	0	0	0	0
11	1	89	153	-1	573	347	24.5	37	ABalapapa	374	154	0	0		0	0	0	0	0
12	1	5	150	-1	322	422	16.5	37	ABplaappp	-51	0	0	0		0	0	0	0	0
13	1	53	4	-1	408	108	9.2	33	ABprpaaap	395	0	0	0		0	0	0	0	0
14	1	82	13	-1	307	300	5.3	37	MSaapp	126	0	0	0		0	0	0	0	0
15	1	167	169	-1	251	220	10.4	38	Z2	392	0	0	0		0	0	0	0	0
16	1	21	101	-1	574	404	7.4	33	ABalpapaa	252	0	0	0		0	0	0	0	0
17	1	83	65	-1	399	358	13.4	37	MSapap	375	-118	0	0		0	0	0	0	0
18	1	161	103	-1	239	77	20.4	38	ABprapapp	362	991	0	0		0	0	0	0	0
19	1	51	57	-1	480	271	6.5	35	ABaraappp	314	54	0	0		0	0	0	0	0
20	1	150	37	-1	398	419	23.5	37	ABplapaaa	378	-39	0	0		0	0	0	0	0
21	1	168	155	-1	182	136	4.6	34	ABprppppp	330	1063	0	0		0	0	0	0	0
22	1	17	53	-1	238	113	6.3	34	ABprppppa	340	216	0	0		0	0	0	0	0
23	1	58	2	-1	571	294	7.3	34	ABaraapap	-73	0	0	0		0	0	0	0	0
24	1	148	114	-1	351	246	22.9	38	ABarppaap	301	146	0	0		0	0	0	0	0
25	1	157	93	-1	179	352	19.5	35	ABplapppa	294	1661	0	0		0	0	0	0	0
26	1	60	45	-1	133	334	16.9	34	ABplapppp	-145	0	0	0		0	0	0	0	0
27	1	135	121	-1	99	191	20.2	39	Cpapa	393	384	0	0		0	0	0	0	0
28	1	138	111	-1	458	269	22.8	39	ABarpaapp	391	807	0	0		0	0	0	0	0
29	1	80	43	-1	286	407	10.3	33	ABplppaap	280	-728	0	0		0	0	0	0	0
30	1	86	52	-1	476	349	12.6	35	MSapaa	313	440	0	0		0	0	0	0	0
31	1	19	176	-1	458	390	6.6	33	ABalppapp	333	505	0	0		0	0	0	0	0
32	1	162	69	-1	426	236	18.0	40	Eara	381	-392	0	0		0	0	0	0	0
33	1	7	41	-1	529	426	7.7	33	ABalppaap	68	0	0	0		0	0	0	0	0
34	1	151	131	-1	103	243	6.9	39	Cppp	149	0	0	0		0	0	0	0	0
35	1	12	129	-1	374	165	22.8	36	ABarpppaa	-330	0	0	0		0	0	0	0	0
36	1	111	104	-1	348	161	5.2	35	ABprpappa	301	469	0	0		0	0	0	0	0
37	1	129	165	-1	551	410	22.1	37	ABplaaaaa	350	201	0	0		0	0	0	0	0
38	1	28	146	-1	464	110	15.8	36	ABpraaapp	156	0	0	0		0	0	0	0	0
39	1	29	7	-1	434	148	6.2	32	ABprpapaa	328	-219	0	0		0	0	0	0	0
40	1	76	160	-1	499	416	9.3	35	ABalppapa	137	0	0	0		0	0	0	0	0
41	1	122	134	-1	518	286	23.5	39	ABarpaapa	392	827	0	0		0	0	0	0	0
42	1	46	109	-1	199	243	23.6	46	Caaa	465	-170	0	0		0	0	0	0	0
43	1	132	90	-1	331	116	22.6	36	ABprapaap	344	-1416	0	0		0	0	0	0	0
44	1	115	56	-1	252	298	7.3	37	Daa	335	-12	0	0		0	0	0	0	0
45	1	63	78	-1	363	105	8.7	31	ABprppaaa	291	-171	0	0		0	0	0	0	0
46	1	156	106	-1	640	377	18.3	36	ABalaaaal	356	356	0	0		0	0	0	0	0
47	1	66	167	-1	529	247	4.9	33	ABarapaap	319	151	0	0		0	0	0	0	0
48	1	149	115	-1	193	80	15.3	33	ABprappap	330	225	0	0		0	0	0	0	0
49	1	36	61	-1	296	225	5.4	38	MSpapp	25	0	0	0		0	0	0	0	0
50	1	78	18	-1	232	138	22.4	38	Cpaaa	379	-1408	0	0		0	0	0	0	0
51	1	45	28	-1	175	370	7.5	34	ABplppppp	-10	0	0	0		0	0	0	0	0
52	1	173	139	-1	189	261	6.4	38	Dap	383	258	0	0		0	0	0	0	0
53	1	136	23	-1	231	304	22.1	38	ABarppapp	374	-399	0	0		0	0	0	0	0
54	1	96	46	-1	418	95	18.3	35	ABpraappa	303	0	0	0		0	0	0	0	0
55	1	101	113	-1	210	379	9.7	34	ABplppppa	49	0	0	0		0	0	0	0	0
56	1	121	162	-1	633	329	21.4	35	ABalapaaa	328	542	0	0		0	0	0	0	0
57	1	68	39	-1	622	256	7.7	35	ABaraaapa	307	0	0	0		0	0	0	0	0
58	1	113	77	-1	134	311	10.8	41	Capp	396	694	0	0		0	0	0	0	0
59	1	32	16	-1	408	443	12.0	33	ABplpaapa	332	311	0	0		0	0	0	0	0
60	1	160	132	-1	471	384	18.3	36	ABalppppa	364	277	0	0		0	0	0	0	0
61	1	57	11	-1	555	165	12.3	35	ABpraaaap	160	0	0	0		0	0	0	0	0
62	1	81	51	-1	507	309	11.2	32	MSaaapa	243	-482	0	0		0	0	0	0	0
63	1	77	149	-1	541	366	11.1	35	ABalpaapp	20	0	0	0		0	0	0	0	0
64	1	27	171	-1	277	343	22.7	40	ABplapapp	392	634	0	0		0	0	0	0	0
65	1	94	54	-1	241	405	11.4	32	ABplpppaa	319	607	0	0		0	0	0	0	0
66	1	112	34	-1	341	229	7.4	30	MSpapap	242	-218	0	0		0	0	0	0	0
67	1	102	74	-1	484	215	23.2	37	ABarpapap	333	117	0	0		0	0	0	0	0
68	1	40	63	-1	490	241	14.1	34	MSpaaap	335	173	0	0		0	0	0	0	0
69	1	24	148	-1	371	377	6.0	33	ABplpapap	275	95	0	0		0	0	0	0	0
70	1	41	60	-1	400	116	23.3	36	ABprapaaa	365	128	0	0		0	0	0	0	0
71	1	18	71	-1	272	71	14.4	35	ABprappaa	-296	0	0	0		0	0	0	0	0
72	1	73	145	-1	344	100	17.0	38	ABpraappp	141	0	0	0		0	0	0	0	0
73	1	91	62	-1	396	343	22.9	38	ABplaaapp	386	-184	0	0		0	0	0	0	0
74	1	84	130	-1	414	393	6.3	33	ABplpapaa	327	-698	0	0		0	0	0	0	0
75	1	52	58	-1	659	301	10.7	33	ABaraaaaa	329	1186	0	0		0	0	0	0	0
76	1	55	154	-1	406	381	19.0	37	ABalppppp	378	507	0	0		0	0	0	0	0
77	1	171	14	-1	367	423	12.3	34	ABplpaapp	293	128	0	0		0	0	0	0	0
78	1	165	6	-1	601	378	22.0	37	ABalapaap	373	-943	0	0		0	0	0	0	0
79	1	142	124	-1	150	157	21.4	39	Cpaap	865	0	0	0		0	0	0	0	0
80	1	100	17	-1	344	160	11.4	36	MSpppp	369	1525	0	0		0	0	0	0	0
81	1	127	5	-1	518	152	19.8	36	ABpraapaa	327	-277	0	0		0	0	0	0	0
82	1	134	49	-1	466	157	10.8	33	ABarapppp	333	1947	0	0		0	0	0	0	0
83	1	166	35	-1	495	187	14.6	38	MSppaa	136	0	0	0		0	0	0	0	0
84	1	54	135	-1	156	98	15.6	33	ABprapppa	333	77	0	0		0	0	0	0	0
85	1	139	64	-1	455	300	12.0	29	MSaaapp	231	131	0	0		0	0	0	0	0
86	1	20	91	-1	264	376	7.5	33	ABplpappp	332	0	0	0		0	0	0	0	0
87	1	108	26	-1	213	127	16.8	36	ABarppppp	365	411	0	0		0	0	0	0	0
88	1	137	140	-1	133	266	21.5	37	Caapa	376	-186	0	0		0	0	0	0	0
89	1	114	38	-1	338	422	8.8	33	ABplppaaa	26	0	0	0		0	0	0	0	0
90	1	93	116	-1	222	376	16.1	35	ABplppapp	312	-790	0	0		0	0	0	0	0
91	1	163	105	-1	466	426	11.8	36	ABplpaaaa	336	1388	0	0		0	0	0	0	0
92	1	1	83	-1	151	200	13.7	40	Eprp	406	140	0	0		0	0	0	0	0
93	1	37	42	-1	609	377	7.2	32	ABalpaaap	-476	0	0	0		0	0	0	0	0
94	1	67	82	-1	548	365	5.6	34	ABalpapap	325	772	0	0		0	0	0	0	0
95	1	146	112	-1	299	291	10.2	36	Z3	357	-749	0	0		0	0	0	0	0
96	1	158	36	-1	605	212	12.7	34	ABalaapap	328	581	0	0		0	0	0	0	0
97	1	106	159	-1	639	264	18.4	36	ABalaaapp	451	0	0	0		0	0	0	0	0
98	1	144	84	-1	169	329	7.8	43	Capa	396	642	0	0		0	0	0	0	0
99	1	50	157	-1	317	86	10.1	33	ABprppaap	320	452	0	0		0	0	0	0	0
100	1	172	172	-1	504	409	16.0	35	ABalpppap	324	454	0	0		0	0	0	0	0
101	1	104	142	-1	612	306	13.3	34	MSaaaaa	341	-26	0	0		0	0	0	0	0
102	1	9	164	-1	182	255	15.5	40	Eplp	401	553	0	0		0	0	0	0	0
103	1	25	12	-1	576	213	7.6	34	ABaraaapp	110	0	0	0		0	0	0	0	0
104	1	85	123	-1	459	109	10.8	33	ABprpaaaa	44	0	0	0		0	0	0	0	0
105	1	147	19	-1	145	124	7.7	33	ABprpppap	317	-36	0	0		0	0	0	0	0
106	1	99	70	-1	503	213	5.9	34	ABarapapa	67	0	0	0		0	0	0	0	0
107	1	118	22	-1	97	273	15.4	33	Caapp	288	180	0	0		0	0	0	0	0
108	1	3	161	-1	76	222	11.5	35	Cpapp	334	-31	0	0		0	0	0	0	0
109	1	59	80	-1	369	117	13.2	33	ABprpaapp	335	-37	0	0		0	0	0	0	0
110	1	131	141	-1	488	441	19.4	37	ABplaapaa	316	357	0	0		0	0	0	0	0
111	1	23	99	-1	333	395	22.3	36	ABplapaap	358	266	0	0		0	0	0	0	0
112	1	35	67	-1	504	358	5.4	35	ABalpappa	108	0	0	0		0	0	0	0	0
113	1	117	125	-1	228	111	11.0	34	ABprppapp	301	413	0	0		0	0	0	0	0
114	1	154	156	-1	344	340	22.9	40	ABplapapa	385	61	0	0		0	0	0	0	0
115	1	95	75	-1	442	122	21.3	36	ABpraapap	359	178	0	0		0	0	0	0	0
116	1	141	72	-1	411	288	23.3	37	ABarppaaa	117	0	0	0		0	0	0	0	0
117	1	88	29	-1	484	167	6.0	33	ABarappap	406	0	0	0		0	0	0	0	0
118	1	10	27	-1	668	338	12.6	34	ABalaaaar	320	0	0	0		0	0	0	0	0
119	1	11	47	-1	419	408	10.4	33	ABplpaaap	285	623	0	0		0	0	0	0	0
120	1	133	136	-1	203	189	6.6	38	Dpp	385	364	0	0		0	0	0	0	0
121	1	8	158	-1	121	179	8.5	40	Cppa	340	0	0	0		0	0	0	0	0
122	1	39	128	-1	589	253	18.7	36	ABalappap	344	1000	0	0		0	0	0	0	0
123	1	14	144	-1	524	301	4.9	34	ABaraappa	313	797	0	0		0	0	0	0	0
124	1	26	86	-1	247	283	16.4	41	Epla	416	1405	0	0		0	0	0	0	0
125	1	143	137	-1	478	343	22.1	38	ABplaaapa	92	0	0	0		0	0	0	0	0
126	1	116	92	-1	535	188	22.6	37	ABarpapaa	379	-728	0	0		0	0	0	0	0
127	1	90	120	-1	467	323	4.6	34	ABalpappp	347	1042	0	0		0	0	0	0	0
128	1	123	1	94	432	248	11.2	36	MSpaap	229	-441	0	0		0	0	0	0	0
129	1	4	30	-1	590	312	19.9	34	ABalappaa	317	-568	0	0		0	0	0	0	0
130	1	79	85	-1	580	287	24.3	38	ABarpaaaa	375	330	0	0		0	0	0	0	0
131	1	170	96	-1	412	179	22.5	37	ABarpappp	363	526	0	0		0	0	0	0	0
132	1	109	110	-1	391	445	18.2	36	ABplaappa	-34	0	0	0		0	0	0	0	0
133	1	97	126	-1	484	270	18.3	38	ABalapppp	368	421	0	0		0	0	0	0	0
134	1	128	87	-1	544	243	18.5	36	ABalapppa	313	416	0	0		0	0	0	0	0
135	1	69	31	-1	551	419	13.5	34	ABalppaaa	324	621	0	0		0	0	0	0	0
136	1	70	122	-1	266	416	15.5	33	ABplppapa	-59	0	0	0		0	0	0	0	0
137	1	49	3	-1	604	334	5.2	34	ABaraapaa	-402	0	0	0		0	0	0	0	0
138	1	159	107	-1	606	392	12.3	40	ABalpaapa	565	0	0	0		0	0	0	0	0
139	1	48	73	-1	566	228	23.4	36	ABarpaaap	362	349	0	0		0	0	0	0	0
140	1	44	66	-1	445	217	5.2	35	ABarapapp	318	36	0	0		0	0	0	0	0
141	1	2	174	-1	278	173	8.5	36	Dpa	366	-1005	0	0		0	0	0	0	0
142	1	174	79	-1	217	369	21.4	37	ABplappap	343	-200	0	0		0	0	0	0	0
143	1	62	21	-1	657	323	17.3	36	ABalaaapa	-65	0	0	0		0	0	0	0	0
144	1	43	9	-1	623	296	5.5	30	ABaraaaap	241	0	0	0		0	0	0	0	0
145	1	125	20	-1	655	260	15.3	36	ABalaapaa	331	-1071	0	0		0	0	0	0	0
146	1	56	100	-1	533	345	20.5	36	ABalapapp	357	885	0	0		0	0	0	0	0
147	1	31	50	-1	112	128	11.4	35	ABprapppp	284	1566	0	0		0	0	0	0	0
148	1	124	151	-1	308	258	22.5	38	ABarppapa	401	64	0	0		0	0	0	0	0
149	1	145	119	-1	566	388	17.4	36	ABalpppaa	339	783	0	0		0	0	0	0	0
150	1	140	152	-1	370	187	13.5	36	MSpppa	329	715	0	0		0	0	0	0	0
151	1	107	173	-1	351	303	7.3	30	MSaapap	300	1039	0	0		0	0	0	0	0
152	1	92	24	-1	541	178	6.7	31	ABarappaa	290	-189	0	0		0	0	0	0	0
153	1	153	55	-1	493	388	24.2	39	ABplaaaap	388	-459	0	0		0	0	0	0	0
154	1	110	33	-1	194	90	10.3	33	ABprpppaa	-276	0	0	0		0	0	0	0	0
155	1	65	8	-1	570	241	12.6	34	MSpaaaa	103	0	0	0		0	0	0	0	0
156	1	169	97	-1	300	154	19.1	38	ABarppppa	346	-529	0	0		0	0	0	0	0
157	1	64	98	-1	327	364	5.6	35	ABplpappa	349	500	0	0		0	0	0	0	0
158	1	119	81	-1	615	214	17.6	33	ABalaappa	-262	0	0	0		0	0	0	0	0
159	1	72	102	-1	278	181	14.4	42	Epra	408	-635	0	0		0	0	0	0	0
160	1	30	68	-1	595	232	4.6	33	ABarapaaa	329	-1040	0	0		0	0	0	0	0
161	1	6	175	-1	426	319	7.5	34	MSaapaa	228	0	0	0		0	0	0	0	0
162	1	61	117	-1	435	440	20.2	36	ABplaapap	352	76	0	0		0	0	0	0	0
163	1	155	10	-1	294	111	12.3	35	ABprppapa	322	1406	0	0		0	0	0	0	0
164	1	47	25	-1	353	348	10.3	35	MSappa	134	0	0	0		0	0	0	0	0
165	1	98	138	-1	418	138	14.4	33	ABprpaapa	-27	0	0	0		0	0	0	0	0
166	1	42	147	-1	303	362	13.1	38	MSappp	382	546	0	0		0	0	0	0	0
167	1	120	118	-1	557	192	17.4	34	ABalaappp	346	259	0	0		0	0	0	0	0
168	1	105	40	-1	307	305	14.9	40	Ealp	399	-713	0	0		0	0	0	0	0
169	1	152	133	-1	532	299	16.5	36	MSaaaap	344	79	0	0		0	0	0	0	0
170	1	22	108	-1	281	399	20.3	38	ABplappaa	370	424	0	0		0	0	0	0	0
171	1	74	59	-1	387	175	6.7	32	ABprpapap	316	-667	0	0		0	0	0	0	0
172	1	126	95	-1	320	228	16.9	41	Earp	411	144	0	0		0	0	0	0	0
173	1	15	88	-1	428	190	13.7	37	MSppap	330	1747	0	0		0	0	0	0	0
174	1	103	44	-1	589	172	15.1	32	ABpraaaaa	149	0	0	0		0	0	0	0	0
175	0	175	-1	-1	65	165	7.6	31		207	114	0	0		0	0	0	0	0
