# Supplementary material for: The AP-2 Transcription Factor APTF-2 Is Required for Neuroblast and Epidermal Morphogenesis in Caenorhabditis elegans Embryogenesis
Source: PLoS Genet. 2016 May 13;12(5):e1006048. doi: 10.1371/journal.pgen.1006048 (PMC4866721; doi:10.1371/journal.pgen.1006048)
Supplement: S6 Text — (ZIP) [file pgen.1006048.s034.zip › nuclei/t099-nuclei]

1	1	128	96	-1	420	245	10.8	30	MSpaapp	200	184	0	0		0	0	0	0	0
2	1	23	32	-1	573	297	7.3	34	ABaraapap	312	-101	0	0		0	0	0	0	0
3	1	137	3	-1	610	325	5.4	33	ABaraapaa	236	0	0	0		0	0	0	0	0
4	1	13	12	-1	409	107	9.3	33	ABprpaaap	320	1701	0	0		0	0	0	0	0
5	1	81	18	-1	514	149	20.0	37	ABpraapaa	370	592	0	0		0	0	0	0	0
6	1	78	165	-1	591	386	21.6	37	ABalapaap	354	-299	0	0		0	0	0	0	0
7	1	39	88	-1	434	148	6.6	33	ABprpapaa	308	-1152	0	0		0	0	0	0	0
8	1	155	149	-1	575	239	13.4	34	MSpaaaa	338	-58	0	0		0	0	0	0	0
9	1	144	54	-1	627	292	6.4	31	ABaraaaap	223	0	0	0		0	0	0	0	0
10	1	163	79	-1	289	105	11.8	34	ABprppapa	301	86	0	0		0	0	0	0	0
11	1	61	24	-1	554	169	12.7	35	ABpraaaap	143	0	0	0		0	0	0	0	0
12	1	103	147	-1	580	211	8.2	34	ABaraaapp	-8	0	0	0		0	0	0	0	0
13	1	14	59	-1	311	298	5.2	36	MSaapp	-140	0	0	0		0	0	0	0	0
14	1	77	152	-1	367	430	11.7	35	ABplpaapp	314	-198	0	0		0	0	0	0	0
15	1	4	23	-1	649	339	8.4	34	ABalpaaaa	122	0	0	0		0	0	0	0	0
16	1	59	133	-1	414	444	12.5	34	ABplpaapa	319	529	0	0		0	0	0	0	0
17	1	80	117	-1	341	159	12.3	35	MSpppp	344	286	0	0		0	0	0	0	0
18	1	50	166	-1	233	139	22.7	40	Cpaaa	332	-198	0	0		0	0	0	0	0
19	1	105	150	-1	153	122	7.6	32	ABprpppap	325	-425	0	0		0	0	0	0	0
20	1	145	163	-1	653	257	15.5	36	ABalaapaa	337	0	0	0		0	0	0	0	0
21	1	143	19	-1	658	323	17.8	36	ABalaaapa	-388	0	0	0		0	0	0	0	0
22	1	107	82	-1	93	271	14.6	33	Caapp	337	90	0	0		0	0	0	0	0
23	1	53	171	-1	231	305	21.9	37	ABarppapp	375	1764	0	0		0	0	0	0	0
24	1	152	74	-1	540	178	6.8	31	ABarappaa	310	1052	0	0		0	0	0	0	0
25	1	164	75	-1	352	341	10.1	36	MSappa	336	124	0	0		0	0	0	0	0
26	1	87	48	-1	207	127	17.4	37	ABarppppp	364	-1341	0	0		0	0	0	0	0
27	1	118	84	-1	664	342	13.2	35	ABalaaaar	237	0	0	0		0	0	0	0	0
28	1	51	52	-1	174	369	7.3	34	ABplppppp	285	610	0	0		0	0	0	0	0
29	1	117	126	-1	482	169	5.8	33	ABarappap	71	0	0	0		0	0	0	0	0
30	1	129	94	-1	594	312	20.4	35	ABalappaa	349	767	0	0		0	0	0	0	0
31	1	135	14	-1	551	418	13.4	33	ABalppaaa	304	-283	0	0		0	0	0	0	0
32	1	3	30	-1	531	135	14.7	33	ABpraaapa	335	205	0	0		0	0	0	0	0
33	1	154	15	-1	194	89	10.2	34	ABprpppaa	42	0	0	0		0	0	0	0	0
34	1	66	121	-1	336	230	7.3	31	MSpapap	54	0	0	0		0	0	0	0	0
35	1	83	58	137	501	189	14.5	39	MSppaa	234	474	0	0		0	0	0	0	0
36	1	96	45	-1	607	214	12.4	33	ABalaapap	232	0	0	0		0	0	0	0	0
37	1	20	153	-1	393	417	23.7	37	ABplapaaa	334	794	0	0		0	0	0	0	0
38	1	89	111	-1	335	417	9.0	32	ABplppaaa	310	-276	0	0		0	0	0	0	0
39	1	57	46	-1	622	250	8.0	35	ABaraaapa	215	0	0	0		0	0	0	0	0
40	1	168	101	-1	312	304	15.0	41	Ealp	366	-45	0	0		0	0	0	0	0
41	1	33	138	-1	530	427	7.9	32	ABalppaap	24	0	0	0		0	0	0	0	0
42	1	93	106	-1	612	374	7.0	33	ABalpaaap	-65	0	0	0		0	0	0	0	0
43	1	29	67	-1	285	400	10.3	33	ABplppaap	307	-417	0	0		0	0	0	0	0
44	1	174	131	-1	590	172	15.2	31	ABpraaaaa	-204	0	0	0		0	0	0	0	0
45	1	26	116	-1	128	334	16.6	34	ABplapppp	165	0	0	0		0	0	0	0	0
46	1	54	44	-1	413	94	18.5	35	ABpraappa	352	-497	0	0		0	0	0	0	0
47	1	119	53	-1	418	414	9.7	32	ABplpaaap	323	487	0	0		0	0	0	0	0
48	1	7	22	-1	517	159	9.9	33	ABarapppa	73	0	0	0		0	0	0	0	0
49	1	82	63	-1	470	153	10.9	34	ABarapppp	-56	0	0	0		0	0	0	0	0
50	1	147	93	-1	119	121	11.4	35	ABprapppp	-562	0	0	0		0	0	0	0	0
51	1	62	65	-1	510	308	10.9	33	MSaaapa	331	-200	0	0		0	0	0	0	0
52	1	30	109	167	475	347	12.6	36	MSapaa	232	1693	0	0		0	0	0	0	0
53	1	22	87	-1	241	109	6.4	33	ABprppppa	-74	0	0	0		0	0	0	0	0
54	1	65	39	-1	243	402	11.2	34	ABplpppaa	119	0	0	0		0	0	0	0	0
55	1	153	33	-1	485	384	24.2	39	ABplaaaap	335	425	0	0		0	0	0	0	0
56	1	44	11	-1	254	294	7.3	37	Daa	352	606	0	0		0	0	0	0	0
57	1	19	73	-1	489	271	6.1	35	ABaraappp	42	0	0	0		0	0	0	0	0
58	1	75	31	-1	658	303	11.4	35	ABaraaaaa	-8	0	0	0		0	0	0	0	0
59	1	171	91	-1	386	175	7.3	33	ABprpapap	-33	0	0	0		0	0	0	0	0
60	1	70	148	-1	398	117	23.3	35	ABprapaaa	331	1416	0	0		0	0	0	0	0
61	1	49	2	-1	294	225	5.5	37	MSpapp	339	0	0	0		0	0	0	0	0
62	1	73	34	-1	398	343	22.9	38	ABplaaapp	383	128	0	0		0	0	0	0	0
63	1	68	60	-1	497	240	14.5	34	MSpaaap	303	-149	0	0		0	0	0	0	0
64	1	85	127	-1	452	298	11.4	30	MSaaapp	68	0	0	0		0	0	0	0	0
65	1	17	120	-1	399	362	13.4	38	MSapap	373	1226	0	0		0	0	0	0	0
66	1	140	174	-1	443	219	5.3	35	ABarapapp	-323	0	0	0		0	0	0	0	0
67	1	112	114	-1	504	355	5.3	34	ABalpappa	315	-874	0	0		0	0	0	0	0
68	1	160	99	-1	593	233	4.7	33	ABarapaaa	186	0	0	0		0	0	0	0	0
69	1	32	164	-1	424	234	18.4	40	Eara	403	-1	0	0		0	0	0	0	0
70	1	106	71	-1	504	212	6.0	33	ABarapapa	108	0	0	0		0	0	0	0	0
71	1	71	8	-1	266	70	13.8	35	ABprappaa	14	0	0	0		0	0	0	0	0
72	1	116	38	-1	411	283	23.5	38	ABarppaaa	341	-820	0	0		0	0	0	0	0
73	1	139	81	-1	563	231	23.8	38	ABarpaaap	341	1639	0	0		0	0	0	0	0
74	1	67	115	-1	484	213	23.3	37	ABarpapap	356	-774	0	0		0	0	0	0	0
75	1	115	5	-1	436	123	21.4	36	ABpraapap	348	-197	0	0		0	0	0	0	0
76	1	1	57	-1	299	184	23.4	42	ABarpppap	393	-107	0	0		0	0	0	0	0
77	1	58	154	-1	141	307	10.8	42	Capp	342	0	0	0		0	0	0	0	0
78	1	45	72	-1	359	109	8.6	32	ABprppaaa	66	0	0	0		0	0	0	0	0
79	1	142	47	-1	214	371	20.9	37	ABplappap	346	-844	0	0		0	0	0	0	0
80	1	109	27	-1	370	118	12.7	33	ABprpaapp	323	270	0	0		0	0	0	0	0
81	1	158	37	-1	616	213	17.4	34	ABalaappa	329	338	0	0		0	0	0	0	0
82	1	94	140	-1	548	364	6.0	35	ABalpapap	331	-471	0	0		0	0	0	0	0
83	1	92	69	-1	148	203	13.6	40	Eprp	394	-380	0	0		0	0	0	0	0
84	1	98	35	-1	169	327	7.4	42	Capa	375	-275	0	0		0	0	0	0	0
85	1	130	135	-1	569	292	24.2	39	ABarpaaaa	389	-106	0	0		0	0	0	0	0
86	1	124	102	-1	247	282	16.1	44	Epla	440	-304	0	0		0	0	0	0	0
87	1	134	107	-1	547	236	18.5	36	ABalapppa	351	-455	0	0		0	0	0	0	0
88	1	173	100	168	436	194	13.5	38	MSppap	268	-147	0	0		0	0	0	0	0
89	1	5	175	-1	408	308	16.5	41	Eala	415	349	0	0		0	0	0	0	0
90	1	43	78	-1	328	117	22.5	36	ABprapaap	-12	0	0	0		0	0	0	0	0
91	1	86	64	-1	259	373	6.8	34	ABplpappp	257	0	0	0		0	0	0	0	0
92	1	126	134	-1	533	193	23.0	36	ABarpapaa	343	-1522	0	0		0	0	0	0	0
93	1	25	123	-1	175	354	19.4	35	ABplapppa	-201	0	0	0		0	0	0	0	0
94	1	128	132	-1	466	242	11.3	31	MSpaapa	258	-132	0	0		0	0	0	0	0
95	1	172	125	-1	323	229	17.0	41	Earp	360	150	0	0		0	0	0	0	0
96	1	131	118	-1	410	180	22.5	37	ABarpappp	360	-141	0	0		0	0	0	0	0
97	1	156	29	-1	293	150	19.6	37	ABarppppa	191	0	0	0		0	0	0	0	0
98	1	157	161	-1	324	362	5.6	35	ABplpappa	131	0	0	0		0	0	0	0	0
99	1	111	142	-1	336	392	21.9	37	ABplapaap	-230	0	0	0		0	0	0	0	0
100	1	146	108	-1	526	351	20.5	37	ABalapapp	100	0	0	0		0	0	0	0	0
101	1	16	66	-1	582	403	7.1	34	ABalpapaa	317	248	0	0		0	0	0	0	0
102	1	159	141	-1	274	177	14.9	40	Epra	404	-610	0	0		0	0	0	0	0
103	1	18	10	-1	239	78	20.3	36	ABprapapp	358	604	0	0		0	0	0	0	0
104	1	36	16	-1	350	164	5.3	35	ABprpappa	317	168	0	0		0	0	0	0	0
105	1	91	25	-1	468	431	10.9	35	ABplpaaaa	393	0	0	0		0	0	0	0	0
106	1	46	90	-1	641	374	18.4	35	ABalaaaal	319	-209	0	0		0	0	0	0	0
107	1	138	9	-1	608	397	12.7	40	ABalpaapa	-41	0	0	0		0	0	0	0	0
108	1	170	105	-1	277	399	19.8	37	ABplappaa	341	-1738	0	0		0	0	0	0	0
109	1	42	170	-1	194	252	23.2	45	Caaa	457	-1103	0	0		0	0	0	0	0
110	1	132	43	-1	387	444	18.3	36	ABplaappa	189	0	0	0		0	0	0	0	0
111	1	28	157	-1	457	276	22.7	39	ABarpaapp	391	744	0	0		0	0	0	0	0
112	1	95	176	-1	301	287	10.0	35	Z3	335	-945	0	0		0	0	0	0	0
113	1	55	139	-1	206	377	10.3	33	ABplppppa	28	0	0	0		0	0	0	0	0
114	1	24	56	-1	346	247	22.7	40	ABarppaap	390	1357	0	0		0	0	0	0	0
115	1	48	130	-1	192	78	15.5	33	ABprappap	328	658	0	0		0	0	0	0	0
116	1	90	20	-1	220	373	16.0	34	ABplppapp	-247	0	0	0		0	0	0	0	0
117	1	162	128	-1	429	440	20.3	35	ABplaapap	320	650	0	0		0	0	0	0	0
118	1	167	112	-1	562	187	18.4	35	ABalaappp	351	17	0	0		0	0	0	0	0
119	1	149	21	-1	555	389	16.7	37	ABalpppaa	371	-315	0	0		0	0	0	0	0
120	1	127	49	-1	466	319	5.1	34	ABalpappp	105	0	0	0		0	0	0	0	0
121	1	27	50	-1	93	186	19.6	40	Cpapa	364	-367	0	0		0	0	0	0	0
122	1	136	1	-1	264	413	15.4	33	ABplppapa	-288	0	0	0		0	0	0	0	0
123	1	104	77	-1	462	108	11.4	33	ABprpaaaa	331	345	0	0		0	0	0	0	0
124	1	79	42	-1	142	161	21.2	40	Cpaap	384	-294	0	0		0	0	0	0	0
125	1	113	179	-1	225	117	11.3	34	ABprppapp	315	1020	0	0		0	0	0	0	0
126	1	133	122	-1	480	265	18.3	37	ABalapppp	232	0	0	0		0	0	0	0	0
127	1	8	80	-1	294	121	5.6	33	ABprpappp	315	-390	0	0		0	0	0	0	0
128	1	122	4	-1	587	259	19.1	34	ABalappap	71	0	0	0		0	0	0	0	0
129	1	35	156	-1	372	164	23.2	36	ABarpppaa	365	166	0	0		0	0	0	0	0
130	1	74	143	-1	413	391	6.4	33	ABplpapaa	291	752	0	0		0	0	0	0	0
131	1	34	124	173	116	242	7.1	42	Cppp	267	0	0	0		0	0	0	0	0
132	1	60	55	-1	468	387	17.8	37	ABalppppa	429	0	0	0		0	0	0	0	0
133	1	169	155	-1	525	303	16.6	36	MSaaaap	353	415	0	0		0	0	0	0	0
134	1	41	103	-1	515	284	23.2	37	ABarpaapa	-274	0	0	0		0	0	0	0	0
135	1	84	162	-1	155	94	16.0	34	ABprapppa	291	-660	0	0		0	0	0	0	0
136	1	120	7	-1	210	189	7.0	38	Dpp	377	723	0	0		0	0	0	0	0
137	1	125	98	-1	472	342	22.3	37	ABplaaapa	317	-522	0	0		0	0	0	0	0
138	1	165	113	-1	421	139	14.3	34	ABprpaapa	272	111	0	0		0	0	0	0	0
139	1	52	136	-1	193	259	6.3	38	Dap	383	48	0	0		0	0	0	0	0
140	1	88	89	-1	128	267	21.5	37	Caapa	357	-443	0	0		0	0	0	0	0
141	1	110	104	-1	481	438	19.4	36	ABplaapaa	359	-270	0	0		0	0	0	0	0
142	1	101	26	-1	613	308	13.9	34	MSaaaaa	331	-566	0	0		0	0	0	0	0
143	1	2	172	-1	305	76	19.5	34	ABprapapa	345	715	0	0		0	0	0	0	0
144	1	123	83	-1	532	299	5.2	34	ABaraappa	330	85	0	0		0	0	0	0	0
145	1	72	28	-1	344	103	17.2	38	ABpraappp	66	0	0	0		0	0	0	0	0
146	1	38	41	-1	459	108	16.4	37	ABpraaapp	340	1112	0	0		0	0	0	0	0
147	1	166	51	-1	308	362	13.3	37	MSappp	372	-340	0	0		0	0	0	0	0
148	1	69	158	-1	369	375	6.0	32	ABplpapap	342	0	0	0		0	0	0	0	0
149	1	63	70	-1	545	372	11.1	34	ABalpaapp	349	849	0	0		0	0	0	0	0
150	1	12	92	-1	321	424	16.2	38	ABplaappp	-74	0	0	0		0	0	0	0	0
151	1	148	178	-1	305	255	22.6	37	ABarppapa	282	463	0	0		0	0	0	0	0
152	1	150	95	-1	375	189	13.4	36	MSpppa	365	622	0	0		0	0	0	0	0
153	1	11	85	-1	565	360	24.4	37	ABalapapa	363	148	0	0		0	0	0	0	0
154	1	76	62	-1	402	381	18.8	38	ABalppppp	94	0	0	0		0	0	0	0	0
155	1	21	119	-1	193	133	4.4	35	ABprppppp	350	1197	0	0		0	0	0	0	0
156	1	114	76	-1	342	337	22.8	39	ABplapapa	389	-130	0	0		0	0	0	0	0
157	1	99	68	-1	318	86	10.1	33	ABprppaap	310	766	0	0		0	0	0	0	0
158	1	121	145	-1	130	178	8.6	40	Cppa	410	639	0	0		0	0	0	0	0
159	1	97	177	-1	638	269	18.6	35	ABalaaapp	174	0	0	0		0	0	0	0	0
160	1	40	129	-1	496	410	8.0	34	ABalppapa	312	-191	0	0		0	0	0	0	0
161	1	108	97	-1	71	217	11.5	36	Cpapp	361	-9	0	0		0	0	0	0	0
162	1	56	86	-1	627	334	22.4	36	ABalapaaa	352	475	0	0		0	0	0	0	0
163	1	10	110	-1	405	246	6.6	33	MSpapaa	320	-622	0	0		0	0	0	0	0
164	1	102	159	-1	181	249	15.5	41	Eplp	398	184	0	0		0	0	0	0	0
165	1	37	160	-1	539	414	21.5	35	ABplaaaaa	319	-209	0	0		0	0	0	0	0
166	1	6	169	-1	466	174	21.6	37	ABarpappa	314	1049	0	0		0	0	0	0	0
167	1	47	36	-1	536	244	4.7	33	ABarapaap	161	0	0	0		0	0	0	0	0
168	0	148	-1	-1	299	261	23.9	39		363	-1718	0	0		0	0	0	0	0
169	1	15	6	-1	254	216	11.1	36	Z2	-66	0	0	0		0	0	0	0	0
170	1	9	146	-1	171	372	14.4	33	ABplpppap	308	-141	0	0		0	0	0	0	0
171	1	64	180	-1	276	348	22.8	39	ABplapapp	391	179	0	0		0	0	0	0	0
172	1	100	17	-1	496	413	15.5	36	ABalpppap	360	292	0	0		0	0	0	0	0
173	1	151	61	-1	351	300	7.2	31	MSaapap	290	197	0	0		0	0	0	0	0
174	1	141	40	-1	282	169	9.1	37	Dpa	-123	0	0	0		0	0	0	0	0
175	1	161	151	-1	426	315	7.3	34	MSaapaa	328	232	0	0		0	0	0	0	0
176	1	31	13	-1	454	378	6.4	33	ABalppapp	291	362	0	0		0	0	0	0	0
177	0	175	-1	-1	68	163	7.0	32		196	168	0	0		0	0	0	0	0
