# Supplementary material for: The AP-2 Transcription Factor APTF-2 Is Required for Neuroblast and Epidermal Morphogenesis in Caenorhabditis elegans Embryogenesis
Source: PLoS Genet. 2016 May 13;12(5):e1006048. doi: 10.1371/journal.pgen.1006048 (PMC4866721; doi:10.1371/journal.pgen.1006048)
Supplement: S6 Text — (ZIP) [file pgen.1006048.s034.zip › nuclei/t100-nuclei]

1	1	122	19	-1	267	406	14.9	35	ABplppapa	177	0	0	0		0	0	0	0	0
2	1	61	32	-1	298	216	5.9	37	MSpapp	218	0	0	0		0	0	0	0	0
3	1	3	71	-1	603	318	5.9	34	ABaraapaa	-340	0	0	0		0	0	0	0	0
4	1	128	170	-1	589	267	19.5	36	ABalappap	353	68	0	0		0	0	0	0	0
5	1	75	74	-1	442	126	21.5	35	ABpraapap	281	0	0	0		0	0	0	0	0
6	1	169	156	-1	259	217	11.5	38	Z2	371	128	0	0		0	0	0	0	0
7	1	136	58	-1	216	188	7.4	37	Dpp	377	-41	0	0		0	0	0	0	0
8	1	71	18	-1	257	69	14.3	36	ABprappaa	319	285	0	0		0	0	0	0	0
9	1	107	54	-1	608	392	12.8	41	ABalpaapa	52	0	0	0		0	0	0	0	0
10	1	103	176	-1	239	78	20.4	36	ABprapapp	324	-339	0	0		0	0	0	0	0
11	1	56	152	-1	255	291	7.1	37	Daa	357	575	0	0		0	0	0	0	0
12	1	4	35	-1	413	104	9.5	33	ABprpaaap	-78	0	0	0		0	0	0	0	0
13	1	176	164	-1	457	366	6.3	34	ABalppapp	342	300	0	0		0	0	0	0	0
14	1	31	165	-1	558	425	13.1	34	ABalppaaa	300	949	0	0		0	0	0	0	0
15	1	33	137	-1	198	89	9.6	34	ABprpppaa	319	1934	0	0		0	0	0	0	0
16	1	104	105	-1	347	159	5.4	35	ABprpappa	341	-84	0	0		0	0	0	0	0
17	1	172	8	-1	494	421	15.1	36	ABalpppap	344	905	0	0		0	0	0	0	0
18	1	5	10	-1	516	147	19.7	36	ABpraapaa	290	0	0	0		0	0	0	0	0
19	1	21	42	-1	658	329	17.5	35	ABalaaapa	-80	0	0	0		0	0	0	0	0
20	1	116	84	-1	216	373	15.6	34	ABplppapp	441	0	0	0		0	0	0	0	0
21	1	119	81	-1	551	401	16.4	36	ABalpppaa	-104	0	0	0		0	0	0	0	0
22	1	48	132	-1	515	160	9.5	33	ABarapppa	303	401	0	0		0	0	0	0	0
23	1	15	101	-1	647	332	8.0	33	ABalpaaaa	112	0	0	0		0	0	0	0	0
24	1	11	76	-1	552	164	12.5	34	ABpraaaap	-168	0	0	0		0	0	0	0	0
25	1	105	104	-1	464	420	10.6	33	ABplpaaaa	41	0	0	0		0	0	0	0	0
26	1	142	100	-1	614	303	14.5	35	MSaaaaa	338	354	0	0		0	0	0	0	0
27	1	80	125	-1	372	111	13.2	34	ABprpaapp	311	-6	0	0		0	0	0	0	0
28	1	145	114	-1	349	95	17.4	37	ABpraappp	356	136	0	0		0	0	0	0	0
29	1	97	121	-1	288	153	19.9	38	ABarppppa	379	-459	0	0		0	0	0	0	0
30	1	32	55	-1	529	135	14.7	34	ABpraaapa	324	107	0	0		0	0	0	0	0
31	1	58	2	-1	656	297	11.6	34	ABaraaaaa	620	0	0	0		0	0	0	0	0
32	1	2	57	-1	574	296	7.7	34	ABaraapap	163	0	0	0		0	0	0	0	0
33	1	55	113	-1	486	379	24.3	39	ABplaaaap	391	1	0	0		0	0	0	0	0
34	1	62	146	-1	391	340	22.8	37	ABplaaapp	354	-768	0	0		0	0	0	0	0
35	1	84	4	-1	176	325	7.0	42	Capa	384	39	0	0		0	0	0	0	0
36	1	167	53	-1	539	242	4.4	33	ABarapaap	333	175	0	0		0	0	0	0	0
37	1	81	141	-1	606	212	17.4	34	ABalaappa	133	0	0	0		0	0	0	0	0
38	1	72	12	-1	413	288	23.1	38	ABarppaaa	338	114	0	0		0	0	0	0	0
39	1	54	66	-1	239	401	11.5	33	ABplpppaa	257	0	0	0		0	0	0	0	0
40	1	174	157	-1	287	165	9.7	37	Dpa	-398	0	0	0		0	0	0	0	0
41	1	146	9	-1	459	110	16.4	36	ABpraaapp	160	0	0	0		0	0	0	0	0
42	1	124	117	-1	142	155	21.1	40	Cpaap	385	-58	0	0		0	0	0	0	0
43	1	110	163	-1	382	447	18.2	36	ABplaappa	359	-57	0	0		0	0	0	0	0
44	1	46	97	-1	416	99	18.8	36	ABpraappa	321	-469	0	0		0	0	0	0	0
45	1	36	25	-1	609	211	12.4	34	ABalaapap	321	-1262	0	0		0	0	0	0	0
46	1	39	61	-1	622	245	7.9	35	ABaraaapa	-143	0	0	0		0	0	0	0	0
47	1	79	28	-1	213	371	20.6	38	ABplappap	383	438	0	0		0	0	0	0	0
48	1	26	147	-1	207	127	18.1	36	ABarppppp	360	-148	0	0		0	0	0	0	0
49	1	120	15	-1	468	313	5.1	35	ABalpappp	344	364	0	0		0	0	0	0	0
50	1	121	161	-1	96	182	20.1	41	Cpapa	386	270	0	0		0	0	0	0	0
51	1	147	41	-1	309	363	13.3	37	MSappp	361	161	0	0		0	0	0	0	0
52	1	28	30	-1	180	368	6.9	33	ABplppppp	289	0	0	0		0	0	0	0	0
53	1	47	48	-1	415	418	8.7	34	ABplpaaap	313	475	0	0		0	0	0	0	0
54	1	9	39	-1	627	288	7.5	30	ABaraaaap	127	0	0	0		0	0	0	0	0
55	1	132	149	-1	461	392	17.1	35	ABalppppa	329	1057	0	0		0	0	0	0	0
56	1	114	135	-1	348	260	23.3	41	ABarppaap	401	436	0	0		0	0	0	0	0
57	1	76	107	-1	302	181	23.0	43	ABarpppap	429	1029	0	0		0	0	0	0	0
58	1	35	89	-1	488	190	15.5	32	MSppaap	204	155	0	0		0	0	0	0	0
59	1	13	34	-1	310	289	5.2	36	MSaapp	429	0	0	0		0	0	0	0	0
60	1	63	142	-1	501	245	14.8	35	MSpaaap	319	142	0	0		0	0	0	0	0
61	1	173	33	-1	353	298	6.9	31	MSaapap	316	951	0	0		0	0	0	0	0
62	1	154	63	-1	405	382	18.5	38	ABalppppp	387	1633	0	0		0	0	0	0	0
63	1	49	78	-1	474	153	10.3	33	ABarapppp	336	-178	0	0		0	0	0	0	0
64	1	91	46	-1	260	375	6.7	34	ABplpappp	107	0	0	0		0	0	0	0	0
65	1	51	169	-1	513	316	10.9	35	MSaaapa	78	0	0	0		0	0	0	0	0
66	1	101	77	-1	581	395	6.6	33	ABalpapaa	-43	0	0	0		0	0	0	0	0
67	1	43	56	-1	287	400	10.2	32	ABplppaap	295	-418	0	0		0	0	0	0	0
68	1	157	96	-1	318	82	10.0	33	ABprppaap	326	-681	0	0		0	0	0	0	0
69	1	83	36	-1	145	208	13.9	41	Eprp	405	-79	0	0		0	0	0	0	0
70	1	149	17	-1	550	381	11.2	35	ABalpaapp	332	509	0	0		0	0	0	0	0
71	1	70	11	-1	508	208	5.4	32	ABarapapa	319	-122	0	0		0	0	0	0	0
72	1	78	136	-1	360	106	8.8	32	ABprppaaa	69	0	0	0		0	0	0	0	0
73	1	57	50	-1	490	273	6.2	34	ABaraappp	326	1378	0	0		0	0	0	0	0
74	1	24	70	-1	542	178	6.9	31	ABarappaa	302	-990	0	0		0	0	0	0	0
75	1	25	90	-1	352	338	9.7	36	MSappa	318	363	0	0		0	0	0	0	0
76	1	156	134	-1	335	335	22.6	38	ABplapapa	374	215	0	0		0	0	0	0	0
77	1	123	122	-1	465	110	11.7	34	ABprpaaaa	630	0	0	0		0	0	0	0	0
78	1	90	98	-1	328	118	23.2	38	ABprapaap	381	60	0	0		0	0	0	0	0
79	1	10	31	-1	288	98	11.7	34	ABprppapa	328	1004	0	0		0	0	0	0	0
80	1	127	140	-1	297	123	5.5	34	ABprpappp	342	395	0	0		0	0	0	0	0
81	1	73	20	-1	560	236	24.0	38	ABarpaaap	386	-1076	0	0		0	0	0	0	0
82	1	22	129	-1	90	272	13.7	34	Caapp	330	-619	0	0		0	0	0	0	0
83	1	144	86	-1	536	296	5.6	33	ABaraappa	82	0	0	0		0	0	0	0	0
84	1	27	22	-1	667	339	12.7	34	ABalaaaar	420	0	0	0		0	0	0	0	0
85	1	153	168	-1	566	367	24.3	37	ABalapapa	341	540	0	0		0	0	0	0	0
86	1	162	138	-1	628	345	21.4	35	ABalapaaa	351	-1567	0	0		0	0	0	0	0
87	1	53	72	-1	240	117	6.6	34	ABprppppa	38	0	0	0		0	0	0	0	0
88	1	7	94	-1	432	146	6.6	33	ABprpapaa	115	0	0	0		0	0	0	0	0
89	1	140	172	-1	124	257	22.3	38	Caapa	381	780	0	0		0	0	0	0	0
90	1	106	3	-1	645	380	17.5	35	ABalaaaal	329	123	0	0		0	0	0	0	0
91	1	59	111	-1	383	175	7.4	33	ABprpapap	114	0	0	0		0	0	0	0	0
92	1	150	14	-1	318	423	16.6	38	ABplaappp	381	-291	0	0		0	0	0	0	0
93	1	50	115	-1	118	123	11.4	33	ABprapppp	337	-132	0	0		0	0	0	0	0
94	1	30	171	-1	597	315	20.5	34	ABalappaa	287	389	0	0		0	0	0	0	0
95	1	152	21	-1	378	184	13.4	36	MSpppa	337	1111	0	0		0	0	0	0	0
96	1	1	43	-1	418	239	10.6	30	MSpaapp	221	184	0	0		0	0	0	0	0
97	1	161	40	-1	73	214	11.3	37	Cpapp	355	-404	0	0		0	0	0	0	0
98	1	137	131	-1	470	344	22.0	37	ABplaaapa	367	775	0	0		0	0	0	0	0
99	1	68	124	-1	592	236	4.8	31	ABarapaaa	301	1022	0	0		0	0	0	0	0
100	1	88	73	-1	417	194	12.2	32	MSppapp	219	794	0	0		0	0	0	0	0
101	1	40	29	-1	316	306	15.1	42	Ealp	419	-584	0	0		0	0	0	0	0
102	1	86	99	-1	246	282	16.3	42	Epla	403	441	0	0		0	0	0	0	0
103	1	134	166	-1	513	283	23.3	39	ABarpaapa	386	73	0	0		0	0	0	0	0
104	1	141	92	-1	476	438	19.5	36	ABplaapaa	339	-334	0	0		0	0	0	0	0
105	1	108	93	-1	272	399	19.6	38	ABplappaa	376	57	0	0		0	0	0	0	0
106	1	42	75	-1	619	366	6.5	33	ABalpaaap	330	-403	0	0		0	0	0	0	0
107	1	87	91	-1	550	239	18.8	34	ABalapppa	-332	0	0	0		0	0	0	0	0
108	1	100	150	-1	524	361	20.1	38	ABalapapp	136	0	0	0		0	0	0	0	0
109	1	52	26	-1	449	337	11.7	30	MSapaap	204	133	0	0		0	0	0	0	0
110	1	163	154	-1	406	244	6.2	34	MSpapaa	306	-295	0	0		0	0	0	0	0
111	1	38	67	-1	331	413	8.8	32	ABplppaaa	285	1	0	0		0	0	0	0	0
112	1	118	83	-1	567	187	19.0	34	ABalaappp	310	493	0	0		0	0	0	0	0
113	1	138	158	-1	424	136	14.2	34	ABprpaapa	379	0	0	0		0	0	0	0	0
114	1	67	49	-1	508	347	5.3	32	ABalpappa	325	638	0	0		0	0	0	0	0
115	1	74	123	-1	482	215	23.4	36	ABarpapap	-137	0	0	0		0	0	0	0	0
116	1	45	52	-1	129	330	16.7	35	ABplapppp	287	0	0	0		0	0	0	0	0
117	1	17	59	-1	341	151	13.3	36	MSpppp	506	0	0	0		0	0	0	0	0
118	1	96	47	-1	408	182	22.4	37	ABarpappp	371	-1098	0	0		0	0	0	0	0
119	1	155	116	-1	193	137	4.7	34	ABprppppp	-41	0	0	0		0	0	0	0	0
120	1	65	5	181	401	363	13.0	38	MSapap	100	0	0	0		0	0	0	0	0
121	1	34	62	-1	343	222	7.4	31	MSpapap	74	0	0	0		0	0	0	0	0
122	1	126	160	-1	482	264	18.3	37	ABalapppp	376	837	0	0		0	0	0	0	0
123	1	93	143	-1	175	353	19.2	35	ABplapppa	72	0	0	0		0	0	0	0	0
124	1	131	177	-1	102	260	7.4	33	Cpppp	204	-34	0	0		0	0	0	0	0
125	1	95	167	-1	326	226	16.9	41	Earp	410	-390	0	0		0	0	0	0	0
126	1	29	95	-1	475	176	6.3	34	ABarappap	30	0	0	0		0	0	0	0	0
127	1	64	151	-1	445	293	11.1	30	MSaaapp	300	237	0	0		0	0	0	0	0
128	1	117	87	-1	425	436	20.8	35	ABplaapap	671	0	0	0		0	0	0	0	0
129	1	160	38	-1	491	408	7.5	32	ABalppapa	-283	0	0	0		0	0	0	0	0
130	1	115	112	-1	193	78	15.5	34	ABprappap	31	0	0	0		0	0	0	0	0
131	1	44	82	-1	591	174	15.0	33	ABpraaaaa	-386	0	0	0		0	0	0	0	0
132	1	94	155	-1	467	241	11.2	34	MSpaapa	268	-1113	0	0		0	0	0	0	0
133	1	16	13	-1	413	442	12.3	34	ABplpaapa	214	0	0	0		0	0	0	0	0
134	1	92	127	-1	532	198	23.1	36	ABarpapaa	336	-11	0	0		0	0	0	0	0
135	1	85	175	-1	564	300	24.0	35	ABarpaaaa	379	142	0	0		0	0	0	0	0
136	1	139	37	-1	196	256	6.5	38	Dap	377	-185	0	0		0	0	0	0	0
137	1	35	180	-1	520	190	14.4	31	MSppaaa	200	154	0	0		0	0	0	0	0
138	1	41	110	-1	524	426	7.7	32	ABalppaap	322	-583	0	0		0	0	0	0	0
139	1	113	69	-1	208	373	10.1	33	ABplppppa	38	0	0	0		0	0	0	0	0
140	1	82	1	-1	548	368	6.0	35	ABalpapap	134	0	0	0		0	0	0	0	0
141	1	102	173	-1	270	173	15.1	42	Epra	419	584	0	0		0	0	0	0	0
142	1	99	118	-1	337	393	21.7	37	ABplapaap	367	-572	0	0		0	0	0	0	0
143	1	130	7	-1	417	383	5.9	34	ABplpapaa	294	1684	0	0		0	0	0	0	0
144	0	177	-1	-1	69	163	7.1	32		270	26	0	0		0	0	0	0	0
145	1	158	45	-1	140	175	8.7	41	Cppa	397	43	0	0		0	0	0	0	0
146	1	170	145	-1	170	373	13.9	34	ABplpppap	-102	0	0	0		0	0	0	0	0
147	1	12	23	-1	588	209	7.8	34	ABaraaapp	334	-1138	0	0		0	0	0	0	0
148	1	60	148	-1	397	122	23.3	34	ABprapaaa	-245	0	0	0		0	0	0	0	0
149	1	8	64	-1	577	239	13.7	34	MSpaaaa	314	-210	0	0		0	0	0	0	0
150	1	19	139	-1	149	119	7.6	33	ABprpppap	307	370	0	0		0	0	0	0	0
151	1	175	102	-1	428	307	7.3	34	MSaapaa	-214	0	0	0		0	0	0	0	0
152	1	14	27	-1	365	428	11.5	34	ABplpaapp	323	0	0	0		0	0	0	0	0
153	1	37	178	-1	395	411	23.7	39	ABplapaaa	392	1191	0	0		0	0	0	0	0
154	1	77	16	-1	145	309	10.9	41	Capp	83	0	0	0		0	0	0	0	0
155	1	133	126	-1	522	311	16.4	36	MSaaaap	352	12	0	0		0	0	0	0	0
156	1	129	120	-1	372	165	22.9	38	ABarpppaa	328	1099	0	0		0	0	0	0	0
157	1	111	88	-1	458	280	22.6	41	ABarpaapp	397	231	0	0		0	0	0	0	0
158	1	148	85	-1	367	375	5.9	32	ABplpapap	294	632	0	0		0	0	0	0	0
159	1	164	106	-1	179	254	15.8	42	Eplp	424	750	0	0		0	0	0	0	0
160	1	165	80	-1	536	417	21.5	35	ABplaaaaa	-174	0	0	0		0	0	0	0	0
161	1	98	133	-1	321	357	5.4	34	ABplpappa	98	0	0	0		0	0	0	0	0
162	1	135	60	-1	153	94	15.5	33	ABprapppa	259	0	0	0		0	0	0	0	0
163	1	20	24	-1	651	253	15.4	36	ABalaapaa	344	-381	0	0		0	0	0	0	0
164	1	69	44	-1	424	235	17.8	41	Eara	380	-826	0	0		0	0	0	0	0
165	1	6	159	-1	591	383	20.7	38	ABalapaap	372	-206	0	0		0	0	0	0	0
166	1	18	108	-1	235	139	23.2	39	Cpaaa	384	1209	0	0		0	0	0	0	0
167	1	52	162	-1	499	364	13.6	32	MSapaaa	218	-221	0	0		0	0	0	0	0
168	1	88	103	-1	455	186	13.8	33	MSppapa	236	1094	0	0		0	0	0	0	0
169	1	166	51	-1	463	178	21.5	39	ABarpappa	449	0	0	0		0	0	0	0	0
170	1	109	174	-1	198	250	23.3	44	Caaa	448	128	0	0		0	0	0	0	0
171	1	23	153	-1	224	311	22.1	38	ABarppapp	384	40	0	0		0	0	0	0	0
172	1	143	119	-1	300	76	18.9	36	ABprapapa	320	-1025	0	0		0	0	0	0	0
173	1	131	79	-1	124	214	7.0	32	Cpppa	212	-22	0	0		0	0	0	0	0
174	1	66	6	-1	449	224	5.3	35	ABarapapp	307	0	0	0		0	0	0	0	0
175	1	89	130	-1	414	311	16.4	40	Eala	398	-161	0	0		0	0	0	0	0
176	1	112	68	-1	308	282	10.3	34	Z3	345	-49	0	0		0	0	0	0	0
177	1	159	128	-1	644	271	18.7	36	ABalaaapp	350	558	0	0		0	0	0	0	0
178	1	151	109	-1	299	257	22.6	35	ABarppapa	143	0	0	0		0	0	0	0	0
179	1	125	65	-1	229	115	11.3	34	ABprppapp	318	-236	0	0		0	0	0	0	0
180	1	171	144	-1	277	351	22.9	38	ABplapapp	382	-396	0	0		0	0	0	0	0
181	0	-1	-1	-1	303	259	24.4	43		-118	0	0	0		0	0	0	0	0
