# Supplementary material for: The AP-2 Transcription Factor APTF-2 Is Required for Neuroblast and Epidermal Morphogenesis in Caenorhabditis elegans Embryogenesis
Source: PLoS Genet. 2016 May 13;12(5):e1006048. doi: 10.1371/journal.pgen.1006048 (PMC4866721; doi:10.1371/journal.pgen.1006048)
Supplement: S6 Text — (ZIP) [file pgen.1006048.s034.zip › nuclei/t101-nuclei]

1	1	140	73	-1	541	372	5.5	35	ABalpapap	-153	0	0	0		0	0	0	0	0
2	1	31	64	-1	652	294	11.5	33	ABaraaaaa	331	-350	0	0		0	0	0	0	0
3	1	90	102	-1	647	382	16.9	36	ABalaaaal	336	1012	0	0		0	0	0	0	0
4	1	35	90	-1	182	321	6.1	41	Capa	376	-260	0	0		0	0	0	0	0
5	1	120	47	-1	420	377	12.4	32	MSapapa	224	94	0	0		0	0	0	0	0
6	1	174	66	-1	455	227	5.8	34	ABarapapp	340	-1456	0	0		0	0	0	0	0
7	1	143	105	-1	421	379	6.1	33	ABplpapaa	321	105	0	0		0	0	0	0	0
8	1	17	120	-1	488	424	14.8	35	ABalpppap	344	1485	0	0		0	0	0	0	0
9	1	41	62	-1	461	111	16.4	36	ABpraaapp	146	0	0	0		0	0	0	0	0
10	1	18	42	-1	517	150	20.2	36	ABpraapaa	359	1101	0	0		0	0	0	0	0
11	1	71	41	-1	508	206	5.4	32	ABarapapa	341	0	0	0		0	0	0	0	0
12	1	38	133	-1	411	288	22.5	37	ABarppaaa	343	143	0	0		0	0	0	0	0
13	1	133	13	-1	418	442	12.4	34	ABplpaapa	341	438	0	0		0	0	0	0	0
14	1	92	119	-1	318	425	16.5	38	ABplaappp	373	538	0	0		0	0	0	0	0
15	1	49	111	-1	467	308	5.3	35	ABalpappp	280	0	0	0		0	0	0	0	0
16	1	154	46	-1	151	306	10.7	38	Capp	331	128	0	0		0	0	0	0	0
17	1	70	65	-1	551	385	10.7	35	ABalpaapp	198	0	0	0		0	0	0	0	0
18	1	8	44	-1	255	70	14.5	35	ABprappaa	354	-478	0	0		0	0	0	0	0
19	1	1	87	-1	266	397	14.4	35	ABplppapa	149	0	0	0		0	0	0	0	0
20	1	81	137	-1	559	243	24.1	37	ABarpaaap	374	92	0	0		0	0	0	0	0
21	1	95	126	-1	373	179	13.6	36	MSpppa	307	175	0	0		0	0	0	0	0
22	1	84	98	-1	670	334	12.9	34	ABalaaaar	408	0	0	0		0	0	0	0	0
23	1	147	172	-1	589	209	8.0	34	ABaraaapp	601	0	0	0		0	0	0	0	0
24	1	163	83	-1	650	247	15.9	36	ABalaapaa	240	0	0	0		0	0	0	0	0
25	1	45	68	-1	615	212	12.4	34	ABalaapap	300	647	0	0		0	0	0	0	0
26	1	109	61	-1	449	335	11.6	31	MSapaap	199	133	0	0		0	0	0	0	0
27	1	152	78	-1	364	427	11.6	34	ABplpaapp	339	281	0	0		0	0	0	0	0
28	1	47	144	-1	212	371	20.4	37	ABplappap	328	47	0	0		0	0	0	0	0
29	1	101	109	-1	318	305	15.3	41	Ealp	410	803	0	0		0	0	0	0	0
30	1	52	67	-1	182	367	6.8	32	ABplppppp	-22	0	0	0		0	0	0	0	0
31	1	79	2	-1	285	93	11.8	33	ABprppapa	330	351	0	0		0	0	0	0	0
32	1	2	101	-1	304	213	6.4	37	MSpapp	171	0	0	0		0	0	0	0	0
33	1	61	77	-1	359	284	6.4	33	MSaapap	287	-210	0	0		0	0	0	0	0
34	1	59	146	-1	312	284	5.5	36	MSaapp	142	0	0	0		0	0	0	0	0
35	1	12	129	-1	415	104	9.8	33	ABprpaaap	310	381	0	0		0	0	0	0	0
36	1	69	132	-1	139	206	14.1	41	Eprp	391	276	0	0		0	0	0	0	0
37	1	136	70	-1	200	253	7.0	38	Dap	381	1092	0	0		0	0	0	0	0
38	1	129	82	-1	490	408	6.9	32	ABalppapa	293	776	0	0		0	0	0	0	0
39	1	54	40	-1	619	293	8.0	31	ABaraaaap	287	1038	0	0		0	0	0	0	0
40	1	97	138	-1	74	228	10.7	36	Cpapp	360	430	0	0		0	0	0	0	0
41	1	51	69	-1	314	363	12.4	36	MSappp	350	-85	0	0		0	0	0	0	0
42	1	19	124	-1	658	322	17.7	35	ABalaaapa	110	0	0	0		0	0	0	0	0
43	1	96	113	-1	415	233	10.7	29	MSpaapp	284	171	0	0		0	0	0	0	0
44	1	164	175	-1	430	235	17.4	39	Eara	396	777	0	0		0	0	0	0	0
45	1	145	100	-1	143	172	8.6	39	Cppa	391	-167	0	0		0	0	0	0	0
46	1	64	85	-1	263	371	6.3	32	ABplpappp	169	0	0	0		0	0	0	0	0
47	1	118	178	-1	407	186	22.2	37	ABarpappp	314	680	0	0		0	0	0	0	0
48	1	53	10	-1	417	418	8.6	34	ABplpaaap	33	0	0	0		0	0	0	0	0
49	1	114	63	-1	508	340	5.1	33	ABalpappa	336	-251	0	0		0	0	0	0	0
50	1	73	51	-1	496	270	5.8	34	ABaraappp	92	0	0	0		0	0	0	0	0
51	1	169	135	-1	457	179	21.4	36	ABarpappa	281	58	0	0		0	0	0	0	0
52	1	116	162	-1	132	332	16.5	34	ABplapppp	335	686	0	0		0	0	0	0	0
53	1	36	74	-1	541	235	4.6	32	ABarapaap	44	0	0	0		0	0	0	0	0
54	1	9	17	-1	612	391	12.0	40	ABalpaapa	-44	0	0	0		0	0	0	0	0
55	1	30	48	-1	525	139	14.9	34	ABpraaapa	300	-223	0	0		0	0	0	0	0
56	1	67	99	-1	286	397	10.0	31	ABplppaap	309	-1155	0	0		0	0	0	0	0
57	1	32	43	-1	572	296	8.4	35	ABaraapap	92	0	0	0		0	0	0	0	0
58	1	7	151	-1	221	188	7.8	38	Dpp	380	1112	0	0		0	0	0	0	0
59	1	117	29	-1	335	147	14.2	37	MSpppp	365	533	0	0		0	0	0	0	0
60	1	162	23	-1	149	93	15.0	32	ABprapppa	206	0	0	0		0	0	0	0	0
61	1	46	9	-1	624	249	7.3	35	ABaraaapa	171	0	0	0		0	0	0	0	0
62	1	121	45	-1	351	216	7.0	32	MSpapap	126	0	0	0		0	0	0	0	0
63	1	62	163	-1	398	388	18.0	37	ABalppppp	366	62	0	0		0	0	0	0	0
64	1	149	33	-1	578	241	13.6	33	MSpaaaa	101	0	0	0		0	0	0	0	0
65	1	179	25	-1	226	115	11.1	34	ABprppapp	305	0	0	0		0	0	0	0	0
66	1	39	5	-1	238	400	11.2	33	ABplpppaa	293	0	0	0		0	0	0	0	0
67	1	111	131	-1	333	415	8.7	33	ABplppaaa	4	0	0	0		0	0	0	0	0
68	1	176	181	-1	313	276	10.4	34	Z3	121	0	0	0		0	0	0	0	0
69	1	139	91	-1	207	374	9.6	33	ABplppppa	117	0	0	0		0	0	0	0	0
70	1	74	16	-1	539	178	7.4	32	ABarappaa	317	-69	0	0		0	0	0	0	0
71	1	3	53	-1	600	317	5.6	33	ABaraapaa	282	0	0	0		0	0	0	0	0
72	1	87	139	-1	243	120	6.5	33	ABprppppa	325	-1003	0	0		0	0	0	0	0
73	1	100	81	-1	409	194	11.7	30	MSppapp	296	1158	0	0		0	0	0	0	0
74	1	5	7	-1	445	128	21.4	36	ABpraapap	343	187	0	0		0	0	0	0	0
75	1	106	166	-1	617	362	6.1	33	ABalpaaap	213	0	0	0		0	0	0	0	0
76	1	24	15	-1	560	161	12.5	34	ABpraaaap	-134	0	0	0		0	0	0	0	0
77	1	66	38	-1	582	391	6.5	33	ABalpapaa	-39	0	0	0		0	0	0	0	0
78	1	63	24	-1	480	145	9.9	35	ABarapppp	294	77	0	0		0	0	0	0	0
79	1	173	34	-1	126	213	7.4	30	Cpppa	214	605	0	0		0	0	0	0	0
80	1	160	28	-1	528	413	22.3	37	ABplaaaaa	363	711	0	0		0	0	0	0	0
81	1	21	55	-1	549	404	16.4	36	ABalpppaa	350	878	0	0		0	0	0	0	0
82	1	131	39	-1	595	175	15.7	34	ABpraaaaa	-394	0	0	0		0	0	0	0	0
83	1	112	158	-1	572	190	19.4	35	ABalaappp	2	0	0	0		0	0	0	0	0
84	1	20	54	-1	215	374	15.4	34	ABplppapp	334	-434	0	0		0	0	0	0	0
85	1	158	128	-1	372	376	5.7	33	ABplpapap	308	0	0	0		0	0	0	0	0
86	1	83	27	-1	537	290	6.1	33	ABaraappa	330	389	0	0		0	0	0	0	0
87	1	128	115	-1	424	432	21.4	37	ABplaapap	317	1372	0	0		0	0	0	0	0
88	1	157	12	-1	452	277	22.7	39	ABarpaapp	388	-248	0	0		0	0	0	0	0
89	1	58	155	-1	486	191	16.0	33	MSppaap	233	136	0	0		0	0	0	0	0
90	1	75	156	-1	356	332	9.3	35	MSappa	347	222	0	0		0	0	0	0	0
91	1	107	26	-1	552	240	18.8	36	ABalapppa	353	-256	0	0		0	0	0	0	0
92	1	104	79	-1	465	441	18.8	35	ABplaapaa	351	245	0	0		0	0	0	0	0
93	1	105	104	-1	272	398	19.5	38	ABplappaa	366	719	0	0		0	0	0	0	0
94	1	88	122	-1	432	151	6.9	32	ABprpapaa	280	440	0	0		0	0	0	0	0
95	1	126	84	-1	467	183	6.9	33	ABarappap	276	665	0	0		0	0	0	0	0
96	1	68	75	-1	322	84	10.2	34	ABprppaap	121	0	0	0		0	0	0	0	0
97	1	44	18	-1	416	97	18.6	34	ABpraappa	348	245	0	0		0	0	0	0	0
98	1	78	171	-1	330	114	22.7	38	ABprapaap	-104	0	0	0		0	0	0	0	0
99	1	102	49	-1	244	283	16.4	43	Epla	429	17	0	0		0	0	0	0	0
100	1	26	118	-1	610	306	14.6	35	MSaaaaa	350	589	0	0		0	0	0	0	0
101	1	23	37	-1	646	331	7.7	33	ABalpaaaa	130	0	0	0		0	0	0	0	0
102	1	151	107	-1	423	304	7.3	34	MSaapaa	324	-215	0	0		0	0	0	0	0
103	1	168	95	-1	462	183	14.4	33	MSppapa	255	-789	0	0		0	0	0	0	0
104	1	25	130	-1	464	418	10.4	33	ABplpaaaa	322	605	0	0		0	0	0	0	0
105	1	16	80	-1	344	154	5.4	34	ABprpappa	336	-604	0	0		0	0	0	0	0
106	1	159	76	-1	178	253	15.5	42	Eplp	421	-458	0	0		0	0	0	0	0
107	1	57	143	-1	303	178	22.9	41	ABarpppap	353	-848	0	0		0	0	0	0	0
108	1	166	153	-1	230	138	23.6	40	Cpaaa	392	297	0	0		0	0	0	0	0
109	1	178	125	-1	302	262	23.8	42	ABarppapa	407	-216	0	0		0	0	0	0	0
110	1	138	88	-1	523	429	8.5	33	ABalppaap	53	0	0	0		0	0	0	0	0
111	1	91	112	-1	380	169	7.4	33	ABprpapap	299	615	0	0		0	0	0	0	0
112	1	130	8	-1	192	81	15.1	33	ABprappap	323	148	0	0		0	0	0	0	0
113	1	33	14	-1	482	377	23.9	38	ABplaaaap	374	57	0	0		0	0	0	0	0
114	1	28	57	-1	353	94	17.7	37	ABpraappp	120	0	0	0		0	0	0	0	0
115	1	93	59	-1	112	127	10.4	32	ABprapppp	328	-452	0	0		0	0	0	0	0
116	1	119	97	-1	198	137	5.0	34	ABprppppp	312	563	0	0		0	0	0	0	0
117	1	42	121	-1	139	153	21.4	40	Cpaap	382	-426	0	0		0	0	0	0	0
118	1	142	167	-1	334	394	21.6	36	ABplapaap	358	421	0	0		0	0	0	0	0
119	1	172	145	-1	293	77	18.3	34	ABprapapa	130	0	0	0		0	0	0	0	0
120	1	156	108	-1	370	164	23.2	37	ABarpppaa	329	163	0	0		0	0	0	0	0
121	1	29	179	-1	280	149	20.6	38	ABarppppa	335	-510	0	0		0	0	0	0	0
122	1	77	19	-1	468	110	11.7	33	ABprpaaaa	321	1249	0	0		0	0	0	0	0
123	1	115	168	-1	482	217	23.4	38	ABarpapap	366	882	0	0		0	0	0	0	0
124	1	99	60	-1	587	239	5.1	31	ABarapaaa	131	0	0	0		0	0	0	0	0
125	1	27	4	-1	376	113	13.2	33	ABprpaapp	334	723	0	0		0	0	0	0	0
126	1	155	180	-1	518	313	16.5	35	MSaaaap	332	-246	0	0		0	0	0	0	0
127	1	134	72	-1	529	194	22.9	35	ABarpapaa	348	45	0	0		0	0	0	0	0
128	1	177	117	-1	642	270	19.2	35	ABalaaapp	-228	0	0	0		0	0	0	0	0
129	1	82	86	-1	89	280	13.6	35	Caapp	-5	0	0	0		0	0	0	0	0
130	1	175	150	-1	415	313	16.1	40	Eala	406	17	0	0		0	0	0	0	0
131	1	98	176	-1	461	346	21.5	38	ABplaaapa	329	398	0	0		0	0	0	0	0
132	1	22	6	-1	516	162	9.6	33	ABarapppa	288	403	0	0		0	0	0	0	0
133	1	161	142	-1	322	357	5.3	35	ABplpappa	178	0	0	0		0	0	0	0	0
134	1	76	96	-1	333	340	22.7	38	ABplapapa	372	314	0	0		0	0	0	0	0
135	1	56	71	-1	345	256	23.1	41	ABarppaap	410	-1723	0	0		0	0	0	0	0
136	1	72	152	-1	365	101	8.8	33	ABprppaaa	70	0	0	0		0	0	0	0	0
137	1	15	3	-1	195	91	9.2	34	ABprpppaa	275	1905	0	0		0	0	0	0	0
138	1	86	161	-1	628	352	21.3	35	ABalapaaa	199	0	0	0		0	0	0	0	0
139	1	150	127	-1	151	119	7.0	32	ABprpppap	306	1069	0	0		0	0	0	0	0
140	1	80	92	-1	298	120	5.6	34	ABprpappp	323	848	0	0		0	0	0	0	0
141	1	37	58	-1	604	221	17.4	34	ABalaappa	321	1629	0	0		0	0	0	0	0
142	1	60	114	-1	505	245	14.9	34	MSpaaap	330	830	0	0		0	0	0	0	0
143	1	123	11	-1	171	352	19.4	36	ABplapppa	86	0	0	0		0	0	0	0	0
144	1	180	169	-1	276	354	23.1	39	ABplapapp	378	555	0	0		0	0	0	0	0
145	1	146	50	-1	168	373	13.5	33	ABplpppap	317	-105	0	0		0	0	0	0	0
146	1	34	164	-1	388	339	22.5	38	ABplaaapp	363	125	0	0		0	0	0	0	0
147	1	48	36	-1	198	126	18.6	37	ABarppppp	375	1004	0	0		0	0	0	0	0
148	1	148	20	-1	393	120	22.6	36	ABprapaaa	355	851	0	0		0	0	0	0	0
149	1	55	140	-1	458	393	16.7	35	ABalppppa	428	0	0	0		0	0	0	0	0
150	1	108	52	-1	525	368	20.1	37	ABalapapp	351	499	0	0		0	0	0	0	0
151	1	127	21	-1	444	293	10.9	30	MSaaapp	-4	0	0	0		0	0	0	0	0
152	1	11	174	-1	257	284	7.2	36	Daa	446	0	0	0		0	0	0	0	0
153	1	171	89	-1	226	314	21.7	38	ABarppapp	362	-1253	0	0		0	0	0	0	0
154	1	110	35	-1	407	238	6.2	33	MSpapaa	220	0	0	0		0	0	0	0	0
155	1	132	157	-1	469	238	11.6	34	MSpaapa	141	0	0	0		0	0	0	0	0
156	1	6	116	-1	264	216	12.1	38	Z2	381	343	0	0		0	0	0	0	0
157	1	40	165	-1	287	162	10.0	37	Dpa	354	-1548	0	0		0	0	0	0	0
158	1	113	110	-1	428	140	13.8	34	ABprpaapa	334	834	0	0		0	0	0	0	0
159	1	165	154	-1	592	384	20.3	39	ABalapaap	364	-72	0	0		0	0	0	0	0
160	1	122	56	-1	489	259	18.5	37	ABalapppp	359	-936	0	0		0	0	0	0	0
161	1	50	148	-1	95	178	19.6	39	Cpapa	399	108	0	0		0	0	0	0	0
162	1	167	32	-1	503	364	14.0	33	MSapaaa	255	725	0	0		0	0	0	0	0
163	1	43	94	-1	380	447	18.4	37	ABplaappa	330	-332	0	0		0	0	0	0	0
164	1	13	31	-1	459	362	6.2	34	ABalppapp	-402	0	0	0		0	0	0	0	0
165	1	14	93	-1	557	427	12.6	34	ABalppaaa	283	1267	0	0		0	0	0	0	0
166	1	103	173	-1	508	286	23.3	39	ABarpaapa	390	6	0	0		0	0	0	0	0
167	1	125	30	-1	323	225	16.8	40	Earp	169	0	0	0		0	0	0	0	0
168	1	85	136	-1	567	368	23.6	37	ABalapapa	347	1157	0	0		0	0	0	0	0
169	1	65	22	-1	511	318	11.5	34	MSaaapa	311	0	0	0		0	0	0	0	0
170	1	4	106	-1	589	269	19.9	35	ABalappap	319	-233	0	0		0	0	0	0	0
171	1	94	141	-1	598	318	20.4	35	ABalappaa	-264	0	0	0		0	0	0	0	0
172	1	89	1	-1	115	250	22.4	39	Caapa	388	404	0	0		0	0	0	0	0
173	1	141	147	-1	268	171	15.7	42	Epra	422	466	0	0		0	0	0	0	0
174	1	170	160	-1	196	247	23.3	44	Caaa	433	162	0	0		0	0	0	0	0
175	1	135	185	-1	558	299	24.0	34	ABarpaaaa	390	409	0	0		0	0	0	0	0
176	1	10	123	-1	231	77	19.6	36	ABprapapp	357	-843	0	0		0	0	0	0	0
177	1	124	149	-1	102	272	7.5	32	Cpppp	-34	0	0	0		0	0	0	0	0
178	1	153	134	-1	396	401	24.0	38	ABplapaaa	367	-1139	0	0		0	0	0	0	0
179	0	144	-1	-1	68	163	7.4	31		348	0	0	0		0	0	0	0	0
180	1	137	159	-1	535	195	14.3	31	MSppaaa	171	0	0	0		0	0	0	0	0
181	1	120	103	-1	374	357	13.3	32	MSapapp	93	0	0	0		0	0	0	0	0
182	0	178	-1	-1	306	258	21.3	27		44	0	0	0		0	0	0	0	0
