# Supplementary material for: The AP-2 Transcription Factor APTF-2 Is Required for Neuroblast and Epidermal Morphogenesis in Caenorhabditis elegans Embryogenesis
Source: PLoS Genet. 2016 May 13;12(5):e1006048. doi: 10.1371/journal.pgen.1006048 (PMC4866721; doi:10.1371/journal.pgen.1006048)
Supplement: S6 Text — (ZIP) [file pgen.1006048.s034.zip › nuclei/t102-nuclei]

1	1	172	69	-1	113	249	22.5	39	Caapa	396	104	0	0		0	0	0	0	0
2	1	31	91	-1	287	95	12.3	34	ABprppapa	82	0	0	0		0	0	0	0	0
3	1	137	61	-1	200	94	8.9	33	ABprpppaa	319	972	0	0		0	0	0	0	0
4	1	125	3	-1	375	111	13.4	33	ABprpaapp	330	136	0	0		0	0	0	0	0
5	1	66	12	-1	233	400	11.5	34	ABplpppaa	121	0	0	0		0	0	0	0	0
6	1	132	134	-1	521	165	9.7	34	ABarapppa	286	-233	0	0		0	0	0	0	0
7	1	74	105	-1	444	128	21.3	35	ABpraapap	350	-360	0	0		0	0	0	0	0
8	1	112	20	-1	190	87	14.8	35	ABprappap	309	472	0	0		0	0	0	0	0
9	1	61	101	-1	620	259	7.0	35	ABaraaapa	351	-731	0	0		0	0	0	0	0
10	1	48	100	-1	409	421	8.5	33	ABplpaaap	325	19	0	0		0	0	0	0	0
11	1	143	67	-1	171	353	19.3	35	ABplapppa	303	395	0	0		0	0	0	0	0
12	1	88	176	-1	448	270	23.2	37	ABarpaapp	372	-90	0	0		0	0	0	0	0
13	1	13	7	-1	420	437	12.6	33	ABplpaapa	238	0	0	0		0	0	0	0	0
14	1	113	178	-1	486	373	23.4	37	ABplaaaap	363	1250	0	0		0	0	0	0	0
15	1	76	108	-1	561	160	12.8	33	ABpraaaap	337	249	0	0		0	0	0	0	0
16	1	70	109	-1	541	178	6.8	32	ABarappaa	292	-16	0	0		0	0	0	0	0
17	1	54	1	-1	612	388	12.2	40	ABalpaapa	239	0	0	0		0	0	0	0	0
18	1	97	146	-1	411	99	18.8	35	ABpraappa	-68	0	0	0		0	0	0	0	0
19	1	122	68	-1	474	114	11.6	34	ABprpaaaa	329	0	0	0		0	0	0	0	0
20	1	148	125	-1	389	122	22.4	37	ABprapaaa	352	31	0	0		0	0	0	0	0
21	1	151	162	-1	443	294	10.6	30	MSaaapp	619	0	0	0		0	0	0	0	0
22	1	169	110	-1	511	314	12.0	36	MSaaapa	337	457	0	0		0	0	0	0	0
23	1	60	50	-1	146	96	13.9	32	ABprapppa	326	42	0	0		0	0	0	0	0
24	1	78	84	-1	484	150	10.0	35	ABarapppp	389	0	0	0		0	0	0	0	0
25	1	65	28	-1	229	115	10.8	34	ABprppapp	329	310	0	0		0	0	0	0	0
26	1	91	54	-1	559	242	19.4	37	ABalapppa	356	801	0	0		0	0	0	0	0
27	1	86	30	-1	538	287	6.0	32	ABaraappa	138	0	0	0		0	0	0	0	0
28	1	80	21	-1	526	413	22.5	37	ABplaaaaa	-245	0	0	0		0	0	0	0	0
29	1	59	56	-1	334	147	14.7	37	MSpppp	354	-98	0	0		0	0	0	0	0
30	1	167	51	-1	323	224	16.8	40	Earp	404	315	0	0		0	0	0	0	0
31	1	164	159	-1	456	363	6.2	32	ABalppapp	385	0	0	0		0	0	0	0	0
32	1	162	90	-1	510	366	14.4	33	MSapaaa	334	-392	0	0		0	0	0	0	0
33	1	64	16	-1	576	248	13.9	35	MSpaaaa	337	812	0	0		0	0	0	0	0
34	1	79	44	-1	130	221	7.2	31	Cpppa	306	83	0	0		0	0	0	0	0
35	1	154	107	-1	409	232	6.2	32	MSpapaa	302	105	0	0		0	0	0	0	0
36	1	147	94	-1	194	122	18.7	38	ABarppppp	372	-195	0	0		0	0	0	0	0
37	1	101	83	-1	648	335	8.0	34	ABalpaaaa	338	295	0	0		0	0	0	0	0
38	1	77	121	-1	580	393	6.7	33	ABalpapaa	198	0	0	0		0	0	0	0	0
39	1	82	104	-1	594	178	15.6	32	ABpraaaaa	215	0	0	0		0	0	0	0	0
40	1	39	97	-1	612	302	8.7	31	ABaraaaap	141	0	0	0		0	0	0	0	0
41	1	11	170	-1	508	207	5.3	32	ABarapapa	-101	0	0	0		0	0	0	0	0
42	1	10	74	-1	513	151	20.2	38	ABpraapaa	375	459	0	0		0	0	0	0	0
43	1	57	92	-1	567	296	8.5	35	ABaraapap	-236	0	0	0		0	0	0	0	0
44	1	18	166	-1	252	71	14.2	35	ABprappaa	322	944	0	0		0	0	0	0	0
45	1	62	27	-1	353	220	7.4	32	MSpapap	285	-506	0	0		0	0	0	0	0
46	1	16	120	128	148	301	10.3	38	Capp	381	-213	0	0		0	0	0	0	0
47	1	5	98	-1	416	380	12.3	31	MSapapa	212	725	0	0		0	0	0	0	0
48	1	55	88	-1	526	138	15.3	35	ABpraaapa	302	1633	0	0		0	0	0	0	0
49	1	99	147	-1	248	285	16.0	43	Epla	438	125	0	0		0	0	0	0	0
50	1	145	9	-1	170	374	12.8	34	ABplpppap	-54	0	0	0		0	0	0	0	0
51	1	50	155	-1	493	272	6.0	34	ABaraappp	-263	0	0	0		0	0	0	0	0
52	1	150	37	-1	523	365	19.8	39	ABalapapp	394	-223	0	0		0	0	0	0	0
53	1	71	95	-1	598	321	6.0	34	ABaraapaa	343	284	0	0		0	0	0	0	0
54	1	84	35	-1	215	375	15.1	35	ABplppapp	347	160	0	0		0	0	0	0	0
55	1	81	160	-1	549	406	16.4	35	ABalpppaa	346	16	0	0		0	0	0	0	0
56	1	160	132	-1	491	252	18.6	36	ABalapppp	350	698	0	0		0	0	0	0	0
57	1	114	40	-1	350	92	17.7	38	ABpraappp	103	0	0	0		0	0	0	0	0
58	1	141	153	-1	606	221	17.5	33	ABalaappa	316	381	0	0		0	0	0	0	0
59	1	115	142	-1	119	126	9.8	32	ABprapppp	312	79	0	0		0	0	0	0	0
60	1	124	152	-1	588	238	5.1	32	ABarapaaa	277	0	0	0		0	0	0	0	0
61	1	26	173	-1	448	334	12.0	32	MSapaap	281	-180	0	0		0	0	0	0	0
62	1	9	39	-1	464	113	16.8	36	ABpraaapp	56	0	0	0		0	0	0	0	0
63	1	49	64	-1	511	332	5.1	34	ABalpappa	320	1340	0	0		0	0	0	0	0
64	1	2	106	-1	654	294	11.2	34	ABaraaaaa	32	0	0	0		0	0	0	0	0
65	1	17	29	-1	545	381	10.8	35	ABalpaapp	359	654	0	0		0	0	0	0	0
66	1	6	183	-1	456	222	5.9	35	ABarapapp	211	0	0	0		0	0	0	0	0
67	1	30	185	-1	176	366	7.2	32	ABplppppp	307	285	0	0		0	0	0	0	0
68	1	25	179	-1	614	222	12.5	33	ABalaapap	56	0	0	0		0	0	0	0	0
69	1	41	81	-1	315	360	12.4	37	MSappp	450	0	0	0		0	0	0	0	0
70	1	37	24	-1	202	254	7.4	38	Dap	363	-863	0	0		0	0	0	0	0
71	1	135	180	-1	340	256	23.3	39	ABarppaap	384	821	0	0		0	0	0	0	0
72	1	127	4	-1	528	194	22.7	35	ABarpapaa	308	66	0	0		0	0	0	0	0
73	1	1	77	-1	535	371	5.3	34	ABalpapap	342	-850	0	0		0	0	0	0	0
74	1	53	18	-1	539	237	4.7	33	ABarapaap	313	-625	0	0		0	0	0	0	0
75	1	96	41	-1	325	88	10.3	32	ABprppaap	192	0	0	0		0	0	0	0	0
76	1	106	135	-1	174	253	15.3	42	Eplp	420	947	0	0		0	0	0	0	0
77	1	33	126	-1	364	274	6.3	32	MSaapap	101	0	0	0		0	0	0	0	0
78	1	27	14	-1	365	431	12.2	35	ABplpaapp	265	0	0	0		0	0	0	0	0
79	1	92	157	-1	464	444	19.3	36	ABplaapaa	327	-1142	0	0		0	0	0	0	0
80	1	105	163	-1	348	159	5.1	34	ABprpappa	334	445	0	0		0	0	0	0	0
81	1	73	6	-1	411	189	11.4	31	MSppapp	170	0	0	0		0	0	0	0	0
82	1	38	148	-1	488	407	6.4	32	ABalppapa	179	0	0	0		0	0	0	0	0
83	1	24	122	-1	650	246	15.4	35	ABalaapaa	228	0	0	0		0	0	0	0	0
84	1	95	19	-1	471	181	6.7	32	ABarappap	46	0	0	0		0	0	0	0	0
85	1	46	151	-1	266	369	6.4	33	ABplpappp	170	0	0	0		0	0	0	0	0
86	1	129	174	-1	89	281	13.7	35	Caapp	320	-1287	0	0		0	0	0	0	0
87	1	19	85	-1	265	394	14.2	36	ABplppapa	303	464	0	0		0	0	0	0	0
88	1	110	52	-1	517	429	8.5	32	ABalppaap	177	0	0	0		0	0	0	0	0
89	1	153	182	-1	221	319	21.9	39	ABarppapp	386	-398	0	0		0	0	0	0	0
90	1	4	133	-1	189	319	5.7	41	Capa	407	682	0	0		0	0	0	0	0
91	1	69	58	-1	212	374	8.9	33	ABplppppa	316	-894	0	0		0	0	0	0	0
92	1	140	80	-1	305	119	5.7	34	ABprpappp	311	573	0	0		0	0	0	0	0
93	1	165	13	-1	557	427	12.1	34	ABalppaaa	327	986	0	0		0	0	0	0	0
94	1	163	55	-1	382	445	18.7	37	ABplaappa	354	-645	0	0		0	0	0	0	0
95	1	103	158	-1	465	181	14.4	34	MSppapa	312	753	0	0		0	0	0	0	0
96	1	134	131	-1	325	345	23.1	38	ABplapapa	386	-316	0	0		0	0	0	0	0
97	1	116	15	-1	210	142	5.1	33	ABprppppp	245	0	0	0		0	0	0	0	0
98	1	22	63	-1	668	333	13.1	35	ABalaaaar	278	0	0	0		0	0	0	0	0
99	1	56	43	-1	290	398	9.7	32	ABplppaap	501	0	0	0		0	0	0	0	0
100	1	45	57	-1	144	173	8.5	40	Cppa	402	670	0	0		0	0	0	0	0
101	1	32	114	124	309	211	6.7	38	MSpapp	168	0	0	0		0	0	0	0	0
102	1	3	119	-1	640	386	17.3	35	ABalaaaal	4	0	0	0		0	0	0	0	0
103	1	181	177	-1	366	351	13.9	32	MSapapp	244	415	0	0		0	0	0	0	0
104	1	93	111	-1	267	401	18.9	37	ABplappaa	333	108	0	0		0	0	0	0	0
105	1	7	2	-1	419	381	6.3	34	ABplpapaa	-232	0	0	0		0	0	0	0	0
106	1	170	49	-1	597	273	20.6	35	ABalappap	77	0	0	0		0	0	0	0	0
107	1	102	117	-1	422	304	7.2	34	MSaapaa	-192	0	0	0		0	0	0	0	0
108	1	120	112	-1	367	165	22.6	36	ABarpppaa	341	158	0	0		0	0	0	0	0
109	1	29	78	-1	319	303	15.6	41	Ealp	404	-694	0	0		0	0	0	0	0
110	1	158	123	-1	425	140	13.8	33	ABprpaapa	306	-145	0	0		0	0	0	0	0
111	1	15	169	-1	464	310	5.4	35	ABalpappp	271	0	0	0		0	0	0	0	0
112	1	111	31	-1	384	159	7.8	32	ABprpapap	318	14	0	0		0	0	0	0	0
113	1	43	181	-1	414	228	10.6	30	MSpaapp	248	629	0	0		0	0	0	0	0
114	1	142	137	-1	504	238	15.2	35	MSpaaap	-102	0	0	0		0	0	0	0	0
115	1	87	79	-1	429	429	21.6	36	ABplaapap	94	0	0	0		0	0	0	0	0
116	1	156	136	-1	265	219	12.4	38	Z2	353	-684	0	0		0	0	0	0	0
117	1	128	171	-1	641	273	18.6	34	ABalaaapp	341	164	0	0		0	0	0	0	0
118	1	100	164	-1	608	306	14.6	34	MSaaaaa	34	0	0	0		0	0	0	0	0
119	1	14	26	-1	320	427	16.4	38	ABplaappp	543	0	0	0		0	0	0	0	0
120	1	8	53	-1	489	423	14.7	35	ABalpppap	117	0	0	0		0	0	0	0	0
121	1	117	46	-1	132	153	21.2	40	Cpaap	409	274	0	0		0	0	0	0	0
122	1	94	140	-1	432	149	7.1	32	ABprpapaa	124	0	0	0		0	0	0	0	0
123	1	176	89	-1	227	76	19.6	34	ABprapapp	-96	0	0	0		0	0	0	0	0
124	1	42	145	-1	660	322	17.5	35	ABalaaapa	333	273	0	0		0	0	0	0	0
125	1	109	130	-1	296	262	23.6	41	ABarppapa	403	-600	0	0		0	0	0	0	0
126	1	21	75	-1	375	179	13.4	35	MSpppa	324	-767	0	0		0	0	0	0	0
127	1	139	71	-1	159	124	6.4	33	ABprpppap	-203	0	0	0		0	0	0	0	0
128	1	85	59	-1	374	379	5.8	33	ABplpapap	577	0	0	0		0	0	0	0	0
129	1	35	76	-1	420	103	9.9	32	ABprpaaap	292	-565	0	0		0	0	0	0	0
130	1	104	47	-1	462	418	9.8	34	ABplpaaaa	330	829	0	0		0	0	0	0	0
131	1	67	32	-1	336	419	9.0	34	ABplppaaa	320	0	0	0		0	0	0	0	0
132	1	36	72	-1	137	207	13.9	40	Eprp	393	1604	0	0		0	0	0	0	0
133	1	12	99	-1	405	283	23.3	37	ABarppaaa	378	497	0	0		0	0	0	0	0
134	1	178	34	-1	397	395	24.2	37	ABplapaaa	366	149	0	0		0	0	0	0	0
135	1	51	36	-1	454	182	21.4	36	ABarpappa	349	95	0	0		0	0	0	0	0
136	1	168	156	-1	568	362	23.4	38	ABalapapa	333	545	0	0		0	0	0	0	0
137	1	20	87	-1	547	247	23.8	38	ABarpaaap	385	594	0	0		0	0	0	0	0
138	1	40	139	-1	77	232	10.4	35	Cpapp	341	651	0	0		0	0	0	0	0
139	1	72	73	-1	246	117	6.4	34	ABprppppa	307	192	0	0		0	0	0	0	0
140	1	149	143	-1	457	395	16.5	34	ABalppppa	344	-328	0	0		0	0	0	0	0
141	1	171	96	-1	597	318	21.0	34	ABalappaa	310	350	0	0		0	0	0	0	0
142	1	133	60	-1	320	359	5.7	35	ABplpappa	343	0	0	0		0	0	0	0	0
143	1	107	154	-1	305	177	23.1	40	ABarpppap	378	819	0	0		0	0	0	0	0
144	1	28	8	-1	213	373	19.7	37	ABplappap	371	-590	0	0		0	0	0	0	0
145	1	119	93	-1	288	79	18.1	34	ABprapapa	345	423	0	0		0	0	0	0	0
146	1	34	22	86	314	279	6.1	37	MSaapp	129	0	0	0		0	0	0	0	0
147	1	173	23	-1	273	170	16.0	41	Epra	413	609	0	0		0	0	0	0	0
148	1	161	175	-1	88	179	18.9	39	Cpapa	351	830	0	0		0	0	0	0	0
149	1	177	25	-1	95	272	7.4	32	Cpppp	-187	0	0	0		0	0	0	0	0
150	1	130	33	-1	418	314	16.2	41	Eala	416	425	0	0		0	0	0	0	0
151	1	58	167	-1	222	189	8.2	38	Dpp	379	64	0	0		0	0	0	0	0
152	1	136	38	-1	364	100	8.8	32	ABprppaaa	90	0	0	0		0	0	0	0	0
153	1	108	144	-1	223	140	23.6	39	Cpaaa	387	-344	0	0		0	0	0	0	0
154	1	159	168	-1	592	385	20.6	37	ABalapaap	351	565	0	0		0	0	0	0	0
155	1	89	48	-1	489	191	16.5	33	MSppaap	270	-175	0	0		0	0	0	0	0
156	1	90	116	-1	364	334	9.4	35	MSappa	78	0	0	0		0	0	0	0	0
157	1	155	115	-1	475	233	11.6	35	MSpaapa	-140	0	0	0		0	0	0	0	0
158	1	83	70	-1	573	188	19.5	36	ABalaappp	25	0	0	0		0	0	0	0	0
159	1	180	118	-1	540	199	13.9	32	MSppaaa	253	-144	0	0		0	0	0	0	0
160	1	174	42	62	193	247	22.0	41	Caaa	281	152	0	0		0	0	0	0	0
161	1	138	138	-1	631	349	20.9	36	ABalapaaa	120	0	0	0		0	0	0	0	0
162	1	52	82	-1	136	333	16.4	34	ABplapppp	969	0	0	0		0	0	0	0	0
163	1	63	172	-1	393	390	17.4	36	ABalppppp	368	281	0	0		0	0	0	0	0
164	1	146	102	-1	388	336	22.5	38	ABplaaapp	380	-191	0	0		0	0	0	0	0
165	1	157	161	-1	287	162	10.3	35	Dpa	354	735	0	0		0	0	0	0	0
166	1	75	10	-1	612	364	5.8	32	ABalpaaap	276	0	0	0		0	0	0	0	0
167	1	118	113	-1	341	392	21.7	36	ABplapaap	331	60	0	0		0	0	0	0	0
168	1	123	65	-1	480	215	23.7	37	ABarpapap	380	497	0	0		0	0	0	0	0
169	1	144	45	-1	273	357	23.1	37	ABplapapp	360	555	0	0		0	0	0	0	0
170	0	175	-1	-1	546	303	22.9	34		342	-485	0	0		0	0	0	0	0
171	1	98	5	-1	328	111	22.6	36	ABprapaap	345	-918	0	0		0	0	0	0	0
172	1	23	66	-1	595	210	7.7	35	ABaraaapp	261	0	0	0		0	0	0	0	0
173	1	166	184	-1	501	286	23.2	40	ABarpaapa	213	0	0	0		0	0	0	0	0
174	1	152	127	-1	259	280	6.9	37	Daa	78	0	0	0		0	0	0	0	0
175	1	44	103	-1	433	235	16.9	41	Eara	403	-229	0	0		0	0	0	0	0
176	1	131	11	-1	459	342	22.0	37	ABplaaapa	378	965	0	0		0	0	0	0	0
177	0	179	-1	-1	69	165	7.2	31		417	0	0	0		0	0	0	0	0
178	1	47	141	-1	405	181	21.8	37	ABarpappp	56	0	0	0		0	0	0	0	0
179	1	121	165	-1	273	154	21.3	38	ABarppppa	360	427	0	0		0	0	0	0	0
180	1	126	149	-1	516	312	16.6	36	MSaaaap	364	606	0	0		0	0	0	0	0
181	1	68	17	-1	314	271	10.6	31	Z3	110	0	0	0		0	0	0	0	0
182	0	-1	-1	-1	295	254	21.1	28		135	0	0	0		0	0	0	0	0
183	0	175	-1	-1	550	300	26.3	37		-166	0	0	0		0	0	0	0	0
184	0	175	-1	-1	557	300	24.018183	34		390	409	0	0		0	0	0	0	0
185	1	175	190	-1	550	305	23.633333	34	ABarpaaaa	390	409	0	0		0	0	0	0	0
