# Supplementary material for: The AP-2 Transcription Factor APTF-2 Is Required for Neuroblast and Epidermal Morphogenesis in Caenorhabditis elegans Embryogenesis
Source: PLoS Genet. 2016 May 13;12(5):e1006048. doi: 10.1371/journal.pgen.1006048 (PMC4866721; doi:10.1371/journal.pgen.1006048)
Supplement: S6 Text — (ZIP) [file pgen.1006048.s034.zip › nuclei/t103-nuclei]

1	1	17	4	-1	610	385	11.9	40	ABalpaapa	-148	0	0	0		0	0	0	0	0
2	1	105	46	-1	412	384	6.0	33	ABplpapaa	312	446	0	0		0	0	0	0	0
3	1	4	144	-1	379	109	13.3	34	ABprpaapp	323	738	0	0		0	0	0	0	0
4	1	72	93	-1	529	206	23.3	34	ABarpapaa	332	76	0	0		0	0	0	0	0
5	1	171	70	-1	327	112	22.5	37	ABprapaap	347	38	0	0		0	0	0	0	0
6	1	81	135	-1	415	191	11.5	31	MSppapp	293	-150	0	0		0	0	0	0	0
7	1	13	38	-1	414	438	12.5	33	ABplpaapa	-251	0	0	0		0	0	0	0	0
8	1	144	107	-1	210	369	20.1	38	ABplappap	358	671	0	0		0	0	0	0	0
9	1	50	6	-1	166	376	12.7	34	ABplpppap	-49	0	0	0		0	0	0	0	0
10	1	166	52	-1	608	363	5.4	32	ABalpaaap	124	0	0	0		0	0	0	0	0
11	1	176	90	-1	452	346	22.1	36	ABplaaapa	364	1031	0	0		0	0	0	0	0
12	1	5	169	-1	232	402	11.1	35	ABplpppaa	290	0	0	0		0	0	0	0	0
13	1	93	43	-1	555	427	11.8	33	ABalppaaa	300	410	0	0		0	0	0	0	0
14	1	78	128	-1	364	432	12.3	34	ABplpaapp	549	0	0	0		0	0	0	0	0
15	1	97	30	-1	218	148	5.1	33	ABprppppp	314	232	0	0		0	0	0	0	0
16	1	33	81	-1	578	248	14.1	34	MSpaaaa	283	-727	0	0		0	0	0	0	0
17	1	181	116	-1	317	274	10.6	33	Z3	332	86	0	0		0	0	0	0	0
18	1	74	57	-1	544	242	4.7	33	ABarapaap	327	-212	0	0		0	0	0	0	0
19	1	84	142	-1	476	173	6.5	32	ABarappap	317	-20	0	0		0	0	0	0	0
20	1	8	18	-1	192	87	14.6	34	ABprappap	329	-98	0	0		0	0	0	0	0
21	1	28	20	-1	516	413	22.6	36	ABplaaaaa	359	1323	0	0		0	0	0	0	0
22	1	146	163	-1	333	283	5.5	30	MSaappa	194	114	0	0		0	0	0	0	0
23	1	147	165	-1	268	170	16.5	40	Epra	399	-152	0	0		0	0	0	0	0
24	1	70	73	-1	199	255	7.7	38	Dap	386	477	0	0		0	0	0	0	0
25	1	149	136	-1	87	263	7.1	34	Cpppp	290	228	0	0		0	0	0	0	0
26	1	119	74	-1	315	430	16.3	38	ABplaappp	171	0	0	0		0	0	0	0	0
27	1	45	141	-1	358	232	7.4	32	MSpapap	320	-177	0	0		0	0	0	0	0
28	1	25	108	-1	236	117	10.6	33	ABprppapp	327	187	0	0		0	0	0	0	0
29	1	65	121	-1	537	384	10.6	35	ABalpaapp	318	-1053	0	0		0	0	0	0	0
30	1	27	41	-1	537	285	6.5	33	ABaraappa	-71	0	0	0		0	0	0	0	0
31	1	112	99	-1	384	157	8.3	34	ABprpapap	280	307	0	0		0	0	0	0	0
32	1	131	155	-1	334	418	9.1	32	ABplppaaa	334	0	0	0		0	0	0	0	0
33	1	150	98	-1	415	314	16.1	42	Eala	415	117	0	0		0	0	0	0	0
34	1	134	58	-1	393	397	23.9	37	ABplapaaa	377	370	0	0		0	0	0	0	0
35	1	54	124	-1	211	385	15.4	35	ABplppapp	124	0	0	0		0	0	0	0	0
36	1	135	160	-1	446	187	22.1	36	ABarpappa	355	-72	0	0		0	0	0	0	0
37	1	52	64	-1	513	366	19.4	37	ABalapapp	370	81	0	0		0	0	0	0	0
38	1	152	84	-1	367	104	8.6	32	ABprppaaa	306	-853	0	0		0	0	0	0	0
39	1	62	65	-1	465	113	17.2	36	ABpraaapp	357	22	0	0		0	0	0	0	0
40	1	57	115	-1	349	92	17.4	37	ABpraappp	352	-688	0	0		0	0	0	0	0
41	1	75	11	-1	323	92	9.5	33	ABprppaap	216	0	0	0		0	0	0	0	0
42	1	160	95	-1	229	240	22.3	37	Caaaa	365	-55	0	0		0	0	0	0	0
43	1	99	130	-1	289	398	9.4	32	ABplppaap	468	0	0	0		0	0	0	0	0
44	1	34	56	-1	133	221	6.8	34	Cpppa	292	-547	0	0		0	0	0	0	0
45	1	169	174	-1	269	367	23.0	38	ABplapapp	376	-486	0	0		0	0	0	0	0
46	1	121	37	-1	132	149	20.8	41	Cpaap	404	-904	0	0		0	0	0	0	0
47	1	130	47	-1	459	420	9.8	34	ABplpaaaa	15	0	0	0		0	0	0	0	0
48	1	155	7	-1	490	195	16.7	33	MSppaap	328	1059	0	0		0	0	0	0	0
49	1	106	181	-1	603	274	20.8	35	ABalappap	344	412	0	0		0	0	0	0	0
50	1	23	9	-1	151	100	13.6	34	ABprapppa	321	-254	0	0		0	0	0	0	0
51	1	30	26	-1	323	224	16.8	40	Earp	389	216	0	0		0	0	0	0	0
52	1	88	118	-1	514	431	8.4	32	ABalppaap	290	959	0	0		0	0	0	0	0
53	1	120	164	-1	489	422	14.6	35	ABalpppap	354	453	0	0		0	0	0	0	0
54	1	26	68	-1	562	251	20.1	36	ABalapppa	361	182	0	0		0	0	0	0	0
55	1	94	89	-1	380	447	19.3	36	ABplaappa	378	0	0	0		0	0	0	0	0
56	1	29	103	-1	331	145	14.8	37	MSpppp	371	1048	0	0		0	0	0	0	0
57	1	100	24	-1	143	170	8.3	40	Cppa	398	314	0	0		0	0	0	0	0
58	1	91	45	-1	208	373	8.6	33	ABplppppa	40	0	0	0		0	0	0	0	0
59	1	128	173	-1	368	380	6.0	32	ABplpapap	29	0	0	0		0	0	0	0	0
60	1	142	145	-1	320	355	5.4	35	ABplpappa	354	410	0	0		0	0	0	0	0
61	1	3	150	-1	202	97	8.5	33	ABprpppaa	309	-427	0	0		0	0	0	0	0
62	1	160	48	-1	162	253	21.4	36	Caaap	357	-373	0	0		0	0	0	0	0
63	1	98	69	-1	664	339	12.8	34	ABalaaaar	-61	0	0	0		0	0	0	0	0
64	1	63	27	-1	510	328	5.1	34	ABalpappa	317	370	0	0		0	0	0	0	0
65	1	168	114	-1	478	214	23.5	38	ABarpapap	339	1094	0	0		0	0	0	0	0
66	1	172	44	-1	595	212	8.7	35	ABaraaapp	275	0	0	0		0	0	0	0	0
67	1	11	66	-1	169	352	19.2	35	ABplapppa	311	-839	0	0		0	0	0	0	0
68	1	19	5	-1	469	116	12.2	34	ABprpaaaa	372	0	0	0		0	0	0	0	0
69	1	1	182	-1	103	246	22.4	39	Caapa	393	-422	0	0		0	0	0	0	0
70	1	158	61	-1	571	192	19.7	36	ABalaappp	340	0	0	0		0	0	0	0	0
71	1	127	147	-1	167	127	5.9	33	ABprpppap	326	682	0	0		0	0	0	0	0
72	1	132	168	-1	132	204	13.9	40	Eprp	390	769	0	0		0	0	0	0	0
73	1	139	25	-1	255	122	6.3	34	ABprppppa	317	-435	0	0		0	0	0	0	0
74	1	42	166	-1	518	157	20.4	35	ABpraapaa	91	0	0	0		0	0	0	0	0
75	1	126	92	106	372	178	13.2	36	MSpppa	252	464	0	0		0	0	0	0	0
76	1	129	170	-1	424	106	9.9	32	ABprpaaap	-237	0	0	0		0	0	0	0	0
77	1	73	120	-1	530	368	5.0	36	ABalpapap	346	-206	0	0		0	0	0	0	0
78	1	109	167	-1	318	303	15.6	40	Ealp	395	23	0	0		0	0	0	0	0
79	1	115	156	-1	425	427	21.6	36	ABplaapap	367	238	0	0		0	0	0	0	0
80	1	92	78	-1	307	130	5.4	34	ABprpappp	-17	0	0	0		0	0	0	0	0
81	1	69	94	-1	315	361	12.2	38	MSappp	378	223	0	0		0	0	0	0	0
82	1	162	101	-1	134	332	16.5	35	ABplapppp	34	0	0	0		0	0	0	0	0
83	1	37	28	-1	647	334	7.7	35	ABalpaaaa	146	0	0	0		0	0	0	0	0
84	1	24	17	-1	488	150	10.4	35	ABarapppp	91	0	0	0		0	0	0	0	0
85	1	87	3	-1	263	395	13.7	35	ABplppapa	154	0	0	0		0	0	0	0	0
86	1	146	151	-1	293	283	5.7	29	MSaappp	216	-460	0	0		0	0	0	0	0
87	1	137	186	-1	537	256	24.3	38	ABarpaaap	379	-248	0	0		0	0	0	0	0
88	1	48	63	-1	520	141	15.5	34	ABpraaapa	110	0	0	0		0	0	0	0	0
89	1	123	87	-1	232	77	19.5	35	ABprapapp	326	358	0	0		0	0	0	0	0
90	1	32	154	-1	511	368	14.3	34	MSapaaa	292	1211	0	0		0	0	0	0	0
91	1	2	97	-1	291	98	11.8	34	ABprppapa	160	0	0	0		0	0	0	0	0
92	1	43	86	-1	567	295	9.0	36	ABaraapap	45	0	0	0		0	0	0	0	0
93	1	145	21	-1	286	87	17.7	35	ABprapapa	330	-460	0	0		0	0	0	0	0
94	1	36	113	-1	194	119	18.6	36	ABarppppp	171	0	0	0		0	0	0	0	0
95	1	53	34	-1	594	322	6.2	34	ABaraapaa	-145	0	0	0		0	0	0	0	0
96	1	141	35	-1	596	322	21.7	36	ABalappaa	359	-373	0	0		0	0	0	0	0
97	1	40	14	-1	609	301	9.3	33	ABaraaaap	116	0	0	0		0	0	0	0	0
98	1	47	176	-1	413	382	11.7	32	MSapapa	252	-219	0	0		0	0	0	0	0
99	1	133	71	-1	399	282	23.5	39	ABarppaaa	366	92	0	0		0	0	0	0	0
100	1	10	143	-1	403	424	8.4	34	ABplpaaap	287	0	0	0		0	0	0	0	0
101	1	9	42	-1	622	264	7.1	36	ABaraaapa	360	301	0	0		0	0	0	0	0
102	1	164	119	-1	382	339	22.6	36	ABplaaapp	348	627	0	0		0	0	0	0	0
103	1	175	125	-1	433	238	17.2	41	Eara	403	777	0	0		0	0	0	0	0
104	1	39	148	-1	596	183	15.5	33	ABpraaaaa	316	565	0	0		0	0	0	0	0
105	1	7	153	-1	442	134	21.3	35	ABpraapap	313	309	0	0		0	0	0	0	0
106	1	64	2	-1	655	298	11.3	34	ABaraaaaa	-5	0	0	0		0	0	0	0	0
107	1	35	22	-1	415	242	5.7	33	MSpapaa	140	0	0	0		0	0	0	0	0
108	1	15	23	-1	560	161	13.5	33	ABpraaaap	-72	0	0	0		0	0	0	0	0
109	1	16	16	-1	540	176	6.8	32	ABarappaa	313	0	0	0		0	0	0	0	0
110	1	22	79	-1	511	319	12.2	35	MSaaapa	351	-33	0	0		0	0	0	0	0
111	1	104	110	-1	262	402	18.7	37	ABplappaa	146	0	0	0		0	0	0	0	0
112	1	108	40	-1	362	170	22.5	38	ABarpppaa	372	-794	0	0		0	0	0	0	0
113	1	167	180	-1	336	394	21.0	37	ABplapaap	370	951	0	0		0	0	0	0	0
114	1	101	175	-1	286	213	5.8	31	MSpappp	252	478	0	0		0	0	0	0	0
115	1	157	172	-1	482	238	11.6	34	MSpaapa	315	-137	0	0		0	0	0	0	0
116	1	156	158	-1	364	332	9.4	35	MSappa	308	410	0	0		0	0	0	0	0
117	1	107	49	-1	418	305	7.3	34	MSaapaa	330	951	0	0		0	0	0	0	0
118	1	159	91	-1	545	201	13.9	31	MSppaaa	281	551	0	0		0	0	0	0	0
119	1	102	53	-1	634	387	17.0	35	ABalaaaal	342	114	0	0		0	0	0	0	0
120	1	46	159	-1	120	304	8.4	32	Cappp	270	103	0	0		0	0	0	0	0
121	1	38	152	-1	570	395	6.5	34	ABalpapaa	-97	0	0	0		0	0	0	0	0
122	1	83	36	-1	650	252	16.1	34	ABalaapaa	303	-1021	0	0		0	0	0	0	0
123	1	110	117	-1	423	139	13.9	33	ABprpaapa	303	-190	0	0		0	0	0	0	0
124	1	101	178	-1	327	212	6.6	30	MSpappa	-164	0	0	0		0	0	0	0	0
125	1	20	132	-1	386	122	22.5	36	ABprapaaa	317	597	0	0		0	0	0	0	0
126	1	77	82	-1	367	279	6.2	31	MSaapap	292	-864	0	0		0	0	0	0	0
127	1	174	54	-1	256	281	7.7	37	Daa	332	-494	0	0		0	0	0	0	0
128	1	46	51	-1	170	313	11.5	32	Cappa	303	403	0	0		0	0	0	0	0
129	0	-1	-1	-1	537	312	22.7	35		289	-858	0	0		0	0	0	0	0
130	1	125	137	-1	297	267	22.8	40	ABarppapa	399	-1453	0	0		0	0	0	0	0
131	1	96	109	-1	319	351	22.3	34	ABplapapa	340	-95	0	0		0	0	0	0	0
132	1	56	187	-1	494	254	18.7	38	ABalapppp	-213	0	0	0		0	0	0	0	0
133	1	90	102	-1	187	321	6.1	40	Capa	402	226	0	0		0	0	0	0	0
134	1	6	33	-1	522	167	9.7	36	ABarapppa	81	0	0	0		0	0	0	0	0
135	1	76	59	-1	173	245	14.8	41	Eplp	415	572	0	0		0	0	0	0	0
136	1	116	80	-1	263	221	12.7	37	Z2	376	-1760	0	0		0	0	0	0	0
137	1	114	15	-1	509	241	15.3	35	MSpaaap	338	956	0	0		0	0	0	0	0
138	1	161	123	-1	623	361	21.3	36	ABalapaaa	46	0	0	0		0	0	0	0	0
139	1	138	10	-1	77	218	10.5	37	Cpapp	360	328	0	0		0	0	0	0	0
140	1	122	72	-1	434	151	7.5	32	ABprpapaa	317	-203	0	0		0	0	0	0	0
141	1	178	19	-1	397	185	22.1	35	ABarpappp	341	177	0	0		0	0	0	0	0
142	1	59	31	-1	126	122	9.4	34	ABprapppp	309	52	0	0		0	0	0	0	0
143	1	140	104	-1	456	396	16.2	35	ABalppppa	345	579	0	0		0	0	0	0	0
144	1	153	50	-1	220	143	23.5	40	Cpaaa	404	205	0	0		0	0	0	0	0
145	1	124	62	-1	659	337	17.4	35	ABalaaapa	358	-296	0	0		0	0	0	0	0
146	1	18	138	-1	410	98	19.4	35	ABpraappa	245	0	0	0		0	0	0	0	0
147	1	49	100	-1	240	287	16.3	44	Epla	446	811	0	0		0	0	0	0	0
148	1	82	77	-1	484	405	6.0	33	ABalppapa	331	811	0	0		0	0	0	0	0
149	1	180	1	-1	525	314	16.5	37	MSaaaap	344	298	0	0		0	0	0	0	0
150	0	177	-1	-1	68	166	7.5	32		241	-277	0	0		0	0	0	0	0
151	1	85	161	-1	263	369	6.2	33	ABplpappp	337	-196	0	0		0	0	0	0	0
152	1	60	88	-1	593	236	5.2	31	ABarapaaa	310	1364	0	0		0	0	0	0	0
153	1	58	189	-1	603	229	17.7	34	ABalaappa	324	0	0	0		0	0	0	0	0
154	1	143	184	-1	303	178	22.8	40	ABarpppap	403	582	0	0		0	0	0	0	0
155	1	51	112	-1	493	270	6.5	34	ABaraappp	335	2053	0	0		0	0	0	0	0
156	1	136	32	-1	562	365	22.6	37	ABalapapa	43	0	0	0		0	0	0	0	0
157	1	79	8	-1	462	446	19.3	37	ABplaapaa	367	80	0	0		0	0	0	0	0
158	1	95	96	-1	463	181	14.7	35	MSppapa	294	718	0	0		0	0	0	0	0
159	1	31	29	-1	451	365	6.6	34	ABalppapp	56	0	0	0		0	0	0	0	0
160	1	55	105	-1	546	414	16.5	36	ABalpppaa	333	162	0	0		0	0	0	0	0
161	1	165	162	-1	294	168	10.2	36	Dpa	250	0	0	0		0	0	0	0	0
162	1	21	131	-1	446	292	10.6	29	MSaaapp	-103	0	0	0		0	0	0	0	0
163	1	80	76	-1	352	170	5.5	35	ABprpappa	137	0	0	0		0	0	0	0	0
164	1	118	111	-1	608	314	15.0	35	MSaaaaa	344	-305	0	0		0	0	0	0	0
165	1	179	179	-1	270	153	21.5	38	ABarppppa	378	360	0	0		0	0	0	0	0
166	1	44	55	-1	251	74	13.7	34	ABprappaa	-25	0	0	0		0	0	0	0	0
167	1	151	122	-1	220	191	9.1	37	Dpp	376	-510	0	0		0	0	0	0	0
168	1	154	60	-1	584	396	20.6	36	ABalapaap	38	0	0	0		0	0	0	0	0
169	1	111	39	-1	465	310	5.6	36	ABalpappp	328	1194	0	0		0	0	0	0	0
170	1	41	13	-1	512	209	5.0	33	ABarapapa	334	518	0	0		0	0	0	0	0
171	1	117	139	-1	646	285	19.5	36	ABalaaapp	352	594	0	0		0	0	0	0	0
172	1	163	157	-1	394	394	17.6	37	ABalppppp	62	0	0	0		0	0	0	0	0
173	1	61	75	-1	442	333	11.9	32	MSapaap	-202	0	0	0		0	0	0	0	0
174	1	86	140	-1	93	284	14.1	35	Caapp	354	-58	0	0		0	0	0	0	0
175	1	148	127	-1	86	174	18.5	39	Cpapa	366	-87	0	0		0	0	0	0	0
176	1	12	146	-1	446	271	22.7	38	ABarpaapp	376	-579	0	0		0	0	0	0	0
177	1	103	83	-1	356	348	14.5	32	MSapapp	256	84	0	0		0	0	0	0	0
178	1	14	85	-1	479	379	23.6	37	ABplaaaap	295	658	0	0		0	0	0	0	0
179	1	68	126	-1	617	226	12.5	34	ABalaapap	317	611	0	0		0	0	0	0	0
180	1	71	129	-1	342	258	23.5	41	ABarppaap	-176	0	0	0		0	0	0	0	0
181	1	113	171	-1	416	227	10.7	31	MSpaapp	1	0	0	0		0	0	0	0	0
182	1	89	133	-1	215	311	22.5	40	ABarppapp	385	535	0	0		0	0	0	0	0
183	1	66	67	-1	460	222	6.3	35	ABarapapp	349	161	0	0		0	0	0	0	0
184	1	173	177	-1	491	289	23.6	38	ABarpaapa	384	1351	0	0		0	0	0	0	0
185	1	67	149	-1	163	361	7.0	33	ABplppppp	294	919	0	0		0	0	0	0	0
186	0	96	-1	-1	320	351	26.3	33		334	553	0	0		0	0	0	0	0
187	0	183	-1	-1	537	315	25.5	38		-62	0	0	0		0	0	0	0	0
188	0	182	-1	-1	297	260	20.3	28		152	0	0	0		0	0	0	0	0
189	0	184	-1	-1	555	301	24.036364	34		390	409	0	0		0	0	0	0	0
190	1	185	12	-1	542	312	23.266666	34	ABarpaaaa	390	409	0	0		0	0	0	0	0
