# Supplementary material for: The AP-2 Transcription Factor APTF-2 Is Required for Neuroblast and Epidermal Morphogenesis in Caenorhabditis elegans Embryogenesis
Source: PLoS Genet. 2016 May 13;12(5):e1006048. doi: 10.1371/journal.pgen.1006048 (PMC4866721; doi:10.1371/journal.pgen.1006048)
Supplement: S6 Text — (ZIP) [file pgen.1006048.s034.zip › nuclei/t104-nuclei]

1	1	149	160	-1	539	314	16.4	37	MSaaaap	353	-954	0	0		0	0	0	0	0
2	1	106	63	-1	661	298	10.8	34	ABaraaaaa	339	-623	0	0		0	0	0	0	0
3	1	85	168	-1	263	391	13.6	34	ABplppapa	-178	0	0	0		0	0	0	0	0
4	1	1	152	-1	612	373	11.9	38	ABalpaapa	381	-885	0	0		0	0	0	0	0
5	1	68	73	-1	471	118	12.6	33	ABprpaaaa	121	0	0	0		0	0	0	0	0
6	1	9	116	-1	158	370	12.9	35	ABplpppap	-51	0	0	0		0	0	0	0	0
7	1	48	181	-1	489	198	16.4	33	MSppaap	320	-242	0	0		0	0	0	0	0
8	1	157	123	-1	463	438	19.7	36	ABplaapaa	202	0	0	0		0	0	0	0	0
9	1	50	106	-1	155	96	13.3	33	ABprapppa	328	114	0	0		0	0	0	0	0
10	1	139	12	-1	80	216	10.5	37	Cpapp	366	-446	0	0		0	0	0	0	0
11	1	41	164	-1	327	92	9.2	34	ABprppaap	326	572	0	0		0	0	0	0	0
12	1	190	112	-1	533	319	22.9	34	ABarpaaaa	326	-246	0	0		0	0	0	0	0
13	1	170	117	-1	512	208	4.8	34	ABarapapa	396	0	0	0		0	0	0	0	0
14	1	97	41	-1	610	299	10.4	32	ABaraaaap	127	0	0	0		0	0	0	0	0
15	1	137	93	-1	515	242	14.7	36	MSpaaap	355	-182	0	0		0	0	0	0	0
16	1	109	140	-1	545	177	6.6	32	ABarappaa	293	327	0	0		0	0	0	0	0
17	1	84	118	-1	490	149	10.6	35	ABarapppp	307	-202	0	0		0	0	0	0	0
18	1	20	139	-1	195	85	14.6	33	ABprappap	355	0	0	0		0	0	0	0	0
19	1	141	72	-1	403	182	21.6	35	ABarpappp	349	42	0	0		0	0	0	0	0
20	1	21	173	-1	521	405	23.3	38	ABplaaaaa	376	278	0	0		0	0	0	0	0
21	1	93	105	-1	289	89	17.4	33	ABprapapa	329	-1303	0	0		0	0	0	0	0
22	1	107	92	-1	419	238	5.8	33	MSpapaa	338	832	0	0		0	0	0	0	0
23	1	108	42	-1	559	156	13.7	34	ABpraaaap	302	-543	0	0		0	0	0	0	0
24	1	57	56	-1	150	174	8.3	41	Cppa	414	577	0	0		0	0	0	0	0
25	1	73	21	-1	264	121	6.1	34	ABprppppa	342	636	0	0		0	0	0	0	0
26	1	51	185	-1	326	225	17.1	41	Earp	413	145	0	0		0	0	0	0	0
27	1	64	18	-1	508	327	4.9	34	ABalpappa	341	601	0	0		0	0	0	0	0
28	1	83	3	-1	645	329	7.3	34	ABalpaaaa	183	0	0	0		0	0	0	0	0
29	1	159	90	-1	446	366	6.9	34	ABalppapp	348	-479	0	0		0	0	0	0	0
30	1	15	1	-1	224	148	4.8	33	ABprppppp	303	-144	0	0		0	0	0	0	0
31	1	142	54	-1	130	122	8.7	34	ABprapppp	31	0	0	0		0	0	0	0	0
32	1	156	103	-1	566	366	22.4	36	ABalapapa	452	0	0	0		0	0	0	0	0
33	1	134	43	-1	527	165	9.9	34	ABarapppa	81	0	0	0		0	0	0	0	0
34	1	95	125	-1	593	317	6.4	33	ABaraapaa	354	0	0	0		0	0	0	0	0
35	1	96	101	-1	601	319	22.6	36	ABalappaa	345	-443	0	0		0	0	0	0	0
36	1	122	14	-1	648	251	15.6	35	ABalaapaa	325	244	0	0		0	0	0	0	0
37	1	46	145	-1	129	145	20.5	39	Cpaap	381	415	0	0		0	0	0	0	0
38	1	7	95	-1	414	439	12.4	34	ABplpaapa	319	-7	0	0		0	0	0	0	0
39	1	169	75	-1	467	305	5.3	35	ABalpappp	-113	0	0	0		0	0	0	0	0
40	1	112	188	-1	363	173	22.4	37	ABarpppaa	365	-475	0	0		0	0	0	0	0
41	1	30	154	-1	542	285	6.4	33	ABaraappa	421	0	0	0		0	0	0	0	0
42	1	101	26	-1	619	261	7.4	36	ABaraaapa	360	430	0	0		0	0	0	0	0
43	1	13	60	-1	553	427	11.7	32	ABalppaaa	320	161	0	0		0	0	0	0	0
44	1	66	87	-1	596	215	8.7	34	ABaraaapp	218	0	0	0		0	0	0	0	0
45	1	58	4	-1	200	373	8.5	34	ABplppppa	300	1636	0	0		0	0	0	0	0
46	1	2	67	-1	411	382	5.6	33	ABplpapaa	328	707	0	0		0	0	0	0	0
47	1	47	15	-1	454	419	9.7	34	ABplpaaaa	310	965	0	0		0	0	0	0	0
48	1	62	163	-1	159	247	21.6	36	Caaap	337	1514	0	0		0	0	0	0	0
49	1	117	98	-1	422	307	7.3	33	MSaapaa	334	386	0	0		0	0	0	0	0
50	1	144	66	-1	216	142	23.6	38	Cpaaa	363	419	0	0		0	0	0	0	0
51	1	128	128	-1	174	315	11.6	34	Cappa	109	0	0	0		0	0	0	0	0
52	1	10	153	-1	603	358	5.1	33	ABalpaaap	302	-354	0	0		0	0	0	0	0
53	1	119	22	-1	635	388	16.5	36	ABalaaaal	80	0	0	0		0	0	0	0	0
54	1	127	180	-1	256	282	8.2	38	Daa	325	464	0	0		0	0	0	0	0
55	1	166	2	-1	254	73	13.6	34	ABprappaa	96	0	0	0		0	0	0	0	0
56	1	44	143	-1	136	218	5.6	34	Cpppa	345	-496	0	0		0	0	0	0	0
57	1	18	134	-1	541	242	4.6	33	ABarapaap	331	916	0	0		0	0	0	0	0
58	1	34	36	-1	391	396	23.9	38	ABplapaaa	382	607	0	0		0	0	0	0	0
59	1	135	23	-1	173	243	15.1	41	Eplp	415	853	0	0		0	0	0	0	0
60	1	168	37	-1	585	396	19.5	37	ABalapaap	-45	0	0	0		0	0	0	0	0
61	1	70	45	-1	568	189	19.6	36	ABalaappp	353	-22	0	0		0	0	0	0	0
62	1	145	35	-1	659	333	17.6	36	ABalaaapa	346	227	0	0		0	0	0	0	0
63	1	88	57	-1	519	143	15.8	35	ABpraaapa	317	-840	0	0		0	0	0	0	0
64	1	37	114	-1	519	372	19.6	37	ABalapapp	364	1493	0	0		0	0	0	0	0
65	1	39	17	-1	464	113	17.4	36	ABpraaapp	523	0	0	0		0	0	0	0	0
66	1	67	83	-1	165	356	18.7	35	ABplapppa	333	-540	0	0		0	0	0	0	0
67	1	183	89	-1	459	217	6.1	34	ABarapapp	-65	0	0	0		0	0	0	0	0
68	1	54	126	-1	565	248	20.7	36	ABalapppa	344	110	0	0		0	0	0	0	0
69	1	63	51	-1	662	343	13.2	34	ABalaaaar	387	0	0	0		0	0	0	0	0
70	1	5	130	-1	332	107	22.0	36	ABprapaap	327	330	0	0		0	0	0	0	0
71	1	99	136	-1	397	284	23.5	38	ABarppaaa	373	81	0	0		0	0	0	0	0
72	1	140	34	-1	436	152	7.7	32	ABprpapaa	311	-478	0	0		0	0	0	0	0
73	1	24	158	-1	203	255	8.4	38	Dap	387	-1393	0	0		0	0	0	0	0
74	1	26	86	-1	312	429	16.5	38	ABplaappp	-92	0	0	0		0	0	0	0	0
75	1	173	149	-1	442	332	11.8	31	MSapaap	320	-110	0	0		0	0	0	0	0
76	1	163	147	-1	357	172	5.8	35	ABprpappa	319	-9	0	0		0	0	0	0	0
77	1	148	61	-1	485	403	6.0	34	ABalppapa	197	0	0	0		0	0	0	0	0
78	1	80	110	-1	316	139	5.3	34	ABprpappp	-8	0	0	0		0	0	0	0	0
79	1	110	170	-1	510	314	12.7	35	MSaaapa	347	340	0	0		0	0	0	0	0
80	1	136	156	-1	267	221	12.9	37	Z2	368	1104	0	0		0	0	0	0	0
81	1	16	53	-1	583	253	14.3	34	MSpaaaa	337	579	0	0		0	0	0	0	0
82	1	126	33	-1	373	278	6.0	32	MSaapap	287	498	0	0		0	0	0	0	0
83	1	177	167	-1	355	348	15.3	34	MSapapp	274	-1196	0	0		0	0	0	0	0
84	1	38	48	-1	367	101	8.5	32	ABprppaaa	322	138	0	0		0	0	0	0	0
85	1	178	157	-1	480	381	23.6	36	ABplaaaap	357	0	0	0		0	0	0	0	0
86	1	92	171	-1	561	301	9.5	36	ABaraapap	357	298	0	0		0	0	0	0	0
87	1	89	44	-1	240	75	19.6	35	ABprapapp	358	2374	0	0		0	0	0	0	0
88	1	152	104	-1	589	234	4.8	32	ABarapaaa	117	0	0	0		0	0	0	0	0
89	1	55	13	-1	374	444	19.1	37	ABplaappa	350	960	0	0		0	0	0	0	0
90	1	11	187	-1	450	349	21.7	35	ABplaaapa	-7	0	0	0		0	0	0	0	0
91	1	118	186	-1	552	201	13.7	32	MSppaaa	235	0	0	0		0	0	0	0	0
92	1	75	27	-1	359	181	13.4	30	MSpppap	219	-124	0	0		0	0	0	0	0
93	1	4	88	-1	532	214	23.9	36	ABarpapaa	335	75	0	0		0	0	0	0	0
94	1	81	68	-1	318	359	12.2	36	MSappp	-26	0	0	0		0	0	0	0	0
95	1	42	161	-1	236	237	21.9	36	Caaaa	331	188	0	0		0	0	0	0	0
96	1	158	175	-1	464	183	14.9	33	MSppapa	337	842	0	0		0	0	0	0	0
97	1	91	172	-1	292	97	11.3	35	ABprppapa	229	0	0	0		0	0	0	0	0
98	1	33	113	-1	422	316	16.4	41	Eala	414	-514	0	0		0	0	0	0	0
99	1	31	16	-1	385	151	8.5	34	ABprpapap	280	-961	0	0		0	0	0	0	0
100	1	147	38	-1	237	282	16.6	45	Epla	456	733	0	0		0	0	0	0	0
101	1	82	50	-1	131	329	16.4	34	ABplapppp	384	0	0	0		0	0	0	0	0
102	1	133	146	-1	186	315	6.5	41	Capa	401	1265	0	0		0	0	0	0	0
103	1	56	78	-1	332	143	15.1	36	MSpppp	368	-830	0	0		0	0	0	0	0
104	1	143	135	-1	457	397	16.2	35	ABalppppa	315	185	0	0		0	0	0	0	0
105	1	160	76	-1	533	417	16.3	37	ABalpppaa	443	0	0	0		0	0	0	0	0
106	1	75	138	-1	382	168	12.5	30	MSpppaa	211	504	0	0		0	0	0	0	0
107	1	8	162	-1	208	365	20.4	37	ABplappap	370	-563	0	0		0	0	0	0	0
108	1	28	28	-1	239	115	10.5	33	ABprppapp	209	0	0	0		0	0	0	0	0
109	1	131	183	-1	318	347	22.4	33	ABplapapa	304	54	0	0		0	0	0	0	0
110	1	111	132	-1	257	399	18.3	37	ABplappaa	69	0	0	0		0	0	0	0	0
111	1	164	165	-1	608	313	15.2	35	MSaaaaa	355	55	0	0		0	0	0	0	0
112	1	155	25	-1	495	268	7.1	34	ABaraappp	315	115	0	0		0	0	0	0	0
113	1	94	178	-1	196	114	19.1	38	ABarppppp	382	-95	0	0		0	0	0	0	0
114	1	65	7	-1	484	213	23.6	38	ABarpapap	370	1113	0	0		0	0	0	0	0
115	1	40	97	-1	349	89	17.4	36	ABpraappp	365	901	0	0		0	0	0	0	0
116	1	17	70	-1	324	272	9.8	35	Z3	334	44	0	0		0	0	0	0	0
117	1	123	108	-1	420	138	13.6	34	ABprpaapa	314	106	0	0		0	0	0	0	0
118	1	52	47	-1	511	430	8.6	32	ABalppaap	283	0	0	0		0	0	0	0	0
119	1	102	137	-1	380	341	22.5	35	ABplaaapp	357	-181	0	0		0	0	0	0	0
120	1	77	159	-1	531	369	4.9	35	ABalpapap	337	1054	0	0		0	0	0	0	0
121	1	29	69	-1	534	387	10.8	34	ABalpaapp	-155	0	0	0		0	0	0	0	0
122	1	167	127	-1	226	185	9.8	37	Dpp	377	926	0	0		0	0	0	0	0
123	1	138	30	-1	621	364	21.6	34	ABalapaaa	337	750	0	0		0	0	0	0	0
124	1	35	100	-1	208	380	15.5	34	ABplppapp	335	353	0	0		0	0	0	0	0
125	1	103	20	-1	431	237	17.3	40	Eara	395	873	0	0		0	0	0	0	0
126	1	179	8	-1	620	226	12.6	33	ABalaapap	299	-8	0	0		0	0	0	0	0
127	1	175	148	-1	87	166	17.4	40	Cpapa	381	1505	0	0		0	0	0	0	0
128	1	14	102	-1	360	432	12.2	35	ABplpaapp	-132	0	0	0		0	0	0	0	0
129	1	180	177	-1	345	257	24.5	40	ABarppaap	400	-287	0	0		0	0	0	0	0
130	1	43	107	-1	286	391	9.2	32	ABplppaap	402	0	0	0		0	0	0	0	0
131	1	162	80	-1	447	290	10.7	30	MSaaapp	-49	0	0	0		0	0	0	0	0
132	1	125	133	-1	387	121	22.5	36	ABprapaaa	271	0	0	0		0	0	0	0	0
133	1	182	55	-1	219	309	22.5	40	ABarppapp	393	422	0	0		0	0	0	0	0
134	0	-1	-1	-1	327	338	26.5	30		258	472	0	0		0	0	0	0	0
135	1	6	94	-1	420	193	11.4	32	MSppapp	248	33	0	0		0	0	0	0	0
136	1	25	91	-1	83	257	6.7	34	Cpppp	325	542	0	0		0	0	0	0	0
137	1	130	155	-1	298	271	22.7	39	ABarppapa	372	516	0	0		0	0	0	0	0
138	1	146	11	-1	411	99	19.5	36	ABpraappa	353	1189	0	0		0	0	0	0	0
139	1	171	182	-1	650	283	19.4	36	ABalaaapp	187	0	0	0		0	0	0	0	0
140	1	174	124	-1	93	280	14.3	35	Caapp	348	414	0	0		0	0	0	0	0
141	1	27	141	-1	355	235	6.5	33	MSpapap	286	423	0	0		0	0	0	0	0
142	1	19	74	-1	481	165	6.3	33	ABarappap	331	-59	0	0		0	0	0	0	0
143	1	100	120	-1	398	420	8.5	33	ABplpaaap	107	0	0	0		0	0	0	0	0
144	1	3	5	-1	381	104	13.1	34	ABprpaapp	310	-815	0	0		0	0	0	0	0
145	1	60	99	-1	317	352	5.4	35	ABplpappa	351	-42	0	0		0	0	0	0	0
146	1	176	179	-1	443	270	23.2	40	ABarpaapp	401	50	0	0		0	0	0	0	0
147	1	71	142	-1	181	124	6.0	33	ABprpppap	44	0	0	0		0	0	0	0	0
148	1	104	46	-1	595	182	15.4	33	ABpraaaaa	46	0	0	0		0	0	0	0	0
149	1	185	79	-1	157	349	6.2	33	ABplppppp	268	0	0	0		0	0	0	0	0
150	1	61	31	-1	207	95	8.4	32	ABprpppaa	643	0	0	0		0	0	0	0	0
151	1	86	19	-1	286	280	5.3	29	MSaappp	212	804	0	0		0	0	0	0	0
152	1	121	115	-1	571	399	6.9	34	ABalpapaa	341	1237	0	0		0	0	0	0	0
153	1	105	58	-1	444	133	21.6	35	ABpraapap	348	-1400	0	0		0	0	0	0	0
154	1	90	77	-1	509	366	14.2	34	MSapaaa	610	0	0	0		0	0	0	0	0
155	1	32	119	-1	329	416	9.3	33	ABplppaaa	288	134	0	0		0	0	0	0	0
156	1	79	166	-1	420	425	21.3	37	ABplaapap	364	452	0	0		0	0	0	0	0
157	1	172	52	-1	390	395	17.5	36	ABalppppp	447	0	0	0		0	0	0	0	0
158	1	116	24	184	361	336	9.4	36	MSappa	223	404	0	0		0	0	0	0	0
159	1	120	96	-1	115	298	8.4	34	Cappp	256	410	0	0		0	0	0	0	0
160	1	36	189	-1	446	188	22.4	36	ABarpappa	337	-386	0	0		0	0	0	0	0
161	1	151	151	-1	260	367	6.1	34	ABplpappp	-145	0	0	0		0	0	0	0	0
162	1	161	121	-1	299	171	10.3	36	Dpa	344	-175	0	0		0	0	0	0	0
163	1	22	169	-1	343	279	4.8	29	MSaappa	214	-198	0	0		0	0	0	0	0
164	1	53	71	-1	483	429	14.6	36	ABalpppap	346	127	0	0		0	0	0	0	0
165	1	23	122	-1	266	169	16.8	42	Epra	422	-890	0	0		0	0	0	0	0
166	1	74	9	-1	513	154	20.6	36	ABpraapaa	365	66	0	0		0	0	0	0	0
167	1	78	129	-1	318	304	15.3	40	Ealp	242	0	0	0		0	0	0	0	0
168	1	72	64	-1	134	200	13.9	40	Eprp	406	1048	0	0		0	0	0	0	0
169	1	12	49	-1	224	397	11.4	33	ABplpppaa	334	937	0	0		0	0	0	0	0
170	1	76	40	-1	429	103	10.0	32	ABprpaaap	120	0	0	0		0	0	0	0	0
171	1	181	81	-1	413	224	10.6	29	MSpaapp	253	339	0	0		0	0	0	0	0
172	1	115	39	-1	485	239	12.2	34	MSpaapa	340	189	0	0		0	0	0	0	0
173	1	59	29	-1	362	376	6.2	32	ABplpapap	323	283	0	0		0	0	0	0	0
174	1	45	109	-1	266	366	22.7	37	ABplapapp	332	119	0	0		0	0	0	0	0
175	1	114	6	-1	271	208	5.3	33	MSpappp	165	0	0	0		0	0	0	0	0
176	1	98	131	-1	414	379	11.5	32	MSapapa	247	-195	0	0		0	0	0	0	0
177	1	184	84	-1	485	294	23.4	39	ABarpaapa	393	-753	0	0		0	0	0	0	0
178	1	124	176	-1	329	209	6.5	30	MSpappa	461	0	0	0		0	0	0	0	0
179	1	165	82	-1	271	147	21.7	37	ABarppppa	377	0	0	0		0	0	0	0	0
180	1	113	32	-1	336	391	20.5	36	ABplapaap	347	118	0	0		0	0	0	0	0
181	1	49	62	-1	606	268	21.1	35	ABalappap	314	115	0	0		0	0	0	0	0
182	1	69	85	-1	98	241	21.9	39	Caapa	379	267	0	0		0	0	0	0	0
183	0	187	-1	-1	535	321	25.5	37		-153	0	0	0		0	0	0	0	0
184	1	154	174	-1	309	170	22.7	38	ABarpppap	377	-187	0	0		0	0	0	0	0
185	0	150	-1	-1	68	164	7.4	31		46	0	0	0		0	0	0	0	0
186	1	87	10	-1	533	272	24.4	38	ABarpaaap	353	-559	0	0		0	0	0	0	0
187	1	132	150	-1	498	245	18.5	38	ABalapppp	375	-409	0	0		0	0	0	0	0
188	0	188	-1	-1	343	254	21.7	34		309	0	0	0		0	0	0	0	0
189	1	153	59	-1	607	228	18.2	34	ABalaappa	634	0	0	0		0	0	0	0	0
190	0	189	-1	-1	553	303	24.054546	34		390	409	0	0		0	0	0	0	0
