# Supplementary material for: The AP-2 Transcription Factor APTF-2 Is Required for Neuroblast and Epidermal Morphogenesis in Caenorhabditis elegans Embryogenesis
Source: PLoS Genet. 2016 May 13;12(5):e1006048. doi: 10.1371/journal.pgen.1006048 (PMC4866721; doi:10.1371/journal.pgen.1006048)
Supplement: S6 Text — (ZIP) [file pgen.1006048.s034.zip › nuclei/t105-nuclei]

1	1	30	182	-1	233	148	4.7	33	ABprppppp	305	-146	0	0		0	0	0	0	0
2	1	55	3	-1	259	71	14.0	35	ABprappaa	305	941	0	0		0	0	0	0	0
3	1	28	46	-1	644	333	7.1	35	ABalpaaaa	161	0	0	0		0	0	0	0	0
4	1	45	54	-1	195	369	7.7	33	ABplppppa	-136	0	0	0		0	0	0	0	0
5	1	144	94	-1	383	103	13.3	34	ABprpaapp	129	0	0	0		0	0	0	0	0
6	1	175	57	-1	269	209	5.5	34	MSpappp	292	-779	0	0		0	0	0	0	0
7	1	114	107	-1	489	206	23.5	37	ABarpapap	339	427	0	0		0	0	0	0	0
8	1	126	112	-1	621	230	12.7	34	ABalaapap	-13	0	0	0		0	0	0	0	0
9	1	166	42	-1	514	147	20.6	36	ABpraapaa	368	0	0	0		0	0	0	0	0
10	1	186	149	-1	539	266	24.3	37	ABarpaaap	313	686	0	0		0	0	0	0	0
11	1	138	77	-1	416	103	19.5	35	ABpraappa	344	-325	0	0		0	0	0	0	0
12	1	10	68	-1	88	212	10.3	36	Cpapp	364	-29	0	0		0	0	0	0	0
13	1	89	28	-1	372	442	19.3	36	ABplaappa	-50	0	0	0		0	0	0	0	0
14	1	36	18	-1	648	255	15.6	34	ABalaapaa	-65	0	0	0		0	0	0	0	0
15	1	47	129	-1	453	415	9.9	33	ABplpaaaa	395	0	0	0		0	0	0	0	0
16	1	99	130	-1	393	151	8.5	33	ABprpapap	316	1290	0	0		0	0	0	0	0
17	1	65	55	-1	470	115	17.1	36	ABpraaapp	134	0	0	0		0	0	0	0	0
18	1	27	78	-1	505	327	4.6	35	ABalpappa	326	-438	0	0		0	0	0	0	0
19	1	151	114	-1	280	275	4.8	32	MSaappp	280	-456	0	0		0	0	0	0	0
20	1	125	131	-1	430	232	17.3	40	Eara	407	1363	0	0		0	0	0	0	0
21	1	25	152	-1	268	112	6.4	33	ABprppppa	328	218	0	0		0	0	0	0	0
22	1	53	25	-1	635	390	16.5	35	ABalaaaal	421	0	0	0		0	0	0	0	0
23	1	59	98	-1	171	239	15.4	41	Eplp	393	-28	0	0		0	0	0	0	0
24	1	158	168	-1	373	351	9.8	31	MSappaa	239	111	0	0		0	0	0	0	0
25	1	112	13	-1	491	272	7.7	35	ABaraappp	213	0	0	0		0	0	0	0	0
26	1	42	30	-1	617	267	7.5	35	ABaraaapa	348	-402	0	0		0	0	0	0	0
27	1	92	135	-1	348	183	13.6	32	MSpppap	229	-123	0	0		0	0	0	0	0
28	1	108	29	-1	243	116	10.6	33	ABprppapp	320	339	0	0		0	0	0	0	0
29	1	173	79	-1	357	374	5.7	33	ABplpapap	303	-924	0	0		0	0	0	0	0
30	1	123	116	-1	620	365	21.4	35	ABalapaaa	334	-1333	0	0		0	0	0	0	0
31	1	150	161	-1	216	90	8.9	33	ABprpppaa	161	0	0	0		0	0	0	0	0
32	1	180	151	-1	337	389	20.9	36	ABplapaap	349	235	0	0		0	0	0	0	0
33	1	82	72	-1	370	279	5.6	31	MSaapap	306	-302	0	0		0	0	0	0	0
34	1	72	53	-1	437	155	7.5	33	ABprpapaa	281	111	0	0		0	0	0	0	0
35	1	62	41	-1	658	335	18.2	35	ABalaaapa	340	464	0	0		0	0	0	0	0
36	1	58	92	-1	391	387	23.0	38	ABplapaaa	366	953	0	0		0	0	0	0	0
37	1	60	150	-1	583	395	19.5	36	ABalapaap	326	763	0	0		0	0	0	0	0
38	1	100	14	-1	239	272	17.4	43	Epla	436	-876	0	0		0	0	0	0	0
39	1	172	99	-1	486	243	12.4	35	MSpaapa	342	-125	0	0		0	0	0	0	0
40	1	170	5	-1	429	101	10.0	33	ABprpaaap	9	0	0	0		0	0	0	0	0
41	1	14	176	-1	609	299	10.5	32	ABaraaaap	315	-341	0	0		0	0	0	0	0
42	1	23	153	-1	559	157	13.9	34	ABpraaaap	728	0	0	0		0	0	0	0	0
43	1	33	82	-1	524	169	9.4	35	ABarapppa	732	0	0	0		0	0	0	0	0
44	1	87	145	-1	240	73	19.6	35	ABprapapp	344	2259	0	0		0	0	0	0	0
45	1	61	127	-1	576	190	19.1	37	ABalaappp	790	0	0	0		0	0	0	0	0
46	1	148	110	-1	596	184	14.2	32	ABpraaaaa	698	0	0	0		0	0	0	0	0
47	1	118	9	-1	506	431	8.7	32	ABalppaap	-14	0	0	0		0	0	0	0	0
48	1	84	31	-1	369	104	8.7	32	ABprppaaa	308	136	0	0		0	0	0	0	0
49	1	169	165	-1	219	390	11.4	33	ABplpppaa	337	1286	0	0		0	0	0	0	0
50	1	101	8	-1	127	328	16.5	36	ABplapppp	362	234	0	0		0	0	0	0	0
51	1	69	43	-1	667	340	13.4	35	ABalaaaar	123	0	0	0		0	0	0	0	0
52	1	157	133	-1	391	397	17.5	37	ABalppppp	126	0	0	0		0	0	0	0	0
53	1	81	162	-1	586	258	14.2	35	MSpaaaa	351	1880	0	0		0	0	0	0	0
54	1	31	166	-1	139	118	8.4	33	ABprapppp	-233	0	0	0		0	0	0	0	0
55	1	133	81	-1	219	306	22.7	40	ABarppapp	396	-505	0	0		0	0	0	0	0
56	1	24	91	-1	167	169	7.6	39	Cppa	380	-67	0	0		0	0	0	0	0
57	1	63	49	-1	521	138	15.6	33	ABpraaapa	104	0	0	0		0	0	0	0	0
58	1	153	160	-1	449	135	21.5	35	ABpraapap	338	381	0	0		0	0	0	0	0
59	1	189	26	-1	604	224	17.6	33	ABalaappa	327	8	0	0		0	0	0	0	0
60	1	43	27	-1	549	430	11.6	32	ABalppaaa	278	-860	0	0		0	0	0	0	0
61	1	77	10	-1	481	399	6.0	34	ABalppapa	292	506	0	0		0	0	0	0	0
62	1	181	154	-1	602	279	20.7	35	ABalappap	347	194	0	0		0	0	0	0	0
63	1	2	6	-1	661	303	10.5	34	ABaraaaaa	-6	0	0	0		0	0	0	0	0
64	1	168	24	-1	138	195	13.6	40	Eprp	390	933	0	0		0	0	0	0	0
65	0	188	-1	-1	338	272	20.5	29		186	-241	0	0		0	0	0	0	0
66	1	50	85	-1	214	142	24.2	39	Cpaaa	378	150	0	0		0	0	0	0	0
67	1	46	100	-1	405	380	5.4	33	ABplpapaa	322	688	0	0		0	0	0	0	0
68	1	94	122	-1	317	359	12.4	37	MSappp	287	0	0	0		0	0	0	0	0
69	1	121	90	-1	533	392	10.6	34	ABalpaapp	327	1123	0	0		0	0	0	0	0
70	1	116	188	-1	328	268	9.5	36	Z3	352	1293	0	0		0	0	0	0	0
71	1	164	155	-1	481	436	14.2	34	ABalpppap	342	-199	0	0		0	0	0	0	0
72	1	19	86	-1	407	182	21.6	36	ABarpappp	359	1055	0	0		0	0	0	0	0
73	1	5	70	-1	474	118	12.5	34	ABprpaaaa	158	0	0	0		0	0	0	0	0
74	1	142	159	-1	485	166	5.8	34	ABarappap	339	1119	0	0		0	0	0	0	0
75	1	39	111	-1	464	299	5.4	34	ABalpappp	342	329	0	0		0	0	0	0	0
76	1	105	50	-1	531	423	16.4	36	ABalpppaa	352	290	0	0		0	0	0	0	0
77	1	154	158	-1	511	366	14.1	35	MSapaaa	179	0	0	0		0	0	0	0	0
78	1	103	21	-1	337	136	15.5	36	MSpppp	361	-909	0	0		0	0	0	0	0
79	1	149	63	-1	156	337	5.6	33	ABplppppp	318	-379	0	0		0	0	0	0	0
80	1	131	146	-1	450	291	11.6	31	MSaaapp	277	-6	0	0		0	0	0	0	0
81	1	171	97	-1	413	223	10.8	29	MSpaapp	278	-329	0	0		0	0	0	0	0
82	1	179	56	-1	276	145	22.4	37	ABarppppa	331	124	0	0		0	0	0	0	0
83	1	66	108	-1	160	350	19.3	35	ABplapppa	325	694	0	0		0	0	0	0	0
84	1	177	104	-1	491	290	23.4	38	ABarpaapa	356	-777	0	0		0	0	0	0	0
85	1	182	163	-1	99	239	21.6	39	Caapa	396	-65	0	0		0	0	0	0	0
86	1	74	45	-1	311	425	16.8	39	ABplaappp	361	-992	0	0		0	0	0	0	0
87	1	44	47	-1	596	215	8.3	34	ABaraaapp	255	0	0	0		0	0	0	0	0
88	1	93	101	-1	539	210	24.5	37	ABarpapaa	378	925	0	0		0	0	0	0	0
89	1	67	71	-1	457	218	6.4	34	ABarapapp	345	-792	0	0		0	0	0	0	0
90	1	29	175	-1	441	365	6.8	34	ABalppapp	336	-505	0	0		0	0	0	0	0
91	1	136	139	-1	90	256	6.3	34	Cpppp	-69	0	0	0		0	0	0	0	0
92	1	22	134	-1	419	247	5.9	34	MSpapaa	-175	0	0	0		0	0	0	0	0
93	1	15	60	-1	519	240	14.7	36	MSpaaap	212	0	0	0		0	0	0	0	0
94	1	135	23	-1	430	192	11.4	30	MSppapp	293	-1015	0	0		0	0	0	0	0
95	1	38	40	-1	406	438	12.5	34	ABplpaapa	336	-41	0	0		0	0	0	0	0
96	1	159	132	-1	122	298	8.3	36	Cappp	90	0	0	0		0	0	0	0	0
97	1	115	34	-1	353	86	16.8	38	ABpraappp	283	0	0	0		0	0	0	0	0
98	1	49	48	-1	418	308	7.4	35	MSaapaa	322	-414	0	0		0	0	0	0	0
99	1	145	102	-1	311	349	5.3	35	ABplpappa	353	-612	0	0		0	0	0	0	0
100	1	124	164	-1	206	373	15.3	37	ABplppapp	359	-159	0	0		0	0	0	0	0
101	1	35	143	-1	600	319	23.5	36	ABalappaa	359	-639	0	0		0	0	0	0	0
102	1	128	35	-1	356	430	11.9	35	ABplpaapp	195	0	0	0		0	0	0	0	0
103	1	32	125	-1	563	362	22.0	36	ABalapapa	344	-161	0	0		0	0	0	0	0
104	1	88	65	-1	586	240	5.2	33	ABarapaaa	303	-539	0	0		0	0	0	0	0
105	1	21	123	-1	291	85	18.3	34	ABprapapa	363	0	0	0		0	0	0	0	0
106	1	9	32	-1	160	96	13.3	35	ABprapppa	151	0	0	0		0	0	0	0	0
107	1	130	64	-1	279	395	9.2	32	ABplppaap	-243	0	0	0		0	0	0	0	0
108	1	117	22	-1	423	134	13.4	33	ABprpaapa	-220	0	0	0		0	0	0	0	0
109	1	174	142	-1	262	364	22.6	38	ABplapapp	317	-202	0	0		0	0	0	0	0
110	1	78	124	-1	319	139	5.1	35	ABprpappp	348	58	0	0		0	0	0	0	0
111	0	185	-1	-1	70	163	7.4	30		262	-271	0	0		0	0	0	0	0
112	1	12	19	-1	533	318	23.0	34	ABarpaaaa	335	-519	0	0		0	0	0	0	0
113	1	98	118	-1	421	315	16.4	41	Eala	410	-321	0	0		0	0	0	0	0
114	1	64	61	-1	516	381	19.3	39	ABalapapp	179	0	0	0		0	0	0	0	0
115	1	152	74	-1	568	396	6.7	34	ABalpapaa	341	32	0	0		0	0	0	0	0
116	1	6	105	-1	158	369	13.0	34	ABplpppap	-276	0	0	0		0	0	0	0	0
117	1	13	58	-1	505	215	4.5	33	ABarapapa	328	749	0	0		0	0	0	0	0
118	1	17	38	-1	495	148	10.4	37	ABarapppp	331	396	0	0		0	0	0	0	0
119	1	155	157	-1	324	416	9.2	32	ABplppaaa	483	0	0	0		0	0	0	0	0
120	1	143	96	-1	402	422	8.5	33	ABplpaaap	-141	0	0	0		0	0	0	0	0
121	1	162	186	-1	300	175	10.2	36	Dpa	357	208	0	0		0	0	0	0	0
122	1	165	167	-1	268	164	17.4	42	Epra	413	32	0	0		0	0	0	0	0
123	1	8	76	-1	466	431	19.8	37	ABplaapaa	364	164	0	0		0	0	0	0	0
124	1	140	178	-1	93	274	14.3	36	Caapp	338	45	0	0		0	0	0	0	0
125	1	34	7	-1	591	313	6.6	33	ABaraapaa	200	0	0	0		0	0	0	0	0
126	1	68	117	-1	567	247	20.6	36	ABalapppa	342	-44	0	0		0	0	0	0	0
127	1	122	126	-1	235	184	10.2	37	Dpp	365	-1027	0	0		0	0	0	0	0
128	1	51	185	-1	175	312	11.8	33	Cappa	333	457	0	0		0	0	0	0	0
129	1	167	87	-1	319	304	15.0	40	Ealp	386	736	0	0		0	0	0	0	0
130	1	70	66	-1	338	105	21.5	34	ABprapaap	319	-285	0	0		0	0	0	0	0
131	1	176	141	-1	414	376	12.0	31	MSapapa	308	930	0	0		0	0	0	0	0
132	1	110	20	-1	247	392	18.4	36	ABplappaa	29	0	0	0		0	0	0	0	0
133	1	132	170	-1	388	120	22.2	36	ABprapaaa	340	587	0	0		0	0	0	0	0
134	1	57	36	-1	537	249	4.6	33	ABarapaap	71	0	0	0		0	0	0	0	0
135	1	104	121	-1	458	397	16.3	35	ABalppppa	353	-12	0	0		0	0	0	0	0
136	1	71	119	-1	398	286	23.4	39	ABarppaaa	325	461	0	0		0	0	0	0	0
137	1	119	103	-1	381	337	22.5	37	ABplaaapp	369	-882	0	0		0	0	0	0	0
138	1	106	75	-1	400	168	13.0	32	MSpppaa	227	-754	0	0		0	0	0	0	0
139	1	18	11	-1	200	85	14.5	34	ABprappap	318	1270	0	0		0	0	0	0	0
140	1	16	84	-1	542	186	6.5	33	ABarappaa	290	-937	0	0		0	0	0	0	0
141	1	141	83	-1	354	231	6.0	35	MSpapap	303	421	0	0		0	0	0	0	0
142	1	147	128	-1	192	122	6.1	33	ABprpppap	300	669	0	0		0	0	0	0	0
143	1	56	12	-1	145	225	5.1	35	Cpppa	301	-3	0	0		0	0	0	0	0
144	0	109	-1	-1	312	349	21.6	31		313	160	0	0		0	0	0	0	0
145	1	37	52	-1	127	144	20.0	40	Cpaap	368	178	0	0		0	0	0	0	0
146	1	102	180	-1	194	308	7.1	41	Capa	411	734	0	0		0	0	0	0	0
147	1	76	88	-1	365	174	6.3	35	ABprpappa	297	0	0	0		0	0	0	0	0
148	1	127	120	-1	84	167	16.5	38	Cpapa	382	837	0	0		0	0	0	0	0
149	1	75	183	-1	443	336	11.9	31	MSapaap	292	-185	0	0		0	0	0	0	0
150	1	187	138	-1	502	235	18.5	37	ABalapppp	353	916	0	0		0	0	0	0	0
151	1	161	177	-1	256	365	5.9	34	ABplpappp	338	984	0	0		0	0	0	0	0
152	1	4	44	-1	615	375	12.1	37	ABalpaapa	291	-145	0	0		0	0	0	0	0
153	1	52	173	-1	595	355	4.8	34	ABalpaaap	340	2	0	0		0	0	0	0	0
154	1	41	16	-1	539	291	6.5	33	ABaraappa	206	0	0	0		0	0	0	0	0
155	1	137	15	-1	297	269	23.0	40	ABarppapa	406	1078	0	0		0	0	0	0	0
156	1	80	147	-1	273	219	13.0	36	Z2	337	668	0	0		0	0	0	0	0
157	1	85	2	-1	481	377	23.5	37	ABplaaaap	20	0	0	0		0	0	0	0	0
158	1	73	187	-1	209	249	8.9	37	Dap	375	-56	0	0		0	0	0	0	0
159	1	120	59	-1	527	371	5.0	34	ABalpapap	228	0	0	0		0	0	0	0	0
160	1	1	172	-1	546	308	16.6	37	MSaaaap	372	338	0	0		0	0	0	0	0
161	1	95	115	-1	233	236	22.4	39	Caaaa	387	877	0	0		0	0	0	0	0
162	1	107	156	-1	205	358	20.4	37	ABplappap	311	716	0	0		0	0	0	0	0
163	1	48	69	-1	154	245	21.8	38	Caaap	386	25	0	0		0	0	0	0	0
164	1	11	4	-1	331	93	8.8	34	ABprppaap	228	0	0	0		0	0	0	0	0
165	1	111	174	-1	612	313	15.3	36	MSaaaaa	356	-951	0	0		0	0	0	0	0
166	1	156	62	-1	417	426	21.7	37	ABplaapap	339	313	0	0		0	0	0	0	0
167	1	83	169	-1	355	346	15.9	34	MSapapp	65	0	0	0		0	0	0	0	0
168	1	3	51	-1	256	396	13.6	35	ABplppapa	117	0	0	0		0	0	0	0	0
169	1	163	106	-1	338	286	4.5	29	MSaappa	212	1067	0	0		0	0	0	0	0
170	1	79	80	-1	512	310	13.6	35	MSaaapa	342	-260	0	0		0	0	0	0	0
171	1	86	73	-1	554	310	9.8	37	ABaraapap	-288	0	0	0		0	0	0	0	0
172	1	97	37	-1	295	94	11.1	34	ABprppapa	339	-462	0	0		0	0	0	0	0
173	1	20	89	-1	523	398	23.7	39	ABplaaaaa	162	0	0	0		0	0	0	0	0
174	1	184	140	-1	315	171	22.9	38	ABarpppap	381	-308	0	0		0	0	0	0	0
175	1	96	17	-1	467	181	14.8	34	MSppapa	69	0	0	0		0	0	0	0	0
176	1	178	95	-1	330	205	6.0	29	MSpappa	163	0	0	0		0	0	0	0	0
177	1	129	184	-1	348	256	23.8	41	ABarppaap	412	623	0	0		0	0	0	0	0
178	1	113	137	-1	192	110	19.3	38	ABarppppp	308	0	0	0		0	0	0	0	0
179	1	146	67	-1	445	269	23.5	40	ABarpaapp	402	-128	0	0		0	0	0	0	0
180	1	54	144	-1	262	286	8.7	38	Daa	374	123	0	0		0	0	0	0	0
181	1	7	181	-1	495	194	16.5	32	MSppaap	285	-225	0	0		0	0	0	0	0
182	1	139	113	-1	650	277	19.4	36	ABalaaapp	197	0	0	0		0	0	0	0	0
183	1	109	179	-1	310	354	22.0	32	ABplapapa	341	666	0	0		0	0	0	0	0
184	1	158	136	-1	331	333	8.5	30	MSappap	256	111	0	0		0	0	0	0	0
185	1	26	93	-1	326	220	17.4	40	Earp	376	-224	0	0		0	0	0	0	0
186	1	91	109	-1	554	206	13.4	31	MSppaaa	-68	0	0	0		0	0	0	0	0
187	1	90	148	-1	448	348	21.7	37	ABplaaapa	364	-796	0	0		0	0	0	0	0
188	1	40	39	-1	368	168	22.5	36	ABarpppaa	165	0	0	0		0	0	0	0	0
189	1	160	33	-1	450	191	22.4	36	ABarpappa	264	0	0	0		0	0	0	0	0
190	0	183	-1	-1	534	321	26.2	34		-144	0	0	0		0	0	0	0	0
191	0	190	-1	-1	552	304	24.072727	35		390	409	0	0		0	0	0	0	0
