# Supplementary material for: The AP-2 Transcription Factor APTF-2 Is Required for Neuroblast and Epidermal Morphogenesis in Caenorhabditis elegans Embryogenesis
Source: PLoS Genet. 2016 May 13;12(5):e1006048. doi: 10.1371/journal.pgen.1006048 (PMC4866721; doi:10.1371/journal.pgen.1006048)
Supplement: S6 Text — (ZIP) [file pgen.1006048.s034.zip › nuclei/t106-nuclei]

1	0	65	-1	-1	340	248	21.2	29		263	66	0	0		0	0	0	0	0
2	1	157	161	-1	482	369	24.1	38	ABplaaaap	340	85	0	0		0	0	0	0	0
3	1	2	17	-1	261	75	14.5	34	ABprappaa	298	0	0	0		0	0	0	0	0
4	1	164	73	-1	333	97	8.8	32	ABprppaap	350	0	0	0		0	0	0	0	0
5	1	40	138	-1	421	99	10.6	34	ABprpaaap	324	0	0	0		0	0	0	0	0
6	1	63	55	-1	661	305	10.6	34	ABaraaaaa	329	292	0	0		0	0	0	0	0
7	1	125	63	-1	587	315	6.7	33	ABaraapaa	330	-345	0	0		0	0	0	0	0
8	1	50	106	-1	124	329	16.5	35	ABplapppp	202	0	0	0		0	0	0	0	0
9	1	47	42	-1	501	437	9.2	33	ABalppaap	922	0	0	0		0	0	0	0	0
10	1	61	97	-1	487	409	6.3	33	ABalppapa	302	508	0	0		0	0	0	0	0
11	1	139	48	-1	203	85	14.5	34	ABprappap	323	0	0	0		0	0	0	0	0
12	1	143	69	-1	153	234	5.2	35	Cpppa	344	-364	0	0		0	0	0	0	0
13	1	25	58	-1	492	273	8.8	35	ABaraappp	106	0	0	0		0	0	0	0	0
14	1	38	46	-1	239	266	17.4	43	Epla	435	691	0	0		0	0	0	0	0
15	1	155	163	-1	298	280	23.2	41	ABarppapa	411	1036	0	0		0	0	0	0	0
16	1	154	177	-1	538	295	6.7	34	ABaraappa	335	141	0	0		0	0	0	0	0
17	1	175	67	-1	465	185	15.2	35	MSppapa	291	696	0	0		0	0	0	0	0
18	1	14	170	-1	643	249	14.3	34	ABalaapaa	-68	0	0	0		0	0	0	0	0
19	1	112	149	-1	534	315	22.6	34	ABarpaaaa	301	135	0	0		0	0	0	0	0
20	1	132	110	-1	243	390	18.3	36	ABplappaa	-7	0	0	0		0	0	0	0	0
21	1	78	183	-1	336	143	15.4	36	MSpppp	355	255	0	0		0	0	0	0	0
22	1	108	102	-1	422	134	13.2	33	ABprpaapa	323	-2061	0	0		0	0	0	0	0
23	1	94	38	-1	428	191	11.5	30	MSppapp	259	-197	0	0		0	0	0	0	0
24	1	64	176	-1	144	197	13.3	40	Eprp	400	-314	0	0		0	0	0	0	0
25	1	22	91	-1	647	378	16.6	35	ABalaaaal	344	153	0	0		0	0	0	0	0
26	1	59	103	-1	605	217	16.4	33	ABalaappa	95	0	0	0		0	0	0	0	0
27	1	60	23	-1	546	435	12.3	34	ABalppaaa	302	1012	0	0		0	0	0	0	0
28	1	13	189	-1	377	443	19.5	36	ABplaappa	352	-255	0	0		0	0	0	0	0
29	1	28	159	-1	247	119	10.6	32	ABprppapp	325	550	0	0		0	0	0	0	0
30	1	26	93	-1	620	272	7.6	34	ABaraaapa	-80	0	0	0		0	0	0	0	0
31	1	48	78	-1	369	104	9.6	32	ABprppaaa	283	-174	0	0		0	0	0	0	0
32	1	106	18	-1	163	99	12.6	34	ABprapppa	-178	0	0	0		0	0	0	0	0
33	1	189	148	-1	448	195	22.3	34	ABarpappa	273	63	0	0		0	0	0	0	0
34	1	97	36	-1	351	87	16.8	38	ABpraappp	-35	0	0	0		0	0	0	0	0
35	1	102	43	-1	359	430	12.0	35	ABplpaapp	-143	0	0	0		0	0	0	0	0
36	1	134	80	-1	531	258	4.6	33	ABarapaap	78	0	0	0		0	0	0	0	0
37	1	172	104	-1	297	98	11.2	34	ABprppapa	333	562	0	0		0	0	0	0	0
38	1	118	122	-1	491	147	9.7	35	ABarapppp	323	708	0	0		0	0	0	0	0
39	1	188	79	-1	366	167	23.2	36	ABarpppaa	344	-1120	0	0		0	0	0	0	0
40	1	95	14	-1	407	439	12.5	34	ABplpaapa	320	661	0	0		0	0	0	0	0
41	1	35	61	-1	658	319	18.5	36	ABalaaapa	81	0	0	0		0	0	0	0	0
42	1	9	90	-1	518	143	19.9	37	ABpraapaa	325	990	0	0		0	0	0	0	0
43	1	51	71	-1	667	341	13.6	35	ABalaaaar	449	0	0	0		0	0	0	0	0
44	1	152	7	187	604	379	11.6	36	ABalpaapa	172	0	0	0		0	0	0	0	0
45	1	86	53	-1	311	428	16.6	37	ABplaappp	208	0	0	0		0	0	0	0	0
46	1	3	83	-1	646	335	7.3	35	ABalpaaaa	-163	0	0	0		0	0	0	0	0
47	1	87	25	-1	590	217	6.8	35	ABaraaapp	238	0	0	0		0	0	0	0	0
48	1	98	88	-1	413	311	7.5	34	MSaapaa	340	529	0	0		0	0	0	0	0
49	1	57	182	-1	512	139	14.8	34	ABpraaapa	334	92	0	0		0	0	0	0	0
50	1	76	89	-1	531	427	16.9	37	ABalpppaa	370	81	0	0		0	0	0	0	0
51	1	168	11	-1	261	401	13.6	35	ABplppapa	94	0	0	0		0	0	0	0	0
52	1	145	29	-1	125	145	19.7	38	Cpaap	383	-548	0	0		0	0	0	0	0
53	1	34	146	-1	430	155	7.6	32	ABprpapaa	77	0	0	0		0	0	0	0	0
54	1	4	39	-1	198	373	8.0	33	ABplppppa	330	1536	0	0		0	0	0	0	0
55	1	17	57	-1	469	113	17.1	36	ABpraaapp	-304	0	0	0		0	0	0	0	0
56	1	82	119	-1	273	145	22.8	37	ABarppppa	358	208	0	0		0	0	0	0	0
57	1	6	150	-1	262	209	5.5	35	MSpappp	173	0	0	0		0	0	0	0	0
58	1	117	169	-1	497	233	4.3	34	ABarapapa	333	-242	0	0		0	0	0	0	0
59	1	159	113	-1	529	374	5.4	34	ABalpapap	350	951	0	0		0	0	0	0	0
60	1	93	64	-1	517	238	14.8	36	MSpaaap	310	-1129	0	0		0	0	0	0	0
61	1	114	137	-1	520	388	19.5	39	ABalapapp	389	228	0	0		0	0	0	0	0
62	1	166	87	-1	420	424	21.9	38	ABplaapap	326	1870	0	0		0	0	0	0	0
63	1	79	75	-1	158	343	5.5	34	ABplppppp	309	208	0	0		0	0	0	0	0
64	1	107	13	-1	285	395	8.8	32	ABplppaap	376	0	0	0		0	0	0	0	0
65	1	104	24	-1	577	250	5.1	31	ABarapaaa	272	0	0	0		0	0	0	0	0
66	1	130	123	-1	339	98	21.4	36	ABprapaap	212	0	0	0		0	0	0	0	0
67	1	179	51	-1	445	268	23.6	39	ABarpaapp	383	1134	0	0		0	0	0	0	0
68	1	12	111	-1	94	210	9.6	37	Cpapp	367	-173	0	0		0	0	0	0	0
69	1	163	60	-1	147	246	22.0	40	Caaap	400	322	0	0		0	0	0	0	0
70	1	73	133	-1	472	118	12.1	33	ABprpaaaa	-74	0	0	0		0	0	0	0	0
71	1	89	4	-1	455	222	7.1	36	ABarapapp	350	-561	0	0		0	0	0	0	0
72	1	33	167	-1	367	283	5.4	32	MSaapap	366	0	0	0		0	0	0	0	0
73	1	171	151	-1	545	321	10.3	37	ABaraapap	317	0	0	0		0	0	0	0	0
74	1	115	112	-1	571	395	6.4	34	ABalpapaa	318	227	0	0		0	0	0	0	0
75	1	138	178	-1	397	168	13.3	33	MSpppaa	265	-117	0	0		0	0	0	0	0
76	1	123	37	-1	466	428	20.6	38	ABplaapaa	374	171	0	0		0	0	0	0	0
77	1	11	109	-1	416	109	19.8	36	ABpraappa	-55	0	0	0		0	0	0	0	0
78	1	18	117	-1	503	332	5.1	34	ABalpappa	167	0	0	0		0	0	0	0	0
79	1	29	185	-1	354	371	6.0	33	ABplpapap	320	-339	0	0		0	0	0	0	0
80	1	170	188	-1	514	312	14.3	35	MSaaapa	349	0	0	0		0	0	0	0	0
81	1	55	181	-1	219	306	22.8	39	ABarppapp	395	-203	0	0		0	0	0	0	0
82	1	43	28	-1	519	174	8.9	35	ABarapppa	73	0	0	0		0	0	0	0	0
83	1	141	81	-1	353	235	5.6	34	MSpapap	101	0	0	0		0	0	0	0	0
84	1	140	50	-1	528	191	5.7	32	ABarappaa	323	1530	0	0		0	0	0	0	0
85	1	66	139	-1	209	142	23.6	39	Cpaaa	388	-18	0	0		0	0	0	0	0
86	1	72	154	-1	408	183	21.7	36	ABarpappp	363	-53	0	0		0	0	0	0	0
87	1	129	184	-1	317	304	15.0	40	Ealp	397	81	0	0		0	0	0	0	0
88	1	147	21	-1	361	175	6.3	35	ABprpappa	341	1548	0	0		0	0	0	0	0
89	1	173	134	-1	520	393	23.6	40	ABplaaaaa	369	739	0	0		0	0	0	0	0
90	1	69	72	-1	534	396	10.6	34	ABalpaapp	260	0	0	0		0	0	0	0	0
91	1	56	76	164	178	184	7.4	37	Cppa	324	1184	0	0		0	0	0	0	0
92	1	36	3	-1	388	389	22.7	36	ABplapaaa	326	-172	0	0		0	0	0	0	0
93	1	185	95	-1	325	224	17.7	41	Earp	408	-176	0	0		0	0	0	0	0
94	1	5	33	-1	381	104	13.8	33	ABprpaapp	-75	0	0	0		0	0	0	0	0
95	1	176	35	-1	331	211	5.4	29	MSpappa	282	-829	0	0		0	0	0	0	0
96	1	120	82	-1	403	422	8.5	34	ABplpaaap	314	620	0	0		0	0	0	0	0
97	1	81	41	-1	408	215	10.5	29	MSpaapp	228	887	0	0		0	0	0	0	0
98	1	23	142	-1	171	241	15.7	41	Eplp	415	-189	0	0		0	0	0	0	0
99	1	39	160	-1	479	241	12.7	35	MSpaapa	326	-652	0	0		0	0	0	0	0
100	1	67	135	-1	405	378	5.5	33	ABplpapaa	326	-299	0	0		0	0	0	0	0
101	1	88	32	-1	541	206	24.3	38	ABarpapaa	356	146	0	0		0	0	0	0	0
102	1	99	19	-1	303	350	5.1	36	ABplpappa	349	17	0	0		0	0	0	0	0
103	1	137	52	-1	379	340	22.5	38	ABplaaapp	379	-334	0	0		0	0	0	0	0
104	1	84	100	-1	493	283	23.4	39	ABarpaapa	369	1071	0	0		0	0	0	0	0
105	1	116	12	-1	160	370	12.9	33	ABplpppap	71	0	0	0		0	0	0	0	0
106	1	169	115	-1	334	285	4.3	30	MSaappa	251	-1136	0	0		0	0	0	0	0
107	1	7	141	-1	490	201	23.2	38	ABarpapap	365	-191	0	0		0	0	0	0	0
108	1	83	56	-1	156	346	19.2	35	ABplapppa	339	697	0	0		0	0	0	0	0
109	1	186	68	-1	549	205	12.9	32	MSppaaa	288	-93	0	0		0	0	0	0	0
110	1	46	16	-1	587	180	13.4	32	ABpraaaaa	-15	0	0	0		0	0	0	0	0
111	1	75	65	-1	463	304	5.6	35	ABalpappp	346	-972	0	0		0	0	0	0	0
112	1	8	54	-1	616	224	12.0	34	ABalaapap	-115	0	0	0		0	0	0	0	0
113	1	182	165	-1	649	261	18.3	33	ABalaaapp	110	0	0	0		0	0	0	0	0
114	1	19	153	-1	269	276	5.1	34	MSaappp	331	147	0	0		0	0	0	0	0
115	1	161	124	-1	230	235	23.1	41	Caaaa	373	177	0	0		0	0	0	0	0
116	1	30	166	-1	626	361	21.2	34	ABalapaaa	335	-689	0	0		0	0	0	0	0
117	1	126	92	-1	565	248	20.2	38	ABalapppa	378	-192	0	0		0	0	0	0	0
118	1	113	84	-1	423	317	16.9	42	Eala	423	1126	0	0		0	0	0	0	0
119	1	136	44	-1	400	290	23.3	38	ABarppaaa	374	838	0	0		0	0	0	0	0
120	1	148	145	-1	85	164	15.6	38	Cpapa	381	302	0	0		0	0	0	0	0
121	1	135	77	-1	464	398	16.3	35	ABalppppa	342	1274	0	0		0	0	0	0	0
122	1	68	94	-1	319	360	12.4	36	MSappp	357	556	0	0		0	0	0	0	0
123	1	105	26	-1	290	81	18.6	35	ABprapapa	344	-608	0	0		0	0	0	0	0
124	1	110	98	-1	322	140	5.1	35	ABprpappp	149	0	0	0		0	0	0	0	0
125	1	103	121	-1	568	357	21.8	34	ABalapapa	333	149	0	0		0	0	0	0	0
126	1	127	47	-1	243	185	10.5	35	Dpp	346	-710	0	0		0	0	0	0	0
127	1	45	126	-1	579	183	18.4	37	ABalaappp	76	0	0	0		0	0	0	0	0
128	1	142	144	-1	200	119	6.1	32	ABprpppap	316	563	0	0		0	0	0	0	0
129	1	15	152	-1	453	421	10.3	34	ABplpaaaa	6	0	0	0		0	0	0	0	0
130	1	16	156	-1	389	150	8.2	34	ABprpapap	288	38	0	0		0	0	0	0	0
131	1	20	45	-1	427	230	17.0	40	Eara	401	656	0	0		0	0	0	0	0
132	1	96	171	-1	126	294	7.4	37	Cappp	305	-868	0	0		0	0	0	0	0
133	1	52	130	-1	393	400	17.5	37	ABalppppp	-337	0	0	0		0	0	0	0	0
134	1	92	31	-1	420	253	6.1	33	MSpapaa	144	0	0	0		0	0	0	0	0
135	1	27	179	-1	347	187	13.4	32	MSpppap	223	-124	0	0		0	0	0	0	0
136	1	184	49	-1	327	332	8.4	30	MSappap	115	0	0	0		0	0	0	0	0
137	1	178	30	-1	190	112	19.1	38	ABarppppp	79	0	0	0		0	0	0	0	0
138	1	150	59	-1	503	228	19.3	37	ABalapppp	370	383	0	0		0	0	0	0	0
139	1	91	143	-1	97	259	5.7	34	Cpppp	-69	0	0	0		0	0	0	0	0
140	1	174	168	-1	312	171	22.7	39	ABarpppap	366	92	0	0		0	0	0	0	0
141	1	131	1	-1	416	377	12.2	32	MSapapa	12	0	0	0		0	0	0	0	0
142	1	109	86	-1	255	361	22.6	36	ABplapapp	364	-630	0	0		0	0	0	0	0
143	1	101	85	-1	607	317	22.9	36	ABalappaa	342	-492	0	0		0	0	0	0	0
144	1	180	190	-1	264	286	9.1	39	Daa	181	0	0	0		0	0	0	0	0
145	1	44	157	-1	237	76	19.8	35	ABprapapp	324	440	0	0		0	0	0	0	0
146	1	80	158	-1	450	293	12.3	31	MSaaapp	352	0	0	0		0	0	0	0	0
147	1	156	140	-1	279	220	13.1	36	Z2	356	339	0	0		0	0	0	0	0
148	1	187	132	-1	452	342	21.5	36	ABplaaapa	357	-491	0	0		0	0	0	0	0
149	1	10	136	-1	543	267	24.5	37	ABarpaaap	374	26	0	0		0	0	0	0	0
150	1	37	99	-1	587	389	19.5	36	ABalapaap	359	85	0	0		0	0	0	0	0
151	1	32	118	-1	335	392	20.8	35	ABplapaap	307	90	0	0		0	0	0	0	0
152	1	21	40	-1	270	117	6.5	34	ABprppppa	323	-161	0	0		0	0	0	0	0
153	1	42	27	-1	551	154	13.5	35	ABpraaaap	305	104	0	0		0	0	0	0	0
154	1	62	175	-1	604	278	20.5	35	ABalappap	349	-177	0	0		0	0	0	0	0
155	1	71	101	-1	485	441	14.4	35	ABalpppap	-419	0	0	0		0	0	0	0	0
156	1	162	74	-1	196	365	20.4	36	ABplappap	-155	0	0	0		0	0	0	0	0
157	1	119	120	-1	331	417	9.1	32	ABplppaaa	268	0	0	0		0	0	0	0	0
158	1	77	20	-1	515	373	14.0	34	MSapaaa	344	649	0	0		0	0	0	0	0
159	1	74	108	-1	472	168	5.6	34	ABarappap	304	-474	0	0		0	0	0	0	0
160	1	58	127	-1	452	137	21.5	35	ABpraapap	347	1059	0	0		0	0	0	0	0
161	1	31	114	-1	224	88	9.2	33	ABprpppaa	321	1250	0	0		0	0	0	0	0
162	1	53	8	-1	579	249	13.4	36	MSpaaaa	361	115	0	0		0	0	0	0	0
163	1	85	96	-1	95	236	21.4	39	Caapa	12	0	0	0		0	0	0	0	0
164	1	100	116	-1	208	378	15.0	36	ABplppapp	330	453	0	0		0	0	0	0	0
165	1	49	107	-1	223	395	11.2	34	ABplpppaa	323	1254	0	0		0	0	0	0	0
166	1	54	34	-1	146	118	8.0	33	ABprapppp	330	139	0	0		0	0	0	0	0
167	1	122	131	-1	274	167	18.0	43	Epra	427	193	0	0		0	0	0	0	0
168	1	24	174	-1	384	355	10.1	31	MSappaa	242	114	0	0		0	0	0	0	0
169	1	167	147	-1	354	350	16.1	34	MSapapp	324	0	0	0		0	0	0	0	0
170	1	133	70	-1	385	124	22.4	35	ABprapaaa	80	0	0	0		0	0	0	0	0
171	0	111	-1	-1	69	162	7.3	31		29	0	0	0		0	0	0	0	0
172	1	160	125	-1	544	305	17.0	36	MSaaaap	96	0	0	0		0	0	0	0	0
173	1	153	5	-1	598	356	4.7	34	ABalpaaap	313	786	0	0		0	0	0	0	0
174	1	165	172	-1	611	314	15.3	36	MSaaaaa	460	0	0	0		0	0	0	0	0
175	1	90	6	-1	444	370	6.3	33	ABalppapp	324	-820	0	0		0	0	0	0	0
176	1	41	105	-1	604	301	10.7	33	ABaraaaap	322	925	0	0		0	0	0	0	0
177	1	151	66	-1	255	364	5.9	34	ABplpappp	-168	0	0	0		0	0	0	0	0
178	1	124	128	-1	93	267	13.6	36	Caapp	352	-1505	0	0		0	0	0	0	0
179	1	183	173	-1	309	359	21.5	36	ABplapapa	381	181	0	0		0	0	0	0	0
180	1	146	62	-1	201	305	8.1	40	Capa	409	1267	0	0		0	0	0	0	0
181	1	181	180	-1	493	191	16.5	31	MSppaap	259	101	0	0		0	0	0	0	0
182	1	1	186	-1	241	146	4.7	33	ABprppppp	-134	0	0	0		0	0	0	0	0
183	1	149	155	-1	445	342	11.9	32	MSapaap	440	0	0	0		0	0	0	0	0
184	1	177	129	-1	350	256	24.3	40	ABarppaap	95	0	0	0		0	0	0	0	0
185	1	128	15	-1	172	314	12.6	33	Cappa	314	634	0	0		0	0	0	0	0
186	1	121	22	-1	303	181	9.8	36	Dpa	-100	0	0	0		0	0	0	0	0
187	1	158	10	-1	216	246	9.5	36	Dap	360	315	0	0		0	0	0	0	0
188	1	70	2	-1	324	266	9.2	35	Z3	339	-244	0	0		0	0	0	0	0
189	0	144	-1	-1	312	355	21.2	26		112	0	0	0		0	0	0	0	0
190	0	190	-1	-1	535	319	26.1	35		-363	0	0	0		0	0	0	0	0
191	0	-1	-1	-1	550	306	24.09091	35		390	409	0	0		0	0	0	0	0
