# Supplementary material for: The AP-2 Transcription Factor APTF-2 Is Required for Neuroblast and Epidermal Morphogenesis in Caenorhabditis elegans Embryogenesis
Source: PLoS Genet. 2016 May 13;12(5):e1006048. doi: 10.1371/journal.pgen.1006048 (PMC4866721; doi:10.1371/journal.pgen.1006048)
Supplement: S6 Text — (ZIP) [file pgen.1006048.s034.zip › nuclei/t107-nuclei]

1	1	141	38	-1	416	373	12.5	32	MSapapa	311	-370	0	0		0	0	0	0	0
2	1	188	80	-1	331	265	9.5	35	Z3	357	-52	0	0		0	0	0	0	0
3	1	92	73	-1	386	385	22.5	36	ABplapaaa	363	-19	0	0		0	0	0	0	0
4	1	71	91	-1	453	224	7.1	34	ABarapapp	404	0	0	0		0	0	0	0	0
5	1	173	17	-1	595	349	4.7	34	ABalpaaap	197	0	0	0		0	0	0	0	0
6	1	175	34	-1	443	366	6.5	34	ABalppapp	158	0	0	0		0	0	0	0	0
7	1	44	41	-1	585	377	11.2	30	ABalpaapap	252	187	0	0		0	0	0	0	0
8	1	162	33	-1	576	246	13.1	35	MSpaaaa	41	0	0	0		0	0	0	0	0
9	0	-1	-1	-1	545	318	24.9	36		366	-17	0	0		0	0	0	0	0
10	1	187	178	-1	218	244	9.6	37	Dap	368	-1037	0	0		0	0	0	0	0
11	1	51	99	-1	263	402	13.6	34	ABplppapa	306	344	0	0		0	0	0	0	0
12	1	105	31	-1	161	373	13.0	34	ABplpppap	320	-9	0	0		0	0	0	0	0
13	1	64	58	-1	286	396	8.8	32	ABplppaap	93	0	0	0		0	0	0	0	0
14	1	40	75	-1	403	436	12.7	35	ABplpaapa	332	176	0	0		0	0	0	0	0
15	1	185	36	-1	166	319	13.3	34	Cappa	347	448	0	0		0	0	0	0	0
16	1	110	48	-1	577	175	12.1	33	ABpraaaaa	303	-966	0	0		0	0	0	0	0
17	1	3	111	-1	260	73	14.4	34	ABprappaa	235	0	0	0		0	0	0	0	0
18	1	32	66	-1	165	93	12.5	33	ABprapppa	334	-146	0	0		0	0	0	0	0
19	1	102	105	-1	300	346	5.2	35	ABplpappa	353	609	0	0		0	0	0	0	0
20	1	158	107	-1	520	374	14.4	34	MSapaaa	336	142	0	0		0	0	0	0	0
21	1	88	94	-1	364	175	6.6	35	ABprpappa	-50	0	0	0		0	0	0	0	0
22	1	186	115	-1	304	185	9.3	36	Dpa	363	4	0	0		0	0	0	0	0
23	1	27	74	-1	542	441	12.3	35	ABalppaaa	6	0	0	0		0	0	0	0	0
24	1	65	37	-1	573	253	5.0	32	ABarapaaa	289	-502	0	0		0	0	0	0	0
25	1	47	50	-1	586	213	6.4	36	ABaraaapp	248	0	0	0		0	0	0	0	0
26	1	123	6	-1	288	82	18.7	35	ABprapapa	353	-434	0	0		0	0	0	0	0
27	1	153	14	-1	548	148	14.0	35	ABpraaaap	-201	0	0	0		0	0	0	0	0
28	1	82	78	-1	512	180	8.8	34	ABarapppa	41	0	0	0		0	0	0	0	0
29	1	52	165	-1	124	144	19.4	38	Cpaap	371	447	0	0		0	0	0	0	0
30	1	137	84	-1	191	115	19.0	37	ABarppppp	349	-1508	0	0		0	0	0	0	0
31	1	134	179	-1	415	256	6.0	32	MSpapaa	329	373	0	0		0	0	0	0	0
32	1	101	118	-1	543	205	24.0	36	ABarpapaa	351	789	0	0		0	0	0	0	0
33	1	94	113	-1	385	99	14.3	35	ABprpaapp	267	0	0	0		0	0	0	0	0
34	1	166	143	-1	153	117	8.4	34	ABprapppp	216	0	0	0		0	0	0	0	0
35	1	95	96	-1	333	208	5.3	30	MSpappa	261	110	0	0		0	0	0	0	0
36	1	34	148	-1	353	86	16.9	38	ABpraappp	289	0	0	0		0	0	0	0	0
37	1	76	159	-1	470	418	21.1	36	ABplaapaa	346	486	0	0		0	0	0	0	0
38	1	23	39	-1	435	191	11.5	31	MSppapp	290	762	0	0		0	0	0	0	0
39	1	54	8	-1	205	370	8.0	33	ABplppppa	-33	0	0	0		0	0	0	0	0
40	1	152	177	-1	270	115	6.6	35	ABprppppa	121	0	0	0		0	0	0	0	0
41	1	97	28	-1	412	216	10.5	29	MSpaapp	235	-55	0	0		0	0	0	0	0
42	1	9	93	-1	497	433	9.2	34	ABalppaap	-68	0	0	0		0	0	0	0	0
43	1	35	3	-1	355	426	12.0	35	ABplpaapp	325	-757	0	0		0	0	0	0	0
44	1	119	7	-1	401	289	23.0	37	ABarppaaa	377	946	0	0		0	0	0	0	0
45	1	131	124	-1	423	229	17.5	40	Eara	399	1322	0	0		0	0	0	0	0
46	1	14	147	-1	231	264	17.9	42	Epla	412	-538	0	0		0	0	0	0	0
47	1	126	166	-1	247	185	10.9	36	Dpp	362	-391	0	0		0	0	0	0	0
48	1	11	131	-1	203	84	14.9	33	ABprappap	-60	0	0	0		0	0	0	0	0
49	1	136	158	-1	323	328	8.5	29	MSappap	116	0	0	0		0	0	0	0	0
50	1	84	133	-1	531	188	5.5	33	ABarappaa	265	0	0	0		0	0	0	0	0
51	1	67	108	-1	448	270	23.4	40	ABarpaapp	386	630	0	0		0	0	0	0	0
52	1	103	44	-1	375	339	22.5	37	ABplaaapp	372	298	0	0		0	0	0	0	0
53	1	45	35	-1	317	430	16.7	38	ABplaappp	486	0	0	0		0	0	0	0	0
54	1	112	19	-1	610	218	11.3	34	ABalaapap	341	1473	0	0		0	0	0	0	0
55	1	6	42	-1	653	298	10.2	33	ABaraaaaa	337	252	0	0		0	0	0	0	0
56	1	108	136	-1	153	344	19.2	36	ABplapppa	348	436	0	0		0	0	0	0	0
57	1	55	190	-1	470	109	17.1	35	ABpraaapp	353	1061	0	0		0	0	0	0	0
58	1	13	55	-1	492	267	9.0	36	ABaraappp	321	120	0	0		0	0	0	0	0
59	1	138	68	-1	510	223	19.4	37	ABalapppp	375	-1179	0	0		0	0	0	0	0
60	1	69	172	-1	140	251	22.3	40	Caaap	404	-651	0	0		0	0	0	0	0
61	1	41	116	-1	661	315	18.0	36	ABalaaapa	335	83	0	0		0	0	0	0	0
62	1	180	29	-1	205	305	8.6	39	Capa	372	523	0	0		0	0	0	0	0
63	1	7	102	-1	584	317	7.5	34	ABaraapaa	-31	0	0	0		0	0	0	0	0
64	1	60	47	-1	511	242	15.3	36	MSpaaap	360	1040	0	0		0	0	0	0	0
65	1	111	85	-1	464	303	6.2	33	ABalpappp	407	0	0	0		0	0	0	0	0
66	1	177	174	-1	255	362	6.0	34	ABplpappp	155	0	0	0		0	0	0	0	0
67	1	17	128	-1	464	181	15.5	33	MSppapa	282	379	0	0		0	0	0	0	0
68	1	109	156	-1	543	204	13.3	32	MSppaaa	304	-1775	0	0		0	0	0	0	0
69	1	12	77	-1	155	236	5.3	35	Cpppa	344	74	0	0		0	0	0	0	0
70	1	170	120	-1	380	124	22.1	35	ABprapaaa	321	-1179	0	0		0	0	0	0	0
71	1	43	63	-1	670	324	13.1	37	ABalaaaar	148	0	0	0		0	0	0	0	0
72	1	90	5	-1	532	403	10.4	34	ABalpaapp	-85	0	0	0		0	0	0	0	0
73	1	4	135	-1	341	96	9.4	33	ABprppaap	322	788	0	0		0	0	0	0	0
74	1	156	110	-1	196	360	20.3	37	ABplappap	340	671	0	0		0	0	0	0	0
75	1	63	46	-1	159	342	5.6	35	ABplppppp	126	0	0	0		0	0	0	0	0
76	1	91	142	-1	154	182	5.6	31	Cppap	273	192	0	0		0	0	0	0	0
77	1	121	101	-1	470	399	16.4	35	ABalppppa	344	83	0	0		0	0	0	0	0
78	1	31	152	-1	374	104	10.2	32	ABprppaaa	269	771	0	0		0	0	0	0	0
79	1	39	18	-1	367	170	23.5	37	ABarpppaa	358	147	0	0		0	0	0	0	0
80	1	36	54	-1	525	268	4.5	34	ABarapaap	334	999	0	0		0	0	0	0	0
81	1	83	112	-1	354	234	5.7	33	MSpapap	298	394	0	0		0	0	0	0	0
82	1	96	49	-1	398	423	8.5	34	ABplpaaap	30	0	0	0		0	0	0	0	0
83	1	46	45	-1	641	328	6.6	33	ABalpaaaa	329	-81	0	0		0	0	0	0	0
84	1	118	183	-1	417	316	16.5	41	Eala	416	-124	0	0		0	0	0	0	0
85	1	143	67	-1	611	314	22.5	35	ABalappaa	347	128	0	0		0	0	0	0	0
86	1	142	23	-1	252	362	22.5	37	ABplapapp	351	-286	0	0		0	0	0	0	0
87	1	62	60	-1	423	420	22.4	37	ABplaapap	353	525	0	0		0	0	0	0	0
88	1	48	53	-1	410	311	7.7	34	MSaapaa	341	2165	0	0		0	0	0	0	0
89	1	50	126	-1	527	432	16.8	37	ABalpppaa	138	0	0	0		0	0	0	0	0
90	1	42	16	-1	514	141	20.0	36	ABpraapaa	85	0	0	0		0	0	0	0	0
91	1	25	13	-1	650	366	16.1	35	ABalaaaal	346	137	0	0		0	0	0	0	0
92	1	117	83	-1	568	244	20.4	37	ABalapppa	329	-226	0	0		0	0	0	0	0
93	1	30	9	-1	617	268	7.2	35	ABaraaapa	174	0	0	0		0	0	0	0	0
94	1	122	100	-1	321	353	12.8	37	MSappp	349	352	0	0		0	0	0	0	0
95	1	93	168	-1	319	224	17.8	41	Earp	408	175	0	0		0	0	0	0	0
96	1	163	24	-1	92	233	21.3	38	Caapa	384	593	0	0		0	0	0	0	0
97	1	10	20	-1	480	408	6.1	34	ABalppapa	-434	0	0	0		0	0	0	0	0
98	1	124	139	-1	323	137	5.3	34	ABprpappp	344	914	0	0		0	0	0	0	0
99	1	150	51	-1	594	389	18.8	36	ABalapaap	366	1051	0	0		0	0	0	0	0
100	1	104	182	-1	499	281	23.3	37	ABarpaapa	374	263	0	0		0	0	0	0	0
101	1	155	97	-1	475	442	14.6	36	ABalpppap	615	0	0	0		0	0	0	0	0
102	1	22	40	-1	419	131	13.5	32	ABprpaapa	218	0	0	0		0	0	0	0	0
103	1	26	64	-1	598	205	15.5	33	ABalaappa	88	0	0	0		0	0	0	0	0
104	1	37	155	-1	300	96	11.1	34	ABprppapa	340	789	0	0		0	0	0	0	0
105	1	176	27	-1	603	305	11.2	32	ABaraaaap	309	165	0	0		0	0	0	0	0
106	1	8	167	-1	117	327	16.2	35	ABplapppp	198	0	0	0		0	0	0	0	0
107	1	165	175	-1	223	395	11.6	34	ABplpppaa	305	0	0	0		0	0	0	0	0
108	1	159	145	-1	466	169	5.4	35	ABarappap	111	0	0	0		0	0	0	0	0
109	1	77	70	-1	416	107	20.0	36	ABpraappa	263	0	0	0		0	0	0	0	0
110	1	20	161	-1	241	398	18.6	37	ABplappaa	155	0	0	0		0	0	0	0	0
111	1	68	137	-1	90	212	9.9	36	Cpapp	362	605	0	0		0	0	0	0	0
112	1	74	25	-1	573	389	5.7	34	ABalpapaa	260	0	0	0		0	0	0	0	0
113	1	59	189	-1	529	374	5.6	34	ABalpapap	93	0	0	0		0	0	0	0	0
114	1	161	62	-1	231	85	9.2	34	ABprpppaa	293	-623	0	0		0	0	0	0	0
115	1	106	95	-1	328	284	4.2	29	MSaappa	292	-976	0	0		0	0	0	0	0
116	1	164	187	-1	208	376	15.3	36	ABplppapp	329	450	0	0		0	0	0	0	0
117	1	78	76	-1	504	332	5.3	35	ABalpappa	317	50	0	0		0	0	0	0	0
118	1	151	89	-1	334	390	20.5	35	ABplapaap	349	-520	0	0		0	0	0	0	0
119	1	56	150	-1	268	142	23.4	39	ABarppppa	384	175	0	0		0	0	0	0	0
120	1	157	1	-1	331	410	8.8	33	ABplppaaa	323	-435	0	0		0	0	0	0	0
121	1	125	164	-1	574	360	21.4	35	ABalapapa	190	0	0	0		0	0	0	0	0
122	1	38	72	-1	489	147	9.4	35	ABarapppp	308	450	0	0		0	0	0	0	0
123	1	66	98	-1	336	95	21.4	37	ABprapaap	461	0	0	0		0	0	0	0	0
124	1	115	157	-1	227	235	22.7	39	Caaaa	385	-774	0	0		0	0	0	0	0
125	1	172	163	-1	541	304	17.5	38	MSaaaap	357	-1458	0	0		0	0	0	0	0
126	1	127	173	-1	579	181	17.9	37	ABalaappp	322	1018	0	0		0	0	0	0	0
127	1	160	11	-1	454	138	21.8	35	ABpraapap	523	0	0	0		0	0	0	0	0
128	1	178	87	-1	90	267	13.5	36	Caapp	124	0	0	0		0	0	0	0	0
129	1	184	82	-1	346	253	22.6	37	ABarppaap	372	-1614	0	0		0	0	0	0	0
130	1	133	90	-1	405	402	17.8	36	ABalppppp	286	0	0	0		0	0	0	0	0
131	1	167	184	-1	268	167	18.2	42	Epra	424	148	0	0		0	0	0	0	0
132	1	148	122	-1	451	342	21.5	37	ABplaaapa	132	0	0	0		0	0	0	0	0
133	1	70	81	-1	468	118	12.1	33	ABprpaaaa	860	0	0	0		0	0	0	0	0
134	1	89	86	-1	528	387	23.9	40	ABplaaaaa	384	457	0	0		0	0	0	0	0
135	1	100	169	-1	405	379	6.0	33	ABplpapaa	321	-117	0	0		0	0	0	0	0
136	1	149	176	-1	546	262	24.5	37	ABarpaaap	362	729	0	0		0	0	0	0	0
137	1	61	30	-1	525	394	19.8	40	ABalapapp	398	309	0	0		0	0	0	0	0
138	1	5	127	-1	422	101	10.4	34	ABprpaaap	23	0	0	0		0	0	0	0	0
139	1	85	103	-1	198	137	23.6	40	Cpaaa	396	381	0	0		0	0	0	0	0
140	1	147	119	-1	282	219	13.2	36	Z2	365	139	0	0		0	0	0	0	0
141	1	107	181	-1	491	202	23.1	36	ABarpapap	351	690	0	0		0	0	0	0	0
142	1	98	171	-1	168	237	15.6	41	Eplp	119	0	0	0		0	0	0	0	0
143	1	139	144	-1	92	251	5.7	34	Cpppp	341	166	0	0		0	0	0	0	0
144	1	128	52	-1	201	119	5.5	33	ABprpppap	314	-782	0	0		0	0	0	0	0
145	1	120	15	-1	84	163	15.5	39	Cpapa	508	0	0	0		0	0	0	0	0
146	1	53	88	-1	428	153	7.7	33	ABprpapaa	284	135	0	0		0	0	0	0	0
147	1	169	140	-1	361	354	16.0	32	MSapapp	324	-758	0	0		0	0	0	0	0
148	1	33	188	-1	449	199	23.0	35	ABarpappa	350	112	0	0		0	0	0	0	0
149	1	19	146	-1	540	318	23.4	33	ABarpaaaa	334	218	0	0		0	0	0	0	0
150	1	57	2	-1	266	210	5.5	34	MSpappp	317	156	0	0		0	0	0	0	0
151	1	73	69	-1	539	320	10.6	36	ABaraapap	345	-353	0	0		0	0	0	0	0
152	1	129	79	-1	448	422	10.6	34	ABplpaaaa	25	0	0	0		0	0	0	0	0
153	1	114	123	-1	267	271	5.0	34	MSaappp	342	704	0	0		0	0	0	0	0
154	1	86	117	-1	406	178	21.5	36	ABarpappp	365	775	0	0		0	0	0	0	0
155	1	183	121	-1	449	343	11.9	33	MSapaap	125	0	0	0		0	0	0	0	0
156	1	130	59	-1	390	148	7.7	33	ABprpapap	296	-308	0	0		0	0	0	0	0
157	1	145	134	-1	232	76	19.9	35	ABprapapp	343	376	0	0		0	0	0	0	0
158	1	146	43	-1	449	290	12.6	31	MSaaapp	309	-502	0	0		0	0	0	0	0
159	1	29	170	-1	251	117	10.9	33	ABprppapp	325	-552	0	0		0	0	0	0	0
160	1	99	10	-1	477	239	13.2	35	MSpaapa	37	0	0	0		0	0	0	0	0
161	1	2	132	-1	488	358	23.7	36	ABplaaaap	341	322	0	0		0	0	0	0	0
162	0	171	-1	-1	68	161	7.4	30		262	676	0	0		0	0	0	0	0
163	1	15	57	-1	295	277	22.8	39	ABarppapa	390	-341	0	0		0	0	0	0	0
164	1	91	149	-1	198	166	9.3	32	Cppaa	270	-435	0	0		0	0	0	0	0
165	1	113	92	-1	649	258	18.0	33	ABalaaapp	263	0	0	0		0	0	0	0	0
166	1	116	12	-1	629	354	20.7	34	ABalapaaa	293	0	0	0		0	0	0	0	0
167	1	72	130	-1	361	282	5.2	32	MSaapap	316	1521	0	0		0	0	0	0	0
168	1	140	109	-1	310	170	23.0	38	ABarpppap	372	-644	0	0		0	0	0	0	0
169	1	58	160	-1	497	233	4.4	35	ABarapapa	322	1335	0	0		0	0	0	0	0
170	1	18	125	-1	641	242	13.6	34	ABalaapaa	322	-8	0	0		0	0	0	0	0
171	1	132	61	-1	125	286	7.3	35	Cappp	87	0	0	0		0	0	0	0	0
172	1	174	22	-1	605	314	15.6	36	MSaaaaa	53	0	0	0		0	0	0	0	0
173	1	179	151	-1	306	360	22.0	33	ABplapapa	-38	0	0	0		0	0	0	0	0
174	1	168	138	-1	382	357	9.9	30	MSappaa	81	0	0	0		0	0	0	0	0
175	1	154	141	-1	604	270	20.4	35	ABalappap	355	-359	0	0		0	0	0	0	0
176	1	24	162	-1	154	193	12.9	40	Eprp	400	-298	0	0		0	0	0	0	0
177	1	16	71	-1	538	290	7.6	34	ABaraappa	336	-259	0	0		0	0	0	0	0
178	1	75	56	-1	400	169	13.7	33	MSpppaa	299	1151	0	0		0	0	0	0	0
179	1	135	153	-1	348	194	13.5	32	MSpppap	310	-1065	0	0		0	0	0	0	0
180	1	181	65	-1	494	194	16.1	31	MSppaap	292	744	0	0		0	0	0	0	0
181	1	81	106	-1	219	307	23.0	41	ABarppapp	405	-810	0	0		0	0	0	0	0
182	1	49	32	-1	509	139	14.8	35	ABpraaapa	314	819	0	0		0	0	0	0	0
183	1	21	21	-1	343	145	15.6	36	MSpppp	349	-77	0	0		0	0	0	0	0
184	1	87	180	-1	312	300	15.5	41	Ealp	-5	0	0	0		0	0	0	0	0
185	1	79	185	-1	352	365	5.7	33	ABplpapap	314	-13	0	0		0	0	0	0	0
186	1	182	26	-1	246	146	4.5	33	ABprppppp	329	165	0	0		0	0	0	0	0
187	1	44	186	-1	638	357	11.3	30	ABalpaapaa	261	194	0	0		0	0	0	0	0
188	1	80	114	-1	507	314	15.1	35	MSaaapa	347	721	0	0		0	0	0	0	0
189	1	28	129	-1	376	440	19.8	37	ABplaappa	369	-1043	0	0		0	0	0	0	0
190	1	144	154	-1	265	301	8.5	27	Daa	51	0	0	0		0	0	0	0	0
191	0	191	-1	-1	548	307	24.10909	35		390	409	0	0		0	0	0	0	0
