# Supplementary material for: The AP-2 Transcription Factor APTF-2 Is Required for Neuroblast and Epidermal Morphogenesis in Caenorhabditis elegans Embryogenesis
Source: PLoS Genet. 2016 May 13;12(5):e1006048. doi: 10.1371/journal.pgen.1006048 (PMC4866721; doi:10.1371/journal.pgen.1006048)
Supplement: S6 Text — (ZIP) [file pgen.1006048.s034.zip › nuclei/t108-nuclei]

1	1	120	59	-1	334	407	9.2	33	ABplppaaa	236	0	0	0		0	0	0	0	0
2	1	150	135	-1	268	208	5.6	35	MSpappp	132	0	0	0		0	0	0	0	0
3	1	43	114	-1	361	429	12.5	35	ABplpaapp	-408	0	0	0		0	0	0	0	0
4	0	162	-1	-1	66	162	6.8	31		45	0	0	0		0	0	0	0	0
5	1	72	37	-1	537	406	10.3	33	ABalpaapp	99	0	0	0		0	0	0	0	0
6	1	26	132	-1	281	86	19.5	34	ABprapapa	344	322	0	0		0	0	0	0	0
7	1	44	159	-1	400	289	22.7	37	ABarppaaa	360	-699	0	0		0	0	0	0	0
8	1	39	137	-1	204	370	8.0	33	ABplppppa	312	2405	0	0		0	0	0	0	0
9	1	93	133	-1	616	270	7.1	36	ABaraaapa	138	0	0	0		0	0	0	0	0
10	1	160	51	-1	473	239	13.6	36	MSpaapa	-163	0	0	0		0	0	0	0	0
11	1	127	26	-1	454	143	21.8	35	ABpraapap	354	585	0	0		0	0	0	0	0
12	1	166	87	-1	633	356	20.2	36	ABalapaaa	-65	0	0	0		0	0	0	0	0
13	1	91	70	-1	654	368	15.4	35	ABalaaaal	338	1077	0	0		0	0	0	0	0
14	1	27	146	-1	551	151	13.6	36	ABpraaaap	105	0	0	0		0	0	0	0	0
15	1	145	181	-1	83	160	15.1	38	Cpapa	368	1120	0	0		0	0	0	0	0
16	1	90	48	-1	515	141	20.2	37	ABpraapaa	370	126	0	0		0	0	0	0	0
17	1	5	129	-1	593	349	4.6	34	ABalpaaap	297	829	0	0		0	0	0	0	0
18	1	79	180	-1	367	169	23.6	37	ABarpppaa	368	73	0	0		0	0	0	0	0
19	1	54	125	-1	608	217	11.4	34	ABalaapap	318	377	0	0		0	0	0	0	0
20	1	97	96	-1	479	405	6.3	34	ABalppapa	310	193	0	0		0	0	0	0	0
21	1	183	6	-1	344	146	15.8	36	MSpppp	363	240	0	0		0	0	0	0	0
22	1	172	29	-1	604	316	15.6	37	MSaaaaa	346	-1204	0	0		0	0	0	0	0
23	1	86	153	-1	247	360	22.2	37	ABplapapp	346	-38	0	0		0	0	0	0	0
24	1	96	157	-1	90	235	20.5	39	Caapa	383	-31	0	0		0	0	0	0	0
25	1	112	119	-1	573	389	5.8	33	ABalpapaa	256	0	0	0		0	0	0	0	0
26	1	186	38	-1	247	146	4.4	33	ABprppppp	334	505	0	0		0	0	0	0	0
27	1	105	105	-1	598	312	11.2	32	ABaraaaap	318	998	0	0		0	0	0	0	0
28	1	41	104	-1	412	212	10.3	28	MSpaapp	278	1179	0	0		0	0	0	0	0
29	1	62	165	-1	210	302	8.4	38	Capa	314	159	0	0		0	0	0	0	0
30	1	137	113	-1	527	403	20.4	40	ABalapapp	370	-719	0	0		0	0	0	0	0
31	1	12	25	-1	160	371	12.8	34	ABplpppap	-6	0	0	0		0	0	0	0	0
32	1	182	10	-1	511	142	14.5	34	ABpraaapa	111	0	0	0		0	0	0	0	0
33	1	8	77	-1	575	250	13.3	34	MSpaaaa	47	0	0	0		0	0	0	0	0
34	1	6	50	-1	439	366	6.1	33	ABalppapp	327	200	0	0		0	0	0	0	0
35	1	53	44	-1	320	429	16.7	38	ABplaappp	-30	0	0	0		0	0	0	0	0
36	1	15	177	-1	164	323	13.3	34	Cappa	450	0	0	0		0	0	0	0	0
37	1	24	155	-1	568	250	5.1	32	ABarapaaa	296	-150	0	0		0	0	0	0	0
38	1	1	53	-1	423	372	12.5	32	MSapapa	307	-60	0	0		0	0	0	0	0
39	1	38	107	-1	434	190	12.2	31	MSppapp	269	141	0	0		0	0	0	0	0
40	1	102	36	-1	415	125	13.8	34	ABprpaapa	286	-111	0	0		0	0	0	0	0
41	1	7	95	-1	587	381	11.4	32	ABalpaapap	286	814	0	0		0	0	0	0	0
42	1	55	5	-1	647	297	9.8	34	ABaraaaaa	305	0	0	0		0	0	0	0	0
43	1	158	126	-1	450	294	12.5	32	MSaaapp	283	-88	0	0		0	0	0	0	0
44	1	52	171	-1	371	340	22.5	37	ABplaaapp	379	877	0	0		0	0	0	0	0
45	1	83	110	-1	637	326	6.1	34	ABalpaaaa	414	0	0	0		0	0	0	0	0
46	1	75	158	-1	158	341	5.6	34	ABplppppp	-57	0	0	0		0	0	0	0	0
47	1	64	130	-1	511	246	15.7	35	MSpaaap	345	213	0	0		0	0	0	0	0
48	1	16	11	-1	577	172	11.4	34	ABpraaaaa	28	0	0	0		0	0	0	0	0
49	1	82	40	-1	401	425	8.7	34	ABplpaaap	11	0	0	0		0	0	0	0	0
50	1	25	79	-1	584	214	6.9	35	ABaraaapp	18	0	0	0		0	0	0	0	0
51	1	99	58	-1	596	392	18.5	37	ABalapaap	366	32	0	0		0	0	0	0	0
52	1	144	144	-1	201	117	5.4	32	ABprpppap	184	0	0	0		0	0	0	0	0
53	1	88	62	-1	410	313	7.7	34	MSaapaa	172	0	0	0		0	0	0	0	0
54	1	80	136	-1	523	269	4.7	34	ABarapaap	325	47	0	0		0	0	0	0	0
55	1	58	147	-1	496	258	9.4	34	ABaraappp	346	-326	0	0		0	0	0	0	0
56	1	178	20	-1	400	166	13.8	33	MSpppaa	334	-252	0	0		0	0	0	0	0
57	1	163	22	-1	288	278	23.0	39	ABarppapa	354	480	0	0		0	0	0	0	0
58	1	13	17	-1	286	397	9.4	32	ABplppaap	101	0	0	0		0	0	0	0	0
59	1	156	164	-1	389	147	7.3	33	ABprpapap	324	0	0	0		0	0	0	0	0
60	1	87	188	-1	424	417	22.6	37	ABplaapap	373	-1546	0	0		0	0	0	0	0
61	1	171	73	-1	130	276	7.3	35	Cappp	345	-177	0	0		0	0	0	0	0
62	1	114	57	-1	237	84	9.4	33	ABprpppaa	313	5	0	0		0	0	0	0	0
63	1	71	42	-1	669	321	13.0	36	ABalaaaar	135	0	0	0		0	0	0	0	0
64	1	103	72	-1	597	207	15.4	33	ABalaappa	333	66	0	0		0	0	0	0	0
65	1	180	84	-1	499	194	16.3	31	MSppaap	259	374	0	0		0	0	0	0	0
66	1	18	83	-1	173	91	11.9	34	ABprapppa	325	141	0	0		0	0	0	0	0
67	1	85	98	-1	613	313	22.3	34	ABalappaa	96	0	0	0		0	0	0	0	0
68	1	59	86	-1	520	219	19.8	38	ABalapppp	337	-4	0	0		0	0	0	0	0
69	1	151	19	-1	535	318	11.0	36	ABaraapap	251	0	0	0		0	0	0	0	0
70	1	109	54	-1	421	107	20.0	36	ABpraappa	351	817	0	0		0	0	0	0	0
71	1	177	15	-1	545	282	8.5	33	ABaraappa	317	0	0	0		0	0	0	0	0
72	1	122	23	-1	487	149	9.2	35	ABarapppp	104	0	0	0		0	0	0	0	0
73	1	3	168	-1	382	386	23.4	35	ABplapaaa	344	-100	0	0		0	0	0	0	0
74	1	23	116	-1	541	443	11.7	34	ABalppaaa	324	0	0	0		0	0	0	0	0
75	1	14	65	-1	409	436	13.1	35	ABplpaapa	106	0	0	0		0	0	0	0	0
76	1	117	161	-1	509	331	5.5	34	ABalpappa	-248	0	0	0		0	0	0	0	0
77	1	69	92	-1	160	224	5.2	35	Cpppa	348	784	0	0		0	0	0	0	0
78	1	28	63	-1	510	184	8.8	33	ABarapppa	290	0	0	0		0	0	0	0	0
79	1	152	162	-1	452	421	10.5	34	ABplpaaaa	329	-21	0	0		0	0	0	0	0
80	1	2	122	-1	332	265	9.2	34	Z3	322	-391	0	0		0	0	0	0	0
81	1	133	142	-1	469	121	11.9	34	ABprpaaaa	332	0	0	0		0	0	0	0	0
82	1	129	4	-1	343	259	23.4	40	ABarppaap	367	-174	0	0		0	0	0	0	0
83	1	92	28	-1	571	240	20.7	35	ABalapppa	348	-415	0	0		0	0	0	0	0
84	1	30	185	-1	192	114	19.2	38	ABarppppp	385	-474	0	0		0	0	0	0	0
85	1	65	176	-1	463	302	6.4	32	ABalpappp	103	0	0	0		0	0	0	0	0
86	1	134	169	-1	528	381	24.4	39	ABplaaaaa	368	485	0	0		0	0	0	0	0
87	1	128	52	-1	86	265	13.3	36	Caapp	194	0	0	0		0	0	0	0	0
88	1	146	49	-1	427	152	8.0	33	ABprpapaa	-170	0	0	0		0	0	0	0	0
89	1	118	80	-1	330	391	21.2	36	ABplapaap	356	847	0	0		0	0	0	0	0
90	1	130	145	-1	416	405	18.2	37	ABalppppp	2	0	0	0		0	0	0	0	0
91	1	4	172	-1	452	220	7.3	34	ABarapapp	-13	0	0	0		0	0	0	0	0
92	1	165	18	-1	647	269	18.6	34	ABalaaapp	-49	0	0	0		0	0	0	0	0
93	1	42	66	-1	499	431	9.3	32	ABalppaap	145	0	0	0		0	0	0	0	0
94	1	21	134	-1	360	172	6.8	35	ABprpappa	264	0	0	0		0	0	0	0	0
95	1	115	140	-1	329	284	4.3	30	MSaappa	252	777	0	0		0	0	0	0	0
96	1	35	13	-1	333	205	5.3	30	MSpappa	106	0	0	0		0	0	0	0	0
97	1	101	118	-1	478	446	14.9	36	ABalpppap	-160	0	0	0		0	0	0	0	0
98	1	123	173	-1	334	94	21.4	36	ABprapaap	359	-422	0	0		0	0	0	0	0
99	1	11	43	-1	266	404	13.5	34	ABplppapa	345	-757	0	0		0	0	0	0	0
100	1	94	131	-1	324	353	13.3	37	MSappp	365	316	0	0		0	0	0	0	0
101	1	77	123	-1	481	402	16.2	35	ABalppppa	350	419	0	0		0	0	0	0	0
102	1	63	21	-1	577	325	7.7	35	ABaraapaa	346	713	0	0		0	0	0	0	0
103	1	139	160	-1	192	143	24.1	39	Cpaaa	395	615	0	0		0	0	0	0	0
104	0	9	-1	-1	544	313	24.6	36		343	-566	0	0		0	0	0	0	0
105	1	19	167	-1	303	349	5.2	35	ABplpappa	320	-691	0	0		0	0	0	0	0
106	1	181	189	-1	219	309	23.2	39	ABarppapp	396	101	0	0		0	0	0	0	0
107	1	20	16	-1	525	376	14.5	33	MSapaaa	128	0	0	0		0	0	0	0	0
108	1	51	78	-1	445	265	23.3	41	ABarpaapp	413	-176	0	0		0	0	0	0	0
109	1	168	141	-1	313	168	23.3	38	ABarpppap	368	-91	0	0		0	0	0	0	0
110	1	74	88	-1	193	356	20.2	36	ABplappap	-31	0	0	0		0	0	0	0	0
111	1	17	138	-1	267	68	14.7	35	ABprappaa	187	0	0	0		0	0	0	0	0
112	1	81	47	-1	353	231	5.5	33	MSpapap	291	98	0	0		0	0	0	0	0
113	1	33	33	-1	389	92	14.5	35	ABprpaapp	193	0	0	0		0	0	0	0	0
114	1	188	97	-1	503	318	15.5	35	MSaaapa	355	-400	0	0		0	0	0	0	0
115	1	22	152	-1	306	183	9.5	36	Dpa	362	1717	0	0		0	0	0	0	0
116	1	61	9	-1	664	310	17.2	36	ABalaaapa	168	0	0	0		0	0	0	0	0
117	1	154	27	-1	403	178	21.5	37	ABarpappp	322	532	0	0		0	0	0	0	0
118	1	32	149	-1	538	201	23.9	37	ABarpapaa	373	-896	0	0		0	0	0	0	0
119	1	140	112	-1	280	219	13.4	36	Z2	364	395	0	0		0	0	0	0	0
120	1	70	174	-1	379	116	21.9	36	ABprapaaa	357	357	0	0		0	0	0	0	0
121	1	155	186	-1	454	347	11.7	33	MSapaap	329	654	0	0		0	0	0	0	0
122	1	132	166	-1	445	340	22.0	37	ABplaaapa	356	178	0	0		0	0	0	0	0
123	1	153	183	-1	261	269	4.6	34	MSaappp	331	234	0	0		0	0	0	0	0
124	1	45	184	-1	422	232	17.9	41	Eara	415	911	0	0		0	0	0	0	0
125	1	170	7	-1	635	245	14.1	34	ABalaapaa	297	0	0	0		0	0	0	0	0
126	1	89	61	-1	530	434	17.0	35	ABalpppaa	358	-906	0	0		0	0	0	0	0
127	1	138	109	-1	421	101	10.5	35	ABprpaaap	310	651	0	0		0	0	0	0	0
128	1	67	163	-1	466	183	16.2	35	MSppapa	73	0	0	0		0	0	0	0	0
129	1	189	12	-1	378	439	20.1	38	ABplaappa	208	0	0	0		0	0	0	0	0
130	1	167	99	-1	362	288	4.9	32	MSaapap	59	0	0	0		0	0	0	0	0
131	1	48	154	-1	203	82	15.0	35	ABprappap	189	0	0	0		0	0	0	0	0
132	1	161	82	-1	486	352	23.6	36	ABplaaaap	356	649	0	0		0	0	0	0	0
133	1	50	24	-1	527	187	5.5	34	ABarappaa	327	890	0	0		0	0	0	0	0
134	1	157	90	-1	228	76	20.0	35	ABprapapp	38	0	0	0		0	0	0	0	0
135	1	73	121	-1	344	99	9.3	33	ABprppaap	416	0	0	0		0	0	0	0	0
136	1	56	81	-1	152	342	18.6	35	ABplapppa	323	1090	0	0		0	0	0	0	0
137	1	111	2	-1	88	212	9.5	36	Cpapp	123	0	0	0		0	0	0	0	0
138	1	174	45	-1	379	358	10.2	31	MSappaa	324	0	0	0		0	0	0	0	0
139	1	98	150	-1	322	133	5.2	35	ABprpappp	348	588	0	0		0	0	0	0	0
140	1	147	115	-1	364	357	16.5	34	MSapapp	287	1277	0	0		0	0	0	0	0
141	1	175	71	-1	600	267	20.1	35	ABalappap	342	62	0	0		0	0	0	0	0
142	1	76	3	-1	149	170	5.6	34	Cppap	291	-220	0	0		0	0	0	0	0
143	1	34	14	-1	157	111	8.6	34	ABprapppp	337	-389	0	0		0	0	0	0	0
144	1	143	128	-1	98	247	5.7	34	Cpppp	311	-69	0	0		0	0	0	0	0
145	1	108	35	-1	460	170	5.4	33	ABarappap	325	342	0	0		0	0	0	0	0
146	1	149	190	-1	544	311	22.5	34	ABarpaaaa	322	-1047	0	0		0	0	0	0	0
147	1	46	111	-1	231	262	17.7	43	Epla	440	62	0	0		0	0	0	0	0
148	1	36	68	-1	350	86	17.0	38	ABpraappp	-69	0	0	0		0	0	0	0	0
149	1	164	55	-1	209	167	9.2	34	Cppaa	341	124	0	0		0	0	0	0	0
150	1	119	67	-1	267	148	22.9	40	ABarppppa	397	-781	0	0		0	0	0	0	0
151	1	173	8	-1	298	359	23.3	36	ABplapapa	349	-1124	0	0		0	0	0	0	0
152	1	78	91	-1	377	103	10.1	32	ABprppaaa	267	137	0	0		0	0	0	0	0
153	1	179	94	-1	349	192	13.6	32	MSpppap	323	202	0	0		0	0	0	0	0
154	1	190	64	-1	272	287	8.6	36	Daa	362	71	0	0		0	0	0	0	0
155	1	104	100	-1	306	100	10.8	33	ABprppapa	-286	0	0	0		0	0	0	0	0
156	1	68	46	-1	544	206	13.9	32	MSppaaa	275	687	0	0		0	0	0	0	0
157	1	124	85	-1	227	238	22.8	40	Caaaa	359	-258	0	0		0	0	0	0	0
158	1	49	76	-1	319	332	8.7	30	MSappap	121	0	0	0		0	0	0	0	0
159	1	37	151	-1	472	413	21.3	37	ABplaapaa	308	-741	0	0		0	0	0	0	0
160	1	169	143	-1	492	228	4.5	34	ABarapapa	-86	0	0	0		0	0	0	0	0
161	1	110	102	-1	242	395	18.3	36	ABplappaa	347	1371	0	0		0	0	0	0	0
162	1	176	187	-1	156	187	12.5	41	Eprp	151	0	0	0		0	0	0	0	0
163	1	125	139	-1	541	304	17.5	36	MSaaaap	344	203	0	0		0	0	0	0	0
164	1	121	74	-1	577	364	21.6	37	ABalapapa	187	0	0	0		0	0	0	0	0
165	1	29	182	-1	124	148	20.0	39	Cpaap	370	709	0	0		0	0	0	0	0
166	1	47	106	-1	247	186	11.2	37	Dpp	351	40	0	0		0	0	0	0	0
167	1	106	127	-1	116	323	16.0	35	ABplapppp	-46	0	0	0		0	0	0	0	0
168	1	95	103	-1	316	223	17.6	40	Earp	400	495	0	0		0	0	0	0	0
169	1	135	1	-1	399	381	6.4	33	ABplpapaa	22	0	0	0		0	0	0	0	0
170	1	159	101	-1	255	116	11.4	33	ABprppapp	305	51	0	0		0	0	0	0	0
171	1	142	120	-1	172	238	15.5	42	Eplp	418	-159	0	0		0	0	0	0	0
172	1	60	41	-1	136	248	21.9	39	Caaap	357	12	0	0		0	0	0	0	0
173	1	126	156	-1	581	178	17.6	36	ABalaappp	-1	0	0	0		0	0	0	0	0
174	1	66	39	-1	255	360	5.6	34	ABplpappp	312	-155	0	0		0	0	0	0	0
175	1	107	31	-1	222	394	11.6	35	ABplpppaa	267	0	0	0		0	0	0	0	0
176	1	136	170	-1	543	263	24.1	36	ABarpaaap	331	-218	0	0		0	0	0	0	0
177	1	40	117	-1	268	115	6.7	35	ABprppppa	319	1037	0	0		0	0	0	0	0
178	1	10	108	-1	222	245	9.8	37	Dap	363	294	0	0		0	0	0	0	0
179	1	31	56	-1	412	257	5.8	33	MSpapaa	334	355	0	0		0	0	0	0	0
180	1	184	93	-1	316	295	15.3	41	Ealp	232	0	0	0		0	0	0	0	0
181	1	141	69	-1	488	208	23.6	37	ABarpapap	-460	0	0	0		0	0	0	0	0
182	1	100	89	-1	495	279	23.4	38	ABarpaapa	382	1150	0	0		0	0	0	0	0
183	1	84	175	-1	420	322	16.2	40	Eala	394	1078	0	0		0	0	0	0	0
184	1	131	32	-1	264	171	18.0	42	Epra	414	-467	0	0		0	0	0	0	0
185	1	185	75	-1	351	370	6.0	34	ABplpapap	-21	0	0	0		0	0	0	0	0
186	1	187	34	-1	642	350	10.6	31	ABalpaapaa	-128	0	0	0		0	0	0	0	0
187	1	116	30	-1	210	381	15.3	37	ABplppapp	195	0	0	0		0	0	0	0	0
188	1	148	178	-1	445	197	22.5	35	ABarpappa	333	-75	0	0		0	0	0	0	0
189	1	113	124	-1	527	374	5.5	34	ABalpapap	331	-524	0	0		0	0	0	0	0
190	1	57	148	-1	478	109	16.8	36	ABpraaapp	354	-105	0	0		0	0	0	0	0
191	0	191	-1	-1	546	309	24.127274	35		390	409	0	0		0	0	0	0	0
