# Supplementary material for: The AP-2 Transcription Factor APTF-2 Is Required for Neuroblast and Epidermal Morphogenesis in Caenorhabditis elegans Embryogenesis
Source: PLoS Genet. 2016 May 13;12(5):e1006048. doi: 10.1371/journal.pgen.1006048 (PMC4866721; doi:10.1371/journal.pgen.1006048)
Supplement: S6 Text — (ZIP) [file pgen.1006048.s034.zip › nuclei/t109-nuclei]

1	1	169	74	-1	397	386	6.4	33	ABplpapaa	329	106	0	0		0	0	0	0	0
2	1	137	28	-1	89	212	9.6	36	Cpapp	364	1020	0	0		0	0	0	0	0
3	1	142	169	-1	150	165	5.6	35	Cppap	337	1347	0	0		0	0	0	0	0
4	1	82	118	-1	335	258	23.6	41	ABarppaap	415	382	0	0		0	0	0	0	0
5	1	42	35	-1	648	292	10.5	35	ABaraaaaa	343	-404	0	0		0	0	0	0	0
6	1	21	46	183	346	151	15.9	38	MSpppp	261	138	0	0		0	0	0	0	0
7	1	125	128	-1	638	238	14.2	34	ABalaapaa	70	0	0	0		0	0	0	0	0
8	1	151	86	-1	291	365	23.7	38	ABplapapa	381	-469	0	0		0	0	0	0	0
9	1	116	59	-1	662	313	17.5	36	ABalaaapa	356	-483	0	0		0	0	0	0	0
10	1	32	22	-1	509	142	14.5	34	ABpraaapa	325	-371	0	0		0	0	0	0	0
11	1	48	9	-1	575	174	11.4	33	ABpraaaaa	301	-268	0	0		0	0	0	0	0
12	1	129	175	-1	380	441	19.7	37	ABplaappa	374	891	0	0		0	0	0	0	0
13	1	96	76	-1	339	207	4.8	29	MSpappa	106	0	0	0		0	0	0	0	0
14	1	143	161	-1	159	113	8.6	34	ABprapppp	181	0	0	0		0	0	0	0	0
15	1	71	8	-1	549	285	8.7	33	ABaraappa	338	365	0	0		0	0	0	0	0
16	1	107	10	-1	525	374	14.3	34	MSapaaa	294	821	0	0		0	0	0	0	0
17	1	58	172	-1	289	398	9.3	32	ABplppaap	312	2	0	0		0	0	0	0	0
18	1	92	91	-1	644	265	18.6	34	ABalaaapp	69	0	0	0		0	0	0	0	0
19	1	69	13	-1	534	315	11.4	37	ABaraapap	320	263	0	0		0	0	0	0	0
20	1	56	193	-1	399	168	14.1	33	MSpppaa	283	-115	0	0		0	0	0	0	0
21	1	102	17	-1	578	332	7.8	35	ABaraapaa	89	0	0	0		0	0	0	0	0
22	1	57	12	-1	284	278	23.5	39	ABarppapa	39	0	0	0		0	0	0	0	0
23	1	72	25	-1	483	152	9.0	36	ABarapppp	311	397	0	0		0	0	0	0	0
24	1	133	139	-1	522	188	5.5	35	ABarappaa	271	0	0	0		0	0	0	0	0
25	1	31	87	-1	161	375	12.2	35	ABplpppap	-42	0	0	0		0	0	0	0	0
26	1	11	145	-1	453	135	21.6	36	ABpraapap	301	-283	0	0		0	0	0	0	0
27	1	117	167	-1	403	175	21.5	37	ABarpappp	364	319	0	0		0	0	0	0	0
28	1	83	67	-1	572	236	21.1	35	ABalapppa	342	-63	0	0		0	0	0	0	0
29	1	22	160	-1	605	308	15.6	36	MSaaaaa	357	146	0	0		0	0	0	0	0
30	1	187	73	-1	210	380	15.0	37	ABplppapp	484	0	0	0		0	0	0	0	0
31	1	175	181	-1	224	392	11.5	35	ABplpppaa	216	0	0	0		0	0	0	0	0
32	1	184	4	-1	257	173	18.3	42	Epra	412	577	0	0		0	0	0	0	0
33	1	113	165	-1	388	88	14.2	34	ABprpaapp	370	0	0	0		0	0	0	0	0
34	1	186	115	-1	646	344	10.3	31	ABalpaapaa	567	0	0	0		0	0	0	0	0
35	1	145	150	-1	458	170	5.2	34	ABarappap	330	485	0	0		0	0	0	0	0
36	1	40	163	-1	409	124	14.3	34	ABprpaapa	178	0	0	0		0	0	0	0	0
37	1	5	157	-1	546	410	10.5	34	ABalpaapp	318	175	0	0		0	0	0	0	0
38	1	26	20	-1	246	147	4.5	34	ABprppppp	-63	0	0	0		0	0	0	0	0
39	1	174	117	-1	259	362	5.5	33	ABplpappp	333	-462	0	0		0	0	0	0	0
40	1	49	63	-1	403	427	9.1	34	ABplpaaap	336	250	0	0		0	0	0	0	0
41	1	172	134	-1	131	246	22.8	41	Caaap	390	97	0	0		0	0	0	0	0
42	1	63	182	-1	672	317	13.1	36	ABalaaaar	-150	0	0	0		0	0	0	0	0
43	1	99	7	-1	267	407	13.3	34	ABplppapa	493	0	0	0		0	0	0	0	0
44	1	35	141	-1	323	430	16.7	39	ABplaappp	823	0	0	0		0	0	0	0	0
45	1	138	102	-1	382	358	10.3	31	MSappaa	280	478	0	0		0	0	0	0	0
46	1	156	83	-1	546	208	14.0	32	MSppaaa	303	670	0	0		0	0	0	0	0
47	1	112	126	-1	359	235	5.5	33	MSpapap	273	-216	0	0		0	0	0	0	0
48	1	16	16	-1	512	139	19.9	37	ABpraapaa	59	0	0	0		0	0	0	0	0
49	1	88	78	-1	428	153	8.5	32	ABprpapaa	-163	0	0	0		0	0	0	0	0
50	1	34	52	-1	439	369	5.7	34	ABalppapp	312	143	0	0		0	0	0	0	0
51	1	10	122	-1	471	240	13.8	36	MSpaapa	331	-147	0	0		0	0	0	0	0
52	1	87	61	-1	91	266	13.1	36	Caapp	256	0	0	0		0	0	0	0	0
53	1	38	127	-1	427	370	12.7	32	MSapapa	318	-118	0	0		0	0	0	0	0
54	1	70	116	-1	420	103	19.8	36	ABpraappa	344	-716	0	0		0	0	0	0	0
55	1	149	82	-1	211	166	9.0	34	Cppaa	340	-364	0	0		0	0	0	0	0
56	1	179	49	-1	409	263	5.6	33	MSpapaa	333	460	0	0		0	0	0	0	0
57	1	62	106	-1	240	88	9.1	32	ABprpppaa	9	0	0	0		0	0	0	0	0
58	1	51	140	-1	589	385	18.4	37	ABalapaap	366	-609	0	0		0	0	0	0	0
59	1	1	56	-1	341	409	9.2	33	ABplppaaa	299	553	0	0		0	0	0	0	0
60	0	146	-1	-1	542	311	24.6	36		367	254	0	0		0	0	0	0	0
61	1	126	99	-1	535	434	17.6	35	ABalpppaa	58	0	0	0		0	0	0	0	0
62	1	53	111	-1	407	317	7.7	34	MSaapaa	-101	0	0	0		0	0	0	0	0
63	1	78	37	-1	503	187	8.4	34	ABarapppa	332	5	0	0		0	0	0	0	0
64	1	154	43	-1	277	289	9.0	37	Daa	372	406	0	0		0	0	0	0	0
65	1	75	125	-1	415	435	13.5	34	ABplpaapa	212	0	0	0		0	0	0	0	0
66	1	93	36	-1	501	428	9.5	34	ABalppaap	298	-715	0	0		0	0	0	0	0
67	1	150	185	-1	263	148	23.2	40	ABarppppa	371	-96	0	0		0	0	0	0	0
68	1	148	159	-1	347	85	16.5	37	ABpraappp	322	0	0	0		0	0	0	0	0
69	1	181	168	-1	487	211	24.0	39	ABarpapap	131	0	0	0		0	0	0	0	0
70	1	13	136	-1	655	368	15.3	35	ABalaaaal	345	-1130	0	0		0	0	0	0	0
71	1	141	100	-1	605	260	21.2	37	ABalappap	300	1020	0	0		0	0	0	0	0
72	1	64	60	-1	601	202	15.9	33	ABalaappa	62	0	0	0		0	0	0	0	0
73	1	61	173	-1	142	267	7.5	35	Cappp	344	647	0	0		0	0	0	0	0
74	1	164	112	-1	579	365	22.5	38	ABalapapa	380	457	0	0		0	0	0	0	0
75	1	185	27	-1	352	372	5.9	33	ABplpapap	336	-144	0	0		0	0	0	0	0
76	1	158	57	-1	319	335	8.6	30	MSappap	111	0	0	0		0	0	0	0	0
77	1	33	14	-1	575	250	13.5	34	MSpaaaa	51	0	0	0		0	0	0	0	0
78	1	108	48	-1	437	260	23.4	40	ABarpaapp	400	-501	0	0		0	0	0	0	0
79	1	50	64	-1	586	219	7.1	35	ABaraaapp	354	996	0	0		0	0	0	0	0
80	1	89	188	-1	328	397	20.6	36	ABplapaap	358	-329	0	0		0	0	0	0	0
81	1	136	170	-1	154	346	18.0	35	ABplapppa	63	0	0	0		0	0	0	0	0
82	1	132	98	-1	483	354	23.3	37	ABplaaaap	352	456	0	0		0	0	0	0	0
83	1	66	146	-1	184	88	11.7	34	ABprapppa	323	682	0	0		0	0	0	0	0
84	1	65	120	-1	500	196	15.7	30	MSppaap	270	1961	0	0		0	0	0	0	0
85	1	157	137	-1	221	240	23.0	40	Caaaa	67	0	0	0		0	0	0	0	0
86	1	68	154	-1	527	211	19.5	37	ABalapppp	373	216	0	0		0	0	0	0	0
87	1	12	58	-1	629	355	20.6	36	ABalapaaa	311	159	0	0		0	0	0	0	0
88	1	110	24	-1	188	355	20.4	36	ABplappap	356	1337	0	0		0	0	0	0	0
89	1	182	189	-1	489	277	23.1	37	ABarpaapa	377	-658	0	0		0	0	0	0	0
90	1	134	187	-1	234	76	20.1	35	ABprapapp	351	647	0	0		0	0	0	0	0
91	1	152	65	-1	381	111	10.2	32	ABprppaaa	135	0	0	0		0	0	0	0	0
92	1	77	178	-1	157	219	5.2	34	Cpppa	348	549	0	0		0	0	0	0	0
93	1	180	18	-1	314	299	15.6	40	Ealp	405	171	0	0		0	0	0	0	0
94	1	153	135	-1	356	193	13.1	32	MSpppap	294	-1137	0	0		0	0	0	0	0
95	1	41	6	-1	597	382	11.9	34	ABalpaapap	347	946	0	0		0	0	0	0	0
96	1	20	29	-1	481	403	6.2	34	ABalppapa	290	830	0	0		0	0	0	0	0
97	1	114	108	-1	500	316	15.8	35	MSaaapa	355	-497	0	0		0	0	0	0	0
98	1	67	15	-1	614	309	22.3	35	ABalappaa	340	-218	0	0		0	0	0	0	0
99	1	130	69	-1	360	292	5.3	32	MSaapap	313	164	0	0		0	0	0	0	0
100	1	155	80	-1	308	102	10.8	34	ABprppapa	340	-108	0	0		0	0	0	0	0
101	1	170	144	-1	256	114	11.5	33	ABprppapp	333	45	0	0		0	0	0	0	0
102	1	161	101	-1	241	395	18.1	36	ABplappaa	355	638	0	0		0	0	0	0	0
103	1	168	42	-1	316	219	17.9	40	Earp	403	-1060	0	0		0	0	0	0	0
104	1	28	55	-1	417	214	10.4	28	MSpaapp	98	0	0	0		0	0	0	0	0
105	1	27	103	-1	599	315	11.6	32	ABaraaaap	313	-214	0	0		0	0	0	0	0
106	1	166	104	-1	251	185	11.5	37	Dpp	374	-107	0	0		0	0	0	0	0
107	1	39	50	-1	435	189	12.7	32	MSppapp	-221	0	0	0		0	0	0	0	0
108	1	178	75	-1	223	247	9.9	37	Dap	376	-238	0	0		0	0	0	0	0
109	1	127	130	-1	425	103	10.7	34	ABprpaaap	308	0	0	0		0	0	0	0	0
110	1	45	51	-1	642	326	6.4	33	ABalpaaaa	322	-491	0	0		0	0	0	0	0
111	1	147	155	-1	230	265	17.9	43	Epla	429	-38	0	0		0	0	0	0	0
112	1	119	195	-1	281	221	13.2	37	Z2	367	-285	0	0		0	0	0	0	0
113	1	30	88	-1	523	391	19.9	39	ABalapapp	378	-686	0	0		0	0	0	0	0
114	1	3	113	-1	368	432	12.7	35	ABplpaapp	343	237	0	0		0	0	0	0	0
115	1	140	33	-1	367	358	16.5	34	MSapapp	328	116	0	0		0	0	0	0	0
116	1	74	39	-1	539	447	12.3	33	ABalppaaa	12	0	0	0		0	0	0	0	0
117	1	177	41	-1	274	117	6.6	35	ABprppppa	346	-914	0	0		0	0	0	0	0
118	1	97	85	-1	484	445	14.7	35	ABalpppap	321	601	0	0		0	0	0	0	0
119	1	25	133	-1	575	394	6.2	34	ABalpapaa	324	-501	0	0		0	0	0	0	0
120	1	171	124	-1	174	235	14.9	41	Eplp	405	-613	0	0		0	0	0	0	0
121	1	135	40	-1	350	98	9.2	33	ABprppaap	313	-252	0	0		0	0	0	0	0
122	1	80	129	-1	333	266	9.4	35	Z3	348	-424	0	0		0	0	0	0	0
123	1	101	177	-1	484	399	16.3	36	ABalppppa	69	0	0	0		0	0	0	0	0
124	1	189	191	-1	532	374	5.7	34	ABalpapap	312	1050	0	0		0	0	0	0	0
125	1	19	107	-1	610	214	11.3	33	ABalaapap	52	0	0	0		0	0	0	0	0
126	1	43	132	-1	451	300	12.6	31	MSaaapp	301	1267	0	0		0	0	0	0	0
127	1	167	176	-1	120	328	15.7	36	ABplapppp	353	-671	0	0		0	0	0	0	0
128	1	144	151	-1	106	247	5.8	34	Cpppp	332	872	0	0		0	0	0	0	0
129	1	17	19	-1	596	349	4.7	33	ABalpaaap	336	96	0	0		0	0	0	0	0
130	1	47	72	-1	507	241	15.7	36	MSpaaap	330	1330	0	0		0	0	0	0	0
131	1	100	5	149	323	358	13.5	37	MSappp	231	131	0	0		0	0	0	0	0
132	1	6	3	-1	281	88	19.8	35	ABprapapa	309	748	0	0		0	0	0	0	0
133	1	9	147	-1	618	280	7.3	37	ABaraaapa	451	0	0	0		0	0	0	0	0
134	1	94	152	-1	362	174	6.4	35	ABprpappa	276	0	0	0		0	0	0	0	0
135	1	2	94	-1	275	207	5.5	34	MSpappp	137	0	0	0		0	0	0	0	0
136	1	54	131	-1	525	273	5.1	35	ABarapaap	325	0	0	0		0	0	0	0	0
137	1	8	84	-1	203	369	7.4	33	ABplppppa	207	0	0	0		0	0	0	0	0
138	1	111	105	-1	269	68	15.0	35	ABprappaa	312	211	0	0		0	0	0	0	0
139	1	163	89	-1	542	302	17.6	36	MSaaaap	363	0	0	0		0	0	0	0	0
140	1	95	54	-1	327	283	4.3	30	MSaappa	300	812	0	0		0	0	0	0	0
141	1	109	95	-1	311	170	23.2	38	ABarpppap	385	1003	0	0		0	0	0	0	0
142	1	81	90	-1	471	124	12.2	34	ABprpaaaa	323	-296	0	0		0	0	0	0	0
143	1	160	123	-1	497	238	4.4	35	ABarapapa	137	0	0	0		0	0	0	0	0
144	1	52	45	-1	204	113	5.5	33	ABprpppap	-30	0	0	0		0	0	0	0	0
145	1	90	11	-1	423	403	18.5	36	ABalppppp	366	643	0	0		0	0	0	0	0
146	1	14	44	-1	546	153	13.0	37	ABpraaaap	319	-216	0	0		0	0	0	0	0
147	1	55	158	-1	494	258	9.8	36	ABaraappp	345	-525	0	0		0	0	0	0	0
148	1	190	93	-1	477	105	16.5	35	ABpraaapp	260	0	0	0		0	0	0	0	0
149	1	118	71	-1	531	199	23.7	37	ABarpapaa	140	0	0	0		0	0	0	0	0
150	1	139	174	-1	319	137	5.3	35	ABprpappp	337	623	0	0		0	0	0	0	0
151	1	159	53	-1	474	418	21.5	36	ABplaapaa	140	0	0	0		0	0	0	0	0
152	1	115	179	-1	308	185	9.8	37	Dpa	372	937	0	0		0	0	0	0	0
153	1	23	97	-1	247	361	21.6	37	ABplapapp	372	-373	0	0		0	0	0	0	0
154	1	131	1	-1	206	82	15.3	36	ABprappap	357	766	0	0		0	0	0	0	0
155	1	37	2	-1	566	243	4.7	32	ABarapaaa	309	-755	0	0		0	0	0	0	0
156	1	173	38	-1	571	176	17.3	35	ABalaappp	-55	0	0	0		0	0	0	0	0
157	1	24	121	-1	88	235	19.9	39	Caapa	387	1405	0	0		0	0	0	0	0
158	1	46	192	-1	157	338	5.7	34	ABplppppp	308	-365	0	0		0	0	0	0	0
159	1	7	79	-1	395	287	23.3	38	ABarppaaa	119	0	0	0		0	0	0	0	0
160	1	103	166	-1	188	144	24.4	40	Cpaaa	392	46	0	0		0	0	0	0	0
161	1	76	114	184	507	337	6.3	35	ABalpappa	101	0	0	0		0	0	0	0	0
162	1	79	30	-1	453	421	10.6	34	ABplpaaaa	135	0	0	0		0	0	0	0	0
163	1	128	171	-1	468	184	16.3	34	MSppapa	332	595	0	0		0	0	0	0	0
164	1	59	162	-1	390	147	6.6	34	ABprpapap	267	303	0	0		0	0	0	0	0
165	1	29	109	190	211	304	8.0	39	Capa	236	153	0	0		0	0	0	0	0
166	1	122	119	-1	437	338	22.5	37	ABplaaapa	370	853	0	0		0	0	0	0	0
167	1	105	21	-1	304	346	5.1	35	ABplpappa	353	-12	0	0		0	0	0	0	0
168	1	73	23	-1	377	391	23.5	36	ABplapaaa	298	193	0	0		0	0	0	0	0
169	1	86	26	-1	521	377	24.3	38	ABplaaaaa	366	394	0	0		0	0	0	0	0
170	1	176	164	-1	532	265	23.7	35	ABarpaaap	347	430	0	0		0	0	0	0	0
171	1	44	66	-1	362	340	22.5	37	ABplaaapp	364	699	0	0		0	0	0	0	0
172	1	91	143	194	453	230	6.5	35	ABarapapp	142	0	0	0		0	0	0	0	0
173	1	98	96	-1	332	97	20.7	35	ABprapaap	342	-897	0	0		0	0	0	0	0
174	1	120	62	-1	377	114	22.1	35	ABprapaaa	322	286	0	0		0	0	0	0	0
175	1	183	156	-1	416	324	17.3	40	Eala	404	483	0	0		0	0	0	0	0
176	1	85	77	138	465	313	6.3	33	ABalpappp	222	-514	0	0		0	0	0	0	0
177	1	36	47	-1	172	328	13.2	33	Cappa	334	566	0	0		0	0	0	0	0
178	1	188	81	-1	444	190	22.5	35	ABarpappa	346	-1015	0	0		0	0	0	0	0
179	0	4	-1	-1	67	162	7.4	31		355	0	0	0		0	0	0	0	0
180	1	18	186	-1	362	171	23.3	37	ABarpppaa	358	397	0	0		0	0	0	0	0
181	1	15	68	-1	83	159	14.7	38	Cpapa	379	599	0	0		0	0	0	0	0
182	1	165	153	-1	123	141	19.6	39	Cpaap	389	-844	0	0		0	0	0	0	0
183	1	123	34	-1	264	264	4.7	34	MSaappp	333	219	0	0		0	0	0	0	0
184	1	124	142	-1	422	226	17.6	41	Eara	411	307	0	0		0	0	0	0	0
185	1	84	110	-1	192	112	19.2	37	ABarppppp	340	597	0	0		0	0	0	0	0
186	1	121	92	-1	457	349	11.6	32	MSapaap	31	0	0	0		0	0	0	0	0
187	1	162	148	-1	154	182	12.2	40	Eprp	409	373	0	0		0	0	0	0	0
188	1	60	70	-1	425	408	23.1	38	ABplaapap	382	-571	0	0		0	0	0	0	0
189	1	106	31	-1	219	310	23.2	39	ABarppapp	371	205	0	0		0	0	0	0	0
190	1	146	196	-1	545	310	23.145454	36	ABarpaaaa	390	409	0	0		0	0	0	0	0
