# Supplementary material for: The AP-2 Transcription Factor APTF-2 Is Required for Neuroblast and Epidermal Morphogenesis in Caenorhabditis elegans Embryogenesis
Source: PLoS Genet. 2016 May 13;12(5):e1006048. doi: 10.1371/journal.pgen.1006048 (PMC4866721; doi:10.1371/journal.pgen.1006048)
Supplement: S6 Text — (ZIP) [file pgen.1006048.s034.zip › nuclei/t110-nuclei]

1	1	154	65	-1	209	84	15.3	36	ABprappap	225	0	0	0		0	0	0	0	0
2	1	155	90	-1	562	244	4.8	32	ABarapaaa	-114	0	0	0		0	0	0	0	0
3	1	132	49	-1	275	85	20.4	37	ABprapapa	341	119	0	0		0	0	0	0	0
4	1	32	144	-1	250	175	18.3	43	Epra	429	1327	0	0		0	0	0	0	0
5	1	131	191	-1	294	355	14.3	32	MSapppp	117	0	0	0		0	0	0	0	0
6	1	95	185	-1	603	382	12.0	35	ABalpaapap	-166	0	0	0		0	0	0	0	0
7	1	43	37	-1	261	408	12.9	34	ABplppapa	343	-37	0	0		0	0	0	0	0
8	1	15	45	-1	555	286	9.3	34	ABaraappa	347	185	0	0		0	0	0	0	0
9	1	11	48	-1	576	167	11.6	33	ABpraaaaa	328	-152	0	0		0	0	0	0	0
10	1	16	34	-1	530	373	14.5	34	MSapaaa	341	408	0	0		0	0	0	0	0
11	1	145	62	173	435	402	18.5	37	ABalppppp	272	2046	0	0		0	0	0	0	0
12	1	22	178	-1	281	279	23.3	41	ABarppapa	410	197	0	0		0	0	0	0	0
13	1	19	140	-1	528	315	11.7	36	ABaraapap	364	1103	0	0		0	0	0	0	0
14	1	77	120	-1	575	250	14.3	34	MSpaaaa	347	1082	0	0		0	0	0	0	0
15	1	98	114	-1	610	310	21.3	33	ABalappaa	330	-14	0	0		0	0	0	0	0
16	1	48	190	-1	509	137	20.1	36	ABpraapaa	7	0	0	0		0	0	0	0	0
17	1	21	47	-1	576	333	8.0	34	ABaraapaa	340	1055	0	0		0	0	0	0	0
18	1	93	67	-1	314	300	15.3	41	Ealp	417	-132	0	0		0	0	0	0	0
19	1	129	43	-1	594	346	4.6	33	ABalpaaap	338	-20	0	0		0	0	0	0	0
20	1	38	122	-1	246	147	4.5	33	ABprppppp	317	222	0	0		0	0	0	0	0
21	1	167	161	-1	310	353	4.8	37	ABplpappa	363	31	0	0		0	0	0	0	0
22	1	10	64	-1	508	137	14.6	33	ABpraaapa	-70	0	0	0		0	0	0	0	0
23	1	168	187	-1	371	394	23.5	35	ABplapaaa	342	-17	0	0		0	0	0	0	0
24	1	88	146	-1	183	351	20.7	38	ABplappap	139	0	0	0		0	0	0	0	0
25	1	23	68	-1	487	154	9.2	35	ABarapppp	114	0	0	0		0	0	0	0	0
26	1	169	110	-1	516	381	24.3	38	ABplaaaaa	382	102	0	0		0	0	0	0	0
27	1	75	170	-1	355	375	6.2	34	ABplpapap	50	0	0	0		0	0	0	0	0
28	1	2	123	-1	84	210	9.8	36	Cpapp	355	-1060	0	0		0	0	0	0	0
29	1	96	172	-1	480	397	6.1	35	ABalppapa	300	512	0	0		0	0	0	0	0
30	1	162	13	-1	448	415	10.1	34	ABplpaaaa	346	0	0	0		0	0	0	0	0
31	1	189	179	-1	217	308	23.2	38	ABarppapp	388	498	0	0		0	0	0	0	0
32	0	-1	-1	-1	540	309	25.2	36		361	292	0	0		0	0	0	0	0
33	1	115	188	-1	368	361	16.7	35	MSapapp	349	369	0	0		0	0	0	0	0
34	1	183	164	-1	264	264	4.6	34	MSaappp	340	794	0	0		0	0	0	0	0
35	1	5	19	-1	646	287	11.4	34	ABaraaaaa	181	0	0	0		0	0	0	0	0
36	1	66	3	-1	499	425	9.5	33	ABalppaap	303	236	0	0		0	0	0	0	0
37	1	63	163	-1	507	191	8.4	35	ABarapppa	335	957	0	0		0	0	0	0	0
38	1	156	73	-1	570	174	17.5	35	ABalaappp	231	0	0	0		0	0	0	0	0
39	1	116	7	-1	530	449	12.3	33	ABalppaaa	-26	0	0	0		0	0	0	0	0
40	1	121	14	-1	354	97	9.5	33	ABprppaap	301	51	0	0		0	0	0	0	0
41	1	117	198	-1	279	118	6.7	35	ABprppppa	322	68	0	0		0	0	0	0	0
42	1	103	176	-1	313	222	18.3	40	Earp	383	479	0	0		0	0	0	0	0
43	1	64	196	-1	288	293	9.2	36	Daa	361	188	0	0		0	0	0	0	0
44	1	146	83	-1	544	147	12.7	36	ABpraaaap	318	-1174	0	0		0	0	0	0	0
45	1	144	133	-1	205	113	5.4	33	ABprpppap	326	-886	0	0		0	0	0	0	0
46	1	6	100	-1	315	147	16.5	33	MSppppp	148	0	0	0		0	0	0	0	0
47	1	177	107	-1	174	324	12.6	34	Cappa	339	791	0	0		0	0	0	0	0
48	1	78	192	-1	436	259	23.8	41	ABarpaapp	412	-545	0	0		0	0	0	0	0
49	1	56	137	-1	400	261	6.0	34	MSpapaa	719	0	0	0		0	0	0	0	0
50	1	107	24	-1	434	187	13.0	33	MSppapp	285	114	0	0		0	0	0	0	0
51	1	110	5	-1	642	322	6.6	34	ABalpaaaa	-116	0	0	0		0	0	0	0	0
52	1	50	167	-1	439	362	5.5	35	ABalppapp	123	0	0	0		0	0	0	0	0
53	1	151	71	-1	477	418	21.7	37	ABplaapaa	348	-151	0	0		0	0	0	0	0
54	1	140	93	-1	324	284	4.2	30	MSaappa	269	777	0	0		0	0	0	0	0
55	1	104	75	-1	418	214	10.6	29	MSpaapp	406	0	0	0		0	0	0	0	0
56	1	59	112	-1	341	410	9.6	33	ABplppaaa	330	990	0	0		0	0	0	0	0
57	1	76	32	-1	319	346	9.2	30	MSappap	260	86	0	0		0	0	0	0	0
58	1	87	69	-1	628	357	20.6	35	ABalapaaa	158	0	0	0		0	0	0	0	0
59	1	9	104	-1	658	312	18.2	35	ABalaaapa	113	0	0	0		0	0	0	0	0
60	1	72	180	-1	596	201	15.7	35	ABalaappa	200	0	0	0		0	0	0	0	0
61	1	52	195	-1	87	263	13.6	36	Caapp	269	0	0	0		0	0	0	0	0
62	1	174	162	-1	369	115	22.4	34	ABprapaaa	328	-601	0	0		0	0	0	0	0
63	1	40	55	-1	403	430	9.3	34	ABplpaaap	-72	0	0	0		0	0	0	0	0
64	1	79	56	-1	587	222	7.2	35	ABaraaapp	348	342	0	0		0	0	0	0	0
65	1	91	126	-1	384	115	10.6	31	ABprppaaa	279	-472	0	0		0	0	0	0	0
66	1	171	156	-1	356	343	22.5	38	ABplaaapp	379	498	0	0		0	0	0	0	0
67	1	28	158	-1	574	236	20.6	36	ABalapppa	84	0	0	0		0	0	0	0	0
68	1	181	72	-1	82	161	14.6	38	Cpapa	370	919	0	0		0	0	0	0	0
69	1	99	21	-1	357	294	5.3	31	MSaapap	283	-789	0	0		0	0	0	0	0
70	1	188	80	-1	421	413	23.4	38	ABplaapap	-109	0	0	0		0	0	0	0	0
71	1	149	105	-1	533	205	24.3	37	ABarpapaa	215	0	0	0		0	0	0	0	0
72	1	130	124	-1	506	239	16.2	35	MSpaaap	346	-238	0	0		0	0	0	0	0
73	1	30	41	-1	209	375	14.5	38	ABplppapp	350	475	0	0		0	0	0	0	0
74	1	1	87	-1	396	389	6.3	33	ABplpapaa	291	374	0	0		0	0	0	0	0
75	1	108	148	-1	224	252	10.1	36	Dap	353	1034	0	0		0	0	0	0	0
76	1	13	31	-1	342	204	4.9	30	MSpappa	256	421	0	0		0	0	0	0	0
77	1	176	98	-1	482	315	7.5	29	ABalpapppa	210	-223	0	0		0	0	0	0	0
78	1	49	46	-1	432	151	8.5	33	ABprpapaa	320	-974	0	0		0	0	0	0	0
79	1	159	157	-1	394	293	23.3	38	ABarppaaa	-115	0	0	0		0	0	0	0	0
80	1	100	160	-1	308	109	10.6	34	ABprppapa	322	477	0	0		0	0	0	0	0
81	1	178	183	-1	447	182	22.6	36	ABarpappa	353	849	0	0		0	0	0	0	0
82	1	55	99	-1	214	165	8.6	35	Cppaa	18	0	0	0		0	0	0	0	0
83	1	46	132	-1	546	209	13.9	32	MSppaaa	275	32	0	0		0	0	0	0	0
84	1	137	85	-1	200	363	7.2	33	ABplppppa	218	0	0	0		0	0	0	0	0
85	1	118	1	-1	483	445	14.5	35	ABalpppap	44	0	0	0		0	0	0	0	0
86	1	8	77	-1	285	369	23.8	39	ABplapapa	392	277	0	0		0	0	0	0	0
87	1	25	54	-1	159	373	12.0	35	ABplpppap	310	271	0	0		0	0	0	0	0
88	1	113	35	-1	528	384	19.6	38	ABalapapp	364	-311	0	0		0	0	0	0	0
89	1	139	147	-1	538	301	17.7	36	MSaaaap	354	-152	0	0		0	0	0	0	0
90	1	142	11	-1	465	128	12.1	33	ABprpaaaa	175	0	0	0		0	0	0	0	0
91	1	18	130	-1	642	258	18.4	34	ABalaaapp	321	731	0	0		0	0	0	0	0
92	1	186	18	-1	459	347	11.4	32	MSapaap	280	31	0	0		0	0	0	0	0
93	1	148	63	-1	474	107	17.1	36	ABpraaapp	240	0	0	0		0	0	0	0	0
94	1	135	59	-1	278	206	5.6	35	MSpappp	318	-827	0	0		0	0	0	0	0
95	1	141	149	-1	307	170	22.9	38	ABarpppap	382	-858	0	0		0	0	0	0	0
96	1	173	136	-1	330	99	20.5	35	ABprapaap	293	-1218	0	0		0	0	0	0	0
97	1	153	166	-1	240	362	21.8	36	ABplapapp	328	-590	0	0		0	0	0	0	0
98	1	82	39	-1	479	353	23.6	35	ABplaaaap	346	141	0	0		0	0	0	0	0
99	1	61	129	-1	535	436	18.1	36	ABalpppaa	81	0	0	0		0	0	0	0	0
100	1	71	145	-1	605	260	21.6	38	ABalappap	329	77	0	0		0	0	0	0	0
101	1	102	12	-1	237	397	18.1	37	ABplappaa	-8	0	0	0		0	0	0	0	0
102	1	45	38	-1	381	360	10.4	31	MSappaa	293	-795	0	0		0	0	0	0	0
103	1	105	175	-1	595	314	12.3	33	ABaraaaap	340	0	0	0		0	0	0	0	0
104	1	106	82	-1	250	184	11.6	38	Dpp	350	-927	0	0		0	0	0	0	0
105	1	138	23	-1	273	68	14.8	35	ABprappaa	-56	0	0	0		0	0	0	0	0
106	1	57	139	-1	243	91	8.6	34	ABprpppaa	373	0	0	0		0	0	0	0	0
107	1	125	115	-1	601	216	11.6	33	ABalaapap	363	0	0	0		0	0	0	0	0
108	1	97	2	-1	498	320	16.1	36	MSaaapa	325	-136	0	0		0	0	0	0	0
109	1	165	26	-1	243	301	8.8	32	Capaa	259	175	0	0		0	0	0	0	0
110	1	185	79	-1	188	114	18.9	38	ABarppppp	383	685	0	0		0	0	0	0	0
111	1	62	108	-1	397	317	8.1	34	MSaapaa	337	842	0	0		0	0	0	0	0
112	1	74	70	-1	580	358	22.8	36	ABalapapa	339	498	0	0		0	0	0	0	0
113	1	114	109	-1	371	433	13.0	35	ABplpaapp	301	-410	0	0		0	0	0	0	0
114	1	161	61	-1	494	337	5.4	28	ABalpappap	204	110	0	0		0	0	0	0	0
115	1	34	193	-1	652	337	10.2	31	ABalpaapaa	481	0	0	0		0	0	0	0	0
116	1	54	88	-1	413	110	19.9	36	ABpraappa	301	0	0	0		0	0	0	0	0
117	1	39	92	-1	255	360	5.4	34	ABplpappp	345	167	0	0		0	0	0	0	0
118	1	4	194	-1	333	259	23.5	41	ABarppaap	386	2104	0	0		0	0	0	0	0
119	1	166	58	-1	432	341	22.7	37	ABplaaapa	371	-244	0	0		0	0	0	0	0
120	1	84	152	-1	502	194	15.8	31	MSppaap	269	239	0	0		0	0	0	0	0
121	1	157	28	-1	85	238	19.7	37	Caapa	370	514	0	0		0	0	0	0	0
122	1	51	181	-1	472	241	13.6	34	MSpaapa	-89	0	0	0		0	0	0	0	0
123	1	143	103	-1	496	245	4.7	35	ABarapapa	138	0	0	0		0	0	0	0	0
124	1	120	125	-1	177	236	14.4	40	Eplp	404	327	0	0		0	0	0	0	0
125	1	65	153	-1	416	429	13.4	34	ABplpaapa	217	0	0	0		0	0	0	0	0
126	1	47	182	-1	359	232	5.5	32	MSpapap	112	0	0	0		0	0	0	0	0
127	1	53	186	-1	431	369	12.6	33	MSapapa	319	543	0	0		0	0	0	0	0
128	1	7	66	-1	638	234	13.6	34	ABalaapaa	327	1765	0	0		0	0	0	0	0
129	1	122	171	-1	332	265	9.1	34	Z3	339	520	0	0		0	0	0	0	0
130	1	109	84	-1	428	101	11.4	34	ABprpaaap	4	0	0	0		0	0	0	0	0
131	1	136	29	-1	530	283	4.9	35	ABarapaap	353	-664	0	0		0	0	0	0	0
132	1	126	143	-1	453	304	12.6	31	MSaaapp	306	-874	0	0		0	0	0	0	0
133	1	119	15	-1	580	396	6.5	33	ABalpapaa	309	-199	0	0		0	0	0	0	0
134	1	41	127	-1	132	247	22.8	41	Caaap	425	0	0	0		0	0	0	0	0
135	1	94	131	-1	361	200	12.8	33	MSpppap	263	224	0	0		0	0	0	0	0
136	1	70	118	-1	658	362	15.3	35	ABalaaaal	326	127	0	0		0	0	0	0	0
137	1	85	184	-1	217	240	23.6	40	Caaaa	385	-33	0	0		0	0	0	0	0
138	1	176	177	-1	437	299	6.1	28	ABalpapppp	207	394	0	0		0	0	0	0	0
139	1	24	40	-1	517	192	5.3	34	ABarappaa	167	0	0	0		0	0	0	0	0
140	1	58	94	-1	594	391	18.9	38	ABalapaap	381	29	0	0		0	0	0	0	0
141	1	44	22	-1	324	430	16.6	38	ABplaappp	375	-326	0	0		0	0	0	0	0
142	1	184	33	-1	419	230	17.3	41	Eara	407	629	0	0		0	0	0	0	0
143	1	172	16	-1	468	223	7.7	27	ABarapappa	258	-490	0	0		0	0	0	0	0
144	1	101	81	-1	260	115	11.6	33	ABprppapp	303	624	0	0		0	0	0	0	0
145	1	26	50	-1	447	135	22.0	37	ABpraapap	333	-300	0	0		0	0	0	0	0
146	1	83	174	-1	191	88	11.4	34	ABprapppa	334	296	0	0		0	0	0	0	0
147	1	133	4	52	618	276	7.7	36	ABaraaapa	117	0	0	0		0	0	0	0	0
148	1	187	106	-1	161	186	11.5	41	Eprp	401	326	0	0		0	0	0	0	0
149	1	131	25	-1	340	372	13.7	32	MSapppa	220	109	0	0		0	0	0	0	0
150	1	35	189	-1	461	168	5.2	36	ABarappap	153	0	0	0		0	0	0	0	0
151	1	128	135	-1	103	250	5.8	34	Cpppp	341	245	0	0		0	0	0	0	0
152	1	134	154	-1	370	173	6.3	34	ABprpappa	312	246	0	0		0	0	0	0	0
153	1	182	96	-1	121	141	19.2	38	Cpaap	383	-115	0	0		0	0	0	0	0
154	1	86	10	-1	523	208	19.6	36	ABalapppp	215	0	0	0		0	0	0	0	0
155	1	111	151	-1	227	266	17.5	41	Epla	407	-22	0	0		0	0	0	0	0
156	1	175	74	-1	414	319	17.2	41	Eala	-53	0	0	0		0	0	0	0	0
157	1	37	91	121	557	406	11.1	38	ABalpaapp	158	0	0	0		0	0	0	0	0
158	1	147	116	-1	495	260	10.1	37	ABaraappp	366	1043	0	0		0	0	0	0	0
159	1	68	60	-1	345	85	16.6	38	ABpraappp	386	-658	0	0		0	0	0	0	0
160	1	29	101	-1	602	311	16.3	36	MSaaaaa	332	0	0	0		0	0	0	0	0
161	1	14	9	-1	162	111	8.5	34	ABprapppp	329	750	0	0		0	0	0	0	0
162	1	164	142	-1	398	145	6.3	34	ABprpapap	292	-319	0	0		0	0	0	0	0
163	1	36	165	-1	411	121	15.0	33	ABprpaapa	169	0	0	0		0	0	0	0	0
164	1	170	141	-1	529	266	23.6	35	ABarpaaap	348	198	0	0		0	0	0	0	0
165	1	33	36	-1	389	87	14.9	33	ABprpaapp	306	-250	0	0		0	0	0	0	0
166	1	160	57	-1	186	136	23.6	40	Cpaaa	406	-425	0	0		0	0	0	0	0
167	1	27	42	-1	399	180	21.7	36	ABarpappp	361	-1030	0	0		0	0	0	0	0
168	1	69	78	-1	480	214	24.1	37	ABarpapap	374	1180	0	0		0	0	0	0	0
169	1	3	86	-1	144	162	5.7	35	Cppap	131	0	0	0		0	0	0	0	0
170	1	81	97	-1	153	347	17.5	35	ABplapppa	329	478	0	0		0	0	0	0	0
171	1	163	44	-1	469	185	16.5	34	MSppapa	300	0	0	0		0	0	0	0	0
172	1	17	30	-1	289	400	9.2	33	ABplppaap	332	882	0	0		0	0	0	0	0
173	1	73	27	-1	137	267	7.8	36	Cappp	-319	0	0	0		0	0	0	0	0
174	1	150	169	-1	322	140	5.3	34	ABprpappp	346	607	0	0		0	0	0	0	0
175	1	12	138	-1	383	439	19.8	37	ABplaappa	291	0	0	0		0	0	0	0	0
176	1	127	8	-1	116	326	15.4	35	ABplapppp	323	485	0	0		0	0	0	0	0
177	1	123	95	-1	484	401	16.7	35	ABalppppa	356	47	0	0		0	0	0	0	0
178	1	92	159	-1	153	219	5.3	35	Cpppa	343	434	0	0		0	0	0	0	0
179	1	152	155	-1	307	186	9.8	37	Dpa	344	1112	0	0		0	0	0	0	0
180	0	179	-1	-1	65	164	7.5	31		197	346	0	0		0	0	0	0	0
181	1	31	76	-1	219	387	11.2	34	ABplpppaa	385	0	0	0		0	0	0	0	0
182	1	42	128	-1	669	311	13.8	35	ABalaaaar	318	-463	0	0		0	0	0	0	0
183	1	6	117	-1	361	159	14.3	32	MSppppa	250	464	0	0		0	0	0	0	0
184	1	161	17	-1	526	350	8.1	28	ABalpappaa	221	118	0	0		0	0	0	0	0
185	1	67	197	-1	260	146	23.4	39	ABarppppa	398	0	0	0		0	0	0	0	0
186	1	180	119	-1	361	174	23.5	36	ABarpppaa	177	0	0	0		0	0	0	0	0
187	1	90	150	-1	226	75	19.7	35	ABprapapp	339	14	0	0		0	0	0	0	0
188	1	80	168	-1	324	399	20.6	36	ABplapaap	-547	0	0	0		0	0	0	0	0
189	1	89	20	-1	488	275	23.4	36	ABarpaapa	347	17	0	0		0	0	0	0	0
190	1	165	113	-1	178	301	7.2	33	Capap	278	-779	0	0		0	0	0	0	0
191	1	124	6	-1	533	384	6.0	34	ABalpapap	346	26	0	0		0	0	0	0	0
192	1	158	51	-1	148	343	6.3	35	ABplppppp	305	-391	0	0		0	0	0	0	0
193	1	20	102	-1	399	166	14.2	30	MSpppaa	256	165	0	0		0	0	0	0	0
194	1	172	134	-1	439	223	6.0	27	ABarapappp	208	131	0	0		0	0	0	0	0
195	1	112	111	-1	272	220	13.2	37	Z2	375	54	0	0		0	0	0	0	0
196	1	190	199	-1	543	312	24.163637	36	ABarpaaaa	390	409	0	0		0	0	0	0	0
