# Supplementary material for: The AP-2 Transcription Factor APTF-2 Is Required for Neuroblast and Epidermal Morphogenesis in Caenorhabditis elegans Embryogenesis
Source: PLoS Genet. 2016 May 13;12(5):e1006048. doi: 10.1371/journal.pgen.1006048 (PMC4866721; doi:10.1371/journal.pgen.1006048)
Supplement: S6 Text — (ZIP) [file pgen.1006048.s034.zip › nuclei/t111-nuclei]

1	1	85	155	-1	480	447	14.5	35	ABalpppap	197	0	0	0		0	0	0	0	0
2	1	108	10	-1	495	324	16.6	37	MSaaapa	344	144	0	0		0	0	0	0	0
3	1	36	41	-1	500	428	8.8	34	ABalppaap	323	924	0	0		0	0	0	0	0
4	1	147	195	-1	642	287	8.3	29	ABaraaapaa	235	124	0	0		0	0	0	0	0
5	1	51	12	-1	643	326	6.6	35	ABalpaaaa	-16	0	0	0		0	0	0	0	0
6	1	191	105	-1	530	380	6.2	35	ABalpapap	318	-154	0	0		0	0	0	0	0
7	1	39	54	-1	524	448	12.0	33	ABalppaaa	305	655	0	0		0	0	0	0	0
8	1	176	91	-1	113	327	14.5	36	ABplapppp	475	0	0	0		0	0	0	0	0
9	1	161	63	-1	165	110	8.7	33	ABprapppp	332	253	0	0		0	0	0	0	0
10	1	154	99	-1	523	204	20.1	36	ABalapppp	345	557	0	0		0	0	0	0	0
11	1	90	44	-1	464	130	12.3	34	ABprpaaaa	-232	0	0	0		0	0	0	0	0
12	1	101	48	-1	234	394	17.6	36	ABplappaa	354	1362	0	0		0	0	0	0	0
13	1	30	37	-1	443	414	9.7	34	ABplpaaaa	327	39	0	0		0	0	0	0	0
14	1	40	107	-1	356	96	9.7	33	ABprppaap	319	-235	0	0		0	0	0	0	0
15	1	133	79	-1	586	396	6.3	34	ABalpapaa	401	0	0	0		0	0	0	0	0
16	1	143	83	-1	477	222	8.2	26	ABarapappa	220	730	0	0		0	0	0	0	0
17	1	184	96	-1	523	353	8.7	28	ABalpappaa	286	-435	0	0		0	0	0	0	0
18	1	92	98	-1	463	353	11.7	32	MSapaap	322	-857	0	0		0	0	0	0	0
19	1	35	21	-1	645	298	12.3	35	ABaraaaaa	200	0	0	0		0	0	0	0	0
20	1	189	70	-1	479	279	23.5	37	ABarpaapa	374	-539	0	0		0	0	0	0	0
21	1	69	122	-1	357	296	5.4	31	MSaapap	8	0	0	0		0	0	0	0	0
22	1	141	31	-1	319	431	17.1	38	ABplaappp	-76	0	0	0		0	0	0	0	0
23	1	105	85	-1	272	70	14.8	36	ABprappaa	338	-11	0	0		0	0	0	0	0
24	1	50	177	-1	440	185	13.2	33	MSppapp	294	-821	0	0		0	0	0	0	0
25	1	149	24	-1	348	374	13.8	31	MSapppa	207	112	0	0		0	0	0	0	0
26	1	109	190	-1	247	302	8.6	34	Capaa	293	-125	0	0		0	0	0	0	0
27	1	173	95	-1	127	267	8.1	36	Cappp	321	91	0	0		0	0	0	0	0
28	1	121	149	-1	90	245	19.5	38	Caapa	352	-46	0	0		0	0	0	0	0
29	1	131	2	-1	531	284	5.4	33	ABarapaap	429	0	0	0		0	0	0	0	0
30	1	172	18	-1	295	398	9.3	33	ABplppaap	-38	0	0	0		0	0	0	0	0
31	1	76	110	-1	343	206	5.0	30	MSpappa	109	0	0	0		0	0	0	0	0
32	1	57	146	-1	323	349	9.8	31	MSappap	310	-685	0	0		0	0	0	0	0
33	1	142	86	-1	420	233	17.4	41	Eara	410	-702	0	0		0	0	0	0	0
34	1	10	196	-1	538	375	14.4	34	MSapaaa	313	-808	0	0		0	0	0	0	0
35	1	88	172	-1	537	391	20.3	38	ABalapapp	369	930	0	0		0	0	0	0	0
36	1	165	60	-1	386	89	15.0	33	ABprpaapp	369	0	0	0		0	0	0	0	0
37	1	7	114	-1	263	409	12.7	35	ABplppapa	429	0	0	0		0	0	0	0	0
38	1	102	125	-1	383	358	10.2	31	MSappaa	306	878	0	0		0	0	0	0	0
39	1	98	108	-1	479	356	23.8	36	ABplaaaap	368	-484	0	0		0	0	0	0	0
40	1	139	191	-1	513	196	4.7	33	ABarappaa	321	1522	0	0		0	0	0	0	0
41	1	73	152	-1	204	381	14.3	36	ABplppapp	356	-693	0	0		0	0	0	0	0
42	1	167	118	-1	398	179	22.2	36	ABarpappp	-163	0	0	0		0	0	0	0	0
43	1	19	179	-1	594	344	4.5	34	ABalpaaap	337	-13	0	0		0	0	0	0	0
44	1	171	19	-1	474	185	16.4	34	MSppapa	274	548	0	0		0	0	0	0	0
45	1	8	72	-1	558	285	10.0	34	ABaraappa	321	366	0	0		0	0	0	0	0
46	1	78	106	-1	439	148	8.4	33	ABprpapaa	-62	0	0	0		0	0	0	0	0
47	1	17	87	-1	579	333	8.3	34	ABaraapaa	51	0	0	0		0	0	0	0	0
48	1	9	133	-1	578	167	12.6	34	ABpraaaaa	326	220	0	0		0	0	0	0	0
49	1	3	115	-1	273	87	20.6	36	ABprapapa	358	499	0	0		0	0	0	0	0
50	1	145	53	-1	456	132	22.2	36	ABpraapap	352	266	0	0		0	0	0	0	0
51	1	192	77	-1	148	342	6.3	36	ABplppppp	305	1178	0	0		0	0	0	0	0
52	1	147	84	-1	597	273	6.7	27	ABaraaapap	134	0	0	0		0	0	0	0	0
53	0	180	-1	-1	66	162	6.8	30		25	0	0	0		0	0	0	0	0
54	1	87	57	-1	162	375	11.2	35	ABplpppap	303	0	0	0		0	0	0	0	0
55	1	63	73	-1	402	435	9.4	34	ABplpaaap	260	0	0	0		0	0	0	0	0
56	1	64	23	-1	593	222	7.5	35	ABaraaapp	23	0	0	0		0	0	0	0	0
57	1	166	188	-1	185	135	23.7	42	Cpaaa	423	106	0	0		0	0	0	0	0
58	1	119	93	-1	433	345	23.0	36	ABplaaapa	350	249	0	0		0	0	0	0	0
59	1	94	22	-1	284	209	5.8	35	MSpappp	311	-197	0	0		0	0	0	0	0
60	1	159	97	-1	347	90	17.3	38	ABpraappp	368	1319	0	0		0	0	0	0	0
61	1	114	121	-1	489	339	5.3	31	ABalpappap	294	693	0	0		0	0	0	0	0
62	1	11	42	-1	445	393	17.4	33	ABalpppppa	232	189	0	0		0	0	0	0	0
63	1	93	66	-1	466	108	17.1	36	ABpraaapp	362	1471	0	0		0	0	0	0	0
64	1	22	109	-1	511	138	15.2	33	ABpraaapa	295	0	0	0		0	0	0	0	0
65	1	1	76	-1	207	84	15.3	35	ABprappap	354	201	0	0		0	0	0	0	0
66	1	128	15	-1	642	238	13.0	35	ABalaapaa	296	159	0	0		0	0	0	0	0
67	1	18	49	-1	315	298	15.1	41	Ealp	406	-923	0	0		0	0	0	0	0
68	1	25	7	-1	493	159	9.5	34	ABarapppp	114	0	0	0		0	0	0	0	0
69	1	58	45	-1	629	364	20.3	35	ABalapaaa	279	0	0	0		0	0	0	0	0
70	1	112	94	-1	579	366	22.8	35	ABalapapa	352	462	0	0		0	0	0	0	0
71	1	53	158	-1	476	423	21.5	38	ABplaapaa	372	136	0	0		0	0	0	0	0
72	1	68	186	-1	82	158	14.4	38	Cpapa	372	-51	0	0		0	0	0	0	0
73	1	38	29	-1	576	179	18.3	36	ABalaappp	352	1143	0	0		0	0	0	0	0
74	1	156	185	-1	403	317	17.4	41	Eala	414	1084	0	0		0	0	0	0	0
75	1	55	65	-1	423	216	10.6	30	MSpaapp	230	80	0	0		0	0	0	0	0
76	1	181	46	-1	225	390	10.6	36	ABplpppaa	524	0	0	0		0	0	0	0	0
77	1	86	40	-1	279	368	23.5	38	ABplapapa	374	-902	0	0		0	0	0	0	0
78	1	168	1	-1	478	216	24.1	37	ABarpapap	354	80	0	0		0	0	0	0	0
79	1	110	184	-1	186	117	18.8	37	ABarppppp	353	-975	0	0		0	0	0	0	0
80	1	70	136	-1	421	416	23.7	39	ABplaapap	385	-635	0	0		0	0	0	0	0
81	1	144	104	-1	266	112	12.3	33	ABprppapp	24	0	0	0		0	0	0	0	0
82	1	104	25	-1	260	178	12.1	38	Dpp	314	-1226	0	0		0	0	0	0	0
83	1	44	55	-1	545	145	12.4	36	ABpraaaap	308	80	0	0		0	0	0	0	0
84	1	130	165	-1	428	99	11.5	34	ABprpaaap	20	0	0	0		0	0	0	0	0
85	1	84	116	-1	204	356	7.1	34	ABplppppa	178	0	0	0		0	0	0	0	0
86	1	169	74	-1	139	164	5.8	36	Cppap	361	-743	0	0		0	0	0	0	0
87	1	74	89	-1	398	393	6.1	33	ABplpapaa	173	0	0	0		0	0	0	0	0
88	1	116	14	-1	412	114	20.3	36	ABpraappa	375	0	0	0		0	0	0	0	0
89	0	32	-1	-1	536	320	25.1	37		380	-325	0	0		0	0	0	0	0
90	1	2	47	-1	561	240	4.8	32	ABarapaaa	324	793	0	0		0	0	0	0	0
91	1	157	198	-1	539	402	10.2	30	ABalpaappp	131	0	0	0		0	0	0	0	0
92	1	117	119	-1	257	363	5.4	35	ABplpappp	338	-185	0	0		0	0	0	0	0
93	1	54	175	-1	324	286	4.2	31	MSaappa	267	146	0	0		0	0	0	0	0
94	1	140	5	-1	596	397	18.3	37	ABalapaap	316	0	0	0		0	0	0	0	0
95	1	177	173	-1	486	409	17.2	35	ABalppppa	339	418	0	0		0	0	0	0	0
96	1	153	192	-1	117	142	19.0	39	Cpaap	385	1122	0	0		0	0	0	0	0
97	1	170	6	-1	149	352	16.7	35	ABplapppa	317	107	0	0		0	0	0	0	0
98	1	77	127	-1	486	321	8.3	30	ABalpapppa	261	404	0	0		0	0	0	0	0
99	1	82	197	-1	223	161	8.5	36	Cppaa	349	441	0	0		0	0	0	0	0
100	1	46	154	-1	313	149	17.4	34	MSppppp	317	-176	0	0		0	0	0	0	0
101	1	160	189	-1	600	317	16.7	36	MSaaaaa	357	39	0	0		0	0	0	0	0
102	1	193	113	-1	401	167	14.1	30	MSpppaa	275	789	0	0		0	0	0	0	0
103	1	123	62	138	496	247	5.0	36	ABarapapa	231	801	0	0		0	0	0	0	0
104	1	59	101	-1	655	312	18.8	35	ABalaaapa	108	0	0	0		0	0	0	0	0
105	1	71	100	-1	533	215	24.5	40	ABarpapaa	402	-889	0	0		0	0	0	0	0
106	1	148	159	-1	171	187	11.3	41	Eprp	408	180	0	0		0	0	0	0	0
107	1	47	103	-1	180	330	11.8	33	Cappa	332	-200	0	0		0	0	0	0	0
108	1	111	32	-1	401	317	8.3	34	MSaapaa	326	-154	0	0		0	0	0	0	0
109	1	113	61	-1	370	438	13.4	35	ABplpaapp	348	-708	0	0		0	0	0	0	0
110	1	26	129	-1	513	387	24.0	38	ABplaaaaa	368	162	0	0		0	0	0	0	0
111	1	195	75	-1	271	224	13.0	36	Z2	349	-233	0	0		0	0	0	0	0
112	1	56	143	-1	344	415	9.7	33	ABplppaaa	328	1490	0	0		0	0	0	0	0
113	1	190	141	-1	171	298	7.1	32	Capap	273	164	0	0		0	0	0	0	0
114	1	15	120	-1	615	315	22.4	35	ABalappaa	319	996	0	0		0	0	0	0	0
115	1	107	161	-1	602	227	12.7	35	ABalaapap	315	-678	0	0		0	0	0	0	0
116	1	158	111	124	500	265	9.9	38	ABaraappp	231	-163	0	0		0	0	0	0	0
117	1	183	4	-1	367	159	14.4	32	MSppppa	-171	0	0	0		0	0	0	0	0
118	1	136	59	-1	657	365	15.6	35	ABalaaaal	350	-529	0	0		0	0	0	0	0
119	1	186	9	-1	358	178	23.6	36	ABarpppaa	335	295	0	0		0	0	0	0	0
120	1	14	35	-1	579	258	14.8	35	MSpaaaa	339	1051	0	0		0	0	0	0	0
121	1	157	150	-1	576	416	11.3	30	ABalpaappa	234	-177	0	0		0	0	0	0	0
122	1	20	181	-1	249	146	4.5	33	ABprppppp	327	-509	0	0		0	0	0	0	0
123	1	28	170	-1	80	204	10.1	36	Cpapp	393	0	0	0		0	0	0	0	0
124	1	72	50	-1	510	240	16.6	36	MSpaaap	329	351	0	0		0	0	0	0	0
125	1	124	81	-1	179	237	14.0	40	Eplp	-57	0	0	0		0	0	0	0	0
126	1	65	151	-1	390	113	10.5	31	ABprppaaa	157	0	0	0		0	0	0	0	0
127	1	134	34	-1	130	246	23.0	40	Caaap	403	201	0	0		0	0	0	0	0
128	1	182	134	-1	671	316	14.6	35	ABalaaaar	503	0	0	0		0	0	0	0	0
129	1	99	58	-1	539	435	17.3	35	ABalpppaa	347	79	0	0		0	0	0	0	0
130	1	91	52	-1	640	254	18.4	35	ABalaaapp	-22	0	0	0		0	0	0	0	0
131	1	135	16	-1	366	197	12.9	32	MSpppap	316	1089	0	0		0	0	0	0	0
132	1	83	33	-1	552	210	13.9	31	MSppaaa	26	0	0	0		0	0	0	0	0
133	1	45	43	-1	208	114	5.3	33	ABprpppap	313	-1161	0	0		0	0	0	0	0
134	1	194	147	-1	434	223	6.1	29	ABarapappp	223	762	0	0		0	0	0	0	0
135	1	151	157	-1	100	249	5.6	35	Cpppp	55	0	0	0		0	0	0	0	0
136	1	96	30	-1	328	100	20.6	35	ABprapaap	335	356	0	0		0	0	0	0	0
137	1	49	140	-1	398	262	6.6	33	MSpapaa	294	0	0	0		0	0	0	0	0
138	1	175	139	-1	379	443	19.4	37	ABplaappa	272	0	0	0		0	0	0	0	0
139	1	106	71	-1	251	94	8.7	34	ABprpppaa	340	1064	0	0		0	0	0	0	0
140	1	13	194	-1	526	321	11.9	36	ABaraapap	365	-162	0	0		0	0	0	0	0
141	1	164	38	-1	524	277	24.1	35	ABarpaaap	355	840	0	0		0	0	0	0	0
142	1	162	56	-1	401	146	5.9	35	ABprpapap	276	-637	0	0		0	0	0	0	0
143	1	132	148	-1	453	304	12.6	31	MSaaapp	131	0	0	0		0	0	0	0	0
144	1	4	128	-1	246	183	18.4	43	Epra	-174	0	0	0		0	0	0	0	0
145	1	100	200	-1	604	270	22.6	36	ABalappap	94	0	0	0		0	0	0	0	0
146	1	24	144	-1	178	350	20.4	37	ABplappap	357	466	0	0		0	0	0	0	0
147	1	89	164	-1	538	302	17.4	36	MSaaaap	366	-107	0	0		0	0	0	0	0
148	1	75	162	-1	224	255	10.4	37	Dap	373	388	0	0		0	0	0	0	0
149	1	95	130	-1	307	169	23.1	37	ABarpppap	371	-766	0	0		0	0	0	0	0
150	1	187	166	-1	225	79	19.6	34	ABprapapp	41	0	0	0		0	0	0	0	0
151	1	155	117	-1	227	279	17.5	37	Epla	284	-268	0	0		0	0	0	0	0
152	1	120	126	-1	506	196	15.2	31	MSppaap	299	-767	0	0		0	0	0	0	0
153	1	125	64	-1	420	433	13.5	34	ABplpaapa	202	0	0	0		0	0	0	0	0
154	1	152	168	-1	374	175	6.3	35	ABprpappa	284	264	0	0		0	0	0	0	0
155	1	179	67	-1	314	188	10.4	37	Dpa	368	1097	0	0		0	0	0	0	0
156	1	66	26	-1	355	348	22.4	38	ABplaaapp	384	872	0	0		0	0	0	0	0
157	1	79	183	-1	391	296	23.4	39	ABarppaaa	361	1118	0	0		0	0	0	0	0
158	1	67	90	-1	571	243	20.6	35	ABalapppa	355	914	0	0		0	0	0	0	0
159	1	178	36	-1	152	216	5.2	35	Cpppa	334	-132	0	0		0	0	0	0	0
160	1	80	132	-1	314	110	10.8	35	ABprppapa	322	267	0	0		0	0	0	0	0
161	1	21	153	-1	314	353	5.1	36	ABplpappa	323	929	0	0		0	0	0	0	0
162	1	62	27	-1	368	120	22.4	34	ABprapaaa	344	136	0	0		0	0	0	0	0
163	1	37	131	-1	524	193	8.6	34	ABarapppa	341	-6	0	0		0	0	0	0	0
164	1	34	178	-1	274	268	4.7	32	MSaappp	312	-146	0	0		0	0	0	0	0
165	1	163	69	-1	412	123	15.1	33	ABprpaapa	139	0	0	0		0	0	0	0	0
166	1	97	180	-1	230	365	21.7	39	ABplapapp	35	0	0	0		0	0	0	0	0
167	1	52	39	-1	441	367	5.5	34	ABalppapp	125	0	0	0		0	0	0	0	0
168	1	188	174	-1	316	394	20.6	37	ABplapaap	366	43	0	0		0	0	0	0	0
169	1	174	3	-1	326	141	5.3	35	ABprpappp	352	-581	0	0		0	0	0	0	0
170	1	27	88	-1	359	378	6.1	33	ABplpapap	293	-270	0	0		0	0	0	0	0
171	1	129	135	-1	336	264	9.4	33	Z3	334	-705	0	0		0	0	0	0	0
172	1	29	137	-1	482	395	6.4	36	ABalppapa	295	-767	0	0		0	0	0	0	0
173	1	11	142	-1	404	403	19.2	33	ABalpppppp	184	0	0	0		0	0	0	0	0
174	1	146	112	-1	202	92	11.2	33	ABprapppa	307	0	0	0		0	0	0	0	0
175	1	103	28	-1	599	310	12.2	34	ABaraaaap	361	0	0	0		0	0	0	0	0
176	1	42	92	-1	313	226	18.4	40	Earp	399	1068	0	0		0	0	0	0	0
177	1	138	167	-1	440	302	6.1	31	ABalpapppp	245	79	0	0		0	0	0	0	0
178	1	12	102	-1	280	285	23.5	41	ABarppapa	409	980	0	0		0	0	0	0	0
179	1	31	80	-1	214	310	23.0	38	ABarppapp	138	0	0	0		0	0	0	0	0
180	1	60	156	-1	601	201	16.0	35	ABalaappa	316	717	0	0		0	0	0	0	0
181	1	122	182	-1	476	240	14.2	35	MSpaapa	327	-147	0	0		0	0	0	0	0
182	1	126	17	-1	363	234	5.6	33	MSpapap	113	0	0	0		0	0	0	0	0
183	1	81	82	-1	446	183	22.7	34	ABarpappa	340	1004	0	0		0	0	0	0	0
184	1	137	187	-1	214	240	23.8	39	Caaaa	382	-985	0	0		0	0	0	0	0
185	1	6	160	-1	607	384	11.4	36	ABalpaapap	343	-760	0	0		0	0	0	0	0
186	1	127	171	-1	430	371	12.9	33	MSapapa	327	1428	0	0		0	0	0	0	0
187	1	23	123	-1	363	400	23.5	36	ABplapaaa	363	1634	0	0		0	0	0	0	0
188	1	33	145	-1	372	362	16.6	34	MSapapp	395	0	0	0		0	0	0	0	0
189	1	150	8	-1	469	168	5.3	35	ABarappap	43	0	0	0		0	0	0	0	0
190	1	16	20	-1	511	138	19.7	37	ABpraapaa	-289	0	0	0		0	0	0	0	0
191	1	5	193	-1	288	349	14.7	33	MSapppp	267	111	0	0		0	0	0	0	0
192	1	48	169	-1	431	261	23.9	41	ABarpaapp	43	0	0	0		0	0	0	0	0
193	1	115	11	-1	656	347	10.2	31	ABalpaapaa	309	475	0	0		0	0	0	0	0
194	1	118	176	-1	335	260	23.5	41	ABarppaap	406	-154	0	0		0	0	0	0	0
195	1	61	13	-1	84	262	13.5	36	Caapp	-121	0	0	0		0	0	0	0	0
196	1	43	163	-1	292	293	9.3	36	Daa	361	504	0	0		0	0	0	0	0
197	1	185	51	-1	258	151	23.4	39	ABarppppa	390	429	0	0		0	0	0	0	0
198	1	41	68	-1	286	119	6.8	36	ABprppppa	293	721	0	0		0	0	0	0	0
199	1	196	78	-1	541	313	24.181818	36	ABarpaaaa	390	409	0	0		0	0	0	0	0
