# Supplementary material for: The AP-2 Transcription Factor APTF-2 Is Required for Neuroblast and Epidermal Morphogenesis in Caenorhabditis elegans Embryogenesis
Source: PLoS Genet. 2016 May 13;12(5):e1006048. doi: 10.1371/journal.pgen.1006048 (PMC4866721; doi:10.1371/journal.pgen.1006048)
Supplement: S6 Text — (ZIP) [file pgen.1006048.s034.zip › nuclei/t112-nuclei]

1	1	78	75	-1	479	216	23.6	37	ABarpapap	338	31	0	0		0	0	0	0	0
2	1	29	32	-1	533	283	5.8	33	ABarapaap	331	-892	0	0		0	0	0	0	0
3	1	169	147	-1	323	143	5.2	36	ABprpappp	335	197	0	0		0	0	0	0	0
4	1	117	119	-1	364	156	14.5	33	MSppppa	245	131	0	0		0	0	0	0	0
5	1	94	73	-1	600	393	18.6	37	ABalapaap	126	0	0	0		0	0	0	0	0
6	1	97	103	-1	153	353	16.1	35	ABplapppa	353	-52	0	0		0	0	0	0	0
7	1	68	40	-1	489	162	9.9	35	ABarapppp	203	128	0	0		0	0	0	0	0
8	1	189	83	-1	467	165	5.5	34	ABarappap	331	771	0	0		0	0	0	0	0
9	1	119	140	-1	356	179	23.8	36	ABarpppaa	360	344	0	0		0	0	0	0	0
10	1	2	146	-1	491	324	16.8	36	MSaaapa	367	14	0	0		0	0	0	0	0
11	1	193	157	-1	654	342	9.6	30	ABalpaapaa	175	0	0	0		0	0	0	0	0
12	1	5	93	-1	638	316	6.2	34	ABalpaaaa	310	619	0	0		0	0	0	0	0
13	1	195	181	-1	80	260	13.5	36	Caapp	363	219	0	0		0	0	0	0	0
14	1	88	27	-1	417	113	20.3	36	ABpraappa	348	-292	0	0		0	0	0	0	0
15	1	66	88	-1	643	234	12.4	34	ABalaapaa	-430	0	0	0		0	0	0	0	0
16	1	131	41	-1	366	196	13.4	32	MSpppap	312	-464	0	0		0	0	0	0	0
17	1	182	17	-1	362	242	5.5	32	MSpapap	306	-160	0	0		0	0	0	0	0
18	1	30	34	-1	300	396	9.3	33	ABplppaap	-462	0	0	0		0	0	0	0	0
19	1	44	74	-1	475	187	16.6	33	MSppapa	327	-107	0	0		0	0	0	0	0
20	1	190	42	-1	521	139	19.5	38	ABpraapaa	385	193	0	0		0	0	0	0	0
21	1	19	20	-1	636	300	11.8	35	ABaraaaaa	153	0	0	0		0	0	0	0	0
22	1	59	31	-1	283	209	5.6	35	MSpappp	311	-196	0	0		0	0	0	0	0
23	1	56	186	-1	586	213	8.1	34	ABaraaapp	36	0	0	0		0	0	0	0	0
24	1	25	84	-1	350	371	13.9	32	MSapppa	231	122	0	0		0	0	0	0	0
25	1	82	35	-1	268	178	12.3	37	Dpp	141	0	0	0		0	0	0	0	0
26	1	156	189	-1	353	347	22.7	38	ABplaaapp	363	777	0	0		0	0	0	0	0
27	1	162	195	-1	367	119	21.8	35	ABprapaaa	349	729	0	0		0	0	0	0	0
28	1	175	60	-1	598	311	12.5	33	ABaraaaap	330	-1499	0	0		0	0	0	0	0
29	1	73	63	-1	577	179	19.1	39	ABalaappp	395	141	0	0		0	0	0	0	0
30	1	136	96	-1	327	96	20.6	34	ABprapaap	325	-1783	0	0		0	0	0	0	0
31	1	22	69	-1	317	429	16.8	38	ABplaappp	-182	0	0	0		0	0	0	0	0
32	1	108	117	-1	410	313	8.6	35	MSaapaa	350	38	0	0		0	0	0	0	0
33	1	132	12	-1	551	207	13.8	31	MSppaaa	315	575	0	0		0	0	0	0	0
34	1	127	112	-1	121	250	22.8	40	Caaap	400	-148	0	0		0	0	0	0	0
35	1	120	172	-1	579	256	15.7	34	MSpaaaa	322	130	0	0		0	0	0	0	0
36	1	159	99	-1	153	216	5.3	35	Cpppa	341	146	0	0		0	0	0	0	0
37	1	13	3	-1	451	416	10.4	35	ABplpaaaa	-7	0	0	0		0	0	0	0	0
38	1	141	196	-1	521	278	24.2	35	ABarpaaap	354	-27	0	0		0	0	0	0	0
39	1	167	46	-1	445	375	5.6	36	ABalppapp	307	-792	0	0		0	0	0	0	0
40	1	77	192	-1	278	358	23.4	38	ABplapapa	368	-595	0	0		0	0	0	0	0
41	1	3	37	-1	503	433	9.3	34	ABalppaap	336	305	0	0		0	0	0	0	0
42	1	62	180	-1	453	379	17.6	32	ABalpppppa	255	-158	0	0		0	0	0	0	0
43	1	133	178	-1	212	109	5.4	33	ABprpppap	330	692	0	0		0	0	0	0	0
44	1	11	55	-1	462	126	12.1	35	ABprpaaaa	437	0	0	0		0	0	0	0	0
45	1	69	10	-1	632	365	19.7	36	ABalapaaa	171	0	0	0		0	0	0	0	0
46	1	76	101	-1	223	385	10.1	36	ABplpppaa	364	828	0	0		0	0	0	0	0
47	1	90	137	-1	557	234	5.1	33	ABarapaaa	-53	0	0	0		0	0	0	0	0
48	1	12	85	-1	235	395	17.4	37	ABplappaa	88	0	0	0		0	0	0	0	0
49	1	67	97	-1	313	298	15.4	42	Ealp	422	5	0	0		0	0	0	0	0
50	1	124	98	-1	510	236	17.1	35	MSpaaap	355	11	0	0		0	0	0	0	0
51	1	197	110	-1	257	150	23.0	39	ABarppppa	384	816	0	0		0	0	0	0	0
52	1	130	179	-1	646	258	18.4	35	ABalaaapp	345	-1819	0	0		0	0	0	0	0
53	1	50	54	-1	465	135	22.1	35	ABpraapap	322	0	0	0		0	0	0	0	0
54	1	7	19	-1	537	445	12.4	33	ABalppaaa	298	1313	0	0		0	0	0	0	0
55	1	83	56	-1	541	145	11.8	34	ABpraaaap	537	0	0	0		0	0	0	0	0
56	1	142	158	-1	397	149	5.6	35	ABprpapap	269	3	0	0		0	0	0	0	0
57	1	54	144	-1	166	372	10.9	35	ABplpppap	309	0	0	0		0	0	0	0	0
58	1	129	177	-1	541	433	17.5	36	ABalpppaa	356	-423	0	0		0	0	0	0	0
59	1	118	121	-1	661	355	14.6	35	ABalaaaal	354	592	0	0		0	0	0	0	0
60	1	36	122	-1	387	92	14.7	34	ABprpaapp	188	0	0	0		0	0	0	0	0
61	1	109	79	-1	377	436	13.3	36	ABplpaapp	335	-1640	0	0		0	0	0	0	0
62	1	103	76	-1	507	242	5.9	26	ABarapapaa	200	182	0	0		0	0	0	0	0
63	1	9	25	-1	170	109	8.8	34	ABprapppp	327	411	0	0		0	0	0	0	0
64	1	153	13	-1	427	427	13.6	35	ABplpaapa	240	0	0	0		0	0	0	0	0
65	1	75	24	-1	426	215	11.9	29	MSpaapp	285	-502	0	0		0	0	0	0	0
66	1	63	120	-1	474	110	17.2	36	ABpraaapp	358	925	0	0		0	0	0	0	0
67	1	155	149	-1	320	187	10.3	37	Dpa	364	-1645	0	0		0	0	0	0	0
68	1	198	29	-1	285	120	7.2	34	ABprppppa	344	107	0	0		0	0	0	0	0
69	1	165	176	-1	412	126	15.5	34	ABprpaapa	275	-177	0	0		0	0	0	0	0
70	1	20	78	-1	480	278	23.6	38	ABarpaapa	382	60	0	0		0	0	0	0	0
71	1	139	39	-1	262	88	9.0	34	ABprpppaa	335	-1148	0	0		0	0	0	0	0
72	1	45	48	-1	566	282	10.2	36	ABaraappa	-161	0	0	0		0	0	0	0	0
73	1	55	49	-1	407	435	9.6	33	ABplpaaap	266	0	0	0		0	0	0	0	0
74	1	86	193	-1	143	170	6.2	34	Cppap	349	214	0	0		0	0	0	0	0
75	1	111	8	-1	270	229	12.7	36	Z2	355	-85	0	0		0	0	0	0	0
76	1	65	125	-1	205	86	14.7	36	ABprappap	-13	0	0	0		0	0	0	0	0
77	1	51	169	-1	149	340	5.9	36	ABplppppp	-60	0	0	0		0	0	0	0	0
78	1	199	7	-1	539	315	24.2	37	ABarpaaaa	373	327	0	0		0	0	0	0	0
79	1	15	15	-1	582	396	6.4	34	ABalpapaa	319	247	0	0		0	0	0	0	0
80	1	179	170	-1	204	310	22.7	39	ABarppapp	389	337	0	0		0	0	0	0	0
81	1	125	38	-1	180	240	13.4	40	Eplp	399	-661	0	0		0	0	0	0	0
82	1	183	105	-1	447	180	22.6	32	ABarpappa	315	-474	0	0		0	0	0	0	0
83	1	16	9	-1	482	218	8.3	27	ABarapappa	104	0	0	0		0	0	0	0	0
84	1	52	87	-1	593	267	6.3	29	ABaraaapap	155	0	0	0		0	0	0	0	0
85	1	23	28	-1	275	67	14.8	36	ABprappaa	337	636	0	0		0	0	0	0	0
86	1	33	22	-1	420	228	17.5	42	Eara	417	613	0	0		0	0	0	0	0
87	1	47	77	-1	582	331	8.6	34	ABaraapaa	-193	0	0	0		0	0	0	0	0
88	1	170	128	-1	365	378	6.2	33	ABplpapap	116	0	0	0		0	0	0	0	0
89	1	87	71	-1	403	392	6.6	33	ABplpapaa	-73	0	0	0		0	0	0	0	0
90	1	158	62	-1	574	245	21.3	36	ABalapppa	337	-238	0	0		0	0	0	0	0
91	1	8	58	-1	115	328	14.0	35	ABplapppp	512	0	0	0		0	0	0	0	0
92	1	176	68	-1	314	223	18.4	39	Earp	392	-180	0	0		0	0	0	0	0
93	1	58	111	-1	429	349	23.3	36	ABplaaapa	363	814	0	0		0	0	0	0	0
94	1	70	168	-1	582	366	22.5	37	ABalapapa	131	0	0	0		0	0	0	0	0
95	1	27	185	-1	129	269	8.4	36	Cappp	353	415	0	0		0	0	0	0	0
96	1	17	134	-1	525	356	9.4	31	ABalpappaa	293	-48	0	0		0	0	0	0	0
97	1	60	66	-1	353	91	17.3	37	ABpraappp	378	240	0	0		0	0	0	0	0
98	1	18	153	-1	467	352	11.6	31	MSapaap	263	86	0	0		0	0	0	0	0
99	1	10	200	-1	524	199	20.1	35	ABalapppp	325	691	0	0		0	0	0	0	0
100	1	105	188	-1	530	222	24.3	38	ABarpapaa	313	-1458	0	0		0	0	0	0	0
101	1	104	65	-1	659	321	18.2	35	ABalaaapa	-19	0	0	0		0	0	0	0	0
102	1	178	165	-1	270	277	23.6	41	ABarppapa	409	319	0	0		0	0	0	0	0
103	1	107	154	-1	184	325	11.2	34	Cappa	337	1206	0	0		0	0	0	0	0
104	1	81	145	-1	269	109	12.3	34	ABprppapp	322	8	0	0		0	0	0	0	0
105	1	6	72	114	531	376	6.0	34	ABalpapap	207	-220	0	0		0	0	0	0	0
106	1	46	135	-1	433	148	8.5	33	ABprpapaa	98	0	0	0		0	0	0	0	0
107	1	14	51	-1	358	100	9.7	33	ABprppaap	303	-561	0	0		0	0	0	0	0
108	1	39	159	-1	481	357	23.5	36	ABplaaaap	301	1507	0	0		0	0	0	0	0
109	1	64	89	-1	509	138	15.0	34	ABpraaapa	327	678	0	0		0	0	0	0	0
110	1	31	106	-1	340	212	5.1	30	MSpappa	433	0	0	0		0	0	0	0	0
111	1	116	167	-1	477	267	9.6	32	ABaraapppp	205	150	0	0		0	0	0	0	0
112	1	174	4	-1	209	91	10.6	32	ABprapppa	327	458	0	0		0	0	0	0	0
113	1	102	136	-1	400	169	14.4	31	MSpppaa	254	-809	0	0		0	0	0	0	0
114	1	37	2	-1	263	404	12.3	35	ABplppapa	125	0	0	0		0	0	0	0	0
115	1	49	152	-1	269	86	20.6	35	ABprapapa	337	166	0	0		0	0	0	0	0
116	1	85	61	-1	204	353	6.4	32	ABplppppa	321	780	0	0		0	0	0	0	0
117	1	151	127	-1	221	263	17.8	43	Epla	434	-969	0	0		0	0	0	0	0
118	1	42	194	-1	399	171	22.3	36	ABarpappp	353	100	0	0		0	0	0	0	0
119	1	92	108	-1	264	363	5.5	34	ABplpappp	100	0	0	0		0	0	0	0	0
120	1	114	30	-1	623	312	22.4	35	ABalappaa	363	0	0	0		0	0	0	0	0
121	1	61	123	-1	490	338	5.2	32	ABalpappap	292	-864	0	0		0	0	0	0	0
122	1	21	6	-1	360	294	5.5	31	MSaapap	303	831	0	0		0	0	0	0	0
123	1	187	70	-1	360	402	23.2	35	ABplapaaa	269	0	0	0		0	0	0	0	0
124	1	116	201	-1	518	264	10.9	30	ABaraapppa	217	0	0	0		0	0	0	0	0
125	1	38	81	-1	389	355	10.5	31	MSappaa	272	438	0	0		0	0	0	0	0
126	1	152	1	-1	507	197	14.8	31	MSppaap	291	192	0	0		0	0	0	0	0
127	1	98	107	-1	493	326	8.3	32	ABalpapppa	310	1034	0	0		0	0	0	0	0
128	1	144	14	-1	246	176	18.7	42	Epra	420	636	0	0		0	0	0	0	0
129	1	110	82	-1	515	380	23.5	37	ABplaaaaa	289	98	0	0		0	0	0	0	0
130	1	149	102	-1	308	166	23.1	37	ABarpppap	372	37	0	0		0	0	0	0	0
131	1	163	182	-1	525	194	8.5	33	ABarapppa	43	0	0	0		0	0	0	0	0
132	1	160	94	-1	316	108	11.1	34	ABprppapa	333	84	0	0		0	0	0	0	0
133	1	48	18	-1	579	164	12.4	33	ABpraaaaa	-106	0	0	0		0	0	0	0	0
134	1	128	43	-1	672	307	13.8	35	ABalaaaar	191	0	0	0		0	0	0	0	0
135	1	171	90	-1	337	265	9.6	33	Z3	320	-913	0	0		0	0	0	0	0
136	1	80	156	-1	421	419	23.5	38	ABplaapap	355	109	0	0		0	0	0	0	0
137	1	172	175	-1	487	396	7.0	35	ABalppapa	224	0	0	0		0	0	0	0	0
138	1	103	191	-1	473	247	4.6	26	ABarapapap	204	152	0	0		0	0	0	0	0
139	1	138	126	-1	379	446	18.9	38	ABplaappa	584	0	0	0		0	0	0	0	0
140	1	137	47	-1	405	263	7.1	33	MSpapaa	321	0	0	0		0	0	0	0	0
141	1	113	132	-1	172	291	7.0	32	Capap	321	238	0	0		0	0	0	0	0
142	1	173	155	-1	399	403	19.4	32	ABalpppppp	267	-71	0	0		0	0	0	0	0
143	1	112	131	-1	348	413	10.1	33	ABplppaaa	249	0	0	0		0	0	0	0	0
144	1	146	91	-1	179	354	19.5	38	ABplappap	344	766	0	0		0	0	0	0	0
145	1	188	141	-1	376	360	16.9	34	MSapapp	320	-558	0	0		0	0	0	0	0
146	1	32	174	-1	330	348	10.1	31	MSappap	276	-117	0	0		0	0	0	0	0
147	1	134	109	-1	434	218	6.2	30	ABarapappp	255	771	0	0		0	0	0	0	0
148	1	143	16	-1	458	302	12.7	32	MSaaapp	-153	0	0	0		0	0	0	0	0
149	1	28	187	-1	86	244	19.4	39	Caapa	391	-286	0	0		0	0	0	0	0
150	1	121	162	-1	590	422	12.2	29	ABalpaappa	139	0	0	0		0	0	0	0	0
151	1	126	44	-1	389	118	10.9	31	ABprppaaa	130	0	0	0		0	0	0	0	0
152	1	41	86	-1	211	385	13.7	37	ABplppapp	147	0	0	0		0	0	0	0	0
153	1	161	198	-1	319	353	5.1	36	ABplpappa	-25	0	0	0		0	0	0	0	0
154	1	100	133	-1	313	149	17.3	34	MSppppp	288	1109	0	0		0	0	0	0	0
155	1	1	160	-1	483	444	14.6	35	ABalpppap	329	192	0	0		0	0	0	0	0
156	1	180	130	-1	592	197	16.2	34	ABalaappa	60	0	0	0		0	0	0	0	0
157	1	135	36	-1	101	253	5.8	35	Cpppp	347	371	0	0		0	0	0	0	0
158	1	71	23	-1	474	422	21.8	37	ABplaapaa	359	-369	0	0		0	0	0	0	0
159	1	106	164	-1	177	189	11.5	40	Eprp	389	-334	0	0		0	0	0	0	0
160	1	185	53	-1	606	383	10.7	35	ABalpaapap	323	277	0	0		0	0	0	0	0
161	1	115	115	-1	615	224	14.5	36	ABalaapap	342	411	0	0		0	0	0	0	0
162	1	148	197	-1	233	263	11.3	38	Dap	367	963	0	0		0	0	0	0	0
163	1	196	67	-1	294	294	9.3	37	Daa	367	-1087	0	0		0	0	0	0	0
164	1	147	116	-1	536	300	17.4	36	MSaaaap	360	-732	0	0		0	0	0	0	0
165	1	84	57	-1	428	99	11.7	34	ABprpaaap	311	0	0	0		0	0	0	0	0
166	1	150	143	-1	218	77	19.4	35	ABprapapp	63	0	0	0		0	0	0	0	0
167	1	177	11	-1	442	302	5.8	31	ABalpapppp	13	0	0	0		0	0	0	0	0
168	1	154	163	-1	371	178	5.6	35	ABprpappa	278	-669	0	0		0	0	0	0	0
169	1	192	171	-1	429	264	23.7	41	ABarpaapp	413	207	0	0		0	0	0	0	0
170	1	123	161	-1	80	202	10.1	36	Cpapp	360	1017	0	0		0	0	0	0	0
171	1	186	52	-1	433	370	13.2	33	MSapapa	12	0	0	0		0	0	0	0	0
172	1	35	64	-1	540	401	21.3	38	ABalapapp	294	0	0	0		0	0	0	0	0
173	1	95	199	-1	490	408	17.3	35	ABalppppa	353	295	0	0		0	0	0	0	0
174	1	168	26	-1	312	397	20.4	37	ABplapaap	355	-1246	0	0		0	0	0	0	0
175	1	93	59	-1	327	290	4.4	29	MSaappa	263	135	0	0		0	0	0	0	0
176	1	194	118	-1	330	264	23.5	42	ABarppaap	412	352	0	0		0	0	0	0	0
177	1	24	150	-1	441	182	13.5	32	MSppapp	324	-145	0	0		0	0	0	0	0
178	1	164	138	-1	279	272	4.7	32	MSaappp	166	0	0	0		0	0	0	0	0
179	1	43	142	-1	597	345	4.7	33	ABalpaaap	332	1809	0	0		0	0	0	0	0
180	1	166	151	-1	229	368	21.9	39	ABplapapp	433	0	0	0		0	0	0	0	0
181	1	122	95	-1	249	145	4.6	33	ABprppppp	331	767	0	0		0	0	0	0	0
182	1	181	124	-1	476	242	14.3	36	MSpaapa	361	-226	0	0		0	0	0	0	0
183	1	157	45	-1	382	290	23.5	39	ABarppaaa	390	665	0	0		0	0	0	0	0
184	1	79	100	-1	183	116	18.6	37	ABarppppp	75	0	0	0		0	0	0	0	0
185	1	74	183	-1	404	317	17.1	40	Eala	397	515	0	0		0	0	0	0	0
186	1	72	139	-1	80	161	14.4	37	Cpapa	375	1211	0	0		0	0	0	0	0
187	1	184	190	-1	209	239	24.4	39	Caaaa	389	1668	0	0		0	0	0	0	0
188	1	57	33	-1	182	141	24.2	42	Cpaaa	415	534	0	0		0	0	0	0	0
189	1	101	104	-1	602	314	16.8	36	MSaaaaa	357	-581	0	0		0	0	0	0	0
190	1	26	5	-1	247	304	8.4	35	Capaa	0	0	0	0		0	0	0	0	0
191	1	40	80	-1	502	197	4.7	33	ABarappaa	331	607	0	0		0	0	0	0	0
192	1	96	166	-1	117	143	18.7	37	Cpaap	358	516	0	0		0	0	0	0	0
193	1	191	113	-1	286	349	15.3	33	MSapppp	294	-238	0	0		0	0	0	0	0
194	1	140	50	-1	528	320	12.0	35	ABaraapap	453	0	0	0		0	0	0	0	0
195	1	4	92	-1	638	276	8.7	29	ABaraaapaa	248	-442	0	0		0	0	0	0	0
196	1	34	184	-1	546	375	14.4	34	MSapaaa	93	0	0	0		0	0	0	0	0
197	1	99	148	-1	219	166	8.3	34	Cppaa	348	-304	0	0		0	0	0	0	0
198	1	91	21	-1	539	403	10.4	30	ABalpaappp	199	126	0	0		0	0	0	0	0
199	0	53	-1	-1	70	161	7.0	29		339	0	0	0		0	0	0	0	0
200	1	145	129	-1	607	269	22.8	37	ABalappap	310	-197	0	0		0	0	0	0	0
