# Supplementary material for: The AP-2 Transcription Factor APTF-2 Is Required for Neuroblast and Epidermal Morphogenesis in Caenorhabditis elegans Embryogenesis
Source: PLoS Genet. 2016 May 13;12(5):e1006048. doi: 10.1371/journal.pgen.1006048 (PMC4866721; doi:10.1371/journal.pgen.1006048)
Supplement: S6 Text — (ZIP) [file pgen.1006048.s034.zip › nuclei/t113-nuclei]

1	1	126	73	-1	512	196	14.2	32	MSppaap	301	66	0	0		0	0	0	0	0
2	1	114	188	-1	265	397	12.3	35	ABplppapa	80	0	0	0		0	0	0	0	0
3	1	37	84	-1	448	420	10.6	34	ABplpaaaa	367	0	0	0		0	0	0	0	0
4	1	112	117	-1	208	92	10.6	33	ABprapppa	81	0	0	0		0	0	0	0	0
5	1	190	177	-1	252	305	8.3	34	Capaa	343	-121	0	0		0	0	0	0	0
6	1	122	135	-1	360	295	5.6	31	MSaapap	-17	0	0	0		0	0	0	0	0
7	1	78	127	-1	539	314	24.6	37	ABarpaaaa	338	-523	0	0		0	0	0	0	0
8	1	75	162	-1	273	229	12.5	36	Z2	332	634	0	0		0	0	0	0	0
9	1	83	88	-1	486	224	8.2	28	ABarapappa	277	418	0	0		0	0	0	0	0
10	1	45	124	-1	625	367	19.1	36	ABalapaaa	352	1171	0	0		0	0	0	0	0
11	1	167	128	-1	440	306	5.5	31	ABalpapppp	292	387	0	0		0	0	0	0	0
12	1	33	176	-1	558	210	13.6	32	MSppaaa	316	-309	0	0		0	0	0	0	0
13	1	64	29	-1	425	429	14.3	35	ABplpaapa	231	0	0	0		0	0	0	0	0
14	1	128	178	-1	244	177	18.5	41	Epra	396	-1077	0	0		0	0	0	0	0
15	1	79	34	-1	586	403	7.3	34	ABalpapaa	335	435	0	0		0	0	0	0	0
16	1	148	1	-1	461	305	12.6	32	MSaaapp	320	-853	0	0		0	0	0	0	0
17	1	17	202	-1	365	246	5.4	32	MSpapap	88	0	0	0		0	0	0	0	0
18	1	133	24	-1	581	166	12.1	34	ABpraaaaa	212	0	0	0		0	0	0	0	0
19	1	54	137	-1	552	439	13.3	33	ABalppaaa	312	-919	0	0		0	0	0	0	0
20	1	21	32	-1	632	292	12.2	35	ABaraaaaa	129	0	0	0		0	0	0	0	0
21	1	198	46	-1	536	410	10.5	32	ABalpaappp	234	193	0	0		0	0	0	0	0
22	1	86	72	-1	419	228	18.3	41	Eara	406	516	0	0		0	0	0	0	0
23	1	158	15	-1	471	428	22.3	38	ABplaapaa	375	-55	0	0		0	0	0	0	0
24	1	65	119	-1	430	215	13.0	28	MSpaapp	247	1415	0	0		0	0	0	0	0
25	1	63	130	-1	173	111	8.6	33	ABprapppp	335	-83	0	0		0	0	0	0	0
26	1	174	86	-1	309	391	20.1	36	ABplapaap	357	271	0	0		0	0	0	0	0
27	1	14	44	-1	420	112	20.6	36	ABpraappa	14	0	0	0		0	0	0	0	0
28	1	85	170	-1	272	67	15.6	36	ABprappaa	363	-370	0	0		0	0	0	0	0
29	1	68	81	-1	288	124	7.4	34	ABprppppa	309	93	0	0		0	0	0	0	0
30	1	120	112	-1	620	317	22.3	34	ABalappaa	301	98	0	0		0	0	0	0	0
31	1	22	185	-1	287	211	5.8	35	MSpappp	347	-517	0	0		0	0	0	0	0
32	1	2	129	149	535	283	6.1	36	ABarapaap	190	0	0	0		0	0	0	0	0
33	1	188	103	-1	179	142	23.7	41	Cpaaa	399	86	0	0		0	0	0	0	0
34	1	18	69	-1	301	400	9.3	33	ABplppaap	256	0	0	0		0	0	0	0	0
35	1	25	155	-1	272	176	12.6	37	Dpp	364	900	0	0		0	0	0	0	0
36	1	157	184	-1	105	258	6.0	35	Cpppp	314	426	0	0		0	0	0	0	0
37	1	41	90	-1	504	437	10.0	33	ABalppaap	241	0	0	0		0	0	0	0	0
38	1	81	172	-1	185	237	13.4	41	Eplp	414	-172	0	0		0	0	0	0	0
39	1	71	70	-1	262	86	8.9	33	ABprpppaa	406	0	0	0		0	0	0	0	0
40	1	7	18	22	489	160	10.1	35	ABarapppp	228	140	0	0		0	0	0	0	0
41	1	16	183	-1	367	194	13.4	32	MSpppap	297	-1003	0	0		0	0	0	0	0
42	1	20	161	-1	524	144	19.7	38	ABpraapaa	-162	0	0	0		0	0	0	0	0
43	1	134	52	-1	673	299	13.5	35	ABalaaaar	320	173	0	0		0	0	0	0	0
44	1	151	66	-1	389	118	11.6	31	ABprppaaa	301	42	0	0		0	0	0	0	0
45	1	183	192	-1	383	283	23.4	39	ABarppaaa	396	-705	0	0		0	0	0	0	0
46	1	39	60	-1	446	381	6.0	35	ABalppapp	288	-815	0	0		0	0	0	0	0
47	1	140	180	-1	408	265	6.5	34	MSpapaa	332	77	0	0		0	0	0	0	0
48	1	72	82	92	570	282	10.5	35	ABaraappa	212	149	0	0		0	0	0	0	0
49	1	73	95	-1	405	435	10.2	34	ABplpaaap	309	312	0	0		0	0	0	0	0
50	1	194	58	205	525	321	12.0	33	ABaraapap	226	-805	0	0		0	0	0	0	0
51	1	107	62	-1	359	97	9.8	33	ABprppaap	240	0	0	0		0	0	0	0	0
52	1	171	189	-1	433	369	13.6	32	MSapapa	327	1031	0	0		0	0	0	0	0
53	1	160	165	-1	609	380	11.1	34	ABalpaapap	343	993	0	0		0	0	0	0	0
54	1	53	108	-1	473	136	21.6	36	ABpraapap	96	0	0	0		0	0	0	0	0
55	1	44	36	-1	463	127	12.4	34	ABprpaaaa	8	0	0	0		0	0	0	0	0
56	1	55	115	-1	545	148	11.3	34	ABpraaaap	561	0	0	0		0	0	0	0	0
57	1	165	77	-1	430	96	11.9	34	ABprpaaap	337	0	0	0		0	0	0	0	0
58	1	91	181	-1	120	334	13.6	34	ABplapppp	-69	0	0	0		0	0	0	0	0
59	1	175	154	-1	325	289	4.4	30	MSaappa	291	799	0	0		0	0	0	0	0
60	1	28	150	-1	600	319	12.8	34	ABaraaaap	303	98	0	0		0	0	0	0	0
61	1	116	25	-1	214	352	6.6	34	ABplppppa	322	-182	0	0		0	0	0	0	0
62	1	90	49	-1	578	246	21.7	37	ABalapppa	377	811	0	0		0	0	0	0	0
63	1	29	64	-1	580	182	18.9	39	ABalaappp	368	-955	0	0		0	0	0	0	0
64	1	172	142	-1	538	406	21.2	38	ABalapapp	365	271	0	0		0	0	0	0	0
65	1	101	48	-1	659	322	17.8	36	ABalaaapa	357	-1242	0	0		0	0	0	0	0
66	1	97	100	-1	361	92	17.9	38	ABpraappp	364	-77	0	0		0	0	0	0	0
67	1	163	156	-1	294	295	9.3	36	Daa	316	208	0	0		0	0	0	0	0
68	1	92	201	-1	314	221	18.4	40	Earp	393	-737	0	0		0	0	0	0	0
69	1	31	98	-1	313	425	17.0	38	ABplaappp	-66	0	0	0		0	0	0	0	0
70	1	123	167	-1	353	396	23.0	35	ABplapaaa	344	1232	0	0		0	0	0	0	0
71	1	89	107	-1	403	393	7.7	33	ABplpapaa	327	117	0	0		0	0	0	0	0
72	1	105	194	-1	517	364	5.2	27	ABalpapapp	186	80	0	0		0	0	0	0	0
73	1	5	13	-1	597	395	19.3	37	ABalapaap	309	0	0	0		0	0	0	0	0
74	1	19	151	-1	477	187	16.2	33	MSppapa	299	988	0	0		0	0	0	0	0
75	1	1	106	-1	483	213	23.6	37	ABarpapap	311	47	0	0		0	0	0	0	0
76	1	62	199	-1	512	241	5.7	25	ABarapapaa	173	0	0	0		0	0	0	0	0
77	1	87	190	198	580	333	8.2	36	ABaraapaa	302	0	0	0		0	0	0	0	0
78	1	70	104	-1	486	271	24.5	35	ABarpaapa	-54	0	0	0		0	0	0	0	0
79	1	61	31	-1	373	437	13.7	34	ABplpaapp	399	0	0	0		0	0	0	0	0
80	1	191	109	-1	493	203	4.6	32	ABarappaa	298	0	0	0		0	0	0	0	0
81	1	125	145	-1	388	354	10.8	32	MSappaa	280	129	0	0		0	0	0	0	0
82	1	129	79	-1	512	378	23.8	37	ABplaaaaa	351	724	0	0		0	0	0	0	0
83	1	8	43	-1	461	163	5.5	36	ABarappap	321	1130	0	0		0	0	0	0	0
84	1	24	54	-1	351	369	14.1	34	MSapppa	334	113	0	0		0	0	0	0	0
85	1	48	144	-1	233	394	17.7	37	ABplappaa	360	88	0	0		0	0	0	0	0
86	1	152	80	-1	213	388	14.3	35	ABplppapp	341	-1033	0	0		0	0	0	0	0
87	1	84	50	-1	597	270	5.8	31	ABaraaapap	292	791	0	0		0	0	0	0	0
88	1	15	93	-1	640	240	13.1	34	ABalaapaa	25	0	0	0		0	0	0	0	0
89	1	109	12	-1	515	140	14.8	32	ABpraaapa	320	722	0	0		0	0	0	0	0
90	1	135	197	-1	338	263	9.8	34	Z3	340	-995	0	0		0	0	0	0	0
91	1	144	174	-1	179	353	19.3	39	ABplappap	382	184	0	0		0	0	0	0	0
92	1	195	146	-1	635	284	8.4	29	ABaraaapaa	275	-856	0	0		0	0	0	0	0
93	1	12	4	-1	638	323	6.4	33	ABalpaaaa	-137	0	0	0		0	0	0	0	0
94	1	132	51	-1	318	101	11.2	33	ABprppapa	152	0	0	0		0	0	0	0	0
95	1	181	143	-1	253	152	4.6	33	ABprppppp	336	-1080	0	0		0	0	0	0	0
96	1	30	136	-1	323	100	20.3	36	ABprapaap	358	-328	0	0		0	0	0	0	0
97	1	49	78	-1	312	293	15.3	41	Ealp	368	-239	0	0		0	0	0	0	0
98	1	50	87	-1	508	236	17.1	35	MSpaaap	354	803	0	0		0	0	0	0	0
99	1	36	45	-1	147	213	5.2	35	Cpppa	349	752	0	0		0	0	0	0	0
100	1	184	99	-1	183	115	18.6	37	ABarppppp	374	1159	0	0		0	0	0	0	0
101	1	46	55	-1	230	385	10.2	35	ABplpppaa	322	-36	0	0		0	0	0	0	0
102	1	130	47	-1	305	165	23.2	37	ABarpppap	376	166	0	0		0	0	0	0	0
103	1	6	123	-1	160	355	15.4	35	ABplapppa	17	0	0	0		0	0	0	0	0
104	1	189	5	-1	599	314	17.3	36	MSaaaaa	80	0	0	0		0	0	0	0	0
105	1	82	133	-1	446	180	22.3	32	ABarpappa	149	0	0	0		0	0	0	0	0
106	1	110	27	-1	344	211	5.0	29	MSpappa	-195	0	0	0		0	0	0	0	0
107	1	127	120	-1	496	330	8.4	31	ABalpapppa	271	84	0	0		0	0	0	0	0
108	1	119	10	-1	274	359	5.4	34	ABplpappp	441	0	0	0		0	0	0	0	0
109	1	147	59	-1	436	216	6.2	32	ABarapappp	152	0	0	0		0	0	0	0	0
110	1	51	152	-1	256	143	23.1	39	ABarppppa	391	1860	0	0		0	0	0	0	0
111	1	93	118	-1	423	347	22.9	36	ABplaaapa	363	488	0	0		0	0	0	0	0
112	1	34	110	-1	118	248	23.0	39	Caaap	364	158	0	0		0	0	0	0	0
113	1	193	196	-1	283	346	15.5	35	MSapppp	310	93	0	0		0	0	0	0	0
114	1	105	63	-1	552	396	5.9	28	ABalpapapa	198	1005	0	0		0	0	0	0	0
115	1	161	138	-1	624	207	13.8	37	ABalaapap	337	73	0	0		0	0	0	0	0
116	1	164	16	-1	535	302	17.4	36	MSaaaap	323	485	0	0		0	0	0	0	0
117	1	32	101	-1	412	315	8.3	35	MSaapaa	329	263	0	0		0	0	0	0	0
118	1	176	56	-1	329	256	24.0	41	ABarppaap	419	376	0	0		0	0	0	0	0
119	1	4	191	-1	366	158	15.0	34	MSppppa	266	1072	0	0		0	0	0	0	0
120	1	66	89	-1	480	111	17.2	35	ABpraaapp	220	0	0	0		0	0	0	0	0
121	1	59	187	-1	665	351	14.8	36	ABalaaaal	131	0	0	0		0	0	0	0	0
122	1	60	85	-1	390	89	14.7	34	ABprpaapp	222	0	0	0		0	0	0	0	0
123	1	121	96	-1	487	337	4.7	33	ABalpappap	297	-874	0	0		0	0	0	0	0
124	1	182	113	-1	477	240	13.5	36	MSpaapa	335	502	0	0		0	0	0	0	0
125	1	76	17	-1	201	85	14.3	36	ABprappap	67	0	0	0		0	0	0	0	0
126	1	139	33	-1	378	445	19.5	38	ABplaappa	299	0	0	0		0	0	0	0	0
127	1	117	153	-1	215	256	18.4	44	Epla	449	-508	0	0		0	0	0	0	0
128	1	88	97	-1	370	378	6.4	33	ABplpapap	320	-254	0	0		0	0	0	0	0
129	1	200	57	-1	611	271	22.9	37	ABalappap	318	677	0	0		0	0	0	0	0
130	1	156	38	-1	600	201	16.5	34	ABalaappa	350	0	0	0		0	0	0	0	0
131	1	143	37	-1	342	419	10.2	34	ABplppaaa	304	535	0	0		0	0	0	0	0
132	1	141	166	-1	175	288	6.7	33	Capap	321	-35	0	0		0	0	0	0	0
133	1	154	94	-1	316	145	17.4	34	MSppppp	275	486	0	0		0	0	0	0	0
134	1	96	140	-1	529	357	9.5	30	ABalpappaa	346	0	0	0		0	0	0	0	0
135	1	106	159	-1	425	145	8.9	34	ABprpapaa	-108	0	0	0		0	0	0	0	0
136	1	113	204	-1	405	169	14.5	30	MSpppaa	297	-267	0	0		0	0	0	0	0
137	1	47	26	-1	555	235	4.8	33	ABarapaaa	317	0	0	0		0	0	0	0	0
138	1	178	105	-1	280	271	4.8	32	MSaappp	325	-1087	0	0		0	0	0	0	0
139	1	186	65	-1	83	162	13.7	38	Cpapa	372	-229	0	0		0	0	0	0	0
140	1	9	71	-1	360	178	24.3	36	ABarpppaa	364	183	0	0		0	0	0	0	0
141	1	145	200	-1	378	361	16.7	34	MSapapp	292	67	0	0		0	0	0	0	0
142	1	179	40	-1	600	351	4.9	33	ABalpaaap	39	0	0	0		0	0	0	0	0
143	1	166	195	-1	213	78	19.4	35	ABprapapp	350	-1633	0	0		0	0	0	0	0
144	1	57	19	-1	171	372	10.5	34	ABplpppap	-62	0	0	0		0	0	0	0	0
145	1	104	111	-1	269	102	12.6	35	ABprppapp	446	0	0	0		0	0	0	0	0
146	1	10	193	-1	493	320	16.5	37	MSaaapa	369	-170	0	0		0	0	0	0	0
147	1	3	41	-1	323	140	5.2	35	ABprpappp	184	0	0	0		0	0	0	0	0
148	1	197	28	-1	221	168	8.1	35	Cppaa	100	0	0	0		0	0	0	0	0
149	1	67	75	-1	324	185	10.6	37	Dpa	370	332	0	0		0	0	0	0	0
150	1	177	74	-1	443	182	13.5	32	MSppapp	311	-69	0	0		0	0	0	0	0
151	1	180	61	-1	225	363	22.5	38	ABplapapp	209	0	0	0		0	0	0	0	0
152	1	115	68	-1	264	83	20.5	36	ABprapapa	368	-24	0	0		0	0	0	0	0
153	1	98	169	-1	469	355	11.6	31	MSapaap	319	472	0	0		0	0	0	0	0
154	1	103	171	-1	186	320	10.8	33	Cappa	-30	0	0	0		0	0	0	0	0
155	1	142	175	-1	398	403	19.3	32	ABalpppppp	260	-53	0	0		0	0	0	0	0
156	1	136	53	-1	417	412	23.8	38	ABplaapap	374	826	0	0		0	0	0	0	0
157	1	11	160	-1	654	344	10.2	30	ABalpaapaa	296	243	0	0		0	0	0	0	0
158	1	56	182	-1	397	149	5.4	36	ABprpapap	276	-621	0	0		0	0	0	0	0
159	1	108	67	-1	476	351	23.4	36	ABplaaaap	343	-345	0	0		0	0	0	0	0
160	1	155	164	-1	482	442	14.9	34	ABalpppap	199	0	0	0		0	0	0	0	0
161	1	170	173	-1	81	207	9.9	37	Cpapp	152	0	0	0		0	0	0	0	0
162	1	150	125	-1	594	419	12.7	31	ABalpaappa	255	457	0	0		0	0	0	0	0
163	1	168	148	-1	368	181	5.5	36	ABprpappa	284	902	0	0		0	0	0	0	0
164	1	159	21	-1	183	190	11.4	41	Eprp	412	-116	0	0		0	0	0	0	0
165	1	102	8	-1	267	274	24.2	41	ABarppapa	406	907	0	0		0	0	0	0	0
166	1	192	157	-1	117	144	18.8	38	Cpaap	378	1436	0	0		0	0	0	0	0
167	1	111	30	-1	476	271	9.1	30	ABaraapppp	159	0	0	0		0	0	0	0	0
168	1	94	139	-1	578	359	22.8	37	ABalapapa	-126	0	0	0		0	0	0	0	0
169	1	77	102	-1	152	341	6.1	35	ABplppppp	304	561	0	0		0	0	0	0	0
170	1	80	141	-1	199	308	22.5	38	ABarppapp	358	325	0	0		0	0	0	0	0
171	1	169	147	-1	435	266	24.0	41	ABarpaapp	-93	0	0	0		0	0	0	0	0
172	1	35	114	-1	577	257	16.2	36	MSpaaaa	151	0	0	0		0	0	0	0	0
173	0	199	-1	-1	69	162	7.1	27		28	0	0	0		0	0	0	0	0
174	1	146	126	-1	332	351	10.3	30	MSappap	227	0	0	0		0	0	0	0	0
175	1	137	7	-1	491	394	7.6	34	ABalppapa	271	990	0	0		0	0	0	0	0
176	1	69	23	-1	419	125	15.7	34	ABprpaapa	315	1078	0	0		0	0	0	0	0
177	1	58	6	-1	535	434	17.4	34	ABalpppaa	-135	0	0	0		0	0	0	0	0
178	1	43	131	-1	219	112	5.6	33	ABprpppap	160	0	0	0		0	0	0	0	0
179	1	52	14	-1	648	262	18.4	34	ABalaaapp	-120	0	0	0		0	0	0	0	0
180	1	42	11	-1	455	374	17.6	32	ABalpppppa	280	456	0	0		0	0	0	0	0
181	1	13	122	-1	80	266	13.5	36	Caapp	-32	0	0	0		0	0	0	0	0
182	1	131	3	-1	528	197	8.4	33	ABarapppa	333	-204	0	0		0	0	0	0	0
183	1	185	116	-1	403	315	17.2	40	Eala	348	0	0	0		0	0	0	0	0
184	1	196	163	-1	545	375	14.6	34	MSapaaa	341	-55	0	0		0	0	0	0	0
185	1	95	186	-1	133	276	8.1	35	Cappp	324	-554	0	0		0	0	0	0	0
186	1	23	20	-1	588	219	8.2	34	ABaraaapp	-265	0	0	0		0	0	0	0	0
187	1	149	91	-1	82	242	19.4	38	Caapa	144	0	0	0		0	0	0	0	0
188	1	100	42	-1	531	226	24.4	37	ABarpapaa	363	-1264	0	0		0	0	0	0	0
189	1	26	83	-1	353	342	22.7	38	ABplaaapp	374	2160	0	0		0	0	0	0	0
190	1	187	121	-1	202	236	24.4	39	Caaaa	389	280	0	0		0	0	0	0	0
191	1	138	179	-1	473	255	4.6	27	ABarapapap	149	0	0	0		0	0	0	0	0
192	1	40	35	-1	273	358	23.6	40	ABplapapa	107	0	0	0		0	0	0	0	0
193	1	74	203	-1	144	170	7.2	34	Cppap	331	-28	0	0		0	0	0	0	0
194	1	118	132	-1	401	165	22.7	35	ABarpappp	328	186	0	0		0	0	0	0	0
195	1	27	76	-1	366	121	22.4	35	ABprapaaa	322	-447	0	0		0	0	0	0	0
196	1	38	207	-1	523	282	23.3	36	ABarpaaap	316	1009	0	0		0	0	0	0	0
197	1	162	168	-1	241	268	11.8	37	Dap	368	174	0	0		0	0	0	0	0
198	1	153	158	-1	326	355	5.2	35	ABplpappa	345	13	0	0		0	0	0	0	0
199	1	173	39	-1	489	407	17.5	35	ABalppppa	292	782	0	0		0	0	0	0	0
200	1	99	134	-1	530	201	20.0	36	ABalapppp	349	1076	0	0		0	0	0	0	0
201	1	124	2	-1	525	255	11.4	29	ABaraapppa	220	-95	0	0		0	0	0	0	0
