# Supplementary material for: The AP-2 Transcription Factor APTF-2 Is Required for Neuroblast and Epidermal Morphogenesis in Caenorhabditis elegans Embryogenesis
Source: PLoS Genet. 2016 May 13;12(5):e1006048. doi: 10.1371/journal.pgen.1006048 (PMC4866721; doi:10.1371/journal.pgen.1006048)
Supplement: S6 Text — (ZIP) [file pgen.1006048.s034.zip › nuclei/t114-nuclei]

1	1	16	173	-1	459	305	12.7	31	MSaaapp	280	-472	0	0		0	0	0	0	0
2	1	201	40	-1	520	261	11.4	29	ABaraapppa	295	-574	0	0		0	0	0	0	0
3	1	182	74	-1	536	200	8.1	32	ABarapppa	311	0	0	0		0	0	0	0	0
4	1	93	197	-1	641	326	6.3	35	ABalpaaaa	-150	0	0	0		0	0	0	0	0
5	1	104	190	-1	602	312	17.2	37	MSaaaaa	378	272	0	0		0	0	0	0	0
6	1	177	112	-1	529	433	17.9	34	ABalpppaa	234	195	0	0		0	0	0	0	0
7	1	175	147	-1	491	393	7.6	33	ABalppapa	293	50	0	0		0	0	0	0	0
8	1	165	139	-1	264	279	24.1	40	ABarppapa	405	737	0	0		0	0	0	0	0
9	0	78	-1	-1	516	272	25.5	30		-79	0	0	0		0	0	0	0	0
10	1	108	33	-1	276	358	5.3	35	ABplpappp	329	124	0	0		0	0	0	0	0
11	1	180	75	-1	453	369	17.6	32	ABalpppppa	249	154	0	0		0	0	0	0	0
12	1	89	93	-1	519	144	14.6	33	ABpraaapa	366	0	0	0		0	0	0	0	0
13	1	73	202	-1	588	405	19.9	37	ABalapaap	350	1006	0	0		0	0	0	0	0
14	1	179	15	-1	648	259	18.2	34	ABalaaapp	170	0	0	0		0	0	0	0	0
15	1	23	136	-1	470	426	22.2	39	ABplaapaa	368	-877	0	0		0	0	0	0	0
16	1	116	20	-1	532	299	17.6	35	MSaaaap	327	827	0	0		0	0	0	0	0
17	1	125	106	-1	202	92	14.3	36	ABprappap	129	0	0	0		0	0	0	0	0
18	1	40	46	-1	514	164	10.6	27	ABarappppa	194	762	0	0		0	0	0	0	0
19	1	144	145	-1	172	368	10.6	34	ABplpppap	288	-797	0	0		0	0	0	0	0
20	1	186	151	-1	589	229	8.0	34	ABaraaapp	354	0	0	0		0	0	0	0	0
21	1	164	179	-1	191	190	11.5	42	Eprp	411	658	0	0		0	0	0	0	0
22	1	40	39	-1	469	164	9.6	28	ABarappppp	124	0	0	0		0	0	0	0	0
23	1	176	26	-1	423	126	15.8	34	ABprpaapa	287	459	0	0		0	0	0	0	0
24	1	18	31	-1	586	173	12.4	34	ABpraaaaa	-5	0	0	0		0	0	0	0	0
25	1	61	187	-1	220	359	6.7	34	ABplppppa	112	0	0	0		0	0	0	0	0
26	1	137	195	-1	553	236	4.8	33	ABarapaaa	65	0	0	0		0	0	0	0	0
27	1	106	10	-1	340	220	5.0	30	MSpappa	249	-514	0	0		0	0	0	0	0
28	1	148	64	-1	225	172	7.7	35	Cppaa	343	-5	0	0		0	0	0	0	0
29	1	13	59	-1	423	430	14.5	35	ABplpaapa	-128	0	0	0		0	0	0	0	0
30	1	167	193	-1	470	272	9.0	29	ABaraapppp	254	119	0	0		0	0	0	0	0
31	1	79	35	-1	371	436	14.1	35	ABplpaapp	184	0	0	0		0	0	0	0	0
32	1	20	36	-1	638	289	11.8	34	ABaraaaaa	436	0	0	0		0	0	0	0	0
33	1	126	210	-1	385	444	20.1	38	ABplaappa	345	939	0	0		0	0	0	0	0
34	1	15	34	-1	590	405	7.9	34	ABalpapaa	94	0	0	0		0	0	0	0	0
35	1	192	89	-1	263	355	23.4	38	ABplapapa	381	216	0	0		0	0	0	0	0
36	1	55	149	-1	467	131	12.6	34	ABprpaaaa	76	0	0	0		0	0	0	0	0
37	1	131	51	-1	339	419	10.4	34	ABplppaaa	339	120	0	0		0	0	0	0	0
38	1	130	61	-1	603	214	16.5	33	ABalaappa	336	-89	0	0		0	0	0	0	0
39	1	199	53	122	480	403	17.6	35	ABalppppa	140	0	0	0		0	0	0	0	0
40	1	142	69	-1	595	358	5.1	33	ABalpaaap	226	-806	0	0		0	0	0	0	0
41	1	147	16	-1	327	145	5.2	33	ABprpappp	329	-213	0	0		0	0	0	0	0
42	1	188	204	-1	532	224	23.9	37	ABarpapaa	369	59	0	0		0	0	0	0	0
43	1	83	4	-1	457	163	5.5	35	ABarappap	352	1479	0	0		0	0	0	0	0
44	1	27	58	-1	421	113	20.6	36	ABpraappa	53	0	0	0		0	0	0	0	0
45	1	99	13	-1	143	219	5.3	34	Cpppa	-167	0	0	0		0	0	0	0	0
46	1	21	79	-1	536	406	11.3	32	ABalpaappp	505	0	0	0		0	0	0	0	0
47	1	102	157	-1	303	171	23.3	38	ABarpppap	385	-895	0	0		0	0	0	0	0
48	1	65	28	-1	659	323	18.3	36	ABalaaapa	138	0	0	0		0	0	0	0	0
49	1	62	6	-1	575	249	21.7	37	ABalapppa	361	367	0	0		0	0	0	0	0
50	1	87	130	-1	591	278	5.7	31	ABaraaapap	306	479	0	0		0	0	0	0	0
51	1	94	188	-1	321	97	11.4	33	ABprppapa	98	0	0	0		0	0	0	0	0
52	1	43	43	-1	673	307	14.2	34	ABalaaaar	158	0	0	0		0	0	0	0	0
53	1	156	181	-1	414	411	24.0	38	ABplaapap	388	855	0	0		0	0	0	0	0
54	1	84	45	-1	348	373	14.3	33	MSapppa	335	1080	0	0		0	0	0	0	0
55	1	101	21	-1	229	388	10.6	35	ABplpppaa	173	0	0	0		0	0	0	0	0
56	1	118	159	-1	320	256	24.3	40	ABarppaap	397	550	0	0		0	0	0	0	0
57	1	129	125	-1	611	274	22.5	37	ABalappap	289	1002	0	0		0	0	0	0	0
58	1	50	63	-1	502	313	10.5	29	ABaraapapp	258	139	0	0		0	0	0	0	0
59	1	109	29	-1	431	219	5.7	32	ABarapappp	305	79	0	0		0	0	0	0	0
60	1	46	54	81	445	380	6.5	36	ABalppapp	238	440	0	0		0	0	0	0	0
61	1	151	172	-1	217	360	22.0	37	ABplapapp	228	0	0	0		0	0	0	0	0
62	1	51	80	-1	363	97	10.2	34	ABprppaap	124	0	0	0		0	0	0	0	0
63	1	114	105	-1	551	411	7.1	28	ABalpapapa	198	-256	0	0		0	0	0	0	0
64	1	63	174	-1	586	183	18.6	37	ABalaappp	105	0	0	0		0	0	0	0	0
65	1	139	119	-1	83	162	13.7	38	Cpapa	378	-851	0	0		0	0	0	0	0
66	1	44	124	-1	393	119	12.2	33	ABprppaaa	334	-1517	0	0		0	0	0	0	0
67	1	159	161	-1	473	342	23.3	36	ABplaaaap	26	0	0	0		0	0	0	0	0
68	1	152	107	-1	261	80	20.5	36	ABprapapa	105	0	0	0		0	0	0	0	0
69	1	34	143	-1	306	404	9.2	34	ABplppaap	326	-156	0	0		0	0	0	0	0
70	1	39	11	-1	260	92	8.4	33	ABprpppaa	106	0	0	0		0	0	0	0	0
71	1	140	18	-1	361	177	24.4	37	ABarpppaa	372	-21	0	0		0	0	0	0	0
72	1	22	82	-1	422	230	18.2	42	Eara	417	513	0	0		0	0	0	0	0
73	1	1	141	-1	519	200	13.9	32	MSppaap	314	-235	0	0		0	0	0	0	0
74	1	150	191	-1	446	182	13.7	31	MSppapp	305	346	0	0		0	0	0	0	0
75	1	149	165	-1	327	180	10.5	36	Dpa	330	873	0	0		0	0	0	0	0
76	1	195	94	-1	365	117	22.5	35	ABprapaaa	357	31	0	0		0	0	0	0	0
77	1	57	83	-1	437	100	12.1	32	ABprpaaap	-1	0	0	0		0	0	0	0	0
78	1	97	66	-1	311	290	15.3	40	Ealp	399	-675	0	0		0	0	0	0	0
79	1	82	189	-1	512	371	24.3	37	ABplaaaaa	354	735	0	0		0	0	0	0	0
80	1	86	65	-1	217	390	14.4	37	ABplppapp	377	91	0	0		0	0	0	0	0
81	1	29	120	-1	294	124	7.4	33	ABprppppa	332	445	0	0		0	0	0	0	0
82	1	48	156	-1	552	279	11.4	29	ABaraappap	199	104	0	0		0	0	0	0	0
83	1	189	129	-1	350	339	23.1	38	ABplaaapp	368	-308	0	0		0	0	0	0	0
84	1	3	132	-1	444	421	10.5	33	ABplpaaaa	317	-377	0	0		0	0	0	0	0
85	1	122	7	-1	396	88	14.9	35	ABprpaapp	320	-157	0	0		0	0	0	0	0
86	1	26	209	-1	308	382	20.0	36	ABplapaap	405	0	0	0		0	0	0	0	0
87	1	98	207	-1	505	237	16.7	34	MSpaaap	340	826	0	0		0	0	0	0	0
88	1	9	109	-1	485	223	8.2	29	ABarapappa	246	-849	0	0		0	0	0	0	0
89	1	120	44	-1	485	114	16.8	37	ABpraaapp	337	-5	0	0		0	0	0	0	0
90	1	37	144	-1	503	435	10.4	32	ABalppaap	-86	0	0	0		0	0	0	0	0
91	1	187	194	-1	81	241	19.5	37	Caapa	367	205	0	0		0	0	0	0	0
92	1	48	19	-1	593	296	10.1	28	ABaraappaa	200	716	0	0		0	0	0	0	0
93	1	88	185	-1	640	246	13.7	33	ABalaapaa	288	363	0	0		0	0	0	0	0
94	1	133	206	-1	314	144	17.5	33	MSppppp	331	1364	0	0		0	0	0	0	0
95	1	49	5	-1	405	440	10.3	35	ABplpaaap	315	0	0	0		0	0	0	0	0
96	1	123	73	-1	484	337	4.3	33	ABalpappap	318	380	0	0		0	0	0	0	0
97	1	128	85	-1	371	381	6.4	34	ABplpapap	92	0	0	0		0	0	0	0	0
98	1	69	192	-1	319	422	17.4	38	ABplaappp	373	3	0	0		0	0	0	0	0
99	1	100	170	-1	178	111	18.3	37	ABarppppp	272	0	0	0		0	0	0	0	0
100	1	66	117	-1	359	93	17.9	39	ABpraappp	-98	0	0	0		0	0	0	0	0
101	1	117	37	-1	415	320	8.5	35	MSaapaa	341	1223	0	0		0	0	0	0	0
102	1	169	135	-1	154	342	6.2	36	ABplppppp	315	-61	0	0		0	0	0	0	0
103	1	33	114	-1	178	139	23.7	40	Cpaaa	405	-494	0	0		0	0	0	0	0
104	1	78	178	-1	476	264	23.7	37	ABarpaapa	376	250	0	0		0	0	0	0	0
105	1	138	23	-1	283	270	5.2	32	MSaappp	325	-488	0	0		0	0	0	0	0
106	1	75	183	-1	483	211	23.5	37	ABarpapap	339	1303	0	0		0	0	0	0	0
107	1	71	67	-1	401	396	7.8	33	ABplpapaa	-164	0	0	0		0	0	0	0	0
108	1	54	154	-1	477	137	21.5	36	ABpraapap	327	337	0	0		0	0	0	0	0
109	1	80	57	-1	492	196	4.7	33	ABarappaa	290	92	0	0		0	0	0	0	0
110	1	112	196	-1	117	239	23.3	39	Caaap	397	449	0	0		0	0	0	0	0
111	1	145	30	-1	271	98	12.3	36	ABprppapp	408	0	0	0		0	0	0	0	0
112	1	30	3	-1	623	326	22.4	34	ABalappaa	162	0	0	0		0	0	0	0	0
113	1	124	2	-1	477	238	13.2	34	MSpaapa	340	47	0	0		0	0	0	0	0
114	1	172	91	-1	573	261	16.1	35	MSpaaaa	349	143	0	0		0	0	0	0	0
115	1	56	12	-1	552	149	11.5	34	ABpraaaap	177	0	0	0		0	0	0	0	0
116	1	183	168	-1	396	309	17.2	41	Eala	404	118	0	0		0	0	0	0	0
117	1	4	32	-1	207	95	10.2	34	ABprapppa	708	0	0	0		0	0	0	0	0
118	1	111	176	-1	424	350	22.9	37	ABplaaapa	340	-1218	0	0		0	0	0	0	0
119	1	24	102	-1	426	215	12.8	28	MSpaapp	282	731	0	0		0	0	0	0	0
120	1	107	110	-1	494	336	8.2	31	ABalpapppa	288	-212	0	0		0	0	0	0	0
121	1	190	96	-1	198	236	24.0	39	Caaaa	386	388	0	0		0	0	0	0	0
122	1	181	146	-1	80	271	13.2	37	Caapp	341	576	0	0		0	0	0	0	0
123	1	103	1	-1	160	351	15.5	36	ABplapppa	284	0	0	0		0	0	0	0	0
124	1	10	100	-1	621	375	18.9	36	ABalapaaa	356	-393	0	0		0	0	0	0	0
125	1	162	167	-1	600	419	13.4	32	ABalpaappa	148	0	0	0		0	0	0	0	0
126	1	174	158	-1	335	349	10.8	30	MSappap	276	-84	0	0		0	0	0	0	0
127	1	7	200	-1	538	313	24.5	37	ABarpaaaa	90	0	0	0		0	0	0	0	0
128	1	11	164	-1	436	313	5.0	31	ABalpapppp	-299	0	0	0		0	0	0	0	0
129	1	32	90	-1	543	283	6.1	28	ABarapaapa	172	0	0	0		0	0	0	0	0
130	1	25	24	-1	173	114	8.4	34	ABprapppp	319	0	0	0		0	0	0	0	0
131	1	178	22	-1	219	117	5.4	33	ABprpppap	428	0	0	0		0	0	0	0	0
132	1	194	182	-1	402	165	23.1	36	ABarpappp	352	363	0	0		0	0	0	0	0
133	1	105	25	-1	450	177	22.2	33	ABarpappa	322	1137	0	0		0	0	0	0	0
134	1	200	208	-1	537	206	19.8	35	ABalapppp	278	0	0	0		0	0	0	0	0
135	1	6	47	-1	362	295	5.9	31	MSaapap	316	211	0	0		0	0	0	0	0
136	1	96	121	-1	318	99	20.5	35	ABprapaap	356	-628	0	0		0	0	0	0	0
137	1	19	155	-1	556	437	14.0	33	ABalppaaa	328	748	0	0		0	0	0	0	0
138	1	115	113	-1	629	206	13.4	34	ABalaapap	337	817	0	0		0	0	0	0	0
139	1	168	203	-1	579	363	23.3	37	ABalapapa	164	0	0	0		0	0	0	0	0
140	1	134	99	-1	533	362	9.5	29	ABalpappaa	273	-719	0	0		0	0	0	0	0
141	1	170	205	-1	192	302	22.3	39	ABarppapp	94	0	0	0		0	0	0	0	0
142	1	64	87	-1	532	401	21.3	38	ABalapapp	379	-337	0	0		0	0	0	0	0
143	1	95	133	-1	257	152	4.9	34	ABprppppp	297	10	0	0		0	0	0	0	0
144	1	85	128	-1	235	395	17.8	39	ABplappaa	396	1066	0	0		0	0	0	0	0
145	1	81	118	-1	389	353	10.8	31	MSappaa	147	0	0	0		0	0	0	0	0
146	1	92	98	-1	638	285	7.9	29	ABaraaapaa	286	31	0	0		0	0	0	0	0
147	1	171	166	-1	427	256	23.7	39	ABarpaapp	389	674	0	0		0	0	0	0	0
148	1	163	17	-1	368	181	5.5	34	ABprpappa	-43	0	0	0		0	0	0	0	0
149	1	32	14	-1	514	283	6.9	29	ABarapaapp	192	-116	0	0		0	0	0	0	0
150	1	60	49	-1	603	324	12.9	33	ABaraaaap	337	-521	0	0		0	0	0	0	0
151	1	74	56	-1	483	188	15.8	33	MSppapa	279	16	0	0		0	0	0	0	0
152	1	110	142	-1	256	135	23.4	39	ABarppppa	370	26	0	0		0	0	0	0	0
153	1	127	38	-1	212	254	18.6	43	Epla	436	213	0	0		0	0	0	0	0
154	1	59	131	-1	327	286	4.3	30	MSaappa	264	474	0	0		0	0	0	0	0
155	1	35	116	-1	277	171	13.0	38	Dpp	362	-121	0	0		0	0	0	0	0
156	1	67	9	-1	296	295	9.5	37	Daa	371	-486	0	0		0	0	0	0	0
157	1	166	92	-1	116	144	18.8	39	Cpaap	124	0	0	0		0	0	0	0	0
158	1	198	126	-1	330	350	5.4	35	ABplpappa	348	235	0	0		0	0	0	0	0
159	1	135	101	-1	421	148	9.1	35	ABprpapaa	465	0	0	0		0	0	0	0	0
160	1	157	123	-1	656	343	10.4	30	ABalpaapaa	301	650	0	0		0	0	0	0	0
161	1	42	52	-1	529	143	19.5	37	ABpraapaa	376	-207	0	0		0	0	0	0	0
162	1	8	97	-1	275	227	12.2	35	Z2	336	37	0	0		0	0	0	0	0
163	1	184	175	-1	551	377	15.1	34	MSapaaa	309	-1234	0	0		0	0	0	0	0
164	1	160	41	103	474	440	15.2	33	ABalpppap	187	0	0	0		0	0	0	0	0
165	1	53	104	-1	612	375	10.8	33	ABalpaapap	318	-1205	0	0		0	0	0	0	0
166	1	132	95	-1	178	290	6.1	33	Capap	299	-1187	0	0		0	0	0	0	0
167	1	70	88	-1	351	395	22.8	34	ABplapaaa	344	-27	0	0		0	0	0	0	0
168	1	197	137	-1	242	273	12.1	38	Dap	349	165	0	0		0	0	0	0	0
169	1	153	72	-1	475	361	11.8	32	MSapaap	80	0	0	0		0	0	0	0	0
170	1	28	78	-1	269	67	15.5	35	ABprappaa	349	-852	0	0		0	0	0	0	0
171	1	154	186	-1	185	317	10.4	33	Cappa	208	0	0	0		0	0	0	0	0
172	1	38	86	-1	184	237	13.3	42	Eplp	-222	0	0	0		0	0	0	0	0
173	1	161	127	-1	79	208	9.8	37	Cpapp	747	0	0	0		0	0	0	0	0
174	1	91	184	-1	173	350	19.3	39	ABplappap	397	-1392	0	0		0	0	0	0	0
175	1	155	163	-1	394	398	19.3	33	ABalpppppp	287	294	0	0		0	0	0	0	0
176	1	12	152	-1	562	215	13.3	32	MSppaaa	-95	0	0	0		0	0	0	0	0
177	1	5	77	-1	250	306	7.9	34	Capaa	-92	0	0	0		0	0	0	0	0
178	1	14	108	-1	243	174	18.6	41	Epra	413	-285	0	0		0	0	0	0	0
179	1	191	62	-1	474	251	4.4	27	ABarapapap	271	128	0	0		0	0	0	0	0
180	1	47	111	-1	409	270	6.4	34	MSpapaa	173	0	0	0		0	0	0	0	0
181	1	58	50	-1	121	337	13.3	35	ABplapppp	242	0	0	0		0	0	0	0	0
182	1	158	180	-1	400	146	5.3	33	ABprpapap	-147	0	0	0		0	0	0	0	0
183	1	41	201	-1	366	192	13.4	33	MSpppap	327	935	0	0		0	0	0	0	0
184	1	36	177	-1	103	261	6.3	34	Cpppp	341	-603	0	0		0	0	0	0	0
185	1	31	68	-1	288	211	5.7	35	MSpappp	65	0	0	0		0	0	0	0	0
186	1	185	76	-1	136	280	7.8	35	Cappp	307	81	0	0		0	0	0	0	0
187	1	121	160	-1	660	359	15.2	36	ABalaaaal	336	2028	0	0		0	0	0	0	0
188	1	2	55	-1	272	408	11.8	35	ABplppapa	290	399	0	0		0	0	0	0	0
189	1	52	199	-1	437	368	13.4	33	MSapapa	311	758	0	0		0	0	0	0	0
190	1	77	42	-1	609	337	8.4	31	ABaraapaaa	206	757	0	0		0	0	0	0	0
191	1	119	27	-1	366	160	16.0	35	MSppppa	332	109	0	0		0	0	0	0	0
192	1	45	153	-1	376	278	23.4	40	ABarppaaa	371	-479	0	0		0	0	0	0	0
193	1	146	140	-1	496	321	15.7	35	MSaaapa	354	-509	0	0		0	0	0	0	0
194	1	72	84	-1	522	358	5.2	28	ABalpapapp	218	1655	0	0		0	0	0	0	0
195	1	143	115	-1	213	79	19.3	36	ABprapapp	355	-282	0	0		0	0	0	0	0
196	1	113	138	-1	282	346	15.7	33	MSapppp	-26	0	0	0		0	0	0	0	0
197	1	90	169	-1	339	264	10.0	34	Z3	345	-342	0	0		0	0	0	0	0
198	1	77	70	-1	553	328	7.5	29	ABaraapaap	206	128	0	0		0	0	0	0	0
199	1	76	198	-1	512	235	5.7	27	ABarapapaa	208	-862	0	0		0	0	0	0	0
200	1	141	60	-1	381	359	16.6	33	MSapapp	326	72	0	0		0	0	0	0	0
201	1	68	71	-1	309	225	18.3	40	Earp	405	418	0	0		0	0	0	0	0
202	1	17	48	-1	368	244	5.3	31	MSpapap	-451	0	0	0		0	0	0	0	0
203	1	193	134	-1	150	179	7.4	35	Cppap	350	-1438	0	0		0	0	0	0	0
204	1	136	150	-1	405	173	14.6	31	MSpppaa	285	-658	0	0		0	0	0	0	0
205	1	50	8	-1	552	330	12.9	30	ABaraapapa	138	0	0	0		0	0	0	0	0
206	0	173	-1	-1	67	162	7.4	31		-14	0	0	0		0	0	0	0	0
207	1	196	148	-1	523	282	22.6	34	ABarpaaap	72	0	0	0		0	0	0	0	0
