# Supplementary material for: The AP-2 Transcription Factor APTF-2 Is Required for Neuroblast and Epidermal Morphogenesis in Caenorhabditis elegans Embryogenesis
Source: PLoS Genet. 2016 May 13;12(5):e1006048. doi: 10.1371/journal.pgen.1006048 (PMC4866721; doi:10.1371/journal.pgen.1006048)
Supplement: S6 Text — (ZIP) [file pgen.1006048.s034.zip › nuclei/t115-nuclei]

1	1	123	86	-1	161	354	15.4	36	ABplapppa	354	-37	0	0		0	0	0	0	0
2	1	113	111	-1	476	240	13.0	34	MSpaapa	344	77	0	0		0	0	0	0	0
3	1	112	118	-1	619	310	22.6	34	ABalappaa	23	0	0	0		0	0	0	0	0
4	1	43	208	217	458	168	5.8	35	ABarappap	220	418	0	0		0	0	0	0	0
5	1	95	18	-1	409	443	10.5	34	ABplpaaap	338	409	0	0		0	0	0	0	0
6	1	49	189	-1	573	254	21.6	37	ABalapppa	319	-829	0	0		0	0	0	0	0
7	1	85	170	-1	401	89	14.9	35	ABprpaapp	305	100	0	0		0	0	0	0	0
8	1	205	154	-1	551	333	12.6	32	ABaraapapa	104	0	0	0		0	0	0	0	0
9	1	156	15	-1	295	300	9.7	36	Daa	366	1117	0	0		0	0	0	0	0
10	1	27	129	-1	337	223	4.8	30	MSpappa	240	-506	0	0		0	0	0	0	0
11	1	70	190	-1	259	97	8.6	33	ABprpppaa	188	0	0	0		0	0	0	0	0
12	1	115	43	-1	550	149	11.0	35	ABpraaaap	306	521	0	0		0	0	0	0	0
13	1	45	146	-1	141	224	5.3	35	Cpppa	345	175	0	0		0	0	0	0	0
14	1	149	51	-1	503	285	5.7	29	ABarapaapp	197	0	0	0		0	0	0	0	0
15	1	14	117	-1	648	257	18.3	34	ABalaaapp	87	0	0	0		0	0	0	0	0
16	1	41	204	-1	330	149	5.3	33	ABprpappp	310	-1161	0	0		0	0	0	0	0
17	1	148	47	-1	374	182	5.9	34	ABprpappa	-38	0	0	0		0	0	0	0	0
18	1	71	143	-1	355	179	24.5	39	ABarpppaa	361	387	0	0		0	0	0	0	0
19	1	92	103	-1	591	293	10.0	29	ABaraappaa	202	104	0	0		0	0	0	0	0
20	1	16	78	-1	526	301	17.7	36	MSaaaap	364	1057	0	0		0	0	0	0	0
21	1	55	61	-1	225	387	10.5	37	ABplpppaa	274	-449	0	0		0	0	0	0	0
22	1	131	55	-1	220	114	5.5	32	ABprpppap	314	124	0	0		0	0	0	0	0
23	1	105	30	-1	281	263	5.2	33	MSaappp	196	0	0	0		0	0	0	0	0
24	1	130	2	-1	173	112	8.2	34	ABprapppp	118	0	0	0		0	0	0	0	0
25	1	133	64	-1	444	179	22.2	33	ABarpappa	143	0	0	0		0	0	0	0	0
26	1	23	119	-1	422	128	15.9	32	ABprpaapa	302	1077	0	0		0	0	0	0	0
27	1	191	82	-1	369	161	16.5	35	MSppppa	307	-167	0	0		0	0	0	0	0
28	1	48	90	-1	656	320	18.4	35	ABalaaapa	210	0	0	0		0	0	0	0	0
29	1	59	52	-1	432	218	6.1	32	ABarapappp	316	438	0	0		0	0	0	0	0
30	1	111	56	-1	268	97	12.5	34	ABprppapp	-247	0	0	0		0	0	0	0	0
31	1	24	31	-1	585	171	12.6	34	ABpraaaaa	249	0	0	0		0	0	0	0	0
32	1	117	209	-1	210	91	10.3	32	ABprapppa	300	0	0	0		0	0	0	0	0
33	1	10	45	-1	282	362	5.4	36	ABplpappp	143	0	0	0		0	0	0	0	0
34	1	34	66	-1	592	404	8.3	35	ABalpapaa	247	0	0	0		0	0	0	0	0
35	1	31	25	-1	367	432	14.0	36	ABplpaapp	177	0	0	0		0	0	0	0	0
36	1	32	89	-1	639	282	11.6	34	ABaraaaaa	345	776	0	0		0	0	0	0	0
37	1	101	141	-1	411	319	8.3	34	MSaapaa	339	1385	0	0		0	0	0	0	0
38	1	153	145	-1	216	253	18.2	44	Epla	405	-301	0	0		0	0	0	0	0
39	1	22	126	-1	469	159	9.5	31	ABarappppp	235	750	0	0		0	0	0	0	0
40	1	2	124	-1	516	263	10.5	30	ABaraapppa	62	0	0	0		0	0	0	0	0
41	1	164	35	-1	448	446	15.6	29	ABalpppapp	209	156	0	0		0	0	0	0	0
42	1	190	114	-1	615	329	8.6	29	ABaraapaaa	225	443	0	0		0	0	0	0	0
43	1	52	112	-1	670	304	14.3	35	ABalaaaar	124	0	0	0		0	0	0	0	0
44	1	89	71	-1	486	115	16.9	36	ABpraaapp	342	546	0	0		0	0	0	0	0
45	1	54	26	-1	344	374	14.1	32	MSapppa	295	-926	0	0		0	0	0	0	0
46	1	18	187	-1	517	169	10.3	29	ABarappppa	190	758	0	0		0	0	0	0	0
47	1	135	133	-1	362	291	5.6	31	MSaapap	274	594	0	0		0	0	0	0	0
48	1	202	128	-1	368	238	5.5	32	MSpapap	316	-1571	0	0		0	0	0	0	0
49	1	150	96	-1	608	317	12.7	35	ABaraaaap	333	-451	0	0		0	0	0	0	0
50	1	181	33	-1	125	339	12.7	34	ABplapppp	212	0	0	0		0	0	0	0	0
51	1	37	28	-1	341	418	10.2	35	ABplppaaa	347	-94	0	0		0	0	0	0	0
52	1	161	142	-1	532	146	19.6	37	ABpraapaa	374	18	0	0		0	0	0	0	0
53	1	39	41	-1	457	395	17.5	31	ABalppppap	252	121	0	0		0	0	0	0	0
54	1	60	199	-1	464	387	7.2	29	ABalppappa	201	121	0	0		0	0	0	0	0
55	1	188	81	-1	277	407	12.3	36	ABplppapa	74	0	0	0		0	0	0	0	0
56	1	151	178	-1	491	189	15.3	32	MSppapa	269	647	0	0		0	0	0	0	0
57	1	109	116	-1	497	195	4.8	33	ABarappaa	48	0	0	0		0	0	0	0	0
58	1	44	84	-1	426	112	20.5	37	ABpraappa	361	777	0	0		0	0	0	0	0
59	1	29	105	-1	416	425	14.4	33	ABplpaapa	765	0	0	0		0	0	0	0	0
60	1	200	125	-1	381	360	16.4	33	MSapapp	304	-330	0	0		0	0	0	0	0
61	1	38	135	-1	610	215	16.4	33	ABalaappa	143	0	0	0		0	0	0	0	0
62	1	179	123	-1	471	246	4.1	28	ABarapapap	286	590	0	0		0	0	0	0	0
63	1	58	99	-1	494	314	10.1	31	ABaraapapp	251	-154	0	0		0	0	0	0	0
64	1	28	177	-1	225	169	7.7	35	Cppaa	343	1304	0	0		0	0	0	0	0
65	1	80	6	-1	217	391	14.5	37	ABplppapp	281	0	0	0		0	0	0	0	0
66	1	78	109	-1	308	290	15.4	39	Ealp	389	979	0	0		0	0	0	0	0
67	1	107	69	-1	398	402	7.4	33	ABplpapaa	156	0	0	0		0	0	0	0	0
68	1	185	23	-1	291	209	5.8	35	MSpappp	306	966	0	0		0	0	0	0	0
69	1	40	44	104	591	364	5.8	30	ABalpaaap	183	0	0	0		0	0	0	0	0
70	1	198	70	-1	545	328	7.4	30	ABaraapaap	132	0	0	0		0	0	0	0	0
71	1	201	102	-1	307	223	18.3	40	Earp	409	-1560	0	0		0	0	0	0	0
72	1	169	9	-1	478	364	11.9	32	MSapaap	284	-234	0	0		0	0	0	0	0
73	1	96	182	-1	484	343	4.4	32	ABalpappap	293	52	0	0		0	0	0	0	0
74	1	3	50	-1	540	203	8.0	34	ABarapppa	109	0	0	0		0	0	0	0	0
75	1	11	17	-1	450	363	17.4	32	ABalpppppa	326	240	0	0		0	0	0	0	0
76	1	186	186	-1	141	283	7.2	34	Cappp	316	994	0	0		0	0	0	0	0
77	1	177	54	-1	253	304	7.6	35	Capaa	350	432	0	0		0	0	0	0	0
78	1	170	4	-1	267	67	15.8	36	ABprappaa	345	264	0	0		0	0	0	0	0
79	1	46	176	-1	544	406	12.1	32	ABalpaappp	271	826	0	0		0	0	0	0	0
80	1	62	91	-1	363	96	10.0	33	ABprppaap	765	0	0	0		0	0	0	0	0
81	1	60	174	-1	423	374	5.7	29	ABalppappp	198	118	0	0		0	0	0	0	0
82	1	72	218	-1	421	231	18.7	45	Eara	451	-169	0	0		0	0	0	0	0
83	1	77	37	-1	436	102	11.9	34	ABprpaaap	289	381	0	0		0	0	0	0	0
84	1	194	101	-1	530	365	4.9	31	ABalpapapp	277	758	0	0		0	0	0	0	0
85	1	97	131	-1	363	382	6.5	34	ABplpapap	301	408	0	0		0	0	0	0	0
86	1	172	34	-1	185	233	12.8	41	Eplp	418	-525	0	0		0	0	0	0	0
87	1	142	27	-1	523	386	20.6	38	ABalapapp	373	861	0	0		0	0	0	0	0
88	1	167	98	-1	352	391	22.7	35	ABplapaaa	315	479	0	0		0	0	0	0	0
89	1	35	192	-1	259	354	23.4	38	ABplapapa	376	509	0	0		0	0	0	0	0
90	1	129	137	-1	552	287	5.4	27	ABarapaapa	183	496	0	0		0	0	0	0	0
91	1	114	95	-1	566	264	15.5	35	MSpaaaa	203	0	0	0		0	0	0	0	0
92	1	157	156	-1	112	144	18.2	38	Cpaap	365	-658	0	0		0	0	0	0	0
93	1	12	36	-1	525	139	14.7	35	ABpraaapa	120	0	0	0		0	0	0	0	0
94	1	76	216	-1	363	116	22.4	36	ABprapaaa	361	-553	0	0		0	0	0	0	0
95	1	166	202	-1	180	295	6.4	33	Capap	319	1682	0	0		0	0	0	0	0
96	1	121	181	-1	196	236	23.7	39	Caaaa	391	-106	0	0		0	0	0	0	0
97	1	162	10	-1	273	227	12.1	36	Z2	328	42	0	0		0	0	0	0	0
98	1	146	7	-1	641	279	7.7	30	ABaraaapaa	60	0	0	0		0	0	0	0	0
99	1	140	42	-1	540	368	9.4	30	ABalpappaa	-17	0	0	0		0	0	0	0	0
100	1	124	100	-1	625	360	20.6	36	ABalapaaa	336	587	0	0		0	0	0	0	0
101	1	159	198	-1	422	153	9.0	33	ABprpapaa	20	0	0	0		0	0	0	0	0
102	1	119	212	-1	426	220	13.5	28	MSpaapp	216	175	0	0		0	0	0	0	0
103	1	164	144	-1	502	446	15.2	30	ABalpppapa	158	0	0	0		0	0	0	0	0
104	1	165	75	-1	607	369	11.1	34	ABalpaapap	263	0	0	0		0	0	0	0	0
105	1	63	134	-1	550	425	7.9	29	ABalpapapa	42	0	0	0		0	0	0	0	0
106	1	17	1	-1	193	93	14.1	37	ABprappap	93	0	0	0		0	0	0	0	0
107	1	68	93	-1	255	82	20.3	36	ABprapapa	344	540	0	0		0	0	0	0	0
108	1	178	120	-1	244	172	18.5	41	Epra	406	308	0	0		0	0	0	0	0
109	1	88	115	-1	492	220	8.3	29	ABarapappa	406	0	0	0		0	0	0	0	0
110	1	120	11	-1	495	343	8.1	31	ABalpapppa	19	0	0	0		0	0	0	0	0
111	1	180	148	-1	409	267	6.4	35	MSpapaa	534	0	0	0		0	0	0	0	0
112	1	6	14	165	538	428	18.3	35	ABalpppaa	-279	0	0	0		0	0	0	0	0
113	1	138	16	-1	624	205	12.0	34	ABalaapap	325	-408	0	0		0	0	0	0	0
114	1	103	201	-1	170	142	24.3	41	Cpaaa	409	544	0	0		0	0	0	0	0
115	1	195	48	-1	208	81	18.8	35	ABprapapp	7	0	0	0		0	0	0	0	0
116	1	155	53	79	281	167	12.6	37	Dpp	261	-154	0	0		0	0	0	0	0
117	1	100	67	-1	357	94	18.2	38	ABpraappp	363	-765	0	0		0	0	0	0	0
118	1	145	210	-1	390	354	10.6	30	MSappaa	297	368	0	0		0	0	0	0	0
119	1	65	60	-1	76	164	13.4	37	Cpapa	371	-703	0	0		0	0	0	0	0
120	1	81	157	-1	300	120	7.3	33	ABprppppa	-22	0	0	0		0	0	0	0	0
121	1	136	167	-1	318	98	20.8	36	ABprapaap	352	1510	0	0		0	0	0	0	0
122	1	39	108	-1	505	405	16.5	30	ABalppppaa	113	0	0	0		0	0	0	0	0
123	1	160	122	-1	655	341	10.8	31	ABalpaapaa	208	0	0	0		0	0	0	0	0
124	1	66	46	-1	392	118	12.1	34	ABprppaaa	277	-726	0	0		0	0	0	0	0
125	1	57	215	-1	613	260	22.4	36	ABalappap	364	896	0	0		0	0	0	0	0
126	1	158	62	-1	334	344	5.4	34	ABplpappa	338	632	0	0		0	0	0	0	0
127	1	173	140	-1	77	210	9.4	38	Cpapp	350	23	0	0		0	0	0	0	0
128	1	144	164	-1	240	397	18.0	39	ABplappaa	160	0	0	0		0	0	0	0	0
129	1	83	22	-1	348	341	23.6	38	ABplaaapp	387	-883	0	0		0	0	0	0	0
130	1	50	39	-1	591	282	5.4	31	ABaraaapap	0	0	0	0		0	0	0	0	0
131	1	154	72	-1	326	286	4.4	28	MSaappa	161	0	0	0		0	0	0	0	0
132	1	84	38	-1	452	418	10.3	33	ABplpaaaa	317	-106	0	0		0	0	0	0	0
133	1	143	169	-1	257	155	4.7	34	ABprppppp	336	136	0	0		0	0	0	0	0
134	1	203	12	-1	153	181	7.3	35	Cppap	-21	0	0	0		0	0	0	0	0
135	1	102	161	-1	158	340	6.2	35	ABplppppp	-55	0	0	0		0	0	0	0	0
136	1	15	162	-1	473	429	22.0	38	ABplaapaa	342	-236	0	0		0	0	0	0	0
137	1	168	132	211	238	285	12.2	39	Dap	289	-148	0	0		0	0	0	0	0
138	1	196	163	-1	287	341	16.1	34	MSapppp	317	-263	0	0		0	0	0	0	0
139	1	8	191	-1	262	277	24.1	40	ABarppapa	403	141	0	0		0	0	0	0	0
140	1	193	188	-1	497	323	15.2	35	MSaaapa	338	397	0	0		0	0	0	0	0
141	1	73	147	-1	523	203	13.3	32	MSppaap	-71	0	0	0		0	0	0	0	0
142	1	152	200	-1	255	132	23.5	39	ABarppppa	387	1090	0	0		0	0	0	0	0
143	1	69	159	-1	306	406	8.9	34	ABplppaap	327	-223	0	0		0	0	0	0	0
144	1	90	20	-1	514	439	11.3	33	ABalppaap	309	288	0	0		0	0	0	0	0
145	1	19	58	180	171	365	10.4	37	ABplpppap	216	-501	0	0		0	0	0	0	0
146	1	122	168	-1	82	278	13.5	36	Caapp	364	1481	0	0		0	0	0	0	0
147	1	7	107	150	501	399	8.3	32	ABalppapa	376	0	0	0		0	0	0	0	0
148	1	207	121	-1	522	282	22.6	32	ABarpaaap	308	-169	0	0		0	0	0	0	0
149	1	36	151	-1	468	133	12.9	34	ABprpaaaa	30	0	0	0		0	0	0	0	0
150	1	204	183	-1	406	175	14.7	31	MSpppaa	305	-30	0	0		0	0	0	0	0
151	1	20	32	-1	582	238	8.1	35	ABaraaapp	255	1049	0	0		0	0	0	0	0
152	1	176	139	-1	564	217	13.0	32	MSppaaa	282	-1016	0	0		0	0	0	0	0
153	1	192	138	-1	372	279	23.7	39	ABarppaaa	394	68	0	0		0	0	0	0	0
154	1	108	158	-1	479	139	21.4	36	ABpraapap	425	0	0	0		0	0	0	0	0
155	1	137	173	-1	571	432	15.1	33	ABalppaaa	333	-487	0	0		0	0	0	0	0
156	1	82	206	-1	542	281	10.6	30	ABaraappap	217	-231	0	0		0	0	0	0	0
157	1	47	153	-1	301	166	23.4	37	ABarpppap	374	130	0	0		0	0	0	0	0
158	1	126	205	-1	337	344	10.7	31	MSappap	278	1742	0	0		0	0	0	0	0
159	1	56	197	-1	316	250	24.1	41	ABarppaap	-177	0	0	0		0	0	0	0	0
160	1	187	73	-1	658	362	15.4	36	ABalaaaal	375	0	0	0		0	0	0	0	0
161	1	67	21	-1	472	341	23.0	36	ABplaaaap	338	361	0	0		0	0	0	0	0
162	1	-1	40	-1	525	278	25.4	32	Nuc116_25_525_278	-76	0	0	0		0	0	0	0	0
163	1	175	80	-1	390	396	19.4	34	ABalpppppp	279	634	0	0		0	0	0	0	0
164	1	128	160	-1	438	310	5.1	32	ABalpapppp	34	0	0	0		0	0	0	0	0
165	1	75	127	-1	329	171	10.8	37	Dpa	376	471	0	0		0	0	0	0	0
166	1	147	166	-1	429	256	23.6	39	ABarpaapp	392	968	0	0		0	0	0	0	0
167	1	125	85	-1	612	416	13.4	31	ABalpaappa	287	448	0	0		0	0	0	0	0
168	1	116	193	-1	401	310	17.0	39	Eala	397	680	0	0		0	0	0	0	0
169	1	197	203	-1	339	260	10.0	35	Z3	356	183	0	0		0	0	0	0	0
170	1	99	29	-1	175	114	18.4	37	ABarppppp	372	518	0	0		0	0	0	0	0
171	0	206	-1	-1	68	163	7.1	28		200	1243	0	0		0	0	0	0	0
172	1	61	172	-1	215	360	21.9	37	ABplapapp	371	336	0	0		0	0	0	0	0
173	1	1	68	-1	457	305	12.8	31	MSaaapp	286	795	0	0		0	0	0	0	0
174	1	64	92	-1	588	184	18.5	37	ABalaappp	156	0	0	0		0	0	0	0	0
175	1	163	83	-1	565	374	15.5	34	MSapaaa	338	480	0	0		0	0	0	0	0
176	1	118	179	-1	420	347	22.7	35	ABplaaapa	344	-1477	0	0		0	0	0	0	0
177	1	184	207	-1	105	264	6.4	33	Cpppp	311	-1404	0	0		0	0	0	0	0
178	1	104	5	-1	478	269	23.7	36	ABarpaapa	364	-57	0	0		0	0	0	0	0
179	1	21	88	-1	190	185	11.5	42	Eprp	408	0	0	0		0	0	0	0	0
180	1	182	136	-1	400	146	5.6	34	ABprpapap	302	-276	0	0		0	0	0	0	0
181	1	53	152	-1	419	410	23.6	38	ABplaapap	364	433	0	0		0	0	0	0	0
182	1	132	3	-1	400	166	23.4	36	ABarpappp	357	-278	0	0		0	0	0	0	0
183	1	106	49	-1	483	210	23.1	35	ABarpapap	353	460	0	0		0	0	0	0	0
184	1	174	94	-1	171	350	19.3	39	ABplappap	94	0	0	0		0	0	0	0	0
185	1	93	87	-1	635	249	14.4	36	ABalaapaa	29	0	0	0		0	0	0	0	0
186	1	171	196	-1	187	316	10.2	34	Cappa	327	794	0	0		0	0	0	0	0
187	1	25	74	-1	224	362	6.6	36	ABplppppa	101	0	0	0		0	0	0	0	0
188	1	51	8	-1	322	91	11.2	34	ABprppapa	299	457	0	0		0	0	0	0	0
189	1	79	65	-1	506	375	24.4	39	ABplaaaaa	390	83	0	0		0	0	0	0	0
190	1	5	214	-1	598	310	17.2	37	MSaaaaa	370	235	0	0		0	0	0	0	0
191	1	74	194	-1	447	184	13.6	32	MSppapp	316	9	0	0		0	0	0	0	0
192	1	98	184	185	325	422	17.5	39	ABplaappp	286	-500	0	0		0	0	0	0	0
193	1	30	149	-1	463	277	9.1	29	ABaraapppp	233	-530	0	0		0	0	0	0	0
194	1	91	175	-1	83	243	19.4	37	Caapa	374	-772	0	0		0	0	0	0	0
195	1	26	13	-1	552	238	4.5	33	ABarapaaa	322	-1146	0	0		0	0	0	0	0
196	1	110	24	-1	115	234	22.8	39	Caaap	365	1540	0	0		0	0	0	0	0
197	1	4	57	195	643	324	6.5	34	ABalpaaaa	336	222	0	0		0	0	0	0	0
198	1	199	63	-1	516	235	5.4	27	ABarapapaa	236	83	0	0		0	0	0	0	0
199	1	189	113	-1	438	369	12.9	33	MSapapa	359	0	0	0		0	0	0	0	0
200	1	127	155	-1	535	316	24.3	37	ABarpaaaa	337	-476	0	0		0	0	0	0	0
201	1	183	97	-1	371	187	13.4	32	MSpppap	288	1365	0	0		0	0	0	0	0
202	1	13	106	-1	595	399	20.2	37	ABalapaap	-91	0	0	0		0	0	0	0	0
203	1	139	171	-1	575	358	23.7	36	ABalapapa	360	394	0	0		0	0	0	0	0
204	1	42	59	-1	531	225	23.8	39	ABarpapaa	117	0	0	0		0	0	0	0	0
205	1	141	213	-1	191	301	22.2	38	ABarppapp	236	0	0	0		0	0	0	0	0
206	1	94	110	-1	316	144	17.6	34	MSppppp	128	0	0	0		0	0	0	0	0
207	1	87	130	-1	505	238	16.4	36	MSpaaap	361	466	0	0		0	0	0	0	0
208	1	134	76	-1	538	209	19.6	35	ABalapppp	189	0	0	0		0	0	0	0	0
209	1	86	19	-1	305	374	20.6	36	ABplapaap	364	413	0	0		0	0	0	0	0
210	1	33	77	-1	390	441	20.1	39	ABplaappa	332	0	0	0		0	0	0	0	0
