# Supplementary material for: The AP-2 Transcription Factor APTF-2 Is Required for Neuroblast and Epidermal Morphogenesis in Caenorhabditis elegans Embryogenesis
Source: PLoS Genet. 2016 May 13;12(5):e1006048. doi: 10.1371/journal.pgen.1006048 (PMC4866721; doi:10.1371/journal.pgen.1006048)
Supplement: S6 Text — (ZIP) [file pgen.1006048.s034.zip › nuclei/t116-nuclei]

1	1	106	47	-1	192	97	13.7	36	ABprappap	341	302	0	0		0	0	0	0	0
2	1	24	65	-1	176	111	8.3	33	ABprapppp	230	0	0	0		0	0	0	0	0
3	1	182	83	-1	395	165	23.4	37	ABarpappp	348	-769	0	0		0	0	0	0	0
4	1	78	209	-1	267	66	16.2	36	ABprappaa	363	231	0	0		0	0	0	0	0
5	1	178	119	-1	475	270	23.5	36	ABarpaapa	330	160	0	0		0	0	0	0	0
6	1	65	52	-1	217	390	14.5	35	ABplppapp	163	0	0	0		0	0	0	0	0
7	1	98	32	-1	633	275	7.5	30	ABaraaapaa	215	0	0	0		0	0	0	0	0
8	1	188	207	-1	329	96	11.6	34	ABprppapa	322	1128	0	0		0	0	0	0	0
9	1	72	117	-1	478	365	12.0	31	MSapaap	317	-165	0	0		0	0	0	0	0
10	1	97	71	-1	270	227	12.1	36	Z2	365	247	0	0		0	0	0	0	0
11	1	110	173	-1	491	349	8.2	30	ABalpapppa	290	684	0	0		0	0	0	0	0
12	1	134	174	-1	152	178	7.2	36	Cppap	359	273	0	0		0	0	0	0	0
13	1	195	172	-1	557	245	4.5	33	ABarapaaa	308	103	0	0		0	0	0	0	0
14	1	112	135	-1	571	413	19.6	30	ABalpppaaa	262	206	0	0		0	0	0	0	0
15	1	9	160	-1	296	309	10.0	36	Daa	355	595	0	0		0	0	0	0	0
16	1	113	40	-1	626	205	11.7	34	ABalaapap	331	-1035	0	0		0	0	0	0	0
17	1	75	220	-1	450	368	17.3	33	ABalpppppa	329	632	0	0		0	0	0	0	0
18	1	5	80	-1	408	445	10.5	35	ABplpaaap	256	0	0	0		0	0	0	0	0
19	1	209	51	-1	300	374	21.3	38	ABplapaap	370	428	0	0		0	0	0	0	0
20	1	144	56	-1	516	445	12.3	34	ABalppaap	321	285	0	0		0	0	0	0	0
21	1	161	168	-1	476	335	23.0	39	ABplaaaap	371	50	0	0		0	0	0	0	0
22	1	129	167	-1	347	337	23.5	38	ABplaaapp	376	0	0	0		0	0	0	0	0
23	1	68	105	-1	292	211	5.9	36	MSpappp	292	13	0	0		0	0	0	0	0
24	1	196	30	-1	110	230	22.9	39	Caaap	387	173	0	0		0	0	0	0	0
25	1	35	101	139	366	431	14.3	35	ABplpaapp	157	0	0	0		0	0	0	0	0
26	1	45	206	-1	344	371	14.2	33	MSapppa	335	-214	0	0		0	0	0	0	0
27	1	87	16	179	526	382	20.3	36	ABalapapp	241	195	0	0		0	0	0	0	0
28	1	51	75	-1	344	411	10.4	35	ABplppaaa	-64	0	0	0		0	0	0	0	0
29	1	170	165	-1	175	114	18.4	35	ABarppppp	230	0	0	0		0	0	0	0	0
30	1	23	144	-1	279	261	5.3	33	MSaappp	327	506	0	0		0	0	0	0	0
31	1	31	157	-1	581	167	13.2	34	ABpraaaaa	209	0	0	0		0	0	0	0	0
32	1	151	54	93	582	244	8.4	34	ABaraaapp	77	0	0	0		0	0	0	0	0
33	1	50	15	-1	127	343	12.6	34	ABplapppp	-105	0	0	0		0	0	0	0	0
34	1	86	196	-1	184	235	12.6	41	Eplp	416	-171	0	0		0	0	0	0	0
35	1	41	213	-1	448	450	16.3	29	ABalpppapp	219	155	0	0		0	0	0	0	0
36	1	93	8	-1	530	143	14.6	34	ABpraaapa	191	0	0	0		0	0	0	0	0
37	1	83	126	-1	440	103	11.6	33	ABprpaaap	77	0	0	0		0	0	0	0	0
38	1	132	41	-1	449	414	10.7	33	ABplpaaaa	179	0	0	0		0	0	0	0	0
39	1	130	200	-1	585	288	5.7	31	ABaraaapap	-182	0	0	0		0	0	0	0	0
40	1	162	-1	-1	514	279	25.1	31	Nuc116_25_525_278	-8	0	0	0		0	0	0	0	0
41	1	53	73	-1	459	400	17.7	33	ABalppppap	239	466	0	0		0	0	0	0	0
42	1	99	185	-1	532	378	9.4	29	ABalpappaa	282	-634	0	0		0	0	0	0	0
43	1	12	13	-1	548	152	10.0	35	ABpraaaap	838	0	0	0		0	0	0	0	0
44	1	69	122	-1	560	366	4.9	27	ABalpaaapp	196	522	0	0		0	0	0	0	0
45	1	33	155	-1	275	363	5.6	34	ABplpappp	339	451	0	0		0	0	0	0	0
46	1	124	67	-1	390	121	12.2	33	ABprppaaa	315	224	0	0		0	0	0	0	0
47	1	17	12	-1	378	184	6.5	33	ABprpappa	260	0	0	0		0	0	0	0	0
48	1	115	39	-1	207	79	18.6	34	ABprapapp	329	58	0	0		0	0	0	0	0
49	1	183	90	92	481	213	22.5	37	ABarpapap	293	154	0	0		0	0	0	0	0
50	1	74	110	115	540	201	7.5	33	ABarapppa	270	-647	0	0		0	0	0	0	0
51	1	14	49	-1	496	283	5.5	30	ABarapaapp	271	1130	0	0		0	0	0	0	0
52	1	29	125	-1	429	218	6.0	32	ABarapappp	319	-300	0	0		0	0	0	0	0
53	1	116	146	-1	256	166	12.4	32	Dppp	281	209	0	0		0	0	0	0	0
54	1	77	109	-1	253	308	7.7	35	Capaa	312	0	0	0		0	0	0	0	0
55	1	22	137	-1	222	114	5.8	33	ABprpppap	324	326	0	0		0	0	0	0	0
56	1	30	97	-1	274	91	13.3	36	ABprppapp	331	323	0	0		0	0	0	0	0
57	1	197	116	-1	634	325	5.2	28	ABalpaaaap	282	115	0	0		0	0	0	0	0
58	1	145	43	-1	183	372	11.1	29	ABplpppapa	86	0	0	0		0	0	0	0	0
59	1	204	181	-1	529	230	24.0	37	ABarpapaa	352	747	0	0		0	0	0	0	0
60	1	119	112	-1	80	159	13.0	37	Cpapa	366	148	0	0		0	0	0	0	0
61	1	21	156	204	234	388	9.9	37	ABplpppaa	99	0	0	0		0	0	0	0	0
62	1	126	215	-1	339	341	5.5	35	ABplpappa	344	1302	0	0		0	0	0	0	0
63	1	198	154	-1	518	238	5.2	28	ABarapapaa	242	1342	0	0		0	0	0	0	0
64	1	25	82	-1	440	181	22.0	35	ABarpappa	349	-582	0	0		0	0	0	0	0
65	1	189	79	-1	502	371	24.3	38	ABplaaaaa	368	301	0	0		0	0	0	0	0
66	1	34	161	-1	581	396	8.1	35	ABalpapaa	259	0	0	0		0	0	0	0	0
67	1	117	64	-1	357	96	18.3	37	ABpraappp	222	0	0	0		0	0	0	0	0
68	1	173	193	-1	453	309	13.3	31	MSaaapp	279	-1089	0	0		0	0	0	0	0
69	1	67	29	-1	401	400	7.4	32	ABplpapaa	313	22	0	0		0	0	0	0	0
70	1	70	85	-1	537	332	7.4	31	ABaraapaap	244	447	0	0		0	0	0	0	0
71	1	44	35	-1	489	115	16.8	36	ABpraaapp	237	0	0	0		0	0	0	0	0
72	1	131	128	-1	323	288	4.4	29	MSaappa	288	860	0	0		0	0	0	0	0
73	1	160	7	-1	652	373	15.5	36	ABalaaaal	66	0	0	0		0	0	0	0	0
74	1	187	59	124	220	356	6.5	33	ABplppppa	302	297	0	0		0	0	0	0	0
75	1	104	91	-1	616	372	10.5	34	ABalpaapap	339	833	0	0		0	0	0	0	0
76	1	208	81	-1	536	207	19.6	35	ABalapppp	343	445	0	0		0	0	0	0	0
77	1	210	191	-1	395	437	20.1	38	ABplaappa	367	52	0	0		0	0	0	0	0
78	1	20	106	-1	523	305	17.6	36	MSaaaap	320	1048	0	0		0	0	0	0	0
79	1	116	33	-1	294	154	14.2	33	Dppa	265	-713	0	0		0	0	0	0	0
80	1	163	223	-1	392	390	19.5	33	ABalpppppp	328	1156	0	0		0	0	0	0	0
81	1	55	201	-1	279	403	12.4	35	ABplppapa	355	293	0	0		0	0	0	0	0
82	1	27	205	-1	372	163	16.6	35	MSppppa	295	1715	0	0		0	0	0	0	0
83	1	175	66	-1	567	376	15.4	33	MSapaaa	336	-764	0	0		0	0	0	0	0
84	1	58	46	-1	434	112	20.3	35	ABpraappa	351	-173	0	0		0	0	0	0	0
85	1	167	194	-1	613	419	12.4	29	ABalpaappa	102	0	0	0		0	0	0	0	0
86	1	1	149	-1	162	354	15.5	34	ABplapppa	76	0	0	0		0	0	0	0	0
87	1	185	48	-1	635	251	14.4	35	ABalaapaa	22	0	0	0		0	0	0	0	0
88	1	179	190	-1	190	188	11.1	41	Eprp	409	709	0	0		0	0	0	0	0
89	1	36	104	-1	642	283	11.3	34	ABaraaaaa	221	0	0	0		0	0	0	0	0
90	1	28	44	-1	657	322	18.4	36	ABalaaapa	83	0	0	0		0	0	0	0	0
91	1	80	152	-1	364	94	9.4	34	ABprppaap	98	0	0	0		0	0	0	0	0
92	1	174	3	-1	591	189	18.2	36	ABalaappp	360	-108	0	0		0	0	0	0	0
93	1	107	142	-1	248	80	20.5	36	ABprapapa	240	0	0	0		0	0	0	0	0
94	1	184	166	-1	167	343	19.4	39	ABplappap	397	688	0	0		0	0	0	0	0
95	1	91	61	-1	564	268	15.4	35	MSpaaaa	342	353	0	0		0	0	0	0	0
96	1	49	198	-1	599	321	12.8	35	ABaraaaap	146	0	0	0		0	0	0	0	0
97	1	201	86	-1	378	190	13.1	33	MSpppap	417	0	0	0		0	0	0	0	0
98	1	88	195	-1	351	390	22.8	34	ABplapaaa	233	0	0	0		0	0	0	0	0
99	1	63	6	-1	486	315	9.7	30	ABaraapapp	-158	0	0	0		0	0	0	0	0
100	1	100	74	-1	629	349	21.3	35	ABalapaaa	319	295	0	0		0	0	0	0	0
101	1	84	140	-1	524	373	4.8	31	ABalpapapp	244	1389	0	0		0	0	0	0	0
102	1	71	94	-1	305	223	18.4	41	Earp	418	1079	0	0		0	0	0	0	0
103	1	19	217	-1	587	294	9.8	28	ABaraappaa	100	0	0	0		0	0	0	0	0
104	1	69	111	-1	610	354	5.3	27	ABalpaaapa	189	-106	0	0		0	0	0	0	0
105	1	59	14	-1	420	425	14.4	34	ABplpaapa	-138	0	0	0		0	0	0	0	0
106	1	202	50	-1	603	385	20.5	35	ABalapaap	148	0	0	0		0	0	0	0	0
107	1	147	186	-1	490	392	5.4	29	ABalppapap	248	27	0	0		0	0	0	0	0
108	1	122	162	-1	511	412	16.3	29	ABalppppaa	201	398	0	0		0	0	0	0	0
109	1	66	38	-1	304	283	15.5	38	Ealp	388	1182	0	0		0	0	0	0	0
110	1	206	57	-1	317	145	17.7	35	MSppppp	351	-73	0	0		0	0	0	0	0
111	1	2	113	-1	475	237	12.9	35	MSpaapa	256	0	0	0		0	0	0	0	0
112	1	43	4	-1	670	304	14.4	35	ABalaaaar	184	0	0	0		0	0	0	0	0
113	1	199	96	-1	439	367	12.6	31	MSapapa	-262	0	0	0		0	0	0	0	0
114	1	42	2	-1	609	329	8.7	29	ABaraapaaa	115	0	0	0		0	0	0	0	0
115	1	109	98	-1	493	215	8.4	27	ABarapappa	247	-929	0	0		0	0	0	0	0
116	1	57	177	-1	495	198	5.1	32	ABarappaa	263	120	0	0		0	0	0	0	0
117	1	15	1	-1	646	257	18.3	35	ABalaaapp	327	743	0	0		0	0	0	0	0
118	1	3	23	-1	624	305	22.4	34	ABalappaa	317	655	0	0		0	0	0	0	0
119	1	26	19	-1	426	131	15.6	33	ABprpaapa	322	172	0	0		0	0	0	0	0
120	1	108	127	-1	240	177	18.4	40	Epra	71	0	0	0		0	0	0	0	0
121	1	148	187	-1	520	284	22.4	34	ABarpaaap	345	807	0	0		0	0	0	0	0
122	1	123	145	-1	652	342	11.6	31	ABalpaapaa	451	0	0	0		0	0	0	0	0
123	1	62	72	-1	467	241	4.1	29	ABarapapap	-101	0	0	0		0	0	0	0	0
124	1	40	58	-1	519	256	9.8	31	ABaraapppa	261	670	0	0		0	0	0	0	0
125	1	60	55	-1	382	363	16.0	33	MSapapp	335	242	0	0		0	0	0	0	0
126	1	39	188	-1	470	154	9.5	32	ABarappppp	129	0	0	0		0	0	0	0	0
127	1	165	163	-1	328	170	11.3	38	Dpa	386	-521	0	0		0	0	0	0	0
128	1	48	78	-1	368	237	5.9	31	MSpapap	580	0	0	0		0	0	0	0	0
129	1	10	68	-1	335	229	4.7	30	MSpappa	-190	0	0	0		0	0	0	0	0
130	1	207	189	-1	508	236	16.0	35	MSpaaap	338	780	0	0		0	0	0	0	0
131	1	85	42	-1	357	384	6.6	32	ABplpapap	-168	0	0	0		0	0	0	0	0
132	1	137	21	-1	261	295	12.4	32	Dapa	250	114	0	0		0	0	0	0	0
133	1	47	95	-1	363	288	5.4	31	MSaapap	-496	0	0	0		0	0	0	0	0
134	1	105	84	-1	546	432	8.5	30	ABalpapapa	259	-1222	0	0		0	0	0	0	0
135	1	61	131	-1	614	218	16.1	33	ABalaappa	300	313	0	0		0	0	0	0	0
136	1	180	89	-1	392	147	6.0	33	ABprpapap	252	-606	0	0		0	0	0	0	0
137	1	90	202	-1	549	291	4.9	27	ABarapaapa	212	-457	0	0		0	0	0	0	0
138	1	153	148	-1	368	277	23.5	39	ABarppaaa	389	-55	0	0		0	0	0	0	0
139	1	152	141	-1	565	219	13.0	32	MSppaaa	310	1295	0	0		0	0	0	0	0
140	1	127	60	-1	75	209	9.3	37	Cpapp	90	0	0	0		0	0	0	0	0
141	1	37	184	-1	416	320	8.4	34	MSaapaa	308	981	0	0		0	0	0	0	0
142	1	52	17	-1	535	150	19.4	36	ABpraapaa	433	0	0	0		0	0	0	0	0
143	1	18	218	-1	353	180	24.0	38	ABarpppaa	379	581	0	0		0	0	0	0	0
144	1	103	25	-1	500	453	16.3	29	ABalpppapa	232	-187	0	0		0	0	0	0	0
145	1	38	211	-1	205	251	17.5	44	Epla	430	338	0	0		0	0	0	0	0
146	1	13	150	-1	138	223	5.2	35	Cpppa	133	0	0	0		0	0	0	0	0
147	1	141	130	-1	523	205	13.1	32	MSppaap	309	905	0	0		0	0	0	0	0
148	1	111	192	-1	409	264	6.5	35	MSpapaa	41	0	0	0		0	0	0	0	0
149	1	193	133	-1	460	271	9.2	30	ABaraapppp	103	0	0	0		0	0	0	0	0
150	1	147	76	-1	501	410	11.0	29	ABalppapaa	28	0	0	0		0	0	0	0	0
151	1	149	147	-1	476	136	13.2	33	ABprpaaaa	333	70	0	0		0	0	0	0	0
152	1	181	169	-1	426	408	23.7	36	ABplaapap	359	454	0	0		0	0	0	0	0
153	1	157	9	-1	297	170	23.4	37	ABarpppap	144	0	0	0		0	0	0	0	0
154	1	8	118	-1	547	338	13.0	33	ABaraapapa	308	-486	0	0		0	0	0	0	0
155	1	200	199	-1	541	314	24.4	35	ABarpaaaa	358	-939	0	0		0	0	0	0	0
156	1	92	183	-1	112	135	18.4	38	Cpaap	378	269	0	0		0	0	0	0	0
157	1	120	37	180	304	110	7.2	35	ABprppppa	253	-691	0	0		0	0	0	0	0
158	1	154	10	-1	486	144	21.6	36	ABpraapap	306	-220	0	0		0	0	0	0	0
159	1	143	20	-1	307	408	8.6	34	ABplppaap	314	95	0	0		0	0	0	0	0
160	1	164	62	-1	443	308	4.7	33	ABalpapppp	309	-617	0	0		0	0	0	0	0
161	1	135	219	-1	154	338	6.5	34	ABplppppp	345	-107	0	0		0	0	0	0	0
162	1	136	203	-1	481	427	22.2	37	ABplaapaa	380	0	0	0		0	0	0	0	0
163	1	138	22	-1	294	340	16.5	35	MSapppp	350	-1250	0	0		0	0	0	0	0
164	1	128	170	-1	238	397	18.3	37	ABplappaa	305	0	0	0		0	0	0	0	0
165	1	112	214	-1	523	438	18.6	30	ABalpppaap	220	-102	0	0		0	0	0	0	0
166	1	166	18	-1	432	264	22.4	31	ABarpaapp	228	1054	0	0		0	0	0	0	0
167	1	121	28	-1	315	100	20.8	35	ABprapaap	-131	0	0	0		0	0	0	0	0
168	1	146	31	-1	77	274	13.8	37	Caapp	373	49	0	0		0	0	0	0	0
169	1	133	103	-1	259	153	5.2	34	ABprppppp	-52	0	0	0		0	0	0	0	0
170	1	7	5	-1	405	90	15.1	34	ABprpaapp	262	0	0	0		0	0	0	0	0
171	1	203	70	-1	577	353	24.2	37	ABalapapa	362	494	0	0		0	0	0	0	0
172	1	172	164	-1	211	359	21.9	36	ABplapapp	277	0	0	0		0	0	0	0	0
173	1	155	114	-1	576	431	15.6	34	ABalppaaa	312	1243	0	0		0	0	0	0	0
174	1	81	36	-1	414	364	5.5	30	ABalppappp	196	116	0	0		0	0	0	0	0
175	1	194	132	-1	81	239	19.4	38	Caapa	338	56	0	0		0	0	0	0	0
176	1	79	138	-1	548	407	12.6	33	ABalpaappp	326	883	0	0		0	0	0	0	0
177	1	64	88	-1	222	170	7.6	36	Cppaa	357	-222	0	0		0	0	0	0	0
178	1	56	210	-1	491	189	14.7	32	MSppapa	321	449	0	0		0	0	0	0	0
179	1	176	34	-1	422	344	23.1	36	ABplaaapa	359	-288	0	0		0	0	0	0	0
180	1	145	182	-1	158	362	10.4	27	ABplpppapp	191	727	0	0		0	0	0	0	0
181	1	96	27	-1	188	239	23.5	39	Caaaa	380	524	0	0		0	0	0	0	0
182	1	73	129	-1	482	344	4.4	33	ABalpappap	55	0	0	0		0	0	0	0	0
183	1	150	77	-1	409	174	14.9	31	MSpppaa	298	0	0	0		0	0	0	0	0
184	1	192	26	-1	298	412	16.4	31	ABplaapppp	247	-831	0	0		0	0	0	0	0
185	1	192	108	-1	341	424	19.0	31	ABplaapppa	241	-199	0	0		0	0	0	0	0
186	1	76	123	-1	139	282	7.4	35	Cappp	325	-224	0	0		0	0	0	0	0
187	1	46	87	-1	513	166	9.8	29	ABarappppa	135	0	0	0		0	0	0	0	0
188	1	140	222	-1	493	325	14.4	36	MSaaapa	367	333	0	0		0	0	0	0	0
189	1	6	69	-1	571	250	21.5	39	ABalapppa	336	116	0	0		0	0	0	0	0
190	1	11	99	-1	257	98	8.8	33	ABprpppaa	192	0	0	0		0	0	0	0	0
191	1	139	143	-1	260	277	23.6	39	ABarppapa	380	-735	0	0		0	0	0	0	0
192	1	89	100	-1	256	351	23.7	39	ABplapapa	385	525	0	0		0	0	0	0	0
193	1	168	151	-1	395	309	16.9	40	Eala	-279	0	0	0		0	0	0	0	0
194	1	191	134	-1	445	184	14.0	31	MSppapp	314	-1257	0	0		0	0	0	0	0
195	1	197	120	-1	648	318	8.8	28	ABalpaaaaa	236	763	0	0		0	0	0	0	0
196	1	186	158	-1	181	317	10.6	34	Cappa	333	0	0	0		0	0	0	0	0
197	1	159	171	-1	311	250	23.4	40	ABarppaap	405	-829	0	0		0	0	0	0	0
198	1	101	216	-1	420	155	9.3	33	ABprpapaa	303	131	0	0		0	0	0	0	0
199	1	54	221	-1	461	391	7.1	29	ABalppappa	201	435	0	0		0	0	0	0	0
200	1	142	178	-1	254	135	23.4	39	ABarppppa	173	0	0	0		0	0	0	0	0
201	1	114	107	-1	172	141	24.3	43	Cpaaa	433	-182	0	0		0	0	0	0	0
202	1	95	153	-1	183	292	6.4	34	Capap	322	259	0	0		0	0	0	0	0
203	1	169	197	-1	336	264	9.8	35	Z3	-15	0	0	0		0	0	0	0	0
204	1	16	136	-1	329	153	5.4	33	ABprpappp	326	429	0	0		0	0	0	0	0
205	1	158	11	-1	340	340	10.7	32	MSappap	291	-472	0	0		0	0	0	0	0
206	1	156	176	-1	541	282	10.4	30	ABaraappap	273	-580	0	0		0	0	0	0	0
207	1	177	212	-1	101	270	6.5	34	Cpppp	346	553	0	0		0	0	0	0	0
208	1	4	102	-1	465	177	6.3	31	ABarappapa	172	424	0	0		0	0	0	0	0
209	1	32	45	-1	212	89	10.3	33	ABprapppa	322	287	0	0		0	0	0	0	0
210	1	118	175	-1	388	357	10.8	31	MSappaa	278	60	0	0		0	0	0	0	0
211	1	137	208	-1	216	282	12.4	31	Dapp	149	0	0	0		0	0	0	0	0
212	1	102	159	-1	424	221	14.1	29	MSpaapp	256	1461	0	0		0	0	0	0	0
213	1	205	224	-1	189	299	22.3	38	ABarppapp	386	206	0	0		0	0	0	0	0
214	1	190	24	-1	597	315	17.1	35	MSaaaaa	337	-890	0	0		0	0	0	0	0
215	1	125	53	-1	615	256	21.8	37	ABalappap	332	1484	0	0		0	0	0	0	0
216	1	94	63	-1	363	116	22.6	35	ABprapaaa	154	0	0	0		0	0	0	0	0
217	1	4	225	-1	432	163	5.6	30	ABarappapp	425	0	0	0		0	0	0	0	0
218	1	82	121	-1	403	223	17.7	28	Eara	181	481	0	0		0	0	0	0	0
