# Supplementary material for: The AP-2 Transcription Factor APTF-2 Is Required for Neuroblast and Epidermal Morphogenesis in Caenorhabditis elegans Embryogenesis
Source: PLoS Genet. 2016 May 13;12(5):e1006048. doi: 10.1371/journal.pgen.1006048 (PMC4866721; doi:10.1371/journal.pgen.1006048)
Supplement: S6 Text — (ZIP) [file pgen.1006048.s034.zip › nuclei/t117-nuclei]

1	1	117	21	-1	650	258	17.5	34	ABalaaapp	347	692	0	0		0	0	0	0	0
2	1	114	68	-1	614	328	8.5	28	ABaraapaaa	101	0	0	0		0	0	0	0	0
3	1	92	124	-1	591	191	17.7	34	ABalaappp	346	188	0	0		0	0	0	0	0
4	1	112	76	-1	671	308	14.4	36	ABalaaaar	404	0	0	0		0	0	0	0	0
5	1	170	78	-1	410	93	15.1	34	ABprpaapp	116	0	0	0		0	0	0	0	0
6	1	99	37	-1	484	314	9.7	29	ABaraapapp	287	-245	0	0		0	0	0	0	0
7	1	73	176	-1	643	384	15.0	37	ABalaaaal	-250	0	0	0		0	0	0	0	0
8	1	36	94	-1	533	143	14.4	34	ABpraaapa	109	0	0	0		0	0	0	0	0
9	1	153	95	-1	294	176	23.4	39	ABarpppap	391	249	0	0		0	0	0	0	0
10	1	158	3	185	488	152	21.6	37	ABpraapap	267	122	0	0		0	0	0	0	0
11	1	205	225	-1	345	344	11.1	31	MSappap	245	157	0	0		0	0	0	0	0
12	1	47	148	-1	373	186	6.8	31	ABprpappa	311	721	0	0		0	0	0	0	0
13	1	43	149	-1	552	155	9.8	36	ABpraaaap	304	208	0	0		0	0	0	0	0
14	1	105	193	-1	433	424	14.7	32	ABplpaapa	307	-750	0	0		0	0	0	0	0
15	1	33	152	-1	121	338	12.2	34	ABplapppp	-93	0	0	0		0	0	0	0	0
16	1	27	66	-1	510	388	19.4	31	ABalapappp	266	-1103	0	0		0	0	0	0	0
17	1	142	169	-1	538	153	19.0	37	ABpraapaa	115	0	0	0		0	0	0	0	0
18	1	166	49	-1	429	271	22.4	37	ABarpaapp	377	326	0	0		0	0	0	0	0
19	1	119	52	-1	430	134	15.6	34	ABprpaapa	285	-460	0	0		0	0	0	0	0
20	1	159	38	-1	311	408	8.5	33	ABplppaap	330	68	0	0		0	0	0	0	0
21	1	132	80	-1	264	304	12.7	33	Dapa	313	113	0	0		0	0	0	0	0
22	1	163	26	-1	298	345	17.1	36	MSapppp	323	73	0	0		0	0	0	0	0
23	1	118	17	-1	626	303	22.4	32	ABalappaa	10	0	0	0		0	0	0	0	0
24	1	214	19	-1	600	315	17.1	36	MSaaaaa	365	373	0	0		0	0	0	0	0
25	1	144	39	-1	501	452	16.4	31	ABalpppapa	-180	0	0	0		0	0	0	0	0
26	1	184	190	-1	289	412	16.6	31	ABplaapppp	31	0	0	0		0	0	0	0	0
27	1	181	16	-1	192	240	23.4	37	Caaaa	370	141	0	0		0	0	0	0	0
28	1	167	166	-1	318	106	21.1	36	ABprapaap	331	543	0	0		0	0	0	0	0
29	1	69	145	-1	403	391	7.6	33	ABplpapaa	291	-190	0	0		0	0	0	0	0
30	1	24	141	-1	114	231	23.0	41	Caaap	-265	0	0	0		0	0	0	0	0
31	1	168	222	-1	79	272	13.7	37	Caapp	367	154	0	0		0	0	0	0	0
32	1	7	172	-1	636	283	7.2	29	ABaraaapaa	242	0	0	0		0	0	0	0	0
33	1	79	73	-1	297	151	14.6	31	Dppa	234	545	0	0		0	0	0	0	0
34	1	179	41	-1	427	339	22.9	35	ABplaaapa	357	141	0	0		0	0	0	0	0
35	1	71	61	-1	489	113	16.6	37	ABpraaapp	-98	0	0	0		0	0	0	0	0
36	1	174	153	-1	410	360	5.1	30	ABalppappp	297	-201	0	0		0	0	0	0	0
37	1	157	57	-1	318	101	7.6	29	ABprppppaa	197	218	0	0		0	0	0	0	0
38	1	109	194	-1	304	283	15.7	39	Ealp	395	-80	0	0		0	0	0	0	0
39	1	48	136	-1	207	81	18.6	34	ABprapapp	42	0	0	0		0	0	0	0	0
40	1	16	50	-1	626	205	11.6	33	ABalaapap	249	0	0	0		0	0	0	0	0
41	1	38	44	-1	447	413	10.4	33	ABplpaaaa	324	180	0	0		0	0	0	0	0
42	1	131	10	126	359	384	7.0	33	ABplpapap	227	159	0	0		0	0	0	0	0
43	1	58	4	-1	182	372	10.7	29	ABplpppapa	202	-545	0	0		0	0	0	0	0
44	1	90	6	-1	661	325	18.2	35	ABalaaapa	521	0	0	0		0	0	0	0	0
45	1	209	122	-1	216	85	10.7	33	ABprapppa	306	320	0	0		0	0	0	0	0
46	1	84	79	-1	438	115	19.9	34	ABpraappa	248	754	0	0		0	0	0	0	0
47	1	1	62	-1	186	93	13.7	37	ABprappap	303	0	0	0		0	0	0	0	0
48	1	87	143	-1	631	249	13.3	36	ABalaapaa	20	0	0	0		0	0	0	0	0
49	1	51	163	-1	493	284	5.6	30	ABarapaapp	194	0	0	0		0	0	0	0	0
50	1	106	112	-1	607	384	20.5	36	ABalapaap	183	0	0	0		0	0	0	0	0
51	1	19	189	-1	302	381	21.3	37	ABplapaap	372	542	0	0		0	0	0	0	0
52	1	6	115	-1	216	392	13.5	34	ABplppapp	439	0	0	0		0	0	0	0	0
53	1	215	151	-1	618	251	21.1	36	ABalappap	363	-390	0	0		0	0	0	0	0
54	1	32	207	-1	572	235	7.7	27	ABaraaappp	200	-237	0	0		0	0	0	0	0
55	1	125	146	-1	382	368	15.9	32	MSapapp	327	283	0	0		0	0	0	0	0
56	1	20	178	-1	511	445	12.4	34	ABalppaap	338	-322	0	0		0	0	0	0	0
57	1	110	74	-1	321	150	17.7	34	MSppppp	337	-166	0	0		0	0	0	0	0
58	1	124	203	-1	527	252	9.7	32	ABaraapppa	377	0	0	0		0	0	0	0	0
59	1	74	2	-1	238	368	5.8	29	ABplppppaa	209	-180	0	0		0	0	0	0	0
60	1	140	155	-1	76	204	9.5	36	Cpapp	369	724	0	0		0	0	0	0	0
61	1	95	55	-1	565	267	15.2	36	MSpaaaa	220	0	0	0		0	0	0	0	0
62	1	160	13	-1	444	313	4.6	33	ABalpapppp	265	0	0	0		0	0	0	0	0
63	1	216	198	-1	368	120	22.5	35	ABprapaaa	297	0	0	0		0	0	0	0	0
64	1	67	14	-1	361	98	18.5	36	ABpraappp	352	-172	0	0		0	0	0	0	0
65	1	2	121	-1	180	105	8.6	33	ABprapppp	229	0	0	0		0	0	0	0	0
66	1	83	196	-1	570	379	14.7	34	MSapaaa	335	452	0	0		0	0	0	0	0
67	1	46	157	-1	390	126	12.3	32	ABprppaaa	290	1500	0	0		0	0	0	0	0
68	1	129	18	-1	334	234	4.8	30	MSpappa	127	0	0	0		0	0	0	0	0
69	1	189	47	-1	573	248	21.7	39	ABalapppa	120	0	0	0		0	0	0	0	0
70	1	171	28	-1	587	348	24.2	35	ABalapapa	353	1077	0	0		0	0	0	0	0
71	1	10	175	-1	271	225	11.6	36	Z2	355	1197	0	0		0	0	0	0	0
72	1	123	27	-1	464	249	4.3	29	ABarapapap	256	-221	0	0		0	0	0	0	0
73	1	41	42	-1	467	401	17.8	30	ABalppppap	275	453	0	0		0	0	0	0	0
74	1	100	53	-1	635	349	21.1	34	ABalapaaa	333	796	0	0		0	0	0	0	0
75	1	28	156	-1	352	411	11.1	34	ABplppaaa	-155	0	0	0		0	0	0	0	0
76	1	150	29	-1	502	404	10.7	30	ABalppapaa	240	-1206	0	0		0	0	0	0	0
77	1	183	183	-1	410	175	14.8	31	MSpppaa	274	291	0	0		0	0	0	0	0
78	1	128	150	-1	366	239	6.0	32	MSpapap	304	0	0	0		0	0	0	0	0
79	1	65	75	-1	516	370	24.4	37	ABplaaaaa	365	-615	0	0		0	0	0	0	0
80	1	18	70	-1	407	446	10.7	34	ABplpaaap	341	-68	0	0		0	0	0	0	0
81	1	76	69	-1	535	204	19.1	34	ABalapppp	-250	0	0	0		0	0	0	0	0
82	1	64	231	-1	445	176	22.4	34	ABarpappa	340	225	0	0		0	0	0	0	0
83	1	3	88	-1	399	173	22.9	36	ABarpappp	366	72	0	0		0	0	0	0	0
84	1	134	9	-1	541	433	8.4	31	ABalpapapa	343	0	0	0		0	0	0	0	0
85	1	70	31	-1	532	326	7.0	31	ABaraapaap	310	421	0	0		0	0	0	0	0
86	1	97	97	-1	379	190	12.7	31	MSpppap	287	352	0	0		0	0	0	0	0
87	1	187	127	-1	514	155	9.5	28	ABarappppa	441	0	0	0		0	0	0	0	0
88	1	177	159	-1	216	178	7.1	35	Cppaa	348	146	0	0		0	0	0	0	0
89	1	136	63	-1	385	146	6.5	32	ABprpapap	265	2149	0	0		0	0	0	0	0
90	1	49	93	-1	499	217	21.3	31	ABarpapapa	277	770	0	0		0	0	0	0	0
91	1	75	213	-1	612	368	9.8	34	ABalpaapap	312	0	0	0		0	0	0	0	0
92	1	49	40	-1	456	222	22.4	32	ABarpapapp	311	-869	0	0		0	0	0	0	0
93	1	32	123	-1	609	256	8.3	28	ABaraaappa	194	706	0	0		0	0	0	0	0
94	1	102	91	-1	313	225	17.9	41	Earp	401	-663	0	0		0	0	0	0	0
95	1	133	1	-1	363	286	5.3	32	MSaapap	301	0	0	0		0	0	0	0	0
96	1	113	180	-1	440	364	12.8	32	MSapapa	319	0	0	0		0	0	0	0	0
97	1	56	96	-1	280	94	13.4	34	ABprppapp	-223	0	0	0		0	0	0	0	0
98	1	115	100	-1	492	219	8.3	29	ABarapappa	266	320	0	0		0	0	0	0	0
99	1	190	117	-1	263	95	8.8	33	ABprpppaa	250	-369	0	0		0	0	0	0	0
100	1	192	204	-1	254	354	23.6	39	ABplapapa	229	0	0	0		0	0	0	0	0
101	1	25	138	-1	387	431	14.5	28	ABplpaappa	216	160	0	0		0	0	0	0	0
102	1	208	35	-1	464	177	5.7	30	ABarappapa	207	96	0	0		0	0	0	0	0
103	1	169	142	-1	251	157	5.5	33	ABprppppp	-140	0	0	0		0	0	0	0	0
104	1	89	48	-1	647	283	10.9	35	ABaraaaaa	60	0	0	0		0	0	0	0	0
105	1	23	114	-1	287	217	6.2	36	MSpappp	317	0	0	0		0	0	0	0	0
106	1	78	56	-1	531	306	17.8	36	MSaaaap	345	-544	0	0		0	0	0	0	0
107	1	201	84	-1	171	143	23.7	40	Cpaaa	406	-123	0	0		0	0	0	0	0
108	1	185	130	-1	346	423	19.0	32	ABplaapppa	116	0	0	0		0	0	0	0	0
109	1	54	179	-1	247	315	8.2	35	Capaa	353	-77	0	0		0	0	0	0	0
110	1	50	165	-1	562	197	6.6	28	ABarapppaa	203	727	0	0		0	0	0	0	0
111	1	104	173	-1	607	357	5.0	29	ABalpaaapa	-32	0	0	0		0	0	0	0	0
112	1	60	83	-1	84	155	13.3	39	Cpapa	382	706	0	0		0	0	0	0	0
113	1	111	59	-1	477	234	12.5	34	MSpaapa	378	0	0	0		0	0	0	0	0
114	1	173	32	-1	572	433	15.7	34	ABalppaaa	-108	0	0	0		0	0	0	0	0
115	1	50	86	-1	516	185	7.3	28	ABarapppap	-210	0	0	0		0	0	0	0	0
116	1	57	226	-1	633	325	4.7	29	ABalpaaaap	287	1488	0	0		0	0	0	0	0
117	1	9	98	-1	480	363	12.2	32	MSapaap	274	-616	0	0		0	0	0	0	0
118	1	154	24	-1	552	338	12.6	33	ABaraapapa	334	-1046	0	0		0	0	0	0	0
119	1	5	129	-1	483	267	22.7	37	ABarpaapa	374	267	0	0		0	0	0	0	0
120	1	195	15	-1	661	320	9.7	28	ABalpaaaaa	-342	0	0	0		0	0	0	0	0
121	1	218	195	-1	406	227	18.0	35	Eara	180	483	0	0		0	0	0	0	0
122	1	44	77	-1	554	369	4.6	27	ABalpaaapp	212	1780	0	0		0	0	0	0	0
123	1	186	125	-1	139	275	7.6	34	Cappp	337	1651	0	0		0	0	0	0	0
124	1	74	113	-1	191	344	5.7	29	ABplppppap	219	97	0	0		0	0	0	0	0
125	1	52	46	-1	426	219	5.6	32	ABarapappp	317	408	0	0		0	0	0	0	0
126	1	37	43	-1	438	105	10.9	33	ABprpaaap	-238	0	0	0		0	0	0	0	0
127	1	120	20	-1	243	175	17.9	42	Epra	422	956	0	0		0	0	0	0	0
128	1	72	67	-1	321	286	4.6	28	MSaappa	285	-1022	0	0		0	0	0	0	0
129	1	182	174	-1	488	341	4.7	32	ABalpappap	61	0	0	0		0	0	0	0	0
130	1	147	201	-1	526	206	12.1	32	MSppaap	274	659	0	0		0	0	0	0	0
131	1	135	131	-1	610	215	15.3	33	ABalaappa	328	424	0	0		0	0	0	0	0
132	1	175	128	-1	83	243	19.5	39	Caapa	393	-205	0	0		0	0	0	0	0
133	1	149	227	-1	461	275	9.4	29	ABaraapppp	-201	0	0	0		0	0	0	0	0
134	1	194	45	-1	448	185	13.7	31	MSppapp	318	643	0	0		0	0	0	0	0
135	1	14	81	-1	571	414	20.1	31	ABalpppaaa	291	95	0	0		0	0	0	0	0
136	1	204	82	104	323	156	5.5	36	ABprpappp	228	173	0	0		0	0	0	0	0
137	1	55	158	-1	223	117	6.4	34	ABprpppap	228	235	0	0		0	0	0	0	0
138	1	176	102	-1	551	411	12.2	32	ABalpaappp	296	-759	0	0		0	0	0	0	0
139	1	25	90	-1	345	440	14.4	28	ABplpaappp	206	-149	0	0		0	0	0	0	0
140	1	101	167	-1	517	377	4.6	30	ABalpapapp	258	1085	0	0		0	0	0	0	0
141	1	139	105	-1	566	220	12.4	32	MSppaaa	285	-280	0	0		0	0	0	0	0
142	1	93	214	-1	247	83	21.2	37	ABprapapa	337	0	0	0		0	0	0	0	0
143	1	191	192	-1	261	285	23.7	39	ABarppapa	391	-51	0	0		0	0	0	0	0
144	1	30	36	-1	279	270	5.4	33	MSaappp	-278	0	0	0		0	0	0	0	0
145	1	122	230	-1	650	354	11.8	31	ABalpaapaa	130	0	0	0		0	0	0	0	0
146	1	53	229	-1	241	163	11.9	34	Dppp	246	-420	0	0		0	0	0	0	0
147	1	151	140	-1	478	135	12.4	36	ABprpaaaa	85	0	0	0		0	0	0	0	0
148	1	138	162	-1	368	275	23.8	38	ABarppaaa	385	-425	0	0		0	0	0	0	0
149	1	86	65	-1	158	358	14.8	35	ABplapppa	343	266	0	0		0	0	0	0	0
150	1	146	51	-1	133	219	5.3	35	Cpppa	340	311	0	0		0	0	0	0	0
151	1	193	137	-1	389	308	16.7	40	Eala	397	-43	0	0		0	0	0	0	0
152	1	91	147	-1	362	96	9.5	33	ABprppaap	300	67	0	0		0	0	0	0	0
153	1	202	160	-1	188	286	6.6	34	Capap	340	1298	0	0		0	0	0	0	0
154	1	63	54	-1	517	236	5.3	29	ABarapapaa	86	0	0	0		0	0	0	0	0
155	1	45	224	-1	278	361	5.7	35	ABplpappp	260	159	0	0		0	0	0	0	0
156	1	61	202	-1	252	399	9.6	30	ABplpppaaa	202	-522	0	0		0	0	0	0	0
157	1	31	22	-1	580	167	12.8	35	ABpraaaaa	152	0	0	0		0	0	0	0	0
158	1	196	58	-1	174	316	10.7	34	Cappa	15	0	0	0		0	0	0	0	0
159	1	212	171	-1	432	225	14.5	28	MSpaapp	202	538	0	0		0	0	0	0	0
160	1	15	144	-1	295	317	10.4	37	Daa	367	-609	0	0		0	0	0	0	0
161	1	66	11	-1	575	395	7.8	34	ABalpapaa	222	0	0	0		0	0	0	0	0
162	1	108	177	-1	510	412	15.8	29	ABalppppaa	89	0	0	0		0	0	0	0	0
163	1	127	205	-1	326	167	11.6	36	Dpa	359	-517	0	0		0	0	0	0	0
164	1	172	85	-1	207	361	21.4	36	ABplapapp	165	0	0	0		0	0	0	0	0
165	1	29	221	-1	177	116	18.6	36	ABarppppp	363	-77	0	0		0	0	0	0	0
166	1	94	210	-1	163	347	19.1	38	ABplappap	379	528	0	0		0	0	0	0	0
167	1	22	101	-1	348	337	23.4	38	ABplaaapp	356	-724	0	0		0	0	0	0	0
168	1	21	220	-1	481	333	23.1	38	ABplaaaap	381	222	0	0		0	0	0	0	0
169	1	152	116	-1	434	402	23.7	36	ABplaapap	320	427	0	0		0	0	0	0	0
170	1	164	197	-1	231	396	17.7	37	ABplappaa	370	1072	0	0		0	0	0	0	0
171	1	197	211	-1	315	252	23.0	39	ABarppaap	390	1258	0	0		0	0	0	0	0
172	1	13	107	-1	553	247	4.6	33	ABarapaaa	327	426	0	0		0	0	0	0	0
173	1	11	119	-1	492	350	8.4	30	ABalpapppa	266	26	0	0		0	0	0	0	0
174	1	12	215	-1	155	176	6.7	35	Cppap	345	223	0	0		0	0	0	0	0
175	1	210	106	-1	392	358	11.2	31	MSappaa	310	505	0	0		0	0	0	0	0
176	1	206	92	-1	542	283	10.2	30	ABaraappap	299	427	0	0		0	0	0	0	0
177	1	116	23	-1	492	203	4.8	31	ABarappaa	220	0	0	0		0	0	0	0	0
178	1	200	206	-1	258	131	23.6	37	ABarppppa	71	0	0	0		0	0	0	0	0
179	1	27	212	-1	544	375	20.5	31	ABalapappa	185	0	0	0		0	0	0	0	0
180	1	157	219	-1	285	127	6.6	28	ABprppppap	204	-88	0	0		0	0	0	0	0
181	1	59	154	-1	531	231	23.9	36	ABarpapaa	302	119	0	0		0	0	0	0	0
182	1	180	186	-1	148	358	9.9	27	ABplpppapp	198	-223	0	0		0	0	0	0	0
183	1	156	208	-1	114	138	18.5	38	Cpaap	386	145	0	0		0	0	0	0	0
184	1	141	30	-1	418	318	8.6	34	MSaapaa	26	0	0	0		0	0	0	0	0
185	1	42	111	-1	532	379	9.1	30	ABalpappaa	234	689	0	0		0	0	0	0	0
186	1	107	200	-1	484	391	4.5	30	ABalppapap	4	0	0	0		0	0	0	0	0
187	1	121	187	-1	525	284	23.1	34	ABarpaaap	324	66	0	0		0	0	0	0	0
188	1	126	7	-1	463	144	8.4	31	ABarappppp	-121	0	0	0		0	0	0	0	0
189	1	130	218	-1	509	236	15.7	34	MSpaaap	141	0	0	0		0	0	0	0	0
190	1	88	223	-1	192	192	11.0	41	Eprp	20	0	0	0		0	0	0	0	0
191	1	77	71	181	401	430	19.8	37	ABplaappa	243	-220	0	0		0	0	0	0	0
192	1	148	12	-1	412	263	6.6	35	MSpapaa	-95	0	0	0		0	0	0	0	0
193	1	68	133	-1	458	306	13.3	31	MSaaapp	169	0	0	0		0	0	0	0	0
194	1	85	8	-1	612	419	11.8	30	ABalpaappa	88	0	0	0		0	0	0	0	0
195	1	98	87	-1	348	389	23.4	35	ABplapaaa	219	0	0	0		0	0	0	0	0
196	1	34	209	-1	191	232	13.2	41	Eplp	396	792	0	0		0	0	0	0	0
197	1	203	228	-1	335	267	10.1	34	Z3	342	28	0	0		0	0	0	0	0
198	1	96	109	-1	604	321	12.6	35	ABaraaaap	-106	0	0	0		0	0	0	0	0
199	1	155	33	-1	551	310	24.3	36	ABarpaaaa	362	81	0	0		0	0	0	0	0
200	1	39	135	-1	584	287	5.8	32	ABaraaapap	296	-1352	0	0		0	0	0	0	0
201	1	81	161	-1	283	400	12.3	35	ABplppapa	374	0	0	0		0	0	0	0	0
202	1	137	232	-1	549	296	4.4	28	ABarapaapa	177	0	0	0		0	0	0	0	0
203	1	162	103	-1	488	422	22.4	37	ABplaapaa	340	33	0	0		0	0	0	0	0
204	1	61	191	-1	218	382	9.3	28	ABplpppaap	105	0	0	0		0	0	0	0	0
205	1	82	139	-1	375	167	16.9	35	MSppppa	344	78	0	0		0	0	0	0	0
206	1	26	216	-1	346	378	14.7	33	MSapppa	257	445	0	0		0	0	0	0	0
207	1	8	99	-1	332	96	12.4	35	ABprppapa	167	0	0	0		0	0	0	0	0
208	1	211	118	-1	207	279	11.8	33	Dapp	133	0	0	0		0	0	0	0	0
209	1	4	132	-1	267	69	16.5	36	ABprappaa	341	-579	0	0		0	0	0	0	0
210	1	178	188	-1	495	186	14.5	32	MSppapa	265	603	0	0		0	0	0	0	0
211	1	145	110	-1	219	250	18.0	44	Epla	439	-385	0	0		0	0	0	0	0
212	1	207	5	-1	100	269	6.4	34	Cpppp	344	-473	0	0		0	0	0	0	0
213	1	35	170	-1	451	453	17.0	32	ABalpppapp	292	-545	0	0		0	0	0	0	0
214	1	165	182	-1	524	436	19.3	32	ABalpppaap	271	1786	0	0		0	0	0	0	0
215	1	62	60	120	337	341	6.0	36	ABplpappa	224	1109	0	0		0	0	0	0	0
216	1	198	89	134	423	158	9.6	34	ABprpapaa	211	-189	0	0		0	0	0	0	0
217	1	103	217	-1	587	297	9.8	29	ABaraappaa	374	0	0	0		0	0	0	0	0
218	1	143	72	-1	354	177	23.4	38	ABarpppaa	380	671	0	0		0	0	0	0	0
219	1	161	64	-1	150	328	6.5	36	ABplppppp	242	363	0	0		0	0	0	0	0
220	1	17	34	-1	453	367	17.4	33	ABalpppppa	257	-230	0	0		0	0	0	0	0
221	1	199	168	-1	462	390	7.1	30	ABalppappa	250	1385	0	0		0	0	0	0	0
222	1	188	164	-1	496	325	14.3	36	MSaaapa	335	22	0	0		0	0	0	0	0
223	1	80	25	-1	393	383	19.5	33	ABalpppppp	319	26	0	0		0	0	0	0	0
224	1	213	108	-1	193	298	22.4	39	ABarppapp	142	0	0	0		0	0	0	0	0
225	1	217	184	-1	414	160	5.2	29	ABarappapp	120	0	0	0		0	0	0	0	0
226	0	40	-1	-1	488	275	25.2	31		120	0	0	0		0	0	0	0	0
