# Supplementary material for: The AP-2 Transcription Factor APTF-2 Is Required for Neuroblast and Epidermal Morphogenesis in Caenorhabditis elegans Embryogenesis
Source: PLoS Genet. 2016 May 13;12(5):e1006048. doi: 10.1371/journal.pgen.1006048 (PMC4866721; doi:10.1371/journal.pgen.1006048)
Supplement: S6 Text — (ZIP) [file pgen.1006048.s034.zip › nuclei/t118-nuclei]

1	1	95	175	-1	359	283	5.5	31	MSaapap	313	0	0	0		0	0	0	0	0
2	1	59	30	-1	233	365	5.9	29	ABplppppaa	286	135	0	0		0	0	0	0	0
3	1	10	68	-1	474	142	21.5	31	ABpraapapp	219	98	0	0		0	0	0	0	0
4	1	43	134	-1	172	372	10.6	29	ABplpppapa	260	75	0	0		0	0	0	0	0
5	1	212	189	-1	100	270	6.4	33	Cpppp	336	11	0	0		0	0	0	0	0
6	1	44	65	-1	661	329	17.5	35	ABalaaapa	326	-40	0	0		0	0	0	0	0
7	1	188	110	-1	467	141	8.3	32	ABarappppp	174	0	0	0		0	0	0	0	0
8	1	194	38	-1	602	420	11.3	30	ABalpaappa	271	-199	0	0		0	0	0	0	0
9	1	84	130	-1	534	436	8.7	31	ABalpapapa	52	0	0	0		0	0	0	0	0
10	1	42	151	-1	363	391	6.1	28	ABplpapapa	201	126	0	0		0	0	0	0	0
11	1	161	36	-1	569	397	7.5	34	ABalpapaa	215	0	0	0		0	0	0	0	0
12	1	192	129	-1	414	267	6.4	34	MSpapaa	-332	0	0	0		0	0	0	0	0
13	1	62	153	-1	440	318	4.7	33	ABalpapppp	330	334	0	0		0	0	0	0	0
14	1	64	144	232	368	99	17.4	37	ABpraappp	238	-156	0	0		0	0	0	0	0
15	1	120	52	-1	658	324	9.3	28	ABalpaaaaa	103	0	0	0		0	0	0	0	0
16	1	27	100	-1	192	236	23.4	38	Caaaa	385	-286	0	0		0	0	0	0	0
17	1	23	2	-1	630	302	22.1	32	ABalappaa	330	-1125	0	0		0	0	0	0	0
18	1	68	124	-1	331	233	5.1	30	MSpappa	450	0	0	0		0	0	0	0	0
19	1	24	1	224	602	319	17.4	37	MSaaaaa	133	0	0	0		0	0	0	0	0
20	1	127	87	-1	241	171	17.3	42	Epra	421	81	0	0		0	0	0	0	0
21	1	1	161	-1	650	265	17.3	34	ABalaaapp	286	0	0	0		0	0	0	0	0
22	1	157	33	-1	587	174	12.3	34	ABpraaaaa	-139	0	0	0		0	0	0	0	0
23	1	177	142	-1	495	205	5.1	31	ABarappaa	141	0	0	0		0	0	0	0	0
24	1	118	83	-1	547	337	12.7	34	ABaraapapa	322	155	0	0		0	0	0	0	0
25	1	223	213	-1	396	375	19.5	33	ABalpppppp	339	174	0	0		0	0	0	0	0
26	1	22	24	-1	299	346	17.3	34	MSapppp	346	18	0	0		0	0	0	0	0
27	1	72	225	-1	469	254	4.3	31	ABarapapap	101	0	0	0		0	0	0	0	0
28	1	70	157	-1	598	346	23.8	37	ABalapapa	370	1014	0	0		0	0	0	0	0
29	1	76	215	-1	497	405	10.7	30	ABalppapaa	305	652	0	0		0	0	0	0	0
30	1	184	127	-1	421	316	9.2	33	MSaapaa	299	1257	0	0		0	0	0	0	0
31	1	85	63	-1	533	327	6.9	30	ABaraapaap	303	44	0	0		0	0	0	0	0
32	1	114	75	-1	567	432	15.8	35	ABalppaaa	-16	0	0	0		0	0	0	0	0
33	1	199	204	-1	557	310	24.3	35	ABarpaaaa	306	93	0	0		0	0	0	0	0
34	1	220	95	-1	455	366	17.5	32	ABalpppppa	282	83	0	0		0	0	0	0	0
35	1	102	162	-1	473	175	5.5	30	ABarappapa	198	96	0	0		0	0	0	0	0
36	1	144	152	-1	278	269	5.4	34	MSaappp	336	784	0	0		0	0	0	0	0
37	1	6	174	-1	480	311	10.3	28	ABaraapapp	258	-777	0	0		0	0	0	0	0
38	1	20	92	-1	303	407	8.4	32	ABplppaap	273	0	0	0		0	0	0	0	0
39	1	25	183	-1	504	454	16.9	29	ABalpppapa	276	481	0	0		0	0	0	0	0
40	1	92	135	-1	446	222	22.4	32	ABarpapapp	273	1436	0	0		0	0	0	0	0
41	1	34	233	-1	424	338	22.5	36	ABplaaapa	344	361	0	0		0	0	0	0	0
42	1	73	5	-1	464	405	18.1	31	ABalppppap	311	470	0	0		0	0	0	0	0
43	1	126	125	-1	446	115	11.5	34	ABprpaaap	104	0	0	0		0	0	0	0	0
44	1	41	182	-1	446	413	10.9	33	ABplpaaaa	240	207	0	0		0	0	0	0	0
45	1	134	199	-1	452	187	13.8	30	MSppapp	280	821	0	0		0	0	0	0	0
46	1	125	58	-1	432	220	5.3	32	ABarapappp	320	414	0	0		0	0	0	0	0
47	1	69	43	255	577	255	22.0	38	ABalapppa	128	0	0	0		0	0	0	0	0
48	1	104	70	-1	643	290	10.6	34	ABaraaaaa	-279	0	0	0		0	0	0	0	0
49	1	18	49	-1	419	273	22.7	37	ABarpaapp	375	263	0	0		0	0	0	0	0
50	1	40	9	-1	634	211	11.0	34	ABalaapap	263	0	0	0		0	0	0	0	0
51	1	150	93	-1	126	218	5.4	36	Cpppa	353	971	0	0		0	0	0	0	0
52	1	19	231	-1	432	137	15.6	34	ABprpaapa	325	171	0	0		0	0	0	0	0
53	1	74	84	-1	637	351	20.8	34	ABalapaaa	606	0	0	0		0	0	0	0	0
54	1	154	208	-1	512	241	5.1	28	ABarapapaa	399	0	0	0		0	0	0	0	0
55	1	61	119	192	573	269	14.8	37	MSpaaaa	238	-191	0	0		0	0	0	0	0
56	1	106	106	-1	534	313	18.1	36	MSaaaap	358	713	0	0		0	0	0	0	0
57	1	37	47	-1	327	102	7.3	29	ABprppppaa	219	0	0	0		0	0	0	0	0
58	1	158	193	-1	166	314	10.5	33	Cappa	331	1064	0	0		0	0	0	0	0
59	1	113	53	-1	479	230	12.4	34	MSpaapa	117	0	0	0		0	0	0	0	0
60	1	215	61	-1	307	335	5.6	30	ABplpappap	238	805	0	0		0	0	0	0	0
61	1	35	140	-1	490	115	17.1	36	ABpraaapp	335	-386	0	0		0	0	0	0	0
62	1	47	17	-1	186	89	13.5	36	ABprappap	353	-985	0	0		0	0	0	0	0
63	1	89	221	245	385	144	7.2	31	ABprpapap	-51	0	0	0		0	0	0	0	0
64	1	219	126	172	149	319	6.0	33	ABplppppp	363	0	0	0		0	0	0	0	0
65	1	149	62	-1	152	354	14.6	34	ABplapppa	343	579	0	0		0	0	0	0	0
66	1	16	28	-1	505	389	19.8	32	ABalapappp	243	-483	0	0		0	0	0	0	0
67	1	128	185	-1	317	288	4.5	31	MSaappa	248	174	0	0		0	0	0	0	0
68	1	2	72	-1	612	325	8.1	30	ABaraapaaa	254	327	0	0		0	0	0	0	0
69	1	81	228	-1	535	209	18.9	35	ABalapppp	324	314	0	0		0	0	0	0	0
70	1	80	16	-1	401	446	11.1	35	ABplpaaap	275	-374	0	0		0	0	0	0	0
71	1	191	250	-1	375	422	20.3	32	ABplaappap	223	-501	0	0		0	0	0	0	0
72	1	218	90	-1	348	179	23.6	36	ABarpppaa	354	-365	0	0		0	0	0	0	0
73	1	33	201	-1	302	150	15.4	31	Dppa	315	4	0	0		0	0	0	0	0
74	1	57	132	-1	327	156	18.1	34	MSppppp	340	-560	0	0		0	0	0	0	0
75	1	79	235	-1	518	371	24.3	36	ABplaaaaa	366	-646	0	0		0	0	0	0	0
76	1	4	103	-1	670	315	13.6	38	ABalaaaar	187	0	0	0		0	0	0	0	0
77	1	122	56	-1	544	369	4.4	29	ABalpaaapp	227	-1045	0	0		0	0	0	0	0
78	1	5	71	227	410	92	15.1	32	ABprpaapp	-198	0	0	0		0	0	0	0	0
79	1	46	223	234	430	117	20.1	35	ABpraappa	126	0	0	0		0	0	0	0	0
80	1	21	96	-1	259	308	12.7	33	Dapa	283	720	0	0		0	0	0	0	0
81	1	135	178	-1	564	420	20.6	31	ABalpppaaa	274	949	0	0		0	0	0	0	0
82	1	136	27	-1	350	151	5.2	28	ABprpapppa	203	175	0	0		0	0	0	0	0
83	1	112	11	-1	87	149	13.1	37	Cpapa	377	705	0	0		0	0	0	0	0
84	1	107	216	-1	174	143	24.2	41	Cpaaa	412	-830	0	0		0	0	0	0	0
85	1	164	37	-1	204	363	21.3	36	ABplapapp	355	127	0	0		0	0	0	0	0
86	1	115	117	-1	518	187	7.4	29	ABarapppap	229	189	0	0		0	0	0	0	0
87	1	195	31	-1	344	385	23.3	35	ABplapaaa	353	58	0	0		0	0	0	0	0
88	1	83	237	-1	399	176	22.4	33	ABarpappp	327	466	0	0		0	0	0	0	0
89	1	216	154	-1	447	170	9.5	30	ABprpapaaa	230	128	0	0		0	0	0	0	0
90	1	139	35	-1	336	439	14.5	28	ABplpaappp	230	-88	0	0		0	0	0	0	0
91	1	94	25	-1	318	229	17.4	42	Earp	427	-379	0	0		0	0	0	0	0
92	1	176	240	-1	541	286	10.1	31	ABaraappap	667	0	0	0		0	0	0	0	0
93	1	90	247	-1	500	217	21.7	32	ABarpapapa	245	-172	0	0		0	0	0	0	0
94	1	8	59	-1	536	143	14.4	36	ABpraaapa	241	0	0	0		0	0	0	0	0
95	1	9	60	-1	292	180	23.2	39	ABarpppap	386	249	0	0		0	0	0	0	0
96	1	97	244	-1	282	98	13.4	33	ABprppapp	312	121	0	0		0	0	0	0	0
97	1	86	139	-1	380	190	12.4	32	MSpppap	313	-233	0	0		0	0	0	0	0
98	1	117	102	-1	476	363	12.3	32	MSapaap	322	917	0	0		0	0	0	0	0
99	1	207	203	251	333	95	12.0	37	ABprppapa	227	-133	0	0		0	0	0	0	0
100	1	98	44	-1	489	225	8.4	30	ABarapappa	145	0	0	0		0	0	0	0	0
101	1	167	176	-1	343	338	23.0	37	ABplaaapp	374	46	0	0		0	0	0	0	0
102	1	138	22	-1	549	411	11.8	32	ABalpaappp	311	464	0	0		0	0	0	0	0
103	1	203	138	-1	488	420	22.4	37	ABplaapaa	369	38	0	0		0	0	0	0	0
104	1	136	211	-1	299	158	5.4	30	ABprpapppp	212	-140	0	0		0	0	0	0	0
105	1	141	214	-1	566	224	11.7	32	MSppaaa	299	658	0	0		0	0	0	0	0
106	1	175	15	-1	392	360	11.2	31	MSappaa	276	218	0	0		0	0	0	0	0
107	1	172	81	-1	549	253	5.1	33	ABarapaaa	88	0	0	0		0	0	0	0	0
108	1	224	141	-1	189	301	22.6	39	ABarppapp	387	-184	0	0		0	0	0	0	0
109	1	198	88	-1	602	321	12.3	35	ABaraaaap	230	0	0	0		0	0	0	0	0
110	1	211	198	-1	225	246	18.0	42	Epla	427	1322	0	0		0	0	0	0	0
111	1	185	170	-1	527	381	9.2	29	ABalpappaa	359	0	0	0		0	0	0	0	0
112	1	50	114	-1	608	391	20.3	36	ABalapaap	363	155	0	0		0	0	0	0	0
113	1	124	168	-1	185	344	5.6	31	ABplppppap	246	387	0	0		0	0	0	0	0
114	1	105	243	-1	288	216	6.3	34	MSpappp	336	3	0	0		0	0	0	0	0
115	1	52	78	-1	220	391	12.7	35	ABplppapp	136	0	0	0		0	0	0	0	0
116	1	169	115	-1	436	398	23.3	37	ABplaapap	284	-515	0	0		0	0	0	0	0
117	1	99	128	218	269	97	8.7	32	ABprpppaa	-57	0	0	0		0	0	0	0	0
118	1	208	121	-1	199	285	11.7	33	Dapp	311	428	0	0		0	0	0	0	0
119	1	173	19	-1	489	347	8.5	30	ABalpapppa	338	0	0	0		0	0	0	0	0
120	1	215	188	-1	363	338	5.9	30	ABplpappaa	224	1119	0	0		0	0	0	0	0
121	1	65	86	-1	180	105	8.6	34	ABprapppp	174	0	0	0		0	0	0	0	0
122	1	45	66	-1	219	87	10.9	38	ABprapppa	75	0	0	0		0	0	0	0	0
123	1	93	89	-1	614	254	7.7	28	ABaraaappa	75	0	0	0		0	0	0	0	0
124	1	3	230	254	588	198	17.4	35	ABalaappp	242	391	0	0		0	0	0	0	0
125	1	123	51	-1	138	274	8.0	35	Cappp	324	12	0	0		0	0	0	0	0
126	1	42	122	-1	328	379	6.6	28	ABplpapapp	196	434	0	0		0	0	0	0	0
127	1	87	99	-1	517	155	9.0	29	ABarappppa	118	0	0	0		0	0	0	0	0
128	1	132	180	-1	82	239	19.6	40	Caapa	400	615	0	0		0	0	0	0	0
129	1	119	210	-1	482	268	21.5	34	ABarpaapa	340	-74	0	0		0	0	0	0	0
130	1	108	156	-1	338	426	18.6	33	ABplaapppa	280	-825	0	0		0	0	0	0	0
131	1	131	10	-1	617	218	14.8	34	ABalaappa	318	0	0	0		0	0	0	0	0
132	1	209	77	-1	272	67	16.6	36	ABprappaa	348	694	0	0		0	0	0	0	0
133	1	193	23	-1	452	302	13.6	31	MSaaapp	186	0	0	0		0	0	0	0	0
134	1	216	32	-1	409	154	9.9	28	ABprpapaap	195	-191	0	0		0	0	0	0	0
135	1	200	177	-1	580	283	6.1	32	ABaraaapap	322	1733	0	0		0	0	0	0	0
136	1	39	20	-1	207	79	18.4	34	ABprapapp	-11	0	0	0		0	0	0	0	0
137	1	151	148	160	385	301	16.4	39	Eala	390	448	0	0		0	0	0	0	0
138	1	101	64	-1	381	438	15.1	29	ABplpaappa	229	110	0	0		0	0	0	0	0
139	1	205	133	-1	378	165	16.7	35	MSppppa	326	62	0	0		0	0	0	0	0
140	1	147	85	112	487	141	12.7	36	ABprpaaaa	400	0	0	0		0	0	0	0	0
141	1	30	164	-1	114	225	22.6	40	Caaap	382	872	0	0		0	0	0	0	0
142	1	103	241	248	255	158	5.5	34	ABprppppp	336	8	0	0		0	0	0	0	0
143	1	48	45	-1	631	258	12.9	35	ABalaapaa	345	-264	0	0		0	0	0	0	0
144	1	160	46	-1	299	327	10.3	36	Daa	367	80	0	0		0	0	0	0	0
145	1	29	108	166	398	400	7.8	35	ABplpapaa	250	-154	0	0		0	0	0	0	0
146	1	55	196	-1	376	372	15.6	33	MSapapp	318	421	0	0		0	0	0	0	0
147	1	152	98	-1	369	95	10.1	31	ABprppaap	317	262	0	0		0	0	0	0	0
148	1	12	118	220	375	191	6.4	34	ABprpappa	228	-1150	0	0		0	0	0	0	0
149	1	13	190	-1	555	156	10.3	34	ABpraaaap	333	-356	0	0		0	0	0	0	0
150	1	78	97	-1	366	239	6.2	32	MSpapap	242	0	0	0		0	0	0	0	0
151	1	53	123	-1	622	249	20.6	35	ABalappap	352	1235	0	0		0	0	0	0	0
152	1	15	69	-1	118	336	11.9	34	ABplapppp	-96	0	0	0		0	0	0	0	0
153	1	36	209	-1	405	369	4.7	32	ABalppappp	294	700	0	0		0	0	0	0	0
154	1	181	137	-1	534	233	23.5	37	ABarpapaa	303	110	0	0		0	0	0	0	0
155	1	60	3	-1	73	203	9.5	36	Cpapp	361	331	0	0		0	0	0	0	0
156	1	75	91	212	343	412	11.6	33	ABplppaaa	3	0	0	0		0	0	0	0	0
157	1	67	236	-1	395	130	12.5	33	ABprppaaa	307	244	0	0		0	0	0	0	0
158	1	137	147	149	216	124	6.3	33	ABprpppap	248	0	0	0		0	0	0	0	0
159	1	88	249	-1	212	183	6.7	35	Cppaa	-199	0	0	0		0	0	0	0	0
160	1	153	34	-1	193	278	6.6	34	Capap	346	-684	0	0		0	0	0	0	0
161	1	201	94	191	276	404	11.6	35	ABplppapa	356	800	0	0		0	0	0	0	0
162	1	148	171	-1	357	279	23.5	38	ABarppaaa	379	-386	0	0		0	0	0	0	0
163	1	49	197	-1	487	289	6.1	32	ABarapaapp	174	0	0	0		0	0	0	0	0
164	1	222	42	-1	489	323	14.7	35	MSaaapa	348	57	0	0		0	0	0	0	0
165	1	110	229	-1	566	193	6.7	28	ABarapppaa	63	0	0	0		0	0	0	0	0
166	1	28	238	-1	318	111	21.3	36	ABprapaap	356	123	0	0		0	0	0	0	0
167	1	140	120	-1	510	382	5.0	30	ABalpapapp	145	0	0	0		0	0	0	0	0
168	1	221	167	-1	457	387	7.3	30	ABalppappa	260	-1440	0	0		0	0	0	0	0
169	1	17	136	194	546	161	18.7	38	ABpraapaa	101	0	0	0		0	0	0	0	0
170	1	213	207	-1	452	455	18.1	31	ABalpppapp	317	717	0	0		0	0	0	0	0
171	1	159	184	-1	435	232	14.8	29	MSpaapp	243	0	0	0		0	0	0	0	0
172	1	32	39	-1	636	292	6.4	30	ABaraaapaa	266	280	0	0		0	0	0	0	0
173	1	111	104	-1	601	361	4.4	29	ABalpaaapa	-70	0	0	0		0	0	0	0	0
174	1	129	217	-1	487	342	4.6	32	ABalpappap	310	-1389	0	0		0	0	0	0	0
175	1	71	40	-1	270	221	11.3	35	Z2	356	-891	0	0		0	0	0	0	0
176	1	7	4	-1	637	390	14.3	35	ABalaaaal	-163	0	0	0		0	0	0	0	0
177	1	162	173	-1	509	418	16.4	29	ABalppppaa	381	0	0	0		0	0	0	0	0
178	1	56	107	-1	504	443	12.6	32	ABalppaap	252	427	0	0		0	0	0	0	0
179	1	109	41	-1	244	311	8.4	36	Capaa	-417	0	0	0		0	0	0	0	0
180	1	96	79	-1	437	364	13.3	32	MSapapa	289	315	0	0		0	0	0	0	0
181	1	191	13	-1	410	432	20.2	31	ABplaappaa	201	756	0	0		0	0	0	0	0
182	1	214	116	-1	528	433	19.4	30	ABalpppaap	227	0	0	0		0	0	0	0	0
183	1	77	54	-1	415	178	14.6	31	MSpppaa	-129	0	0	0		0	0	0	0	0
184	1	225	74	-1	422	159	5.2	29	ABarappapp	223	1063	0	0		0	0	0	0	0
185	1	10	57	-1	508	161	21.9	32	ABpraapapa	244	721	0	0		0	0	0	0	0
186	1	182	76	-1	139	354	9.3	27	ABplpppapp	87	0	0	0		0	0	0	0	0
187	1	187	82	-1	525	287	23.5	34	ABarpaaap	350	494	0	0		0	0	0	0	0
188	1	210	186	-1	498	187	14.6	32	MSppapa	269	916	0	0		0	0	0	0	0
189	1	51	6	-1	297	382	21.5	37	ABplapaap	309	218	0	0		0	0	0	0	0
190	1	26	159	-1	282	412	16.7	32	ABplaapppp	330	0	0	0		0	0	0	0	0
191	1	204	145	-1	209	377	8.9	27	ABplpppaap	215	105	0	0		0	0	0	0	0
192	1	143	48	-1	262	286	23.5	39	ABarppapa	381	-332	0	0		0	0	0	0	0
193	1	14	163	205	426	428	15.4	33	ABplpaapa	214	835	0	0		0	0	0	0	0
194	1	38	55	-1	304	285	15.6	39	Ealp	387	-226	0	0		0	0	0	0	0
195	1	121	253	-1	401	220	18.7	38	Eara	255	750	0	0		0	0	0	0	0
196	1	66	7	-1	569	377	15.1	35	MSapaaa	352	-3	0	0		0	0	0	0	0
197	1	170	202	-1	225	391	17.5	37	ABplappaa	-220	0	0	0		0	0	0	0	0
198	1	63	73	-1	368	123	22.5	34	ABprapaaa	340	65	0	0		0	0	0	0	0
199	0	226	-1	-1	481	279	23.5	28		228	541	0	0		0	0	0	0	0
200	1	186	206	-1	476	388	4.4	30	ABalppapap	594	0	0	0		0	0	0	0	0
201	1	130	165	-1	529	209	11.6	31	MSppaap	282	996	0	0		0	0	0	0	0
202	1	156	67	-1	248	397	9.0	28	ABplpppaaa	102	0	0	0		0	0	0	0	0
203	1	58	181	-1	527	256	10.0	31	ABaraapppa	21	0	0	0		0	0	0	0	0
204	1	100	222	-1	249	351	23.5	37	ABplapapa	124	0	0	0		0	0	0	0	0
205	1	163	239	242	325	165	12.2	36	Dpa	366	335	0	0		0	0	0	0	0
206	1	178	111	-1	262	128	23.4	37	ABarppppa	375	761	0	0		0	0	0	0	0
207	1	54	18	-1	572	233	7.5	28	ABaraaappp	60	0	0	0		0	0	0	0	0
208	1	183	146	-1	114	135	18.6	39	Cpaap	28	0	0	0		0	0	0	0	0
209	1	196	169	-1	195	231	13.2	41	Eplp	412	785	0	0		0	0	0	0	0
210	1	166	158	-1	155	342	18.6	36	ABplappap	350	24	0	0		0	0	0	0	0
211	1	171	12	-1	312	250	22.6	39	ABarppaap	392	-646	0	0		0	0	0	0	0
212	1	179	219	-1	559	378	21.3	31	ABalapappa	252	-1386	0	0		0	0	0	0	0
213	1	91	105	-1	597	365	9.8	35	ABalpaapap	321	884	0	0		0	0	0	0	0
214	1	142	155	-1	243	84	21.3	38	ABprapapa	381	83	0	0		0	0	0	0	0
215	1	174	8	-1	161	186	6.2	35	Cppap	339	539	0	0		0	0	0	0	0
216	1	206	200	-1	338	378	14.8	33	MSapppa	286	-189	0	0		0	0	0	0	0
217	1	217	80	-1	586	291	9.7	29	ABaraappaa	381	0	0	0		0	0	0	0	0
218	1	189	187	-1	507	241	15.8	35	MSpaaap	293	1083	0	0		0	0	0	0	0
219	1	180	143	-1	285	126	6.6	28	ABprppppap	207	226	0	0		0	0	0	0	0
220	1	168	195	-1	483	332	23.2	37	ABplaaaap	330	389	0	0		0	0	0	0	0
221	1	165	113	-1	172	109	18.8	36	ABarppppp	341	233	0	0		0	0	0	0	0
222	1	31	246	-1	77	267	14.4	37	Caapp	372	-142	0	0		0	0	0	0	0
223	1	190	252	-1	190	197	10.6	42	Eprp	423	53	0	0		0	0	0	0	0
224	1	155	50	131	272	352	5.8	36	ABplpappp	200	-176	0	0		0	0	0	0	0
225	1	11	101	-1	346	344	11.3	31	MSappap	316	-841	0	0		0	0	0	0	0
226	1	116	109	-1	627	333	4.5	30	ABalpaaaap	224	0	0	0		0	0	0	0	0
227	1	133	29	-1	461	269	10.0	29	ABaraapppp	287	699	0	0		0	0	0	0	0
228	1	197	179	-1	335	263	9.9	33	Z3	333	131	0	0		0	0	0	0	0
229	1	146	226	-1	242	161	11.6	35	Dppp	351	-946	0	0		0	0	0	0	0
230	1	145	14	-1	643	369	10.5	31	ABalpaapaa	302	-1112	0	0		0	0	0	0	0
231	1	82	150	-1	451	175	23.6	36	ABarpappa	347	1009	0	0		0	0	0	0	0
232	1	202	21	-1	545	294	4.1	27	ABarapaapa	171	0	0	0		0	0	0	0	0
