# Supplementary material for: The AP-2 Transcription Factor APTF-2 Is Required for Neuroblast and Epidermal Morphogenesis in Caenorhabditis elegans Embryogenesis
Source: PLoS Genet. 2016 May 13;12(5):e1006048. doi: 10.1371/journal.pgen.1006048 (PMC4866721; doi:10.1371/journal.pgen.1006048)
Supplement: S6 Text — (ZIP) [file pgen.1006048.s034.zip › nuclei/t119-nuclei]

1	1	19	180	-1	579	319	17.0	31	MSaaaaap	245	-219	0	0		0	0	0	0	0
2	1	17	40	-1	635	317	21.9	34	ABalappaa	344	-19	0	0		0	0	0	0	0
3	1	155	171	-1	69	201	10.2	36	Cpapp	359	1064	0	0		0	0	0	0	0
4	1	176	166	-1	634	393	14.3	34	ABalaaaal	337	577	0	0		0	0	0	0	0
5	1	42	237	-1	464	400	18.3	30	ABalppppap	249	121	0	0		0	0	0	0	0
6	1	189	26	-1	293	387	21.2	36	ABplapaap	353	-7	0	0		0	0	0	0	0
7	1	196	132	-1	558	373	15.4	35	MSapaaa	354	306	0	0		0	0	0	0	0
8	1	215	250	-1	157	188	6.1	35	Cppap	201	0	0	0		0	0	0	0	0
9	1	50	51	-1	637	224	10.8	34	ABalaapap	21	0	0	0		0	0	0	0	0
10	1	131	99	-1	630	235	15.2	35	ABalaappa	329	405	0	0		0	0	0	0	0
11	1	83	17	-1	88	146	13.2	38	Cpapa	164	0	0	0		0	0	0	0	0
12	1	211	259	-1	309	253	22.9	38	ABarppaap	379	-454	0	0		0	0	0	0	0
13	1	181	209	-1	415	437	19.9	31	ABplaappaa	244	137	0	0		0	0	0	0	0
14	1	230	173	-1	640	373	10.3	30	ABalpaapaa	674	0	0	0		0	0	0	0	0
15	1	106	128	-1	398	364	11.2	32	MSappaa	327	27	0	0		0	0	0	0	0
16	1	70	257	-1	405	444	11.3	35	ABplpaaap	160	0	0	0		0	0	0	0	0
17	1	62	28	-1	181	94	13.8	35	ABprappap	21	0	0	0		0	0	0	0	0
18	1	207	13	-1	580	231	7.5	30	ABaraaappp	259	982	0	0		0	0	0	0	0
19	1	119	129	-1	487	345	8.4	30	ABalpapppa	7	0	0	0		0	0	0	0	0
20	1	136	3	-1	204	79	18.2	34	ABprapapp	439	0	0	0		0	0	0	0	0
21	1	232	36	-1	545	295	3.7	28	ABarapaapa	280	-319	0	0		0	0	0	0	0
22	1	102	263	-1	552	414	12.3	32	ABalpaappp	239	0	0	0		0	0	0	0	0
23	1	133	249	-1	451	298	13.6	32	MSaaapp	274	-459	0	0		0	0	0	0	0
24	1	26	214	-1	303	350	17.2	34	MSapppp	347	24	0	0		0	0	0	0	0
25	1	91	144	-1	316	228	17.1	42	Earp	418	520	0	0		0	0	0	0	0
26	0	199	-1	-1	478	266	24.1	36		364	200	0	0		0	0	0	0	0
27	1	82	63	-1	343	148	4.9	27	ABprpapppa	186	0	0	0		0	0	0	0	0
28	1	66	193	-1	509	387	20.2	32	ABalapappp	265	138	0	0		0	0	0	0	0
29	1	227	148	-1	463	271	10.1	29	ABaraapppp	285	1019	0	0		0	0	0	0	0
30	1	2	38	-1	222	373	6.2	28	ABplppppaa	219	-137	0	0		0	0	0	0	0
31	1	87	220	-1	335	382	23.5	36	ABplapaaa	362	-609	0	0		0	0	0	0	0
32	1	134	145	-1	413	158	10.1	28	ABprpapaap	211	126	0	0		0	0	0	0	0
33	1	22	7	-1	596	182	12.5	34	ABpraaaaa	338	1726	0	0		0	0	0	0	0
34	1	160	91	-1	187	276	6.6	34	Capap	334	-525	0	0		0	0	0	0	0
35	1	90	100	-1	332	436	13.5	30	ABplpaappp	234	-55	0	0		0	0	0	0	0
36	1	11	104	186	568	398	7.7	30	ABalpapaa	-98	0	0	0		0	0	0	0	0
37	1	85	108	-1	205	361	21.0	36	ABplapapp	319	169	0	0		0	0	0	0	0
38	1	8	118	-1	602	419	11.4	29	ABalpaappa	86	0	0	0		0	0	0	0	0
39	1	172	93	-1	637	302	5.7	29	ABaraaapaa	277	-1132	0	0		0	0	0	0	0
40	1	175	178	-1	272	222	10.6	35	Z2	348	364	0	0		0	0	0	0	0
41	1	179	210	-1	244	304	8.0	36	Capaa	362	-147	0	0		0	0	0	0	0
42	1	164	168	267	485	320	15.4	35	MSaaapa	241	96	0	0		0	0	0	0	0
43	1	47	216	-1	560	247	21.8	32	ABalapppap	86	0	0	0		0	0	0	0	0
44	1	100	107	-1	490	226	8.4	30	ABarapappa	294	456	0	0		0	0	0	0	0
45	1	143	67	-1	634	268	12.5	34	ABalaapaa	297	627	0	0		0	0	0	0	0
46	1	144	58	-1	301	334	10.3	36	Daa	359	34	0	0		0	0	0	0	0
47	1	57	187	-1	328	106	7.5	28	ABprppppaa	253	80	0	0		0	0	0	0	0
48	1	192	146	-1	265	292	23.5	38	ABarppapa	388	1155	0	0		0	0	0	0	0
49	1	49	90	204	417	275	22.4	37	ABarpaapp	317	148	0	0		0	0	0	0	0
50	1	224	218	-1	246	348	5.6	30	ABplpapppp	214	1118	0	0		0	0	0	0	0
51	1	125	125	-1	134	272	8.5	35	Cappp	339	33	0	0		0	0	0	0	0
52	1	15	255	-1	654	332	8.8	30	ABalpaaaaa	209	0	0	0		0	0	0	0	0
53	1	59	177	-1	483	228	12.3	35	MSpaapa	351	877	0	0		0	0	0	0	0
54	1	183	130	-1	417	178	14.2	33	MSpppaa	266	-318	0	0		0	0	0	0	0
55	1	194	200	-1	306	286	15.1	39	Ealp	392	50	0	0		0	0	0	0	0
56	1	77	192	-1	535	369	4.4	29	ABalpaaapp	242	0	0	0		0	0	0	0	0
57	1	185	230	-1	510	166	22.4	32	ABpraapapa	253	109	0	0		0	0	0	0	0
58	1	46	164	-1	436	221	5.3	32	ABarapappp	-31	0	0	0		0	0	0	0	0
59	1	94	116	-1	546	149	14.7	37	ABpraaapa	-111	0	0	0		0	0	0	0	0
60	1	95	254	-1	294	186	23.4	38	ABarpppap	384	-822	0	0		0	0	0	0	0
61	1	60	35	-1	312	325	5.5	29	ABplpappap	202	207	0	0		0	0	0	0	0
62	1	65	43	-1	147	350	14.4	34	ABplapppa	378	0	0	0		0	0	0	0	0
63	1	31	179	-1	536	331	7.2	31	ABaraapaap	81	0	0	0		0	0	0	0	0
64	1	138	159	-1	370	438	14.7	28	ABplpaappa	268	-532	0	0		0	0	0	0	0
65	1	6	68	-1	662	344	16.8	34	ABalaaapa	252	591	0	0		0	0	0	0	0
66	1	122	19	-1	218	92	10.7	34	ABprapppa	336	-228	0	0		0	0	0	0	0
67	1	202	21	-1	240	395	8.5	26	ABplpppaaa	240	429	0	0		0	0	0	0	0
68	1	3	14	-1	471	140	21.7	30	ABpraapapp	249	1028	0	0		0	0	0	0	0
69	1	152	62	-1	113	331	11.2	35	ABplapppp	244	0	0	0		0	0	0	0	0
70	1	48	48	-1	637	301	10.2	33	ABaraaaaa	64	0	0	0		0	0	0	0	0
71	1	78	174	-1	405	86	13.8	28	ABprpaappp	196	1346	0	0		0	0	0	0	0
72	1	68	172	-1	606	327	7.9	28	ABaraapaaa	-70	0	0	0		0	0	0	0	0
73	1	198	236	-1	362	129	21.8	36	ABprapaaa	320	804	0	0		0	0	0	0	0
74	1	184	142	-1	429	160	5.6	29	ABarappapp	286	-226	0	0		0	0	0	0	0
75	1	32	56	-1	559	427	16.1	35	ABalppaaa	357	168	0	0		0	0	0	0	0
76	1	186	158	-1	136	348	8.6	28	ABplpppapp	31	0	0	0		0	0	0	0	0
77	1	132	2	-1	266	66	16.5	36	ABprappaa	364	-725	0	0		0	0	0	0	0
78	1	115	23	-1	216	390	12.6	34	ABplppapp	-170	0	0	0		0	0	0	0	0
79	1	180	85	-1	434	369	13.5	33	MSapapa	329	27	0	0		0	0	0	0	0
80	1	217	6	-1	587	292	9.7	29	ABaraappaa	110	0	0	0		0	0	0	0	0
81	1	107	124	253	547	254	5.5	33	ABarapaaa	198	402	0	0		0	0	0	0	0
82	1	187	228	-1	519	287	23.2	30	ABarpaaap	304	380	0	0		0	0	0	0	0
83	1	24	264	-1	542	337	12.7	33	ABaraapapa	313	162	0	0		0	0	0	0	0
84	1	53	88	-1	634	370	20.5	35	ABalapaaa	126	0	0	0		0	0	0	0	0
85	1	140	74	-1	513	153	12.0	28	ABprpaaaaa	191	720	0	0		0	0	0	0	0
86	1	121	11	-1	181	106	8.4	33	ABprapppp	-64	0	0	0		0	0	0	0	0
87	1	20	60	-1	242	175	16.9	41	Epra	413	1472	0	0		0	0	0	0	0
88	1	109	191	-1	594	326	11.8	34	ABaraaaap	183	0	0	0		0	0	0	0	0
89	1	123	1	-1	619	260	7.4	27	ABaraaappa	247	-576	0	0		0	0	0	0	0
90	1	72	231	-1	347	180	23.5	38	ABarpppaa	380	-48	0	0		0	0	0	0	0
91	1	156	69	-1	361	419	10.9	28	ABplppaaaa	448	0	0	0		0	0	0	0	0
92	1	38	226	-1	298	401	7.8	31	ABplppaap	249	169	0	0		0	0	0	0	0
93	1	51	70	-1	120	215	5.7	35	Cpppa	275	0	0	0		0	0	0	0	0
94	1	161	102	-1	281	405	12.5	30	ABplppapaa	199	90	0	0		0	0	0	0	0
95	1	34	262	-1	452	368	17.8	33	ABalpppppa	330	778	0	0		0	0	0	0	0
96	1	80	248	-1	259	310	12.3	34	Dapa	324	-223	0	0		0	0	0	0	0
97	1	150	30	-1	367	235	6.2	33	MSpapap	319	519	0	0		0	0	0	0	0
98	1	147	227	-1	372	97	10.2	31	ABprppaap	244	413	0	0		0	0	0	0	0
99	1	127	251	-1	528	153	8.5	29	ABarappppa	273	671	0	0		0	0	0	0	0
100	1	16	9	-1	189	243	22.5	35	Caaaa	349	567	0	0		0	0	0	0	0
101	1	225	175	-1	350	351	10.8	33	MSappap	315	-91	0	0		0	0	0	0	0
102	1	98	222	-1	470	361	12.1	33	MSapaap	279	36	0	0		0	0	0	0	0
103	1	76	31	-1	670	326	13.0	36	ABalaaaar	575	0	0	0		0	0	0	0	0
104	1	173	258	-1	597	369	4.5	30	ABalpaaapa	243	-374	0	0		0	0	0	0	0
105	1	213	46	-1	596	370	9.8	34	ABalpaapap	246	0	0	0		0	0	0	0	0
106	1	56	203	-1	530	311	18.2	35	MSaaaap	307	763	0	0		0	0	0	0	0
107	1	178	153	198	505	436	13.4	34	ABalppaap	208	121	0	0		0	0	0	0	0
108	1	145	183	-1	387	402	8.7	27	ABplpapaap	205	2036	0	0		0	0	0	0	0
109	1	226	140	-1	619	342	4.4	30	ABalpaaaap	237	867	0	0		0	0	0	0	0
110	1	7	61	-1	472	138	8.3	31	ABarappppp	236	0	0	0		0	0	0	0	0
111	1	206	238	-1	259	130	23.5	37	ABarppppa	376	267	0	0		0	0	0	0	0
112	1	140	18	-1	483	134	12.9	29	ABprpaaaap	187	92	0	0		0	0	0	0	0
113	1	221	184	-1	171	110	18.9	36	ABarppppp	88	0	0	0		0	0	0	0	0
114	1	112	27	-1	597	403	20.1	36	ABalapaap	357	-497	0	0		0	0	0	0	0
115	1	116	201	245	427	396	22.6	36	ABplaapap	368	-619	0	0		0	0	0	0	0
116	1	182	165	-1	529	438	19.7	30	ABalpppaap	272	-761	0	0		0	0	0	0	0
117	1	86	76	-1	523	189	7.5	30	ABarapppap	212	0	0	0		0	0	0	0	0
118	1	148	24	-1	360	185	5.5	28	ABprpappap	186	1682	0	0		0	0	0	0	0
119	1	55	120	-1	552	266	14.4	31	MSpaaaap	182	118	0	0		0	0	0	0	0
120	1	167	205	-1	509	390	5.2	31	ABalpapapp	-146	0	0	0		0	0	0	0	0
121	1	118	115	-1	194	294	12.0	34	Dapp	335	-521	0	0		0	0	0	0	0
122	1	126	241	-1	320	373	5.8	28	ABplpapapp	212	132	0	0		0	0	0	0	0
123	1	151	33	-1	628	270	20.7	31	ABalappap	245	25	0	0		0	0	0	0	0
124	1	18	83	-1	334	230	5.1	30	MSpappa	265	-195	0	0		0	0	0	0	0
125	1	43	112	242	454	119	11.6	36	ABprpaaap	92	0	0	0		0	0	0	0	0
126	1	64	170	-1	132	292	5.3	29	ABplpppppp	178	991	0	0		0	0	0	0	0
127	1	30	133	135	419	319	9.4	34	MSaapaa	218	1377	0	0		0	0	0	0	0
128	1	117	217	-1	253	113	8.1	27	ABprpppaap	211	-52	0	0		0	0	0	0	0
129	1	12	86	-1	414	263	6.7	34	MSpapaa	-45	0	0	0		0	0	0	0	0
130	1	9	37	-1	529	433	9.0	30	ABalpapapa	304	43	0	0		0	0	0	0	0
131	1	224	161	-1	297	345	5.3	30	ABplpapppa	196	139	0	0		0	0	0	0	0
132	1	74	94	-1	331	160	18.3	33	MSppppp	320	-145	0	0		0	0	0	0	0
133	1	139	34	-1	383	165	16.4	34	MSppppa	337	-839	0	0		0	0	0	0	0
134	1	4	157	-1	166	372	10.6	31	ABplpppapa	310	36	0	0		0	0	0	0	0
135	1	40	167	-1	441	218	22.6	33	ABarpapapp	331	852	0	0		0	0	0	0	0
136	1	169	77	-1	527	157	19.5	31	ABpraapaap	212	126	0	0		0	0	0	0	0
137	1	154	235	243	533	227	23.6	37	ABarpapaa	276	-1144	0	0		0	0	0	0	0
138	1	103	188	-1	484	411	22.3	36	ABplaapaa	300	-1127	0	0		0	0	0	0	0
139	1	97	229	-1	384	186	11.4	31	MSpppap	-159	0	0	0		0	0	0	0	0
140	1	61	71	-1	495	124	17.4	35	ABpraaapp	-9	0	0	0		0	0	0	0	0
141	1	108	119	-1	189	305	23.0	38	ABarppapp	381	38	0	0		0	0	0	0	0
142	1	23	5	219	495	204	5.1	31	ABarappaa	226	140	0	0		0	0	0	0	0
143	1	219	213	-1	286	124	6.9	29	ABprppppap	226	-88	0	0		0	0	0	0	0
144	1	14	72	-1	390	91	17.5	31	ABpraapppa	242	154	0	0		0	0	0	0	0
145	1	191	16	-1	202	374	9.1	27	ABplpppaap	249	-239	0	0		0	0	0	0	0
146	1	208	81	-1	112	137	19.1	39	Cpaap	364	-125	0	0		0	0	0	0	0
147	1	158	73	-1	199	139	5.5	28	ABprpppapp	205	265	0	0		0	0	0	0	0
148	1	137	224	-1	395	310	15.6	34	Ealaa	262	-540	0	0		0	0	0	0	0
149	1	158	29	-1	226	110	6.3	27	ABprpppapa	182	-991	0	0		0	0	0	0	0
150	1	231	160	-1	455	179	23.5	36	ABarpappa	362	-154	0	0		0	0	0	0	0
151	1	10	95	-1	371	388	5.7	28	ABplpapapa	209	-842	0	0		0	0	0	0	0
152	1	36	266	-1	282	271	5.1	35	MSaappp	98	0	0	0		0	0	0	0	0
153	1	13	194	-1	441	316	4.6	34	ABalpapppp	328	-1484	0	0		0	0	0	0	0
154	1	89	143	-1	458	175	9.2	29	ABprpapaaa	236	-1127	0	0		0	0	0	0	0
155	1	214	78	-1	234	84	21.2	38	ABprapapa	372	-214	0	0		0	0	0	0	0
156	1	130	49	-1	330	431	18.4	33	ABplaapppa	-222	0	0	0		0	0	0	0	0
157	1	28	44	-1	597	350	23.4	36	ABalapapa	207	0	0	0		0	0	0	0	0
158	1	210	176	-1	156	347	18.7	37	ABplappap	355	42	0	0		0	0	0	0	0
159	1	190	121	-1	274	413	16.4	32	ABplaapppp	313	0	0	0		0	0	0	0	0
160	1	137	147	-1	366	297	16.4	34	Ealap	220	-226	0	0		0	0	0	0	0
161	1	21	75	-1	659	280	16.5	33	ABalaaapp	395	0	0	0		0	0	0	0	0
162	1	35	42	-1	479	170	5.7	29	ABarappapa	234	99	0	0		0	0	0	0	0
163	1	193	106	-1	398	436	16.2	29	ABplpaapap	222	-751	0	0		0	0	0	0	0
164	1	141	111	-1	115	230	23.5	40	Caaap	401	1880	0	0		0	0	0	0	0
165	1	201	47	-1	535	211	11.4	30	MSppaap	275	-340	0	0		0	0	0	0	0
166	1	145	244	-1	432	408	6.8	28	ABplpapaaa	211	-164	0	0		0	0	0	0	0
167	1	168	117	-1	464	385	7.6	29	ABalppappa	134	0	0	0		0	0	0	0	0
168	1	113	79	-1	187	345	5.8	31	ABplppppap	65	0	0	0		0	0	0	0	0
169	1	209	138	-1	203	237	12.4	41	Eplp	412	-109	0	0		0	0	0	0	0
170	1	111	139	-1	528	382	9.3	29	ABalpappaa	291	-197	0	0		0	0	0	0	0
171	1	162	190	-1	356	270	24.1	37	ABarppaaa	350	126	0	0		0	0	0	0	0
172	1	64	134	-1	156	333	5.5	29	ABplpppppa	191	-895	0	0		0	0	0	0	0
173	1	177	247	-1	504	421	17.4	30	ABalppppaa	259	55	0	0		0	0	0	0	0
174	1	37	82	-1	479	311	10.4	30	ABaraapapp	262	443	0	0		0	0	0	0	0
175	1	1	169	-1	366	283	5.3	32	MSaapap	311	-725	0	0		0	0	0	0	0
176	1	101	221	-1	345	337	22.6	36	ABplaaapp	326	968	0	0		0	0	0	0	0
177	1	135	52	-1	582	288	6.0	32	ABaraaapap	312	-710	0	0		0	0	0	0	0
178	1	81	15	-1	555	418	21.6	32	ABalpppaaa	265	-617	0	0		0	0	0	0	0
179	1	228	114	-1	334	261	9.5	32	Z3	328	517	0	0		0	0	0	0	0
180	1	128	149	-1	83	237	20.0	39	Caapa	386	308	0	0		0	0	0	0	0
181	1	203	123	-1	524	260	10.4	32	ABaraapppa	25	0	0	0		0	0	0	0	0
182	1	44	141	152	454	423	11.1	35	ABplpaaaa	202	0	0	0		0	0	0	0	0
183	1	39	8	-1	498	458	17.5	28	ABalpppapa	62	0	0	0		0	0	0	0	0
184	1	171	-1	-1	433	233	14.2	30	MSpaapp	-93	0	0	0		0	0	0	0	0
185	1	67	80	-1	324	289	4.5	30	MSaappa	10	0	0	0		0	0	0	0	0
186	1	188	207	-1	501	187	14.6	32	MSppapa	252	285	0	0		0	0	0	0	0
187	1	218	41	182	507	249	16.5	37	MSpaaap	145	0	0	0		0	0	0	0	0
188	1	120	256	-1	366	339	6.0	31	ABplpappaa	243	-770	0	0		0	0	0	0	0
189	1	5	97	-1	94	262	6.4	34	Cpppp	331	706	0	0		0	0	0	0	0
190	1	149	32	-1	565	161	10.6	34	ABpraaaap	344	1500	0	0		0	0	0	0	0
191	1	161	92	-1	258	395	10.6	30	ABplppapap	248	-162	0	0		0	0	0	0	0
192	1	55	211	-1	583	276	14.8	31	MSpaaaaa	211	746	0	0		0	0	0	0	0
193	1	58	57	-1	162	309	10.4	32	Cappa	-77	0	0	0		0	0	0	0	0
194	1	169	45	-1	572	173	17.8	30	ABpraapaaa	210	-1136	0	0		0	0	0	0	0
195	1	220	87	-1	473	331	22.5	35	ABplaaaap	324	1335	0	0		0	0	0	0	0
196	1	146	55	-1	377	374	15.5	34	MSapapp	343	-175	0	0		0	0	0	0	0
197	1	163	105	-1	484	290	6.5	30	ABarapaapp	10	0	0	0		0	0	0	0	0
198	1	110	109	-1	226	248	17.7	41	Epla	155	0	0	0		0	0	0	0	0
199	1	45	163	-1	455	187	14.3	31	MSppapp	305	-906	0	0		0	0	0	0	0
200	1	216	113	-1	339	380	14.5	33	MSapppa	94	0	0	0		0	0	0	0	0
201	1	73	199	-1	304	153	14.6	32	Dppa	279	1059	0	0		0	0	0	0	0
202	1	197	4	-1	222	392	17.4	36	ABplappaa	91	0	0	0		0	0	0	0	0
203	1	99	156	-1	346	96	12.8	31	ABprppapaa	206	187	0	0		0	0	0	0	0
204	1	33	265	-1	561	306	24.2	35	ABarpaaaa	356	699	0	0		0	0	0	0	0
205	1	193	195	-1	448	423	15.5	29	ABplpaapaa	-121	0	0	0		0	0	0	0	0
206	1	200	246	-1	471	392	4.4	29	ABalppapap	542	0	0	0		0	0	0	0	0
207	1	170	89	-1	446	455	18.4	30	ABalpppapp	270	37	0	0		0	0	0	0	0
208	1	54	98	-1	512	244	5.2	30	ABarapapaa	86	0	0	0		0	0	0	0	0
209	1	153	189	-1	412	374	5.3	31	ABalppappp	274	-228	0	0		0	0	0	0	0
210	1	129	268	-1	473	270	21.6	33	ABarpaapa	333	-99	0	0		0	0	0	0	0
211	1	104	206	-1	291	159	4.9	29	ABprpapppp	206	162	0	0		0	0	0	0	0
212	1	156	84	-1	315	408	10.7	26	ABplppaaap	208	-811	0	0		0	0	0	0	0
213	1	25	240	-1	396	379	19.3	34	ABalpppppp	-478	0	0	0		0	0	0	0	0
214	1	105	122	-1	571	225	11.6	31	MSppaaa	348	0	0	0		0	0	0	0	0
215	1	29	96	-1	496	402	10.8	30	ABalppapaa	275	1366	0	0		0	0	0	0	0
216	1	84	10	-1	177	146	24.5	41	Cpaaa	402	-65	0	0		0	0	0	0	0
217	1	174	64	-1	488	344	4.7	32	ABalpappap	277	-188	0	0		0	0	0	0	0
218	1	117	252	-1	287	80	8.8	27	ABprpppaaa	210	-1309	0	0		0	0	0	0	0
219	1	212	50	-1	556	377	22.1	30	ABalapappa	305	272	0	0		0	0	0	0	0
220	1	148	261	-1	407	193	7.0	29	ABprpappaa	218	-202	0	0		0	0	0	0	0
221	1	63	212	-1	414	133	7.9	26	ABprpapapa	201	487	0	0		0	0	0	0	0
222	1	204	53	-1	247	356	23.3	39	ABplapapa	388	54	0	0		0	0	0	0	0
223	1	79	208	-1	457	118	19.6	29	ABpraappaa	230	464	0	0		0	0	0	0	0
224	1	19	103	-1	622	341	17.8	30	MSaaaaaa	207	96	0	0		0	0	0	0	0
225	1	27	20	-1	470	257	4.1	31	ABarapapap	305	570	0	0		0	0	0	0	0
226	1	229	154	-1	240	167	11.5	33	Dppp	-5	0	0	0		0	0	0	0	0
227	1	78	54	-1	440	103	15.4	27	ABprpaappa	403	0	0	0		0	0	0	0	0
228	1	69	137	-1	539	206	19.2	36	ABalapppp	359	-36	0	0		0	0	0	0	0
229	1	165	215	-1	569	200	6.8	28	ABarapppaa	31	0	0	0		0	0	0	0	0
230	1	124	65	-1	587	197	16.5	31	ABalaapppp	229	70	0	0		0	0	0	0	0
231	1	52	110	-1	435	145	15.9	33	ABprpaapa	254	544	0	0		0	0	0	0	0
232	1	14	59	-1	334	96	17.5	30	ABpraapppp	203	162	0	0		0	0	0	0	0
233	1	41	197	-1	420	341	22.7	36	ABplaaapa	370	0	0	0		0	0	0	0	0
234	1	79	101	-1	408	117	21.4	31	ABpraappap	233	-787	0	0		0	0	0	0	0
235	1	75	12	-1	516	361	24.0	36	ABplaaaaa	360	152	0	0		0	0	0	0	0
236	1	157	136	-1	395	131	12.5	33	ABprppaaa	286	-671	0	0		0	0	0	0	0
237	1	88	234	-1	402	179	22.2	35	ABarpappp	356	-60	0	0		0	0	0	0	0
238	1	166	126	-1	310	116	21.2	36	ABprapaap	348	473	0	0		0	0	0	0	0
239	1	205	223	-1	348	160	13.5	30	Dpaa	240	-807	0	0		0	0	0	0	0
240	1	92	233	-1	545	287	9.7	30	ABaraappap	284	693	0	0		0	0	0	0	0
241	1	142	225	-1	225	166	4.5	30	ABprpppppp	226	170	0	0		0	0	0	0	0
242	1	205	22	-1	311	162	10.4	31	Dpap	122	0	0	0		0	0	0	0	0
243	1	114	127	-1	294	216	6.1	35	MSpappp	342	-304	0	0		0	0	0	0	0
244	1	96	131	162	275	105	13.4	34	ABprppapp	246	178	0	0		0	0	0	0	0
245	1	63	185	-1	361	137	6.7	26	ABprpapapp	240	177	0	0		0	0	0	0	0
246	1	222	25	-1	76	268	15.0	37	Caapp	370	680	0	0		0	0	0	0	0
247	1	93	39	-1	497	218	21.4	31	ABarpapapa	270	-498	0	0		0	0	0	0	0
248	1	142	155	-1	263	158	7.0	29	ABprpppppa	151	0	0	0		0	0	0	0	0
249	1	159	202	-1	207	181	7.3	36	Cppaa	356	-1109	0	0		0	0	0	0	0
250	1	71	181	-1	368	414	20.6	32	ABplaappap	248	-509	0	0		0	0	0	0	0
251	1	99	260	-1	311	100	11.4	30	ABprppapap	174	0	0	0		0	0	0	0	0
252	1	223	66	-1	191	198	11.0	42	Eprp	-30	0	0	0		0	0	0	0	0
253	1	195	239	-1	403	226	18.6	36	Eara	142	0	0	0		0	0	0	0	0
254	1	124	232	-1	615	222	18.3	30	ABalaapppa	70	0	0	0		0	0	0	0	0
255	1	47	151	-1	597	273	21.0	31	ABalapppaa	127	0	0	0		0	0	0	0	0
256	0	21	-1	-1	622	265	18.5	29		243	84	0	0		0	0	0	0	0
257	0	187	-1	-1	518	285	26.2	28		245	508	0	0		0	0	0	0	0
