# Supplementary material for: The AP-2 Transcription Factor APTF-2 Is Required for Neuroblast and Epidermal Morphogenesis in Caenorhabditis elegans Embryogenesis
Source: PLoS Genet. 2016 May 13;12(5):e1006048. doi: 10.1371/journal.pgen.1006048 (PMC4866721; doi:10.1371/journal.pgen.1006048)
Supplement: S6 Text — (ZIP) [file pgen.1006048.s034.zip › nuclei/t120-nuclei]

1	1	89	188	-1	623	257	7.6	27	ABaraaappa	275	-633	0	0		0	0	0	0	0
2	1	77	202	-1	271	66	15.9	35	ABprappaa	-37	0	0	0		0	0	0	0	0
3	1	20	51	-1	206	76	18.2	35	ABprapapp	373	0	0	0		0	0	0	0	0
4	1	202	139	-1	217	392	17.2	35	ABplappaa	30	0	0	0		0	0	0	0	0
5	1	142	103	-1	515	213	4.3	27	ABarappaaa	202	80	0	0		0	0	0	0	0
6	1	80	39	-1	586	289	9.7	29	ABaraappaa	84	0	0	0		0	0	0	0	0
7	1	33	64	-1	598	182	12.4	33	ABpraaaaa	165	0	0	0		0	0	0	0	0
8	1	183	59	-1	497	456	18.3	29	ABalpppapa	262	78	0	0		0	0	0	0	0
9	1	100	279	-1	196	243	21.6	34	Caaaa	304	-377	0	0		0	0	0	0	0
10	1	216	213	-1	180	146	24.4	42	Cpaaa	419	152	0	0		0	0	0	0	0
11	1	86	199	-1	179	104	9.1	34	ABprapppp	169	0	0	0		0	0	0	0	0
12	1	235	168	-1	519	358	23.3	33	ABplaaaaa	246	-471	0	0		0	0	0	0	0
13	1	18	122	-1	577	229	7.6	30	ABaraaappp	235	40	0	0		0	0	0	0	0
14	1	68	156	-1	469	139	21.7	29	ABpraapapp	230	1001	0	0		0	0	0	0	0
15	1	178	68	-1	552	419	22.3	32	ABalpppaaa	258	-305	0	0		0	0	0	0	0
16	1	145	197	-1	198	376	8.8	28	ABplpppaap	474	0	0	0		0	0	0	0	0
17	1	11	126	-1	91	143	13.3	37	Cpapa	374	392	0	0		0	0	0	0	0
18	1	112	99	-1	480	139	13.3	29	ABprpaaaap	226	104	0	0		0	0	0	0	0
19	1	66	104	-1	219	87	10.9	34	ABprapppa	115	0	0	0		0	0	0	0	0
20	1	225	127	-1	471	250	4.3	30	ABarapapap	83	0	0	0		0	0	0	0	0
21	1	67	226	-1	240	394	8.1	28	ABplpppaaa	291	0	0	0		0	0	0	0	0
22	1	242	204	-1	307	164	9.7	32	Dpap	309	587	0	0		0	0	0	0	0
23	1	78	48	-1	214	387	12.3	34	ABplppapp	315	-824	0	0		0	0	0	0	0
24	1	118	86	-1	354	187	5.3	28	ABprpappap	112	0	0	0		0	0	0	0	0
25	1	246	233	-1	79	266	15.4	38	Caapp	374	96	0	0		0	0	0	0	0
26	1	6	9	-1	288	385	20.5	36	ABplapaap	337	-346	0	0		0	0	0	0	0
27	1	114	97	-1	585	396	20.0	34	ABalapaap	-46	0	0	0		0	0	0	0	0
28	1	17	18	-1	183	92	14.2	34	ABprappap	81	0	0	0		0	0	0	0	0
29	1	149	249	-1	221	109	5.9	30	ABprpppapa	214	891	0	0		0	0	0	0	0
30	1	97	22	-1	368	226	6.4	33	MSpapap	62	0	0	0		0	0	0	0	0
31	1	103	131	-1	670	329	12.6	35	ABalaaaar	340	201	0	0		0	0	0	0	0
32	1	190	105	-1	565	164	10.5	34	ABpraaaap	39	0	0	0		0	0	0	0	0
33	1	123	165	-1	636	285	19.8	29	ABalappap	206	38	0	0		0	0	0	0	0
34	1	133	171	-1	387	169	16.4	34	MSppppa	303	203	0	0		0	0	0	0	0
35	1	61	266	-1	319	322	4.5	27	ABplpappap	202	-74	0	0		0	0	0	0	0
36	1	21	33	-1	543	293	3.7	28	ABarapaapa	257	260	0	0		0	0	0	0	0
37	1	130	12	-1	526	434	9.5	31	ABalpapapa	195	0	0	0		0	0	0	0	0
38	1	30	15	-1	224	369	5.8	29	ABplppppaa	-151	0	0	0		0	0	0	0	0
39	1	247	65	-1	490	208	20.8	31	ABarpapapa	315	206	0	0		0	0	0	0	0
40	1	2	52	-1	635	321	21.6	35	ABalappaa	338	0	0	0		0	0	0	0	0
41	1	187	140	-1	521	252	15.9	30	MSpaaapa	195	126	0	0		0	0	0	0	0
42	1	162	224	-1	485	167	5.7	28	ABarappapa	258	116	0	0		0	0	0	0	0
43	1	62	96	-1	146	351	13.6	34	ABplapppa	-30	0	0	0		0	0	0	0	0
44	1	157	164	215	594	349	22.9	38	ABalapapa	253	189	0	0		0	0	0	0	0
45	1	194	38	-1	572	170	17.7	30	ABpraapaaa	208	-198	0	0		0	0	0	0	0
46	1	105	92	-1	592	369	9.8	34	ABalpaapap	-187	0	0	0		0	0	0	0	0
47	1	165	40	-1	533	214	11.4	29	MSppaap	287	-9	0	0		0	0	0	0	0
48	1	70	185	201	634	307	10.4	34	ABaraaaaa	88	0	0	0		0	0	0	0	0
49	1	156	231	-1	327	430	18.4	33	ABplaapppa	32	0	0	0		0	0	0	0	0
50	1	219	217	-1	558	378	22.5	31	ABalapappa	-170	0	0	0		0	0	0	0	0
51	1	9	273	-1	633	221	11.4	33	ABalaapap	27	0	0	0		0	0	0	0	0
52	1	177	57	-1	589	288	5.7	31	ABaraaapap	303	65	0	0		0	0	0	0	0
53	1	222	214	-1	235	354	23.3	34	ABplapapa	-84	0	0	0		0	0	0	0	0
54	1	227	1	-1	443	99	16.0	28	ABprpaappa	247	406	0	0		0	0	0	0	0
55	1	196	70	-1	375	376	15.3	33	MSapapp	295	114	0	0		0	0	0	0	0
56	1	75	32	-1	565	425	16.1	34	ABalppaaa	460	0	0	0		0	0	0	0	0
57	1	193	276	-1	159	306	9.8	33	Cappa	-128	0	0	0		0	0	0	0	0
58	1	46	42	232	299	336	10.3	37	Daa	267	-176	0	0		0	0	0	0	0
59	1	232	101	-1	329	94	17.5	31	ABpraapppp	146	0	0	0		0	0	0	0	0
60	1	87	153	-1	246	176	16.8	40	Epra	405	-10	0	0		0	0	0	0	0
61	1	110	193	-1	480	141	8.3	30	ABarappppp	-58	0	0	0		0	0	0	0	0
62	1	69	91	-1	108	327	11.5	33	ABplapppp	-12	0	0	0		0	0	0	0	0
63	1	27	108	-1	337	146	5.1	30	ABprpapppa	177	0	0	0		0	0	0	0	0
64	1	217	186	-1	486	346	4.7	31	ABalpappap	315	163	0	0		0	0	0	0	0
65	1	230	71	-1	589	193	16.6	31	ABalaapppp	242	380	0	0		0	0	0	0	0
66	1	252	29	-1	189	195	10.7	41	Eprp	388	-303	0	0		0	0	0	0	0
67	1	45	228	-1	639	266	12.5	35	ABalaapaa	302	0	0	0		0	0	0	0	0
68	1	65	208	210	653	345	16.7	35	ABalaaapa	258	-353	0	0		0	0	0	0	0
69	1	91	45	-1	359	419	10.8	30	ABplppaaaa	219	766	0	0		0	0	0	0	0
70	1	93	159	-1	113	213	6.0	35	Cpppa	348	323	0	0		0	0	0	0	0
71	1	140	138	-1	494	128	17.3	34	ABpraaapp	506	0	0	0		0	0	0	0	0
72	1	144	107	-1	392	91	17.7	31	ABpraapppa	160	0	0	0		0	0	0	0	0
73	1	147	257	-1	185	129	5.3	26	ABprpppapp	-362	0	0	0		0	0	0	0	0
74	1	85	260	-1	523	157	11.9	27	ABprpaaaaa	116	0	0	0		0	0	0	0	0
75	1	161	239	-1	658	290	16.7	36	ABalaaapp	244	-984	0	0		0	0	0	0	0
76	1	117	191	-1	520	189	7.5	29	ABarapppap	202	0	0	0		0	0	0	0	0
77	1	136	195	-1	525	156	19.6	32	ABpraapaap	254	-804	0	0		0	0	0	0	0
78	1	155	7	-1	244	83	21.2	37	ABprapapa	376	36	0	0		0	0	0	0	0
79	1	168	44	-1	185	338	5.5	29	ABplppppap	298	496	0	0		0	0	0	0	0
80	1	185	102	-1	328	291	4.5	29	MSaappa	24	0	0	0		0	0	0	0	0
81	1	146	267	-1	113	140	19.9	40	Cpaap	399	-733	0	0		0	0	0	0	0
82	1	174	130	-1	481	313	10.4	29	ABaraapapp	-155	0	0	0		0	0	0	0	0
83	1	124	136	-1	335	231	5.2	30	MSpappa	253	429	0	0		0	0	0	0	0
84	1	212	148	-1	313	421	9.9	25	ABplppaaap	445	0	0	0		0	0	0	0	0
85	1	79	175	-1	436	374	13.5	32	MSapapa	299	72	0	0		0	0	0	0	0
86	1	129	56	-1	411	263	7.0	34	MSpapaa	342	-13	0	0		0	0	0	0	0
87	1	195	183	-1	475	327	22.4	36	ABplaaaap	353	-776	0	0		0	0	0	0	0
88	1	84	28	-1	630	375	20.2	34	ABalapaaa	18	0	0	0		0	0	0	0	0
89	1	207	206	-1	443	454	18.6	31	ABalpppapp	281	373	0	0		0	0	0	0	0
90	1	49	46	-1	439	285	21.5	34	ABarpaappa	223	115	0	0		0	0	0	0	0
91	1	34	225	-1	185	271	6.7	35	Capap	320	120	0	0		0	0	0	0	0
92	1	191	152	-1	253	397	10.5	29	ABplppapap	220	120	0	0		0	0	0	0	0
93	1	39	72	-1	635	302	5.6	29	ABaraaapaa	61	0	0	0		0	0	0	0	0
94	1	132	251	-1	332	161	18.4	33	MSppppp	330	-1696	0	0		0	0	0	0	0
95	1	151	26	-1	369	392	5.6	29	ABplpapapa	203	101	0	0		0	0	0	0	0
96	1	215	94	-1	499	398	10.8	30	ABalppapaa	274	739	0	0		0	0	0	0	0
97	1	189	142	-1	89	262	6.6	34	Cpppp	331	-1149	0	0		0	0	0	0	0
98	1	208	113	-1	508	241	5.7	29	ABarapapaa	269	-190	0	0		0	0	0	0	0
99	1	10	180	-1	630	238	15.5	35	ABalaappa	-133	0	0	0		0	0	0	0	0
100	1	35	111	-1	326	435	13.1	31	ABplpaappp	266	-1320	0	0		0	0	0	0	0
101	1	234	158	-1	408	119	21.5	32	ABpraappap	238	155	0	0		0	0	0	0	0
102	1	94	190	-1	291	410	12.2	29	ABplppapaa	194	1346	0	0		0	0	0	0	0
103	1	224	200	-1	616	346	18.1	29	MSaaaaaa	104	0	0	0		0	0	0	0	0
104	1	36	149	-1	592	396	7.3	26	ABalpapaaa	189	196	0	0		0	0	0	0	0
105	1	197	173	-1	494	289	6.3	31	ABarapaapp	255	229	0	0		0	0	0	0	0
106	1	163	146	-1	396	440	17.1	28	ABplpaapap	232	-428	0	0		0	0	0	0	0
107	1	44	3	-1	486	221	8.0	30	ABarapappa	147	0	0	0		0	0	0	0	0
108	1	37	227	-1	201	362	20.7	37	ABplapapp	169	0	0	0		0	0	0	0	0
109	1	198	221	-1	228	246	17.1	41	Epla	403	-121	0	0		0	0	0	0	0
110	1	231	259	265	432	143	16.3	32	ABprpaapa	68	0	0	0		0	0	0	0	0
111	1	164	278	-1	117	231	24.1	40	Caaap	405	-335	0	0		0	0	0	0	0
112	1	125	241	-1	466	127	10.7	27	ABprpaaapa	201	59	0	0		0	0	0	0	0
113	1	200	27	-1	339	374	14.4	33	MSapppa	415	0	0	0		0	0	0	0	0
114	1	179	16	-1	331	263	8.9	31	Z3	310	146	0	0		0	0	0	0	0
115	1	121	77	-1	190	293	12.4	33	Dapp	286	428	0	0		0	0	0	0	0
116	1	59	43	-1	545	153	14.8	37	ABpraaapa	-207	0	0	0		0	0	0	0	0
117	1	167	174	-1	460	383	8.3	30	ABalppappa	99	0	0	0		0	0	0	0	0
118	1	38	10	-1	601	420	10.9	30	ABalpaappa	332	0	0	0		0	0	0	0	0
119	1	141	184	-1	191	303	23.5	39	ABarppapp	398	-54	0	0		0	0	0	0	0
120	1	119	151	-1	548	264	14.5	31	MSpaaaap	115	0	0	0		0	0	0	0	0
121	1	159	85	-1	269	411	15.8	32	ABplaapppp	182	0	0	0		0	0	0	0	0
122	1	214	247	-1	576	229	11.4	31	MSppaaa	309	1104	0	0		0	0	0	0	0
123	1	181	118	-1	525	261	10.3	32	ABaraapppa	-147	0	0	0		0	0	0	0	0
124	1	81	240	-1	537	240	5.2	29	ABarapaaap	185	1317	0	0		0	0	0	0	0
125	1	51	211	-1	126	273	8.4	35	Cappp	18	0	0	0		0	0	0	0	0
126	1	238	179	-1	313	116	21.3	36	ABprapaap	308	157	0	0		0	0	0	0	0
127	1	243	79	-1	294	214	5.5	35	MSpappp	338	295	0	0		0	0	0	0	0
128	1	15	88	-1	395	361	11.2	32	MSappaa	329	941	0	0		0	0	0	0	0
129	1	19	23	-1	490	337	8.2	31	ABalpapppa	30	0	0	0		0	0	0	0	0
130	1	54	163	-1	419	178	13.5	31	MSpppaa	276	-15	0	0		0	0	0	0	0
131	1	244	222	-1	298	99	14.0	29	ABprppappa	205	1113	0	0		0	0	0	0	0
132	1	7	89	-1	556	375	15.0	34	MSapaaa	309	-304	0	0		0	0	0	0	0
133	1	127	230	-1	390	308	10.4	30	MSaapaap	217	-173	0	0		0	0	0	0	0
134	1	172	25	-1	152	327	5.1	29	ABplpppppa	58	0	0	0		0	0	0	0	0
135	1	127	63	-1	441	325	8.2	29	MSaapaaa	137	0	0	0		0	0	0	0	0
136	1	236	132	-1	397	130	12.7	33	ABprppaaa	336	1143	0	0		0	0	0	0	0
137	1	228	166	-1	543	205	19.3	33	ABalapppp	79	0	0	0		0	0	0	0	0
138	1	169	274	-1	204	236	11.7	37	Eplp	371	-254	0	0		0	0	0	0	0
139	1	170	160	-1	524	379	9.0	29	ABalpappaa	60	0	0	0		0	0	0	0	0
140	1	109	203	-1	617	345	4.5	29	ABalpaaaap	515	0	0	0		0	0	0	0	0
141	1	182	144	-1	473	421	12.5	28	ABplpaaaaa	226	154	0	0		0	0	0	0	0
142	1	74	137	-1	426	153	5.5	29	ABarappapp	70	0	0	0		0	0	0	0	0
143	1	154	263	-1	458	175	8.8	29	ABprpapaaa	126	0	0	0		0	0	0	0	0
144	1	25	55	209	323	222	16.4	41	Earp	295	167	0	0		0	0	0	0	0
145	1	32	34	-1	416	155	9.6	29	ABprpapaap	200	450	0	0		0	0	0	0	0
146	1	48	53	-1	266	296	23.0	37	ABarppapa	184	0	0	0		0	0	0	0	0
147	1	160	82	-1	357	285	16.4	34	Ealap	333	55	0	0		0	0	0	0	0
148	1	29	20	-1	464	277	9.7	29	ABaraapppp	278	370	0	0		0	0	0	0	0
149	1	180	237	-1	87	238	20.2	39	Caapa	352	309	0	0		0	0	0	0	0
150	0	184	-1	-1	428	228	13.6	30		-108	0	0	0		0	0	0	0	0
151	1	255	192	-1	590	280	21.1	31	ABalapppaa	228	-496	0	0		0	0	0	0	0
152	1	182	106	-1	426	419	10.9	28	ABplpaaaap	211	160	0	0		0	0	0	0	0
153	1	107	133	-1	493	432	14.3	29	ABalppaapp	185	782	0	0		0	0	0	0	0
154	1	226	258	-1	236	164	11.5	33	Dppp	9	0	0	0		0	0	0	0	0
155	1	248	218	-1	254	156	6.4	29	ABprpppppa	237	139	0	0		0	0	0	0	0
156	1	203	66	-1	359	89	12.8	29	ABprppapaa	211	-122	0	0		0	0	0	0	0
157	1	134	178	-1	162	363	9.9	32	ABplpppapa	-432	0	0	0		0	0	0	0	0
158	1	76	181	-1	126	339	8.0	27	ABplpppapp	-272	0	0	0		0	0	0	0	0
159	1	64	90	-1	366	441	14.8	28	ABplpaappa	80	0	0	0		0	0	0	0	0
160	1	150	270	-1	454	181	22.9	34	ABarpappa	64	0	0	0		0	0	0	0	0
161	1	131	182	-1	300	342	4.6	30	ABplpapppa	220	136	0	0		0	0	0	0	0
162	1	244	196	-1	256	105	12.2	30	ABprppappp	245	-456	0	0		0	0	0	0	0
163	1	199	61	-1	456	189	14.4	31	MSppapp	291	-91	0	0		0	0	0	0	0
164	1	58	24	-1	436	226	5.4	32	ABarapappp	-17	0	0	0		0	0	0	0	0
165	1	116	187	-1	527	440	19.5	30	ABalpppaap	-303	0	0	0		0	0	0	0	0
166	1	4	11	-1	622	387	14.3	35	ABalaaaal	236	0	0	0		0	0	0	0	0
167	1	135	198	-1	434	220	22.7	34	ABarpapapp	271	332	0	0		0	0	0	0	0
168	1	42	242	-1	463	313	16.4	31	MSaaapap	299	-185	0	0		0	0	0	0	0
169	1	175	50	-1	367	284	5.2	32	MSaapap	62	0	0	0		0	0	0	0	0
170	1	126	36	-1	129	284	4.7	30	ABplpppppp	204	28	0	0		0	0	0	0	0
171	1	3	69	-1	69	198	10.6	38	Cpapp	376	-757	0	0		0	0	0	0	0
172	1	72	172	-1	602	329	7.7	29	ABaraapaaa	24	0	0	0		0	0	0	0	0
173	1	14	17	-1	639	373	9.7	30	ABalpaapaa	297	-360	0	0		0	0	0	0	0
174	1	71	124	-1	398	83	13.3	29	ABprpaappp	246	-233	0	0		0	0	0	0	0
175	1	101	167	-1	351	349	10.7	31	MSappap	194	0	0	0		0	0	0	0	0
176	1	158	76	-1	154	347	18.4	36	ABplappap	21	0	0	0		0	0	0	0	0
177	1	53	47	-1	479	232	12.2	35	MSpaapa	352	1232	0	0		0	0	0	0	0
178	1	40	238	-1	271	219	9.9	33	Z2	338	1210	0	0		0	0	0	0	0
179	1	63	177	-1	541	329	7.3	31	ABaraapaap	63	0	0	0		0	0	0	0	0
180	1	1	14	-1	570	322	16.4	32	MSaaaaap	321	-15	0	0		0	0	0	0	0
181	1	250	189	-1	362	415	20.8	33	ABplaappap	272	436	0	0		0	0	0	0	0
182	1	187	31	-1	485	246	16.4	30	MSpaaapp	257	-494	0	0		0	0	0	0	0
183	1	108	8	-1	383	406	8.4	30	ABplpapaap	191	150	0	0		0	0	0	0	0
184	1	113	155	-1	176	110	18.7	36	ABarppppp	343	303	0	0		0	0	0	0	0
185	1	245	117	-1	365	150	7.1	27	ABprpapapp	219	-93	0	0		0	0	0	0	0
186	1	36	176	-1	540	411	6.7	27	ABalpapaap	-123	0	0	0		0	0	0	0	0
187	1	47	125	-1	331	108	7.0	30	ABprppppaa	91	0	0	0		0	0	0	0	0
188	1	138	73	134	484	407	22.3	35	ABplaapaa	123	0	0	0		0	0	0	0	0
189	1	209	220	-1	414	374	5.3	31	ABalppappp	271	-539	0	0		0	0	0	0	0
190	1	171	268	-1	348	269	23.6	36	ABarppaaa	360	-41	0	0		0	0	0	0	0
191	1	88	84	-1	593	326	11.9	33	ABaraaaap	137	0	0	0		0	0	0	0	0
192	1	56	128	-1	535	366	4.4	29	ABalpaaapp	-86	0	0	0		0	0	0	0	0
193	1	28	269	-1	513	387	20.1	31	ABalapappp	292	-498	0	0		0	0	0	0	0
194	1	153	261	-1	444	306	4.8	35	ABalpapppp	246	0	0	0		0	0	0	0	0
195	1	205	19	-1	446	425	15.6	31	ABplpaapaa	286	0	0	0		0	0	0	0	0
196	1	-1	109	-1	611	255	20.2	29	Nuc121_20_611_255	216	119	0	0		0	0	0	0	0
197	1	233	147	-1	426	348	22.9	37	ABplaaapa	369	-512	0	0		0	0	0	0	0
198	1	107	271	-1	527	442	14.2	29	ABalppaapa	202	780	0	0		0	0	0	0	0
199	1	201	212	-1	309	150	14.5	33	Dppa	311	129	0	0		0	0	0	0	0
200	1	55	244	-1	301	284	14.6	39	Ealp	394	213	0	0		0	0	0	0	0
201	1	115	252	-1	448	403	23.0	32	ABplaapapa	239	-807	0	0		0	0	0	0	0
202	1	249	256	-1	201	167	7.5	34	Cppaa	263	0	0	0		0	0	0	0	0
203	1	106	2	277	531	315	18.2	36	MSaaaap	247	447	0	0		0	0	0	0	0
204	1	49	229	-1	391	276	22.5	34	ABarpaappp	333	-198	0	0		0	0	0	0	0
205	1	120	150	-1	503	391	5.4	31	ABalpapapp	170	0	0	0		0	0	0	0	0
206	1	211	116	-1	287	154	5.0	29	ABprpapppp	241	163	0	0		0	0	0	0	0
207	1	186	119	-1	500	189	13.9	33	MSppapa	274	284	0	0		0	0	0	0	0
208	1	223	62	-1	460	114	19.8	29	ABpraappaa	460	0	0	0		0	0	0	0	0
209	1	13	110	-1	419	435	20.5	29	ABplaappaa	255	-170	0	0		0	0	0	0	0
210	1	41	235	-1	243	301	7.7	35	Capaa	358	1168	0	0		0	0	0	0	0
211	1	192	170	-1	600	281	14.9	30	MSpaaaaa	219	-196	0	0		0	0	0	0	0
212	1	221	35	-1	422	124	8.1	27	ABprpapapa	187	0	0	0		0	0	0	0	0
213	1	143	95	-1	285	123	7.0	29	ABprppppap	289	0	0	0		0	0	0	0	0
214	1	24	4	-1	300	350	17.4	35	MSapppp	315	-349	0	0		0	0	0	0	0
215	1	229	115	-1	568	199	6.8	28	ABarapppaa	246	658	0	0		0	0	0	0	0
216	1	43	216	-1	564	244	21.3	34	ABalapppap	219	85	0	0		0	0	0	0	0
217	1	128	219	-1	249	109	8.0	30	ABprpppaap	147	0	0	0		0	0	0	0	0
218	1	50	21	-1	243	346	5.5	30	ABplpapppp	238	1119	0	0		0	0	0	0	0
219	1	142	243	-1	465	198	4.9	26	ABarappaap	199	-445	0	0		0	0	0	0	0
220	1	31	248	-1	326	377	23.8	38	ABplapaaa	388	301	0	0		0	0	0	0	0
221	1	176	205	-1	350	338	22.5	37	ABplaaapp	333	373	0	0		0	0	0	0	0
222	1	102	87	-1	469	358	12.3	31	MSapaap	320	-163	0	0		0	0	0	0	0
223	1	239	250	-1	351	156	14.0	31	Dpaa	267	453	0	0		0	0	0	0	0
224	1	148	120	-1	405	323	16.2	34	Ealaa	92	0	0	0		0	0	0	0	0
225	1	241	121	-1	212	157	4.2	30	ABprpppppp	247	-775	0	0		0	0	0	0	0
226	1	92	6	81	290	391	8.0	33	ABplppaap	142	0	0	0		0	0	0	0	0
227	1	98	169	280	373	108	9.3	35	ABprppaap	256	447	0	0		0	0	0	0	0
228	1	82	246	-1	527	274	22.5	32	ABarpaaap	317	-1158	0	0		0	0	0	0	0
229	1	139	141	-1	381	184	10.8	31	MSpppap	483	0	0	0		0	0	0	0	0
230	1	57	255	-1	506	161	22.4	32	ABpraapapa	282	-215	0	0		0	0	0	0	0
231	1	90	157	-1	343	183	23.4	36	ABarpppaa	361	144	0	0		0	0	0	0	0
232	1	254	80	-1	626	228	19.3	32	ABalaapppa	255	-257	0	0		0	0	0	0	0
233	1	240	143	-1	552	282	9.8	30	ABaraappap	100	0	0	0		0	0	0	0	0
234	1	237	37	78	402	186	21.8	37	ABarpappp	280	100	0	0		0	0	0	0	0
235	1	137	254	-1	554	231	23.7	34	ABarpapaaa	308	62	0	0		0	0	0	0	0
236	1	73	13	-1	365	132	21.4	35	ABprapaaa	322	0	0	0		0	0	0	0	0
237	1	5	264	-1	468	397	17.8	31	ABalppppap	298	-499	0	0		0	0	0	0	0
238	1	111	30	-1	264	126	23.6	36	ABarppppa	348	-468	0	0		0	0	0	0	0
239	1	253	223	-1	408	239	17.5	37	Eara	375	396	0	0		0	0	0	0	0
240	1	213	234	-1	396	389	19.2	34	ABalpppppp	336	-1470	0	0		0	0	0	0	0
241	1	122	112	-1	323	371	5.4	30	ABplpapapp	209	-815	0	0		0	0	0	0	0
242	1	125	135	-1	438	103	12.4	28	ABprpaaapp	220	63	0	0		0	0	0	0	0
243	1	137	272	-1	512	212	23.7	33	ABarpapaap	282	-471	0	0		0	0	0	0	0
244	1	166	114	-1	430	408	6.4	29	ABplpapaaa	260	99	0	0		0	0	0	0	0
245	1	115	154	-1	397	388	23.1	32	ABplaapapp	228	1083	0	0		0	0	0	0	0
246	1	206	67	-1	463	390	4.2	30	ABalppapap	305	-639	0	0		0	0	0	0	0
247	1	173	275	-1	505	418	17.5	30	ABalppppaa	288	1325	0	0		0	0	0	0	0
248	1	96	253	-1	253	314	12.3	35	Dapa	346	-207	0	0		0	0	0	0	0
249	1	23	75	-1	453	298	12.7	32	MSaaapp	305	-403	0	0		0	0	0	0	0
250	1	8	245	-1	156	185	5.7	36	Cppap	346	1144	0	0		0	0	0	0	0
251	1	99	60	-1	529	155	8.1	29	ABarappppa	281	43	0	0		0	0	0	0	0
252	1	218	162	-1	291	80	8.9	26	ABprpppaaa	218	-687	0	0		0	0	0	0	0
253	1	81	83	-1	565	270	5.2	27	ABarapaaaa	73	0	0	0		0	0	0	0	0
254	1	60	74	-1	293	188	23.6	38	ABarpppap	381	1015	0	0		0	0	0	0	0
255	1	52	123	-1	658	333	8.8	29	ABalpaaaaa	283	157	0	0		0	0	0	0	0
256	1	188	41	-1	373	338	5.8	33	ABplpappaa	174	0	0	0		0	0	0	0	0
257	1	16	98	129	400	441	12.4	37	ABplpaaap	244	156	0	0		0	0	0	0	0
258	1	104	5	-1	589	368	4.4	29	ABalpaaapa	288	-358	0	0		0	0	0	0	0
259	1	12	58	-1	306	251	22.7	36	ABarppaap	361	-641	0	0		0	0	0	0	0
260	1	251	262	-1	316	102	11.1	28	ABprppapap	210	-140	0	0		0	0	0	0	0
261	1	220	194	-1	413	194	6.8	30	ABprpappaa	213	735	0	0		0	0	0	0	0
262	1	95	93	-1	450	372	18.4	32	ABalpppppa	294	-552	0	0		0	0	0	0	0
263	1	22	49	-1	552	410	11.7	31	ABalpaappp	298	-735	0	0		0	0	0	0	0
264	1	83	54	-1	541	333	12.0	33	ABaraapapa	333	-38	0	0		0	0	0	0	0
265	1	204	100	-1	559	303	24.1	35	ABarpaaaa	327	-841	0	0		0	0	0	0	0
266	1	152	145	-1	285	272	4.8	35	MSaappp	310	-170	0	0		0	0	0	0	0
267	1	42	236	-1	504	332	14.3	31	MSaaapaa	226	731	0	0		0	0	0	0	0
268	1	210	161	-1	480	261	23.2	37	ABarpaapa	369	-276	0	0		0	0	0	0	0
269	0	257	-1	-1	530	268	25.3	27		228	519	0	0		0	0	0	0	0
