# Supplementary material for: The AP-2 Transcription Factor APTF-2 Is Required for Neuroblast and Epidermal Morphogenesis in Caenorhabditis elegans Embryogenesis
Source: PLoS Genet. 2016 May 13;12(5):e1006048. doi: 10.1371/journal.pgen.1006048 (PMC4866721; doi:10.1371/journal.pgen.1006048)
Supplement: S6 Text — (ZIP) [file pgen.1006048.s034.zip › nuclei/t121-nuclei]

1	1	54	148	-1	450	94	16.7	28	ABprpaappa	276	261	0	0		0	0	0	0	0
2	1	203	186	-1	547	316	18.4	32	MSaaaapa	274	94	0	0		0	0	0	0	0
3	1	107	77	-1	484	220	7.6	29	ABarapappa	-176	0	0	0		0	0	0	0	0
4	1	214	286	-1	303	345	17.1	34	MSapppp	327	-22	0	0		0	0	0	0	0
5	1	258	5	-1	586	370	4.4	30	ABalpaaapa	286	196	0	0		0	0	0	0	0
6	1	226	121	-1	310	391	8.1	27	ABplppaapa	200	135	0	0		0	0	0	0	0
7	1	78	167	-1	249	78	21.0	37	ABprapapa	347	153	0	0		0	0	0	0	0
8	1	183	221	-1	387	409	8.4	31	ABplpapaap	149	0	0	0		0	0	0	0	0
9	1	26	275	-1	283	379	20.2	34	ABplapaap	337	-164	0	0		0	0	0	0	0
10	1	118	108	-1	606	420	10.7	30	ABalpaappa	20	0	0	0		0	0	0	0	0
11	1	166	71	231	619	388	13.5	35	ABalaaaal	-79	0	0	0		0	0	0	0	0
12	1	37	34	-1	533	432	9.7	30	ABalpapapa	234	0	0	0		0	0	0	0	0
13	1	236	74	-1	368	129	21.3	34	ABprapaaa	246	457	0	0		0	0	0	0	0
14	1	180	155	-1	573	321	16.1	32	MSaaaaap	310	-110	0	0		0	0	0	0	0
15	1	38	161	-1	222	367	5.8	27	ABplppppaa	236	-1720	0	0		0	0	0	0	0
16	1	114	252	-1	331	268	8.9	31	Z3	304	574	0	0		0	0	0	0	0
17	1	173	37	-1	637	370	9.1	31	ABalpaapaa	305	-49	0	0		0	0	0	0	0
18	1	28	66	-1	189	94	14.3	33	ABprappap	61	0	0	0		0	0	0	0	0
19	1	195	143	-1	451	425	15.7	31	ABplpaapaa	271	-38	0	0		0	0	0	0	0
20	1	148	146	-1	461	277	10.2	29	ABaraapppp	266	982	0	0		0	0	0	0	0
21	1	218	82	-1	242	346	5.2	31	ABplpapppp	198	0	0	0		0	0	0	0	0
22	1	30	99	-1	368	223	6.5	34	MSpapap	46	0	0	0		0	0	0	0	0
23	1	129	90	-1	490	339	7.8	30	ABalpapppa	30	0	0	0		0	0	0	0	0
24	1	164	255	-1	437	222	6.1	32	ABarapappp	308	0	0	0		0	0	0	0	0
25	1	134	157	-1	153	320	4.7	29	ABplpppppa	230	72	0	0		0	0	0	0	0
26	1	95	24	-1	375	393	5.5	31	ABplpapapa	236	1666	0	0		0	0	0	0	0
27	1	113	105	-1	340	376	14.5	33	MSapppa	389	0	0	0		0	0	0	0	0
28	1	88	57	-1	632	378	19.5	35	ABalapaaa	-117	0	0	0		0	0	0	0	0
29	1	66	239	-1	197	196	9.4	41	Eprp	379	-298	0	0		0	0	0	0	0
30	1	238	240	-1	266	121	23.6	36	ABarppppa	650	0	0	0		0	0	0	0	0
31	1	182	28	-1	477	241	16.4	32	MSpaaapp	258	158	0	0		0	0	0	0	0
32	1	56	84	220	573	420	15.9	34	ABalppaaa	234	-413	0	0		0	0	0	0	0
33	1	36	193	-1	540	282	3.7	28	ABarapaapa	276	657	0	0		0	0	0	0	0
34	1	145	93	-1	417	153	9.3	29	ABprpapaap	234	137	0	0		0	0	0	0	0
35	1	212	81	-1	428	118	8.2	29	ABprpapapa	244	499	0	0		0	0	0	0	0
36	1	170	113	-1	122	283	4.5	30	ABplpppppp	339	0	0	0		0	0	0	0	0
37	1	234	272	-1	418	187	21.2	32	ABarpapppa	243	-495	0	0		0	0	0	0	0
38	1	45	232	-1	572	163	17.3	30	ABpraapaaa	113	0	0	0		0	0	0	0	0
39	1	6	136	-1	587	291	9.7	30	ABaraappaa	84	0	0	0		0	0	0	0	0
40	1	47	94	-1	533	218	11.0	30	MSppaap	297	906	0	0		0	0	0	0	0
41	1	256	205	-1	379	339	5.8	32	ABplpappaa	322	952	0	0		0	0	0	0	0
42	1	58	233	-1	277	330	9.6	31	Daap	221	-814	0	0		0	0	0	0	0
43	1	116	79	-1	540	156	14.5	35	ABpraaapa	183	0	0	0		0	0	0	0	0
44	1	79	89	-1	186	334	5.1	30	ABplppppap	292	1412	0	0		0	0	0	0	0
45	1	69	226	-1	363	419	11.1	29	ABplppaaaa	440	0	0	0		0	0	0	0	0
46	1	90	188	-1	448	291	21.3	34	ABarpaappa	341	-57	0	0		0	0	0	0	0
47	1	177	22	-1	486	237	12.1	34	MSpaapa	-36	0	0	0		0	0	0	0	0
48	1	23	85	-1	213	382	12.0	34	ABplppapp	148	0	0	0		0	0	0	0	0
49	1	263	11	-1	552	403	11.5	31	ABalpaappp	292	0	0	0		0	0	0	0	0
50	1	169	33	-1	363	284	5.0	33	MSaapap	319	350	0	0		0	0	0	0	0
51	1	3	256	-1	212	70	17.9	34	ABprapapp	343	0	0	0		0	0	0	0	0
52	1	40	88	-1	635	321	21.2	34	ABalappaa	-57	0	0	0		0	0	0	0	0
53	1	146	217	-1	270	291	22.7	36	ABarppapa	170	0	0	0		0	0	0	0	0
54	1	264	87	-1	545	330	11.4	32	ABaraapapa	323	-304	0	0		0	0	0	0	0
55	1	144	14	-1	294	217	15.2	34	Earpp	312	164	0	0		0	0	0	0	0
56	1	86	47	132	414	262	7.7	35	MSpapaa	189	0	0	0		0	0	0	0	0
57	1	52	162	-1	585	287	5.7	30	ABaraaapap	287	0	0	0		0	0	0	0	0
58	1	259	51	-1	306	250	22.5	36	ABarppaap	319	-476	0	0		0	0	0	0	0
59	1	8	243	-1	502	453	18.3	30	ABalpppapa	262	677	0	0		0	0	0	0	0
60	1	251	21	-1	523	152	7.8	29	ABarappppa	340	0	0	0		0	0	0	0	0
61	1	163	198	-1	457	191	14.5	31	MSppapp	315	929	0	0		0	0	0	0	0
62	1	208	38	-1	465	107	20.1	29	ABpraappaa	279	1311	0	0		0	0	0	0	0
63	1	135	124	-1	446	328	8.2	29	MSaapaaa	443	0	0	0		0	0	0	0	0
64	1	7	7	-1	594	178	11.7	34	ABpraaaaa	-63	0	0	0		0	0	0	0	0
65	1	39	196	-1	492	205	20.9	31	ABarpapapa	298	677	0	0		0	0	0	0	0
66	1	156	258	-1	363	86	12.5	29	ABprppapaa	284	-283	0	0		0	0	0	0	0
67	1	246	53	-1	463	394	4.4	30	ABalppapap	252	533	0	0		0	0	0	0	0
68	1	15	178	-1	553	418	21.8	31	ABalpppaaa	258	16	0	0		0	0	0	0	0
69	1	171	224	-1	68	193	11.2	37	Cpapp	371	755	0	0		0	0	0	0	0
70	1	55	195	-1	378	378	15.7	33	MSapapp	300	1361	0	0		0	0	0	0	0
71	1	65	207	-1	586	189	15.8	33	ABalaapppp	251	386	0	0		0	0	0	0	0
72	1	93	58	-1	632	299	5.2	30	ABaraaapaa	117	0	0	0		0	0	0	0	0
73	1	188	41	-1	512	416	21.3	31	ABplaapaaa	214	436	0	0		0	0	0	0	0
74	1	254	26	-1	292	183	23.4	38	ABarpppap	384	895	0	0		0	0	0	0	0
75	1	249	65	-1	454	303	12.7	31	MSaaapp	317	655	0	0		0	0	0	0	0
76	1	176	36	-1	156	345	18.3	35	ABplappap	-187	0	0	0		0	0	0	0	0
77	1	115	139	-1	188	294	12.9	34	Dapp	338	-20	0	0		0	0	0	0	0
78	1	234	96	-1	387	175	22.0	32	ABarpapppp	120	0	0	0		0	0	0	0	0
79	1	127	257	-1	294	211	5.3	35	MSpappp	-23	0	0	0		0	0	0	0	0
80	1	232	154	-1	618	210	19.4	32	ABalaapppa	318	-177	0	0		0	0	0	0	0
81	1	226	190	-1	271	384	7.7	28	ABplppaapp	186	1079	0	0		0	0	0	0	0
82	1	147	80	-1	357	277	16.1	35	Ealap	339	547	0	0		0	0	0	0	0
83	1	253	8	-1	564	264	4.8	28	ABarapaaaa	209	1647	0	0		0	0	0	0	0
84	1	191	18	-1	595	326	12.1	32	ABaraaaap	314	1371	0	0		0	0	0	0	0
85	1	121	149	-1	269	409	15.3	32	ABplaapppp	310	0	0	0		0	0	0	0	0
86	1	24	23	-1	355	187	5.1	30	ABprpappap	222	105	0	0		0	0	0	0	0
87	1	222	135	-1	470	356	12.5	32	MSapaap	292	131	0	0		0	0	0	0	0
88	1	128	69	-1	400	362	11.0	32	MSappaa	305	1093	0	0		0	0	0	0	0
89	1	132	72	-1	558	371	14.6	34	MSapaaa	316	9	0	0		0	0	0	0	0
90	1	159	235	-1	363	445	15.5	29	ABplpaappa	183	0	0	0		0	0	0	0	0
91	1	62	141	-1	110	327	12.2	36	ABplapppp	259	0	0	0		0	0	0	0	0
92	1	46	111	-1	585	364	9.7	33	ABalpaapap	335	740	0	0		0	0	0	0	0
93	1	262	107	-1	451	375	18.5	32	ABalpppppa	313	1626	0	0		0	0	0	0	0
94	1	96	263	-1	502	397	10.9	31	ABalppapaa	111	0	0	0		0	0	0	0	0
95	1	213	230	-1	280	123	6.5	29	ABprppppap	255	82	0	0		0	0	0	0	0
96	1	43	13	-1	147	350	13.3	35	ABplapppa	42	0	0	0		0	0	0	0	0
97	1	27	244	288	580	390	19.4	33	ABalapaap	164	0	0	0		0	0	0	0	0
98	1	257	142	-1	423	438	11.6	28	ABplpaaapa	216	473	0	0		0	0	0	0	0
99	1	18	123	-1	479	141	13.4	30	ABprpaaaap	-221	0	0	0		0	0	0	0	0
100	1	265	164	-1	560	305	23.4	35	ABarpaaaa	356	-270	0	0		0	0	0	0	0
101	1	59	222	-1	333	95	17.2	30	ABpraapppp	307	-188	0	0		0	0	0	0	0
102	1	80	83	-1	323	296	4.6	30	MSaappa	256	-520	0	0		0	0	0	0	0
103	1	5	6	-1	511	207	4.5	28	ABarappaaa	222	395	0	0		0	0	0	0	0
104	1	19	206	-1	223	86	11.1	33	ABprapppa	88	0	0	0		0	0	0	0	0
105	1	32	19	-1	561	161	10.0	34	ABpraaaap	133	0	0	0		0	0	0	0	0
106	1	152	156	-1	426	412	10.3	29	ABplpaaaap	191	158	0	0		0	0	0	0	0
107	1	72	55	-1	394	89	17.5	32	ABpraapppa	317	115	0	0		0	0	0	0	0
108	1	63	31	-1	338	144	5.0	30	ABprpapppa	216	0	0	0		0	0	0	0	0
109	1	196	131	-1	601	240	20.5	31	Nuc121_20_611_255	228	-511	0	0		0	0	0	0	0
110	1	209	76	-1	419	436	20.6	29	ABplaappaa	260	739	0	0		0	0	0	0	0
111	1	100	163	-1	323	431	13.1	30	ABplpaappp	269	221	0	0		0	0	0	0	0
112	1	241	223	-1	326	371	5.4	30	ABplpapapp	239	438	0	0		0	0	0	0	0
113	1	98	118	-1	506	239	5.1	27	ABarapapaa	265	168	0	0		0	0	0	0	0
114	1	244	137	-1	435	408	6.4	30	ABplpapaaa	94	0	0	0		0	0	0	0	0
115	1	215	43	-1	568	195	6.5	28	ABarapppaa	251	397	0	0		0	0	0	0	0
116	1	206	176	-1	284	155	4.7	30	ABprpapppp	291	2014	0	0		0	0	0	0	0
117	1	185	92	-1	371	155	7.1	27	ABprpapapp	272	1488	0	0		0	0	0	0	0
118	1	123	128	-1	521	263	9.8	31	ABaraapppa	33	0	0	0		0	0	0	0	0
119	1	207	187	-1	500	193	13.4	33	MSppapa	-35	0	0	0		0	0	0	0	0
120	1	224	229	-1	410	324	16.4	33	Ealaa	335	401	0	0		0	0	0	0	0
121	1	225	134	-1	208	155	4.4	29	ABprpppppp	280	769	0	0		0	0	0	0	0
122	1	13	48	-1	576	226	7.4	29	ABaraaappp	253	666	0	0		0	0	0	0	0
123	1	255	153	-1	662	336	8.4	29	ABalpaaaaa	125	0	0	0		0	0	0	0	0
124	1	174	49	-1	405	79	13.3	30	ABprpaappp	77	0	0	0		0	0	0	0	0
125	1	187	67	-1	327	111	6.5	28	ABprppppaa	235	94	0	0		0	0	0	0	0
126	1	17	189	-1	96	141	13.7	38	Cpapa	593	0	0	0		0	0	0	0	0
127	1	20	115	-1	469	252	4.1	30	ABarapapap	241	944	0	0		0	0	0	0	0
128	1	192	110	-1	531	363	4.2	28	ABalpaaapp	272	-346	0	0		0	0	0	0	0
129	1	257	270	-1	388	442	13.6	28	ABplpaaapp	-154	0	0	0		0	0	0	0	0
130	1	82	184	-1	484	310	10.4	29	ABaraapapp	278	0	0	0		0	0	0	0	0
131	1	31	145	-1	672	321	12.9	32	ABalaaaar	236	0	0	0		0	0	0	0	0
132	1	136	98	-1	406	133	13.1	34	ABprppaaa	264	-195	0	0		0	0	0	0	0
133	1	153	281	-1	496	435	14.2	30	ABalppaapp	151	0	0	0		0	0	0	0	0
134	1	188	197	-1	465	400	22.5	31	ABplaapaap	259	1372	0	0		0	0	0	0	0
135	1	242	174	-1	445	98	12.4	29	ABprpaaapp	38	0	0	0		0	0	0	0	0
136	1	83	44	-1	332	233	5.2	29	MSpappa	-82	0	0	0		0	0	0	0	0
137	1	142	284	-1	424	149	5.4	29	ABarappapp	282	8	0	0		0	0	0	0	0
138	1	71	200	-1	494	134	17.3	35	ABpraaapp	354	-215	0	0		0	0	0	0	0
139	1	4	45	-1	215	388	16.8	36	ABplappaa	306	0	0	0		0	0	0	0	0
140	1	41	50	-1	529	246	16.2	31	MSpaaapa	227	1064	0	0		0	0	0	0	0
141	1	229	219	-1	385	182	10.7	31	MSpppap	278	-219	0	0		0	0	0	0	0
142	1	97	181	-1	86	256	7.2	34	Cpppp	-207	0	0	0		0	0	0	0	0
143	1	233	91	-1	555	278	9.8	30	ABaraappap	142	0	0	0		0	0	0	0	0
144	1	141	106	-1	474	421	12.5	29	ABplpaaaaa	129	0	0	0		0	0	0	0	0
145	1	266	282	-1	283	276	4.7	34	MSaappp	328	-172	0	0		0	0	0	0	0
146	1	106	249	-1	394	436	17.6	30	ABplpaapap	300	0	0	0		0	0	0	0	0
147	1	197	254	-1	425	345	22.7	36	ABplaaapa	366	787	0	0		0	0	0	0	0
148	1	84	262	-1	316	419	9.6	25	ABplppaaap	126	0	0	0		0	0	0	0	0
149	1	104	112	-1	592	394	7.1	27	ABalpapaaa	268	0	0	0		0	0	0	0	0
150	1	205	172	-1	497	395	5.6	31	ABalpapapp	199	0	0	0		0	0	0	0	0
151	1	120	159	-1	554	264	14.4	30	MSpaaaap	109	0	0	0		0	0	0	0	0
152	1	92	180	-1	251	404	10.7	29	ABplppapap	-204	0	0	0		0	0	0	0	0
153	1	60	194	-1	244	179	16.0	41	Epra	413	457	0	0		0	0	0	0	0
154	1	245	95	-1	388	384	22.9	32	ABplaapapp	295	769	0	0		0	0	0	0	0
155	1	184	204	-1	185	107	19.5	36	ABarppppp	332	605	0	0		0	0	0	0	0
156	1	14	147	-1	469	141	21.0	22	ABpraapapp	175	685	0	0		0	0	0	0	0
157	1	231	25	-1	340	185	22.7	35	ABarpppaa	319	-545	0	0		0	0	0	0	0
158	1	101	152	-1	415	119	21.5	34	ABpraappap	312	473	0	0		0	0	0	0	0
159	1	70	35	-1	110	209	6.4	35	Cpppa	342	12	0	0		0	0	0	0	0
160	1	139	168	-1	523	379	8.6	29	ABalpappaa	171	0	0	0		0	0	0	0	0
161	1	268	125	225	490	263	22.5	40	ABarpaapa	318	177	0	0		0	0	0	0	0
162	1	252	191	-1	297	78	9.0	28	ABprpppaaa	235	1204	0	0		0	0	0	0	0
163	1	130	114	-1	420	182	13.5	32	MSpppaa	-330	0	0	0		0	0	0	0	0
164	1	44	9	-1	582	347	23.3	31	ABalapapap	263	503	0	0		0	0	0	0	0
165	1	33	175	-1	635	283	20.2	30	ABalappap	225	26	0	0		0	0	0	0	0
166	1	137	39	289	548	202	19.0	34	ABalapppp	395	0	0	0		0	0	0	0	0
167	1	175	273	-1	353	354	10.7	30	MSappap	-133	0	0	0		0	0	0	0	0
168	1	12	269	283	519	365	22.6	33	ABplaaaaa	298	1097	0	0		0	0	0	0	0
169	1	227	122	-1	394	114	10.2	28	ABprppaapa	224	1096	0	0		0	0	0	0	0
170	1	211	199	-1	607	281	14.7	29	MSpaaaaa	198	124	0	0		0	0	0	0	0
171	1	34	285	-1	390	166	16.5	33	MSppppa	330	-73	0	0		0	0	0	0	0
172	1	172	60	-1	599	328	7.5	30	ABaraapaaa	336	0	0	0		0	0	0	0	0
173	1	105	59	-1	494	285	6.5	31	ABarapaapp	294	549	0	0		0	0	0	0	0
174	1	117	202	-1	460	383	8.9	29	ABalppappa	51	0	0	0		0	0	0	0	0
175	1	85	203	-1	438	376	14.1	32	MSapapa	-156	0	0	0		0	0	0	0	0
176	1	186	183	-1	536	406	6.4	29	ABalpapaap	222	-449	0	0		0	0	0	0	0
177	1	179	54	-1	534	320	6.9	30	ABaraapaap	462	0	0	0		0	0	0	0	0
178	1	157	104	-1	158	357	9.4	32	ABplpppapa	-73	0	0	0		0	0	0	0	0
179	1	126	138	-1	318	116	20.8	35	ABprapaap	320	-159	0	0		0	0	0	0	0
180	1	99	166	-1	630	233	15.8	35	ABalaappa	409	0	0	0		0	0	0	0	0
181	1	158	63	-1	120	332	8.2	27	ABplpppapp	632	0	0	0		0	0	0	0	0
182	1	161	248	-1	297	344	4.5	30	ABplpapppa	248	120	0	0		0	0	0	0	0
183	1	87	101	260	482	325	22.4	38	ABplaaaap	266	-1125	0	0		0	0	0	0	0
184	1	119	61	-1	195	300	23.6	40	ABarppapp	401	-37	0	0		0	0	0	0	0
185	1	48	27	-1	639	315	9.3	28	ABaraaaaaa	204	397	0	0		0	0	0	0	0
186	1	64	151	-1	482	350	4.8	32	ABalpappap	184	0	0	0		0	0	0	0	0
187	1	165	278	-1	535	441	18.7	30	ABalpppaap	295	1034	0	0		0	0	0	0	0
188	1	1	250	-1	621	256	7.5	29	ABaraaappa	312	0	0	0		0	0	0	0	0
189	1	181	52	-1	356	415	20.9	33	ABplaappap	331	307	0	0		0	0	0	0	0
190	1	102	97	-1	293	412	11.7	30	ABplppapaa	407	0	0	0		0	0	0	0	0
191	1	76	42	-1	521	188	7.4	28	ABarapppap	284	1229	0	0		0	0	0	0	0
192	1	151	277	-1	593	275	21.0	32	ABalapppaa	312	-561	0	0		0	0	0	0	0
193	1	61	126	-1	480	139	8.2	30	ABarappppp	145	0	0	0		0	0	0	0	0
194	1	261	177	-1	416	192	6.7	30	ABprpappaa	116	0	0	0		0	0	0	0	0
195	1	77	236	-1	528	154	20.1	35	ABpraapaap	116	0	0	0		0	0	0	0	0
196	1	162	119	-1	261	99	11.5	30	ABprppappp	220	-145	0	0		0	0	0	0	0
197	1	16	140	-1	194	370	8.5	29	ABplpppaap	259	-279	0	0		0	0	0	0	0
198	1	167	268	-1	429	226	23.0	34	ABarpapapp	341	790	0	0		0	0	0	0	0
199	1	11	160	-1	178	100	9.3	34	ABprapppp	-186	0	0	0		0	0	0	0	0
200	1	103	266	-1	617	348	17.4	29	MSaaaaaa	195	0	0	0		0	0	0	0	0
201	1	48	127	-1	626	297	9.8	28	ABaraaaaap	81	0	0	0		0	0	0	0	0
202	1	2	109	-1	275	65	15.6	35	ABprappaa	351	472	0	0		0	0	0	0	0
203	1	140	78	-1	614	348	4.4	29	ABalpaaaap	271	1446	0	0		0	0	0	0	0
204	1	22	1	-1	306	166	9.6	33	Dpap	281	0	0	0		0	0	0	0	0
205	1	221	234	-1	354	334	22.4	37	ABplaaapp	373	486	0	0		0	0	0	0	0
206	1	89	169	-1	444	452	18.7	30	ABalpppapp	289	6	0	0		0	0	0	0	0
207	0	150	-1	-1	431	233	13.3	29		281	550	0	0		0	0	0	0	0
208	1	68	210	-1	662	318	17.6	30	ABalaaapar	256	294	0	0		0	0	0	0	0
209	1	144	218	-1	348	216	15.2	35	Earpa	259	-137	0	0		0	0	0	0	0
210	1	68	280	-1	651	360	14.9	29	ABalaaapal	296	852	0	0		0	0	0	0	0
211	1	125	68	-1	126	272	8.2	36	Cappp	344	84	0	0		0	0	0	0	0
212	1	199	182	-1	312	145	14.2	32	Dppa	324	-248	0	0		0	0	0	0	0
213	1	10	264	-1	189	145	24.9	45	Cpaaa	165	0	0	0		0	0	0	0	0
214	1	53	4	-1	243	349	22.8	36	ABplapapa	337	-498	0	0		0	0	0	0	0
215	1	44	129	-1	608	337	21.6	30	ABalapapaa	227	814	0	0		0	0	0	0	0
216	1	216	208	-1	563	246	21.5	32	ABalapppap	326	178	0	0		0	0	0	0	0
217	1	50	237	-1	561	379	23.2	31	ABalapappa	290	146	0	0		0	0	0	0	0
218	1	155	173	-1	250	153	5.7	30	ABprpppppa	299	170	0	0		0	0	0	0	0
219	1	217	253	-1	250	102	7.3	29	ABprpppaap	251	-162	0	0		0	0	0	0	0
220	1	189	259	-1	419	374	5.1	31	ABalppappp	377	0	0	0		0	0	0	0	0
221	1	109	211	-1	228	241	16.1	38	Epla	349	1086	0	0		0	0	0	0	0
222	1	131	247	-1	306	92	13.6	30	ABprppappa	208	-140	0	0		0	0	0	0	0
223	1	239	170	-1	408	239	18.4	38	Eara	386	-8	0	0		0	0	0	0	0
224	1	42	73	-1	486	169	5.6	28	ABarappapa	253	77	0	0		0	0	0	0	0
225	1	91	86	-1	186	268	6.5	33	Capap	-179	0	0	0		0	0	0	0	0
226	1	21	274	-1	233	391	8.2	29	ABplpppaaa	239	575	0	0		0	0	0	0	0
227	1	108	3	-1	204	361	20.6	36	ABplapapp	300	-782	0	0		0	0	0	0	0
228	1	67	16	-1	645	258	12.3	34	ABalaapaa	333	374	0	0		0	0	0	0	0
229	1	204	251	-1	388	273	22.7	34	ABarpaappp	270	-201	0	0		0	0	0	0	0
230	1	133	70	-1	383	310	11.0	30	MSaapaap	-176	0	0	0		0	0	0	0	0
231	1	49	32	-1	323	426	18.5	33	ABplaapppa	501	0	0	0		0	0	0	0	0
232	1	58	116	-1	314	347	10.4	32	Daaa	228	130	0	0		0	0	0	0	0
233	1	25	15	-1	83	260	15.6	36	Caapp	-196	0	0	0		0	0	0	0	0
234	1	240	209	-1	399	393	19.3	34	ABalpppppp	-172	0	0	0		0	0	0	0	0
235	1	210	29	-1	237	298	7.8	35	Capaa	352	108	0	0		0	0	0	0	0
236	1	267	201	-1	507	330	13.8	32	MSaaapaa	221	414	0	0		0	0	0	0	0
237	1	149	241	-1	91	235	20.5	40	Caapa	391	-146	0	0		0	0	0	0	0
238	1	178	2	-1	270	217	9.5	33	Z2	165	0	0	0		0	0	0	0	0
239	1	75	17	-1	654	275	16.9	35	ABalaaapp	-315	0	0	0		0	0	0	0	0
240	1	124	215	-1	538	224	5.4	29	ABarapaaap	42	0	0	0		0	0	0	0	0
241	1	112	216	-1	459	132	11.1	27	ABprpaaapa	67	0	0	0		0	0	0	0	0
242	1	168	12	-1	462	308	16.6	30	MSaaapap	252	-1069	0	0		0	0	0	0	0
243	1	219	165	-1	457	200	4.6	27	ABarappaap	188	0	0	0		0	0	0	0	0
244	1	200	245	-1	303	283	14.5	39	Ealp	383	52	0	0		0	0	0	0	0
245	1	250	133	-1	156	181	5.8	35	Cppap	-125	0	0	0		0	0	0	0	0
246	1	228	228	-1	535	277	22.5	32	ABarpaaap	275	-460	0	0		0	0	0	0	0
247	1	122	100	-1	574	230	11.4	31	MSppaaa	245	0	0	0		0	0	0	0	0
248	1	220	144	-1	325	369	22.7	37	ABplapaaa	367	97	0	0		0	0	0	0	0
249	1	29	150	-1	218	109	5.4	31	ABprpppapa	263	0	0	0		0	0	0	0	0
250	1	223	271	-1	352	152	13.7	30	Dpaa	304	18	0	0		0	0	0	0	0
251	1	94	46	-1	333	159	17.6	33	MSppppp	320	-621	0	0		0	0	0	0	0
252	1	201	261	-1	436	399	23.5	33	ABplaapapa	270	134	0	0		0	0	0	0	0
253	1	248	213	-1	249	317	12.5	34	Dapa	343	517	0	0		0	0	0	0	0
254	1	235	192	-1	568	231	24.3	34	ABarpapaaa	259	73	0	0		0	0	0	0	0
255	1	230	238	-1	511	160	22.9	31	ABpraapapa	318	293	0	0		0	0	0	0	0
256	1	202	64	-1	199	157	7.5	35	Cppaa	-12	0	0	0		0	0	0	0	0
257	1	73	279	-1	172	127	4.8	27	ABprpppapp	50	0	0	0		0	0	0	0	0
258	1	154	227	-1	239	159	11.2	32	Dppp	325	-144	0	0		0	0	0	0	0
259	1	110	246	-1	426	123	16.6	28	ABprpaapap	239	33	0	0		0	0	0	0	0
260	1	74	20	-1	516	153	11.5	29	ABprpaaaaa	-1051	0	0	0		0	0	0	0	0
261	1	194	214	-1	434	304	5.2	34	ABalpapppp	338	-1270	0	0		0	0	0	0	0
262	1	260	158	-1	326	104	10.6	29	ABprppapap	255	446	0	0		0	0	0	0	0
263	1	143	75	-1	461	179	8.6	29	ABprpapaaa	62	0	0	0		0	0	0	0	0
264	1	237	62	-1	473	402	18.1	30	ABalppppap	304	255	0	0		0	0	0	0	0
265	1	110	185	-1	447	161	17.3	28	ABprpaapaa	246	-595	0	0		0	0	0	0	0
266	1	35	130	-1	321	326	4.0	26	ABplpappap	226	-70	0	0		0	0	0	0	0
267	1	81	212	-1	116	137	20.4	41	Cpaap	405	51	0	0		0	0	0	0	0
268	1	190	265	-1	347	260	22.7	34	ABarppaaa	327	864	0	0		0	0	0	0	0
269	1	193	117	-1	517	383	19.0	31	ABalapappp	311	1109	0	0		0	0	0	0	0
270	1	160	276	-1	457	175	22.9	35	ABarpappa	337	411	0	0		0	0	0	0	0
271	1	198	120	-1	544	442	14.3	29	ABalppaapa	226	-162	0	0		0	0	0	0	0
272	1	243	56	-1	520	203	24.1	33	ABarpapaap	282	472	0	0		0	0	0	0	0
273	1	51	40	103	626	211	11.7	32	ABalaapap	230	675	0	0		0	0	0	0	0
274	1	138	287	-1	193	242	11.2	26	Eplp	-122	0	0	0		0	0	0	0	0
275	1	247	10	-1	511	417	17.3	31	ABalppppaa	291	-249	0	0		0	0	0	0	0
276	1	57	179	-1	159	297	9.9	34	Cappa	325	-129	0	0		0	0	0	0	0
277	1	203	242	-1	507	304	18.5	33	MSaaaapp	-218	0	0	0		0	0	0	0	0
278	1	111	171	-1	124	230	24.4	39	Caaap	384	-491	0	0		0	0	0	0	0
279	1	9	30	-1	197	241	22.3	36	Caaaa	240	0	0	0		0	0	0	0	0
280	1	227	267	-1	355	110	7.7	28	ABprppaapp	135	0	0	0		0	0	0	0	0
281	0	269	-1	-1	533	267	25.0	23		226	437	0	0		0	0	0	0	0
