# Supplementary material for: The AP-2 Transcription Factor APTF-2 Is Required for Neuroblast and Epidermal Morphogenesis in Caenorhabditis elegans Embryogenesis
Source: PLoS Genet. 2016 May 13;12(5):e1006048. doi: 10.1371/journal.pgen.1006048 (PMC4866721; doi:10.1371/journal.pgen.1006048)
Supplement: S6 Text — (ZIP) [file pgen.1006048.s034.zip › nuclei/t122-nuclei]

1	1	204	289	-1	304	168	9.4	32	Dpap	300	-166	0	0		0	0	0	0	0
2	1	238	160	-1	264	222	9.4	35	Z2	-267	0	0	0		0	0	0	0	0
3	1	227	1	-1	202	356	20.7	36	ABplapapp	336	777	0	0		0	0	0	0	0
4	1	214	229	-1	244	345	23.1	36	ABplapapa	347	487	0	0		0	0	0	0	0
5	1	5	79	-1	573	370	4.3	29	ABalpaaapa	165	0	0	0		0	0	0	0	0
6	1	103	26	-1	517	205	4.3	28	ABarappaaa	61	0	0	0		0	0	0	0	0
7	1	64	23	-1	591	172	11.8	33	ABpraaaaa	328	109	0	0		0	0	0	0	0
8	1	83	213	-1	564	258	4.6	26	ABarapaaaa	264	410	0	0		0	0	0	0	0
9	1	164	188	-1	580	350	23.2	31	ABalapapap	241	498	0	0		0	0	0	0	0
10	1	275	192	-1	510	414	16.9	30	ABalppppaa	292	-680	0	0		0	0	0	0	0
11	1	49	55	-1	544	398	11.4	31	ABalpaappp	154	0	0	0		0	0	0	0	0
12	1	242	295	-1	462	306	17.4	32	MSaaapap	322	-78	0	0		0	0	0	0	0
13	1	96	70	-1	153	351	13.2	35	ABplapppa	49	0	0	0		0	0	0	0	0
14	1	55	251	-1	285	215	14.4	33	Earpp	257	117	0	0		0	0	0	0	0
15	1	233	226	-1	84	261	15.7	37	Caapp	360	532	0	0		0	0	0	0	0
16	1	228	169	-1	650	259	12.0	31	ABalaapaa	-178	0	0	0		0	0	0	0	0
17	1	239	27	205	651	276	16.6	33	ABalaaapp	-301	0	0	0		0	0	0	0	0
18	1	84	252	-1	596	323	11.8	32	ABaraaaap	68	0	0	0		0	0	0	0	0
19	1	105	68	-1	556	158	9.9	34	ABpraaaap	107	0	0	0		0	0	0	0	0
20	1	260	133	-1	517	154	11.4	28	ABprpaaaaa	-1101	0	0	0		0	0	0	0	0
21	1	60	37	-1	523	150	7.8	28	ABarappppa	285	0	0	0		0	0	0	0	0
22	1	47	146	-1	495	242	12.3	34	MSpaapa	302	1324	0	0		0	0	0	0	0
23	1	86	73	-1	356	190	5.3	28	ABprpappap	106	0	0	0		0	0	0	0	0
24	1	26	74	-1	375	396	5.7	31	ABplpapapa	277	-564	0	0		0	0	0	0	0
25	1	157	5	-1	332	181	22.6	36	ABarpppaa	348	363	0	0		0	0	0	0	0
26	1	74	153	-1	292	187	23.0	37	ABarpppap	351	339	0	0		0	0	0	0	0
27	1	185	227	-1	642	327	8.8	29	ABaraaaaaa	-237	0	0	0		0	0	0	0	0
28	1	31	63	-1	478	238	16.7	32	MSpaaapp	318	-735	0	0		0	0	0	0	0
29	1	235	263	-1	234	294	7.7	35	Capaa	346	1087	0	0		0	0	0	0	0
30	1	279	72	-1	197	236	22.5	38	Caaaa	382	344	0	0		0	0	0	0	0
31	1	108	78	-1	339	147	5.2	29	ABprpapppa	246	531	0	0		0	0	0	0	0
32	1	231	56	-1	320	427	18.6	34	ABplaapppa	59	0	0	0		0	0	0	0	0
33	1	50	66	-1	363	291	5.1	32	MSaapap	303	277	0	0		0	0	0	0	0
34	1	12	118	-1	522	428	9.3	30	ABalpapapa	570	0	0	0		0	0	0	0	0
35	1	159	141	-1	103	208	6.5	36	Cpppa	367	-318	0	0		0	0	0	0	0
36	1	76	101	117	159	341	18.1	33	ABplappap	127	0	0	0		0	0	0	0	0
37	1	17	119	-1	622	375	8.8	30	ABalpaapaa	280	-88	0	0		0	0	0	0	0
38	1	62	149	-1	465	102	19.5	29	ABpraappaa	271	55	0	0		0	0	0	0	0
39	1	166	113	-1	520	196	19.2	30	ABalappppp	246	86	0	0		0	0	0	0	0
40	1	273	76	-1	629	223	10.9	27	ABalaapapa	190	1610	0	0		0	0	0	0	0
41	1	73	278	-1	505	422	20.8	31	ABplaapaaa	121	0	0	0		0	0	0	0	0
42	1	191	223	-1	523	188	7.1	29	ABarapppap	245	-200	0	0		0	0	0	0	0
43	1	115	46	-1	570	197	6.9	28	ABarapppaa	236	984	0	0		0	0	0	0	0
44	1	136	140	-1	334	240	5.2	29	MSpappa	293	0	0	0		0	0	0	0	0
45	1	139	159	-1	219	386	16.8	36	ABplappaa	359	-9	0	0		0	0	0	0	0
46	1	251	248	-1	334	159	17.4	34	MSppppp	331	724	0	0		0	0	0	0	0
47	1	56	234	-1	437	263	6.4	28	MSpapaaa	231	-488	0	0		0	0	0	0	0
48	1	122	29	-1	579	228	7.7	28	ABaraaappp	342	0	0	0		0	0	0	0	0
49	1	124	100	-1	404	80	12.7	29	ABprpaappp	67	0	0	0		0	0	0	0	0
50	1	140	167	-1	533	247	16.9	31	MSpaaapa	248	107	0	0		0	0	0	0	0
51	1	58	148	-1	305	246	22.4	36	ABarppaap	365	237	0	0		0	0	0	0	0
52	1	189	139	-1	352	416	21.4	33	ABplaappap	111	0	0	0		0	0	0	0	0
53	1	67	178	-1	458	399	4.5	29	ABalppapap	254	212	0	0		0	0	0	0	0
54	1	177	183	-1	531	317	7.2	30	ABaraapaap	26	0	0	0		0	0	0	0	0
55	1	107	250	-1	394	88	17.1	32	ABpraapppa	301	-513	0	0		0	0	0	0	0
56	1	272	296	-1	527	199	24.3	33	ABarpapaap	335	243	0	0		0	0	0	0	0
57	1	28	196	-1	629	374	18.3	34	ABalapaaa	245	-138	0	0		0	0	0	0	0
58	1	72	131	-1	629	302	5.3	31	ABaraaapaa	127	0	0	0		0	0	0	0	0
59	1	173	186	-1	493	287	6.0	31	ABarapaapp	234	0	0	0		0	0	0	0	0
60	1	172	176	-1	590	328	6.7	30	ABaraapaaa	4	0	0	0		0	0	0	0	0
61	1	184	142	-1	190	299	23.7	40	ABarppapp	137	0	0	0		0	0	0	0	0
62	1	264	267	-1	474	398	18.2	31	ABalppppap	278	-198	0	0		0	0	0	0	0
63	1	181	15	-1	115	330	8.1	26	ABplpppapp	213	-336	0	0		0	0	0	0	0
64	1	256	144	-1	197	150	7.6	35	Cppaa	319	2121	0	0		0	0	0	0	0
65	1	75	204	-1	456	303	13.3	31	MSaaapp	258	0	0	0		0	0	0	0	0
66	1	18	115	-1	197	96	14.4	34	ABprappap	-23	0	0	0		0	0	0	0	0
67	1	125	220	-1	323	110	6.1	28	ABprppppaa	-268	0	0	0		0	0	0	0	0
68	1	211	86	-1	125	271	7.8	34	Cappp	329	33	0	0		0	0	0	0	0
69	1	88	24	-1	399	362	11.1	31	MSappaa	163	0	0	0		0	0	0	0	0
70	1	230	14	-1	379	313	11.3	32	MSaapaap	264	-464	0	0		0	0	0	0	0
71	1	11	152	-1	603	403	13.2	27	ABalaaaalp	204	-409	0	0		0	0	0	0	0
72	1	89	89	-1	559	374	14.7	34	MSapaaa	354	0	0	0		0	0	0	0	0
73	1	224	161	-1	490	167	5.4	28	ABarappapa	-131	0	0	0		0	0	0	0	0
74	1	13	209	276	369	121	21.1	34	ABprapaaa	271	-182	0	0		0	0	0	0	0
75	1	263	41	-1	465	185	8.4	28	ABprpapaaa	67	0	0	0		0	0	0	0	0
76	1	110	42	-1	412	440	20.5	29	ABplaappaa	291	-614	0	0		0	0	0	0	0
77	1	3	6	-1	486	226	7.6	28	ABarapappa	197	0	0	0		0	0	0	0	0
78	1	203	112	-1	605	352	4.3	29	ABalpaaaap	-168	0	0	0		0	0	0	0	0
79	1	43	4	-1	543	162	14.6	35	ABpraaapa	186	0	0	0		0	0	0	0	0
80	1	82	266	-1	357	275	15.8	35	Ealap	351	-76	0	0		0	0	0	0	0
81	1	35	274	-1	432	119	7.7	29	ABprpapapa	331	0	0	0		0	0	0	0	0
82	1	21	175	-1	242	351	4.6	31	ABplpapppp	237	-757	0	0		0	0	0	0	0
83	1	102	123	-1	322	303	4.8	30	MSaappa	256	428	0	0		0	0	0	0	0
84	1	32	286	-1	590	415	15.8	27	ABalppaaaa	185	192	0	0		0	0	0	0	0
85	1	48	10	-1	217	383	11.8	34	ABplppapp	-208	0	0	0		0	0	0	0	0
86	1	225	260	-1	182	270	6.4	33	Capap	333	610	0	0		0	0	0	0	0
87	1	54	129	-1	545	327	11.7	32	ABaraapapa	-1	0	0	0		0	0	0	0	0
88	1	52	111	-1	638	328	20.6	35	ABalappaa	-88	0	0	0		0	0	0	0	0
89	1	44	162	-1	187	337	5.3	29	ABplppppap	270	93	0	0		0	0	0	0	0
90	1	23	214	-1	491	338	7.8	29	ABalpapppa	276	-585	0	0		0	0	0	0	0
91	1	143	12	-1	555	275	10.0	30	ABaraappap	-22	0	0	0		0	0	0	0	0
92	1	117	245	-1	371	160	6.7	28	ABprpapapp	238	581	0	0		0	0	0	0	0
93	1	34	200	-1	418	152	8.7	29	ABprpapaap	282	156	0	0		0	0	0	0	0
94	1	40	255	-1	535	218	11.2	31	MSppaap	78	0	0	0		0	0	0	0	0
95	1	154	88	-1	387	376	23.1	31	ABplaapapp	305	-462	0	0		0	0	0	0	0
96	1	78	165	-1	376	174	22.3	32	ABarpapppp	119	0	0	0		0	0	0	0	0
97	1	190	31	-1	293	413	11.2	29	ABplppapaa	226	83	0	0		0	0	0	0	0
98	1	132	244	284	409	129	12.5	33	ABprppaaa	208	99	0	0		0	0	0	0	0
99	1	22	125	-1	369	226	6.4	33	MSpapap	51	0	0	0		0	0	0	0	0
100	1	247	157	-1	575	233	11.6	32	MSppaaa	312	-679	0	0		0	0	0	0	0
101	1	183	150	-1	467	313	22.7	33	ABplaaaapp	335	13	0	0		0	0	0	0	0
102	0	-1	-1	-1	433	234	13.2	30		261	630	0	0		0	0	0	0	0
103	1	273	132	-1	612	203	10.9	27	ABalaapapp	200	-904	0	0		0	0	0	0	0
104	1	178	145	-1	155	357	9.2	32	ABplpppapa	305	-344	0	0		0	0	0	0	0
105	1	27	239	-1	344	373	15.1	34	MSapppa	299	-551	0	0		0	0	0	0	0
106	1	144	44	-1	467	422	12.1	30	ABplpaaaaa	161	0	0	0		0	0	0	0	0
107	1	93	264	-1	453	375	18.6	32	ABalpppppa	270	740	0	0		0	0	0	0	0
108	1	10	75	-1	590	424	9.8	29	ABalpaappa	-16	0	0	0		0	0	0	0	0
109	1	202	87	-1	278	65	15.6	35	ABprappaa	346	-1121	0	0		0	0	0	0	0
110	1	128	233	-1	525	358	4.3	27	ABalpaaapp	274	646	0	0		0	0	0	0	0
111	1	92	7	-1	581	367	9.5	33	ABalpaapap	-39	0	0	0		0	0	0	0	0
112	1	149	288	-1	585	395	6.8	28	ABalpapaaa	286	-1128	0	0		0	0	0	0	0
113	1	36	126	-1	118	289	4.4	31	ABplpppppp	27	0	0	0		0	0	0	0	0
114	1	163	51	-1	423	180	13.5	33	MSpppaa	265	286	0	0		0	0	0	0	0
115	1	127	54	-1	476	253	4.2	29	ABarapapap	258	-898	0	0		0	0	0	0	0
116	1	232	292	-1	317	350	10.7	32	Daaa	195	450	0	0		0	0	0	0	0
117	1	269	16	-1	519	382	19.4	31	ABalapappp	301	152	0	0		0	0	0	0	0
118	1	113	35	-1	514	239	4.8	26	ABarapapaa	-106	0	0	0		0	0	0	0	0
119	1	196	271	-1	266	101	10.9	30	ABprppappp	249	-155	0	0		0	0	0	0	0
120	1	271	106	-1	536	450	13.3	28	ABalppaapa	208	466	0	0		0	0	0	0	0
121	1	6	33	-1	314	400	8.2	26	ABplppaapa	228	-139	0	0		0	0	0	0	0
122	1	169	270	-1	396	115	9.4	29	ABprppaapa	147	0	0	0		0	0	0	0	0
123	1	99	22	-1	481	139	13.1	31	ABprpaaaap	253	-537	0	0		0	0	0	0	0
124	1	63	269	-1	450	329	8.7	29	MSaapaaa	223	1080	0	0		0	0	0	0	0
125	1	161	258	-1	464	260	22.3	34	ABarpaapap	333	-225	0	0		0	0	0	0	0
126	1	193	198	-1	481	142	8.2	30	ABarappppp	128	0	0	0		0	0	0	0	0
127	1	201	124	-1	621	287	10.2	27	ABaraaaaap	199	88	0	0		0	0	0	0	0
128	1	118	83	-1	517	266	9.8	32	ABaraapppa	272	360	0	0		0	0	0	0	0
129	1	215	297	-1	619	353	21.4	29	ABalapapaa	226	502	0	0		0	0	0	0	0
130	1	266	257	-1	326	329	4.0	26	ABplpappap	224	572	0	0		0	0	0	0	0
131	1	109	218	-1	608	247	20.4	32	Nuc121_20_611_255	231	429	0	0		0	0	0	0	0
132	1	56	128	-1	386	262	9.1	27	MSpapaap	239	-163	0	0		0	0	0	0	0
133	1	245	211	-1	152	181	5.7	35	Cppap	355	-140	0	0		0	0	0	0	0
134	1	121	197	-1	194	151	4.5	30	ABprpppppp	302	-229	0	0		0	0	0	0	0
135	1	87	122	-1	468	353	12.9	31	MSapaap	304	111	0	0		0	0	0	0	0
136	1	39	221	-1	581	289	9.6	29	ABaraappaa	121	0	0	0		0	0	0	0	0
137	1	114	114	-1	426	416	6.6	29	ABplpapaaa	290	-314	0	0		0	0	0	0	0
138	1	179	50	-1	319	118	20.3	34	ABprapaap	339	169	0	0		0	0	0	0	0
139	1	77	158	-1	188	293	13.2	34	Dapp	324	1238	0	0		0	0	0	0	0
140	1	197	3	-1	194	371	8.5	29	ABplpppaap	263	11	0	0		0	0	0	0	0
141	1	91	71	-1	109	327	12.6	34	ABplapppp	339	1077	0	0		0	0	0	0	0
142	1	98	210	-1	430	448	12.7	27	ABplpaaapa	200	-189	0	0		0	0	0	0	0
143	1	19	202	-1	452	424	16.2	31	ABplpaapaa	305	18	0	0		0	0	0	0	0
144	1	248	64	-1	327	372	21.5	35	ABplapaaa	353	957	0	0		0	0	0	0	0
145	1	131	108	135	659	314	12.7	36	ABalaaaar	23	0	0	0		0	0	0	0	0
146	1	20	96	-1	463	274	10.2	29	ABaraapppp	254	1315	0	0		0	0	0	0	0
147	1	156	48	-1	465	126	22.3	30	ABpraapapp	268	725	0	0		0	0	0	0	0
148	1	1	19	-1	451	92	16.5	29	ABprpaappa	80	0	0	0		0	0	0	0	0
149	1	85	104	-1	276	411	14.8	32	ABplaapppp	105	0	0	0		0	0	0	0	0
150	1	249	224	-1	222	110	5.2	31	ABprpppapa	280	245	0	0		0	0	0	0	0
151	1	186	65	-1	480	348	4.7	32	ABalpappap	317	-758	0	0		0	0	0	0	0
152	1	158	237	-1	416	120	21.1	33	ABpraappap	-147	0	0	0		0	0	0	0	0
153	1	123	275	-1	658	352	8.0	30	ABalpaaaaa	249	-199	0	0		0	0	0	0	0
154	1	80	110	-1	621	209	19.4	31	ABalaapppa	277	121	0	0		0	0	0	0	0
155	1	14	137	-1	577	327	15.8	32	MSaaaaap	288	-161	0	0		0	0	0	0	0
156	1	106	195	-1	420	416	10.5	29	ABplpaaaap	-157	0	0	0		0	0	0	0	0
157	1	25	222	-1	156	322	4.5	29	ABplpppppa	-273	0	0	0		0	0	0	0	0
158	1	262	166	-1	322	109	10.2	29	ABprppapap	451	0	0	0		0	0	0	0	0
159	1	151	268	-1	551	270	14.8	32	MSpaaaap	459	0	0	0		0	0	0	0	0
160	1	199	231	-1	179	99	9.2	34	ABprapppp	273	0	0	0		0	0	0	0	0
161	1	15	261	-1	219	366	5.7	28	ABplppppaa	263	-390	0	0		0	0	0	0	0
162	1	57	11	-1	582	289	5.6	31	ABaraaapap	74	0	0	0		0	0	0	0	0
163	1	111	25	-1	322	431	12.7	29	ABplpaappp	-234	0	0	0		0	0	0	0	0
164	1	100	82	-1	558	305	22.9	34	ABarpaaaa	272	-114	0	0		0	0	0	0	0
165	1	243	120	-1	461	204	4.5	28	ABarappaap	227	-756	0	0		0	0	0	0	0
166	1	180	249	-1	628	231	15.5	33	ABalaappa	94	0	0	0		0	0	0	0	0
167	1	7	171	-1	251	77	21.3	37	ABprapapa	-90	0	0	0		0	0	0	0	0
168	1	160	236	-1	516	378	8.8	29	ABalpappaa	263	1175	0	0		0	0	0	0	0
169	1	206	9	-1	446	449	19.3	30	ABalpppapp	292	-844	0	0		0	0	0	0	0
170	1	223	215	298	412	238	17.0	37	Eara	321	-522	0	0		0	0	0	0	0
171	1	278	216	-1	115	229	24.2	33	Caaap	242	-129	0	0		0	0	0	0	0
172	1	150	151	-1	489	394	6.0	30	ABalpapapp	269	206	0	0		0	0	0	0	0
173	1	218	225	-1	248	151	5.4	31	ABprpppppa	243	-207	0	0		0	0	0	0	0
174	1	135	246	-1	448	96	12.2	29	ABprpaaapp	223	1293	0	0		0	0	0	0	0
175	1	165	130	-1	638	290	20.0	30	ABalappap	256	311	0	0		0	0	0	0	0
176	1	116	294	-1	286	155	4.6	31	ABprpapppp	260	449	0	0		0	0	0	0	0
177	1	194	228	-1	419	191	6.1	30	ABprpappaa	292	424	0	0		0	0	0	0	0
178	1	68	99	-1	548	427	21.3	30	ABalpppaaa	286	1605	0	0		0	0	0	0	0
179	1	276	20	-1	157	291	9.8	34	Cappa	317	-741	0	0		0	0	0	0	0
180	1	152	185	-1	249	407	10.9	28	ABplppapap	223	739	0	0		0	0	0	0	0
181	1	142	69	-1	85	257	7.5	34	Cpppp	340	-474	0	0		0	0	0	0	0
182	1	212	230	-1	312	148	14.0	33	Dppa	299	97	0	0		0	0	0	0	0
183	1	176	164	-1	528	402	5.7	29	ABalpapaap	220	182	0	0		0	0	0	0	0
184	1	130	199	-1	486	306	10.6	29	ABaraapapp	-66	0	0	0		0	0	0	0	0
185	1	265	277	-1	449	162	17.3	29	ABprpaapaa	220	41	0	0		0	0	0	0	0
186	1	2	163	-1	552	320	18.3	33	MSaaaapa	233	94	0	0		0	0	0	0	0
187	1	119	98	-1	498	193	12.8	33	MSppapa	261	-350	0	0		0	0	0	0	0
188	1	46	32	-1	439	297	21.4	32	ABarpaappa	313	207	0	0		0	0	0	0	0
189	1	126	287	-1	99	137	13.7	37	Cpapa	100	0	0	0		0	0	0	0	0
190	1	81	203	-1	275	385	7.7	28	ABplppaapp	220	111	0	0		0	0	0	0	0
191	1	162	156	-1	292	79	9.0	28	ABprpppaaa	265	889	0	0		0	0	0	0	0
192	1	254	283	-1	573	231	24.7	34	ABarpapaaa	295	402	0	0		0	0	0	0	0
193	1	33	174	-1	540	280	4.3	28	ABarapaapa	151	0	0	0		0	0	0	0	0
194	1	153	285	-1	237	178	15.4	41	Epra	412	242	0	0		0	0	0	0	0
195	1	70	247	-1	380	377	16.2	33	MSapapp	338	1583	0	0		0	0	0	0	0
196	1	65	189	-1	495	206	22.1	30	ABarpapapa	238	990	0	0		0	0	0	0	0
197	1	134	85	-1	461	402	22.7	33	ABplaapaap	257	1377	0	0		0	0	0	0	0
198	1	61	172	-1	460	192	14.4	32	MSppapp	292	-3	0	0		0	0	0	0	0
199	1	170	45	-1	609	282	14.4	29	MSpaaaaa	241	1072	0	0		0	0	0	0	0
200	1	138	34	-1	497	137	17.2	36	ABpraaapp	304	0	0	0		0	0	0	0	0
201	1	236	217	-1	509	328	14.4	31	MSaaapaa	88	0	0	0		0	0	0	0	0
202	1	174	84	-1	453	386	9.1	29	ABalppappa	244	85	0	0		0	0	0	0	0
203	1	175	67	-1	435	377	14.3	32	MSapapa	293	1297	0	0		0	0	0	0	0
204	1	155	242	-1	185	109	20.2	37	ABarppppp	375	1352	0	0		0	0	0	0	0
205	1	41	43	-1	386	341	5.5	32	ABplpappaa	326	-13	0	0		0	0	0	0	0
206	1	104	80	-1	226	80	11.1	33	ABprapppa	182	0	0	0		0	0	0	0	0
207	1	71	53	-1	591	186	15.5	32	ABalaapppp	272	-867	0	0		0	0	0	0	0
208	1	216	58	-1	567	250	21.6	32	ABalapppap	247	-119	0	0		0	0	0	0	0
209	1	234	254	-1	400	399	19.4	34	ABalpppppp	95	0	0	0		0	0	0	0	0
210	1	208	235	-1	663	316	17.4	30	ABalaaapar	619	0	0	0		0	0	0	0	0
211	1	221	256	293	224	249	16.4	35	Epla	344	16	0	0		0	0	0	0	0
212	1	267	2	-1	116	139	20.6	40	Cpaap	407	100	0	0		0	0	0	0	0
213	1	253	40	-1	248	322	13.2	34	Dapa	334	302	0	0		0	0	0	0	0
214	1	261	57	-1	430	312	5.5	33	ABalpapppp	318	-802	0	0		0	0	0	0	0
215	1	240	60	-1	544	218	5.3	29	ABarapaaap	203	-271	0	0		0	0	0	0	0
216	1	241	62	-1	454	135	11.4	28	ABprpaaapa	383	0	0	0		0	0	0	0	0
217	1	53	95	-1	272	288	23.2	37	ABarppapa	366	489	0	0		0	0	0	0	0
218	1	209	170	-1	353	213	14.5	35	Earpa	323	184	0	0		0	0	0	0	0
219	1	141	39	-1	391	184	10.8	31	MSpppap	294	272	0	0		0	0	0	0	0
220	1	32	182	-1	553	432	15.0	28	ABalppaaap	189	0	0	0		0	0	0	0	0
221	1	8	103	-1	380	410	8.4	30	ABplpapaap	-248	0	0	0		0	0	0	0	0
222	1	101	207	-1	337	95	16.7	32	ABpraapppp	298	742	0	0		0	0	0	0	0
223	1	112	134	-1	319	373	5.5	30	ABplpapapp	243	442	0	0		0	0	0	0	0
224	1	69	238	-1	68	190	11.6	38	Cpapp	368	-1431	0	0		0	0	0	0	0
225	1	161	177	-1	512	250	21.9	33	ABarpaapaa	250	-202	0	0		0	0	0	0	0
226	1	45	61	-1	364	421	11.2	30	ABplppaaaa	241	0	0	0		0	0	0	0	0
227	1	258	241	-1	248	160	10.7	33	Dppp	324	-596	0	0		0	0	0	0	0
228	1	246	190	299	535	279	21.9	31	ABarpaaap	216	123	0	0		0	0	0	0	0
229	1	120	232	-1	415	326	16.5	33	Ealaa	334	110	0	0		0	0	0	0	0
230	1	95	173	-1	279	124	6.2	29	ABprppppap	254	1027	0	0		0	0	0	0	0
231	1	11	116	-1	636	368	13.0	28	ABalaaaala	197	599	0	0		0	0	0	0	0
232	1	38	13	-1	576	165	17.6	30	ABpraapaaa	419	0	0	0		0	0	0	0	0
233	1	42	279	-1	267	326	9.5	32	Daap	203	-495	0	0		0	0	0	0	0
234	1	205	179	272	355	331	22.4	37	ABplaaapp	316	-214	0	0		0	0	0	0	0
235	1	90	59	-1	359	445	15.9	28	ABplpaappa	155	0	0	0		0	0	0	0	0
236	1	195	21	-1	523	155	21.3	39	ABpraapaap	392	527	0	0		0	0	0	0	0
237	1	217	155	-1	559	395	23.5	33	ABalapappa	335	59	0	0		0	0	0	0	0
238	1	255	291	-1	506	166	24.6	29	ABpraapapa	259	133	0	0		0	0	0	0	0
239	1	29	38	-1	204	193	8.5	38	Eprp	387	608	0	0		0	0	0	0	0
240	1	30	240	-1	268	121	23.3	37	ABarppppa	371	126	0	0		0	0	0	0	0
241	1	237	17	-1	90	236	20.5	39	Caapa	381	501	0	0		0	0	0	0	0
242	1	277	97	-1	502	295	18.3	32	MSaaaapp	228	-521	0	0		0	0	0	0	0
243	1	59	194	-1	496	453	17.4	30	ABalpppapa	253	381	0	0		0	0	0	0	0
244	1	97	181	-1	598	389	19.6	30	ABalapaapa	256	1128	0	0		0	0	0	0	0
245	1	244	265	282	306	284	14.7	39	Ealp	277	-226	0	0		0	0	0	0	0
246	1	259	94	-1	421	118	16.5	29	ABprpaapap	78	0	0	0		0	0	0	0	0
247	1	222	212	-1	308	88	13.4	31	ABprppappa	163	0	0	0		0	0	0	0	0
248	1	182	187	-1	301	345	4.7	30	ABplpapppa	239	414	0	0		0	0	0	0	0
249	1	146	168	-1	392	443	17.5	30	ABplpaapap	268	-190	0	0		0	0	0	0	0
250	1	188	121	-1	618	256	7.1	28	ABaraaappa	-54	0	0	0		0	0	0	0	0
251	1	229	243	-1	386	270	22.5	35	ABarpaappp	100	0	0	0		0	0	0	0	0
252	1	16	273	-1	330	268	9.0	31	Z3	311	576	0	0		0	0	0	0	0
253	1	219	138	-1	252	107	6.9	30	ABprpppaap	460	0	0	0		0	0	0	0	0
254	1	147	219	-1	427	346	22.6	34	ABplaaapa	453	0	0	0		0	0	0	0	0
255	1	24	180	-1	439	220	6.6	33	ABarapappp	271	-12	0	0		0	0	0	0	0
256	1	51	154	-1	214	68	18.0	35	ABprapapp	328	0	0	0		0	0	0	0	0
257	1	79	109	-1	297	214	5.2	35	MSpappp	66	0	0	0		0	0	0	0	0
258	1	66	143	-1	365	92	11.6	29	ABprppapaa	242	1636	0	0		0	0	0	0	0
259	1	220	262	-1	418	378	4.9	31	ABalppappp	419	0	0	0		0	0	0	0	0
260	1	183	93	-1	501	336	22.9	33	ABplaaaapa	270	-535	0	0		0	0	0	0	0
261	1	252	127	-1	433	400	24.3	32	ABplaapapa	268	451	0	0		0	0	0	0	0
262	1	148	136	-1	319	426	9.3	24	ABplppaaap	4	0	0	0		0	0	0	0	0
263	1	94	206	-1	496	395	11.0	30	ABalppapaa	259	1366	0	0		0	0	0	0	0
264	1	213	281	-1	188	146	24.5	43	Cpaaa	427	-782	0	0		0	0	0	0	0
265	1	268	184	-1	350	255	22.5	34	ABarppaaa	328	480	0	0		0	0	0	0	0
266	1	200	92	-1	624	344	16.4	29	MSaaaaaa	290	287	0	0		0	0	0	0	0
267	1	280	259	-1	352	111	7.4	28	ABprppaapp	201	759	0	0		0	0	0	0	0
268	1	198	18	-1	428	220	23.6	33	ABarpapapp	336	1805	0	0		0	0	0	0	0
269	1	168	208	-1	497	374	23.4	31	ABplaaaaap	301	-837	0	0		0	0	0	0	0
270	1	129	8	-1	384	446	13.7	27	ABplpaaapp	143	0	0	0		0	0	0	0	0
271	1	250	28	-1	355	153	13.3	31	Dpaa	309	-567	0	0		0	0	0	0	0
272	1	37	280	-1	424	187	20.7	32	ABarpapppa	255	130	0	0		0	0	0	0	0
273	1	167	52	-1	359	357	10.6	30	MSappap	-123	0	0	0		0	0	0	0	0
274	1	226	102	-1	236	392	7.9	28	ABplpppaaa	242	0	0	0		0	0	0	0	0
275	1	9	36	-1	283	380	19.6	35	ABplapaap	347	1212	0	0		0	0	0	0	0
276	1	270	201	-1	462	172	22.7	34	ABarpappa	-209	0	0	0		0	0	0	0	0
277	1	192	193	-1	601	283	20.8	31	ABalapppaa	250	1092	0	0		0	0	0	0	0
278	1	187	47	-1	529	439	18.5	29	ABalpppaap	75	0	0	0		0	0	0	0	0
279	1	257	147	-1	166	120	5.1	28	ABprpppapp	232	-1221	0	0		0	0	0	0	0
280	1	210	105	-1	660	360	14.4	30	ABalaaapal	254	-142	0	0		0	0	0	0	0
281	1	133	81	-1	491	439	13.8	29	ABalppaapp	261	125	0	0		0	0	0	0	0
282	1	145	107	-1	286	277	4.7	35	MSaappp	350	398	0	0		0	0	0	0	0
283	1	168	90	-1	540	356	23.0	31	ABplaaaaaa	279	109	0	0		0	0	0	0	0
284	1	137	191	-1	434	151	5.3	30	ABarappapp	260	683	0	0		0	0	0	0	0
285	1	171	91	-1	391	162	16.6	33	MSppppa	319	-457	0	0		0	0	0	0	0
286	1	4	290	-1	302	344	16.6	34	MSapppp	321	266	0	0		0	0	0	0	0
287	1	274	30	-1	200	235	10.3	38	Eplp	381	183	0	0		0	0	0	0	0
288	1	97	49	-1	568	396	19.5	30	ABalapaapp	231	821	0	0		0	0	0	0	0
289	1	166	77	-1	571	221	18.5	31	ABalappppa	86	0	0	0		0	0	0	0	0
290	0	281	-1	-1	536	268	24.2	30		241	416	0	0		0	0	0	0	0
