# Supplementary material for: The AP-2 Transcription Factor APTF-2 Is Required for Neuroblast and Epidermal Morphogenesis in Caenorhabditis elegans Embryogenesis
Source: PLoS Genet. 2016 May 13;12(5):e1006048. doi: 10.1371/journal.pgen.1006048 (PMC4866721; doi:10.1371/journal.pgen.1006048)
Supplement: S6 Text — (ZIP) [file pgen.1006048.s034.zip › nuclei/t123-nuclei]

1	1	3	145	249	214	350	21.2	36	ABplapapp	247	-160	0	0		0	0	0	0	0
2	1	212	42	-1	120	141	21.0	40	Cpaap	398	418	0	0		0	0	0	0	0
3	1	140	167	-1	194	366	8.1	28	ABplpppaap	88	0	0	0		0	0	0	0	0
4	1	79	45	-1	540	165	14.3	35	ABpraaapa	318	0	0	0		0	0	0	0	0
5	1	25	269	-1	334	174	22.6	35	ABarpppaa	336	-563	0	0		0	0	0	0	0
6	1	77	40	-1	488	228	7.8	28	ABarapappa	281	1187	0	0		0	0	0	0	0
7	1	111	180	-1	581	370	9.5	33	ABalpaapap	334	0	0	0		0	0	0	0	0
8	1	270	69	-1	382	447	12.8	29	ABplpaaapp	221	147	0	0		0	0	0	0	0
9	1	169	138	-1	448	452	19.2	30	ABalpppapp	292	373	0	0		0	0	0	0	0
10	1	85	48	139	218	380	11.6	33	ABplppapp	-28	0	0	0		0	0	0	0	0
11	1	162	255	-1	580	284	6.1	30	ABaraaapap	294	-595	0	0		0	0	0	0	0
12	1	91	196	-1	555	277	10.6	30	ABaraappap	284	-348	0	0		0	0	0	0	0
13	1	232	76	-1	572	165	17.6	31	ABpraapaaa	248	-216	0	0		0	0	0	0	0
14	1	70	159	-1	381	314	11.5	31	MSaapaap	286	-1101	0	0		0	0	0	0	0
15	1	63	50	-1	116	331	7.6	26	ABplpppapp	299	0	0	0		0	0	0	0	0
16	1	117	58	-1	512	379	20.1	31	ABalapappp	307	141	0	0		0	0	0	0	0
17	1	241	219	-1	86	232	20.6	39	Caapa	372	130	0	0		0	0	0	0	0
18	1	268	165	-1	431	209	24.4	34	ABarpapapp	298	319	0	0		0	0	0	0	0
19	1	148	90	-1	456	92	16.1	30	ABprpaappa	283	34	0	0		0	0	0	0	0
20	1	179	55	-1	157	287	10.0	35	Cappa	185	0	0	0		0	0	0	0	0
21	1	236	245	-1	530	154	21.4	35	ABpraapaap	332	17	0	0		0	0	0	0	0
22	1	123	43	-1	486	127	12.2	31	ABprpaaaap	270	-1163	0	0		0	0	0	0	0
23	1	7	143	-1	586	167	12.2	33	ABpraaaaa	102	0	0	0		0	0	0	0	0
24	1	69	125	-1	395	363	11.1	31	MSappaa	296	-831	0	0		0	0	0	0	0
25	1	163	176	-1	322	430	12.5	29	ABplpaappp	274	-1073	0	0		0	0	0	0	0
26	1	6	277	-1	516	210	4.1	28	ABarappaaa	242	386	0	0		0	0	0	0	0
27	1	17	153	-1	657	303	18.2	27	ABalaaappl	225	330	0	0		0	0	0	0	0
28	1	271	154	-1	357	148	13.2	31	Dpaa	256	323	0	0		0	0	0	0	0
29	1	48	158	-1	579	231	7.8	29	ABaraaappp	47	0	0	0		0	0	0	0	0
30	1	287	22	-1	197	233	10.5	39	Eplp	396	481	0	0		0	0	0	0	0
31	1	97	80	-1	292	412	10.4	29	ABplppapaa	240	701	0	0		0	0	0	0	0
32	1	188	126	-1	437	296	21.6	33	ABarpaappa	325	811	0	0		0	0	0	0	0
33	1	121	193	-1	318	396	8.1	26	ABplppaapa	233	-140	0	0		0	0	0	0	0
34	1	200	29	151	496	136	17.3	36	ABpraaapp	92	0	0	0		0	0	0	0	0
35	1	118	23	-1	515	243	4.7	27	ABarapapaa	264	-213	0	0		0	0	0	0	0
36	1	275	257	-1	288	381	18.5	37	ABplapaap	371	1396	0	0		0	0	0	0	0
37	1	21	122	-1	519	154	7.4	28	ABarappppa	285	954	0	0		0	0	0	0	0
38	1	239	94	-1	205	195	8.1	39	Eprp	391	781	0	0		0	0	0	0	0
39	1	219	56	-1	392	180	10.6	30	MSpppap	297	139	0	0		0	0	0	0	0
40	1	213	293	-1	248	326	13.5	33	Dapa	311	-1174	0	0		0	0	0	0	0
41	1	75	87	-1	465	193	8.3	29	ABprpapaaa	64	0	0	0		0	0	0	0	0
42	1	76	12	-1	411	443	20.5	29	ABplaappaa	248	29	0	0		0	0	0	0	0
43	1	205	305	-1	394	343	5.1	34	ABplpappaa	324	1287	0	0		0	0	0	0	0
44	1	106	31	-1	456	429	11.6	29	ABplpaaaaa	236	-1094	0	0		0	0	0	0	0
45	1	199	114	-1	613	286	14.6	28	MSpaaaaa	253	140	0	0		0	0	0	0	0
46	1	43	182	-1	572	198	7.0	27	ABarapppaa	465	0	0	0		0	0	0	0	0
47	1	278	275	-1	527	440	18.3	28	ABalpppaap	-5	0	0	0		0	0	0	0	0
48	1	147	59	-1	470	125	21.7	32	ABpraapapp	295	0	0	0		0	0	0	0	0
49	1	288	49	-1	553	394	19.4	30	ABalapaapp	278	-441	0	0		0	0	0	0	0
50	1	138	213	-1	315	114	19.9	36	ABprapaap	304	-513	0	0		0	0	0	0	0
51	1	114	135	-1	424	181	13.2	32	MSpppaa	326	186	0	0		0	0	0	0	0
52	1	273	77	-1	358	357	10.4	31	MSappap	427	0	0	0		0	0	0	0	0
53	1	207	279	-1	599	179	15.8	31	ABalaapppp	74	0	0	0		0	0	0	0	0
54	1	115	199	-1	475	253	4.2	29	ABarapapap	288	0	0	0		0	0	0	0	0
55	1	11	101	-1	536	394	11.4	30	ABalpaappp	281	258	0	0		0	0	0	0	0
56	1	32	259	-1	318	428	18.5	33	ABplaapppa	283	60	0	0		0	0	0	0	0
57	1	214	246	-1	426	314	6.2	34	ABalpapppp	342	-102	0	0		0	0	0	0	0
58	1	208	127	-1	566	246	21.5	32	ABalapppap	326	832	0	0		0	0	0	0	0
59	1	235	34	-1	360	446	15.7	30	ABplpaappa	450	0	0	0		0	0	0	0	0
60	1	215	115	-1	545	217	5.6	28	ABarapaaap	223	357	0	0		0	0	0	0	0
61	1	226	177	-1	361	422	10.8	31	ABplppaaaa	-546	0	0	0		0	0	0	0	0
62	1	216	286	-1	457	136	10.9	28	ABprpaaapa	-179	0	0	0		0	0	0	0	0
63	1	28	288	-1	483	236	17.4	33	MSpaaapp	331	21	0	0		0	0	0	0	0
64	1	144	25	-1	328	372	21.4	34	ABplapaaa	344	17	0	0		0	0	0	0	0
65	1	151	35	-1	485	347	4.6	32	ABalpappap	287	-386	0	0		0	0	0	0	0
66	1	33	61	-1	366	289	5.4	31	MSaapap	296	1199	0	0		0	0	0	0	0
67	1	203	6	-1	436	374	14.7	32	MSapapa	325	-76	0	0		0	0	0	0	0
68	1	19	273	-1	554	160	9.8	34	ABpraaaap	110	0	0	0		0	0	0	0	0
69	1	181	82	-1	87	254	7.4	33	Cpppp	-71	0	0	0		0	0	0	0	0
70	1	13	24	-1	161	351	12.8	34	ABplapppa	432	0	0	0		0	0	0	0	0
71	1	141	33	-1	108	321	11.7	33	ABplapppp	559	0	0	0		0	0	0	0	0
72	1	30	13	-1	195	239	22.6	37	Caaaa	370	1063	0	0		0	0	0	0	0
73	1	23	183	-1	358	185	5.2	29	ABprpappap	234	1652	0	0		0	0	0	0	0
74	1	24	2	-1	372	391	5.3	31	ABplpapapa	315	-854	0	0		0	0	0	0	0
75	1	108	1	-1	580	424	10.4	31	ABalpaappa	432	0	0	0		0	0	0	0	0
76	1	40	172	-1	644	228	10.4	27	ABalaapapa	202	704	0	0		0	0	0	0	0
77	1	289	27	-1	576	215	18.1	31	ABalappppa	251	104	0	0		0	0	0	0	0
78	1	31	141	-1	341	149	5.1	30	ABprpapppa	282	0	0	0		0	0	0	0	0
79	1	5	280	-1	569	375	4.3	29	ABalpaaapa	236	193	0	0		0	0	0	0	0
80	1	206	81	-1	235	79	11.0	33	ABprapppa	322	-391	0	0		0	0	0	0	0
81	1	281	229	-1	482	444	13.7	30	ABalppaapp	125	0	0	0		0	0	0	0	0
82	1	164	85	220	561	308	22.5	35	ABarpaaaa	260	1452	0	0		0	0	0	0	0
83	1	128	78	-1	518	264	9.8	30	ABaraapppa	413	0	0	0		0	0	0	0	0
84	1	202	62	-1	449	387	9.0	29	ABalppappa	261	90	0	0		0	0	0	0	0
85	1	197	204	-1	460	410	22.8	32	ABplaapaap	317	1099	0	0		0	0	0	0	0
86	1	68	19	-1	128	272	7.6	34	Cappp	341	245	0	0		0	0	0	0	0
87	1	109	9	-1	276	70	15.3	35	ABprappaa	-327	0	0	0		0	0	0	0	0
88	1	95	142	-1	380	380	23.0	32	ABplaapapp	303	448	0	0		0	0	0	0	0
89	1	72	225	-1	559	372	14.8	33	MSapaaa	328	-289	0	0		0	0	0	0	0
90	1	283	303	-1	543	356	23.4	31	ABplaaaaaa	250	763	0	0		0	0	0	0	0
91	1	285	252	-1	393	162	16.3	32	MSppppa	317	1143	0	0		0	0	0	0	0
92	1	266	191	-1	621	346	15.6	29	MSaaaaaa	315	0	0	0		0	0	0	0	0
93	1	260	266	-1	511	328	22.5	32	ABplaaaapa	261	722	0	0		0	0	0	0	0
94	1	246	253	-1	425	121	16.2	28	ABprpaapap	72	0	0	0		0	0	0	0	0
95	1	217	242	-1	274	284	23.4	38	ABarppapa	386	209	0	0		0	0	0	0	0
96	1	146	188	-1	457	276	10.6	30	ABaraapppp	286	116	0	0		0	0	0	0	0
97	1	242	93	-1	500	289	18.4	32	MSaaaapp	259	114	0	0		0	0	0	0	0
98	1	187	190	-1	499	193	12.8	33	MSppapa	242	273	0	0		0	0	0	0	0
99	1	178	162	-1	554	434	20.6	32	ABalpppaaa	245	359	0	0		0	0	0	0	0
100	1	49	173	-1	405	81	12.6	29	ABprpaappp	567	0	0	0		0	0	0	0	0
101	1	36	184	-1	133	333	16.6	29	ABplappapp	201	-1142	0	0		0	0	0	0	0
102	1	274	17	-1	236	385	7.6	28	ABplpppaaa	-87	0	0	0		0	0	0	0	0
103	1	221	107	-1	375	409	8.2	30	ABplpapaap	275	-216	0	0		0	0	0	0	0
104	1	149	171	-1	277	411	14.1	32	ABplaapppp	148	0	0	0		0	0	0	0	0
105	1	280	100	-1	662	366	14.1	29	ABalaaapal	189	0	0	0		0	0	0	0	0
106	1	120	160	-1	528	452	12.8	27	ABalppaapa	214	168	0	0		0	0	0	0	0
107	1	282	109	-1	288	274	5.1	34	MSaappp	322	1112	0	0		0	0	0	0	0
108	1	145	214	-1	653	332	11.8	28	ABalaaaarl	198	1	0	0		0	0	0	0	0
109	1	257	63	-1	299	210	5.5	34	MSpappp	342	623	0	0		0	0	0	0	0
110	1	154	243	-1	621	216	19.4	31	ABalaapppa	307	-730	0	0		0	0	0	0	0
111	1	88	201	-1	634	335	20.4	34	ABalappaa	224	0	0	0		0	0	0	0	0
112	1	78	211	-1	600	360	4.4	28	ABalpaaaap	227	159	0	0		0	0	0	0	0
113	1	39	278	-1	522	191	19.4	31	ABalappppp	247	416	0	0		0	0	0	0	0
114	1	137	236	-1	423	426	7.1	29	ABplpapaaa	268	1529	0	0		0	0	0	0	0
115	1	66	157	163	206	97	14.1	33	ABprappap	104	0	0	0		0	0	0	0	0
116	1	231	113	-1	638	377	12.3	30	ABalaaaala	-32	0	0	0		0	0	0	0	0
117	1	36	256	-1	181	357	19.3	30	ABplappapa	124	0	0	0		0	0	0	0	0
118	1	34	41	-1	514	426	9.1	29	ABalpapapa	207	0	0	0		0	0	0	0	0
119	1	37	37	-1	618	385	8.8	30	ABalpaapaa	-79	0	0	0		0	0	0	0	0
120	1	165	79	-1	461	205	4.5	29	ABarappaap	263	503	0	0		0	0	0	0	0
121	1	250	99	-1	623	255	6.7	29	ABaraaappa	576	0	0	0		0	0	0	0	0
122	1	135	267	-1	471	351	13.1	31	MSapaap	292	425	0	0		0	0	0	0	0
123	1	83	111	-1	326	298	4.6	30	MSaappa	117	0	0	0		0	0	0	0	0
124	1	127	57	-1	621	290	10.2	27	ABaraaaaap	361	0	0	0		0	0	0	0	0
125	1	99	133	-1	373	229	5.9	33	MSpapap	37	0	0	0		0	0	0	0	0
126	1	113	250	-1	121	290	4.4	29	ABplpppppp	288	-345	0	0		0	0	0	0	0
127	1	261	60	-1	431	400	24.5	33	ABplaapapa	326	723	0	0		0	0	0	0	0
128	1	132	161	-1	384	258	9.1	27	MSpapaap	165	0	0	0		0	0	0	0	0
129	1	87	148	-1	542	326	11.6	33	ABaraapapa	223	0	0	0		0	0	0	0	0
130	1	175	195	-1	638	292	21.4	29	ABalappap	281	17	0	0		0	0	0	0	0
131	1	58	67	-1	624	307	5.2	30	ABaraaapaa	89	0	0	0		0	0	0	0	0
132	1	103	300	-1	608	196	10.7	28	ABalaapapp	76	0	0	0		0	0	0	0	0
133	1	20	136	-1	516	156	11.0	29	ABprpaaaaa	270	1049	0	0		0	0	0	0	0
134	1	223	123	-1	321	368	5.4	31	ABplpapapp	234	-537	0	0		0	0	0	0	0
135	1	145	149	-1	650	296	13.5	28	ABalaaaarr	194	5	0	0		0	0	0	0	0
136	1	262	105	-1	317	424	9.3	24	ABplppaaap	207	376	0	0		0	0	0	0	0
137	1	155	175	-1	577	334	15.7	32	MSaaaaap	93	0	0	0		0	0	0	0	0
138	1	253	96	-1	251	106	6.7	30	ABprpppaap	264	116	0	0		0	0	0	0	0
139	1	52	206	-1	349	417	21.4	33	ABplaappap	339	-759	0	0		0	0	0	0	0
140	1	44	108	-1	334	238	4.9	30	MSpappa	134	0	0	0		0	0	0	0	0
141	1	35	15	-1	98	205	6.8	37	Cpppa	372	76	0	0		0	0	0	0	0
142	1	61	299	-1	189	294	23.6	40	ABarppapp	406	-141	0	0		0	0	0	0	0
143	1	258	10	-1	366	93	11.4	29	ABprppapaa	62	0	0	0		0	0	0	0	0
144	1	64	261	-1	195	151	7.5	36	Cppaa	360	-972	0	0		0	0	0	0	0
145	1	104	38	-1	153	355	8.6	31	ABplpppapa	265	0	0	0		0	0	0	0	0
146	1	22	8	-1	497	249	12.7	35	MSpaapa	345	31	0	0		0	0	0	0	0
147	1	279	285	-1	160	115	5.7	26	ABprpppapp	251	672	0	0		0	0	0	0	0
148	1	51	262	-1	307	246	22.4	36	ABarppaap	364	-580	0	0		0	0	0	0	0
149	1	38	232	-1	468	101	18.6	29	ABpraappaa	251	1002	0	0		0	0	0	0	0
150	1	101	5	-1	473	312	22.7	35	ABplaaaapp	271	85	0	0		0	0	0	0	0
151	1	172	74	-1	481	385	6.3	29	ABalpapapp	270	1143	0	0		0	0	0	0	0
152	1	71	237	-1	599	410	13.5	31	ABalaaaalp	205	0	0	0		0	0	0	0	0
153	1	26	152	-1	286	191	22.8	37	ABarpppap	373	-606	0	0		0	0	0	0	0
154	1	256	164	-1	218	68	18.3	35	ABprapapp	351	504	0	0		0	0	0	0	0
155	1	237	203	-1	557	400	23.5	33	ABalapappa	334	425	0	0		0	0	0	0	0
156	1	191	301	-1	298	82	8.8	28	ABprpppaaa	275	55	0	0		0	0	0	0	0
157	1	100	46	-1	580	233	11.7	32	MSppaaa	-13	0	0	0		0	0	0	0	0
158	1	139	231	-1	186	293	13.6	35	Dapp	345	920	0	0		0	0	0	0	0
159	1	45	140	174	228	379	16.7	37	ABplappaa	256	-172	0	0		0	0	0	0	0
160	1	2	116	-1	259	225	9.2	34	Z2	346	-93	0	0		0	0	0	0	0
161	1	73	121	-1	490	173	5.3	28	ABarappapa	270	1034	0	0		0	0	0	0	0
162	1	89	28	-1	189	334	5.0	29	ABplppppap	263	1959	0	0		0	0	0	0	0
163	1	186	221	-1	557	323	18.6	33	MSaaaapa	288	409	0	0		0	0	0	0	0
164	1	183	104	-1	521	403	5.4	29	ABalpapaap	228	492	0	0		0	0	0	0	0
165	1	96	194	-1	377	172	22.4	32	ABarpapppp	271	119	0	0		0	0	0	0	0
166	1	158	64	-1	323	107	9.8	28	ABprppapap	256	62	0	0		0	0	0	0	0
167	1	50	287	-1	539	241	17.3	32	MSpaaapa	263	754	0	0		0	0	0	0	0
168	1	249	88	-1	396	444	17.2	28	ABplpaapap	127	0	0	0		0	0	0	0	0
169	1	16	170	218	652	260	12.6	32	ABalaapaa	363	0	0	0		0	0	0	0	0
170	1	218	276	-1	357	212	13.9	34	Earpa	306	167	0	0		0	0	0	0	0
171	1	167	84	-1	250	77	21.6	38	ABprapapa	176	0	0	0		0	0	0	0	0
172	1	198	216	-1	467	193	14.5	31	MSppapp	313	1448	0	0		0	0	0	0	0
173	1	230	198	-1	275	127	5.7	29	ABprppppap	291	108	0	0		0	0	0	0	0
174	1	193	65	-1	539	275	4.8	28	ABarapaapa	149	0	0	0		0	0	0	0	0
175	1	82	234	-1	249	350	4.5	31	ABplpapppp	498	0	0	0		0	0	0	0	0
176	1	60	86	-1	586	323	6.6	29	ABaraapaaa	281	68	0	0		0	0	0	0	0
177	1	225	119	-1	520	242	22.2	33	ABarpaapaa	294	759	0	0		0	0	0	0	0
178	1	53	263	-1	456	400	4.6	30	ABalppapap	-109	0	0	0		0	0	0	0	0
179	1	234	254	-1	339	319	21.3	33	ABplaaappp	332	907	0	0		0	0	0	0	0
180	1	255	205	-1	432	221	7.2	32	ABarapappp	-9	0	0	0		0	0	0	0	0
181	1	244	72	-1	599	385	19.8	30	ABalapaapa	177	0	0	0		0	0	0	0	0
182	1	220	47	-1	553	430	14.8	29	ABalppaaap	264	280	0	0		0	0	0	0	0
183	1	54	227	-1	537	317	7.5	29	ABaraapaap	156	0	0	0		0	0	0	0	0
184	1	265	26	-1	348	245	22.6	36	ABarppaaa	359	-491	0	0		0	0	0	0	0
185	1	180	71	-1	250	407	10.4	28	ABplppapap	124	0	0	0		0	0	0	0	0
186	1	59	89	-1	492	291	5.7	31	ABarapaapp	157	0	0	0		0	0	0	0	0
187	1	248	298	-1	302	341	4.5	31	ABplpapppa	216	-526	0	0		0	0	0	0	0
188	1	9	32	-1	580	355	23.3	30	ABalapapap	282	-110	0	0		0	0	0	0	0
189	1	196	185	-1	498	203	22.5	30	ABarpapapa	247	683	0	0		0	0	0	0	0
190	1	228	265	-1	548	284	21.7	30	ABarpaaapa	187	110	0	0		0	0	0	0	0
191	1	284	207	-1	441	150	5.4	29	ABarappapp	268	31	0	0		0	0	0	0	0
192	1	10	290	-1	506	413	17.1	31	ABalppppaa	300	540	0	0		0	0	0	0	0
193	1	277	53	-1	604	284	20.4	31	ABalapppaa	312	-456	0	0		0	0	0	0	0
194	1	243	230	-1	493	450	17.7	31	ABalpppapa	281	-826	0	0		0	0	0	0	0
195	1	156	131	-1	413	416	10.7	29	ABplpaaaap	245	769	0	0		0	0	0	0	0
196	1	57	7	304	630	377	17.4	31	ABalapaaa	180	0	0	0		0	0	0	0	0
197	1	134	222	-1	184	147	4.4	31	ABprpppppp	281	-61	0	0		0	0	0	0	0
198	1	126	68	-1	478	147	8.1	30	ABarappppp	118	0	0	0		0	0	0	0	0
199	1	184	166	-1	489	305	11.3	30	ABaraapapp	235	0	0	0		0	0	0	0	0
200	1	93	36	-1	420	154	8.5	29	ABprpapaap	-146	0	0	0		0	0	0	0	0
201	1	276	309	-1	463	168	22.5	33	ABarpappa	289	777	0	0		0	0	0	0	0
202	1	143	18	-1	454	421	16.0	31	ABplpaapaa	275	-28	0	0		0	0	0	0	0
203	1	190	112	-1	275	379	7.7	28	ABplppaapp	234	979	0	0		0	0	0	0	0
204	1	65	281	-1	459	304	13.6	31	MSaaapp	468	0	0	0		0	0	0	0	0
205	1	17	92	-1	643	254	17.2	29	ABalaaappr	72	0	0	0		0	0	0	0	0
206	1	263	169	-1	491	396	11.6	30	ABalppapaa	610	0	0	0		0	0	0	0	0
207	1	222	21	-1	342	96	16.5	33	ABpraapppp	187	0	0	0		0	0	0	0	0
208	1	269	212	-1	490	367	23.5	32	ABplaaaaap	320	274	0	0		0	0	0	0	0
209	1	74	226	-1	392	133	19.8	30	ABprapaaaa	242	1062	0	0		0	0	0	0	0
210	1	142	66	-1	431	444	12.8	27	ABplpaaapa	199	757	0	0		0	0	0	0	0
211	1	133	238	-1	148	181	6.1	36	Cppap	350	-203	0	0		0	0	0	0	0
212	1	247	20	-1	312	90	13.1	31	ABprppappa	239	483	0	0		0	0	0	0	0
213	1	8	307	-1	569	256	4.2	27	ABarapaaaa	194	0	0	0		0	0	0	0	0
214	1	90	189	-1	496	336	8.2	29	ABalpapppa	323	0	0	0		0	0	0	0	0
215	1	170	97	-1	392	230	16.9	33	Earap	335	509	0	0		0	0	0	0	0
216	1	171	244	-1	121	235	24.3	37	Caaap	369	147	0	0		0	0	0	0	0
217	1	201	284	-1	509	325	14.7	31	MSaaapaa	61	0	0	0		0	0	0	0	0
218	1	131	217	-1	609	246	21.1	31	Nuc121_20_611_255	264	-138	0	0		0	0	0	0	0
219	1	254	128	202	430	344	22.3	35	ABplaaapa	257	134	0	0		0	0	0	0	0
220	1	67	197	-1	321	115	5.9	29	ABprppppaa	241	-590	0	0		0	0	0	0	0
221	1	136	282	-1	582	290	9.6	29	ABaraappaa	-105	0	0	0		0	0	0	0	0
222	1	157	264	-1	159	317	4.7	30	ABplpppppa	107	0	0	0		0	0	0	0	0
223	1	42	14	-1	524	192	6.5	29	ABarapppap	285	-516	0	0		0	0	0	0	0
224	1	150	215	-1	220	108	5.3	31	ABprpppapa	316	832	0	0		0	0	0	0	0
225	1	173	168	-1	242	149	5.1	31	ABprpppppa	309	-5	0	0		0	0	0	0	0
226	1	15	210	-1	79	265	15.6	38	Caapp	124	0	0	0		0	0	0	0	0
227	1	27	39	-1	641	331	8.5	29	ABaraaaaaa	18	0	0	0		0	0	0	0	0
228	1	177	208	-1	417	191	5.5	30	ABprpappaa	31	0	0	0		0	0	0	0	0
229	1	4	129	-1	256	342	22.8	36	ABplapapa	350	512	0	0		0	0	0	0	0
230	1	182	179	-1	314	153	14.1	32	Dppa	318	957	0	0		0	0	0	0	0
231	1	160	239	-1	180	98	9.4	33	ABprapppp	338	-124	0	0		0	0	0	0	0
232	1	229	308	-1	416	333	16.5	32	Ealaa	327	-267	0	0		0	0	0	0	0
233	1	110	124	-1	525	361	4.3	29	ABalpaaapp	235	119	0	0		0	0	0	0	0
234	1	47	260	-1	444	263	6.1	28	MSpapaaa	207	-172	0	0		0	0	0	0	0
235	1	210	98	-1	664	333	17.4	30	ABalaaapar	299	-69	0	0		0	0	0	0	0
236	1	168	223	-1	514	372	8.7	29	ABalpappaa	-92	0	0	0		0	0	0	0	0
237	1	152	187	-1	425	114	20.5	33	ABpraappap	314	382	0	0		0	0	0	0	0
238	1	224	54	-1	69	184	11.5	37	Cpapp	12	0	0	0		0	0	0	0	0
239	1	105	292	-1	346	368	15.2	33	MSapppa	399	0	0	0		0	0	0	0	0
240	1	240	186	-1	270	122	23.3	37	ABarppppa	378	154	0	0		0	0	0	0	0
241	1	227	16	-1	251	161	10.5	34	Dppp	366	0	0	0		0	0	0	0	0
242	1	204	118	-1	182	109	20.4	38	ABarppppp	376	872	0	0		0	0	0	0	0
243	1	251	251	-1	384	267	22.5	36	ABarpaappp	-182	0	0	0		0	0	0	0	0
244	1	98	271	-1	421	141	11.8	27	ABprppaaaa	113	0	0	0		0	0	0	0	0
245	1	92	132	-1	374	154	6.6	28	ABprpapapp	260	0	0	0		0	0	0	0	0
246	1	174	130	-1	449	99	12.2	30	ABprpaaapp	255	-244	0	0		0	0	0	0	0
247	1	195	95	-1	380	382	16.5	34	MSapapp	327	1234	0	0		0	0	0	0	0
248	1	46	258	-1	339	162	17.5	34	MSppppp	246	0	0	0		0	0	0	0	0
249	1	166	91	209	628	223	15.5	32	ABalaappa	299	-1090	0	0		0	0	0	0	0
250	1	55	155	-1	398	89	16.9	32	ABpraapppa	77	0	0	0		0	0	0	0	0
251	1	14	181	-1	281	212	13.7	34	Earpp	344	-167	0	0		0	0	0	0	0
252	1	18	73	-1	597	320	11.7	32	ABaraaaap	67	0	0	0		0	0	0	0	0
253	0	102	-1	-1	438	230	13.1	30		295	18	0	0		0	0	0	0	0
254	1	209	11	-1	400	405	19.5	32	ABalpppppp	266	-127	0	0		0	0	0	0	0
255	1	94	147	-1	539	222	11.5	31	MSppaap	265	624	0	0		0	0	0	0	0
256	1	211	137	-1	257	248	17.4	34	Eplaa	287	159	0	0		0	0	0	0	0
257	1	130	120	-1	330	327	3.9	25	ABplpappap	224	588	0	0		0	0	0	0	0
258	1	125	306	-1	462	252	22.6	35	ABarpaapap	249	0	0	0		0	0	0	0	0
259	1	267	150	-1	350	109	7.4	29	ABprppaapp	265	813	0	0		0	0	0	0	0
260	1	86	156	-1	183	264	6.4	34	Capap	323	-61	0	0		0	0	0	0	0
261	1	161	44	-1	220	357	5.6	28	ABplppppaa	152	0	0	0		0	0	0	0	0
262	1	259	247	-1	416	383	5.3	29	ABalppappp	267	669	0	0		0	0	0	0	0
263	1	29	3	-1	232	291	8.0	36	Capaa	344	-319	0	0		0	0	0	0	0
264	1	107	106	-1	450	375	19.0	32	ABalpppppa	303	-220	0	0		0	0	0	0	0
265	1	245	146	-1	283	281	14.2	32	Ealpp	242	435	0	0		0	0	0	0	0
266	1	80	178	-1	358	265	15.6	35	Ealap	348	4	0	0		0	0	0	0	0
267	1	62	117	-1	475	395	18.4	31	ABalppppap	281	-492	0	0		0	0	0	0	0
268	1	159	291	-1	551	272	14.9	33	MSpaaaap	307	-1217	0	0		0	0	0	0	0
269	1	124	102	-1	453	331	9.1	29	MSaapaaa	105	0	0	0		0	0	0	0	0
270	1	122	75	-1	396	113	9.4	31	ABprppaapa	137	0	0	0		0	0	0	0	0
271	1	119	4	-1	269	102	10.8	28	ABprppappp	608	0	0	0		0	0	0	0	0
272	1	234	270	-1	375	337	22.4	32	ABplaaappa	257	423	0	0		0	0	0	0	0
273	1	252	295	-1	328	266	9.2	31	Z3	275	1134	0	0		0	0	0	0	0
274	1	81	30	-1	433	116	7.5	29	ABprpapapa	613	0	0	0		0	0	0	0	0
275	1	153	51	-1	646	362	7.5	29	ABalpaaaaa	259	429	0	0		0	0	0	0	0
276	1	74	240	-1	350	113	21.4	30	ABprapaaap	255	-1766	0	0		0	0	0	0	0
277	1	185	52	-1	446	159	16.9	30	ABprpaapaa	231	203	0	0		0	0	0	0	0
278	1	41	302	-1	504	421	21.1	31	ABplaapaaa	300	745	0	0		0	0	0	0	0
279	1	233	241	-1	266	325	9.4	33	Daap	284	1075	0	0		0	0	0	0	0
280	1	272	274	-1	429	185	20.6	32	ABarpapppa	287	-168	0	0		0	0	0	0	0
281	1	264	228	-1	194	149	24.4	39	Cpaaa	391	1641	0	0		0	0	0	0	0
282	1	245	296	-1	333	299	14.3	32	Ealpa	230	-822	0	0		0	0	0	0	0
283	1	192	70	-1	572	238	25.4	34	ABarpapaaa	51	0	0	0		0	0	0	0	0
284	1	98	233	-1	392	118	12.6	27	ABprppaaap	185	-522	0	0		0	0	0	0	0
285	1	194	134	144	235	180	15.3	40	Epra	309	207	0	0		0	0	0	0	0
286	1	84	268	-1	589	413	16.6	28	ABalppaaaa	262	835	0	0		0	0	0	0	0
287	1	189	200	-1	103	131	14.1	38	Cpapa	369	387	0	0		0	0	0	0	0
288	1	112	192	-1	577	402	6.6	28	ABalpapaaa	264	772	0	0		0	0	0	0	0
289	1	1	283	-1	305	168	9.4	32	Dpap	321	167	0	0		0	0	0	0	0
290	1	286	110	-1	302	337	16.4	32	MSapppp	323	1575	0	0		0	0	0	0	0
291	1	238	224	-1	508	159	22.8	32	ABpraapapa	105	0	0	0		0	0	0	0	0
292	1	116	248	-1	318	350	10.5	31	Daaa	304	1333	0	0		0	0	0	0	0
293	1	211	310	-1	193	250	16.5	34	Eplap	303	-149	0	0		0	0	0	0	0
294	1	176	297	-1	281	160	4.5	30	ABprpapppp	279	-192	0	0		0	0	0	0	0
295	1	12	272	-1	460	303	17.4	32	MSaaapap	211	0	0	0		0	0	0	0	0
296	1	56	83	-1	534	193	24.4	34	ABarpapaap	304	3	0	0		0	0	0	0	0
297	1	129	235	-1	617	362	21.6	28	ABalapapaa	189	0	0	0		0	0	0	0	0
298	1	170	289	-1	436	233	15.4	34	Earaa	309	0	0	0		0	0	0	0	0
299	1	228	294	-1	510	271	22.9	31	ABarpaaapp	241	712	0	0		0	0	0	0	0
