# Supplementary material for: The AP-2 Transcription Factor APTF-2 Is Required for Neuroblast and Epidermal Morphogenesis in Caenorhabditis elegans Embryogenesis
Source: PLoS Genet. 2016 May 13;12(5):e1006048. doi: 10.1371/journal.pgen.1006048 (PMC4866721; doi:10.1371/journal.pgen.1006048)
Supplement: S6 Text — (ZIP) [file pgen.1006048.s034.zip › nuclei/t124-nuclei]

1	1	75	140	-1	577	421	10.7	30	ABalpaappa	-23	0	0	0		0	0	0	0	0
2	1	74	190	-1	377	393	5.3	31	ABplpapapa	268	-585	0	0		0	0	0	0	0
3	1	263	166	-1	234	299	8.4	34	Capaa	341	312	0	0		0	0	0	0	0
4	1	271	282	-1	272	104	10.7	29	ABprppappp	328	0	0	0		0	0	0	0	0
5	1	150	252	-1	473	311	22.4	34	ABplaaaapp	330	57	0	0		0	0	0	0	0
6	1	67	40	-1	439	372	15.3	34	MSapapa	328	-572	0	0		0	0	0	0	0
7	1	196	106	-1	647	377	16.5	29	ABalapaaaa	210	153	0	0		0	0	0	0	0
8	1	146	275	-1	500	254	12.7	34	MSpaapa	153	0	0	0		0	0	0	0	0
9	1	87	93	-1	274	75	15.4	35	ABprappaa	201	0	0	0		0	0	0	0	0
10	1	143	86	-1	368	93	11.3	30	ABprppapaa	255	344	0	0		0	0	0	0	0
11	1	254	258	-1	393	407	19.6	34	ABalpppppp	172	0	0	0		0	0	0	0	0
12	1	42	118	-1	408	447	20.5	31	ABplaappaa	279	-1250	0	0		0	0	0	0	0
13	1	72	195	-1	191	242	23.1	37	Caaaa	363	129	0	0		0	0	0	0	0
14	1	223	96	-1	522	200	6.6	28	ABarapppap	56	0	0	0		0	0	0	0	0
15	1	141	308	-1	100	205	6.8	37	Cpppa	372	309	0	0		0	0	0	0	0
16	1	241	82	-1	256	163	10.6	33	Dppp	327	61	0	0		0	0	0	0	0
17	1	102	255	-1	237	385	7.7	29	ABplpppaaa	218	0	0	0		0	0	0	0	0
18	1	202	85	-1	452	425	15.8	29	ABplpaapaa	298	-1073	0	0		0	0	0	0	0
19	1	86	134	-1	132	274	7.4	34	Cappp	335	3	0	0		0	0	0	0	0
20	1	212	100	-1	311	82	12.6	30	ABprppappa	262	-435	0	0		0	0	0	0	0
21	1	207	18	-1	351	92	16.5	32	ABpraapppp	305	480	0	0		0	0	0	0	0
22	1	30	9	-1	190	237	11.2	39	Eplp	396	717	0	0		0	0	0	0	0
23	1	35	59	-1	513	252	4.5	28	ABarapapaa	258	431	0	0		0	0	0	0	0
24	1	70	137	-1	157	350	13.0	34	ABplapppa	81	0	0	0		0	0	0	0	0
25	1	64	238	267	329	370	21.4	34	ABplapaaa	245	-1153	0	0		0	0	0	0	0
26	1	184	278	-1	355	250	23.2	38	ABarppaaa	344	-202	0	0		0	0	0	0	0
27	1	77	125	-1	579	214	18.7	30	ABalappppa	298	-286	0	0		0	0	0	0	0
28	1	162	284	-1	196	333	4.9	29	ABplppppap	248	1329	0	0		0	0	0	0	0
29	1	34	237	-1	519	155	17.3	30	ABpraaappa	247	410	0	0		0	0	0	0	0
30	1	274	227	-1	431	123	7.0	29	ABprpapapa	275	286	0	0		0	0	0	0	0
31	1	44	193	-1	454	435	11.5	31	ABplpaaaaa	240	-788	0	0		0	0	0	0	0
32	1	188	66	-1	576	353	23.5	30	ABalapapap	250	-258	0	0		0	0	0	0	0
33	1	71	74	112	113	321	12.4	34	ABplapppp	120	0	0	0		0	0	0	0	0
34	1	59	116	-1	361	445	16.2	30	ABplpaappa	263	-1079	0	0		0	0	0	0	0
35	1	65	188	-1	485	343	4.7	31	ABalpappap	315	1417	0	0		0	0	0	0	0
36	1	200	14	-1	419	162	8.0	29	ABprpapaap	292	-334	0	0		0	0	0	0	0
37	1	119	192	-1	618	389	8.7	31	ABalpaapaa	301	-373	0	0		0	0	0	0	0
38	1	145	54	-1	153	355	8.4	31	ABplpppapa	-12	0	0	0		0	0	0	0	0
39	1	227	77	-1	637	332	8.4	27	ABaraaaaaa	323	0	0	0		0	0	0	0	0
40	1	6	191	-1	488	236	7.9	29	ABarapappa	272	-3	0	0		0	0	0	0	0
41	1	118	178	-1	514	422	9.5	30	ABalpapapa	268	523	0	0		0	0	0	0	0
42	1	2	162	-1	122	143	21.4	39	Cpaap	390	1009	0	0		0	0	0	0	0
43	1	22	21	-1	488	127	11.7	30	ABprpaaaap	73	0	0	0		0	0	0	0	0
44	1	261	251	-1	222	357	5.6	28	ABplppppaa	395	0	0	0		0	0	0	0	0
45	1	4	123	-1	540	163	14.2	35	ABpraaapa	-577	0	0	0		0	0	0	0	0
46	1	157	259	-1	582	237	11.4	32	MSppaaa	301	-707	0	0		0	0	0	0	0
47	1	182	13	-1	549	433	14.9	30	ABalppaaap	-126	0	0	0		0	0	0	0	0
48	1	10	249	-1	243	390	11.8	28	ABplppappa	196	-827	0	0		0	0	0	0	0
49	1	49	103	-1	545	397	19.4	31	ABalapaapp	207	0	0	0		0	0	0	0	0
50	1	15	307	-1	116	329	7.4	27	ABplpppapp	-12	0	0	0		0	0	0	0	0
51	1	275	63	-1	645	367	7.7	29	ABalpaaaaa	277	375	0	0		0	0	0	0	0
52	1	277	119	-1	446	160	16.8	30	ABprpaapaa	280	183	0	0		0	0	0	0	0
53	1	193	283	-1	610	282	19.7	31	ABalapppaa	305	952	0	0		0	0	0	0	0
54	1	238	232	-1	70	180	11.5	38	Cpapp	-161	0	0	0		0	0	0	0	0
55	1	20	121	-1	163	291	9.9	33	Cappa	75	0	0	0		0	0	0	0	0
56	1	39	194	-1	393	187	11.0	31	MSpppap	310	222	0	0		0	0	0	0	0
57	1	124	102	-1	628	290	10.1	28	ABaraaaaap	259	0	0	0		0	0	0	0	0
58	1	16	239	-1	510	383	20.4	30	ABalapappp	265	-107	0	0		0	0	0	0	0
59	1	48	68	-1	478	124	21.4	33	ABpraapapp	317	56	0	0		0	0	0	0	0
60	1	127	271	-1	426	405	24.4	34	ABplaapapa	310	-460	0	0		0	0	0	0	0
61	1	66	149	-1	376	290	6.1	32	MSaapap	280	235	0	0		0	0	0	0	0
62	1	84	243	-1	450	393	9.0	30	ABalppappa	102	0	0	0		0	0	0	0	0
63	1	109	10	-1	302	211	5.4	34	MSpappp	344	42	0	0		0	0	0	0	0
64	1	166	182	-1	328	103	10.0	28	ABprppapap	272	117	0	0		0	0	0	0	0
65	1	174	61	-1	537	280	5.4	28	ABarapaapa	216	151	0	0		0	0	0	0	0
66	1	210	33	-1	425	450	12.4	27	ABplpaaapa	-279	0	0	0		0	0	0	0	0
67	1	131	75	-1	623	310	5.3	29	ABaraaapaa	283	1015	0	0		0	0	0	0	0
68	1	198	67	-1	484	151	7.9	30	ABarappppp	305	0	0	0		0	0	0	0	0
69	1	8	111	-1	378	447	13.0	28	ABplpaaapp	148	0	0	0		0	0	0	0	0
70	1	283	117	-1	581	248	24.8	34	ABarpapaaa	319	-275	0	0		0	0	0	0	0
71	1	185	222	-1	258	410	9.7	28	ABplppapap	270	-856	0	0		0	0	0	0	0
72	1	181	296	-1	591	391	20.9	32	ABalapaapa	263	179	0	0		0	0	0	0	0
73	1	252	99	-1	598	320	12.2	33	ABaraaaap	332	62	0	0		0	0	0	0	0
74	1	151	32	-1	479	383	6.3	30	ABalpapapp	289	484	0	0		0	0	0	0	0
75	1	270	298	-1	399	116	9.4	30	ABprppaapa	114	0	0	0		0	0	0	0	0
76	1	13	44	-1	573	170	17.7	29	ABpraapaaa	0	0	0	0		0	0	0	0	0
77	1	52	110	-1	361	355	10.0	31	MSappap	272	1074	0	0		0	0	0	0	0
78	1	83	11	-1	517	275	9.9	31	ABaraapppa	368	0	0	0		0	0	0	0	0
79	1	120	4	-1	456	210	4.5	29	ABarappaap	-109	0	0	0		0	0	0	0	0
80	1	31	161	-1	297	415	9.6	28	ABplppapaa	-249	0	0	0		0	0	0	0	0
81	1	80	266	-1	232	82	11.1	33	ABprapppa	300	-474	0	0		0	0	0	0	0
82	1	69	47	-1	90	259	7.1	34	Cpppp	324	-119	0	0		0	0	0	0	0
83	1	296	302	-1	542	200	24.6	34	ABarpapaap	343	763	0	0		0	0	0	0	0
84	1	171	58	-1	250	81	21.5	36	ABprapapa	363	189	0	0		0	0	0	0	0
85	1	82	277	-1	542	319	23.4	31	ABarpaaaap	261	442	0	0		0	0	0	0	0
86	1	176	24	-1	588	327	7.0	29	ABaraapaaa	251	635	0	0		0	0	0	0	0
87	1	41	87	-1	467	199	8.5	29	ABprpapaaa	285	-879	0	0		0	0	0	0	0
88	1	168	141	-1	396	443	16.8	29	ABplpaapap	267	733	0	0		0	0	0	0	0
89	1	186	240	-1	486	289	6.3	31	ABarapaapp	275	-472	0	0		0	0	0	0	0
90	1	19	133	-1	458	94	15.5	30	ABprpaappa	419	0	0	0		0	0	0	0	0
91	1	249	219	-1	655	234	14.6	27	ABalaappaa	200	748	0	0		0	0	0	0	0
92	1	205	244	-1	649	260	16.8	30	ABalaaappr	225	691	0	0		0	0	0	0	0
93	1	97	151	-1	506	285	18.3	32	MSaaaapp	302	-208	0	0		0	0	0	0	0
94	1	38	72	-1	205	200	8.4	38	Eprp	385	1724	0	0		0	0	0	0	0
95	1	247	205	-1	381	376	16.8	34	MSapapp	288	327	0	0		0	0	0	0	0
96	1	138	229	-1	254	105	6.7	29	ABprpppaap	245	122	0	0		0	0	0	0	0
97	1	215	132	-1	375	225	17.0	34	Earap	295	-192	0	0		0	0	0	0	0
98	1	235	152	-1	666	338	17.2	29	ABalaaapar	139	0	0	0		0	0	0	0	0
99	1	121	285	-1	613	255	6.6	29	ABaraaappa	272	0	0	0		0	0	0	0	0
100	1	105	294	-1	664	368	13.5	30	ABalaaapal	281	191	0	0		0	0	0	0	0
101	1	55	73	-1	539	397	11.0	30	ABalpaappp	24	0	0	0		0	0	0	0	0
102	1	269	55	-1	455	331	9.6	30	MSaapaaa	267	-194	0	0		0	0	0	0	0
103	0	253	-1	-1	442	233	13.4	29		93	0	0	0		0	0	0	0	0
104	1	164	196	-1	519	402	5.2	28	ABalpapaap	135	0	0	0		0	0	0	0	0
105	1	136	154	-1	324	428	9.2	24	ABplppaaap	204	69	0	0		0	0	0	0	0
106	1	264	184	-1	445	381	19.3	33	ABalpppppa	334	185	0	0		0	0	0	0	0
107	1	103	30	-1	379	405	8.3	30	ABplpapaap	260	506	0	0		0	0	0	0	0
108	1	140	126	-1	336	238	4.8	30	MSpappa	413	0	0	0		0	0	0	0	0
109	1	107	64	-1	293	280	5.1	35	MSaappp	350	1326	0	0		0	0	0	0	0
110	1	290	142	-1	303	334	16.4	32	MSapppp	306	-659	0	0		0	0	0	0	0
111	1	123	175	-1	336	298	4.4	29	MSaappa	288	-77	0	0		0	0	0	0	0
112	1	203	233	-1	278	382	7.4	28	ABplppaapp	274	0	0	0		0	0	0	0	0
113	1	116	148	-1	638	392	12.2	29	ABalaaaala	-43	0	0	0		0	0	0	0	0
114	1	45	250	-1	617	284	14.3	29	MSpaaaaa	-259	0	0	0		0	0	0	0	0
115	1	60	273	-1	542	223	5.2	29	ABarapaaap	222	-284	0	0		0	0	0	0	0
116	1	160	313	-1	256	229	8.6	35	Z2	348	-816	0	0		0	0	0	0	0
117	1	267	37	-1	474	399	18.6	31	ABalppppap	312	446	0	0		0	0	0	0	0
118	1	242	101	-1	176	108	20.2	37	ABarppppp	376	125	0	0		0	0	0	0	0
119	1	177	187	-1	527	248	22.4	32	ABarpaapaa	292	132	0	0		0	0	0	0	0
120	1	257	143	-1	329	327	4.0	26	ABplpappap	279	0	0	0		0	0	0	0	0
121	1	161	129	-1	487	182	5.6	28	ABarappapa	248	-499	0	0		0	0	0	0	0
122	1	37	41	-1	520	162	6.9	28	ABarappppa	252	-37	0	0		0	0	0	0	0
123	1	134	91	-1	325	369	5.5	30	ABplpapapp	87	0	0	0		0	0	0	0	0
124	1	233	299	-1	525	363	4.6	29	ABalpaaapp	504	0	0	0		0	0	0	0	0
125	1	24	235	-1	398	362	11.2	31	MSappaa	292	157	0	0		0	0	0	0	0
126	1	32	34	-1	434	293	22.3	33	ABarpaappa	336	-198	0	0		0	0	0	0	0
127	1	58	276	-1	572	247	21.0	32	ABalapppap	311	-281	0	0		0	0	0	0	0
128	1	219	290	-1	443	351	21.6	32	ABplaaapaa	273	142	0	0		0	0	0	0	0
129	1	229	57	223	259	341	21.7	35	ABplapapa	259	178	0	0		0	0	0	0	0
130	1	246	115	-1	451	103	11.9	29	ABprpaaapp	49	0	0	0		0	0	0	0	0
131	1	195	216	-1	412	417	10.7	29	ABplpaaaap	774	0	0	0		0	0	0	0	0
132	1	245	292	-1	374	156	6.8	28	ABprpapapp	265	-688	0	0		0	0	0	0	0
133	1	125	97	-1	380	235	6.2	33	MSpapap	18	0	0	0		0	0	0	0	0
134	1	285	80	-1	255	173	16.5	34	Epraa	321	1448	0	0		0	0	0	0	0
135	1	51	84	-1	424	193	13.4	30	MSpppaa	244	699	0	0		0	0	0	0	0
136	1	133	160	-1	514	161	10.8	28	ABprpaaaaa	260	122	0	0		0	0	0	0	0
137	1	256	287	-1	255	250	17.9	34	Eplaa	186	0	0	0		0	0	0	0	0
138	1	9	301	-1	451	453	19.2	30	ABalpppapp	50	0	0	0		0	0	0	0	0
139	1	10	71	-1	196	379	11.1	28	ABplppappp	132	0	0	0		0	0	0	0	0
140	1	159	50	-1	203	373	15.5	31	ABplappaap	272	-517	0	0		0	0	0	0	0
141	1	78	176	-1	340	149	5.0	29	ABprpapppa	242	0	0	0		0	0	0	0	0
142	1	88	304	-1	377	383	23.4	33	ABplaapapp	322	-77	0	0		0	0	0	0	0
143	1	23	51	-1	582	166	12.0	33	ABpraaaaa	177	0	0	0		0	0	0	0	0
144	1	285	204	-1	207	189	15.1	34	Eprap	191	0	0	0		0	0	0	0	0
145	1	1	17	-1	220	358	22.1	31	ABplapappa	242	117	0	0		0	0	0	0	0
146	1	265	45	-1	282	280	13.6	34	Ealpp	334	-207	0	0		0	0	0	0	0
147	1	255	314	-1	542	227	11.6	31	MSppaap	260	0	0	0		0	0	0	0	0
148	1	129	1	-1	547	331	12.1	33	ABaraapapa	399	0	0	0		0	0	0	0	0
149	1	135	38	-1	651	301	13.5	27	ABalaaaarr	217	-329	0	0		0	0	0	0	0
150	1	259	261	-1	351	108	6.8	28	ABprppaapp	269	-128	0	0		0	0	0	0	0
151	1	34	136	-1	485	127	16.9	29	ABpraaappp	402	0	0	0		0	0	0	0	0
152	1	153	26	-1	283	194	22.7	37	ABarpppap	370	-696	0	0		0	0	0	0	0
153	1	27	12	-1	661	302	17.6	28	ABalaaappl	276	-28	0	0		0	0	0	0	0
154	1	28	256	-1	361	148	13.3	30	Dpaa	292	1909	0	0		0	0	0	0	0
155	1	250	69	-1	401	90	16.5	32	ABpraapppa	306	-873	0	0		0	0	0	0	0
156	1	260	211	-1	186	266	6.2	35	Capap	343	-93	0	0		0	0	0	0	0
157	1	115	309	-1	228	115	16.0	29	ABprappapa	240	-221	0	0		0	0	0	0	0
158	1	29	109	-1	575	233	7.2	29	ABaraaappp	246	47	0	0		0	0	0	0	0
159	1	14	53	-1	385	312	11.6	32	MSaapaap	156	0	0	0		0	0	0	0	0
160	1	106	181	-1	522	456	12.3	27	ABalppaapa	237	-341	0	0		0	0	0	0	0
161	1	128	173	-1	382	259	9.9	29	MSpapaap	290	145	0	0		0	0	0	0	0
162	1	99	269	-1	558	434	20.5	32	ABalpppaaa	293	1619	0	0		0	0	0	0	0
163	1	115	268	-1	188	91	12.3	27	ABprappapp	419	0	0	0		0	0	0	0	0
164	1	154	8	-1	218	72	18.2	35	ABprapapp	307	342	0	0		0	0	0	0	0
165	1	18	48	-1	437	210	24.3	33	ABarpapapp	317	902	0	0		0	0	0	0	0
166	1	199	170	-1	490	312	11.7	30	ABaraapapp	265	518	0	0		0	0	0	0	0
167	1	3	130	-1	193	366	7.7	29	ABplpppaap	25	0	0	0		0	0	0	0	0
168	1	225	19	-1	244	153	4.8	30	ABprpppppa	246	-490	0	0		0	0	0	0	0
169	1	206	163	-1	492	394	12.2	31	ABalppapaa	269	-41	0	0		0	0	0	0	0
170	1	169	145	-1	638	245	11.5	28	ABalaapaap	215	34	0	0		0	0	0	0	0
171	1	104	127	-1	281	413	13.4	32	ABplaapppp	58	0	0	0		0	0	0	0	0
172	1	76	272	-1	640	217	9.8	26	ABalaapapa	225	-504	0	0		0	0	0	0	0
173	1	100	150	-1	407	84	12.4	30	ABprpaappp	299	0	0	0		0	0	0	0	0
174	1	159	94	-1	244	388	17.8	31	ABplappaaa	427	0	0	0		0	0	0	0	0
175	1	137	293	-1	585	333	16.2	32	MSaaaaap	310	408	0	0		0	0	0	0	0
176	1	25	139	-1	330	432	12.9	29	ABplpaappp	158	0	0	0		0	0	0	0	0
177	1	61	81	-1	360	420	10.8	30	ABplppaaaa	-7	0	0	0		0	0	0	0	0
178	1	266	305	-1	348	266	15.5	36	Ealap	346	188	0	0		0	0	0	0	0
179	1	230	262	-1	319	152	14.2	32	Dppa	347	0	0	0		0	0	0	0	0
180	1	7	172	-1	582	375	9.3	34	ABalpaapap	127	0	0	0		0	0	0	0	0
181	1	251	23	-1	276	215	13.4	36	Earpp	364	-254	0	0		0	0	0	0	0
182	1	46	155	-1	571	201	6.8	29	ABarapppaa	241	689	0	0		0	0	0	0	0
183	1	73	105	-1	359	185	5.1	29	ABprpappap	299	-656	0	0		0	0	0	0	0
184	1	101	295	-1	126	323	16.4	30	ABplappapp	232	-203	0	0		0	0	0	0	0
185	1	189	264	-1	502	210	22.9	31	ABarpapapa	275	-259	0	0		0	0	0	0	0
186	1	240	303	-1	274	122	23.4	37	ABarppppa	362	535	0	0		0	0	0	0	0
187	1	237	230	-1	428	117	19.8	32	ABpraappap	-31	0	0	0		0	0	0	0	0
188	1	96	88	-1	459	280	10.8	29	ABaraapppp	171	0	0	0		0	0	0	0	0
189	1	214	90	-1	492	337	8.3	28	ABalpapppa	265	334	0	0		0	0	0	0	0
190	1	98	202	-1	503	199	12.6	31	MSppapa	-41	0	0	0		0	0	0	0	0
191	1	92	104	-1	615	358	15.3	29	MSaaaaaa	244	1075	0	0		0	0	0	0	0
192	1	288	42	-1	574	411	6.8	28	ABalpapaaa	-169	0	0	0		0	0	0	0	0
193	1	33	49	-1	326	400	7.5	27	ABplppaapa	225	553	0	0		0	0	0	0	0
194	1	165	265	-1	378	170	22.5	33	ABarpapppp	335	1205	0	0		0	0	0	0	0
195	1	130	46	-1	642	295	21.5	32	ABalappap	292	-1041	0	0		0	0	0	0	0
196	1	12	92	-1	557	282	10.4	30	ABaraappap	236	0	0	0		0	0	0	0	0
197	1	220	95	-1	318	116	6.3	28	ABprppppaa	284	227	0	0		0	0	0	0	0
198	1	173	114	-1	273	130	5.4	29	ABprppppap	268	6	0	0		0	0	0	0	0
199	1	54	214	-1	473	254	4.3	28	ABarapapap	10	0	0	0		0	0	0	0	0
200	1	287	207	-1	105	130	14.2	38	Cpapa	385	1725	0	0		0	0	0	0	0
201	1	111	279	-1	638	339	19.6	35	ABalappaa	119	0	0	0		0	0	0	0	0
202	1	219	197	-1	412	337	22.5	32	ABplaaapap	217	134	0	0		0	0	0	0	0
203	1	155	225	-1	557	399	23.6	33	ABalapappa	333	221	0	0		0	0	0	0	0
204	1	85	7	-1	461	413	23.3	33	ABplaapaap	-97	0	0	0		0	0	0	0	0
205	1	180	83	-1	432	223	7.5	32	ABarapappp	308	-66	0	0		0	0	0	0	0
206	1	139	253	-1	345	417	21.5	33	ABplaappap	331	665	0	0		0	0	0	0	0
207	1	191	157	-1	445	155	5.5	29	ABarappapp	281	45	0	0		0	0	0	0	0
208	1	228	120	-1	418	193	5.2	29	ABprpappaa	256	20	0	0		0	0	0	0	0
209	1	249	138	-1	612	212	14.6	28	ABalaappap	215	1363	0	0		0	0	0	0	0
210	1	226	257	-1	77	264	15.1	36	Caapp	364	-304	0	0		0	0	0	0	0
211	1	112	203	-1	598	364	4.2	30	ABalpaaaap	283	160	0	0		0	0	0	0	0
212	1	208	108	-1	482	363	23.7	32	ABplaaaaap	318	83	0	0		0	0	0	0	0
213	1	50	153	-1	321	109	19.2	35	ABprapaap	313	426	0	0		0	0	0	0	0
214	1	108	209	-1	649	346	11.4	30	ABalaaaarl	19	0	0	0		0	0	0	0	0
215	1	224	158	-1	222	111	5.3	31	ABprpppapa	271	1546	0	0		0	0	0	0	0
216	1	172	300	-1	469	192	15.0	33	MSppapp	261	-16	0	0		0	0	0	0	0
217	1	218	213	-1	617	243	20.8	31	Nuc121_20_611_255	170	0	0	0		0	0	0	0	0
218	1	169	286	-1	660	275	13.7	28	ABalaapaaa	226	-594	0	0		0	0	0	0	0
219	1	17	312	-1	83	234	20.0	39	Caapa	390	63	0	0		0	0	0	0	0
220	1	82	156	-1	589	300	22.6	31	ABarpaaaaa	293	760	0	0		0	0	0	0	0
221	1	163	289	-1	556	330	18.4	33	MSaaaapa	331	-74	0	0		0	0	0	0	0
222	1	197	306	-1	192	150	4.4	30	ABprpppppp	233	0	0	0		0	0	0	0	0
223	1	236	76	-1	513	372	8.9	28	ABalpappaa	275	0	0	0		0	0	0	0	0
224	1	291	124	-1	511	165	23.5	32	ABpraapapa	59	0	0	0		0	0	0	0	0
225	1	89	56	-1	552	373	14.9	33	MSapaaa	332	188	0	0		0	0	0	0	0
226	1	209	25	-1	395	134	19.5	31	ABprapaaaa	129	0	0	0		0	0	0	0	0
227	1	183	245	-1	534	325	7.5	29	ABaraapaap	109	0	0	0		0	0	0	0	0
228	1	281	113	-1	193	150	24.5	37	Cpaaa	366	462	0	0		0	0	0	0	0
229	1	81	231	-1	478	452	13.4	30	ABalppaapp	-20	0	0	0		0	0	0	0	0
230	1	194	165	-1	495	451	18.1	31	ABalpppapa	299	-163	0	0		0	0	0	0	0
231	1	158	65	-1	193	295	13.8	34	Dapp	344	359	0	0		0	0	0	0	0
232	1	149	29	-1	468	99	18.4	29	ABpraappaa	35	0	0	0		0	0	0	0	0
233	1	284	159	-1	390	116	12.9	26	ABprppaaap	98	0	0	0		0	0	0	0	0
234	1	175	144	-1	252	350	4.4	29	ABplpapppp	294	442	0	0		0	0	0	0	0
235	1	297	177	-1	613	357	22.0	28	ABalapapaa	263	-742	0	0		0	0	0	0	0
236	1	114	226	-1	427	432	7.7	29	ABplpapaaa	-338	0	0	0		0	0	0	0	0
237	1	152	228	-1	595	410	14.4	31	ABalaaaalp	527	0	0	0		0	0	0	0	0
238	1	211	6	-1	151	185	6.3	36	Cppap	353	375	0	0		0	0	0	0	0
239	1	231	60	-1	186	101	8.5	34	ABprapppp	-99	0	0	0		0	0	0	0	0
240	1	276	168	-1	352	117	21.7	32	ABprapaaap	279	1062	0	0		0	0	0	0	0
241	1	279	297	-1	268	326	9.3	33	Daap	331	1650	0	0		0	0	0	0	0
242	1	95	43	-1	275	283	23.3	38	ABarppapa	370	337	0	0		0	0	0	0	0
243	1	110	2	-1	630	221	18.6	31	ABalaapppa	311	371	0	0		0	0	0	0	0
244	1	216	189	-1	120	234	24.3	39	Caaap	389	-53	0	0		0	0	0	0	0
245	1	21	164	-1	541	158	21.3	35	ABpraapaap	343	159	0	0		0	0	0	0	0
246	1	57	79	-1	424	322	6.6	35	ABalpapppp	-145	0	0	0		0	0	0	0	0
247	1	262	263	-1	419	393	5.3	30	ABalppappp	303	-498	0	0		0	0	0	0	0
248	1	292	215	-1	319	357	10.6	32	Daaa	282	-141	0	0		0	0	0	0	0
249	1	1	186	-1	192	340	20.4	30	ABplapappp	232	94	0	0		0	0	0	0	0
250	1	126	70	-1	130	294	4.1	30	ABplpppppp	294	889	0	0		0	0	0	0	0
251	1	243	248	-1	388	263	23.1	34	ABarpaappp	311	-64	0	0		0	0	0	0	0
252	1	91	206	-1	397	162	16.1	32	MSppppa	316	170	0	0		0	0	0	0	0
253	1	94	198	-1	425	121	15.9	29	ABprpaapap	370	0	0	0		0	0	0	0	0
254	1	179	98	-1	329	316	21.3	33	ABplaaappp	254	-838	0	0		0	0	0	0	0
255	1	11	28	-1	579	289	5.5	31	ABaraaapap	6	0	0	0		0	0	0	0	0
256	1	117	310	-1	167	360	18.7	30	ABplappapa	281	128	0	0		0	0	0	0	0
257	1	36	35	242	290	384	18.4	36	ABplapaap	293	759	0	0		0	0	0	0	0
258	1	248	3	-1	345	157	17.8	34	MSppppp	339	669	0	0		0	0	0	0	0
259	1	56	62	-1	318	426	18.6	33	ABplaapppa	485	0	0	0		0	0	0	0	0
260	1	234	128	-1	440	268	6.2	29	MSpapaaa	102	0	0	0		0	0	0	0	0
261	1	144	5	-1	205	155	7.5	36	Cppaa	359	-298	0	0		0	0	0	0	0
262	1	148	224	-1	308	245	22.3	36	ABarppaap	497	0	0	0		0	0	0	0	0
263	1	178	274	-1	463	406	4.6	30	ABalppapap	206	0	0	0		0	0	0	0	0
264	1	222	31	-1	164	318	4.8	30	ABplpppppa	253	418	0	0		0	0	0	0	0
265	1	190	210	-1	552	281	21.2	30	ABarpaaapa	279	144	0	0		0	0	0	0	0
266	1	93	234	-1	510	327	22.1	33	ABplaaaapa	255	387	0	0		0	0	0	0	0
267	1	122	220	-1	471	353	13.4	31	MSapaap	294	-203	0	0		0	0	0	0	0
268	1	286	315	-1	584	419	17.2	29	ABalppaaaa	229	0	0	0		0	0	0	0	0
269	1	5	212	-1	336	169	22.5	34	ABarpppaa	342	-71	0	0		0	0	0	0	0
270	1	272	27	-1	373	338	22.6	33	ABplaaappa	332	988	0	0		0	0	0	0	0
271	1	244	291	-1	425	148	11.7	29	ABprppaaaa	220	-508	0	0		0	0	0	0	0
272	1	295	311	-1	458	306	18.2	33	MSaaapap	335	1279	0	0		0	0	0	0	0
273	1	68	15	-1	551	163	9.4	34	ABpraaaap	129	0	0	0		0	0	0	0	0
274	1	280	185	-1	427	188	19.9	32	ABarpapppa	-12	0	0	0		0	0	0	0	0
275	1	47	201	-1	529	443	18.3	29	ABalpppaap	289	413	0	0		0	0	0	0	0
276	1	170	183	-1	351	211	13.4	33	Earpa	317	-465	0	0		0	0	0	0	0
277	1	26	280	-1	512	216	4.1	27	ABarappaaa	250	-917	0	0		0	0	0	0	0
278	1	113	122	-1	525	196	20.1	31	ABalappppp	271	-1464	0	0		0	0	0	0	0
279	1	53	254	-1	599	180	15.6	30	ABalaapppp	252	66	0	0		0	0	0	0	0
280	1	79	78	-1	566	382	4.6	30	ABalpaaapa	250	155	0	0		0	0	0	0	0
281	1	204	169	-1	457	309	14.2	30	MSaaapp	169	0	0	0		0	0	0	0	0
282	1	221	135	-1	586	294	9.6	28	ABaraappaa	250	1039	0	0		0	0	0	0	0
283	1	289	171	-1	304	168	9.4	32	Dpap	319	-14	0	0		0	0	0	0	0
284	1	217	146	-1	510	328	15.2	30	MSaaapaa	379	0	0	0		0	0	0	0	0
285	1	147	16	-1	158	123	5.5	27	ABprpppapp	66	0	0	0		0	0	0	0	0
286	1	62	167	-1	461	143	10.6	29	ABprpaaapa	135	0	0	0		0	0	0	0	0
287	1	167	247	-1	544	244	16.6	31	MSpaaapa	119	0	0	0		0	0	0	0	0
288	1	63	246	-1	492	230	17.7	34	MSpaaapp	268	802	0	0		0	0	0	0	0
289	1	298	236	-1	441	247	17.3	33	Earaa	270	110	0	0		0	0	0	0	0
290	1	192	36	-1	502	413	17.4	30	ABalppppaa	-68	0	0	0		0	0	0	0	0
291	1	268	221	-1	556	275	15.0	32	MSpaaaap	83	0	0	0		0	0	0	0	0
292	1	239	217	-1	348	366	15.4	34	MSapppa	342	-558	0	0		0	0	0	0	0
293	1	40	218	-1	250	332	13.8	34	Dapa	-360	0	0	0		0	0	0	0	0
294	1	299	20	-1	507	279	23.0	33	ABarpaaapp	255	708	0	0		0	0	0	0	0
295	1	273	288	-1	328	270	8.6	30	Z3	308	-569	0	0		0	0	0	0	0
296	1	282	241	-1	343	304	14.1	34	Ealpa	117	0	0	0		0	0	0	0	0
297	1	294	200	-1	280	164	4.3	31	ABprpapppp	451	0	0	0		0	0	0	0	0
298	1	187	89	-1	304	345	4.4	31	ABplpapppa	239	418	0	0		0	0	0	0	0
299	1	142	174	-1	191	299	23.5	39	ABarppapp	375	-197	0	0		0	0	0	0	0
300	1	132	107	-1	608	198	9.7	29	ABalaapapp	80	0	0	0		0	0	0	0	0
301	1	156	39	-1	296	86	8.7	28	ABprpppaaa	248	582	0	0		0	0	0	0	0
302	1	278	260	-1	504	429	21.6	32	ABplaapaaa	460	0	0	0		0	0	0	0	0
303	1	90	131	-1	538	358	23.3	31	ABplaaaaaa	244	123	0	0		0	0	0	0	0
304	1	196	208	-1	611	384	19.1	28	ABalapaaap	151	0	0	0		0	0	0	0	0
305	1	43	179	-1	397	347	4.7	34	ABplpappaa	348	0	0	0		0	0	0	0	0
306	1	258	180	-1	464	251	22.5	35	ABarpaapap	304	931	0	0		0	0	0	0	0
307	1	213	52	-1	566	258	4.0	26	ABarapaaaa	266	857	0	0		0	0	0	0	0
308	1	232	22	-1	417	333	16.8	31	Ealaa	319	-506	0	0		0	0	0	0	0
309	1	201	147	281	464	174	21.6	36	ABarpappa	239	-185	0	0		0	0	0	0	0
310	1	293	199	-1	180	254	16.5	35	Eplap	353	-39	0	0		0	0	0	0	0
