# Supplementary material for: The AP-2 Transcription Factor APTF-2 Is Required for Neuroblast and Epidermal Morphogenesis in Caenorhabditis elegans Embryogenesis
Source: PLoS Genet. 2016 May 13;12(5):e1006048. doi: 10.1371/journal.pgen.1006048 (PMC4866721; doi:10.1371/journal.pgen.1006048)
Supplement: S6 Text — (ZIP) [file pgen.1006048.s034.zip › nuclei/t125-nuclei]

1	1	148	123	-1	543	332	12.1	33	ABaraapapa	297	-381	0	0		0	0	0	0	0
2	1	243	306	-1	635	228	18.1	30	ABalaapppa	260	614	0	0		0	0	0	0	0
3	1	258	117	-1	351	156	17.6	33	MSppppp	339	667	0	0		0	0	0	0	0
4	1	79	168	-1	458	209	4.5	28	ABarappaap	284	-14	0	0		0	0	0	0	0
5	1	261	208	-1	217	157	7.5	36	Cppaa	323	0	0	0		0	0	0	0	0
6	1	238	65	-1	155	183	6.2	36	Cppap	71	0	0	0		0	0	0	0	0
7	1	204	303	-1	459	417	23.5	32	ABplaapaap	322	-298	0	0		0	0	0	0	0
8	1	164	301	310	215	74	17.0	34	ABprapapp	-144	0	0	0		0	0	0	0	0
9	1	22	269	-1	188	238	11.6	39	Eplp	398	105	0	0		0	0	0	0	0
10	1	63	193	-1	299	210	5.5	35	MSpappp	346	-146	0	0		0	0	0	0	0
11	1	78	186	-1	516	277	9.8	30	ABaraapppa	81	0	0	0		0	0	0	0	0
12	1	153	280	-1	667	300	17.4	29	ABalaaappl	239	551	0	0		0	0	0	0	0
13	1	47	227	-1	548	435	14.6	30	ABalppaaap	286	141	0	0		0	0	0	0	0
14	1	36	247	-1	424	165	7.9	29	ABprpapaap	272	-846	0	0		0	0	0	0	0
15	1	273	58	-1	553	164	9.6	34	ABpraaaap	78	0	0	0		0	0	0	0	0
16	1	285	67	-1	167	126	4.8	27	ABprpppapp	268	633	0	0		0	0	0	0	0
17	1	145	16	-1	209	367	21.7	31	ABplapappa	258	105	0	0		0	0	0	0	0
18	1	21	262	-1	359	89	15.9	31	ABpraapppp	286	-95	0	0		0	0	0	0	0
19	1	168	70	-1	248	150	4.5	30	ABprpppppa	246	-476	0	0		0	0	0	0	0
20	1	294	53	-1	506	285	23.0	32	ABarpaaapp	326	171	0	0		0	0	0	0	0
21	1	43	139	-1	495	132	12.3	30	ABprpaaaap	253	995	0	0		0	0	0	0	0
22	1	308	3	-1	417	330	16.8	31	Ealaa	259	622	0	0		0	0	0	0	0
23	1	181	291	-1	279	214	13.2	35	Earpp	330	-828	0	0		0	0	0	0	0
24	1	86	14	-1	590	328	7.3	27	ABaraapaaa	45	0	0	0		0	0	0	0	0
25	1	226	256	-1	396	137	19.4	31	ABprapaaaa	245	-157	0	0		0	0	0	0	0
26	1	152	240	-1	283	192	22.4	36	ABarpppap	363	-81	0	0		0	0	0	0	0
27	1	270	148	-1	366	335	23.0	32	ABplaaappa	261	718	0	0		0	0	0	0	0
28	1	255	132	-1	579	289	5.5	32	ABaraaapap	272	0	0	0		0	0	0	0	0
29	1	232	167	-1	464	100	19.0	27	ABpraappaa	338	0	0	0		0	0	0	0	0
30	1	107	90	-1	381	398	8.5	30	ABplpapaap	298	-241	0	0		0	0	0	0	0
31	1	264	30	-1	172	318	4.6	29	ABplpppppa	239	1035	0	0		0	0	0	0	0
32	1	74	77	-1	470	379	6.5	30	ABalpapapp	281	284	0	0		0	0	0	0	0
33	1	66	104	-1	421	452	12.8	27	ABplpaaapa	252	348	0	0		0	0	0	0	0
34	1	126	59	-1	435	297	22.7	33	ABarpaappa	328	197	0	0		0	0	0	0	0
35	1	257	27	-1	309	375	18.9	32	ABplapaapa	239	-163	0	0		0	0	0	0	0
36	1	290	119	-1	505	413	17.2	29	ABalppppaa	245	1121	0	0		0	0	0	0	0
37	1	117	238	-1	474	401	18.4	31	ABalppppap	290	113	0	0		0	0	0	0	0
38	1	149	160	-1	646	305	13.2	27	ABalaaaarr	-19	0	0	0		0	0	0	0	0
39	1	301	265	-1	299	86	8.7	28	ABprpppaaa	266	-11	0	0		0	0	0	0	0
40	1	6	99	-1	441	371	15.6	33	MSapapa	333	1383	0	0		0	0	0	0	0
41	1	122	41	-1	517	159	7.4	28	ABarappppa	281	124	0	0		0	0	0	0	0
42	1	192	82	-1	561	413	6.6	29	ABalpapaaa	-273	0	0	0		0	0	0	0	0
43	1	242	88	-1	269	278	23.0	39	ABarppapa	395	504	0	0		0	0	0	0	0
44	1	76	5	-1	581	171	17.6	29	ABpraapaaa	275	1197	0	0		0	0	0	0	0
45	1	146	42	-1	282	277	13.3	34	Ealpp	327	93	0	0		0	0	0	0	0
46	1	195	187	-1	638	308	21.6	30	ABalappap	308	449	0	0		0	0	0	0	0
47	1	82	220	-1	95	259	6.4	34	Cpppp	336	-1052	0	0		0	0	0	0	0
48	1	165	276	-1	440	220	23.7	33	ABarpapapp	335	-11	0	0		0	0	0	0	0
49	1	193	34	-1	324	400	7.4	28	ABplppaapa	243	864	0	0		0	0	0	0	0
50	1	140	141	-1	195	368	15.5	31	ABplappaap	238	382	0	0		0	0	0	0	0
51	1	143	121	-1	583	169	12.5	34	ABpraaaaa	319	-448	0	0		0	0	0	0	0
52	1	307	237	-1	563	257	4.0	26	ABarapaaaa	244	241	0	0		0	0	0	0	0
53	1	159	51	-1	390	306	11.5	32	MSaapaap	326	-302	0	0		0	0	0	0	0
54	1	38	85	-1	152	356	8.5	30	ABplpppapa	273	-355	0	0		0	0	0	0	0
55	1	102	105	-1	455	332	9.7	29	MSaapaaa	174	0	0	0		0	0	0	0	0
56	1	225	62	-1	551	372	14.7	32	MSapaaa	58	0	0	0		0	0	0	0	0
57	1	129	223	-1	275	340	21.7	32	ABplapapaa	259	132	0	0		0	0	0	0	0
58	1	84	140	-1	250	82	21.6	37	ABprapapa	349	-193	0	0		0	0	0	0	0
59	1	23	232	-1	511	252	4.5	28	ABarapapaa	259	113	0	0		0	0	0	0	0
60	1	239	264	-1	186	101	8.5	34	ABprapppp	371	0	0	0		0	0	0	0	0
61	1	65	272	-1	534	273	5.8	28	ABarapaapa	157	0	0	0		0	0	0	0	0
62	1	259	224	-1	318	424	18.2	33	ABplaapppa	329	70	0	0		0	0	0	0	0
63	1	51	137	-1	639	369	7.4	29	ABalpaaaaa	285	42	0	0		0	0	0	0	0
64	1	109	221	-1	292	280	5.1	35	MSaappp	337	-1372	0	0		0	0	0	0	0
65	1	231	225	-1	200	293	14.2	35	Dapp	123	0	0	0		0	0	0	0	0
66	1	32	69	-1	581	352	23.7	33	ABalapapap	329	303	0	0		0	0	0	0	0
67	1	68	214	-1	480	145	7.8	30	ABarappppp	257	139	0	0		0	0	0	0	0
68	1	59	293	-1	487	131	21.5	33	ABpraapapp	326	765	0	0		0	0	0	0	0
69	1	155	230	-1	407	95	16.5	31	ABpraapppa	121	0	0	0		0	0	0	0	0
70	1	250	263	-1	142	293	3.7	30	ABplpppppp	306	-366	0	0		0	0	0	0	0
71	1	139	115	-1	191	379	11.1	29	ABplppappp	133	0	0	0		0	0	0	0	0
72	1	94	235	-1	205	198	8.9	37	Eprp	354	482	0	0		0	0	0	0	0
73	1	101	89	-1	543	407	10.7	29	ABalpaappp	298	439	0	0		0	0	0	0	0
74	1	33	226	-1	113	323	13.5	28	ABplappppa	209	21	0	0		0	0	0	0	0
75	1	67	52	-1	619	315	5.0	29	ABaraaapaa	212	0	0	0		0	0	0	0	0
76	1	223	162	-1	512	371	9.0	29	ABalpappaa	19	0	0	0		0	0	0	0	0
77	1	39	43	-1	633	335	8.8	28	ABaraaaaaa	-11	0	0	0		0	0	0	0	0
78	1	280	189	-1	559	381	4.6	29	ABalpaaapa	288	1068	0	0		0	0	0	0	0
79	1	246	190	-1	426	324	6.6	33	ABalpapppp	327	-557	0	0		0	0	0	0	0
80	1	134	56	-1	263	169	16.4	34	Epraa	342	1042	0	0		0	0	0	0	0
81	1	177	83	-1	364	418	10.9	29	ABplppaaaa	271	132	0	0		0	0	0	0	0
82	1	16	314	-1	257	165	10.5	33	Dppp	311	1174	0	0		0	0	0	0	0
83	1	205	21	-1	437	223	7.4	32	ABarapappp	-64	0	0	0		0	0	0	0	0
84	1	135	55	-1	426	193	13.4	30	MSpppaa	271	667	0	0		0	0	0	0	0
85	1	18	13	-1	453	424	15.5	30	ABplpaapaa	306	517	0	0		0	0	0	0	0
86	1	10	125	-1	372	93	11.1	30	ABprppapaa	260	344	0	0		0	0	0	0	0
87	1	87	22	-1	468	199	8.6	29	ABprpapaaa	379	0	0	0		0	0	0	0	0
88	1	188	1	-1	461	281	11.2	29	ABaraapppp	60	0	0	0		0	0	0	0	0
89	1	298	300	-1	305	348	4.4	31	ABplpapppa	260	421	0	0		0	0	0	0	0
90	1	189	63	-1	490	337	8.3	29	ABalpapppa	264	994	0	0		0	0	0	0	0
91	1	123	243	-1	329	364	5.5	29	ABplpapapp	261	411	0	0		0	0	0	0	0
92	1	196	73	-1	553	284	10.5	30	ABaraappap	75	0	0	0		0	0	0	0	0
93	1	9	122	178	274	85	15.5	36	ABprappaa	129	0	0	0		0	0	0	0	0
94	1	174	308	-1	240	391	18.2	31	ABplappaaa	240	121	0	0		0	0	0	0	0
95	1	197	266	-1	320	114	6.3	29	ABprppppaa	248	1016	0	0		0	0	0	0	0
96	1	14	64	-1	530	197	6.7	28	ABarapppap	88	0	0	0		0	0	0	0	0
97	1	133	131	-1	385	235	6.4	33	MSpapap	59	0	0	0		0	0	0	0	0
98	1	254	76	-1	324	313	21.2	34	ABplaaappp	313	-836	0	0		0	0	0	0	0
99	1	73	84	-1	596	323	12.3	33	ABaraaaap	-170	0	0	0		0	0	0	0	0
100	1	20	48	-1	312	80	12.4	29	ABprppappa	267	-64	0	0		0	0	0	0	0
101	1	118	10	-1	178	110	20.3	38	ABarppppp	364	858	0	0		0	0	0	0	0
102	1	57	66	-1	622	290	10.0	28	ABaraaaaap	254	0	0	0		0	0	0	0	0
103	1	49	185	-1	548	401	19.3	31	ABalapaapp	307	841	0	0		0	0	0	0	0
104	1	191	156	-1	615	360	15.1	28	MSaaaaaa	111	0	0	0		0	0	0	0	0
105	1	183	258	-1	360	191	5.3	29	ABprpappap	257	1661	0	0		0	0	0	0	0
106	1	7	165	-1	648	378	17.3	29	ABalapaaaa	-150	0	0	0		0	0	0	0	0
107	1	300	294	-1	612	199	9.5	29	ABalaapapp	87	0	0	0		0	0	0	0	0
108	1	212	198	-1	482	366	23.6	34	ABplaaaaap	330	1846	0	0		0	0	0	0	0
109	1	158	20	-1	576	235	6.9	28	ABaraaappp	33	0	0	0		0	0	0	0	0
110	1	77	295	-1	362	354	9.9	31	MSappap	310	53	0	0		0	0	0	0	0
111	1	69	32	-1	377	450	12.8	28	ABplpaaapp	142	0	0	0		0	0	0	0	0
112	1	33	239	-1	98	304	9.6	28	ABplappppp	225	349	0	0		0	0	0	0	0
113	1	228	284	-1	195	150	24.4	38	Cpaaa	382	587	0	0		0	0	0	0	0
114	1	198	309	-1	277	126	5.6	29	ABprppppap	277	-317	0	0		0	0	0	0	0
115	1	130	127	-1	454	104	11.7	29	ABprpaaapp	372	0	0	0		0	0	0	0	0
116	1	34	128	-1	363	442	16.2	30	ABplpaappa	272	178	0	0		0	0	0	0	0
117	1	70	252	-1	581	250	24.5	34	ABarpapaaa	347	725	0	0		0	0	0	0	0
118	1	12	143	-1	404	448	20.3	31	ABplaappaa	350	0	0	0		0	0	0	0	0
119	1	52	286	-1	447	159	17.2	30	ABprpaapaa	277	1602	0	0		0	0	0	0	0
120	1	208	215	-1	419	195	4.8	29	ABprpappaa	286	-252	0	0		0	0	0	0	0
121	1	55	320	-1	165	293	10.3	33	Cappa	-61	0	0	0		0	0	0	0	0
122	1	278	283	-1	529	200	20.5	32	ABalappppp	278	-527	0	0		0	0	0	0	0
123	1	45	29	-1	540	152	14.2	35	ABpraaapa	204	0	0	0		0	0	0	0	0
124	1	224	106	-1	515	167	23.6	33	ABpraapapa	312	-358	0	0		0	0	0	0	0
125	1	27	209	-1	585	214	19.4	30	ABalappppa	260	-537	0	0		0	0	0	0	0
126	1	108	228	-1	336	238	4.7	31	MSpappa	82	0	0	0		0	0	0	0	0
127	1	171	57	-1	284	412	13.3	32	ABplaapppp	-242	0	0	0		0	0	0	0	0
128	1	260	79	-1	440	270	6.6	29	MSpapaaa	55	0	0	0		0	0	0	0	0
129	1	121	255	-1	491	181	5.4	28	ABarappapa	145	0	0	0		0	0	0	0	0
130	1	167	273	-1	193	369	8.2	30	ABplpppaap	15	0	0	0		0	0	0	0	0
131	1	303	39	-1	541	363	23.6	32	ABplaaaaaa	250	113	0	0		0	0	0	0	0
132	1	97	249	-1	367	221	16.6	33	Earap	320	-826	0	0		0	0	0	0	0
133	1	90	15	-1	458	94	15.7	29	ABprpaappa	252	606	0	0		0	0	0	0	0
134	1	19	111	-1	139	274	7.4	35	Cappp	348	296	0	0		0	0	0	0	0
135	1	282	4	-1	584	293	9.5	29	ABaraappaa	114	0	0	0		0	0	0	0	0
136	1	151	92	-1	484	125	17.2	29	ABpraaappp	78	0	0	0		0	0	0	0	0
137	1	24	35	-1	149	344	13.0	34	ABplapppa	82	0	0	0		0	0	0	0	0
138	1	209	192	-1	624	217	14.3	30	ABalaappap	252	107	0	0		0	0	0	0	0
139	1	176	134	-1	332	432	12.6	29	ABplpaappp	205	0	0	0		0	0	0	0	0
140	1	1	172	-1	581	422	10.2	29	ABalpaappa	92	0	0	0		0	0	0	0	0
141	1	88	113	-1	400	441	16.6	29	ABplpaapap	132	0	0	0		0	0	0	0	0
142	1	110	312	-1	305	331	16.4	33	MSapppp	245	0	0	0		0	0	0	0	0
143	1	120	288	-1	334	330	4.2	25	ABplpappap	-31	0	0	0		0	0	0	0	0
144	1	234	233	-1	255	348	4.6	30	ABplpapppp	276	184	0	0		0	0	0	0	0
145	1	170	144	-1	643	248	11.3	30	ABalaapaap	668	0	0	0		0	0	0	0	0
146	1	284	74	-1	508	334	15.7	31	MSaaapaa	65	0	0	0		0	0	0	0	0
147	1	309	11	-1	442	171	22.4	32	ABarpappap	259	131	0	0		0	0	0	0	0
148	1	113	17	-1	637	392	12.2	29	ABalaaaala	292	0	0	0		0	0	0	0	0
149	1	61	12	201	378	291	6.3	34	MSaapap	210	446	0	0		0	0	0	0	0
150	1	173	61	-1	414	87	12.5	29	ABprpaappp	260	-642	0	0		0	0	0	0	0
151	1	93	268	-1	509	287	18.6	32	MSaaaapp	257	-528	0	0		0	0	0	0	0
152	1	98	60	-1	669	331	16.6	29	ABalaaapar	288	-137	0	0		0	0	0	0	0
153	1	213	296	-1	327	103	18.6	35	ABprapaap	327	80	0	0		0	0	0	0	0
154	1	105	151	-1	324	427	9.3	25	ABplppaaap	65	0	0	0		0	0	0	0	0
155	1	182	109	-1	577	200	6.9	28	ABarapppaa	41	0	0	0		0	0	0	0	0
156	1	220	259	-1	591	299	22.8	31	ABarpaaaaa	225	154	0	0		0	0	0	0	0
157	1	207	97	-1	447	156	5.5	29	ABarappapp	241	-616	0	0		0	0	0	0	0
158	1	215	246	-1	223	110	5.3	31	ABprpppapa	274	-7	0	0		0	0	0	0	0
159	1	233	96	-1	394	116	13.1	27	ABprppaaap	383	0	0	0		0	0	0	0	0
160	1	136	2	-1	508	168	10.7	28	ABprpaaaaa	279	-487	0	0		0	0	0	0	0
161	1	80	199	-1	297	414	9.5	27	ABplppapaa	133	0	0	0		0	0	0	0	0
162	1	42	289	-1	120	144	21.5	42	Cpaap	414	-721	0	0		0	0	0	0	0
163	1	169	114	-1	496	395	12.5	31	ABalppapaa	320	397	0	0		0	0	0	0	0
164	1	245	229	-1	549	164	21.3	33	ABpraapaap	268	117	0	0		0	0	0	0	0
165	1	230	24	-1	494	451	18.1	30	ABalpppapa	281	1568	0	0		0	0	0	0	0
166	1	3	126	-1	236	305	8.6	34	Capaa	346	944	0	0		0	0	0	0	0
167	1	286	174	-1	462	148	11.3	29	ABprpaaapa	139	0	0	0		0	0	0	0	0
168	1	240	9	-1	350	115	22.4	33	ABprapaaap	331	524	0	0		0	0	0	0	0
169	1	281	81	-1	456	308	14.4	31	MSaaapp	278	181	0	0		0	0	0	0	0
170	1	166	49	-1	490	311	11.9	30	ABaraapapp	280	1130	0	0		0	0	0	0	0
171	1	283	23	-1	309	163	9.4	33	Dpap	292	-315	0	0		0	0	0	0	0
172	1	180	31	-1	576	375	8.6	34	ABalpaapap	539	0	0	0		0	0	0	0	0
173	1	161	47	-1	386	256	10.4	30	MSpapaap	296	-472	0	0		0	0	0	0	0
174	1	299	37	-1	193	298	23.5	39	ABarppapp	395	219	0	0		0	0	0	0	0
175	1	111	118	-1	335	298	4.5	29	MSaappa	-311	0	0	0		0	0	0	0	0
176	1	141	183	-1	341	149	5.1	29	ABprpapppa	145	0	0	0		0	0	0	0	0
177	1	235	103	-1	616	350	21.8	27	ABalapapaa	-106	0	0	0		0	0	0	0	0
178	1	41	217	-1	509	415	9.4	30	ABalpapapa	276	-132	0	0		0	0	0	0	0
179	1	305	19	-1	400	350	4.8	33	ABplpappaa	303	-684	0	0		0	0	0	0	0
180	1	306	80	-1	464	257	22.5	34	ABarpaapap	326	913	0	0		0	0	0	0	0
181	1	160	100	-1	513	455	11.8	27	ABalppaapa	245	-342	0	0		0	0	0	0	0
182	1	64	194	-1	333	103	10.3	28	ABprppapap	247	372	0	0		0	0	0	0	0
183	1	276	248	-1	351	210	12.8	34	Earpa	324	131	0	0		0	0	0	0	0
184	1	106	8	-1	444	387	19.4	33	ABalpppppa	275	237	0	0		0	0	0	0	0
185	1	274	313	-1	421	188	19.3	33	ABarpapppa	304	506	0	0		0	0	0	0	0
186	1	249	277	-1	180	335	20.2	30	ABplapappp	228	84	0	0		0	0	0	0	0
187	1	119	287	-1	534	251	22.5	31	ABarpaapaa	250	411	0	0		0	0	0	0	0
188	1	35	210	-1	479	341	4.6	30	ABalpappap	289	573	0	0		0	0	0	0	0
189	1	244	316	-1	117	239	23.9	40	Caaap	363	-1075	0	0		0	0	0	0	0
190	1	2	71	-1	373	396	5.6	31	ABplpapapa	66	0	0	0		0	0	0	0	0
191	1	40	158	-1	486	239	8.1	29	ABarapappa	21	0	0	0		0	0	0	0	0
192	1	37	242	-1	615	383	9.3	32	ABalpaapaa	226	0	0	0		0	0	0	0	0
193	1	31	274	-1	452	438	11.4	31	ABplpaaaaa	151	0	0	0		0	0	0	0	0
194	1	56	36	-1	395	187	11.2	31	MSpppap	199	0	0	0		0	0	0	0	0
195	1	13	311	-1	193	243	22.6	37	Caaaa	375	1016	0	0		0	0	0	0	0
196	1	104	219	-1	507	398	4.9	28	ABalpapaap	279	883	0	0		0	0	0	0	0
197	1	202	138	-1	410	336	22.4	31	ABplaaapap	271	134	0	0		0	0	0	0	0
198	1	253	261	-1	429	122	15.4	29	ABprpaapap	254	371	0	0		0	0	0	0	0
199	1	310	33	-1	177	255	16.9	35	Eplap	354	-1284	0	0		0	0	0	0	0
200	1	297	245	-1	283	160	4.4	32	ABprpapppp	280	127	0	0		0	0	0	0	0
201	1	275	307	-1	528	442	17.7	30	ABalpppaap	258	818	0	0		0	0	0	0	0
202	1	190	102	-1	507	200	12.6	33	MSppapa	324	-38	0	0		0	0	0	0	0
203	1	211	205	-1	593	368	4.3	29	ABalpaaaap	-74	0	0	0		0	0	0	0	0
204	1	144	279	-1	198	192	14.8	34	Eprap	285	200	0	0		0	0	0	0	0
205	1	95	251	-1	385	372	16.8	33	MSapapp	307	-921	0	0		0	0	0	0	0
206	1	252	176	-1	399	163	15.9	33	MSppppa	290	854	0	0		0	0	0	0	0
207	1	200	278	-1	103	130	14.1	38	Cpapa	366	556	0	0		0	0	0	0	0
208	1	304	169	-1	610	389	18.6	31	ABalapaaap	-54	0	0	0		0	0	0	0	0
209	1	214	86	-1	659	356	10.7	30	ABalaaaarl	237	-370	0	0		0	0	0	0	0
210	1	265	213	-1	554	285	20.8	31	ABarpaaapa	249	781	0	0		0	0	0	0	0
211	1	156	275	-1	193	267	6.3	34	Capap	341	-124	0	0		0	0	0	0	0
212	1	269	241	-1	335	169	23.0	36	ABarpppaa	357	120	0	0		0	0	0	0	0
213	1	217	195	-1	621	246	20.5	30	Nuc121_20_611_255	286	170	0	0		0	0	0	0	0
214	1	199	25	-1	471	254	4.4	28	ABarapapap	278	980	0	0		0	0	0	0	0
215	1	248	78	-1	321	357	10.9	31	Daaa	301	216	0	0		0	0	0	0	0
216	1	131	101	-1	411	418	11.3	29	ABplpaaaap	698	0	0	0		0	0	0	0	0
217	1	292	68	-1	347	365	15.7	35	MSapppa	389	0	0	0		0	0	0	0	0
218	1	293	298	-1	248	333	14.3	33	Dapa	334	-295	0	0		0	0	0	0	0
219	1	91	318	-1	661	246	14.9	26	ABalaappaa	229	-270	0	0		0	0	0	0	0
220	1	267	207	-1	468	353	13.4	30	MSapaap	258	0	0	0		0	0	0	0	0
221	1	291	166	-1	553	276	15.1	33	MSpaaaap	68	0	0	0		0	0	0	0	0
222	1	71	184	-1	254	404	9.8	28	ABplppapap	417	0	0	0		0	0	0	0	0
223	1	129	136	-1	235	344	22.4	32	ABplapapap	132	0	0	0		0	0	0	0	0
224	1	262	163	-1	310	244	22.6	36	ABarppaap	350	112	0	0		0	0	0	0	0
225	1	203	153	-1	562	396	23.5	33	ABalapappa	317	537	0	0		0	0	0	0	0
226	1	236	173	-1	420	435	8.1	29	ABplpapaaa	256	-7	0	0		0	0	0	0	0
227	1	30	154	-1	430	126	6.9	27	ABprpapapa	273	793	0	0		0	0	0	0	0
228	1	237	38	-1	593	410	14.3	32	ABalaaaalp	105	0	0	0		0	0	0	0	0
229	1	96	196	-1	253	102	7.1	29	ABprpppaap	185	0	0	0		0	0	0	0	0
230	1	187	116	-1	429	120	20.1	32	ABpraappap	301	86	0	0		0	0	0	0	0
231	1	229	161	-1	481	453	13.5	31	ABalppaapp	-52	0	0	0		0	0	0	0	0
232	1	54	46	-1	74	178	11.1	39	Cpapp	371	718	0	0		0	0	0	0	0
233	1	112	305	-1	273	384	7.4	29	ABplppaapp	310	0	0	0		0	0	0	0	0
234	1	266	179	-1	508	332	22.3	32	ABplaaaapa	283	73	0	0		0	0	0	0	0
235	1	125	182	-1	395	362	11.7	31	MSappaa	307	-720	0	0		0	0	0	0	0
236	1	289	110	-1	443	245	17.4	32	Earaa	322	611	0	0		0	0	0	0	0
237	1	29	260	-1	528	159	17.4	31	ABpraaappa	96	0	0	0		0	0	0	0	0
238	1	25	44	-1	341	374	21.6	29	ABplapaaaa	235	400	0	0		0	0	0	0	0
239	1	58	45	-1	513	386	20.9	31	ABalapappp	-100	0	0	0		0	0	0	0	0
240	1	89	150	-1	488	290	5.9	31	ABarapaapp	-130	0	0	0		0	0	0	0	0
241	1	296	180	-1	350	299	13.7	32	Ealpa	321	170	0	0		0	0	0	0	0
242	1	257	40	-1	272	385	17.5	32	ABplapaapp	216	155	0	0		0	0	0	0	0
243	1	62	159	-1	450	403	9.0	29	ABalppappa	136	0	0	0		0	0	0	0	0
244	1	92	170	-1	647	266	16.3	30	ABalaaappr	246	377	0	0		0	0	0	0	0
245	1	227	197	-1	532	321	7.2	29	ABaraapaap	-82	0	0	0		0	0	0	0	0
246	1	288	177	-1	497	230	17.9	33	MSpaaapp	335	-145	0	0		0	0	0	0	0
247	1	287	203	-1	544	245	16.5	31	MSpaaapa	432	0	0	0		0	0	0	0	0
248	1	251	212	-1	390	262	23.2	35	ABarpaappp	347	-396	0	0		0	0	0	0	0
249	1	48	120	-1	243	391	13.1	28	ABplppappa	214	-838	0	0		0	0	0	0	0
250	1	114	7	-1	615	284	14.3	29	MSpaaaaa	255	-17	0	0		0	0	0	0	0
251	1	44	244	-1	224	360	6.0	28	ABplppppaa	268	70	0	0		0	0	0	0	0
252	1	5	112	-1	468	318	22.9	34	ABplaaaapp	292	175	0	0		0	0	0	0	0
253	1	206	175	-1	344	415	21.5	34	ABplaappap	59	0	0	0		0	0	0	0	0
254	1	279	107	-1	602	191	15.8	30	ABalaapppp	273	684	0	0		0	0	0	0	0
255	1	17	133	-1	235	382	8.6	29	ABplpppaaa	-228	0	0	0		0	0	0	0	0
256	1	154	98	-1	367	147	13.6	31	Dpaa	268	1267	0	0		0	0	0	0	0
257	1	210	206	-1	77	262	14.5	36	Caapp	353	568	0	0		0	0	0	0	0
258	1	11	142	-1	394	408	19.5	33	ABalpppppp	294	-458	0	0		0	0	0	0	0
259	1	46	200	-1	584	240	11.2	32	MSppaaa	-52	0	0	0		0	0	0	0	0
260	1	302	271	-1	507	431	21.6	31	ABplaapaaa	455	0	0	0		0	0	0	0	0
261	1	150	50	-1	353	106	6.7	30	ABprppaapp	296	-3	0	0		0	0	0	0	0
262	1	179	152	-1	323	151	14.5	33	Dppa	333	535	0	0		0	0	0	0	0
263	1	247	282	-1	418	396	5.8	30	ABalppappp	301	-282	0	0		0	0	0	0	0
264	1	185	94	-1	507	214	22.5	31	ABarpapapa	286	1014	0	0		0	0	0	0	0
265	1	194	304	-1	376	170	23.4	34	ABarpapppp	334	1605	0	0		0	0	0	0	0
266	1	81	95	-1	231	84	11.5	33	ABprapppa	449	0	0	0		0	0	0	0	0
267	1	25	149	-1	322	358	20.9	26	ABplapaaap	223	51	0	0		0	0	0	0	0
268	1	163	26	-1	185	90	12.3	29	ABprappapp	103	0	0	0		0	0	0	0	0
269	1	162	317	-1	555	437	20.2	31	ABalpppaaa	256	-578	0	0		0	0	0	0	0
270	0	103	-1	-1	443	224	13.5	28		415	0	0	0		0	0	0	0	0
271	1	60	281	-1	427	404	25.0	33	ABplaapapa	291	786	0	0		0	0	0	0	0
272	1	172	130	-1	640	223	9.3	26	ABalaapapa	449	0	0	0		0	0	0	0	0
273	1	115	145	-1	543	219	4.8	28	ABarapaaap	250	-885	0	0		0	0	0	0	0
274	1	263	157	-1	463	405	4.7	30	ABalppapap	264	511	0	0		0	0	0	0	0
275	1	8	250	292	497	254	12.9	34	MSpaapa	107	0	0	0		0	0	0	0	0
276	1	127	319	-1	580	247	21.3	32	ABalapppap	95	0	0	0		0	0	0	0	0
277	1	85	253	-1	543	321	23.3	31	ABarpaaaap	300	666	0	0		0	0	0	0	0
278	1	26	87	-1	354	250	22.4	33	ABarppaaa	313	800	0	0		0	0	0	0	0
279	1	201	108	-1	638	341	19.0	35	ABalappaa	181	0	0	0		0	0	0	0	0
280	1	277	315	-1	511	215	4.1	28	ABarappaaa	87	0	0	0		0	0	0	0	0
281	1	309	146	-1	487	183	21.0	31	ABarpappaa	234	-206	0	0		0	0	0	0	0
282	1	4	124	-1	274	102	10.6	29	ABprppappp	271	957	0	0		0	0	0	0	0
283	1	53	135	-1	611	283	19.5	31	ABalapppaa	51	0	0	0		0	0	0	0	0
284	1	28	54	-1	200	336	5.1	31	ABplppppap	283	-867	0	0		0	0	0	0	0
285	1	99	171	-1	616	258	6.3	30	ABaraaappa	-42	0	0	0		0	0	0	0	0
286	1	218	234	-1	668	283	13.3	28	ABalaapaaa	201	35	0	0		0	0	0	0	0
287	1	137	254	-1	257	253	17.4	35	Eplaa	351	415	0	0		0	0	0	0	0
288	1	295	222	-1	331	269	8.7	31	Z3	313	775	0	0		0	0	0	0	0
289	1	221	18	-1	554	329	18.5	32	MSaaaapa	316	413	0	0		0	0	0	0	0
290	1	128	290	-1	450	357	21.4	32	ABplaaapaa	241	1087	0	0		0	0	0	0	0
291	1	271	267	-1	428	152	11.4	31	ABprppaaaa	-158	0	0	0		0	0	0	0	0
292	1	132	181	-1	373	158	6.7	29	ABprpapapp	240	1506	0	0		0	0	0	0	0
293	1	175	211	-1	583	333	16.3	32	MSaaaaap	318	290	0	0		0	0	0	0	0
294	1	100	93	-1	657	374	14.4	31	ABalaaapal	291	-39	0	0		0	0	0	0	0
295	1	184	129	-1	118	317	16.7	32	ABplappapp	307	170	0	0		0	0	0	0	0
296	1	72	28	-1	599	389	21.0	31	ABalapaapa	303	-455	0	0		0	0	0	0	0
297	1	241	91	-1	267	326	9.9	34	Daap	256	-512	0	0		0	0	0	0	0
298	1	75	302	-1	404	120	9.4	30	ABprppaapa	236	422	0	0		0	0	0	0	0
299	1	124	270	-1	519	362	4.9	28	ABalpaaapp	495	0	0	0		0	0	0	0	0
300	1	216	75	-1	474	193	15.7	32	MSppapp	323	-255	0	0		0	0	0	0	0
301	1	138	72	-1	448	451	19.3	30	ABalpppapp	282	833	0	0		0	0	0	0	0
302	1	83	164	-1	545	204	25.3	34	ABarpapaap	343	-1350	0	0		0	0	0	0	0
303	1	186	299	-1	274	122	23.4	36	ABarppppa	389	0	0	0		0	0	0	0	0
304	1	142	216	-1	384	383	22.7	35	ABplaapapp	466	0	0	0		0	0	0	0	0
305	1	178	285	-1	337	264	15.7	35	Ealap	183	0	0	0		0	0	0	0	0
306	1	222	257	-1	200	153	4.4	31	ABprpppppp	306	500	0	0		0	0	0	0	0
307	1	50	147	-1	121	329	7.0	26	ABplpppapp	221	-644	0	0		0	0	0	0	0
308	1	15	6	-1	105	205	6.4	36	Cpppa	357	268	0	0		0	0	0	0	0
309	1	157	231	-1	228	121	16.5	30	ABprappapa	293	78	0	0		0	0	0	0	0
310	1	256	155	-1	158	357	18.6	32	ABplappapa	285	488	0	0		0	0	0	0	0
311	1	272	297	-1	459	305	17.5	34	MSaaapap	104	0	0	0		0	0	0	0	0
312	1	219	236	-1	81	238	19.8	39	Caapa	392	-39	0	0		0	0	0	0	0
313	1	116	218	-1	253	227	8.4	34	Z2	329	-524	0	0		0	0	0	0	0
314	1	147	202	-1	543	228	11.5	29	MSppaap	265	-871	0	0		0	0	0	0	0
315	1	268	191	-1	588	418	16.5	29	ABalppaaaa	-74	0	0	0		0	0	0	0	0
316	0	26	-1	-1	361	254	25.6	34		340	-64	0	0		0	0	0	0	0
