# Supplementary material for: The AP-2 Transcription Factor APTF-2 Is Required for Neuroblast and Epidermal Morphogenesis in Caenorhabditis elegans Embryogenesis
Source: PLoS Genet. 2016 May 13;12(5):e1006048. doi: 10.1371/journal.pgen.1006048 (PMC4866721; doi:10.1371/journal.pgen.1006048)
Supplement: S6 Text — (ZIP) [file pgen.1006048.s034.zip › nuclei/t126-nuclei]

1	1	88	108	-1	461	280	10.7	29	ABaraapppp	218	0	0	0		0	0	0	0	0
2	1	160	84	-1	507	173	10.7	29	ABprpaaaaa	245	467	0	0		0	0	0	0	0
3	1	22	263	-1	420	324	16.9	31	Ealaa	313	333	0	0		0	0	0	0	0
4	1	135	102	-1	590	286	9.7	29	ABaraappaa	287	590	0	0		0	0	0	0	0
5	1	44	72	-1	586	173	17.8	30	ABpraapaaa	-92	0	0	0		0	0	0	0	0
6	1	308	178	-1	109	203	6.3	36	Cpppa	30	0	0	0		0	0	0	0	0
7	1	250	79	-1	612	283	14.4	29	MSpaaaaa	-16	0	0	0		0	0	0	0	0
8	1	184	303	-1	448	385	19.8	31	ABalpppppa	315	325	0	0		0	0	0	0	0
9	1	168	153	-1	351	108	22.5	34	ABprapaaap	285	490	0	0		0	0	0	0	0
10	1	101	319	-1	183	107	19.6	38	ABarppppp	377	240	0	0		0	0	0	0	0
11	1	147	54	-1	442	170	22.5	33	ABarpappap	274	126	0	0		0	0	0	0	0
12	1	149	306	-1	399	292	6.4	29	MSaapapa	182	138	0	0		0	0	0	0	0
13	1	85	181	-1	459	422	15.5	31	ABplpaapaa	295	146	0	0		0	0	0	0	0
14	1	24	274	-1	596	325	7.4	27	ABaraapaaa	161	0	0	0		0	0	0	0	0
15	1	133	313	-1	459	96	15.8	28	ABprpaappa	281	577	0	0		0	0	0	0	0
16	1	17	77	-1	199	364	21.5	32	ABplapappa	325	82	0	0		0	0	0	0	0
17	1	148	183	-1	638	392	12.0	29	ABalaaaala	-108	0	0	0		0	0	0	0	0
18	1	289	167	-1	553	331	18.6	32	MSaaaapa	301	33	0	0		0	0	0	0	0
19	1	179	95	-1	398	352	5.1	34	ABplpappaa	329	284	0	0		0	0	0	0	0
20	1	109	131	-1	572	234	7.2	29	ABaraaappp	66	0	0	0		0	0	0	0	0
21	1	83	61	-1	436	227	7.2	32	ABarapappp	270	0	0	0		0	0	0	0	0
22	1	87	24	-1	464	199	8.4	29	ABprpapaaa	53	0	0	0		0	0	0	0	0
23	1	171	169	-1	314	156	9.7	32	Dpap	323	-920	0	0		0	0	0	0	0
24	1	165	221	-1	496	451	18.2	29	ABalpppapa	298	24	0	0		0	0	0	0	0
25	1	214	273	-1	473	253	4.4	28	ABarapapap	157	0	0	0		0	0	0	0	0
26	1	268	78	-1	178	95	11.6	29	ABprappapp	102	0	0	0		0	0	0	0	0
27	1	35	312	-1	324	372	19.6	31	ABplapaapa	255	-158	0	0		0	0	0	0	0
28	1	296	41	-1	605	385	20.5	29	ABalapaapa	517	0	0	0		0	0	0	0	0
29	1	123	9	-1	537	157	14.4	36	ABpraaapa	-145	0	0	0		0	0	0	0	0
30	1	31	101	-1	176	321	4.6	30	ABplpppppa	241	431	0	0		0	0	0	0	0
31	1	172	25	-1	573	374	8.3	34	ABalpaapap	254	0	0	0		0	0	0	0	0
32	1	111	60	-1	383	448	13.1	28	ABplpaaapp	167	0	0	0		0	0	0	0	0
33	1	199	222	-1	179	253	16.8	34	Eplap	78	0	0	0		0	0	0	0	0
34	1	49	74	-1	324	398	7.4	27	ABplppaapa	251	239	0	0		0	0	0	0	0
35	1	137	171	-1	142	343	12.8	34	ABplapppa	436	0	0	0		0	0	0	0	0
36	1	194	199	-1	396	183	11.3	31	MSpppap	293	187	0	0		0	0	0	0	0
37	1	174	13	-1	187	295	23.4	39	ABarppapp	387	67	0	0		0	0	0	0	0
38	1	228	39	-1	588	401	13.7	31	ABalaaaalp	301	2325	0	0		0	0	0	0	0
39	1	131	31	-1	539	358	23.7	32	ABplaaaaaa	320	72	0	0		0	0	0	0	0
40	1	242	182	-1	269	386	17.9	31	ABplapaapp	164	0	0	0		0	0	0	0	0
41	1	41	231	-1	513	159	7.6	29	ABarappppa	32	0	0	0		0	0	0	0	0
42	1	45	285	-1	280	274	13.3	34	Ealpp	347	102	0	0		0	0	0	0	0
43	1	77	115	-1	634	336	8.8	28	ABaraaaaaa	-89	0	0	0		0	0	0	0	0
44	1	238	27	-1	362	378	21.3	31	ABplapaaaa	214	98	0	0		0	0	0	0	0
45	1	239	180	-1	519	389	21.0	31	ABalapappp	301	153	0	0		0	0	0	0	0
46	1	232	4	-1	75	180	10.7	37	Cpapp	139	0	0	0		0	0	0	0	0
47	1	173	288	-1	380	254	10.6	32	MSpapaap	271	0	0	0		0	0	0	0	0
48	1	100	35	-1	314	79	12.5	29	ABprppappa	278	242	0	0		0	0	0	0	0
49	1	170	149	-1	488	309	12.0	29	ABaraapapp	287	124	0	0		0	0	0	0	0
50	1	261	51	-1	353	109	6.6	29	ABprppaapp	277	1361	0	0		0	0	0	0	0
51	1	53	220	-1	390	304	10.8	31	MSaapaap	308	-725	0	0		0	0	0	0	0
52	1	75	152	-1	619	317	4.6	29	ABaraaapaa	-127	0	0	0		0	0	0	0	0
53	1	20	144	-1	510	286	22.9	30	ABarpaaapp	287	112	0	0		0	0	0	0	0
54	1	284	238	-1	204	336	5.0	30	ABplppppap	292	1644	0	0		0	0	0	0	0
55	1	84	64	-1	433	192	12.8	30	MSpppaa	237	370	0	0		0	0	0	0	0
56	1	80	228	-1	269	169	16.2	34	Epraa	339	-889	0	0		0	0	0	0	0
57	1	127	175	-1	290	411	13.8	32	ABplaapppp	-10	0	0	0		0	0	0	0	0
58	1	15	151	-1	551	162	10.0	34	ABpraaaap	59	0	0	0		0	0	0	0	0
59	1	34	277	-1	434	298	22.6	33	ABarpaappa	310	294	0	0		0	0	0	0	0
60	1	152	52	-1	670	332	16.1	29	ABalaaapar	-4	0	0	0		0	0	0	0	0
61	1	150	30	-1	416	88	12.5	31	ABprpaappp	254	301	0	0		0	0	0	0	0
62	1	56	71	-1	549	369	14.4	34	MSapaaa	244	399	0	0		0	0	0	0	0
63	1	90	122	-1	488	335	8.4	29	ABalpapppa	241	-270	0	0		0	0	0	0	0
64	1	96	26	-1	531	196	6.7	29	ABarapppap	91	0	0	0		0	0	0	0	0
65	1	6	148	-1	163	187	6.1	36	Cppap	489	0	0	0		0	0	0	0	0
66	1	102	217	-1	631	288	9.4	28	ABaraaaaap	-57	0	0	0		0	0	0	0	0
67	1	16	191	-1	170	140	4.5	28	ABprpppapp	231	1232	0	0		0	0	0	0	0
68	1	217	266	-1	355	362	16.2	35	MSapppa	358	-148	0	0		0	0	0	0	0
69	1	66	33	-1	584	347	23.5	32	ABalapapap	287	-299	0	0		0	0	0	0	0
70	1	19	89	-1	248	152	4.5	30	ABprpppppa	285	426	0	0		0	0	0	0	0
71	1	190	137	-1	372	393	5.8	30	ABplpapapa	-154	0	0	0		0	0	0	0	0
72	1	301	210	-1	451	449	19.3	31	ABalpppapp	309	297	0	0		0	0	0	0	0
73	1	92	21	-1	554	285	10.4	30	ABaraappap	234	0	0	0		0	0	0	0	0
74	1	146	43	-1	512	330	15.7	32	MSaaapaa	312	773	0	0		0	0	0	0	0
75	1	300	179	-1	477	191	16.4	32	MSppapp	305	484	0	0		0	0	0	0	0
76	1	98	107	-1	325	311	21.5	34	ABplaaappp	310	-202	0	0		0	0	0	0	0
77	1	32	225	-1	465	378	6.8	31	ABalpapapp	229	1224	0	0		0	0	0	0	0
78	1	215	322	-1	321	355	11.2	32	Daaa	313	-117	0	0		0	0	0	0	0
79	1	128	34	-1	437	270	6.4	29	MSpapaaa	100	0	0	0		0	0	0	0	0
80	1	180	300	-1	465	262	23.4	36	ABarpaapap	305	1455	0	0		0	0	0	0	0
81	1	169	42	-1	455	304	14.6	32	MSaaapp	188	0	0	0		0	0	0	0	0
82	1	42	81	-1	560	411	6.4	29	ABalpapaaa	13	0	0	0		0	0	0	0	0
83	1	81	63	-1	367	416	11.2	29	ABplppaaaa	-202	0	0	0		0	0	0	0	0
84	1	99	94	-1	591	326	12.1	35	ABaraaaap	269	149	0	0		0	0	0	0	0
85	1	54	15	-1	151	353	8.5	30	ABplpppapa	451	0	0	0		0	0	0	0	0
86	1	209	93	-1	663	354	10.6	28	ABalaaaarl	234	291	0	0		0	0	0	0	0
87	1	278	214	-1	363	247	22.0	34	ABarppaaa	243	214	0	0		0	0	0	0	0
88	1	43	307	-1	266	282	23.1	38	ABarppapa	364	-774	0	0		0	0	0	0	0
89	1	73	141	-1	542	408	10.3	31	ABalpaappp	273	-447	0	0		0	0	0	0	0
90	1	30	287	-1	383	393	8.7	30	ABplpapaap	285	-348	0	0		0	0	0	0	0
91	1	297	270	-1	271	330	10.4	33	Daap	285	431	0	0		0	0	0	0	0
92	1	136	244	-1	489	123	17.5	29	ABpraaappp	268	-218	0	0		0	0	0	0	0
93	1	294	80	-1	655	375	14.4	29	ABalaaapal	-33	0	0	0		0	0	0	0	0
94	1	264	292	-1	510	214	22.7	32	ABarpapapa	317	698	0	0		0	0	0	0	0
95	1	266	165	-1	228	87	10.4	34	ABprapppa	337	-128	0	0		0	0	0	0	0
96	1	159	157	-1	396	113	12.7	27	ABprppaaap	224	412	0	0		0	0	0	0	0
97	1	157	67	-1	449	155	5.5	28	ABarappapp	26	0	0	0		0	0	0	0	0
98	1	256	57	-1	365	147	13.5	31	Dpaa	295	981	0	0		0	0	0	0	0
99	1	40	268	-1	447	368	16.3	34	MSapapa	330	423	0	0		0	0	0	0	0
100	1	181	130	-1	518	455	12.1	27	ABalppaapa	235	286	0	0		0	0	0	0	0
101	1	216	6	-1	415	418	11.5	30	ABplpaaaap	72	0	0	0		0	0	0	0	0
102	1	202	243	-1	507	205	12.6	33	MSppapa	315	-15	0	0		0	0	0	0	0
103	1	177	82	-1	620	352	21.9	28	ABalapapaa	283	-1320	0	0		0	0	0	0	0
104	1	33	32	-1	424	454	12.5	27	ABplpaaapa	242	-17	0	0		0	0	0	0	0
105	1	55	114	-1	456	328	10.3	30	MSaapaaa	451	0	0	0		0	0	0	0	0
106	1	124	226	-1	518	167	23.2	34	ABpraapapa	296	89	0	0		0	0	0	0	0
107	1	254	143	-1	604	197	15.9	31	ABalaapppp	276	-1196	0	0		0	0	0	0	0
108	1	279	116	-1	639	336	18.6	35	ABalappaa	269	-126	0	0		0	0	0	0	0
109	1	155	219	-1	575	194	7.1	27	ABarapppaa	274	314	0	0		0	0	0	0	0
110	1	236	239	-1	441	248	17.2	31	Earaa	270	1068	0	0		0	0	0	0	0
111	1	134	255	-1	147	279	7.4	34	Cappp	341	453	0	0		0	0	0	0	0
112	1	252	246	-1	471	318	23.1	33	ABplaaaapp	301	1340	0	0		0	0	0	0	0
113	1	141	38	-1	405	438	16.5	28	ABplpaapap	129	0	0	0		0	0	0	0	0
114	1	163	118	-1	496	395	12.6	31	ABalppapaa	319	566	0	0		0	0	0	0	0
115	1	71	100	-1	185	380	11.2	29	ABplppappp	256	761	0	0		0	0	0	0	0
116	1	230	206	-1	434	124	20.2	32	ABpraappap	291	97	0	0		0	0	0	0	0
117	1	3	92	-1	358	150	17.6	33	MSppppp	277	-466	0	0		0	0	0	0	0
118	1	175	75	-1	327	303	4.4	30	MSaappa	274	-126	0	0		0	0	0	0	0
119	1	36	17	-1	509	412	17.0	31	ABalppppaa	225	483	0	0		0	0	0	0	0
120	1	249	253	-1	242	395	13.4	28	ABplppappa	117	0	0	0		0	0	0	0	0
121	1	51	142	-1	584	169	12.8	34	ABpraaaaa	-34	0	0	0		0	0	0	0	0
122	1	93	184	-1	256	82	14.1	30	ABprappaap	243	116	0	0		0	0	0	0	0
123	1	1	241	-1	544	332	12.3	33	ABaraapapa	-49	0	0	0		0	0	0	0	0
124	1	282	204	-1	278	97	10.6	29	ABprppappp	259	25	0	0		0	0	0	0	0
125	1	86	87	-1	379	91	10.5	30	ABprppapaa	-253	0	0	0		0	0	0	0	0
126	1	166	293	-1	238	311	8.7	34	Capaa	345	-239	0	0		0	0	0	0	0
127	1	115	49	-1	457	107	11.5	29	ABprpaaapp	4	0	0	0		0	0	0	0	0
128	1	116	195	-1	366	443	16.3	30	ABplpaappa	227	0	0	0		0	0	0	0	0
129	1	295	232	-1	114	309	16.9	33	ABplappapp	284	-450	0	0		0	0	0	0	0
130	1	272	308	-1	639	229	8.5	27	ABalaapapa	239	-817	0	0		0	0	0	0	0
131	1	97	109	-1	382	237	6.4	33	MSpapap	108	0	0	0		0	0	0	0	0
132	1	28	121	-1	584	288	5.3	32	ABaraaapap	-326	0	0	0		0	0	0	0	0
133	1	255	261	-1	231	384	9.1	27	ABplpppaaa	128	0	0	0		0	0	0	0	0
134	1	139	85	-1	339	433	12.6	29	ABplpaappp	-235	0	0	0		0	0	0	0	0
135	1	283	16	-1	615	284	19.4	30	ABalapppaa	268	-29	0	0		0	0	0	0	0
136	1	223	105	-1	224	335	22.7	31	ABplapapap	311	105	0	0		0	0	0	0	0
137	1	63	20	-1	640	373	7.7	29	ABalpaaaaa	-217	0	0	0		0	0	0	0	0
138	1	197	133	-1	412	337	22.5	32	ABplaaapap	309	-149	0	0		0	0	0	0	0
139	1	21	110	-1	497	136	12.4	30	ABprpaaaap	278	0	0	0		0	0	0	0	0
140	1	58	305	323	256	96	21.4	38	ABprapapa	381	-193	0	0		0	0	0	0	0
141	1	50	163	-1	192	368	15.4	31	ABplappaap	275	59	0	0		0	0	0	0	0
142	1	258	265	-1	399	412	19.4	32	ABalpppppp	329	-20	0	0		0	0	0	0	0
143	1	118	28	-1	412	451	20.2	30	ABplaappaa	255	-626	0	0		0	0	0	0	0
144	1	145	146	-1	648	244	11.5	30	ABalaapaap	79	0	0	0		0	0	0	0	0
145	1	273	296	-1	544	215	4.7	27	ABarapaaap	236	997	0	0		0	0	0	0	0
146	1	281	62	-1	489	181	20.7	30	ABarpappaa	195	106	0	0		0	0	0	0	0
147	1	307	134	-1	121	327	6.9	26	ABplpppapp	-20	0	0	0		0	0	0	0	0
148	1	27	234	-1	369	338	23.1	32	ABplaaappa	324	380	0	0		0	0	0	0	0
149	1	267	260	-1	320	352	22.6	28	ABplapaaap	268	-204	0	0		0	0	0	0	0
150	1	240	271	-1	489	290	5.5	30	ABarapaapp	296	-310	0	0		0	0	0	0	0
151	1	154	304	-1	332	427	9.3	25	ABplppaaap	209	-555	0	0		0	0	0	0	0
152	1	262	212	-1	323	146	14.6	33	Dppa	303	834	0	0		0	0	0	0	0
153	1	225	192	-1	565	393	23.1	33	ABalapappa	-81	0	0	0		0	0	0	0	0
154	1	227	170	-1	431	127	6.8	28	ABprpapapa	242	435	0	0		0	0	0	0	0
155	1	310	160	-1	151	353	18.5	32	ABplappapa	5	0	0	0		0	0	0	0	0
156	1	104	201	-1	615	358	14.7	28	MSaaaaaa	478	0	0	0		0	0	0	0	0
157	1	274	290	-1	464	409	4.9	29	ABalppapap	293	-315	0	0		0	0	0	0	0
158	1	191	117	-1	487	240	8.3	29	ABarapappa	421	0	0	0		0	0	0	0	0
159	1	243	83	-1	450	406	8.9	29	ABalppappa	256	163	0	0		0	0	0	0	0
160	1	38	124	-1	644	301	13.1	28	ABalaaaarr	317	0	0	0		0	0	0	0	0
161	1	231	76	-1	487	452	13.5	31	ABalppaapp	331	0	0	0		0	0	0	0	0
162	1	76	252	-1	509	368	8.6	29	ABalpappaa	-322	0	0	0		0	0	0	0	0
163	1	224	150	-1	315	243	23.0	38	ABarppaap	376	1186	0	0		0	0	0	0	0
164	1	302	158	-1	545	204	24.7	34	ABarpapaap	327	-186	0	0		0	0	0	0	0
165	1	106	53	-1	647	378	17.7	28	ABalapaaaa	161	0	0	0		0	0	0	0	0
166	1	221	7	-1	556	275	14.9	33	MSpaaaap	124	0	0	0		0	0	0	0	0
167	1	29	269	-1	468	100	19.2	28	ABpraappaa	244	925	0	0		0	0	0	0	0
168	1	4	259	-1	457	211	4.5	28	ABarappaap	243	497	0	0		0	0	0	0	0
169	1	208	314	-1	608	390	17.6	30	ABalapaaap	271	-98	0	0		0	0	0	0	0
170	1	244	187	-1	652	263	16.5	30	ABalaaappr	282	492	0	0		0	0	0	0	0
171	1	285	18	-1	610	252	6.1	29	ABaraaappa	901	0	0	0		0	0	0	0	0
172	1	140	88	-1	579	418	9.8	29	ABalpaappa	92	0	0	0		0	0	0	0	0
173	1	226	70	-1	420	430	8.0	29	ABplpapaaa	299	0	0	0		0	0	0	0	0
174	1	167	132	-1	463	151	12.0	28	ABprpaaapa	110	0	0	0		0	0	0	0	0
175	1	253	162	-1	349	418	21.4	33	ABplaappap	297	-359	0	0		0	0	0	0	0
176	1	206	280	-1	404	163	15.6	32	MSppppa	285	205	0	0		0	0	0	0	0
177	1	246	103	-1	496	235	18.3	34	MSpaaapp	336	1610	0	0		0	0	0	0	0
178	1	93	276	-1	288	88	17.3	29	ABprappaaa	115	0	0	0		0	0	0	0	0
179	1	234	318	-1	510	332	22.5	31	ABplaaaapa	312	1345	0	0		0	0	0	0	0
180	1	241	291	-1	349	303	14.1	32	Ealpa	325	206	0	0		0	0	0	0	0
181	1	292	99	-1	377	160	6.8	29	ABprpapapp	-58	0	0	0		0	0	0	0	0
182	1	235	223	-1	399	357	11.8	33	MSappaa	313	983	0	0		0	0	0	0	0
183	1	176	297	-1	342	150	4.9	30	ABprpapppa	234	-484	0	0		0	0	0	0	0
184	1	222	236	-1	258	403	10.6	29	ABplppapap	-213	0	0	0		0	0	0	0	0
185	1	103	188	-1	550	403	19.0	32	ABalapaapp	309	273	0	0		0	0	0	0	0
186	1	11	129	-1	518	275	9.7	30	ABaraapppa	151	0	0	0		0	0	0	0	0
187	1	46	209	-1	642	308	21.5	30	ABalappap	111	0	0	0		0	0	0	0	0
188	0	-1	-1	-1	353	265	24.4	30		256	-30	0	0		0	0	0	0	0
189	1	78	193	-1	560	381	4.7	30	ABalpaaapa	140	0	0	0		0	0	0	0	0
190	1	79	161	-1	429	321	6.7	32	ABalpapppp	89	0	0	0		0	0	0	0	0
191	1	315	168	-1	593	418	16.6	28	ABalppaaaa	244	-348	0	0		0	0	0	0	0
192	1	138	272	-1	627	213	13.8	32	ABalaappap	269	1055	0	0		0	0	0	0	0
193	1	10	65	-1	299	208	6.2	35	MSpappp	343	-165	0	0		0	0	0	0	0
194	1	182	140	-1	337	97	10.1	28	ABprppapap	266	739	0	0		0	0	0	0	0
195	1	213	1	-1	628	244	20.2	32	Nuc121_20_611_255	298	-55	0	0		0	0	0	0	0
196	1	229	275	-1	254	102	7.2	29	ABprpppaap	265	783	0	0		0	0	0	0	0
197	1	245	45	-1	536	316	7.5	30	ABaraapaap	45	0	0	0		0	0	0	0	0
198	1	108	218	-1	491	361	24.4	35	ABplaaaaap	303	-791	0	0		0	0	0	0	0
199	1	161	23	-1	303	414	10.1	28	ABplppapaa	-23	0	0	0		0	0	0	0	0
200	1	259	14	-1	584	236	11.4	33	MSppaaa	303	206	0	0		0	0	0	0	0
201	1	149	36	-1	361	290	5.5	29	MSaapapp	136	0	0	0		0	0	0	0	0
202	1	314	22	-1	546	225	11.7	30	MSppaap	274	72	0	0		0	0	0	0	0
203	1	247	147	-1	538	247	16.4	31	MSpaaapa	116	0	0	0		0	0	0	0	0
204	0	270	-1	-1	440	221	13.6	28		129	0	0	0		0	0	0	0	0
205	1	203	262	-1	593	368	4.4	30	ABalpaaaap	296	-329	0	0		0	0	0	0	0
206	1	257	68	-1	76	266	14.4	36	Caapp	324	256	0	0		0	0	0	0	0
207	1	220	242	-1	470	351	13.4	30	MSapaap	281	-155	0	0		0	0	0	0	0
208	1	5	278	-1	224	165	7.5	37	Cppaa	355	306	0	0		0	0	0	0	0
209	1	125	203	-1	586	215	19.5	31	ABalappppa	40	0	0	0		0	0	0	0	0
210	1	188	138	-1	477	342	4.5	32	ABalpappap	306	-626	0	0		0	0	0	0	0
211	1	293	126	-1	585	328	16.4	32	MSaaaaap	23	0	0	0		0	0	0	0	0
212	1	248	44	-1	394	269	23.4	35	ABarpaappp	335	-514	0	0		0	0	0	0	0
213	1	210	40	-1	557	286	20.6	31	ABarpaaapa	309	547	0	0		0	0	0	0	0
214	1	67	237	-1	476	143	8.1	30	ABarappppp	284	426	0	0		0	0	0	0	0
215	1	120	299	-1	419	196	4.6	29	ABprpappaa	64	0	0	0		0	0	0	0	0
216	1	304	211	-1	396	386	22.7	33	ABplaapapp	288	-777	0	0		0	0	0	0	0
217	1	178	56	-1	507	411	9.1	31	ABalpapapa	181	0	0	0		0	0	0	0	0
218	1	313	302	-1	251	227	8.5	34	Z2	340	-272	0	0		0	0	0	0	0
219	1	196	112	-1	502	395	4.8	28	ABalpapaap	242	49	0	0		0	0	0	0	0
220	1	47	2	-1	100	250	6.0	33	Cpppp	337	-136	0	0		0	0	0	0	0
221	1	64	135	-1	286	282	5.1	35	MSaappp	329	-165	0	0		0	0	0	0	0
222	1	288	309	-1	330	273	8.7	31	Z3	277	435	0	0		0	0	0	0	0
223	1	57	98	-1	281	346	22.2	33	ABplapapaa	249	128	0	0		0	0	0	0	0
224	1	62	317	-1	322	421	18.2	33	ABplaapppa	114	0	0	0		0	0	0	0	0
225	1	65	301	-1	206	292	14.0	35	Dapp	357	-1320	0	0		0	0	0	0	0
226	1	74	172	-1	109	318	13.5	28	ABplappppa	226	21	0	0		0	0	0	0	0
227	1	13	10	-1	554	435	14.6	31	ABalppaaap	306	1764	0	0		0	0	0	0	0
228	1	126	166	-1	331	239	4.7	31	MSpappa	111	0	0	0		0	0	0	0	0
229	1	164	156	-1	552	166	21.4	32	ABpraapaap	292	93	0	0		0	0	0	0	0
230	1	69	198	-1	411	95	16.6	32	ABpraapppa	107	0	0	0		0	0	0	0	0
231	1	309	139	-1	230	116	16.4	30	ABprappapa	300	1296	0	0		0	0	0	0	0
232	1	59	196	-1	509	245	4.7	27	ABarapapaa	128	0	0	0		0	0	0	0	0
233	1	144	69	-1	254	351	4.7	30	ABplpapppp	279	-126	0	0		0	0	0	0	0
234	1	286	145	-1	669	284	13.3	27	ABalaapaaa	50	0	0	0		0	0	0	0	0
235	1	72	177	-1	203	197	9.5	38	Eprp	381	168	0	0		0	0	0	0	0
236	1	312	186	-1	81	231	20.0	39	Caapa	385	-127	0	0		0	0	0	0	0
237	1	52	247	-1	566	249	3.8	27	ABarapaaaa	265	-1306	0	0		0	0	0	0	0
238	1	37	298	-1	480	402	18.4	31	ABalppppap	254	412	0	0		0	0	0	0	0
239	1	112	316	-1	101	293	8.3	28	ABplappppp	210	-272	0	0		0	0	0	0	0
240	1	26	55	200	286	187	22.3	36	ABarpppap	356	799	0	0		0	0	0	0	0
241	1	212	320	-1	339	164	22.6	35	ABarpppaa	346	176	0	0		0	0	0	0	0
242	1	192	216	-1	611	375	9.6	31	ABalpaapaa	-69	0	0	0		0	0	0	0	0
243	1	91	281	-1	328	365	5.7	28	ABplpapapp	269	-798	0	0		0	0	0	0	0
244	1	251	174	-1	228	363	6.2	27	ABplppppaa	-92	0	0	0		0	0	0	0	0
245	1	200	264	-1	286	158	4.4	30	ABprpapppp	259	122	0	0		0	0	0	0	0
246	1	158	50	-1	223	114	5.4	30	ABprpppapa	287	-323	0	0		0	0	0	0	0
247	1	14	37	-1	424	171	8.0	30	ABprpapaap	299	391	0	0		0	0	0	0	0
248	1	183	310	-1	353	210	12.7	34	Earpa	341	-21	0	0		0	0	0	0	0
249	1	132	230	-1	365	221	16.5	33	Earap	-215	0	0	0		0	0	0	0	0
250	1	275	256	-1	517	252	12.6	30	MSpaapaa	208	-186	0	0		0	0	0	0	0
251	1	205	279	-1	391	369	17.3	32	MSapapp	305	19	0	0		0	0	0	0	0
252	1	117	295	-1	581	254	24.5	33	ABarpapaaa	284	76	0	0		0	0	0	0	0
253	1	277	194	-1	540	315	22.8	30	ABarpaaaap	246	-886	0	0		0	0	0	0	0
254	1	287	164	-1	261	253	17.3	37	Eplaa	373	66	0	0		0	0	0	0	0
255	1	129	205	-1	489	176	5.4	28	ABarappapa	-164	0	0	0		0	0	0	0	0
256	1	25	190	-1	399	140	19.5	30	ABprapaaaa	256	156	0	0		0	0	0	0	0
257	1	306	176	-1	206	163	4.4	29	ABprpppppp	251	505	0	0		0	0	0	0	0
258	1	105	66	-1	360	189	5.5	30	ABprpappap	276	-220	0	0		0	0	0	0	0
259	1	156	251	-1	595	295	22.8	30	ABarpaaaaa	301	1121	0	0		0	0	0	0	0
260	1	237	104	-1	527	156	17.6	31	ABpraaappa	279	-219	0	0		0	0	0	0	0
261	1	198	8	-1	435	120	15.4	29	ABprpaapap	62	0	0	0		0	0	0	0	0
262	1	18	47	-1	365	91	15.0	32	ABpraapppp	215	0	0	0		0	0	0	0	0
263	1	70	311	-1	147	300	4.3	30	ABplpppppp	269	841	0	0		0	0	0	0	0
264	1	60	106	-1	182	109	7.5	35	ABprapppp	685	0	0	0		0	0	0	0	0
265	1	39	294	-1	306	89	8.6	29	ABprpppaaa	264	931	0	0		0	0	0	0	0
266	1	95	29	-1	322	116	6.2	29	ABprppppaa	225	-863	0	0		0	0	0	0	0
267	1	291	248	-1	430	151	11.2	30	ABprppaaaa	266	503	0	0		0	0	0	0	0
268	1	151	229	-1	512	288	18.5	32	MSaaaapp	308	-793	0	0		0	0	0	0	0
269	1	9	315	-1	181	237	12.2	39	Eplp	387	-58	0	0		0	0	0	0	0
270	1	299	224	-1	518	362	4.5	29	ABalpaaapp	358	0	0	0		0	0	0	0	0
271	1	260	213	-1	513	432	21.9	31	ABplaapaaa	250	0	0	0		0	0	0	0	0
272	1	61	202	-1	538	266	5.6	28	ABarapaapa	262	1089	0	0		0	0	0	0	0
273	1	130	46	-1	192	370	8.1	29	ABplpppaap	23	0	0	0		0	0	0	0	0
274	1	193	58	-1	452	437	11.3	31	ABplpaaaaa	149	0	0	0		0	0	0	0	0
275	1	211	3	-1	199	271	6.7	34	Capap	343	564	0	0		0	0	0	0	0
276	1	48	286	-1	449	215	22.9	34	ABarpapapp	331	1039	0	0		0	0	0	0	0
277	1	186	207	-1	176	335	20.0	29	ABplapappp	262	327	0	0		0	0	0	0	0
278	1	207	185	-1	100	134	14.0	38	Cpapa	377	1079	0	0		0	0	0	0	0
279	1	204	197	-1	200	190	14.7	34	Eprap	324	-201	0	0		0	0	0	0	0
280	1	12	113	-1	669	301	17.3	30	ABalaaappl	-77	0	0	0		0	0	0	0	0
281	1	271	73	-1	438	400	25.2	34	ABplaapapa	157	0	0	0		0	0	0	0	0
282	1	263	155	-1	419	399	5.8	30	ABalppappp	257	1609	0	0		0	0	0	0	0
283	1	122	111	-1	534	202	20.5	31	ABalappppp	268	408	0	0		0	0	0	0	0
284	1	113	245	-1	198	150	24.3	40	Cpaaa	406	625	0	0		0	0	0	0	0
285	1	305	289	-1	336	265	15.6	35	Ealap	346	-77	0	0		0	0	0	0	0
286	1	119	91	-1	450	158	17.5	30	ABprpaapaa	296	93	0	0		0	0	0	0	0
287	1	187	227	-1	534	255	22.3	30	ABarpaapaa	267	404	0	0		0	0	0	0	0
288	1	143	11	-1	333	334	4.4	26	ABplpappap	187	1239	0	0		0	0	0	0	0
289	1	162	136	-1	126	139	21.6	40	Cpaap	402	375	0	0		0	0	0	0	0
290	1	290	5	-1	457	356	21.5	31	ABplaaapaa	262	-480	0	0		0	0	0	0	0
291	1	23	173	-1	283	215	13.4	37	Earpp	369	-1200	0	0		0	0	0	0	0
292	1	275	215	-1	479	251	14.0	29	MSpaapap	229	129	0	0		0	0	0	0	0
293	1	68	154	-1	490	139	21.5	33	ABpraapapp	146	0	0	0		0	0	0	0	0
294	1	107	96	-1	613	195	9.3	29	ABalaapapp	290	327	0	0		0	0	0	0	0
295	1	110	240	-1	361	352	10.1	31	MSappap	312	-273	0	0		0	0	0	0	0
296	1	153	284	-1	333	98	18.5	35	ABprapaap	320	64	0	0		0	0	0	0	0
297	1	311	235	-1	462	305	17.7	30	MSaaapap	294	102	0	0		0	0	0	0	0
298	1	218	257	-1	250	335	14.5	34	Dapa	335	369	0	0		0	0	0	0	0
299	1	303	283	-1	281	121	23.5	36	ABarppppa	378	0	0	0		0	0	0	0	0
300	1	89	120	-1	303	353	4.5	30	ABplpapppa	307	-1501	0	0		0	0	0	0	0
301	1	8	159	-1	206	77	14.4	29	ABprapappp	242	-783	0	0		0	0	0	0	0
302	1	298	86	-1	403	121	8.9	29	ABprppaapa	114	0	0	0		0	0	0	0	0
303	1	7	119	-1	468	415	23.3	32	ABplaapaap	192	0	0	0		0	0	0	0	0
304	1	265	233	-1	379	165	23.5	35	ABarpapppp	355	509	0	0		0	0	0	0	0
305	1	233	125	-1	268	390	7.6	30	ABplppaapp	-104	0	0	0		0	0	0	0	0
306	1	2	258	-1	638	222	17.6	30	ABalaapppa	294	0	0	0		0	0	0	0	0
307	1	201	59	-1	535	442	17.5	30	ABalpppaap	271	809	0	0		0	0	0	0	0
308	1	94	97	-1	234	387	18.6	30	ABplappaaa	308	-288	0	0		0	0	0	0	0
309	1	114	254	-1	277	124	5.6	29	ABprppppap	273	43	0	0		0	0	0	0	0
310	1	8	128	-1	227	71	19.3	32	ABprapappa	309	173	0	0		0	0	0	0	0
311	1	195	127	-1	196	236	22.4	37	Caaaa	301	-760	0	0		0	0	0	0	0
312	1	142	250	-1	305	334	16.6	33	MSapppp	285	254	0	0		0	0	0	0	0
313	1	185	123	-1	414	187	19.5	33	ABarpapppa	265	180	0	0		0	0	0	0	0
314	1	82	321	-1	265	165	10.6	34	Dppp	338	174	0	0		0	0	0	0	0
315	1	280	249	-1	509	208	4.2	29	ABarappaaa	81	0	0	0		0	0	0	0	0
316	1	189	90	-1	120	237	23.9	42	Caaap	422	1015	0	0		0	0	0	0	0
317	1	269	189	-1	563	436	19.4	32	ABalpppaaa	267	362	0	0		0	0	0	0	0
318	1	219	19	-1	663	250	14.4	27	ABalaappaa	255	393	0	0		0	0	0	0	0
319	1	276	208	-1	586	250	21.3	32	ABalapppap	324	217	0	0		0	0	0	0	0
320	1	121	282	-1	170	297	10.7	36	Cappa	349	-295	0	0		0	0	0	0	0
