# Supplementary material for: The AP-2 Transcription Factor APTF-2 Is Required for Neuroblast and Epidermal Morphogenesis in Caenorhabditis elegans Embryogenesis
Source: PLoS Genet. 2016 May 13;12(5):e1006048. doi: 10.1371/journal.pgen.1006048 (PMC4866721; doi:10.1371/journal.pgen.1006048)
Supplement: S6 Text — (ZIP) [file pgen.1006048.s034.zip › nuclei/t127-nuclei]

1	1	195	270	-1	628	244	20.1	32	Nuc121_20_611_255	293	-61	0	0		0	0	0	0	0
2	1	220	289	-1	105	253	5.7	34	Cpppp	342	434	0	0		0	0	0	0	0
3	1	275	318	-1	206	275	7.3	34	Capap	324	-330	0	0		0	0	0	0	0
4	1	46	187	-1	77	181	10.5	37	Cpapp	359	-455	0	0		0	0	0	0	0
5	1	290	80	-1	454	352	21.6	31	ABplaaapaa	317	212	0	0		0	0	0	0	0
6	1	101	159	-1	415	413	11.3	29	ABplpaaaap	388	0	0	0		0	0	0	0	0
7	1	166	286	-1	557	279	15.2	33	MSpaaaap	300	1932	0	0		0	0	0	0	0
8	1	261	130	-1	443	124	15.4	29	ABprpaapap	-246	0	0	0		0	0	0	0	0
9	1	29	59	-1	536	160	14.7	36	ABpraaapa	197	0	0	0		0	0	0	0	0
10	1	227	214	-1	556	439	14.4	30	ABalppaaap	263	87	0	0		0	0	0	0	0
11	1	288	306	-1	337	331	4.5	28	ABplpappap	198	656	0	0		0	0	0	0	0
12	0	188	-1	-1	357	252	24.1	33		302	146	0	0		0	0	0	0	0
13	1	37	321	-1	182	297	23.4	38	ABarppapp	381	1256	0	0		0	0	0	0	0
14	1	200	197	-1	584	236	11.1	31	MSppaaa	305	189	0	0		0	0	0	0	0
15	1	85	98	-1	152	354	8.3	31	ABplpppapa	290	239	0	0		0	0	0	0	0
16	1	135	216	-1	616	287	18.9	30	ABalapppaa	3	0	0	0		0	0	0	0	0
17	1	119	307	-1	510	414	16.9	31	ABalppppaa	224	165	0	0		0	0	0	0	0
18	1	171	20	-1	606	250	5.6	28	ABaraaappa	297	0	0	0		0	0	0	0	0
19	1	318	29	-1	664	252	14.2	28	ABalaappaa	344	0	0	0		0	0	0	0	0
20	1	137	3	-1	632	375	8.0	30	ABalpaaaaa	95	0	0	0		0	0	0	0	0
21	1	73	274	-1	553	283	10.6	30	ABaraappap	287	-1366	0	0		0	0	0	0	0
22	1	202	200	-1	547	223	11.9	29	MSppaap	291	64	0	0		0	0	0	0	0
23	1	199	229	-1	309	417	10.0	28	ABplppapaa	-97	0	0	0		0	0	0	0	0
24	1	22	52	-1	465	198	8.3	28	ABprpapaaa	60	0	0	0		0	0	0	0	0
25	1	31	2	-1	573	372	8.6	35	ABalpaapap	341	-179	0	0		0	0	0	0	0
26	1	64	153	-1	532	193	6.5	29	ABarapppap	-168	0	0	0		0	0	0	0	0
27	1	44	279	-1	365	376	21.1	32	ABplapaaaa	207	92	0	0		0	0	0	0	0
28	1	143	11	-1	406	451	19.7	29	ABplaappaa	7	0	0	0		0	0	0	0	0
29	1	266	276	-1	324	113	6.5	29	ABprppppaa	251	716	0	0		0	0	0	0	0
30	1	61	160	-1	422	92	12.5	29	ABprpaappp	308	0	0	0		0	0	0	0	0
31	1	39	201	-1	540	360	23.6	31	ABplaaaaaa	253	152	0	0		0	0	0	0	0
32	1	104	96	-1	420	453	11.8	28	ABplpaaapa	230	-30	0	0		0	0	0	0	0
33	1	69	228	-1	585	352	23.3	33	ABalapapap	318	86	0	0		0	0	0	0	0
34	1	79	85	-1	436	268	6.4	30	MSpapaaa	257	84	0	0		0	0	0	0	0
35	1	48	296	-1	313	81	13.0	30	ABprppappa	271	833	0	0		0	0	0	0	0
36	1	201	125	-1	357	290	5.1	29	MSaapapp	219	-801	0	0		0	0	0	0	0
37	1	247	118	-1	427	170	8.1	29	ABprpapaap	256	393	0	0		0	0	0	0	0
38	1	113	188	-1	407	437	16.2	29	ABplpaapap	270	397	0	0		0	0	0	0	0
39	1	38	90	-1	590	403	13.5	31	ABalaaaalp	297	-235	0	0		0	0	0	0	0
40	1	213	298	-1	558	287	21.1	30	ABarpaaapa	276	-158	0	0		0	0	0	0	0
41	1	28	231	-1	611	387	20.6	30	ABalapaapa	257	0	0	0		0	0	0	0	0
42	1	81	93	-1	456	305	14.6	32	MSaaapp	185	0	0	0		0	0	0	0	0
43	1	74	195	-1	508	335	15.7	32	MSaaapaa	327	-998	0	0		0	0	0	0	0
44	1	212	293	-1	392	268	23.4	34	ABarpaappp	340	-856	0	0		0	0	0	0	0
45	1	197	111	-1	536	314	7.3	30	ABaraapaap	339	0	0	0		0	0	0	0	0
46	1	273	95	-1	195	370	8.3	30	ABplpppaap	298	1090	0	0		0	0	0	0	0
47	1	262	144	-1	371	87	14.8	31	ABpraapppp	35	0	0	0		0	0	0	0	0
48	0	204	-1	-1	433	220	14.5	27		258	125	0	0		0	0	0	0	0
49	1	127	158	-1	462	110	11.7	28	ABprpaaapp	-26	0	0	0		0	0	0	0	0
50	1	246	71	-1	226	116	5.4	30	ABprpppapa	287	654	0	0		0	0	0	0	0
51	1	50	56	-1	356	107	6.8	28	ABprppaapp	259	787	0	0		0	0	0	0	0
52	1	60	327	-1	671	338	15.3	29	ABalaaapar	286	298	0	0		0	0	0	0	0
53	1	165	133	-1	649	379	17.9	29	ABalapaaaa	288	-1023	0	0		0	0	0	0	0
54	1	11	147	-1	445	168	22.8	33	ABarpappap	335	189	0	0		0	0	0	0	0
55	1	240	190	-1	257	196	22.1	33	ABarpppapp	278	514	0	0		0	0	0	0	0
56	1	217	121	-1	505	407	8.5	30	ABalpapapa	304	621	0	0		0	0	0	0	0
57	1	98	155	-1	370	146	13.6	30	Dpaa	290	326	0	0		0	0	0	0	0
58	1	274	81	-1	447	433	11.3	30	ABplpaaaaa	439	0	0	0		0	0	0	0	0
59	1	307	288	-1	533	442	17.5	30	ABalpppaap	269	201	0	0		0	0	0	0	0
60	1	32	127	-1	384	446	13.1	28	ABplpaaapp	198	0	0	0		0	0	0	0	0
61	1	21	24	-1	436	226	7.3	32	ABarapappp	246	0	0	0		0	0	0	0	0
62	1	146	13	-1	493	185	20.9	30	ABarpappaa	252	741	0	0		0	0	0	0	0
63	1	83	227	-1	371	413	11.2	29	ABplppaaaa	286	112	0	0		0	0	0	0	0
64	1	55	209	-1	433	191	13.5	31	MSpppaa	233	641	0	0		0	0	0	0	0
65	1	193	165	-1	297	204	5.7	34	MSpappp	347	-832	0	0		0	0	0	0	0
66	1	258	183	-1	360	186	5.6	30	ABprpappap	269	356	0	0		0	0	0	0	0
67	1	97	162	-1	448	154	5.6	29	ABarappapp	279	-1523	0	0		0	0	0	0	0
68	1	206	242	-1	76	266	13.7	37	Caapp	372	-573	0	0		0	0	0	0	0
69	1	233	141	-1	259	351	4.7	31	ABplpapppp	251	768	0	0		0	0	0	0	0
70	1	173	119	-1	412	427	7.8	28	ABplpapaaa	262	901	0	0		0	0	0	0	0
71	1	62	251	302	548	369	14.4	33	MSapaaa	212	-555	0	0		0	0	0	0	0
72	1	5	166	-1	592	180	18.2	31	ABpraapaaa	292	-236	0	0		0	0	0	0	0
73	1	281	156	-1	441	408	24.7	33	ABplaapapa	290	-514	0	0		0	0	0	0	0
74	1	34	215	-1	325	398	7.3	27	ABplppaapa	250	251	0	0		0	0	0	0	0
75	1	118	196	-1	320	302	4.5	29	MSaappa	237	1162	0	0		0	0	0	0	0
76	1	161	33	-1	489	448	13.2	31	ABalppaapp	304	-53	0	0		0	0	0	0	0
77	1	16	213	-1	199	367	21.4	32	ABplapappa	318	60	0	0		0	0	0	0	0
78	1	26	314	-1	171	95	11.7	29	ABprappapp	94	0	0	0		0	0	0	0	0
79	1	7	217	-1	611	282	14.3	30	MSpaaaaa	-13	0	0	0		0	0	0	0	0
80	1	93	222	-1	649	377	14.5	30	ABalaaapal	281	-753	0	0		0	0	0	0	0
81	1	82	283	-1	557	412	6.4	29	ABalpapaaa	332	0	0	0		0	0	0	0	0
82	1	103	325	-1	622	350	21.8	28	ABalapapaa	262	414	0	0		0	0	0	0	0
83	1	159	108	-1	451	410	8.5	28	ABalppappa	-117	0	0	0		0	0	0	0	0
84	1	2	43	-1	506	176	10.8	29	ABprpaaaaa	157	0	0	0		0	0	0	0	0
85	1	134	233	-1	341	432	12.5	29	ABplpaappp	277	0	0	0		0	0	0	0	0
86	1	302	184	-1	402	125	8.8	27	ABprppaapa	320	0	0	0		0	0	0	0	0
87	1	125	294	-1	384	92	10.4	30	ABprppapaa	23	0	0	0		0	0	0	0	0
88	1	172	285	-1	577	418	10.0	29	ABalpaappa	282	-619	0	0		0	0	0	0	0
89	1	70	91	-1	256	147	4.5	29	ABprpppppa	295	-135	0	0		0	0	0	0	0
90	1	316	301	-1	112	238	23.4	40	Caaap	403	223	0	0		0	0	0	0	0
91	1	286	263	-1	454	162	17.6	30	ABprpaapaa	289	-13	0	0		0	0	0	0	0
92	1	117	193	-1	366	149	17.7	33	MSppppp	286	-161	0	0		0	0	0	0	0
93	1	86	83	-1	662	354	10.5	28	ABalaaaarl	64	0	0	0		0	0	0	0	0
94	1	84	88	148	595	323	11.8	32	ABaraaaap	19	0	0	0		0	0	0	0	0
95	1	19	245	-1	400	350	5.3	33	ABplpappaa	333	-1170	0	0		0	0	0	0	0
96	1	294	86	-1	615	194	9.5	30	ABalaapapp	299	298	0	0		0	0	0	0	0
97	1	308	173	-1	234	384	19.0	31	ABplappaaa	276	450	0	0		0	0	0	0	0
98	1	223	317	-1	280	345	22.9	34	ABplapapaa	291	427	0	0		0	0	0	0	0
99	1	181	297	-1	377	160	7.2	30	ABprpapapp	243	272	0	0		0	0	0	0	0
100	1	115	224	-1	183	382	11.1	28	ABplppappp	163	0	0	0		0	0	0	0	0
101	1	30	124	-1	183	321	4.6	29	ABplpppppa	257	-189	0	0		0	0	0	0	0
102	1	4	240	-1	593	284	10.2	30	ABaraappaa	272	0	0	0		0	0	0	0	0
103	1	177	236	-1	496	242	18.5	34	MSpaaapp	343	1195	0	0		0	0	0	0	0
104	1	260	72	-1	532	155	18.2	32	ABpraaappa	303	-242	0	0		0	0	0	0	0
105	1	136	300	-1	220	338	23.1	33	ABplapapap	290	-1140	0	0		0	0	0	0	0
106	1	264	28	206	186	108	8.5	34	ABprapppp	332	318	0	0		0	0	0	0	0
107	1	76	142	-1	323	311	21.8	33	ABplaaappp	299	-202	0	0		0	0	0	0	0
108	1	1	97	-1	467	277	10.5	29	ABaraapppp	147	0	0	0		0	0	0	0	0
109	1	131	262	328	382	234	6.4	32	MSpapap	307	0	0	0		0	0	0	0	0
110	1	139	258	-1	498	142	12.6	30	ABprpaaaap	276	410	0	0		0	0	0	0	0
111	1	283	182	-1	536	207	21.1	31	ABalappppp	306	-543	0	0		0	0	0	0	0
112	1	219	37	-1	505	390	4.7	29	ABalpapaap	289	305	0	0		0	0	0	0	0
113	1	280	203	-1	668	306	17.1	30	ABalaaappl	249	-390	0	0		0	0	0	0	0
114	1	105	191	-1	453	323	10.4	30	MSaapaaa	285	-170	0	0		0	0	0	0	0
115	1	43	31	-1	635	336	8.5	28	ABaraaaaaa	-89	0	0	0		0	0	0	0	0
116	1	108	272	281	645	338	18.6	34	ABalappaa	196	0	0	0		0	0	0	0	0
117	1	158	14	-1	483	238	8.3	29	ABarapappa	31	0	0	0		0	0	0	0	0
118	1	114	269	-1	499	399	12.5	31	ABalppapaa	304	41	0	0		0	0	0	0	0
119	1	303	194	-1	473	418	23.1	32	ABplaapaap	321	-582	0	0		0	0	0	0	0
120	1	300	131	-1	306	355	4.4	31	ABplpapppa	435	0	0	0		0	0	0	0	0
121	1	132	32	-1	584	288	5.4	31	ABaraaapap	-106	0	0	0		0	0	0	0	0
122	1	63	76	-1	491	334	8.4	29	ABalpapppa	262	355	0	0		0	0	0	0	0
123	1	313	241	-1	417	188	19.8	33	ABarpapppa	333	177	0	0		0	0	0	0	0
124	1	160	171	-1	644	300	13.2	29	ABalaaaarr	282	522	0	0		0	0	0	0	0
125	1	305	136	-1	272	391	7.8	29	ABplppaapp	174	0	0	0		0	0	0	0	0
126	1	211	221	-1	584	330	16.7	32	MSaaaaap	305	51	0	0		0	0	0	0	0
127	1	311	129	-1	186	239	22.5	38	Caaaa	380	-120	0	0		0	0	0	0	0
128	1	310	157	-1	219	73	19.3	32	ABprapappa	267	19	0	0		0	0	0	0	0
129	1	186	54	-1	515	273	9.5	30	ABaraapppa	186	0	0	0		0	0	0	0	0
130	1	100	210	-1	521	453	11.8	27	ABalppaapa	210	600	0	0		0	0	0	0	0
131	1	20	12	-1	572	225	6.9	29	ABaraaappp	252	971	0	0		0	0	0	0	0
132	1	174	6	-1	462	154	12.4	28	ABprpaaapa	268	1092	0	0		0	0	0	0	0
133	1	138	138	-1	408	339	22.4	33	ABplaaapap	321	978	0	0		0	0	0	0	0
134	1	147	250	-1	126	328	6.4	27	ABplpppapp	0	0	0	0		0	0	0	0	0
135	1	221	211	-1	282	282	5.2	34	MSaappp	328	-1406	0	0		0	0	0	0	0
136	1	289	139	-1	123	141	21.8	40	Cpaap	404	961	0	0		0	0	0	0	0
137	1	71	38	-1	372	390	5.5	31	ABplpapapa	313	-65	0	0		0	0	0	0	0
138	1	210	74	-1	477	344	4.5	31	ABalpappap	-40	0	0	0		0	0	0	0	0
139	1	231	116	-1	232	117	16.2	32	ABprappapa	297	1101	0	0		0	0	0	0	0
140	1	194	304	-1	339	92	10.5	28	ABprppapap	367	0	0	0		0	0	0	0	0
141	1	89	185	-1	540	415	9.7	30	ABalpaappp	504	0	0	0		0	0	0	0	0
142	1	121	87	-1	589	172	13.2	32	ABpraaaaa	324	-1309	0	0		0	0	0	0	0
143	1	107	244	-1	603	205	15.8	31	ABalaapppp	248	-1214	0	0		0	0	0	0	0
144	1	53	246	-1	511	288	21.9	30	ABarpaaapp	266	105	0	0		0	0	0	0	0
145	1	234	17	-1	669	282	13.4	27	ABalaapaaa	61	0	0	0		0	0	0	0	0
146	1	144	109	-1	650	248	11.2	29	ABalaapaap	290	1348	0	0		0	0	0	0	0
147	1	203	292	-1	540	256	16.6	30	MSpaaapa	155	0	0	0		0	0	0	0	0
148	1	65	67	-1	174	195	5.6	37	Cppap	85	0	0	0		0	0	0	0	0
149	1	49	27	-1	490	308	11.9	29	ABaraapapp	188	0	0	0		0	0	0	0	0
150	1	163	101	-1	312	237	22.8	38	ABarppaap	383	886	0	0		0	0	0	0	0
151	1	58	25	207	548	168	10.1	35	ABpraaaap	204	81	0	0		0	0	0	0	0
152	1	52	234	-1	622	313	4.5	29	ABaraaapaa	390	0	0	0		0	0	0	0	0
153	1	9	21	-1	358	97	22.6	34	ABprapaaap	325	-1043	0	0		0	0	0	0	0
154	1	293	150	-1	491	143	21.5	32	ABpraapapp	281	1109	0	0		0	0	0	0	0
155	1	282	137	-1	418	394	6.0	30	ABalppappp	291	-1201	0	0		0	0	0	0	0
156	1	229	143	-1	556	171	21.4	31	ABpraapaap	306	395	0	0		0	0	0	0	0
157	1	96	9	-1	401	116	12.6	27	ABprppaaap	-179	0	0	0		0	0	0	0	0
158	1	164	295	-1	546	208	24.9	35	ABarpapaap	316	136	0	0		0	0	0	0	0
159	1	301	22	-1	194	72	14.2	29	ABprapappp	270	-772	0	0		0	0	0	0	0
160	1	155	8	-1	152	357	18.4	33	ABplappapa	315	324	0	0		0	0	0	0	0
161	1	190	199	-1	432	320	6.8	33	ABalpapppp	326	140	0	0		0	0	0	0	0
162	1	175	174	-1	353	416	21.4	34	ABplaappap	343	243	0	0		0	0	0	0	0
163	1	141	99	-1	192	373	15.4	31	ABplappaap	59	0	0	0		0	0	0	0	0
164	1	254	226	-1	261	250	17.0	37	Eplaa	340	172	0	0		0	0	0	0	0
165	1	95	248	-1	229	86	10.3	34	ABprapppa	341	8	0	0		0	0	0	0	0
166	1	228	104	-1	327	236	4.7	30	MSpappa	154	0	0	0		0	0	0	0	0
167	1	18	92	-1	551	333	18.5	32	MSaaaapa	302	-259	0	0		0	0	0	0	0
168	1	191	330	-1	592	418	16.3	29	ABalppaaaa	240	1277	0	0		0	0	0	0	0
169	1	23	212	-1	320	154	10.1	32	Dpap	324	553	0	0		0	0	0	0	0
170	1	154	189	-1	430	125	6.8	27	ABprpapapa	264	111	0	0		0	0	0	0	0
171	1	35	30	-1	148	345	13.0	34	ABplapppa	-322	0	0	0		0	0	0	0	0
172	1	226	102	-1	111	325	12.6	29	ABplappppa	334	0	0	0		0	0	0	0	0
173	1	291	39	-1	286	216	13.6	34	Earpp	346	0	0	0		0	0	0	0	0
174	1	244	176	-1	233	359	6.6	28	ABplppppaa	270	-761	0	0		0	0	0	0	0
175	1	57	62	-1	294	411	14.2	32	ABplaapppp	100	0	0	0		0	0	0	0	0
176	1	257	66	-1	217	163	4.2	30	ABprpppppp	307	-57	0	0		0	0	0	0	0
177	1	235	84	-1	200	192	9.7	38	Eprp	365	-113	0	0		0	0	0	0	0
178	1	6	284	-1	116	210	6.2	37	Cpppa	400	0	0	0		0	0	0	0	0
179	1	75	259	-1	487	195	16.8	31	MSppapp	316	160	0	0		0	0	0	0	0
180	1	45	247	-1	522	396	21.0	31	ABalapappp	315	749	0	0		0	0	0	0	0
181	1	13	287	-1	463	418	15.5	30	ABplpaapaa	272	1408	0	0		0	0	0	0	0
182	1	40	106	-1	271	387	18.2	32	ABplapaapp	156	0	0	0		0	0	0	0	0
183	1	17	7	-1	639	396	11.8	30	ABalaaaala	419	0	0	0		0	0	0	0	0
184	1	122	34	-1	249	81	14.2	29	ABprappaap	123	0	0	0		0	0	0	0	0
185	1	278	164	-1	101	134	13.8	38	Cpapa	23	0	0	0		0	0	0	0	0
186	1	236	36	-1	80	237	19.3	39	Caapa	379	169	0	0		0	0	0	0	0
187	1	170	47	-1	652	264	16.5	30	ABalaaappr	285	-284	0	0		0	0	0	0	0
188	1	185	275	-1	554	402	18.7	31	ABalapaapp	289	-352	0	0		0	0	0	0	0
189	1	317	115	-1	564	436	18.8	30	ABalpppaaa	242	650	0	0		0	0	0	0	0
190	1	256	180	-1	403	138	19.7	31	ABprapaaaa	256	145	0	0		0	0	0	0	0
191	1	67	282	-1	178	143	4.3	27	ABprpppapp	243	922	0	0		0	0	0	0	0
192	1	153	255	-1	563	393	22.7	33	ABalapappa	72	0	0	0		0	0	0	0	0
193	1	189	220	-1	565	383	4.8	28	ABalpaaapa	160	0	0	0		0	0	0	0	0
194	1	253	5	-1	542	322	23.5	30	ABarpaaaap	272	368	0	0		0	0	0	0	0
195	1	128	218	-1	371	438	16.4	31	ABplpaappa	295	1476	0	0		0	0	0	0	0
196	1	232	15	-1	509	243	4.8	27	ABarapapaa	133	0	0	0		0	0	0	0	0
197	1	279	319	-1	202	195	14.9	34	Eprap	339	173	0	0		0	0	0	0	0
198	1	230	103	-1	419	98	17.0	31	ABpraapppa	-25	0	0	0		0	0	0	0	0
199	1	36	19	-1	399	182	11.5	31	MSpppap	244	0	0	0		0	0	0	0	0
200	1	240	277	-1	312	185	22.4	32	ABarpppapa	319	187	0	0		0	0	0	0	0
201	1	156	122	-1	611	357	14.6	28	MSaaaaaa	96	0	0	0		0	0	0	0	0
202	1	272	145	-1	538	263	5.6	28	ABarapaapa	142	0	0	0		0	0	0	0	0
203	1	209	78	-1	587	220	19.5	29	ABalappppa	81	0	0	0		0	0	0	0	0
204	1	124	252	-1	277	95	11.1	29	ABprppappp	42	0	0	0		0	0	0	0	0
205	1	255	58	-1	489	171	5.3	30	ABarappapa	466	0	0	0		0	0	0	0	0
206	1	116	223	-1	438	128	20.3	32	ABpraappap	103	0	0	0		0	0	0	0	0
207	1	277	299	-1	173	335	19.8	29	ABplapappp	276	252	0	0		0	0	0	0	0
208	1	319	329	-1	591	251	21.6	32	ABalapppap	290	-319	0	0		0	0	0	0	0
209	1	187	51	-1	648	300	21.0	30	ABalappap	301	454	0	0		0	0	0	0	0
210	1	72	230	-1	452	449	18.6	31	ABalpppapp	155	0	0	0		0	0	0	0	0
211	1	216	261	-1	400	386	22.5	32	ABplaapapp	320	503	0	0		0	0	0	0	0
212	1	152	280	-1	324	145	14.7	31	Dppa	304	105	0	0		0	0	0	0	0
213	1	271	55	-1	513	433	21.9	31	ABplaapaaa	-123	0	0	0		0	0	0	0	0
214	1	87	331	-1	354	253	21.9	32	ABarppaaa	220	136	0	0		0	0	0	0	0
215	1	292	128	-1	474	252	14.2	29	MSpaapap	288	761	0	0		0	0	0	0	0
216	1	242	63	-1	608	365	10.1	30	ABalpaapaa	-107	0	0	0		0	0	0	0	0
217	1	66	100	-1	631	288	8.7	29	ABaraaaaap	291	452	0	0		0	0	0	0	0
218	1	198	140	-1	488	364	24.1	35	ABplaaaaap	350	278	0	0		0	0	0	0	0
219	1	109	290	-1	573	194	7.0	28	ABarapppaa	257	622	0	0		0	0	0	0	0
220	1	51	322	-1	384	298	10.4	30	MSaapaap	300	646	0	0		0	0	0	0	0
221	1	24	256	-1	494	453	17.7	30	ABalpppapa	282	-584	0	0		0	0	0	0	0
222	1	33	10	-1	176	258	16.8	34	Eplap	329	414	0	0		0	0	0	0	0
223	1	182	45	-1	400	352	11.9	32	MSappaa	318	1091	0	0		0	0	0	0	0
224	1	270	40	-1	523	360	4.4	28	ABalpaaapp	276	-43	0	0		0	0	0	0	0
225	1	77	132	-1	464	371	6.7	30	ABalpapapp	-33	0	0	0		0	0	0	0	0
226	1	106	267	-1	525	169	22.8	32	ABpraapapa	299	-858	0	0		0	0	0	0	0
227	1	287	305	-1	532	259	21.9	30	ABarpaapaa	302	-391	0	0		0	0	0	0	0
228	1	56	123	-1	275	169	15.7	34	Epraa	343	-14	0	0		0	0	0	0	0
229	1	268	75	-1	510	296	19.0	31	MSaaaapp	303	771	0	0		0	0	0	0	0
230	1	249	151	-1	361	217	16.6	34	Earap	-205	0	0	0		0	0	0	0	0
231	1	41	243	-1	515	161	7.5	29	ABarappppa	60	0	0	0		0	0	0	0	0
232	1	129	126	-1	115	313	16.6	32	ABplappapp	319	1287	0	0		0	0	0	0	0
233	1	304	175	-1	384	158	23.4	33	ABarpapppp	336	915	0	0		0	0	0	0	0
234	1	148	53	-1	367	336	23.4	33	ABplaaappa	323	565	0	0		0	0	0	0	0
235	1	297	16	-1	464	305	18.3	32	MSaaapap	328	58	0	0		0	0	0	0	0
236	1	184	167	-1	267	398	11.1	28	ABplppapap	112	0	0	0		0	0	0	0	0
237	1	214	219	-1	479	144	8.5	30	ABarappppp	438	0	0	0		0	0	0	0	0
238	1	54	57	-1	209	339	4.7	30	ABplppppap	277	-1121	0	0		0	0	0	0	0
239	1	110	202	-1	437	254	17.5	32	Earaa	-13	0	0	0		0	0	0	0	0
240	1	295	169	-1	363	348	10.3	31	MSappap	295	-451	0	0		0	0	0	0	0
241	1	123	181	-1	545	328	12.2	33	ABaraapapa	319	42	0	0		0	0	0	0	0
242	1	207	1	-1	469	352	13.1	30	MSapaap	308	160	0	0		0	0	0	0	0
243	1	102	249	-1	507	212	12.5	32	MSppapa	11	0	0	0		0	0	0	0	0
244	1	92	264	-1	496	125	17.8	31	ABpraaappp	307	716	0	0		0	0	0	0	0
245	1	284	320	-1	199	150	24.4	40	Cpaaa	392	578	0	0		0	0	0	0	0
246	1	112	60	-1	466	323	22.5	31	ABplaaaapp	317	209	0	0		0	0	0	0	0
247	1	237	61	-1	568	249	4.1	27	ABarapaaaa	-193	0	0	0		0	0	0	0	0
248	1	267	178	-1	433	152	11.2	30	ABprppaaaa	230	190	0	0		0	0	0	0	0
249	1	315	170	-1	508	208	4.4	29	ABarappaaa	201	78	0	0		0	0	0	0	0
250	1	312	257	-1	306	338	17.1	34	MSapppp	343	-830	0	0		0	0	0	0	0
251	1	259	260	-1	599	290	22.9	31	ABarpaaaaa	-11	0	0	0		0	0	0	0	0
252	1	162	186	-1	508	364	8.5	30	ABalpappaa	285	0	0	0		0	0	0	0	0
253	1	120	77	-1	244	397	13.4	30	ABplppappa	248	437	0	0		0	0	0	0	0
254	1	309	168	-1	284	119	6.1	29	ABprppppap	255	1651	0	0		0	0	0	0	0
255	1	111	152	-1	154	284	7.4	34	Cappp	332	332	0	0		0	0	0	0	0
256	1	250	237	-1	523	250	12.7	28	MSpaapaa	200	135	0	0		0	0	0	0	0
257	1	298	235	-1	257	337	14.7	34	Dapa	301	41	0	0		0	0	0	0	0
258	1	306	23	-1	639	224	17.5	30	ABalaapppa	-7	0	0	0		0	0	0	0	0
259	1	168	82	-1	457	208	4.8	28	ABarappaap	281	-669	0	0		0	0	0	0	0
260	1	149	163	-1	322	349	22.0	27	ABplapaaap	201	435	0	0		0	0	0	0	0
261	1	133	149	-1	237	384	9.5	28	ABplpppaaa	232	217	0	0		0	0	0	0	0
262	1	205	69	-1	597	373	4.6	30	ABalpaaaap	101	0	0	0		0	0	0	0	0
263	1	3	316	-1	419	318	17.3	32	Ealaa	289	703	0	0		0	0	0	0	0
264	1	245	232	-1	291	153	4.5	30	ABprpapppp	229	445	0	0		0	0	0	0	0
265	1	142	41	-1	401	414	19.5	33	ABalpppppp	176	0	0	0		0	0	0	0	0
266	1	68	204	-1	359	365	16.3	35	MSapppa	-193	0	0	0		0	0	0	0	0
267	0	80	-1	-1	465	265	25.1	34		316	619	0	0		0	0	0	0	0
268	1	99	315	-1	445	368	15.8	34	MSapapa	345	1105	0	0		0	0	0	0	0
269	1	167	26	-1	473	105	19.4	28	ABpraappaa	-17	0	0	0		0	0	0	0	0
270	1	91	120	-1	278	329	10.7	32	Daap	114	0	0	0		0	0	0	0	0
271	1	150	313	-1	494	290	5.2	31	ABarapaapp	643	0	0	0		0	0	0	0	0
272	1	192	18	-1	631	215	13.4	31	ABalaappap	288	153	0	0		0	0	0	0	0
273	1	25	64	-1	471	253	4.4	28	ABarapapap	-104	0	0	0		0	0	0	0	0
274	1	14	177	-1	595	325	6.5	27	ABaraapaaa	276	347	0	0		0	0	0	0	0
275	1	196	112	-1	258	100	7.4	29	ABprpppaap	239	0	0	0		0	0	0	0	0
276	1	178	65	-1	297	89	17.5	31	ABprappaaa	-142	0	0	0		0	0	0	0	0
277	1	59	114	-1	432	298	22.4	33	ABarpaappa	326	-113	0	0		0	0	0	0	0
278	1	208	110	-1	233	167	7.5	36	Cppaa	366	12	0	0		0	0	0	0	0
279	1	251	117	-1	400	364	17.4	33	MSapapp	329	565	0	0		0	0	0	0	0
280	1	176	208	-1	407	162	15.8	32	MSppppa	270	857	0	0		0	0	0	0	0
281	1	243	135	-1	334	362	5.7	29	ABplpapapp	260	388	0	0		0	0	0	0	0
282	1	320	89	-1	174	301	10.7	35	Cappa	337	499	0	0		0	0	0	0	0
283	1	299	105	-1	286	127	23.6	36	ABarppppa	345	1377	0	0		0	0	0	0	0
284	1	296	107	225	337	96	18.6	36	ABprapaap	352	-145	0	0		0	0	0	0	0
285	1	42	265	-1	285	272	13.4	35	Ealpp	429	0	0	0		0	0	0	0	0
286	1	276	291	-1	460	214	22.7	32	ABarpapapp	327	527	0	0		0	0	0	0	0
287	1	90	268	-1	382	390	8.7	30	ABplpapaap	-29	0	0	0		0	0	0	0	0
288	1	47	35	-1	382	252	10.5	31	MSpapaap	-115	0	0	0		0	0	0	0	0
289	1	285	266	-1	338	266	15.7	35	Ealap	350	629	0	0		0	0	0	0	0
290	1	157	50	-1	465	405	4.7	30	ABalppapap	288	33	0	0		0	0	0	0	0
291	1	180	324	-1	349	304	14.4	33	Ealpa	317	311	0	0		0	0	0	0	0
292	1	94	134	-1	510	216	23.9	32	ABarpapapa	316	695	0	0		0	0	0	0	0
293	1	126	154	-1	241	316	9.4	35	Capaa	324	116	0	0		0	0	0	0	0
294	1	265	253	-1	304	83	9.4	30	ABprpppaaa	277	17	0	0		0	0	0	0	0
295	1	252	73	-1	580	257	25.2	33	ABarpapaaa	322	-238	0	0		0	0	0	0	0
296	1	145	271	-1	545	213	4.6	27	ABarapaaap	225	-252	0	0		0	0	0	0	0
297	1	183	48	-1	346	150	4.8	31	ABprpapppa	281	1088	0	0		0	0	0	0	0
298	1	238	192	-1	483	401	18.4	30	ABalppppap	18	0	0	0		0	0	0	0	0
299	1	215	161	-1	419	194	4.7	29	ABprpappaa	72	0	0	0		0	0	0	0	0
300	1	80	278	-1	457	265	22.2	33	ABarpaapap	325	83	0	0		0	0	0	0	0
301	1	225	323	-1	208	295	14.4	36	Dapp	360	-560	0	0		0	0	0	0	0
302	1	218	273	-1	251	226	8.7	34	Z2	344	-1120	0	0		0	0	0	0	0
303	1	8	303	-1	450	386	19.7	31	ABalpppppa	307	-854	0	0		0	0	0	0	0
304	1	151	49	-1	339	423	9.2	24	ABplppaaap	69	0	0	0		0	0	0	0	0
305	1	140	179	-1	270	93	22.4	31	ABprapapaa	224	-771	0	0		0	0	0	0	0
306	1	12	239	-1	404	290	6.2	29	MSaapapa	146	0	0	0		0	0	0	0	0
307	1	88	79	-1	263	280	23.2	38	ABarppapa	579	0	0	0		0	0	0	0	0
308	1	130	198	-1	637	231	8.3	26	ABalaapapa	242	142	0	0		0	0	0	0	0
309	1	222	94	-1	327	266	8.7	32	Z3	313	1308	0	0		0	0	0	0	0
310	1	248	113	-1	350	213	12.5	33	Earpa	309	895	0	0		0	0	0	0	0
311	1	263	311	-1	154	299	4.4	30	ABplpppppp	291	0	0	0		0	0	0	0	0
312	1	27	46	-1	329	372	20.2	31	ABplapaapa	265	1412	0	0		0	0	0	0	0
313	1	15	146	-1	463	97	15.8	29	ABprpaappa	-142	0	0	0		0	0	0	0	0
314	1	169	42	-1	614	397	17.6	31	ABalapaaap	275	-728	0	0		0	0	0	0	0
315	1	269	205	-1	175	234	12.4	39	Eplp	389	1087	0	0		0	0	0	0	0
316	1	239	4	-1	106	295	7.6	29	ABplappppp	239	683	0	0		0	0	0	0	0
317	1	224	238	-1	322	421	18.2	34	ABplaapppa	335	-637	0	0		0	0	0	0	0
318	1	179	310	-1	510	333	22.5	33	ABplaaaapa	256	-219	0	0		0	0	0	0	0
319	1	10	172	-1	185	113	19.4	38	ABarppppp	372	55	0	0		0	0	0	0	0
320	1	241	70	-1	348	153	21.8	33	ABarpppaa	321	187	0	0		0	0	0	0	0
321	1	314	68	-1	274	162	10.8	33	Dppp	331	-1000	0	0		0	0	0	0	0
322	1	78	312	-1	324	357	11.5	32	Daaa	287	-227	0	0		0	0	0	0	0
323	1	140	308	-1	241	90	20.5	31	ABprapapap	230	168	0	0		0	0	0	0	0
