# Supplementary material for: The AP-2 Transcription Factor APTF-2 Is Required for Neuroblast and Epidermal Morphogenesis in Caenorhabditis elegans Embryogenesis
Source: PLoS Genet. 2016 May 13;12(5):e1006048. doi: 10.1371/journal.pgen.1006048 (PMC4866721; doi:10.1371/journal.pgen.1006048)
Supplement: S6 Text — (ZIP) [file pgen.1006048.s034.zip › nuclei/t128-nuclei]

1	1	242	214	-1	467	354	12.6	30	MSapaap	293	-240	0	0		0	0	0	0	0
2	1	25	146	-1	574	369	8.6	34	ABalpaapap	-28	0	0	0		0	0	0	0	0
3	1	20	331	-1	638	380	8.3	29	ABalpaaaaa	98	0	0	0		0	0	0	0	0
4	1	316	281	-1	107	296	7.5	30	ABplappppp	245	55	0	0		0	0	0	0	0
5	1	194	118	-1	541	328	22.9	31	ABarpaaaap	278	-285	0	0		0	0	0	0	0
6	1	132	84	-1	460	154	12.6	29	ABprpaaapa	244	431	0	0		0	0	0	0	0
7	1	183	115	-1	640	396	12.0	30	ABalaaaala	288	209	0	0		0	0	0	0	0
8	1	160	248	-1	153	363	18.2	33	ABplappapa	290	-381	0	0		0	0	0	0	0
9	1	157	104	-1	404	119	12.7	28	ABprppaaap	136	0	0	0		0	0	0	0	0
10	1	222	305	-1	177	263	17.7	35	Eplap	350	45	0	0		0	0	0	0	0
11	1	28	140	-1	405	455	19.4	30	ABplaappaa	0	0	0	0		0	0	0	0	0
12	1	131	107	-1	568	228	7.1	29	ABaraaappp	33	0	0	0		0	0	0	0	0
13	1	62	93	-1	493	191	20.7	29	ABarpappaa	290	-1299	0	0		0	0	0	0	0
14	1	117	123	-1	484	239	8.1	29	ABarapappa	237	359	0	0		0	0	0	0	0
15	1	196	39	-1	510	243	4.6	28	ABarapapaa	259	142	0	0		0	0	0	0	0
16	1	235	111	-1	457	309	18.2	33	MSaaapap	332	117	0	0		0	0	0	0	0
17	1	145	143	-1	667	282	13.1	27	ABalaapaaa	221	-556	0	0		0	0	0	0	0
18	1	272	135	-1	636	221	13.2	31	ABalaappap	301	-175	0	0		0	0	0	0	0
19	1	199	150	-1	398	182	11.5	31	MSpppap	-18	0	0	0		0	0	0	0	0
20	1	18	126	-1	610	254	6.0	28	ABaraaappa	-25	0	0	0		0	0	0	0	0
21	1	153	102	-1	362	101	22.5	35	ABprapaaap	350	-550	0	0		0	0	0	0	0
22	1	159	181	-1	189	79	13.7	28	ABprapappp	82	0	0	0		0	0	0	0	0
23	1	258	132	-1	639	229	17.6	29	ABalaapppa	327	0	0	0		0	0	0	0	0
24	1	61	43	-1	436	225	7.4	31	ABarapappp	256	0	0	0		0	0	0	0	0
25	1	151	120	-1	533	151	10.3	28	ABpraaaapp	197	-1177	0	0		0	0	0	0	0
26	1	269	53	-1	476	108	19.5	27	ABpraappaa	-43	0	0	0		0	0	0	0	0
27	1	149	112	-1	485	306	12.0	30	ABaraapapp	276	788	0	0		0	0	0	0	0
28	1	106	103	-1	185	128	5.5	28	ABprappppp	287	-12	0	0		0	0	0	0	0
29	1	19	100	-1	665	251	14.0	27	ABalaappaa	220	0	0	0		0	0	0	0	0
30	1	171	221	-1	153	347	12.9	34	ABplapppa	343	1229	0	0		0	0	0	0	0
31	1	115	37	-1	639	336	8.2	28	ABaraaaaaa	-101	0	0	0		0	0	0	0	0
32	1	121	16	-1	582	288	5.3	31	ABaraaapap	94	0	0	0		0	0	0	0	0
33	1	76	272	-1	492	448	13.2	30	ABalppaapp	274	-39	0	0		0	0	0	0	0
34	1	184	32	-1	244	83	13.6	28	ABprappaap	263	-185	0	0		0	0	0	0	0
35	1	288	250	-1	381	252	10.1	31	MSpapaap	316	-70	0	0		0	0	0	0	0
36	1	186	88	-1	80	245	18.8	39	Caapa	372	-142	0	0		0	0	0	0	0
37	1	112	110	-1	503	384	4.9	28	ABalpapaap	284	715	0	0		0	0	0	0	0
38	1	137	279	-1	374	387	5.3	30	ABplpapapa	289	-48	0	0		0	0	0	0	0
39	1	173	301	-1	290	219	13.8	34	Earpp	317	-387	0	0		0	0	0	0	0
40	1	224	36	-1	522	358	4.5	28	ABalpaaapp	246	539	0	0		0	0	0	0	0
41	1	265	61	-1	405	416	19.2	32	ABalpppppp	328	31	0	0		0	0	0	0	0
42	1	314	168	-1	612	393	17.5	31	ABalapaaap	289	512	0	0		0	0	0	0	0
43	1	84	86	-1	505	178	10.6	30	ABprpaaaaa	239	0	0	0		0	0	0	0	0
44	0	12	-1	-1	357	249	23.7	33		335	-213	0	0		0	0	0	0	0
45	1	223	289	-1	398	351	12.1	32	MSappaa	-620	0	0	0		0	0	0	0	0
46	1	312	44	-1	329	381	20.6	31	ABplapaapa	258	151	0	0		0	0	0	0	0
47	1	187	233	-1	647	268	16.1	30	ABalaaappr	29	0	0	0		0	0	0	0	0
48	1	297	26	-1	344	150	4.8	31	ABprpapppa	259	160	0	0		0	0	0	0	0
49	1	304	179	-1	342	427	9.2	24	ABplppaaap	88	0	0	0		0	0	0	0	0
50	1	290	192	-1	464	405	4.6	30	ABalppapap	253	-927	0	0		0	0	0	0	0
51	1	209	209	-1	648	298	20.3	29	ABalappap	292	-387	0	0		0	0	0	0	0
52	1	24	119	-1	468	199	8.4	27	ABprpapaaa	-67	0	0	0		0	0	0	0	0
53	1	234	72	-1	366	335	23.4	33	ABplaaappa	185	0	0	0		0	0	0	0	0
54	1	129	38	-1	516	271	9.6	30	ABaraapppa	-16	0	0	0		0	0	0	0	0
55	1	213	216	-1	512	432	22.4	32	ABplaapaaa	184	0	0	0		0	0	0	0	0
56	1	51	172	-1	353	109	7.0	29	ABprppaapp	250	-156	0	0		0	0	0	0	0
57	1	238	131	-1	214	335	4.9	31	ABplppppap	311	96	0	0		0	0	0	0	0
58	1	205	78	-1	486	171	5.2	30	ABarappapa	378	0	0	0		0	0	0	0	0
59	1	9	158	-1	535	159	14.8	36	ABpraaapa	6	0	0	0		0	0	0	0	0
60	1	246	64	-1	466	329	22.6	33	ABplaaaapp	255	293	0	0		0	0	0	0	0
61	1	247	98	-1	569	250	4.2	27	ABarapaaaa	237	1013	0	0		0	0	0	0	0
62	1	175	97	-1	296	414	13.9	32	ABplaapppp	60	0	0	0		0	0	0	0	0
63	1	216	154	-1	609	362	10.0	30	ABalpaapaa	-204	0	0	0		0	0	0	0	0
64	1	273	29	-1	472	251	4.3	30	ABarapapap	-136	0	0	0		0	0	0	0	0
65	1	276	258	-1	290	93	17.5	30	ABprappaaa	-47	0	0	0		0	0	0	0	0
66	1	176	8	-1	227	172	4.4	31	ABprpppppp	313	224	0	0		0	0	0	0	0
67	1	148	57	-1	182	202	5.6	37	Cppap	372	-309	0	0		0	0	0	0	0
68	1	321	326	-1	279	160	11.2	34	Dppp	322	-421	0	0		0	0	0	0	0
69	1	262	62	-1	599	375	4.7	30	ABalpaaaap	302	-736	0	0		0	0	0	0	0
70	1	320	41	-1	341	143	22.6	35	ABarpppaa	322	485	0	0		0	0	0	0	0
71	1	50	314	-1	225	119	5.4	29	ABprpppapa	248	-181	0	0		0	0	0	0	0
72	1	104	175	-1	541	155	18.4	33	ABpraaappa	48	0	0	0		0	0	0	0	0
73	1	295	186	-1	581	261	24.7	32	ABarpapaaa	261	383	0	0		0	0	0	0	0
74	1	138	164	-1	472	342	4.7	31	ABalpappap	314	237	0	0		0	0	0	0	0
75	1	229	163	-1	509	300	19.4	32	MSaaaapp	129	0	0	0		0	0	0	0	0
76	1	122	235	-1	491	330	8.2	30	ABalpapppa	48	0	0	0		0	0	0	0	0
77	1	253	227	-1	246	406	13.5	30	ABplppappa	228	134	0	0		0	0	0	0	0
78	1	203	166	-1	582	227	20.3	31	ABalappppa	299	403	0	0		0	0	0	0	0
79	1	307	65	-1	263	279	23.2	38	ABarppapa	375	730	0	0		0	0	0	0	0
80	1	5	259	-1	452	356	22.2	31	ABplaaapaa	293	28	0	0		0	0	0	0	0
81	1	58	46	-1	454	435	11.6	30	ABplpaaaaa	220	0	0	0		0	0	0	0	0
82	1	259	7	-1	461	207	4.5	28	ABarappaap	230	-886	0	0		0	0	0	0	0
83	1	93	205	-1	660	354	10.8	28	ABalaaaarl	33	0	0	0		0	0	0	0	0
84	1	177	152	-1	194	193	10.2	37	Eprp	376	-340	0	0		0	0	0	0	0
85	1	34	260	-1	438	270	6.6	29	MSpapaaa	382	0	0	0		0	0	0	0	0
86	1	96	254	-1	619	196	10.4	31	ABalaapapp	276	7	0	0		0	0	0	0	0
87	1	142	81	-1	584	171	13.7	32	ABpraaaaa	185	0	0	0		0	0	0	0	0
88	1	94	17	-1	616	323	11.4	29	ABaraaaapa	201	-811	0	0		0	0	0	0	0
89	1	282	318	-1	179	304	11.4	35	Cappa	-69	0	0	0		0	0	0	0	0
90	1	39	219	-1	594	412	12.5	30	ABalaaaalp	309	-48	0	0		0	0	0	0	0
91	1	89	68	-1	256	144	4.4	28	ABprpppppa	266	431	0	0		0	0	0	0	0
92	1	167	263	-1	545	330	18.5	32	MSaaaapa	326	-11	0	0		0	0	0	0	0
93	1	42	106	-1	450	306	14.5	32	MSaaapp	270	797	0	0		0	0	0	0	0
94	1	309	323	-1	326	272	8.5	31	Z3	311	-1497	0	0		0	0	0	0	0
95	1	46	59	-1	197	373	8.3	31	ABplpppaap	268	81	0	0		0	0	0	0	0
96	1	32	96	-1	425	457	11.9	28	ABplpaaapa	-34	0	0	0		0	0	0	0	0
97	1	108	82	-1	469	274	10.2	29	ABaraapppp	-25	0	0	0		0	0	0	0	0
98	1	15	58	-1	153	352	8.4	31	ABplpppapa	306	239	0	0		0	0	0	0	0
99	1	163	201	-1	191	380	15.5	32	ABplappaap	291	380	0	0		0	0	0	0	0
100	1	217	144	-1	628	286	8.3	30	ABaraaaaap	249	0	0	0		0	0	0	0	0
101	1	150	274	276	315	241	22.1	38	ABarppaap	276	-170	0	0		0	0	0	0	0
102	1	172	187	-1	114	330	12.1	29	ABplappppa	391	0	0	0		0	0	0	0	0
103	1	198	286	-1	422	104	17.3	31	ABpraapppa	312	67	0	0		0	0	0	0	0
104	1	166	75	-1	315	235	4.7	30	MSpappa	138	0	0	0		0	0	0	0	0
105	1	283	268	-1	280	138	23.6	38	ABarppppa	374	44	0	0		0	0	0	0	0
106	1	182	300	-1	277	396	18.4	32	ABplapaapp	325	-714	0	0		0	0	0	0	0
107	1	284	191	-1	325	90	17.0	30	ABprapaapp	237	759	0	0		0	0	0	0	0
108	1	83	12	-1	449	417	8.3	30	ABalppappa	118	0	0	0		0	0	0	0	0
109	1	146	222	-1	652	253	10.7	29	ABalaapaap	19	0	0	0		0	0	0	0	0
110	1	278	180	-1	235	172	7.7	36	Cppaa	362	-917	0	0		0	0	0	0	0
111	1	45	101	-1	537	315	7.6	30	ABaraapaap	444	0	0	0		0	0	0	0	0
112	1	275	297	-1	257	101	7.6	29	ABprpppaap	286	-130	0	0		0	0	0	0	0
113	1	310	317	-1	350	220	12.4	34	Earpa	340	94	0	0		0	0	0	0	0
114	1	277	200	-1	429	299	22.5	32	ABarpaappa	112	0	0	0		0	0	0	0	0
115	1	189	2	-1	565	434	18.6	30	ABalpppaaa	276	1	0	0		0	0	0	0	0
116	1	139	298	-1	229	123	15.8	31	ABprappapa	314	-933	0	0		0	0	0	0	0
117	1	279	122	-1	407	363	17.6	33	MSapapp	296	-294	0	0		0	0	0	0	0
118	1	37	223	-1	429	174	8.0	29	ABprpapaap	268	378	0	0		0	0	0	0	0
119	1	70	30	-1	407	430	7.9	29	ABplpapaaa	251	239	0	0		0	0	0	0	0
120	1	270	270	-1	281	336	11.1	33	Daap	321	-183	0	0		0	0	0	0	0
121	1	56	156	-1	502	404	8.4	31	ABalpapapa	163	0	0	0		0	0	0	0	0
122	1	201	34	-1	610	354	14.4	28	MSaaaaaa	-103	0	0	0		0	0	0	0	0
123	1	228	325	-1	275	173	16.2	35	Epraa	354	795	0	0		0	0	0	0	0
124	1	101	304	-1	181	328	5.3	30	ABplpppppa	434	0	0	0		0	0	0	0	0
125	1	36	130	-1	355	287	5.1	29	MSaapapp	273	-195	0	0		0	0	0	0	0
126	1	232	280	-1	119	315	16.5	31	ABplappapp	279	696	0	0		0	0	0	0	0
127	1	60	60	-1	389	445	12.7	29	ABplpaaapp	-68	0	0	0		0	0	0	0	0
128	1	215	251	-1	470	251	14.0	30	MSpaapap	265	2045	0	0		0	0	0	0	0
129	1	127	138	-1	184	239	22.6	39	Caaaa	388	-573	0	0		0	0	0	0	0
130	1	8	267	-1	444	128	15.6	29	ABprpaapap	61	0	0	0		0	0	0	0	0
131	1	120	243	-1	309	352	4.4	31	ABplpapppa	264	121	0	0		0	0	0	0	0
132	1	225	287	-1	460	376	6.8	30	ABalpapapp	273	-325	0	0		0	0	0	0	0
133	1	53	320	-1	652	370	17.8	29	ABalapaaaa	291	-670	0	0		0	0	0	0	0
134	1	292	332	-1	507	222	23.5	31	ABarpapapa	245	57	0	0		0	0	0	0	0
135	1	281	151	-1	336	360	5.6	29	ABplpapapp	240	97	0	0		0	0	0	0	0
136	1	125	66	-1	270	395	7.6	30	ABplppaapp	269	-1094	0	0		0	0	0	0	0
137	1	155	293	-1	416	400	6.0	30	ABalppappp	26	0	0	0		0	0	0	0	0
138	1	133	90	-1	407	339	22.5	31	ABplaaapap	296	-581	0	0		0	0	0	0	0
139	1	136	95	-1	124	146	22.0	40	Cpaap	399	155	0	0		0	0	0	0	0
140	1	218	324	-1	488	366	24.0	34	ABplaaaaap	269	77	0	0		0	0	0	0	0
141	1	69	153	-1	262	354	4.7	32	ABplpapppp	248	764	0	0		0	0	0	0	0
142	1	107	255	-1	323	312	22.3	33	ABplaaappp	334	837	0	0		0	0	0	0	0
143	1	156	241	-1	555	177	21.1	32	ABpraapaap	262	1651	0	0		0	0	0	0	0
144	1	47	22	-1	375	91	14.9	31	ABpraapppp	139	0	0	0		0	0	0	0	0
145	1	202	265	-1	537	263	5.7	28	ABarapaapa	260	-793	0	0		0	0	0	0	0
146	1	313	285	-1	467	100	16.1	28	ABprpaappa	279	9	0	0		0	0	0	0	0
147	1	54	229	-1	441	175	23.2	33	ABarpappap	284	426	0	0		0	0	0	0	0
148	1	94	47	-1	573	325	12.9	29	ABaraaaapp	213	132	0	0		0	0	0	0	0
149	1	261	124	-1	237	390	9.4	27	ABplpppaaa	73	0	0	0		0	0	0	0	0
150	1	154	242	-1	494	146	21.6	32	ABpraapapp	311	1108	0	0		0	0	0	0	0
151	1	230	228	-1	361	217	16.6	34	Earap	331	-771	0	0		0	0	0	0	0
152	1	255	232	-1	156	288	7.5	35	Cappp	-33	0	0	0		0	0	0	0	0
153	1	26	128	-1	536	194	6.7	29	ABarapppap	-110	0	0	0		0	0	0	0	0
154	1	293	13	-1	244	320	9.7	36	Capaa	311	130	0	0		0	0	0	0	0
155	1	57	313	-1	370	147	13.7	30	Dpaa	272	656	0	0		0	0	0	0	0
156	1	73	294	-1	441	412	24.5	34	ABplaapapa	86	0	0	0		0	0	0	0	0
157	1	128	196	-1	213	69	18.8	31	ABprapappa	248	635	0	0		0	0	0	0	0
158	1	49	199	-1	468	109	12.1	29	ABprpaaapp	423	0	0	0		0	0	0	0	0
159	1	6	63	-1	418	416	11.2	28	ABplpaaaap	100	0	0	0		0	0	0	0	0
160	1	30	194	-1	427	97	12.4	30	ABprpaappp	287	264	0	0		0	0	0	0	0
161	1	299	190	-1	418	195	4.6	29	ABprpappaa	77	0	0	0		0	0	0	0	0
162	1	67	91	-1	450	153	5.6	28	ABarappapp	260	-858	0	0		0	0	0	0	0
163	1	260	292	-1	324	354	23.3	28	ABplapaaap	231	435	0	0		0	0	0	0	0
164	1	185	206	-1	97	140	13.9	38	Cpapa	13	0	0	0		0	0	0	0	0
165	1	65	19	-1	293	202	6.1	34	MSpappp	569	0	0	0		0	0	0	0	0
166	1	72	23	-1	596	190	18.6	32	ABpraapaaa	105	0	0	0		0	0	0	0	0
167	1	236	99	-1	268	404	10.5	28	ABplppapap	281	1021	0	0		0	0	0	0	0
168	1	254	261	-1	279	120	6.1	29	ABprppppap	-302	0	0	0		0	0	0	0	0
169	1	240	269	-1	364	347	10.2	32	MSappap	269	487	0	0		0	0	0	0	0
170	1	249	169	-1	508	207	4.3	29	ABarappaaa	389	0	0	0		0	0	0	0	0
171	1	124	1	-1	642	301	12.9	29	ABalaaaarr	228	0	0	0		0	0	0	0	0
172	1	319	85	-1	177	112	18.9	36	ABarppppp	16	0	0	0		0	0	0	0	0
173	1	97	185	-1	238	390	19.1	32	ABplappaaa	311	118	0	0		0	0	0	0	0
174	1	162	275	-1	355	419	21.2	34	ABplaappap	326	-531	0	0		0	0	0	0	0
175	1	233	87	-1	382	156	23.6	33	ABarpapppp	306	-273	0	0		0	0	0	0	0
176	1	174	125	-1	234	359	6.5	27	ABplppppaa	135	0	0	0		0	0	0	0	0
177	1	274	77	-1	594	322	6.4	27	ABaraapaaa	110	0	0	0		0	0	0	0	0
178	1	248	245	-1	432	150	11.0	30	ABprppaaaa	264	183	0	0		0	0	0	0	0
179	1	305	173	-1	272	92	22.5	31	ABprapapaa	279	135	0	0		0	0	0	0	0
180	1	190	174	-1	405	135	20.3	31	ABprapaaaa	265	-830	0	0		0	0	0	0	0
181	1	241	189	-1	538	328	12.5	34	ABaraapapa	302	-977	0	0		0	0	0	0	0
182	1	111	312	-1	535	207	21.3	31	ABalappppp	68	0	0	0		0	0	0	0	0
183	1	66	217	-1	368	183	5.5	30	ABprpappap	236	-28	0	0		0	0	0	0	0
184	1	86	24	-1	397	125	8.5	29	ABprppaapa	254	-193	0	0		0	0	0	0	0
185	1	141	184	-1	544	414	9.8	31	ABalpaappp	183	0	0	0		0	0	0	0	0
186	1	252	27	-1	503	364	8.6	29	ABalpappaa	276	0	0	0		0	0	0	0	0
187	1	4	116	-1	78	186	10.2	37	Cpapp	370	-176	0	0		0	0	0	0	0
188	1	38	3	-1	407	439	15.7	29	ABplpaapap	293	641	0	0		0	0	0	0	0
189	1	170	322	-1	426	127	6.9	29	ABprpapapa	275	119	0	0		0	0	0	0	0
190	1	55	69	-1	254	197	22.0	34	ABarpppapp	337	-406	0	0		0	0	0	0	0
191	1	114	33	-1	451	321	10.5	30	MSaapaaa	280	320	0	0		0	0	0	0	0
192	1	298	249	-1	483	405	18.4	29	ABalppppap	60	0	0	0		0	0	0	0	0
193	1	92	178	-1	367	149	17.6	33	MSppppp	332	1131	0	0		0	0	0	0	0
194	1	119	139	-1	475	421	22.8	32	ABplaapaap	308	-164	0	0		0	0	0	0	0
195	1	43	284	-1	498	334	16.1	32	MSaaapaa	299	628	0	0		0	0	0	0	0
196	1	75	105	-1	319	301	4.5	30	MSaappa	-97	0	0	0		0	0	0	0	0
197	1	14	55	-1	583	238	10.8	30	MSppaaa	-153	0	0	0		0	0	0	0	0
198	1	308	40	-1	635	231	8.1	27	ABalaapapa	204	0	0	0		0	0	0	0	0
199	1	161	210	-1	429	321	6.7	33	ABalpapppp	327	176	0	0		0	0	0	0	0
200	1	22	247	-1	547	224	12.3	30	MSppaap	232	23	0	0		0	0	0	0	0
201	1	31	224	-1	537	362	23.5	31	ABplaaaaaa	280	-482	0	0		0	0	0	0	0
202	1	239	315	-1	437	258	17.5	31	Earaa	217	650	0	0		0	0	0	0	0
203	1	113	161	-1	670	304	16.6	29	ABalaaappl	245	-705	0	0		0	0	0	0	0
204	1	266	307	-1	362	367	16.4	34	MSapppa	339	321	0	0		0	0	0	0	0
205	1	315	121	303	168	234	13.2	40	Eplp	404	1024	0	0		0	0	0	0	0
206	1	106	48	-1	173	110	9.8	28	ABprappppa	267	-36	0	0		0	0	0	0	0
207	1	151	195	-1	567	188	10.1	29	ABpraaaapa	181	80	0	0		0	0	0	0	0
208	1	280	211	-1	409	165	16.1	32	MSppppa	307	853	0	0		0	0	0	0	0
209	1	64	4	-1	434	193	13.4	31	MSpppaa	275	618	0	0		0	0	0	0	0
210	1	130	18	-1	524	452	11.7	28	ABalppaapa	257	923	0	0		0	0	0	0	0
211	1	135	291	-1	278	283	5.3	34	MSaappp	337	485	0	0		0	0	0	0	0
212	1	169	31	-1	324	155	10.4	32	Dpap	320	-125	0	0		0	0	0	0	0
213	1	77	308	-1	198	375	21.0	33	ABplapappa	271	1390	0	0		0	0	0	0	0
214	1	10	220	-1	557	441	14.2	29	ABalppaaap	87	0	0	0		0	0	0	0	0
215	1	74	9	-1	321	397	6.9	28	ABplppaapa	240	-932	0	0		0	0	0	0	0
216	1	16	239	-1	614	291	19.1	31	ABalapppaa	305	1300	0	0		0	0	0	0	0
217	1	79	157	-1	607	288	14.4	30	MSpaaaaa	-15	0	0	0		0	0	0	0	0
218	1	195	149	-1	374	443	16.1	30	ABplpaappa	489	0	0	0		0	0	0	0	0
219	1	237	109	-1	479	143	8.5	29	ABarappppp	-334	0	0	0		0	0	0	0	0
220	1	193	330	-1	567	377	4.8	28	ABalpaaapa	277	1855	0	0		0	0	0	0	0
221	1	126	257	-1	578	336	16.6	32	MSaaaaap	306	126	0	0		0	0	0	0	0
222	1	80	6	-1	649	375	14.4	28	ABalaaapal	250	0	0	0		0	0	0	0	0
223	1	206	134	-1	440	131	20.5	31	ABpraappap	320	-330	0	0		0	0	0	0	0
224	1	100	129	-1	183	385	11.2	28	ABplppappp	280	-420	0	0		0	0	0	0	0
225	1	284	83	-1	355	99	19.4	31	ABprapaapa	291	125	0	0		0	0	0	0	0
226	1	164	137	-1	260	250	16.8	37	Eplaa	375	166	0	0		0	0	0	0	0
227	1	63	49	-1	371	408	11.5	31	ABplppaaaa	346	0	0	0		0	0	0	0	0
228	1	33	193	-1	580	354	23.1	31	ABalapapap	282	348	0	0		0	0	0	0	0
229	1	23	127	-1	313	419	9.7	27	ABplppapaa	299	0	0	0		0	0	0	0	0
230	1	210	76	-1	457	452	18.5	30	ABalpppapp	260	723	0	0		0	0	0	0	0
231	1	41	35	-1	615	388	20.7	31	ABalapaapa	222	0	0	0		0	0	0	0	0
232	1	264	213	-1	293	152	4.5	30	ABprpapppp	305	588	0	0		0	0	0	0	0
233	1	85	117	-1	343	433	12.5	29	ABplpaappp	269	1234	0	0		0	0	0	0	0
234	1	152	28	-1	619	312	4.4	29	ABaraaapaa	69	0	0	0		0	0	0	0	0
235	1	257	171	-1	263	343	14.8	35	Dapa	348	764	0	0		0	0	0	0	0
236	1	103	319	-1	492	253	18.3	34	MSpaaapp	337	811	0	0		0	0	0	0	0
237	1	256	240	-1	525	249	12.9	27	MSpaapaa	141	0	0	0		0	0	0	0	0
238	1	317	160	-1	325	428	17.7	33	ABplaapppa	337	0	0	0		0	0	0	0	0
239	1	306	80	-1	404	286	5.4	28	MSaapapa	209	-117	0	0		0	0	0	0	0
240	1	102	321	-1	597	289	10.7	29	ABaraappaa	270	-545	0	0		0	0	0	0	0
241	1	123	230	-1	415	185	20.1	32	ABarpapppa	305	637	0	0		0	0	0	0	0
242	1	68	165	-1	76	268	13.4	38	Caapp	353	536	0	0		0	0	0	0	0
243	1	231	183	-1	512	167	7.5	30	ABarappppa	265	48	0	0		0	0	0	0	0
244	1	143	237	-1	604	207	16.0	31	ABalaapppp	248	-269	0	0		0	0	0	0	0
245	1	95	50	-1	405	354	5.5	33	ABplpappaa	326	370	0	0		0	0	0	0	0
246	1	144	177	-1	505	298	22.9	30	ABarpaaapp	305	770	0	0		0	0	0	0	0
247	1	180	226	-1	524	402	20.6	33	ABalapappp	285	767	0	0		0	0	0	0	0
248	1	165	70	-1	224	100	9.9	34	ABprapppa	338	0	0	0		0	0	0	0	0
249	1	243	208	-1	512	210	12.8	31	MSppapa	318	304	0	0		0	0	0	0	0
250	1	134	11	-1	126	329	6.0	26	ABplpppapp	482	0	0	0		0	0	0	0	0
251	1	71	231	-1	566	387	13.8	29	MSapaaaa	217	718	0	0		0	0	0	0	0
252	1	204	204	-1	274	98	11.0	29	ABprppappp	43	0	0	0		0	0	0	0	0
253	1	294	202	-1	303	88	9.4	30	ABprpppaaa	302	157	0	0		0	0	0	0	0
254	0	48	-1	-1	429	220	14.6	27		119	0	0	0		0	0	0	0	0
255	1	192	176	-1	563	393	22.3	33	ABalapappa	332	5	0	0		0	0	0	0	0
256	1	221	299	-1	499	455	17.4	30	ABalpppapa	349	0	0	0		0	0	0	0	0
257	1	250	282	-1	311	343	17.5	34	MSapppp	335	1013	0	0		0	0	0	0	0
258	1	110	51	-1	495	148	12.7	31	ABprpaaaap	408	0	0	0		0	0	0	0	0
259	1	179	148	-1	487	197	16.9	33	MSppapp	322	393	0	0		0	0	0	0	0
260	1	251	253	-1	601	293	23.4	32	ABarpaaaaa	327	394	0	0		0	0	0	0	0
261	1	211	271	-1	404	388	22.5	33	ABplaapapp	291	553	0	0		0	0	0	0	0
262	1	109	215	-1	404	239	5.7	26	MSpapapa	193	477	0	0		0	0	0	0	0
263	1	91	295	-1	453	164	17.5	30	ABprpaapaa	-9	0	0	0		0	0	0	0	0
264	1	244	207	-1	500	129	18.0	31	ABpraaappp	289	1108	0	0		0	0	0	0	0
265	1	285	145	-1	288	272	13.4	34	Ealpp	341	149	0	0		0	0	0	0	0
266	1	289	288	-1	342	268	16.2	35	Ealap	344	1043	0	0		0	0	0	0	0
267	1	226	52	-1	526	170	22.7	31	ABpraapapa	246	-227	0	0		0	0	0	0	0
268	1	287	133	-1	380	393	8.4	31	ABplpapaap	280	672	0	0		0	0	0	0	0
269	1	118	236	-1	503	403	12.4	31	ABalppapaa	41	0	0	0		0	0	0	0	0
270	1	1	197	-1	623	249	19.9	32	Nuc121_20_611_255	313	-24	0	0		0	0	0	0	0
271	1	296	89	-1	547	214	4.3	28	ABarapaaap	269	10	0	0		0	0	0	0	0
272	1	116	188	-1	627	344	20.3	30	ABalappaap	257	204	0	0		0	0	0	0	0
273	1	302	113	-1	251	226	9.1	33	Z2	327	18	0	0		0	0	0	0	0
274	1	21	290	-1	556	285	11.1	30	ABaraappap	308	-76	0	0		0	0	0	0	0
275	1	188	266	-1	561	397	18.6	31	ABalapaapp	-233	0	0	0		0	0	0	0	0
276	1	29	244	-1	320	117	6.6	29	ABprppppaa	273	1287	0	0		0	0	0	0	0
277	1	200	167	-1	316	180	22.7	32	ABarpppapa	263	467	0	0		0	0	0	0	0
278	1	300	262	-1	457	265	22.0	32	ABarpaapap	315	528	0	0		0	0	0	0	0
279	1	27	198	-1	364	375	20.6	30	ABplapaaaa	285	421	0	0		0	0	0	0	0
280	1	212	203	-1	323	145	14.8	32	Dppa	318	789	0	0		0	0	0	0	0
281	1	116	73	-1	655	331	16.8	28	ABalappaaa	251	-85	0	0		0	0	0	0	0
282	1	191	147	-1	182	161	3.8	27	ABprpppapp	276	0	0	0		0	0	0	0	0
283	1	81	108	-1	551	403	6.1	29	ABalpapaaa	253	-336	0	0		0	0	0	0	0
284	1	178	311	-1	122	215	5.8	37	Cpppa	-9	0	0	0		0	0	0	0	0
285	1	88	182	-1	579	419	9.1	29	ABalpaappa	39	0	0	0		0	0	0	0	0
286	1	7	264	-1	557	279	15.5	34	MSpaaaap	339	1287	0	0		0	0	0	0	0
287	1	181	45	-1	465	422	15.5	29	ABplpaapaa	279	548	0	0		0	0	0	0	0
288	1	59	328	-1	536	444	17.5	30	ABalpppaap	304	-156	0	0		0	0	0	0	0
289	1	2	42	-1	111	260	5.6	34	Cpppp	-220	0	0	0		0	0	0	0	0
290	1	219	212	-1	587	199	7.2	28	ABarapppaa	269	-631	0	0		0	0	0	0	0
291	1	286	310	-1	460	216	22.5	32	ABarpapapp	298	630	0	0		0	0	0	0	0
292	1	147	74	-1	537	256	17.1	30	MSpaaapa	253	749	0	0		0	0	0	0	0
293	1	44	296	-1	396	265	23.4	34	ABarpaappp	309	-226	0	0		0	0	0	0	0
294	1	87	5	-1	391	91	10.2	29	ABprppapaa	273	645	0	0		0	0	0	0	0
295	1	158	256	-1	540	215	24.4	34	ABarpapaap	342	545	0	0		0	0	0	0	0
296	1	35	283	-1	304	81	12.8	29	ABprppappa	-73	0	0	0		0	0	0	0	0
297	1	99	252	-1	377	160	7.6	31	ABprpapapp	-47	0	0	0		0	0	0	0	0
298	1	40	277	-1	557	291	21.9	29	ABarpaaapa	-121	0	0	0		0	0	0	0	0
299	1	207	114	-1	173	340	19.5	30	ABplapappp	223	0	0	0		0	0	0	0	0
300	1	105	56	-1	220	349	23.4	35	ABplapapap	306	-199	0	0		0	0	0	0	0
301	1	90	20	-1	112	242	23.3	40	Caaap	655	0	0	0		0	0	0	0	0
302	1	71	225	-1	524	355	14.6	29	MSapaaap	228	-227	0	0		0	0	0	0	0
303	1	303	67	-1	452	392	20.1	32	ABalpppppa	301	-1165	0	0		0	0	0	0	0
304	1	140	309	-1	341	90	10.8	28	ABprppapap	393	0	0	0		0	0	0	0	0
305	1	227	71	-1	526	262	21.8	28	ABarpaapaa	157	0	0	0		0	0	0	0	0
306	1	11	54	-1	339	328	4.3	28	ABplpappap	192	-286	0	0		0	0	0	0	0
307	1	17	159	-1	515	414	16.8	30	ABalppppaa	392	0	0	0		0	0	0	0	0
308	1	323	170	-1	227	99	19.5	31	ABprapapap	163	0	0	0		0	0	0	0	0
309	0	214	-1	-1	353	267	21.0	25		211	132	0	0		0	0	0	0	0
310	1	318	218	-1	507	338	23.4	32	ABplaaaapa	325	363	0	0		0	0	0	0	0
311	1	311	246	-1	165	303	4.3	30	ABplpppppp	262	610	0	0		0	0	0	0	0
312	1	322	306	-1	328	359	11.7	32	Daaa	319	-426	0	0		0	0	0	0	0
313	1	271	94	-1	499	291	5.1	30	ABarapaapp	300	-953	0	0		0	0	0	0	0
314	1	78	234	-1	158	100	12.7	29	ABprappapp	600	0	0	0		0	0	0	0	0
315	1	268	329	-1	448	373	16.4	34	MSapapa	339	90	0	0		0	0	0	0	0
316	1	263	238	-1	412	317	16.8	33	Ealaa	312	104	0	0		0	0	0	0	0
317	1	98	278	-1	280	352	23.4	34	ABplapapaa	349	-211	0	0		0	0	0	0	0
318	1	3	92	-1	210	281	7.7	33	Capap	336	-235	0	0		0	0	0	0	0
319	1	197	155	-1	202	198	14.8	34	Eprap	310	79	0	0		0	0	0	0	0
320	1	245	25	-1	200	151	24.4	40	Cpaaa	400	989	0	0		0	0	0	0	0
321	1	13	15	-1	181	303	23.4	38	ABarppapp	385	1392	0	0		0	0	0	0	0
322	1	220	302	-1	382	297	10.2	31	MSaapaap	301	-384	0	0		0	0	0	0	0
323	1	301	21	-1	218	298	14.8	36	Dapp	325	-779	0	0		0	0	0	0	0
324	1	291	10	-1	347	306	14.3	34	Ealpa	328	666	0	0		0	0	0	0	0
325	1	82	142	-1	615	353	22.7	28	ABalapapaa	259	-232	0	0		0	0	0	0	0
326	0	-1	-1	-1	459	264	24.5	35		758	0	0	0		0	0	0	0	0
327	1	52	79	-1	672	337	14.6	29	ABalaaapar	121	0	0	0		0	0	0	0	0
328	1	109	162	-1	354	224	5.7	26	MSpapapp	214	740	0	0		0	0	0	0	0
329	1	208	136	-1	587	258	21.4	31	ABalapppap	-4	0	0	0		0	0	0	0	0
330	1	168	141	-1	596	418	15.4	29	ABalppaaaa	37	0	0	0		0	0	0	0	0
331	1	214	273	-1	356	256	22.15	33	ABarppaaa	220	136	0	0		0	0	0	0	0
