# Supplementary material for: The AP-2 Transcription Factor APTF-2 Is Required for Neuroblast and Epidermal Morphogenesis in Caenorhabditis elegans Embryogenesis
Source: PLoS Genet. 2016 May 13;12(5):e1006048. doi: 10.1371/journal.pgen.1006048 (PMC4866721; doi:10.1371/journal.pgen.1006048)
Supplement: S6 Text — (ZIP) [file pgen.1006048.s034.zip › nuclei/t129-nuclei]

1	1	171	55	-1	642	299	12.5	29	ABalaaaarr	267	522	0	0		0	0	0	0	0
2	1	115	97	-1	565	437	18.5	30	ABalpppaaa	257	645	0	0		0	0	0	0	0
3	1	188	29	-1	408	437	15.6	29	ABplpaapap	176	0	0	0		0	0	0	0	0
4	1	209	42	-1	437	193	13.1	31	MSpppaa	276	-656	0	0		0	0	0	0	0
5	1	294	185	-1	394	90	10.5	30	ABprppapaa	302	-1000	0	0		0	0	0	0	0
6	1	222	138	-1	650	373	14.3	29	ABalaaapal	-145	0	0	0		0	0	0	0	0
7	1	82	22	-1	463	208	4.2	28	ABarappaap	282	-120	0	0		0	0	0	0	0
8	1	66	11	-1	231	171	4.5	31	ABprpppppp	265	-115	0	0		0	0	0	0	0
9	1	215	210	-1	320	393	6.5	28	ABplppaapa	28	0	0	0		0	0	0	0	0
10	1	324	298	-1	347	303	14.0	34	Ealpa	332	-229	0	0		0	0	0	0	0
11	1	250	60	-1	130	317	5.2	26	ABplpppapp	242	102	0	0		0	0	0	0	0
12	1	108	98	-1	447	416	8.4	30	ABalppappa	271	117	0	0		0	0	0	0	0
13	1	154	199	-1	245	321	9.9	36	Capaa	362	171	0	0		0	0	0	0	0
14	0	326	-1	-1	465	268	24.5	33		328	-192	0	0		0	0	0	0	0
15	1	321	330	-1	180	306	23.5	38	ABarppapp	377	57	0	0		0	0	0	0	0
16	1	32	35	-1	580	285	5.8	31	ABaraaapap	342	0	0	0		0	0	0	0	0
17	1	88	15	-1	618	320	10.7	27	ABaraaaapa	201	189	0	0		0	0	0	0	0
18	1	210	215	-1	523	453	11.4	28	ABalppaapa	335	0	0	0		0	0	0	0	0
19	1	165	122	-1	293	200	6.3	34	MSpappp	344	-421	0	0		0	0	0	0	0
20	1	301	181	-1	108	241	23.2	40	Caaap	205	0	0	0		0	0	0	0	0
21	1	323	230	-1	227	300	15.3	35	Dapp	351	-195	0	0		0	0	0	0	0
22	1	144	117	-1	378	91	15.3	32	ABpraapppp	326	665	0	0		0	0	0	0	0
23	1	166	193	-1	597	191	18.5	31	ABpraapaaa	267	-190	0	0		0	0	0	0	0
24	1	184	239	-1	396	119	8.3	29	ABprppaapa	137	0	0	0		0	0	0	0	0
25	1	320	28	-1	206	149	24.2	41	Cpaaa	414	-742	0	0		0	0	0	0	0
26	1	48	107	-1	343	149	4.8	31	ABprpapppa	276	457	0	0		0	0	0	0	0
27	1	186	171	-1	497	363	8.7	29	ABalpappaa	-366	0	0	0		0	0	0	0	0
28	1	234	19	-1	612	308	4.4	29	ABaraaapaa	80	0	0	0		0	0	0	0	0
29	1	64	268	-1	473	256	4.4	29	ABarapapap	-210	0	0	0		0	0	0	0	0
30	1	119	151	-1	409	426	8.0	28	ABplpapaaa	-83	0	0	0		0	0	0	0	0
31	1	212	75	-1	333	159	10.1	33	Dpap	178	0	0	0		0	0	0	0	0
32	1	34	78	-1	244	77	13.2	28	ABprappaap	267	1076	0	0		0	0	0	0	0
33	1	191	277	-1	445	319	10.5	31	MSaapaaa	284	5	0	0		0	0	0	0	0
34	1	122	62	-1	615	348	14.5	28	MSaaaaaa	177	0	0	0		0	0	0	0	0
35	1	231	33	-1	614	388	20.4	30	ABalapaapa	-229	0	0	0		0	0	0	0	0
36	1	40	50	-1	522	357	5.3	28	ABalpaaapp	8	0	0	0		0	0	0	0	0
37	1	31	216	-1	636	329	7.5	29	ABaraaaaaa	121	0	0	0		0	0	0	0	0
38	1	54	177	-1	513	274	9.7	31	ABaraapppa	285	103	0	0		0	0	0	0	0
39	1	15	179	-1	510	241	4.8	28	ABarapapaa	164	0	0	0		0	0	0	0	0
40	1	198	162	-1	629	223	8.4	28	ABalaapapa	260	121	0	0		0	0	0	0	0
41	1	70	229	-1	341	138	22.6	35	ABarpppaa	353	91	0	0		0	0	0	0	0
42	1	289	263	-1	113	258	5.5	34	Cpppp	334	938	0	0		0	0	0	0	0
43	1	24	45	-1	437	225	6.8	32	ABarapappp	287	-61	0	0		0	0	0	0	0
44	1	46	247	-1	323	381	20.9	31	ABplapaapa	283	-153	0	0		0	0	0	0	0
45	1	287	79	-1	463	421	15.7	29	ABplpaapaa	280	146	0	0		0	0	0	0	0
46	1	81	164	-1	454	434	11.8	30	ABplpaaaaa	356	0	0	0		0	0	0	0	0
47	1	148	51	-1	572	325	12.8	28	ABaraaaapp	238	444	0	0		0	0	0	0	0
48	1	206	128	-1	173	104	10.4	29	ABprappppa	201	-640	0	0		0	0	0	0	0
49	1	227	232	-1	370	407	11.2	30	ABplppaaaa	298	467	0	0		0	0	0	0	0
50	1	245	259	-1	404	350	5.3	33	ABplpappaa	329	-219	0	0		0	0	0	0	0
51	1	258	77	-1	492	159	13.3	31	ABprpaaaap	275	-504	0	0		0	0	0	0	0
52	1	267	111	-1	529	172	22.9	29	ABpraapapa	286	939	0	0		0	0	0	0	0
53	1	26	245	-1	482	108	19.7	28	ABpraappaa	254	-928	0	0		0	0	0	0	0
54	1	306	296	-1	339	327	4.5	29	ABplpappap	192	18	0	0		0	0	0	0	0
55	1	197	9	183	579	237	11.3	33	MSppaaa	-184	0	0	0		0	0	0	0	0
56	1	300	300	-1	215	350	23.5	35	ABplapapap	434	0	0	0		0	0	0	0	0
57	1	67	59	-1	187	202	5.5	37	Cppap	371	245	0	0		0	0	0	0	0
58	1	98	118	-1	154	349	7.8	31	ABplpppapa	289	733	0	0		0	0	0	0	0
59	1	95	145	-1	197	369	8.0	30	ABplpppaap	48	0	0	0		0	0	0	0	0
60	1	127	57	-1	386	444	12.6	28	ABplpaaapp	-51	0	0	0		0	0	0	0	0
61	1	41	294	-1	404	413	19.5	32	ABalpppppp	302	619	0	0		0	0	0	0	0
62	1	69	161	-1	592	379	4.7	29	ABalpaaaap	206	0	0	0		0	0	0	0	0
63	1	159	146	-1	417	416	11.2	28	ABplpaaaap	242	0	0	0		0	0	0	0	0
64	1	60	102	-1	467	330	23.1	31	ABplaaaapp	285	-403	0	0		0	0	0	0	0
65	1	79	262	-1	266	278	23.3	38	ABarppapa	384	697	0	0		0	0	0	0	0
66	1	136	71	-1	268	392	7.7	29	ABplppaapp	-12	0	0	0		0	0	0	0	0
67	1	303	218	-1	452	395	20.3	32	ABalpppppa	272	506	0	0		0	0	0	0	0
68	1	91	287	-1	260	144	4.8	29	ABprpppppa	256	114	0	0		0	0	0	0	0
69	1	190	250	-1	255	194	22.2	34	ABarpppapp	337	509	0	0		0	0	0	0	0
70	1	248	281	-1	227	94	9.4	30	ABprapppa	248	0	0	0		0	0	0	0	0
71	1	305	66	-1	529	265	22.7	31	ABarpaapaa	314	515	0	0		0	0	0	0	0
72	1	53	301	-1	366	332	23.5	33	ABplaaappa	220	0	0	0		0	0	0	0	0
73	1	281	249	-1	646	317	16.4	28	ABalappaaa	228	544	0	0		0	0	0	0	0
74	1	292	246	-1	540	256	17.5	30	MSpaaapa	306	-89	0	0		0	0	0	0	0
75	1	104	36	-1	309	236	4.7	31	MSpappa	109	0	0	0		0	0	0	0	0
76	1	230	165	-1	457	453	18.4	30	ABalpppapp	307	390	0	0		0	0	0	0	0
77	1	177	235	-1	591	321	6.9	28	ABaraapaaa	153	0	0	0		0	0	0	0	0
78	1	58	76	-1	487	170	4.8	31	ABarappapa	261	376	0	0		0	0	0	0	0
79	1	327	5	-1	670	336	14.6	28	ABalaaapar	39	0	0	0		0	0	0	0	0
80	1	239	158	-1	403	282	5.0	27	MSaapapa	272	-319	0	0		0	0	0	0	0
81	1	87	130	143	584	177	13.8	35	ABpraaaaa	264	699	0	0		0	0	0	0	0
82	1	97	144	-1	463	274	10.4	30	ABaraapppp	302	107	0	0		0	0	0	0	0
83	1	225	27	-1	360	97	19.5	30	ABprapaapa	239	-489	0	0		0	0	0	0	0
84	1	6	178	-1	463	153	12.7	30	ABprpaaapa	256	120	0	0		0	0	0	0	0
85	1	172	175	-1	178	107	18.9	37	ABarppppp	-491	0	0	0		0	0	0	0	0
86	1	43	96	-1	505	178	10.5	30	ABprpaaaaa	238	0	0	0		0	0	0	0	0
87	1	175	61	-1	377	159	23.9	33	ABarpapppp	332	153	0	0		0	0	0	0	0
88	1	36	307	-1	83	247	18.7	39	Caapa	-607	0	0	0		0	0	0	0	0
89	1	271	110	-1	551	211	4.4	29	ABarapaaap	263	632	0	0		0	0	0	0	0
90	1	138	25	-1	409	339	22.8	33	ABplaaapap	331	624	0	0		0	0	0	0	0
91	1	162	39	-1	451	152	6.0	28	ABarappapp	276	445	0	0		0	0	0	0	0
92	1	318	83	-1	213	277	7.9	33	Capap	299	0	0	0		0	0	0	0	0
93	1	13	304	-1	492	193	20.8	29	ABarpappaa	261	903	0	0		0	0	0	0	0
94	1	313	72	-1	500	285	5.5	29	ABarapaapp	-250	0	0	0		0	0	0	0	0
95	1	139	320	-1	127	147	22.2	40	Cpaap	-824	0	0	0		0	0	0	0	0
96	1	96	40	-1	423	456	12.0	29	ABplpaaapa	286	0	0	0		0	0	0	0	0
97	1	62	222	-1	300	414	14.0	32	ABplaapppp	307	90	0	0		0	0	0	0	0
98	1	61	293	-1	567	248	4.3	26	ABarapaaaa	252	811	0	0		0	0	0	0	0
99	1	167	41	-1	270	402	10.9	28	ABplppapap	-25	0	0	0		0	0	0	0	0
100	1	29	207	-1	666	252	13.5	27	ABalaappaa	261	0	0	0		0	0	0	0	0
101	1	111	68	-1	534	316	7.7	30	ABaraapaap	83	0	0	0		0	0	0	0	0
102	1	21	233	-1	372	100	22.7	33	ABprapaaap	326	-123	0	0		0	0	0	0	0
103	1	28	297	-1	181	125	5.5	29	ABprappppp	294	0	0	0		0	0	0	0	0
104	1	9	37	-1	409	116	13.0	28	ABprppaaap	222	-498	0	0		0	0	0	0	0
105	1	196	198	-1	316	298	4.4	30	MSaappa	113	0	0	0		0	0	0	0	0
106	1	93	204	-1	450	305	14.5	31	MSaaapp	300	117	0	0		0	0	0	0	0
107	1	12	187	-1	571	226	7.3	29	ABaraaappp	292	-514	0	0		0	0	0	0	0
108	1	283	201	-1	547	400	6.4	29	ABalpapaaa	274	527	0	0		0	0	0	0	0
109	1	219	6	-1	478	143	8.5	30	ABarappppp	99	0	0	0		0	0	0	0	0
110	1	37	284	-1	505	382	4.8	29	ABalpapaap	238	0	0	0		0	0	0	0	0
111	1	16	228	-1	460	310	17.9	33	MSaaapap	331	384	0	0		0	0	0	0	0
112	1	27	88	-1	481	306	12.2	30	ABaraapapp	-90	0	0	0		0	0	0	0	0
113	1	273	142	-1	250	224	9.3	33	Z2	320	365	0	0		0	0	0	0	0
114	1	299	64	-1	176	343	19.9	31	ABplapappp	300	830	0	0		0	0	0	0	0
115	1	7	94	-1	642	392	11.1	28	ABalaaaala	363	0	0	0		0	0	0	0	0
116	1	187	248	-1	79	187	10.1	37	Cpapp	398	0	0	0		0	0	0	0	0
117	1	233	176	-1	346	431	11.9	30	ABplpaappp	286	0	0	0		0	0	0	0	0
118	1	5	264	-1	545	327	23.4	29	ABarpaaaap	286	80	0	0		0	0	0	0	0
119	1	52	93	-1	462	199	8.1	28	ABprpapaaa	252	470	0	0		0	0	0	0	0
120	1	25	123	-1	531	145	10.4	28	ABpraaaapp	73	0	0	0		0	0	0	0	0
121	1	205	208	-1	188	231	14.7	34	Eplpa	301	454	0	0		0	0	0	0	0
122	1	117	276	-1	412	357	17.8	33	MSapapp	328	51	0	0		0	0	0	0	0
123	1	14	116	-1	480	239	7.8	29	ABarapappa	681	0	0	0		0	0	0	0	0
124	1	149	99	-1	237	389	9.5	28	ABplpppaaa	-1	0	0	0		0	0	0	0	0
125	1	176	124	-1	232	359	6.3	28	ABplppppaa	60	0	0	0		0	0	0	0	0
126	1	20	95	-1	606	247	5.8	28	ABaraaappa	-36	0	0	0		0	0	0	0	0
127	1	229	258	-1	312	417	9.3	29	ABplppapaa	270	-566	0	0		0	0	0	0	0
128	1	153	17	-1	540	192	6.6	30	ABarapppap	400	0	0	0		0	0	0	0	0
129	1	224	21	-1	184	385	11.1	29	ABplppappp	411	0	0	0		0	0	0	0	0
130	1	125	4	-1	356	283	4.7	30	MSaapapp	267	389	0	0		0	0	0	0	0
131	1	57	13	-1	215	332	4.9	30	ABplppppap	27	0	0	0		0	0	0	0	0
132	1	23	101	-1	639	229	17.7	30	ABalaapppa	640	0	0	0		0	0	0	0	0
133	1	268	149	-1	380	392	8.4	31	ABplpapaap	360	0	0	0		0	0	0	0	0
134	1	223	109	-1	443	134	20.4	32	ABpraappap	322	236	0	0		0	0	0	0	0
135	1	18	90	-1	638	225	13.2	30	ABalaappap	287	1000	0	0		0	0	0	0	0
136	1	329	331	-1	594	256	21.4	30	ABalapppap	277	664	0	0		0	0	0	0	0
137	1	226	313	-1	260	247	16.5	37	Eplaa	358	-412	0	0		0	0	0	0	0
138	1	129	203	-1	175	238	22.9	40	Caaaa	403	34	0	0		0	0	0	0	0
139	1	194	308	-1	477	422	23.1	33	ABplaapaap	276	179	0	0		0	0	0	0	0
140	1	11	47	-1	402	451	19.7	29	ABplaappaa	-40	0	0	0		0	0	0	0	0
141	1	330	119	-1	598	421	14.8	28	ABalppaaaa	340	0	0	0		0	0	0	0	0
142	1	325	-1	-1	621	357	22.8	28	ABalapapaa	265	475	0	0		0	0	0	0	0
143	1	17	152	-1	664	278	12.3	27	ABalaapaaa	359	0	0	0		0	0	0	0	0
144	1	100	125	-1	624	279	7.9	29	ABaraaaaap	241	1496	0	0		0	0	0	0	0
145	1	265	329	-1	292	269	13.5	34	Ealpp	328	548	0	0		0	0	0	0	0
146	1	2	196	-1	578	365	8.5	34	ABalpaapap	326	588	0	0		0	0	0	0	0
147	1	282	133	-1	191	163	3.7	28	ABprpppapp	287	-328	0	0		0	0	0	0	0
148	1	259	69	-1	487	199	17.1	33	MSppapp	313	55	0	0		0	0	0	0	0
149	1	218	108	-1	373	435	15.8	30	ABplpaappa	288	-136	0	0		0	0	0	0	0
150	1	19	16	-1	401	179	11.5	31	MSpppap	247	-22	0	0		0	0	0	0	0
151	1	135	316	-1	335	359	5.5	30	ABplpapapp	252	1039	0	0		0	0	0	0	0
152	1	84	168	-1	193	184	10.7	36	Eprp	338	135	0	0		0	0	0	0	0
153	1	141	295	-1	260	355	4.6	32	ABplpapppp	129	0	0	0		0	0	0	0	0
154	1	63	194	-1	611	356	10.2	30	ABalpaapaa	263	0	0	0		0	0	0	0	0
155	1	319	278	-1	206	190	15.7	34	Eprap	345	-1116	0	0		0	0	0	0	0
156	1	121	260	-1	494	404	8.0	31	ABalpapapa	308	59	0	0		0	0	0	0	0
157	1	217	172	-1	608	287	14.6	30	MSpaaaaa	614	0	0	0		0	0	0	0	0
158	1	59	82	-1	536	161	14.6	34	ABpraaapa	413	0	0	0		0	0	0	0	0
159	1	307	190	-1	513	414	16.5	30	ABalppppaa	278	52	0	0		0	0	0	0	0
160	1	238	214	-1	328	428	18.0	33	ABplaapppa	336	278	0	0		0	0	0	0	0
161	1	203	238	-1	671	301	15.9	29	ABalaaappl	236	0	0	0		0	0	0	0	0
162	1	328	328	-1	351	222	5.8	28	MSpapapp	116	0	0	0		0	0	0	0	0
163	1	75	327	-1	508	305	19.4	32	MSaaaapp	306	148	0	0		0	0	0	0	0
164	1	74	157	-1	473	336	4.6	32	ABalpappap	316	330	0	0		0	0	0	0	0
165	1	242	163	-1	76	271	13.5	38	Caapp	369	-1328	0	0		0	0	0	0	0
166	1	78	32	-1	585	222	21.0	32	ABalappppa	285	702	0	0		0	0	0	0	0
167	1	277	266	-1	317	170	22.5	32	ABarpppapa	313	1611	0	0		0	0	0	0	0
168	1	42	84	-1	614	392	16.7	30	ABalapaaap	203	0	0	0		0	0	0	0	0
169	1	170	251	-1	509	207	4.5	30	ABarappaaa	236	-236	0	0		0	0	0	0	0
170	1	308	242	-1	228	101	19.1	31	ABprapapap	261	-781	0	0		0	0	0	0	0
171	1	235	288	-1	265	345	15.3	34	Dapa	337	-628	0	0		0	0	0	0	0
172	1	56	223	-1	354	107	7.2	28	ABprppaapp	269	-156	0	0		0	0	0	0	0
173	1	179	303	-1	272	84	22.5	31	ABprapapaa	286	514	0	0		0	0	0	0	0
174	1	180	169	-1	407	135	20.8	31	ABprapaaaa	265	411	0	0		0	0	0	0	0
175	1	72	236	-1	541	157	18.5	32	ABpraaappa	282	-219	0	0		0	0	0	0	0
176	1	255	312	-1	565	389	21.8	32	ABalapappa	325	-482	0	0		0	0	0	0	0
177	1	246	106	-1	507	297	23.3	29	ABarpaaapp	243	303	0	0		0	0	0	0	0
178	1	193	136	-1	368	147	17.9	32	MSppppp	317	517	0	0		0	0	0	0	0
179	1	49	269	-1	341	426	8.8	26	ABplppaaap	225	64	0	0		0	0	0	0	0
180	1	110	299	-1	238	173	7.7	36	Cppaa	366	-1276	0	0		0	0	0	0	0
181	1	22	321	-1	188	76	13.6	29	ABprapappp	268	197	0	0		0	0	0	0	0
182	1	285	135	-1	579	414	8.6	28	ABalpaappa	271	758	0	0		0	0	0	0	0
183	1	243	114	-1	512	175	7.7	30	ABarappppa	26	0	0	0		0	0	0	0	0
184	1	185	159	-1	542	415	9.7	31	ABalpaappp	191	0	0	0		0	0	0	0	0
185	1	173	34	-1	240	390	18.7	31	ABplappaaa	302	-454	0	0		0	0	0	0	0
186	1	73	200	-1	581	262	24.6	32	ABarpapaaa	299	738	0	0		0	0	0	0	0
187	1	102	127	-1	116	332	11.6	30	ABplappppa	250	-205	0	0		0	0	0	0	0
188	1	272	221	-1	634	346	20.4	33	ABalappaap	309	-101	0	0		0	0	0	0	0
189	1	181	74	-1	534	332	12.3	34	ABaraapapa	-38	0	0	0		0	0	0	0	0
190	1	161	3	-1	418	193	4.6	30	ABprpappaa	292	1698	0	0		0	0	0	0	0
191	1	107	153	-1	320	84	16.7	30	ABprapaapp	223	-181	0	0		0	0	0	0	0
192	1	50	112	-1	458	405	4.7	30	ABalppapap	293	380	0	0		0	0	0	0	0
193	1	228	141	-1	583	352	22.5	30	ABalapapap	-106	0	0	0		0	0	0	0	0
194	1	160	244	-1	431	97	12.2	30	ABprpaappp	269	313	0	0		0	0	0	0	0
195	1	207	12	-1	568	187	9.9	30	ABpraaaapa	210	716	0	0		0	0	0	0	0
196	1	157	7	-1	214	67	18.4	30	ABprapappa	-624	0	0	0		0	0	0	0	0
197	1	270	283	-1	629	255	19.5	32	Nuc121_20_611_255	278	1208	0	0		0	0	0	0	0
198	1	279	150	-1	364	373	21.3	29	ABplapaaaa	242	-214	0	0		0	0	0	0	0
199	1	158	237	-1	476	110	12.2	29	ABprpaaapp	260	144	0	0		0	0	0	0	0
200	1	114	310	-1	432	299	22.6	32	ABarpaappa	266	0	0	0		0	0	0	0	0
201	1	99	44	-1	191	382	15.4	31	ABplappaap	283	338	0	0		0	0	0	0	0
202	1	253	195	-1	306	89	9.3	31	ABprpppaaa	283	-431	0	0		0	0	0	0	0
203	1	280	182	-1	327	141	15.3	32	Dppa	326	-1104	0	0		0	0	0	0	0
204	1	252	160	-1	275	94	10.7	30	ABprppappp	44	0	0	0		0	0	0	0	0
205	1	83	30	-1	657	357	10.3	28	ABalaaaarl	29	0	0	0		0	0	0	0	0
206	1	164	291	-1	101	142	14.5	38	Cpapa	381	943	0	0		0	0	0	0	0
207	1	264	134	-1	505	130	18.1	30	ABpraaappp	307	1019	0	0		0	0	0	0	0
208	1	249	323	-1	512	212	13.0	31	MSppapa	304	119	0	0		0	0	0	0	0
209	1	51	53	-1	651	298	19.4	30	ABalappap	283	514	0	0		0	0	0	0	0
210	1	199	265	-1	432	316	6.4	32	ABalpapppp	327	-279	0	0		0	0	0	0	0
211	1	208	43	-1	413	167	16.2	33	MSppppa	324	282	0	0		0	0	0	0	0
212	1	290	137	-1	594	197	7.6	28	ABarapppaa	-339	0	0	0		0	0	0	0	0
213	1	232	8	-1	297	150	4.7	31	ABprpapppp	234	122	0	0		0	0	0	0	0
214	1	1	285	-1	465	355	12.6	31	MSapaap	292	-560	0	0		0	0	0	0	0
215	1	262	252	-1	404	237	5.2	27	MSpapapa	198	788	0	0		0	0	0	0	0
216	1	55	103	-1	518	428	22.6	32	ABplaapaaa	284	134	0	0		0	0	0	0	0
217	1	183	192	-1	368	184	5.3	30	ABprpappap	289	0	0	0		0	0	0	0	0
218	1	310	319	-1	510	336	23.4	32	ABplaaaapa	277	-270	0	0		0	0	0	0	0
219	1	90	184	-1	597	410	11.8	30	ABalaaaalp	-255	0	0	0		0	0	0	0	0
220	1	214	219	-1	560	438	13.6	30	ABalppaaap	40	0	0	0		0	0	0	0	0
221	1	30	2	-1	156	347	12.7	34	ABplapppa	170	0	0	0		0	0	0	0	0
222	1	109	174	-1	650	249	10.4	29	ABalaapaap	-52	0	0	0		0	0	0	0	0
223	1	118	240	-1	427	174	7.9	29	ABprpapaap	62	0	0	0		0	0	0	0	0
224	1	201	256	-1	540	362	23.5	30	ABplaaaaaa	238	-163	0	0		0	0	0	0	0
225	1	302	317	-1	523	360	14.6	30	MSapaaap	239	-535	0	0		0	0	0	0	0
226	1	247	309	-1	527	405	20.3	32	ABalapappp	293	-802	0	0		0	0	0	0	0
227	1	77	126	-1	244	408	13.3	28	ABplppappa	238	453	0	0		0	0	0	0	0
228	1	151	189	-1	363	214	16.6	35	Earap	341	165	0	0		0	0	0	0	0
229	1	147	156	-1	442	177	23.3	31	ABarpappap	313	1029	0	0		0	0	0	0	0
230	1	241	280	-1	415	183	20.6	33	ABarpapppa	246	392	0	0		0	0	0	0	0
231	1	251	147	-1	571	387	13.5	30	MSapaaaa	198	95	0	0		0	0	0	0	0
232	1	152	132	-1	159	292	8.2	33	Cappp	334	58	0	0		0	0	0	0	0
233	1	47	173	-1	645	267	15.6	28	ABalaaappr	267	569	0	0		0	0	0	0	0
234	1	314	140	-1	156	95	13.4	30	ABprappapp	237	0	0	0		0	0	0	0	0
235	1	76	46	-1	487	329	8.4	29	ABalpapppa	55	0	0	0		0	0	0	0	0
236	1	269	14	-1	503	407	12.1	30	ABalppapaa	342	0	0	0		0	0	0	0	0
237	1	244	273	-1	605	212	16.3	31	ABalaapppp	226	49	0	0		0	0	0	0	0
238	1	316	270	-1	411	311	17.1	32	Ealaa	328	-798	0	0		0	0	0	0	0
239	1	216	166	-1	614	296	19.5	30	ABalapppaa	-16	0	0	0		0	0	0	0	0
240	1	237	104	-1	525	253	13.2	28	MSpaapaa	115	0	0	0		0	0	0	0	0
241	1	143	213	-1	555	179	20.4	30	ABpraapaap	272	405	0	0		0	0	0	0	0
242	1	150	197	-1	496	148	21.6	32	ABpraapapp	292	-164	0	0		0	0	0	0	0
243	1	131	86	-1	309	347	4.4	31	ABplpapppa	295	705	0	0		0	0	0	0	0
244	1	276	227	-1	321	115	6.8	30	ABprppppaa	258	1590	0	0		0	0	0	0	0
245	1	178	272	-1	433	149	10.9	30	ABprppaaaa	175	0	0	0		0	0	0	0	0
246	1	311	105	-1	174	292	4.3	31	ABplpppppp	275	1589	0	0		0	0	0	0	0
247	1	200	225	-1	542	228	11.9	29	MSppaap	61	0	0	0		0	0	0	0	0
248	1	8	180	-1	154	361	17.7	32	ABplappapa	287	-742	0	0		0	0	0	0	0
249	1	192	170	-1	482	405	18.5	30	ABalppppap	262	1004	0	0		0	0	0	0	0
250	1	35	322	-1	381	250	9.6	32	MSpapaap	304	-304	0	0		0	0	0	0	0
251	1	128	306	-1	472	245	14.1	31	MSpaapap	450	0	0	0		0	0	0	0	0
252	1	297	326	-1	378	158	7.5	30	ABprpapapp	-76	0	0	0		0	0	0	0	0
253	1	260	290	-1	602	293	23.4	32	ABarpaaaaa	297	-878	0	0		0	0	0	0	0
254	1	86	31	-1	618	192	11.4	30	ABalaapapp	279	938	0	0		0	0	0	0	0
255	1	142	314	-1	321	307	22.4	33	ABplaaappp	330	89	0	0		0	0	0	0	0
256	1	295	49	-1	541	216	24.9	33	ABarpapaap	297	-660	0	0		0	0	0	0	0
257	1	221	267	-1	580	336	16.6	33	MSaaaaap	325	696	0	0		0	0	0	0	0
258	1	65	257	-1	287	92	17.4	30	ABprappaaa	388	0	0	0		0	0	0	0	0
259	1	80	226	-1	454	359	22.6	31	ABplaaapaa	254	-1486	0	0		0	0	0	0	0
260	1	85	286	-1	438	269	6.6	28	MSpapaaa	273	44	0	0		0	0	0	0	0
261	1	168	241	-1	282	114	6.0	30	ABprppppap	250	8	0	0		0	0	0	0	0
262	1	278	115	-1	462	266	22.1	33	ABarpaapap	331	469	0	0		0	0	0	0	0
263	1	92	311	-1	547	335	18.4	33	MSaaaapa	283	0	0	0		0	0	0	0	0
264	1	286	154	-1	556	279	15.5	33	MSpaaaap	315	0	0	0		0	0	0	0	0
265	1	145	324	-1	542	260	6.1	28	ABarapaapa	254	125	0	0		0	0	0	0	0
266	1	275	65	-1	564	395	18.4	32	ABalapaapp	311	871	0	0		0	0	0	0	0
267	1	130	206	-1	448	128	15.6	29	ABprpaapap	244	1328	0	0		0	0	0	0	0
268	1	105	234	-1	279	133	23.4	37	ABarppppa	370	580	0	0		0	0	0	0	0
269	1	169	282	-1	361	346	10.5	32	MSappap	157	0	0	0		0	0	0	0	0
270	1	120	261	-1	283	336	11.5	32	Daap	323	132	0	0		0	0	0	0	0
271	1	261	100	-1	404	380	22.5	31	ABplaapapp	302	1146	0	0		0	0	0	0	0
272	1	33	1	-1	494	445	13.2	30	ABalppaapp	-311	0	0	0		0	0	0	0	0
273	1	331	155	-1	360	264	22.4	35	ABarppaaa	352	116	0	0		0	0	0	0	0
274	1	101	315	-1	292	235	21.9	34	ABarppaapp	289	-142	0	0		0	0	0	0	0
275	1	174	120	-1	355	413	21.4	34	ABplaappap	75	0	0	0		0	0	0	0	0
276	1	101	220	-1	335	232	22.4	32	ABarppaapa	269	-143	0	0		0	0	0	0	0
277	1	298	274	-1	555	294	21.7	30	ABarpaaapa	109	0	0	0		0	0	0	0	0
278	1	317	38	-1	277	346	23.4	35	ABplapapaa	316	-509	0	0		0	0	0	0	0
279	1	38	325	-1	372	385	5.4	29	ABplpapapa	252	0	0	0		0	0	0	0	0
280	1	126	191	-1	121	318	16.2	32	ABplappapp	320	539	0	0		0	0	0	0	0
281	1	4	24	-1	106	293	7.6	30	ABplappppp	-35	0	0	0		0	0	0	0	0
282	1	257	139	-1	316	345	17.6	33	MSapppp	338	1009	0	0		0	0	0	0	0
283	1	296	231	-1	306	76	12.5	29	ABprppappa	283	0	0	0		0	0	0	0	0
284	1	195	131	-1	501	335	16.0	32	MSaaapaa	319	841	0	0		0	0	0	0	0
285	1	146	89	-1	473	102	16.2	29	ABprpaappa	293	-460	0	0		0	0	0	0	0
286	1	103	70	-1	422	103	17.2	31	ABpraapppa	-9	0	0	0		0	0	0	0	0
287	1	132	148	-1	458	372	6.5	30	ABalpapapp	313	0	0	0		0	0	0	0	0
288	1	266	48	-1	343	265	15.8	34	Ealap	347	-101	0	0		0	0	0	0	0
289	1	45	91	-1	399	349	11.8	33	MSappaa	333	118	0	0		0	0	0	0	0
290	1	274	52	-1	556	286	11.3	30	ABaraappap	278	933	0	0		0	0	0	0	0
291	1	211	85	-1	276	287	5.6	34	MSaappp	349	713	0	0		0	0	0	0	0
292	1	163	289	-1	322	348	24.1	33	ABplapaaap	329	-1278	0	0		0	0	0	0	0
293	1	137	271	-1	414	397	6.0	29	ABalppappp	293	596	0	0		0	0	0	0	0
294	1	156	318	-1	441	412	24.5	34	ABplaapapa	-149	0	0	0		0	0	0	0	0
295	1	263	81	-1	454	164	17.4	29	ABprpaapaa	-58	0	0	0		0	0	0	0	0
296	1	293	212	-1	400	268	22.7	34	ABarpaappp	326	-1172	0	0		0	0	0	0	0
297	1	112	188	-1	258	100	7.5	30	ABprpppaap	191	0	0	0		0	0	0	0	0
298	1	116	279	-1	230	121	15.5	33	ABprappapa	136	0	0	0		0	0	0	0	0
299	1	256	292	-1	503	455	17.1	29	ABalpppapa	241	0	0	0		0	0	0	0	0
300	1	106	167	-1	277	398	18.3	32	ABplapaapp	310	-282	0	0		0	0	0	0	0
301	1	39	58	-1	290	216	14.1	35	Earpp	341	-366	0	0		0	0	0	0	0
302	1	322	56	-1	380	296	9.6	31	MSaapaap	300	262	0	0		0	0	0	0	0
303	1	205	23	-1	148	239	11.2	33	Eplpp	334	767	0	0		0	0	0	0	0
304	1	124	205	-1	181	321	5.5	29	ABplpppppa	244	729	0	0		0	0	0	0	0
305	1	10	302	-1	177	269	18.2	34	Eplap	338	-95	0	0		0	0	0	0	0
306	1	312	255	-1	329	361	11.9	31	Daaa	298	206	0	0		0	0	0	0	0
307	1	204	80	-1	363	365	16.6	34	MSapppa	330	87	0	0		0	0	0	0	0
308	1	213	20	-1	200	380	20.8	32	ABplapappa	-954	0	0	0		0	0	0	0	0
309	1	304	253	-1	345	85	11.3	28	ABprppapap	314	0	0	0		0	0	0	0	0
310	1	291	211	-1	462	221	22.5	32	ABarpapapp	322	-394	0	0		0	0	0	0	0
311	1	284	224	-1	125	209	5.6	37	Cpppa	363	-229	0	0		0	0	0	0	0
312	1	182	332	-1	537	205	21.4	30	ABalappppp	239	-1186	0	0		0	0	0	0	0
313	1	155	67	-1	371	144	13.8	31	Dpaa	-73	0	0	0		0	0	0	0	0
314	1	71	305	-1	227	120	5.2	30	ABprpppapa	300	-913	0	0		0	0	0	0	0
315	1	202	129	-1	432	254	17.0	31	Earaa	-41	0	0	0		0	0	0	0	0
316	0	254	-1	-1	423	219	14.2	27		94	0	0	0		0	0	0	0	0
317	1	113	54	-1	349	221	12.3	34	Earpa	331	297	0	0		0	0	0	0	0
318	1	89	87	-1	185	304	11.7	34	Cappa	343	-245	0	0		0	0	0	0	0
319	1	236	254	-1	492	258	18.1	34	MSpaaapp	344	2231	0	0		0	0	0	0	0
320	1	133	73	-1	656	360	17.5	30	ABalapaaaa	290	275	0	0		0	0	0	0	0
321	1	240	63	-1	595	291	10.9	29	ABaraappaa	73	0	0	0		0	0	0	0	0
322	1	189	186	-1	425	126	7.0	29	ABprpapapa	245	1078	0	0		0	0	0	0	0
323	1	94	26	-1	323	267	8.5	29	Z3	297	-439	0	0		0	0	0	0	0
324	1	140	113	-1	496	371	23.7	32	ABplaaaaap	320	100	0	0		0	0	0	0	0
325	1	123	275	-1	275	171	16.2	35	Epraa	359	390	0	0		0	0	0	0	0
326	1	68	18	-1	285	152	12.0	34	Dppp	338	1048	0	0		0	0	0	0	0
327	0	44	-1	-1	335	232	24.7	31		430	0	0	0		0	0	0	0	0
328	1	288	209	-1	538	441	17.1	30	ABalpppaap	139	0	0	0		0	0	0	0	0
329	1	315	202	-1	450	371	16.0	33	MSapapa	310	95	0	0		0	0	0	0	0
330	1	220	217	-1	558	367	4.7	28	ABalpaaapa	-70	0	0	0		0	0	0	0	0
331	1	3	92	-1	631	372	7.1	29	ABalpaaaaa	101	0	0	0		0	0	0	0	0
332	1	134	121	-1	508	221	22.8	30	ABarpapapa	-227	0	0	0		0	0	0	0	0
