# Supplementary material for: The AP-2 Transcription Factor APTF-2 Is Required for Neuroblast and Epidermal Morphogenesis in Caenorhabditis elegans Embryogenesis
Source: PLoS Genet. 2016 May 13;12(5):e1006048. doi: 10.1371/journal.pgen.1006048 (PMC4866721; doi:10.1371/journal.pgen.1006048)
Supplement: S6 Text — (ZIP) [file pgen.1006048.s034.zip › nuclei/t130-nuclei]

1	1	272	211	-1	492	447	13.5	30	ABalppaapp	290	72	0	0		0	0	0	0	0
2	1	221	134	-1	157	346	12.8	34	ABplapppa	484	0	0	0		0	0	0	0	0
3	1	190	323	-1	419	191	4.4	30	ABprpappaa	265	64	0	0		0	0	0	0	0
4	1	130	42	-1	353	278	4.5	30	MSaapapp	267	38	0	0		0	0	0	0	0
5	1	79	70	-1	666	332	14.8	29	ABalaaapar	238	300	0	0		0	0	0	0	0
6	1	109	122	-1	478	144	8.5	31	ABarappppp	97	0	0	0		0	0	0	0	0
7	1	196	119	-1	213	68	18.2	30	ABprapappa	298	664	0	0		0	0	0	0	0
8	1	213	83	-1	295	150	4.5	31	ABprpapppp	269	432	0	0		0	0	0	0	0
9	1	55	153	-1	556	232	11.6	29	MSppaaap	209	115	0	0		0	0	0	0	0
10	0	142	-1	-1	620	363	22.3	28		260	835	0	0		0	0	0	0	0
11	1	8	331	-1	231	170	4.5	30	ABprpppppp	305	130	0	0		0	0	0	0	0
12	1	195	296	-1	569	177	9.7	29	ABpraaaapa	407	0	0	0		0	0	0	0	0
13	1	131	105	-1	214	335	5.3	31	ABplppppap	305	623	0	0		0	0	0	0	0
14	1	236	284	-1	504	414	11.5	30	ABalppapaa	100	0	0	0		0	0	0	0	0
15	1	17	183	-1	614	313	10.9	28	ABaraaaapa	166	0	0	0		0	0	0	0	0
16	1	150	163	-1	405	175	11.8	31	MSpppap	283	603	0	0		0	0	0	0	0
17	1	128	260	-1	544	191	6.8	29	ABarapppap	283	1261	0	0		0	0	0	0	0
18	1	326	78	-1	287	146	12.4	34	Dppp	339	108	0	0		0	0	0	0	0
19	1	28	49	-1	606	306	4.4	29	ABaraaapaa	262	115	0	0		0	0	0	0	0
20	1	308	306	-1	203	378	21.3	32	ABplapappa	263	-120	0	0		0	0	0	0	0
21	1	129	116	-1	186	383	11.2	28	ABplppappp	265	-150	0	0		0	0	0	0	0
22	1	7	311	-1	461	207	4.0	28	ABarappaap	277	544	0	0		0	0	0	0	0
23	1	303	68	-1	141	241	10.6	34	Eplpp	305	495	0	0		0	0	0	0	0
24	1	281	117	-1	108	300	7.7	29	ABplappppp	283	1200	0	0		0	0	0	0	0
25	1	90	73	-1	411	343	22.6	32	ABplaaapap	313	-505	0	0		0	0	0	0	0
26	1	323	92	-1	321	269	8.1	30	Z3	275	236	0	0		0	0	0	0	0
27	1	83	102	-1	355	92	20.2	31	ABprapaapa	304	114	0	0		0	0	0	0	0
28	1	25	289	-1	205	149	23.8	40	Cpaaa	399	179	0	0		0	0	0	0	0
29	1	3	146	-1	410	437	15.6	29	ABplpaapap	-118	0	0	0		0	0	0	0	0
30	1	205	185	-1	650	356	10.1	28	ABalaaaarl	415	0	0	0		0	0	0	0	0
31	1	254	35	-1	622	195	11.7	30	ABalaapapp	302	1238	0	0		0	0	0	0	0
32	1	166	180	-1	584	224	21.2	31	ABalappppa	304	-164	0	0		0	0	0	0	0
33	1	35	305	-1	615	392	20.1	29	ABalapaapa	287	127	0	0		0	0	0	0	0
34	1	185	223	-1	242	389	18.8	31	ABplappaaa	298	154	0	0		0	0	0	0	0
35	1	16	129	-1	575	283	5.5	30	ABaraaapap	37	0	0	0		0	0	0	0	0
36	1	75	161	-1	306	235	4.7	30	MSpappa	40	0	0	0		0	0	0	0	0
37	1	104	19	-1	411	116	13.1	27	ABprppaaap	209	445	0	0		0	0	0	0	0
38	1	278	317	-1	282	338	23.2	34	ABplapapaa	341	-196	0	0		0	0	0	0	0
39	1	91	238	-1	449	149	6.3	28	ABarappapp	48	0	0	0		0	0	0	0	0
40	1	96	233	-1	427	457	11.9	29	ABplpaaapa	297	0	0	0		0	0	0	0	0
41	1	99	168	-1	269	406	11.1	28	ABplppapap	252	568	0	0		0	0	0	0	0
42	1	4	48	-1	441	192	13.2	32	MSpppaa	271	267	0	0		0	0	0	0	0
43	1	211	285	-1	412	166	16.4	32	MSppppa	311	-337	0	0		0	0	0	0	0
44	1	201	189	-1	190	381	15.4	32	ABplappaap	51	0	0	0		0	0	0	0	0
45	1	43	67	-1	438	225	6.5	31	ABarapappp	294	-696	0	0		0	0	0	0	0
46	1	235	182	-1	491	327	8.1	30	ABalpapppa	45	0	0	0		0	0	0	0	0
47	1	140	164	-1	394	448	20.2	29	ABplaappaa	497	0	0	0		0	0	0	0	0
48	1	288	282	-1	344	264	16.5	33	Ealap	301	-1237	0	0		0	0	0	0	0
49	1	256	20	-1	546	221	25.3	34	ABarpapaap	328	542	0	0		0	0	0	0	0
50	1	36	276	-1	523	356	5.1	28	ABalpaaapp	237	355	0	0		0	0	0	0	0
51	1	47	194	-1	571	323	12.9	28	ABaraaaapp	218	370	0	0		0	0	0	0	0
52	1	290	152	-1	553	283	11.6	30	ABaraappap	112	0	0	0		0	0	0	0	0
53	1	209	235	-1	650	300	19.3	30	ABalappap	276	184	0	0		0	0	0	0	0
54	1	317	187	-1	345	226	12.4	35	Earpa	337	112	0	0		0	0	0	0	0
55	1	1	62	-1	641	298	12.3	29	ABalaaaarr	228	0	0	0		0	0	0	0	0
56	1	302	173	-1	377	294	9.5	31	MSaapaap	297	-429	0	0		0	0	0	0	0
57	1	60	107	-1	388	445	12.8	28	ABplpaaapp	277	-343	0	0		0	0	0	0	0
58	1	301	325	-1	291	217	14.1	34	Earpp	338	132	0	0		0	0	0	0	0
59	1	57	45	-1	193	205	5.7	36	Cppap	361	1015	0	0		0	0	0	0	0
60	1	11	-1	-1	135	319	5.3	26	ABplpppapp	234	825	0	0		0	0	0	0	0
61	1	87	80	-1	374	160	23.7	32	ABarpapppp	290	-112	0	0		0	0	0	0	0
62	1	34	9	-1	618	351	14.5	27	MSaaaaaa	188	0	0	0		0	0	0	0	0
63	1	321	192	-1	591	287	11.4	30	ABaraappaa	263	385	0	0		0	0	0	0	0
64	1	114	34	-1	178	342	19.8	32	ABplapappp	271	-89	0	0		0	0	0	0	0
65	1	266	58	-1	572	399	18.2	32	ABalapaapp	-89	0	0	0		0	0	0	0	0
66	1	71	170	-1	530	267	23.9	32	ABarpaapaa	319	-112	0	0		0	0	0	0	0
67	1	313	175	-1	376	145	13.8	31	Dpaa	300	375	0	0		0	0	0	0	0
68	1	101	188	-1	539	310	7.7	30	ABaraapaap	293	1085	0	0		0	0	0	0	0
69	1	148	315	-1	483	198	17.5	33	MSppapp	331	238	0	0		0	0	0	0	0
70	1	286	111	-1	420	102	17.4	32	ABpraapppa	1	0	0	0		0	0	0	0	0
71	1	66	150	-1	268	392	7.7	29	ABplppaapp	27	0	0	0		0	0	0	0	0
72	1	94	205	-1	500	280	6.3	31	ABarapaapp	290	681	0	0		0	0	0	0	0
73	1	320	65	-1	651	358	17.3	29	ABalapaaaa	317	0	0	0		0	0	0	0	0
74	1	189	314	-1	533	332	12.1	33	ABaraapapa	330	-410	0	0		0	0	0	0	0
75	1	31	301	-1	338	159	10.4	32	Dpap	322	-214	0	0		0	0	0	0	0
76	1	78	112	-1	485	168	5.1	30	ABarappapa	275	1002	0	0		0	0	0	0	0
77	1	51	61	-1	494	156	13.1	32	ABprpaaaap	108	0	0	0		0	0	0	0	0
78	1	32	214	-1	242	79	13.2	28	ABprappaap	278	359	0	0		0	0	0	0	0
79	1	45	166	-1	463	421	15.7	29	ABplpaapaa	140	0	0	0		0	0	0	0	0
80	1	307	184	-1	364	363	16.8	33	MSapppa	338	-15	0	0		0	0	0	0	0
81	1	295	27	-1	450	163	17.4	29	ABprpaapaa	268	501	0	0		0	0	0	0	0
82	1	158	177	240	539	167	14.9	35	ABpraaapa	95	0	0	0		0	0	0	0	0
83	1	92	244	-1	216	276	8.0	34	Capap	333	1527	0	0		0	0	0	0	0
84	1	168	16	-1	621	389	16.3	30	ABalapaaap	314	0	0	0		0	0	0	0	0
85	1	291	304	-1	277	291	5.6	34	MSaappp	341	-609	0	0		0	0	0	0	0
86	1	243	201	-1	308	345	4.7	31	ABplpapppa	126	0	0	0		0	0	0	0	0
87	1	318	216	-1	186	300	11.8	34	Cappa	75	0	0	0		0	0	0	0	0
88	1	112	160	-1	479	309	12.3	30	ABaraapapp	262	-124	0	0		0	0	0	0	0
89	1	285	32	-1	472	101	16.4	29	ABprpaappa	315	0	0	0		0	0	0	0	0
90	1	135	101	-1	642	231	13.2	31	ABalaappap	287	45	0	0		0	0	0	0	0
91	1	289	271	-1	397	346	11.5	32	MSappaa	307	-794	0	0		0	0	0	0	0
92	1	331	199	-1	622	374	7.4	28	ABalpaaaaa	283	162	0	0		0	0	0	0	0
93	1	119	130	-1	462	195	7.9	28	ABprpapaaa	247	129	0	0		0	0	0	0	0
94	1	115	174	-1	642	391	10.8	28	ABalaaaala	51	0	0	0		0	0	0	0	0
95	1	126	245	-1	603	247	6.1	27	ABaraaappa	178	0	0	0		0	0	0	0	0
96	1	86	172	-1	506	174	10.4	30	ABprpaaaaa	143	0	0	0		0	0	0	0	0
97	1	2	190	-1	557	439	18.5	30	ABalpppaaa	26	0	0	0		0	0	0	0	0
98	1	12	208	-1	446	413	8.4	30	ABalppappa	296	-509	0	0		0	0	0	0	0
99	1	124	224	-1	236	390	9.6	28	ABplpppaaa	269	505	0	0		0	0	0	0	0
100	1	271	71	-1	409	381	22.5	31	ABplaapapp	205	0	0	0		0	0	0	0	0
101	1	132	51	-1	641	229	17.6	30	ABalaapppa	257	-621	0	0		0	0	0	0	0
102	1	64	336	-1	474	327	23.4	32	ABplaaaapp	318	69	0	0		0	0	0	0	0
103	1	216	53	-1	518	424	22.9	32	ABplaapaaa	289	106	0	0		0	0	0	0	0
104	1	240	158	-1	526	249	13.7	30	MSpaapaa	228	740	0	0		0	0	0	0	0
105	1	246	334	-1	176	292	4.4	31	ABplpppppp	273	656	0	0		0	0	0	0	0
106	1	177	228	-1	512	298	23.4	30	ABarpaaapp	240	307	0	0		0	0	0	0	0
107	1	26	281	-1	342	152	4.9	31	ABprpapppa	256	145	0	0		0	0	0	0	0
108	1	149	181	-1	375	437	16.2	30	ABplpaappa	135	0	0	0		0	0	0	0	0
109	1	134	320	-1	445	133	20.5	32	ABpraappap	-58	0	0	0		0	0	0	0	0
110	1	89	243	-1	551	210	4.4	28	ABarapaaap	5	0	0	0		0	0	0	0	0
111	1	52	85	-1	533	170	22.6	31	ABpraapapa	276	-153	0	0		0	0	0	0	0
112	1	192	43	-1	452	410	5.2	31	ABalppapap	46	0	0	0		0	0	0	0	0
113	1	324	176	-1	495	371	23.4	31	ABplaaaaap	240	167	0	0		0	0	0	0	0
114	1	183	104	-1	511	180	7.6	30	ABarappppa	299	1128	0	0		0	0	0	0	0
115	1	262	330	-1	464	269	22.5	34	ABarpaapap	342	-598	0	0		0	0	0	0	0
116	1	123	115	-1	478	235	7.7	30	ABarapappa	376	0	0	0		0	0	0	0	0
117	1	22	37	-1	372	91	15.5	32	ABpraapppp	314	103	0	0		0	0	0	0	0
118	1	58	256	-1	154	351	7.6	31	ABplpppapa	294	96	0	0		0	0	0	0	0
119	1	141	81	-1	597	423	14.6	28	ABalppaaaa	340	0	0	0		0	0	0	0	0
120	1	275	86	-1	356	409	21.4	34	ABplaappap	316	-529	0	0		0	0	0	0	0
121	1	332	118	-1	507	223	23.0	30	ABarpapapa	302	199	0	0		0	0	0	0	0
122	1	19	99	-1	294	200	6.5	35	MSpappp	336	-577	0	0		0	0	0	0	0
123	1	120	136	-1	532	143	10.4	29	ABpraaaapp	4	0	0	0		0	0	0	0	0
124	1	125	103	-1	230	362	6.4	28	ABplppppaa	45	0	0	0		0	0	0	0	0
125	1	144	143	-1	620	281	7.6	29	ABaraaaaap	242	-77	0	0		0	0	0	0	0
126	1	227	267	-1	240	408	13.2	29	ABplppappa	87	0	0	0		0	0	0	0	0
127	1	187	198	-1	119	335	11.4	29	ABplappppa	126	0	0	0		0	0	0	0	0
128	1	48	100	-1	169	106	10.3	30	ABprappppa	250	-337	0	0		0	0	0	0	0
129	1	315	232	-1	429	256	16.1	31	Earaa	319	452	0	0		0	0	0	0	0
130	1	81	261	-1	591	183	12.6	32	ABpraaaaaa	81	0	0	0		0	0	0	0	0
131	1	284	186	-1	500	337	16.0	31	MSaaapaa	306	-465	0	0		0	0	0	0	0
132	1	232	135	-1	160	297	8.4	33	Cappp	28	0	0	0		0	0	0	0	0
133	1	147	154	-1	194	164	4.0	26	ABprpppapp	248	946	0	0		0	0	0	0	0
134	1	207	138	-1	504	131	17.7	30	ABpraaappp	302	27	0	0		0	0	0	0	0
135	1	182	1	-1	582	412	8.4	30	ABalpaappa	175	0	0	0		0	0	0	0	0
136	1	178	191	-1	365	149	17.8	33	MSppppp	334	132	0	0		0	0	0	0	0
137	1	212	77	-1	596	196	8.0	28	ABarapppaa	274	1555	0	0		0	0	0	0	0
138	1	6	31	-1	656	366	13.8	30	ABalaaapal	250	794	0	0		0	0	0	0	0
139	1	282	226	-1	320	344	17.9	33	MSapppp	-2	0	0	0		0	0	0	0	0
140	1	234	127	-1	153	97	13.5	29	ABprappapp	291	-719	0	0		0	0	0	0	0
141	1	193	308	-1	584	356	22.0	31	ABalapapap	-145	0	0	0		0	0	0	0	0
142	1	113	328	-1	252	222	9.8	32	Z2	319	-550	0	0		0	0	0	0	0
143	1	81	234	-1	576	167	14.9	30	ABpraaaaap	218	1987	0	0		0	0	0	0	0
144	1	82	124	-1	460	272	10.5	29	ABaraapppp	16	0	0	0		0	0	0	0	0
145	1	59	204	-1	196	366	8.4	30	ABplpppaap	55	0	0	0		0	0	0	0	0
146	1	63	8	-1	417	418	11.2	29	ABplpaaaap	-119	0	0	0		0	0	0	0	0
147	1	231	131	-1	575	384	14.0	30	MSapaaaa	107	0	0	0		0	0	0	0	0
148	1	287	23	-1	454	370	6.2	30	ABalpapapp	337	0	0	0		0	0	0	0	0
149	1	133	324	-1	378	390	8.5	31	ABplpapaap	-51	0	0	0		0	0	0	0	0
150	1	198	278	-1	362	376	22.4	30	ABplapaaaa	267	-1468	0	0		0	0	0	0	0
151	1	30	87	-1	403	425	7.9	28	ABplpapaaa	46	0	0	0		0	0	0	0	0
152	1	143	165	-1	665	282	11.5	26	ABalaapaaa	358	0	0	0		0	0	0	0	0
153	1	191	56	-1	320	80	16.4	29	ABprapaapp	131	0	0	0		0	0	0	0	0
154	1	264	196	-1	553	280	15.9	34	MSpaaaap	338	442	0	0		0	0	0	0	0
155	1	273	274	-1	362	265	22.5	35	ABarppaaa	332	-209	0	0		0	0	0	0	0
156	1	229	255	-1	444	177	23.0	33	ABarpappap	322	187	0	0		0	0	0	0	0
157	1	164	26	-1	476	334	4.6	32	ABalpappap	309	416	0	0		0	0	0	0	0
158	1	80	60	-1	400	281	4.5	27	MSaapapa	230	-84	0	0		0	0	0	0	0
159	1	184	36	-1	543	409	10.2	32	ABalpaappp	-107	0	0	0		0	0	0	0	0
160	1	204	30	-1	272	93	10.6	29	ABprppappp	291	-331	0	0		0	0	0	0	0
161	1	62	123	-1	592	387	5.2	29	ABalpaaaap	288	117	0	0		0	0	0	0	0
162	1	40	213	-1	630	219	8.4	28	ABalaapapa	219	0	0	0		0	0	0	0	0
163	1	165	303	-1	76	273	13.3	36	Caapp	358	-328	0	0		0	0	0	0	0
164	1	46	125	-1	454	430	12.0	29	ABplpaaaaa	263	676	0	0		0	0	0	0	0
165	1	76	283	-1	459	450	18.3	31	ABalpppapp	-61	0	0	0		0	0	0	0	0
166	1	239	202	-1	613	294	19.5	30	ABalapppaa	294	423	0	0		0	0	0	0	0
167	1	300	262	-1	279	399	18.3	32	ABplapaapp	262	1342	0	0		0	0	0	0	0
168	1	152	197	258	179	180	10.8	35	Eprp	358	788	0	0		0	0	0	0	0
169	1	174	292	-1	406	131	21.3	30	ABprapaaaa	299	-747	0	0		0	0	0	0	0
170	1	249	300	-1	482	404	18.6	29	ABalppppap	229	60	0	0		0	0	0	0	0
171	1	27	40	-1	498	361	8.5	30	ABalpappaa	-69	0	0	0		0	0	0	0	0
172	1	157	22	-1	606	283	14.7	29	MSpaaaaa	274	-914	0	0		0	0	0	0	0
173	1	233	114	-1	648	268	15.7	28	ABalaaappr	-7	0	0	0		0	0	0	0	0
174	1	222	89	-1	649	252	10.2	30	ABalaapaap	268	631	0	0		0	0	0	0	0
175	1	85	44	-1	177	105	19.1	37	ABarppppp	367	719	0	0		0	0	0	0	0
176	1	117	268	-1	350	433	12.8	30	ABplpaappp	-68	0	0	0		0	0	0	0	0
177	1	38	277	-1	509	271	10.0	32	ABaraapppa	323	37	0	0		0	0	0	0	0
178	1	84	12	-1	465	146	13.3	30	ABprpaaapa	255	104	0	0		0	0	0	0	0
179	1	39	171	-1	512	241	4.8	27	ABarapapaa	273	-1139	0	0		0	0	0	0	0
180	1	248	15	-1	155	357	18.2	33	ABplappapa	235	0	0	0		0	0	0	0	0
181	1	20	221	-1	110	240	23.0	40	Caaap	399	340	0	0		0	0	0	0	0
182	1	203	265	-1	329	140	15.4	31	Dppa	305	205	0	0		0	0	0	0	0
183	1	55	332	-1	599	240	11.6	28	MSppaaaa	172	-520	0	0		0	0	0	0	0
184	1	219	11	-1	594	414	11.7	29	ABalaaaalp	296	-67	0	0		0	0	0	0	0
185	1	5	13	-1	394	92	10.4	31	ABprppapaa	343	0	0	0		0	0	0	0	0
186	1	322	57	-1	418	131	6.8	29	ABprpapapa	275	-521	0	0		0	0	0	0	0
187	1	107	90	-1	574	224	7.3	28	ABaraaappp	266	-791	0	0		0	0	0	0	0
188	1	297	88	-1	254	102	7.4	29	ABprpppaap	-175	0	0	0		0	0	0	0	0
189	1	228	318	-1	364	213	17.0	35	Earap	354	-597	0	0		0	0	0	0	0
190	1	159	316	-1	513	411	16.5	30	ABalppppaa	300	-610	0	0		0	0	0	0	0
191	1	280	25	-1	124	317	16.3	32	ABplappapp	288	583	0	0		0	0	0	0	0
192	1	217	144	-1	370	184	5.6	30	ABprpappap	-2	0	0	0		0	0	0	0	0
193	1	23	169	-1	594	192	18.6	31	ABpraapaaa	130	0	0	0		0	0	0	0	0
194	1	154	120	-1	603	349	10.4	31	ABalpaapaa	-41	0	0	0		0	0	0	0	0
195	1	202	66	-1	302	93	8.8	31	ABprpppaaa	308	-192	0	0		0	0	0	0	0
196	1	146	133	-1	575	360	8.0	33	ABalpaapap	334	128	0	0		0	0	0	0	0
197	1	242	215	-1	497	152	21.5	31	ABpraapapp	-155	0	0	0		0	0	0	0	0
198	1	105	246	-1	317	299	4.5	30	MSaappa	291	-1165	0	0		0	0	0	0	0
199	1	13	179	-1	247	321	10.1	35	Capaa	332	420	0	0		0	0	0	0	0
200	1	186	3	-1	583	261	25.2	33	ABarpapaaa	325	133	0	0		0	0	0	0	0
201	1	108	266	-1	546	403	6.5	29	ABalpapaaa	251	-100	0	0		0	0	0	0	0
202	1	329	126	-1	445	375	15.5	33	MSapapa	241	-857	0	0		0	0	0	0	0
203	1	138	241	-1	182	235	23.2	39	Caaaa	392	-557	0	0		0	0	0	0	0
204	1	106	295	-1	448	308	14.5	31	MSaaapp	274	-503	0	0		0	0	0	0	0
205	1	304	269	-1	185	321	5.2	29	ABplpppppa	91	0	0	0		0	0	0	0	0
206	1	267	264	-1	445	125	15.7	27	ABprpaapap	124	0	0	0		0	0	0	0	0
207	1	100	4	-1	668	259	13.4	27	ABalaappaa	-56	0	0	0		0	0	0	0	0
208	1	121	222	-1	190	231	15.1	33	Eplpa	328	586	0	0		0	0	0	0	0
209	1	328	263	-1	534	442	16.5	30	ABalpppaap	285	487	0	0		0	0	0	0	0
210	1	9	206	-1	318	394	6.7	28	ABplppaapa	248	-37	0	0		0	0	0	0	0
211	1	310	279	-1	462	222	22.3	32	ABarpapapp	305	1303	0	0		0	0	0	0	0
212	1	296	294	-1	405	268	23.3	34	ABarpaappp	269	-1143	0	0		0	0	0	0	0
213	1	241	272	-1	557	180	19.7	31	ABpraapaap	137	0	0	0		0	0	0	0	0
214	1	160	2	-1	328	422	18.5	33	ABplaapppa	302	318	0	0		0	0	0	0	0
215	1	18	106	-1	525	450	11.3	28	ABalppaapa	21	0	0	0		0	0	0	0	0
216	1	37	76	-1	633	328	7.0	30	ABaraaaaaa	-190	0	0	0		0	0	0	0	0
217	1	330	212	-1	557	374	4.6	29	ABalpaaapa	-41	0	0	0		0	0	0	0	0
218	1	67	132	-1	449	397	20.4	31	ABalpppppa	247	-766	0	0		0	0	0	0	0
219	1	220	7	-1	559	438	13.6	30	ABalppaaap	242	0	0	0		0	0	0	0	0
220	1	276	167	-1	340	225	22.3	33	ABarppaapa	277	202	0	0		0	0	0	0	0
221	1	188	326	-1	642	345	20.4	32	ABalappaap	270	-95	0	0		0	0	0	0	0
222	1	97	72	-1	302	419	14.3	32	ABplaapppp	280	749	0	0		0	0	0	0	0
223	1	172	96	-1	351	105	7.4	30	ABprppaapp	239	199	0	0		0	0	0	0	0
224	1	311	108	-1	125	213	5.5	37	Cpppa	368	-339	0	0		0	0	0	0	0
225	1	247	162	-1	531	224	11.0	29	MSppaap	276	-471	0	0		0	0	0	0	0
226	1	259	41	-1	458	358	23.0	29	ABplaaapaa	282	800	0	0		0	0	0	0	0
227	1	244	242	-1	320	116	6.5	30	ABprppppaa	48	0	0	0		0	0	0	0	0
228	1	111	156	-1	460	311	17.5	34	MSaaapap	331	2257	0	0		0	0	0	0	0
229	1	41	313	-1	337	136	23.2	36	ABarpppaa	356	201	0	0		0	0	0	0	0
230	1	21	217	-1	227	301	15.5	35	Dapp	322	-85	0	0		0	0	0	0	0
231	1	283	109	-1	313	75	12.3	28	ABprppappa	284	-28	0	0		0	0	0	0	0
232	1	49	95	-1	371	410	11.2	30	ABplppaaaa	304	-1355	0	0		0	0	0	0	0
233	1	102	270	-1	374	102	23.1	33	ABprapaaap	300	-463	0	0		0	0	0	0	0
234	1	268	247	-1	276	129	23.1	37	ABarppppa	368	636	0	0		0	0	0	0	0
235	1	77	142	-1	589	316	7.2	28	ABaraapaaa	273	575	0	0		0	0	0	0	0
236	1	175	94	-1	542	151	19.1	33	ABpraaappa	288	88	0	0		0	0	0	0	0
237	1	199	50	-1	473	108	12.2	29	ABprpaaapp	267	850	0	0		0	0	0	0	0
238	1	161	113	-1	670	300	15.7	29	ABalaaappl	269	233	0	0		0	0	0	0	0
239	1	24	110	-1	392	112	7.7	30	ABprppaapa	443	0	0	0		0	0	0	0	0
240	1	223	29	-1	425	176	7.8	28	ABprpapaap	105	0	0	0		0	0	0	0	0
241	1	261	38	-1	280	114	6.0	30	ABprppppap	298	0	0	0		0	0	0	0	0
242	1	170	140	-1	230	102	18.6	30	ABprapapap	283	-1087	0	0		0	0	0	0	0
243	0	316	-1	-1	423	219	14.1	26		241	121	0	0		0	0	0	0	0
244	1	194	63	-1	430	92	12.5	29	ABprpaappp	-12	0	0	0		0	0	0	0	0
245	1	53	231	-1	483	109	20.0	27	ABpraappaa	241	-929	0	0		0	0	0	0	0
246	1	74	249	-1	537	256	17.7	32	MSpaaapa	294	673	0	0		0	0	0	0	0
247	1	44	254	-1	317	382	21.5	30	ABplapaapa	304	-1095	0	0		0	0	0	0	0
248	1	116	24	-1	81	183	10.2	36	Cpapp	365	580	0	0		0	0	0	0	0
249	1	73	84	-1	642	319	16.4	28	ABalappaaa	230	0	0	0		0	0	0	0	0
250	1	69	75	-1	255	194	22.4	33	ABarpppapp	319	-96	0	0		0	0	0	0	0
251	1	169	251	-1	511	203	4.4	30	ABarappaaa	48	0	0	0		0	0	0	0	0
252	1	215	210	-1	405	233	4.9	27	MSpapapa	215	0	0	0		0	0	0	0	0
253	1	309	59	-1	348	87	11.1	29	ABprppapap	254	-3	0	0		0	0	0	0	0
254	1	319	219	-1	489	261	18.1	33	MSpaaapp	307	45	0	0		0	0	0	0	0
255	1	306	252	-1	329	361	12.5	31	Daaa	311	-372	0	0		0	0	0	0	0
256	1	224	310	-1	545	365	23.4	30	ABplaaaaaa	262	-165	0	0		0	0	0	0	0
257	1	258	286	-1	287	95	16.7	29	ABprappaaa	298	410	0	0		0	0	0	0	0
258	1	127	17	-1	311	417	9.4	29	ABplppapaa	319	0	0	0		0	0	0	0	0
259	1	50	302	-1	402	351	5.3	33	ABplpappaa	314	-72	0	0		0	0	0	0	0
260	1	156	5	-1	491	400	7.7	29	ABalpapapa	-113	0	0	0		0	0	0	0	0
261	1	270	148	-1	284	340	11.5	33	Daap	306	-101	0	0		0	0	0	0	0
262	1	65	288	-1	268	278	23.4	33	ABarppapa	334	-167	0	0		0	0	0	0	0
263	1	42	69	-1	115	263	5.4	34	Cpppp	339	313	0	0		0	0	0	0	0
264	1	118	321	-1	553	329	23.3	29	ABarpaaaap	231	88	0	0		0	0	0	0	0
265	1	210	203	-1	432	314	6.3	33	ABalpapppp	309	195	0	0		0	0	0	0	0
266	1	167	250	-1	311	173	22.3	32	ABarpppapa	286	-206	0	0		0	0	0	0	0
267	1	257	237	-1	581	337	16.5	33	MSaaaaap	312	-73	0	0		0	0	0	0	0
268	1	29	218	-1	473	255	4.4	29	ABarapapap	150	0	0	0		0	0	0	0	0
269	1	179	47	-1	339	430	9.8	26	ABplppaaap	215	1327	0	0		0	0	0	0	0
270	1	238	55	-1	411	311	17.2	32	Ealaa	325	-62	0	0		0	0	0	0	0
271	1	293	10	-1	412	398	6.2	30	ABalppappp	278	472	0	0		0	0	0	0	0
272	1	245	139	-1	439	146	10.8	30	ABprppaaaa	304	1981	0	0		0	0	0	0	0
273	1	237	209	-1	603	214	16.5	32	ABalaapppp	306	330	0	0		0	0	0	0	0
274	1	277	259	-1	555	295	22.1	30	ABarpaaapa	282	105	0	0		0	0	0	0	0
275	1	325	293	-1	270	173	16.1	35	Epraa	359	1784	0	0		0	0	0	0	0
276	1	122	54	-1	422	355	17.7	33	MSapapp	281	0	0	0		0	0	0	0	0
277	1	33	291	-1	446	316	10.5	31	MSaapaaa	8	0	0	0		0	0	0	0	0
278	1	155	248	-1	213	193	16.0	34	Eprap	138	0	0	0		0	0	0	0	0
279	1	298	159	-1	229	118	15.4	32	ABprappapa	159	0	0	0		0	0	0	0	0
280	1	230	229	-1	411	182	21.1	30	ABarpapppa	289	391	0	0		0	0	0	0	0
281	1	70	18	335	219	101	9.4	33	ABprapppa	323	0	0	0		0	0	0	0	0
282	1	269	307	-1	360	346	10.4	32	MSappap	306	-414	0	0		0	0	0	0	0
283	1	197	200	-1	628	256	19.4	31	Nuc121_20_611_255	195	0	0	0		0	0	0	0	0
284	1	110	195	-1	504	384	4.6	30	ABalpapaap	259	217	0	0		0	0	0	0	0
285	1	214	157	-1	464	355	12.2	31	MSapaap	175	0	0	0		0	0	0	0	0
286	1	260	121	-1	436	272	6.7	28	MSpapaaa	32	0	0	0		0	0	0	0	0
287	1	68	227	-1	259	148	5.7	29	ABprpppppa	287	474	0	0		0	0	0	0	0
288	1	171	312	-1	268	345	15.4	33	Dapa	427	0	0	0		0	0	0	0	0
289	1	292	207	-1	328	344	22.9	31	ABplapaaap	273	-437	0	0		0	0	0	0	0
290	1	253	297	-1	599	293	23.8	32	ABarpaaaaa	314	547	0	0		0	0	0	0	0
291	1	206	327	-1	99	147	14.7	38	Cpapa	387	466	0	0		0	0	0	0	0
292	1	299	333	-1	503	452	17.6	29	ABalpppapa	-105	0	0	0		0	0	0	0	0
293	1	98	79	-1	571	244	4.2	27	ABarapaaaa	268	161	0	0		0	0	0	0	0
294	1	61	319	-1	406	410	19.4	32	ABalpppppp	-138	0	0	0		0	0	0	0	0
295	1	153	28	-1	262	356	4.6	31	ABplpapppp	281	437	0	0		0	0	0	0	0
296	1	54	128	-1	343	327	4.4	29	ABplpappap	217	19	0	0		0	0	0	0	0
297	1	103	46	-1	183	126	5.4	29	ABprappppp	276	6	0	0		0	0	0	0	0
298	1	10	275	-1	345	306	13.9	33	Ealpa	338	-322	0	0		0	0	0	0	0
299	1	180	82	-1	238	176	8.2	35	Cppaa	347	393	0	0		0	0	0	0	0
300	1	56	193	-1	220	350	24.1	34	ABplapapap	332	424	0	0		0	0	0	0	0
301	1	72	329	-1	369	331	23.4	33	ABplaaappa	298	91	0	0		0	0	0	0	0
302	1	305	91	-1	175	267	18.5	35	Eplap	350	381	0	0		0	0	0	0	0
303	1	173	149	-1	266	76	22.2	32	ABprapapaa	292	275	0	0		0	0	0	0	0
304	1	93	151	-1	489	194	21.2	28	ABarpappaa	229	-361	0	0		0	0	0	0	0
305	1	314	225	-1	226	123	5.1	30	ABprpppapa	527	0	0	0		0	0	0	0	0
306	1	251	6	-1	469	244	14.2	31	MSpaapap	300	1091	0	0		0	0	0	0	0
307	1	88	39	-1	82	246	18.5	39	Caapa	390	650	0	0		0	0	0	0	0
308	1	139	273	-1	478	420	23.3	33	ABplaapaap	322	137	0	0		0	0	0	0	0
309	1	226	155	-1	524	400	19.8	32	ABalapappp	329	-1430	0	0		0	0	0	0	0
310	1	200	147	-1	429	301	22.4	34	ABarpaappa	326	-122	0	0		0	0	0	0	0
311	1	263	298	-1	546	334	18.3	31	MSaaaapa	316	-22	0	0		0	0	0	0	0
312	1	176	299	-1	562	389	21.2	32	ABalapappa	302	-148	0	0		0	0	0	0	0
313	1	137	287	-1	259	246	16.4	35	Eplaa	351	67	0	0		0	0	0	0	0
314	1	255	21	-1	324	304	22.7	33	ABplaaappp	-12	0	0	0		0	0	0	0	0
315	1	274	137	-1	285	238	21.4	34	ABarppaapp	175	0	0	0		0	0	0	0	0
316	1	151	239	-1	335	361	5.4	30	ABplpapapp	257	98	0	0		0	0	0	0	0
317	1	225	322	-1	522	364	14.6	30	MSapaaap	301	19	0	0		0	0	0	0	0
318	1	294	141	-1	443	417	24.4	34	ABplaapapa	319	466	0	0		0	0	0	0	0
319	1	218	145	-1	514	336	23.4	30	ABplaaaapa	308	587	0	0		0	0	0	0	0
320	1	95	309	-1	129	149	22.2	39	Cpaap	397	405	0	0		0	0	0	0	0
321	1	181	98	-1	183	75	13.6	29	ABprapappp	34	0	0	0		0	0	0	0	0
322	1	250	290	-1	384	247	9.4	32	MSpapaap	-45	0	0	0		0	0	0	0	0
323	1	208	220	-1	509	210	13.4	31	MSppapa	216	205	0	0		0	0	0	0	0
324	1	265	178	-1	544	253	6.0	28	ABarapaapa	271	211	0	0		0	0	0	0	0
325	1	279	280	-1	368	387	5.4	30	ABplpapapa	265	-868	0	0		0	0	0	0	0
326	1	252	230	-1	379	156	7.6	30	ABprpapapp	-76	0	0	0		0	0	0	0	0
327	1	163	257	-1	505	308	19.4	32	MSaaaapp	312	1805	0	0		0	0	0	0	0
328	1	162	236	-1	351	218	5.6	29	MSpapapp	254	391	0	0		0	0	0	0	0
329	1	145	33	-1	294	269	13.4	34	Ealpp	343	151	0	0		0	0	0	0	0
330	1	15	64	-1	179	306	23.3	38	ABarppapp	368	0	0	0		0	0	0	0	0
331	1	136	93	-1	598	260	21.5	32	ABalapppap	350	0	0	0		0	0	0	0	0
332	1	312	253	-1	537	203	22.2	30	ABalappppp	415	0	0	0		0	0	0	0	0
333	0	14	-1	-1	463	273	24.8	29		-16	0	0	0		0	0	0	0	0
334	0	327	-1	-1	342	224	24.6	30		300	737	0	0		0	0	0	0	0
