# Supplementary material for: The AP-2 Transcription Factor APTF-2 Is Required for Neuroblast and Epidermal Morphogenesis in Caenorhabditis elegans Embryogenesis
Source: PLoS Genet. 2016 May 13;12(5):e1006048. doi: 10.1371/journal.pgen.1006048 (PMC4866721; doi:10.1371/journal.pgen.1006048)
Supplement: S6 Text — (ZIP) [file pgen.1006048.s034.zip › nuclei/t131-nuclei]

1	1	135	93	-1	583	412	8.4	29	ABalpaappa	589	0	0	0		0	0	0	0	0
2	1	214	282	-1	325	422	19.0	33	ABplaapppa	19	0	0	0		0	0	0	0	0
3	1	200	147	-1	587	261	24.6	32	ABarpapaaa	296	-487	0	0		0	0	0	0	0
4	1	207	48	-1	672	265	13.4	27	ABalaappaa	245	-373	0	0		0	0	0	0	0
5	1	260	28	-1	487	397	7.8	29	ABalpapapa	-67	0	0	0		0	0	0	0	0
6	1	306	10	-1	473	245	13.9	32	MSpaapap	305	178	0	0		0	0	0	0	0
7	1	219	94	-1	562	437	13.6	29	ABalppaaap	299	65	0	0		0	0	0	0	0
8	1	146	85	-1	418	422	11.0	28	ABplpaaaap	190	0	0	0		0	0	0	0	0
9	1	62	4	-1	620	354	14.4	28	MSaaaaaa	268	-828	0	0		0	0	0	0	0
10	1	271	260	-1	408	400	6.3	29	ABalppappp	292	242	0	0		0	0	0	0	0
11	1	184	65	-1	588	412	11.5	30	ABalaaaalp	279	434	0	0		0	0	0	0	0
12	1	178	318	-1	464	146	13.3	28	ABprpaaapa	266	79	0	0		0	0	0	0	0
13	1	185	189	-1	394	93	10.5	30	ABprppapaa	286	329	0	0		0	0	0	0	0
14	0	60	-1	-1	140	318	5.4	24		201	487	0	0		0	0	0	0	0
15	1	180	122	-1	151	352	18.4	32	ABplappapa	578	0	0	0		0	0	0	0	0
16	1	84	16	-1	623	395	16.6	30	ABalapaaap	546	0	0	0		0	0	0	0	0
17	1	258	231	-1	309	415	9.5	30	ABplppapaa	227	0	0	0		0	0	0	0	0
18	1	281	289	-1	231	93	11.2	26	ABprapppaa	218	236	0	0		0	0	0	0	0
19	1	37	116	-1	408	114	13.3	27	ABprppaaap	208	132	0	0		0	0	0	0	0
20	1	49	41	-1	549	222	25.2	33	ABarpapaap	337	-184	0	0		0	0	0	0	0
21	1	314	159	-1	328	302	22.9	33	ABplaaappp	335	1002	0	0		0	0	0	0	0
22	1	172	171	-1	605	285	14.6	29	MSpaaaaa	287	860	0	0		0	0	0	0	0
23	1	148	284	-1	452	369	5.7	30	ABalpapapp	286	-522	0	0		0	0	0	0	0
24	1	248	190	-1	81	185	10.1	36	Cpapp	169	0	0	0		0	0	0	0	0
25	1	191	202	-1	122	316	16.1	32	ABplappapp	575	0	0	0		0	0	0	0	0
26	1	157	267	-1	477	331	4.5	32	ABalpappap	293	-786	0	0		0	0	0	0	0
27	1	81	42	-1	452	162	17.3	30	ABprpaapaa	279	487	0	0		0	0	0	0	0
28	1	295	305	-1	260	353	4.7	31	ABplpapppp	305	1074	0	0		0	0	0	0	0
29	1	240	184	-1	427	177	7.7	29	ABprpapaap	81	0	0	0		0	0	0	0	0
30	1	160	168	-1	271	92	10.6	30	ABprppappp	253	-300	0	0		0	0	0	0	0
31	1	138	22	-1	651	369	13.7	30	ABalaaapal	290	-12	0	0		0	0	0	0	0
32	1	89	101	-1	470	102	16.8	30	ABprpaappa	261	68	0	0		0	0	0	0	0
33	1	329	307	-1	292	264	13.4	33	Ealpp	339	281	0	0		0	0	0	0	0
34	1	64	335	-1	181	344	19.9	33	ABplapappp	289	266	0	0		0	0	0	0	0
35	1	31	176	-1	633	200	12.5	31	ABalaapapp	249	227	0	0		0	0	0	0	0
36	1	159	52	-1	542	412	10.0	32	ABalpaappp	-80	0	0	0		0	0	0	0	0
37	1	117	75	-1	370	90	16.0	32	ABpraapppp	-25	0	0	0		0	0	0	0	0
38	1	241	196	-1	283	114	6.1	29	ABprppppap	-31	0	0	0		0	0	0	0	0
39	1	307	313	-1	83	242	18.5	39	Caapa	397	262	0	0		0	0	0	0	0
40	1	171	13	-1	495	360	8.4	29	ABalpappaa	247	0	0	0		0	0	0	0	0
41	1	226	234	-1	458	359	23.4	30	ABplaaapaa	304	1729	0	0		0	0	0	0	0
42	1	4	278	-1	354	276	4.6	29	MSaapapp	279	30	0	0		0	0	0	0	0
43	1	112	285	-1	451	408	5.0	30	ABalppapap	305	456	0	0		0	0	0	0	0
44	1	175	326	-1	176	104	19.1	36	ABarppppp	364	503	0	0		0	0	0	0	0
45	1	59	271	-1	199	206	6.4	34	Cppap	343	1391	0	0		0	0	0	0	0
46	1	297	156	-1	182	135	4.7	29	ABprappppp	258	-18	0	0		0	0	0	0	0
47	1	269	193	-1	338	428	10.8	26	ABplppaaap	210	1004	0	0		0	0	0	0	0
48	1	42	249	-1	443	193	13.1	32	MSpppaa	262	0	0	0		0	0	0	0	0
49	1	19	51	-1	603	308	4.5	29	ABaraaapaa	0	0	0	0		0	0	0	0	0
50	1	237	5	-1	471	109	12.3	29	ABprpaaapp	-43	0	0	0		0	0	0	0	0
51	1	101	71	-1	641	233	17.7	30	ABalaapppa	-6	0	0	0		0	0	0	0	0
52	0	243	-1	-1	422	219	14.1	28		239	132	0	0		0	0	0	0	0
53	1	103	148	-1	522	416	23.3	32	ABplaapaaa	129	0	0	0		0	0	0	0	0
54	1	276	14	-1	422	354	17.5	33	MSapapp	330	-136	0	0		0	0	0	0	0
55	1	270	280	-1	408	309	17.0	33	Ealaa	334	-2	0	0		0	0	0	0	0
56	1	153	248	-1	322	72	16.5	30	ABprapaapp	278	740	0	0		0	0	0	0	0
57	1	186	203	-1	415	136	6.4	29	ABprpapapa	239	-795	0	0		0	0	0	0	0
58	1	65	150	-1	568	396	17.9	31	ABalapaapp	279	1753	0	0		0	0	0	0	0
59	1	253	106	-1	351	83	11.2	29	ABprppapap	258	-14	0	0		0	0	0	0	0
60	1	158	217	-1	398	282	4.4	27	MSaapapa	270	-666	0	0		0	0	0	0	0
61	1	77	102	-1	498	150	12.7	34	ABprpaaaap	284	-829	0	0		0	0	0	0	0
62	1	55	27	-1	642	303	12.2	29	ABalaaaarr	232	-93	0	0		0	0	0	0	0
63	1	244	214	-1	432	92	12.7	29	ABprpaappp	257	-9	0	0		0	0	0	0	0
64	1	330	235	-1	177	306	23.4	39	ABarppapp	1172	0	0	0		0	0	0	0	0
65	1	73	169	-1	651	368	16.7	29	ABalapaaaa	284	184	0	0		0	0	0	0	0
66	1	195	336	-1	303	88	8.7	30	ABprpppaaa	301	189	0	0		0	0	0	0	0
67	1	45	29	-1	437	222	6.0	31	ABarapappp	301	556	0	0		0	0	0	0	0
68	1	23	73	-1	137	237	10.4	33	Eplpp	-42	0	0	0		0	0	0	0	0
69	1	263	287	-1	119	269	5.4	33	Cpppp	314	338	0	0		0	0	0	0	0
70	1	5	89	-1	668	338	14.4	28	ABalaaapar	272	1467	0	0		0	0	0	0	0
71	1	100	146	-1	413	381	22.6	32	ABplaapapp	319	210	0	0		0	0	0	0	0
72	1	222	113	-1	304	416	14.5	32	ABplaapppp	99	0	0	0		0	0	0	0	0
73	1	25	151	-1	410	343	22.9	30	ABplaaapap	307	-97	0	0		0	0	0	0	0
74	0	334	-1	-1	368	245	25.2	25		179	325	0	0		0	0	0	0	0
75	1	250	118	-1	261	188	22.6	34	ABarpppapp	338	407	0	0		0	0	0	0	0
76	1	216	66	-1	631	335	7.2	29	ABaraaaaaa	263	-469	0	0		0	0	0	0	0
77	1	137	126	-1	596	199	7.9	29	ABarapppaa	282	0	0	0		0	0	0	0	0
78	1	18	45	-1	292	142	12.9	34	Dppp	340	265	0	0		0	0	0	0	0
79	1	293	240	-1	570	244	4.0	27	ABarapaaaa	253	100	0	0		0	0	0	0	0
80	1	61	139	-1	378	164	23.4	32	ABarpapppp	271	-427	0	0		0	0	0	0	0
81	1	119	1	-1	599	422	14.4	27	ABalppaaaa	217	-922	0	0		0	0	0	0	0
82	1	299	109	-1	236	173	8.3	35	Cppaa	353	72	0	0		0	0	0	0	0
83	1	8	82	-1	293	152	4.6	30	ABprpapppp	241	-184	0	0		0	0	0	0	0
84	1	249	103	-1	640	317	15.9	27	ABalappaaa	224	1170	0	0		0	0	0	0	0
85	1	111	7	-1	537	171	22.5	29	ABpraapapa	293	-143	0	0		0	0	0	0	0
86	1	120	222	-1	357	406	21.5	32	ABplaappap	315	-503	0	0		0	0	0	0	0
87	1	151	225	-1	397	425	8.2	27	ABplpapaaa	248	0	0	0		0	0	0	0	0
88	1	188	300	-1	251	104	7.6	29	ABprpppaap	269	-505	0	0		0	0	0	0	0
89	1	174	19	-1	652	255	9.9	30	ABalaapaap	-201	0	0	0		0	0	0	0	0
90	1	187	207	-1	580	227	7.2	27	ABaraaappp	277	539	0	0		0	0	0	0	0
91	1	302	166	-1	176	264	17.9	35	Eplap	334	-743	0	0		0	0	0	0	0
92	1	26	20	-1	318	268	8.2	31	Z3	296	-455	0	0		0	0	0	0	0
93	1	331	55	-1	598	262	21.5	31	ABalapppap	277	36	0	0		0	0	0	0	0
94	1	236	36	-1	544	152	19.1	31	ABpraaappa	315	4	0	0		0	0	0	0	0
95	1	232	76	-1	371	412	11.4	30	ABplppaaaa	284	69	0	0		0	0	0	0	0
96	1	223	220	-1	350	102	7.5	30	ABprppaapp	263	511	0	0		0	0	0	0	0
97	0	10	-1	-1	623	364	22.0	28		165	0	0	0		0	0	0	0	0
98	1	321	124	-1	183	77	13.0	28	ABprapappp	262	1358	0	0		0	0	0	0	0
99	1	122	88	-1	292	200	6.6	35	MSpappp	192	0	0	0		0	0	0	0	0
100	1	128	215	-1	167	107	9.7	29	ABprappppa	23	0	0	0		0	0	0	0	0
101	1	90	39	-1	647	237	13.2	30	ABalaappap	260	995	0	0		0	0	0	0	0
102	1	27	178	-1	351	85	20.7	33	ABprapaapa	291	737	0	0		0	0	0	0	0
103	1	124	228	-1	230	360	6.4	28	ABplppppaa	273	-232	0	0		0	0	0	0	0
104	1	114	131	-1	514	179	7.6	31	ABarappppa	304	321	0	0		0	0	0	0	0
105	1	13	259	-1	213	338	5.2	30	ABplppppap	267	1019	0	0		0	0	0	0	0
106	1	215	291	-1	527	451	11.0	27	ABalppaapa	205	-9	0	0		0	0	0	0	0
107	1	57	114	-1	387	444	13.2	28	ABplpaaapp	-2	0	0	0		0	0	0	0	0
108	1	224	181	-1	127	223	5.4	37	Cpppa	372	642	0	0		0	0	0	0	0
109	1	231	138	-1	316	77	11.8	29	ABprppappa	66	0	0	0		0	0	0	0	0
110	1	239	69	-1	391	109	7.7	29	ABprppaapa	295	-113	0	0		0	0	0	0	0
111	1	70	187	-1	417	102	17.4	32	ABpraapppa	320	86	0	0		0	0	0	0	0
112	1	76	160	-1	484	162	5.4	30	ABarappapa	240	-569	0	0		0	0	0	0	0
113	1	238	134	-1	672	307	15.7	29	ABalaaappl	-75	0	0	0		0	0	0	0	0
114	1	173	68	-1	651	272	15.7	29	ABalaaappr	-75	0	0	0		0	0	0	0	0
115	1	116	92	-1	477	235	7.5	29	ABarapappa	244	59	0	0		0	0	0	0	0
116	1	21	144	-1	185	383	11.4	29	ABplppappp	243	729	0	0		0	0	0	0	0
117	1	24	125	-1	110	304	7.9	29	ABplappppp	297	-657	0	0		0	0	0	0	0
118	1	121	96	-1	511	227	22.4	30	ABarpapapa	250	127	0	0		0	0	0	0	0
119	1	7	264	-1	211	69	17.7	29	ABprapappa	173	0	0	0		0	0	0	0	0
120	1	194	32	-1	603	351	10.5	30	ABalpaapaa	291	-82	0	0		0	0	0	0	0
121	1	286	100	-1	432	269	6.4	28	MSpapaaa	288	0	0	0		0	0	0	0	0
122	1	6	155	-1	481	142	8.5	30	ABarappppp	8	0	0	0		0	0	0	0	0
123	1	161	161	-1	586	384	5.3	29	ABalpaaaap	267	-788	0	0		0	0	0	0	0
124	1	144	57	-1	458	268	10.4	30	ABaraapppp	153	0	0	0		0	0	0	0	0
125	1	164	50	-1	457	431	12.2	30	ABplpaaaaa	278	44	0	0		0	0	0	0	0
126	1	202	87	292	449	377	15.2	32	MSapapa	250	112	0	0		0	0	0	0	0
127	1	140	275	-1	154	104	13.3	30	ABprappapp	293	131	0	0		0	0	0	0	0
128	1	296	218	-1	346	323	4.4	28	ABplpappap	24	0	0	0		0	0	0	0	0
129	1	35	204	-1	574	279	5.9	30	ABaraaapap	322	0	0	0		0	0	0	0	0
130	1	93	98	-1	463	191	8.0	28	ABprpapaaa	155	0	0	0		0	0	0	0	0
131	1	147	104	-1	575	383	14.0	28	MSapaaaa	280	506	0	0		0	0	0	0	0
132	1	218	329	-1	448	404	20.2	32	ABalpppppa	319	1190	0	0		0	0	0	0	0
133	1	196	53	-1	572	356	8.0	33	ABalpaapap	396	0	0	0		0	0	0	0	0
134	1	2	15	-1	161	348	12.6	34	ABplapppa	105	0	0	0		0	0	0	0	0
135	1	132	192	-1	164	295	8.5	34	Cappp	337	-1225	0	0		0	0	0	0	0
136	1	123	18	-1	538	139	10.8	30	ABpraaaapp	245	-302	0	0		0	0	0	0	0
137	1	315	9	-1	284	234	21.1	33	ABarppaapp	310	182	0	0		0	0	0	0	0
138	1	134	60	-1	502	128	17.5	30	ABpraaappp	272	-509	0	0		0	0	0	0	0
139	1	272	83	-1	440	141	10.7	30	ABprppaaaa	254	-28	0	0		0	0	0	0	0
140	1	242	290	-1	229	98	18.6	30	ABprapapap	282	126	0	0		0	0	0	0	0
141	1	318	223	-1	443	418	24.3	32	ABplaapapa	202	0	0	0		0	0	0	0	0
142	1	235	119	-1	589	312	7.6	29	ABaraapaaa	248	0	0	0		0	0	0	0	0
143	1	125	256	-1	623	284	7.3	29	ABaraaaaap	254	0	0	0		0	0	0	0	0
144	1	192	136	-1	372	183	5.7	29	ABprpappap	10	0	0	0		0	0	0	0	0
145	1	319	261	-1	516	336	23.4	32	ABplaaaapa	277	-252	0	0		0	0	0	0	0
146	1	29	127	-1	414	435	15.7	29	ABplpaapap	-64	0	0	0		0	0	0	0	0
147	1	310	232	-1	430	302	22.7	35	ABarpaappa	310	522	0	0		0	0	0	0	0
148	1	261	309	-1	288	340	11.6	33	Daap	324	-81	0	0		0	0	0	0	0
149	1	303	269	-1	265	75	22.3	33	ABprapapaa	331	101	0	0		0	0	0	0	0
150	1	71	172	-1	269	394	7.7	28	ABplppaapp	283	-798	0	0		0	0	0	0	0
151	1	304	97	-1	494	195	21.5	28	ABarpappaa	220	897	0	0		0	0	0	0	0
152	1	52	95	-1	552	281	11.6	30	ABaraappap	302	743	0	0		0	0	0	0	0
153	1	9	328	-1	555	229	11.6	29	MSppaaap	228	430	0	0		0	0	0	0	0
154	1	133	298	-1	198	166	3.9	26	ABprpppapp	261	6	0	0		0	0	0	0	0
155	1	309	130	-1	521	402	19.7	31	ABalapappp	81	0	0	0		0	0	0	0	0
156	1	228	44	-1	462	312	17.5	31	MSaaapap	270	423	0	0		0	0	0	0	0
157	1	285	272	-1	461	355	11.8	32	MSapaap	322	863	0	0		0	0	0	0	0
158	1	104	247	-1	530	249	14.2	29	MSpaapaa	94	0	0	0		0	0	0	0	0
159	1	279	243	-1	228	116	15.6	31	ABprappapa	308	892	0	0		0	0	0	0	0
160	1	88	34	-1	477	308	12.2	29	ABaraapapp	187	0	0	0		0	0	0	0	0
161	1	36	262	-1	303	234	4.6	31	MSpappa	358	0	0	0		0	0	0	0	0
162	1	225	251	-1	529	226	10.6	30	MSppaap	283	1124	0	0		0	0	0	0	0
163	1	16	321	-1	407	175	12.0	31	MSpppap	293	-34	0	0		0	0	0	0	0
164	1	47	110	-1	393	447	20.5	29	ABplaappaa	256	0	0	0		0	0	0	0	0
165	1	152	80	-1	665	289	11.4	27	ABalaapaaa	261	947	0	0		0	0	0	0	0
166	1	79	23	-1	465	425	15.4	29	ABplpaapaa	-53	0	0	0		0	0	0	0	0
167	1	220	236	-1	337	217	22.5	33	ABarppaapa	219	0	0	0		0	0	0	0	0
168	1	41	250	-1	269	407	11.1	28	ABplppapap	318	0	0	0		0	0	0	0	0
169	1	193	128	-1	602	194	18.8	30	ABpraapaaa	-109	0	0	0		0	0	0	0	0
170	1	66	294	-1	528	268	24.4	32	ABarpaapaa	326	685	0	0		0	0	0	0	0
171	1	179	170	-1	512	241	4.7	28	ABarapapaa	275	86	0	0		0	0	0	0	0
172	1	96	255	-1	509	169	10.4	32	ABprpaaaaa	309	175	0	0		0	0	0	0	0
173	1	56	286	-1	379	292	9.3	31	MSaapaap	147	0	0	0		0	0	0	0	0
174	1	94	254	-1	634	399	10.9	28	ABalaaaala	-85	0	0	0		0	0	0	0	0
175	1	67	239	-1	375	146	14.1	31	Dpaa	297	-263	0	0		0	0	0	0	0
176	1	113	263	-1	499	368	23.9	31	ABplaaaaap	313	319	0	0		0	0	0	0	0
177	1	82	86	-1	526	148	15.8	30	ABpraaapap	199	-550	0	0		0	0	0	0	0
178	1	324	268	-1	545	253	6.2	28	ABarapaapa	241	723	0	0		0	0	0	0	0
179	1	199	185	-1	244	326	10.4	35	Capaa	350	525	0	0		0	0	0	0	0
180	1	32	153	-1	588	227	21.3	31	ABalappppa	282	160	0	0		0	0	0	0	0
181	1	108	40	-1	376	438	16.4	31	ABplpaappa	301	157	0	0		0	0	0	0	0
182	1	46	238	-1	489	326	8.1	30	ABalpapppa	255	42	0	0		0	0	0	0	0
183	1	15	30	-1	615	314	10.8	29	ABaraaaapa	164	0	0	0		0	0	0	0	0
184	1	80	84	-1	367	363	17.2	33	MSapppa	327	-495	0	0		0	0	0	0	0
185	1	30	6	-1	648	362	9.9	28	ABalaaaarl	105	0	0	0		0	0	0	0	0
186	1	131	58	-1	500	340	16.3	32	MSaaapaa	311	-34	0	0		0	0	0	0	0
187	1	54	183	-1	345	228	12.3	34	Earpa	-23	0	0	0		0	0	0	0	0
188	1	68	49	-1	543	308	7.8	30	ABaraapaap	292	-485	0	0		0	0	0	0	0
189	1	44	200	-1	191	377	15.4	32	ABplappaap	15	0	0	0		0	0	0	0	0
190	1	97	141	-1	555	436	18.4	30	ABalpppaaa	309	-84	0	0		0	0	0	0	0
191	1	136	120	-1	368	152	18.2	33	MSppppp	327	484	0	0		0	0	0	0	0
192	1	63	46	-1	587	290	11.1	29	ABaraappaa	292	865	0	0		0	0	0	0	0
193	1	300	180	-1	221	348	24.4	34	ABplapapap	303	-209	0	0		0	0	0	0	0
194	1	51	314	-1	566	323	13.2	28	ABaraaaapp	237	-258	0	0		0	0	0	0	0
195	1	284	258	-1	500	383	4.4	30	ABalpapaap	221	0	0	0		0	0	0	0	0
196	1	154	132	-1	556	278	16.0	33	MSpaaaap	291	39	0	0		0	0	0	0	0
197	1	168	253	-1	154	175	8.9	33	Eprpp	328	705	0	0		0	0	0	0	0
198	1	127	229	-1	120	336	11.0	29	ABplappppa	441	0	0	0		0	0	0	0	0
199	1	92	21	-1	617	376	6.9	29	ABalpaaaaa	-52	0	0	0		0	0	0	0	0
200	1	283	226	-1	627	264	18.7	30	Nuc121_20_611_255	244	273	0	0		0	0	0	0	0
201	1	86	31	-1	308	344	4.8	31	ABplpapppa	258	1371	0	0		0	0	0	0	0
202	1	166	63	-1	613	297	19.7	31	ABalapppaa	275	-1452	0	0		0	0	0	0	0
203	1	265	163	-1	432	313	6.0	32	ABalpapppp	319	403	0	0		0	0	0	0	0
204	1	145	182	-1	194	365	8.6	30	ABplpppaap	430	0	0	0		0	0	0	0	0
205	1	72	108	-1	499	277	6.3	31	ABarapaapp	452	0	0	0		0	0	0	0	0
206	1	210	283	-1	317	394	6.7	28	ABplppaapa	266	-700	0	0		0	0	0	0	0
207	1	289	320	-1	331	339	22.4	31	ABplapaaap	208	0	0	0		0	0	0	0	0
208	1	98	319	-1	442	416	8.3	30	ABalppappa	286	-953	0	0		0	0	0	0	0
209	1	273	205	-1	597	215	15.7	32	ABalaapppp	308	82	0	0		0	0	0	0	0
210	1	252	186	-1	404	232	4.6	28	MSpapapa	200	0	0	0		0	0	0	0	0
211	1	1	64	-1	494	447	13.4	30	ABalppaapp	295	1038	0	0		0	0	0	0	0
212	1	217	167	-1	553	371	4.8	28	ABalpaaapa	249	415	0	0		0	0	0	0	0
213	1	162	274	-1	634	218	8.4	27	ABalaapapa	-89	0	0	0		0	0	0	0	0
214	1	78	56	-1	246	76	13.6	28	ABprappaap	280	-405	0	0		0	0	0	0	0
215	1	197	315	-1	499	150	21.6	33	ABpraapapp	300	755	0	0		0	0	0	0	0
216	1	87	140	-1	189	297	12.2	35	Cappa	356	-1237	0	0		0	0	0	0	0
217	1	230	302	-1	231	304	15.7	34	Dapp	348	1408	0	0		0	0	0	0	0
218	1	268	11	-1	471	252	4.2	29	ABarapapap	266	0	0	0		0	0	0	0	0
219	1	254	54	-1	489	263	17.8	34	MSpaaapp	340	19	0	0		0	0	0	0	0
220	1	323	191	303	510	209	13.4	33	MSppapa	209	-116	0	0		0	0	0	0	0
221	1	181	273	-1	112	240	23.3	39	Caaap	389	727	0	0		0	0	0	0	0
222	1	208	299	-1	193	233	15.3	33	Eplpa	320	457	0	0		0	0	0	0	0
223	1	34	237	-1	242	389	18.7	31	ABplappaaa	317	160	0	0		0	0	0	0	0
224	1	99	179	-1	231	389	9.1	28	ABplpppaaa	97	0	0	0		0	0	0	0	0
225	1	305	279	-1	228	128	4.7	30	ABprpppapa	296	127	0	0		0	0	0	0	0
226	1	139	221	-1	327	339	17.9	34	MSapppp	340	1564	0	0		0	0	0	0	0
227	1	287	62	-1	259	146	6.2	29	ABprpppppa	257	951	0	0		0	0	0	0	0
228	1	106	316	-1	513	300	23.4	31	ABarpaaapp	307	-46	0	0		0	0	0	0	0
229	1	280	308	-1	414	186	21.4	31	ABarpapppa	313	-1350	0	0		0	0	0	0	0
230	1	326	152	-1	377	155	7.6	30	ABprpapapp	-32	0	0	0		0	0	0	0	0
231	1	245	129	-1	485	110	20.2	29	ABpraappaa	252	0	0	0		0	0	0	0	0
232	1	129	338	-1	434	256	15.9	31	Earaa	313	0	0	0		0	0	0	0	0
233	1	40	12	-1	426	458	12.2	30	ABplpaaapa	217	611	0	0		0	0	0	0	0
234	1	143	117	-1	584	165	15.5	28	ABpraaaaap	228	102	0	0		0	0	0	0	0
235	1	53	67	-1	649	304	19.4	30	ABalappap	-757	0	0	0		0	0	0	0	0
236	1	328	206	-1	348	215	5.5	30	MSpapapp	276	-323	0	0		0	0	0	0	0
237	1	267	157	-1	582	339	16.3	33	MSaaaaap	224	0	0	0		0	0	0	0	0
238	1	39	246	-1	449	138	6.7	28	ABarappapp	274	-188	0	0		0	0	0	0	0
239	1	316	288	-1	332	361	5.5	29	ABplpapapp	245	417	0	0		0	0	0	0	0
240	1	82	164	-1	557	183	14.7	30	ABpraaapaa	78	0	0	0		0	0	0	0	0
241	1	203	332	-1	185	233	23.2	39	Caaaa	384	418	0	0		0	0	0	0	0
242	1	227	175	-1	321	119	6.5	28	ABprppppaa	21	0	0	0		0	0	0	0	0
243	1	110	143	-1	549	214	4.6	29	ABarapaaap	250	1277	0	0		0	0	0	0	0
244	1	83	72	-1	218	274	8.1	34	Capap	31	0	0	0		0	0	0	0	0
245	1	95	25	-1	606	251	5.6	28	ABaraaappa	-91	0	0	0		0	0	0	0	0
246	1	198	154	-1	315	297	4.5	30	MSaappa	378	0	0	0		0	0	0	0	0
247	1	234	233	-1	278	127	22.6	36	ABarppppa	352	-450	0	0		0	0	0	0	0
248	1	278	78	-1	217	196	16.5	33	Eprap	290	-856	0	0		0	0	0	0	0
249	1	246	17	-1	541	257	18.4	33	MSpaaapa	326	104	0	0		0	0	0	0	0
250	1	266	81	-1	314	166	22.2	32	ABarpppapa	315	1140	0	0		0	0	0	0	0
251	1	251	327	-1	512	201	4.5	29	ABarappaaa	242	1951	0	0		0	0	0	0	0
252	1	255	37	-1	332	361	12.7	31	Daaa	304	-1315	0	0		0	0	0	0	0
253	1	332	257	-1	545	203	22.2	30	ABalappppp	11	0	0	0		0	0	0	0	0
254	1	247	245	-1	317	381	21.6	30	ABplapaapa	302	-1478	0	0		0	0	0	0	0
255	1	156	325	-1	450	180	22.9	31	ABarpappap	312	519	0	0		0	0	0	0	0
256	1	118	107	-1	153	351	7.3	30	ABplpppapa	257	0	0	0		0	0	0	0	0
257	1	327	111	-1	508	307	19.4	32	MSaaaapp	314	276	0	0		0	0	0	0	0
258	1	168	216	-1	200	179	13.1	32	Eprpa	303	689	0	0		0	0	0	0	0
259	1	274	301	-1	552	296	22.6	30	ABarpaaapa	247	433	0	0		0	0	0	0	0
260	1	17	194	-1	544	196	7.2	29	ABarapppap	248	-291	0	0		0	0	0	0	0
261	1	130	177	-1	600	196	11.6	29	ABpraaaaaa	235	92	0	0		0	0	0	0	0
262	1	167	209	-1	281	396	18.5	32	ABplapaapp	322	127	0	0		0	0	0	0	0
263	1	209	195	-1	534	442	16.2	29	ABalpppaap	259	-154	0	0		0	0	0	0	0
264	1	206	38	-1	444	125	15.8	27	ABprpaapap	274	644	0	0		0	0	0	0	0
265	1	182	296	-1	330	136	15.7	31	Dppa	302	-120	0	0		0	0	0	0	0
266	1	201	137	-1	544	402	6.5	29	ABalpapaaa	273	-395	0	0		0	0	0	0	0
267	1	126	74	-1	237	406	12.8	29	ABplppappa	396	0	0	0		0	0	0	0	0
268	1	176	123	-1	350	437	13.7	29	ABplpaappp	194	0	0	0		0	0	0	0	0
269	1	205	213	-1	191	316	5.3	29	ABplpppppa	99	0	0	0		0	0	0	0	0
270	1	233	135	-1	375	104	22.8	31	ABprapaaap	279	435	0	0		0	0	0	0	0
271	1	91	121	-1	399	346	11.4	32	MSappaa	124	0	0	0		0	0	0	0	0
272	1	213	145	-1	563	182	19.5	32	ABpraapaap	-227	0	0	0		0	0	0	0	0
273	1	308	219	-1	483	420	23.3	33	ABplaapaap	156	0	0	0		0	0	0	0	0
274	1	155	330	-1	364	258	22.7	34	ABarppaaa	247	411	0	0		0	0	0	0	0
275	1	298	224	-1	343	303	13.7	34	Ealpa	304	1461	0	0		0	0	0	0	0
276	1	50	277	-1	521	356	5.1	28	ABalpaaapp	252	0	0	0		0	0	0	0	0
277	1	177	133	-1	505	270	10.2	32	ABaraapppa	35	0	0	0		0	0	0	0	0
278	1	150	211	-1	360	371	22.4	30	ABplapaaaa	257	-196	0	0		0	0	0	0	0
279	1	211	79	-1	468	224	22.5	32	ABarpapapp	321	187	0	0		0	0	0	0	0
280	1	325	333	-1	364	386	5.7	29	ABplpapapa	281	387	0	0		0	0	0	0	0
281	1	107	208	-1	340	153	4.6	32	ABprpapppa	232	-173	0	0		0	0	0	0	0
282	1	48	331	-1	343	263	16.3	33	Ealap	332	856	0	0		0	0	0	0	0
283	1	165	2	-1	464	450	18.4	30	ABalpppapp	67	0	0	0		0	0	0	0	0
284	1	14	105	-1	508	423	11.0	30	ABalppapaa	99	0	0	0		0	0	0	0	0
285	1	43	70	-1	413	164	16.4	31	MSppppa	285	0	0	0		0	0	0	0	0
286	1	257	198	-1	290	89	16.4	29	ABprappaaa	276	455	0	0		0	0	0	0	0
287	1	313	77	-1	262	241	16.4	35	Eplaa	354	153	0	0		0	0	0	0	0
288	1	262	295	-1	265	270	23.3	32	ABarppapa	181	183	0	0		0	0	0	0	0
289	1	28	323	-1	208	144	24.0	41	Cpaaa	410	456	0	0		0	0	0	0	0
290	1	322	297	-1	388	245	9.1	32	MSpapaap	317	564	0	0		0	0	0	0	0
291	1	277	281	-1	443	314	10.3	30	MSaapaaa	73	0	0	0		0	0	0	0	0
292	1	169	24	-1	408	133	21.4	31	ABprapaaaa	291	374	0	0		0	0	0	0	0
293	1	275	227	-1	266	168	15.8	35	Epraa	354	1215	0	0		0	0	0	0	0
294	1	212	276	-1	405	267	23.0	35	ABarpaappp	350	712	0	0		0	0	0	0	0
295	1	204	312	-1	446	306	14.4	32	MSaaapp	116	0	0	0		0	0	0	0	0
296	1	12	99	-1	568	175	10.0	29	ABpraaaapa	413	0	0	0		0	0	0	0	0
297	1	290	43	-1	598	297	24.3	32	ABarpaaaaa	289	-81	0	0		0	0	0	0	0
298	1	311	162	-1	547	333	18.4	31	MSaaaapa	313	0	0	0		0	0	0	0	0
299	1	312	188	-1	559	387	21.0	32	ABalapappa	165	0	0	0		0	0	0	0	0
300	1	170	210	-1	482	404	18.7	30	ABalppppap	-63	0	0	0		0	0	0	0	0
301	1	75	35	-1	340	160	10.5	33	Dpap	314	-918	0	0		0	0	0	0	0
302	1	259	26	-1	400	352	5.3	34	ABplpappaa	343	160	0	0		0	0	0	0	0
303	1	163	293	-1	78	273	13.1	36	Caapp	360	1491	0	0		0	0	0	0	0
304	1	85	252	-1	277	293	6.2	34	MSaappp	330	188	0	0		0	0	0	0	0
305	1	33	142	-1	609	395	19.7	29	ABalapaapa	287	1124	0	0		0	0	0	0	0
306	1	20	244	-1	206	377	21.3	31	ABplapappa	303	-147	0	0		0	0	0	0	0
307	1	282	173	-1	362	342	10.4	32	MSappap	309	217	0	0		0	0	0	0	0
308	1	141	322	-1	587	360	21.6	31	ABalapapap	135	0	0	0		0	0	0	0	0
309	1	320	317	-1	131	147	22.0	39	Cpaap	395	355	0	0		0	0	0	0	0
310	1	256	324	-1	544	363	23.4	31	ABplaaaaaa	104	0	0	0		0	0	0	0	0
311	1	22	270	-1	469	202	4.1	27	ABarappaap	266	1097	0	0		0	0	0	0	0
312	1	288	266	-1	272	342	15.3	33	Dapa	336	-278	0	0		0	0	0	0	0
313	1	229	112	-1	340	136	23.3	37	ABarpppaa	-164	0	0	0		0	0	0	0	0
314	1	74	201	-1	530	332	11.9	34	ABaraapapa	168	0	0	0		0	0	0	0	0
315	1	69	265	-1	484	197	17.6	33	MSppapp	298	-257	0	0		0	0	0	0	0
316	1	190	33	-1	510	413	16.4	29	ABalppppaa	120	0	0	0		0	0	0	0	0
317	1	38	241	-1	285	330	22.9	34	ABplapapaa	341	-452	0	0		0	0	0	0	0
318	1	189	165	-1	365	212	16.5	35	Earap	348	113	0	0		0	0	0	0	0
319	1	294	310	-1	402	406	19.4	33	ABalpppppp	312	470	0	0		0	0	0	0	0
320	1	109	149	-1	446	136	20.5	33	ABpraappap	-212	0	0	0		0	0	0	0	0
321	1	264	59	-1	554	327	22.9	28	ABarpaaaap	27	0	0	0		0	0	0	0	0
322	1	317	304	-1	522	366	14.5	31	MSapaaap	427	0	0	0		0	0	0	0	0
323	1	3	115	-1	423	188	4.4	30	ABprpappaa	261	689	0	0		0	0	0	0	0
324	1	149	47	-1	374	391	8.5	31	ABplpapaap	-55	0	0	0		0	0	0	0	0
325	1	58	3	-1	293	211	14.1	35	Earpp	200	0	0	0		0	0	0	0	0
326	1	221	174	-1	649	352	19.7	33	ABalappaap	204	0	0	0		0	0	0	0	0
327	1	291	334	-1	102	151	14.9	39	Cpapa	389	513	0	0		0	0	0	0	0
328	1	142	199	-1	250	219	9.7	31	Z2	291	-288	0	0		0	0	0	0	0
329	1	301	8	-1	370	327	23.4	32	ABplaaappa	319	419	0	0		0	0	0	0	0
330	1	115	311	-1	463	266	22.5	34	ABarpaapap	336	433	0	0		0	0	0	0	0
331	1	11	230	-1	235	174	4.4	31	ABprpppppp	281	-724	0	0		0	0	0	0	0
332	1	183	197	-1	606	244	11.4	28	MSppaaaa	209	-841	0	0		0	0	0	0	0
333	1	292	158	-1	509	452	18.2	30	ABalpppapa	291	-213	0	0		0	0	0	0	0
334	1	105	90	-1	177	290	4.4	30	ABplpppppp	10	0	0	0		0	0	0	0	0
335	1	281	242	-1	205	112	7.5	27	ABprapppap	81	0	0	0		0	0	0	0	0
336	1	102	212	-1	470	329	22.8	31	ABplaaaapp	311	140	0	0		0	0	0	0	0
