# Supplementary material for: The AP-2 Transcription Factor APTF-2 Is Required for Neuroblast and Epidermal Morphogenesis in Caenorhabditis elegans Embryogenesis
Source: PLoS Genet. 2016 May 13;12(5):e1006048. doi: 10.1371/journal.pgen.1006048 (PMC4866721; doi:10.1371/journal.pgen.1006048)
Supplement: S6 Text — (ZIP) [file pgen.1006048.s034.zip › nuclei/t132-nuclei]

1	1	81	9	-1	604	424	14.5	28	ABalppaaaa	315	0	0	0		0	0	0	0	0
2	1	283	242	-1	462	450	18.3	31	ABalpppapp	340	0	0	0		0	0	0	0	0
3	1	325	318	-1	290	210	13.8	34	Earpp	347	128	0	0		0	0	0	0	0
4	1	9	142	-1	617	354	14.2	28	MSaaaaaa	92	0	0	0		0	0	0	0	0
5	1	50	316	-1	470	110	12.5	29	ABprpaaapp	-226	0	0	0		0	0	0	0	0
6	1	185	124	-1	649	357	9.6	28	ABalaaaarl	10	0	0	0		0	0	0	0	0
7	1	85	191	-1	534	169	22.5	29	ABpraapapa	259	-136	0	0		0	0	0	0	0
8	1	329	230	-1	375	324	23.3	31	ABplaaappa	302	1066	0	0		0	0	0	0	0
9	1	137	35	-1	281	227	21.5	34	ABarppaapp	341	-497	0	0		0	0	0	0	0
10	1	6	182	-1	469	249	13.8	31	MSpaapap	319	-678	0	0		0	0	0	0	0
11	1	218	118	-1	468	254	4.3	29	ABarapapap	286	415	0	0		0	0	0	0	0
12	1	233	20	-1	423	454	12.1	29	ABplpaaapa	237	1244	0	0		0	0	0	0	0
13	1	40	71	-1	495	362	8.7	29	ABalpappaa	239	240	0	0		0	0	0	0	0
14	1	54	18	-1	420	348	17.7	34	MSapapp	344	1417	0	0		0	0	0	0	0
15	1	134	79	283	160	348	13.0	32	ABplapppa	83	0	0	0		0	0	0	0	0
16	1	16	22	-1	618	390	16.7	29	ABalapaaap	198	0	0	0		0	0	0	0	0
17	1	249	258	-1	536	256	18.4	33	MSpaaapa	335	-843	0	0		0	0	0	0	0
18	1	136	155	-1	537	138	11.2	30	ABpraaaapp	354	0	0	0		0	0	0	0	0
19	1	89	96	-1	656	254	10.0	31	ABalaapaap	287	162	0	0		0	0	0	0	0
20	1	92	184	-1	318	265	7.8	32	Z3	261	177	0	0		0	0	0	0	0
21	1	199	76	-1	610	375	7.1	28	ABalpaaaaa	286	306	0	0		0	0	0	0	0
22	1	31	140	-1	648	371	13.3	29	ABalaaapal	68	0	0	0		0	0	0	0	0
23	1	166	146	-1	471	426	15.4	29	ABplpaapaa	12	0	0	0		0	0	0	0	0
24	1	292	261	-1	408	135	21.6	32	ABprapaaaa	317	961	0	0		0	0	0	0	0
25	1	245	67	-1	604	249	5.6	28	ABaraaappa	276	0	0	0		0	0	0	0	0
26	1	302	214	-1	399	352	5.5	34	ABplpappaa	295	-372	0	0		0	0	0	0	0
27	1	62	157	-1	642	301	12.1	30	ABalaaaarr	216	0	0	0		0	0	0	0	0
28	1	5	308	-1	486	400	8.2	29	ABalpapapa	267	196	0	0		0	0	0	0	0
29	1	67	244	-1	439	222	6.0	31	ABarapappp	-69	0	0	0		0	0	0	0	0
30	1	183	125	-1	615	312	10.8	27	ABaraaaapa	58	0	0	0		0	0	0	0	0
31	1	201	135	-1	304	346	4.7	30	ABplpapppa	276	-493	0	0		0	0	0	0	0
32	1	120	203	-1	600	347	10.4	30	ABalpaapaa	248	0	0	0		0	0	0	0	0
33	1	316	108	-1	513	414	16.5	30	ABalppppaa	253	-185	0	0		0	0	0	0	0
34	1	160	137	-1	476	312	12.0	29	ABaraapapp	-92	0	0	0		0	0	0	0	0
35	1	301	233	-1	341	159	10.5	33	Dpap	328	345	0	0		0	0	0	0	0
36	1	94	260	-1	545	153	18.7	30	ABpraaappa	272	-855	0	0		0	0	0	0	0
37	1	252	51	-1	332	360	12.9	31	Daaa	289	1297	0	0		0	0	0	0	0
38	1	264	57	-1	448	124	15.8	28	ABprpaapap	252	678	0	0		0	0	0	0	0
39	1	101	134	-1	643	233	13.1	30	ABalaappap	293	360	0	0		0	0	0	0	0
40	1	181	163	-1	381	430	16.5	32	ABplpaappa	-140	0	0	0		0	0	0	0	0
41	1	20	324	-1	546	222	25.4	33	ABarpapaap	335	-374	0	0		0	0	0	0	0
42	1	27	83	-1	452	161	17.3	30	ABprpaapaa	231	151	0	0		0	0	0	0	0
43	1	297	246	-1	599	294	24.1	32	ABarpaaaaa	323	-74	0	0		0	0	0	0	0
44	1	156	59	-1	461	317	17.5	32	MSaaapap	315	-181	0	0		0	0	0	0	0
45	1	78	288	-1	292	141	13.3	35	Dppp	340	-489	0	0		0	0	0	0	0
46	1	192	266	-1	589	286	11.6	29	ABaraappaa	262	700	0	0		0	0	0	0	0
47	1	324	154	-1	370	391	8.6	32	ABplpapaap	321	57	0	0		0	0	0	0	0
48	1	4	82	-1	668	259	13.5	27	ABalaappaa	-10	0	0	0		0	0	0	0	0
49	1	188	331	-1	543	305	7.7	29	ABaraapaap	272	85	0	0		0	0	0	0	0
50	1	125	58	-1	457	435	11.8	29	ABplpaaaaa	318	0	0	0		0	0	0	0	0
51	1	49	87	-1	598	304	4.3	29	ABaraaapaa	258	-79	0	0		0	0	0	0	0
52	1	36	31	-1	546	419	9.7	32	ABalpaappp	260	0	0	0		0	0	0	0	0
53	1	133	166	-1	564	349	7.9	33	ABalpaapap	42	0	0	0		0	0	0	0	0
54	1	219	90	-1	485	266	18.2	33	MSpaaapp	325	1	0	0		0	0	0	0	0
55	1	93	43	-1	593	259	21.3	31	ABalapppap	263	668	0	0		0	0	0	0	0
56	1	214	53	-1	249	75	13.5	29	ABprappaap	257	976	0	0		0	0	0	0	0
57	1	124	236	-1	459	268	10.4	29	ABaraapppp	283	766	0	0		0	0	0	0	0
58	1	186	61	-1	501	334	16.1	30	MSaaapaa	301	926	0	0		0	0	0	0	0
59	1	321	294	-1	555	327	23.0	26	ABarpaaaap	234	-152	0	0		0	0	0	0	0
60	1	138	147	-1	503	123	17.3	31	ABpraaappp	272	-212	0	0		0	0	0	0	0
61	0	-1	-1	-1	629	363	22.1	28		-487	0	0	0		0	0	0	0	0
62	1	227	313	-1	255	148	6.4	29	ABprpppppa	290	73	0	0		0	0	0	0	0
63	1	202	174	-1	618	290	20.5	32	ABalapppaa	297	101	0	0		0	0	0	0	0
64	1	211	5	-1	498	447	13.5	31	ABalppaapp	107	0	0	0		0	0	0	0	0
65	1	11	15	-1	593	410	12.1	31	ABalaaaalp	97	0	0	0		0	0	0	0	0
66	1	76	95	-1	623	332	7.3	29	ABaraaaaaa	278	143	0	0		0	0	0	0	0
67	1	235	254	-1	645	303	18.8	30	ABalappap	-416	0	0	0		0	0	0	0	0
68	1	114	62	-1	651	272	15.6	29	ABalaaappr	-816	0	0	0		0	0	0	0	0
69	1	110	7	-1	391	111	7.8	28	ABprppaapa	283	-76	0	0		0	0	0	0	0
70	1	285	278	-1	416	168	16.5	31	MSppppa	277	336	0	0		0	0	0	0	0
71	1	51	109	-1	642	228	17.7	30	ABalaapppa	-34	0	0	0		0	0	0	0	0
72	1	244	202	-1	218	274	8.3	33	Capap	336	-1162	0	0		0	0	0	0	0
73	1	68	193	-1	138	238	10.4	33	Eplpp	312	173	0	0		0	0	0	0	0
74	1	267	39	-1	239	406	12.8	29	ABplppappa	260	77	0	0		0	0	0	0	0
75	1	37	141	-1	376	87	15.7	32	ABpraapppp	322	-60	0	0		0	0	0	0	0
76	1	95	247	-1	371	411	11.6	31	ABplppaaaa	301	796	0	0		0	0	0	0	0
77	1	287	218	-1	262	240	16.5	36	Eplaa	355	66	0	0		0	0	0	0	0
78	1	248	252	-1	218	193	16.5	33	Eprap	333	-72	0	0		0	0	0	0	0
79	1	279	285	-1	467	223	22.3	32	ABarpapapp	324	29	0	0		0	0	0	0	0
80	1	165	211	-1	665	288	10.8	26	ABalaapaaa	206	-13	0	0		0	0	0	0	0
81	1	250	201	-1	311	161	22.5	32	ABarpppapa	328	102	0	0		0	0	0	0	0
82	1	83	321	-1	289	151	4.6	29	ABprpapppp	267	470	0	0		0	0	0	0	0
83	1	139	6	-1	439	138	10.6	30	ABprppaaaa	304	-57	0	0		0	0	0	0	0
84	1	184	133	-1	366	361	17.3	34	MSapppa	281	415	0	0		0	0	0	0	0
85	1	8	40	-1	417	416	11.3	29	ABplpaaaap	368	0	0	0		0	0	0	0	0
86	1	177	50	-1	524	149	16.2	30	ABpraaapap	213	714	0	0		0	0	0	0	0
87	1	126	257	-1	429	361	15.3	29	MSapapap	265	-560	0	0		0	0	0	0	0
88	1	99	89	-1	290	200	6.5	35	MSpappp	334	1003	0	0		0	0	0	0	0
89	1	70	92	-1	663	334	14.5	27	ABalaaapar	202	0	0	0		0	0	0	0	0
90	1	334	292	-1	178	296	4.5	29	ABplpppppp	277	943	0	0		0	0	0	0	0
91	0	52	-1	-1	422	220	13.6	27		219	-179	0	0		0	0	0	0	0
92	1	115	4	-1	479	232	7.7	28	ABarapappa	390	0	0	0		0	0	0	0	0
93	1	1	102	-1	579	412	8.5	30	ABalpaappa	277	273	0	0		0	0	0	0	0
94	1	7	73	-1	566	432	13.6	30	ABalppaaap	78	0	0	0		0	0	0	0	0
95	1	152	189	-1	549	280	11.6	30	ABaraappap	115	0	0	0		0	0	0	0	0
96	1	118	121	-1	506	226	22.3	32	ABarpapapa	218	762	0	0		0	0	0	0	0
97	1	151	130	-1	493	194	22.3	28	ABarpappaa	234	598	0	0		0	0	0	0	0
98	1	130	2	-1	460	190	7.7	27	ABprpapaaa	259	91	0	0		0	0	0	0	0
99	1	296	91	-1	572	169	10.0	29	ABpraaaapa	250	-514	0	0		0	0	0	0	0
100	1	121	329	-1	430	266	6.7	28	MSpapaaa	-24	0	0	0		0	0	0	0	0
101	1	32	99	-1	471	99	16.6	30	ABprpaappa	268	-581	0	0		0	0	0	0	0
102	1	61	335	-1	496	155	13.2	32	ABprpaaaap	254	432	0	0		0	0	0	0	0
103	1	84	192	-1	638	314	15.6	26	ABalappaaa	235	220	0	0		0	0	0	0	0
104	1	131	307	-1	574	379	14.1	28	MSapaaaa	246	276	0	0		0	0	0	0	0
105	1	284	328	-1	508	432	10.0	29	ABalppapaa	256	-871	0	0		0	0	0	0	0
106	1	59	176	-1	352	83	11.4	29	ABprppapap	252	0	0	0		0	0	0	0	0
107	1	256	262	-1	154	351	7.3	30	ABplpppapa	293	47	0	0		0	0	0	0	0
108	1	205	232	-1	499	277	6.4	30	ABarapaapp	303	-580	0	0		0	0	0	0	0
109	1	82	38	-1	236	174	8.6	37	Cppaa	376	44	0	0		0	0	0	0	0
110	1	164	80	-1	398	447	20.6	30	ABplaappaa	276	-71	0	0		0	0	0	0	0
111	1	257	300	-1	505	306	19.2	32	MSaaaapp	316	127	0	0		0	0	0	0	0
112	1	313	273	-1	339	127	23.8	37	ABarpppaa	339	-778	0	0		0	0	0	0	0
113	1	72	253	-1	302	416	15.1	32	ABplaapppp	221	0	0	0		0	0	0	0	0
114	1	107	81	-1	389	440	13.5	29	ABplpaaapp	290	266	0	0		0	0	0	0	0
115	1	323	271	-1	426	185	4.4	29	ABprpappaa	278	67	0	0		0	0	0	0	0
116	1	19	78	-1	414	114	13.2	27	ABprppaaap	124	0	0	0		0	0	0	0	0
117	1	234	198	-1	581	159	16.0	29	ABpraaaaap	285	996	0	0		0	0	0	0	0
118	1	75	98	-1	256	179	22.6	34	ABarpppapp	295	0	0	0		0	0	0	0	0
119	1	142	299	-1	587	305	7.8	28	ABaraapaaa	260	563	0	0		0	0	0	0	0
120	1	191	304	-1	369	154	18.4	33	MSppppp	309	-1081	0	0		0	0	0	0	0
121	1	271	280	-1	400	346	11.5	32	MSappaa	25	0	0	0		0	0	0	0	0
122	1	15	42	-1	148	347	18.4	31	ABplappapa	315	-14	0	0		0	0	0	0	0
123	1	268	171	-1	354	435	14.5	30	ABplpaappp	199	0	0	0		0	0	0	0	0
124	1	98	180	-1	183	80	12.2	28	ABprapappp	259	1047	0	0		0	0	0	0	0
125	1	117	37	-1	111	304	8.3	29	ABplappppp	257	-863	0	0		0	0	0	0	0
126	1	77	152	-1	595	197	8.3	29	ABarapppaa	240	0	0	0		0	0	0	0	0
127	1	146	149	-1	421	430	15.7	30	ABplpaapap	278	-398	0	0		0	0	0	0	0
128	1	169	72	-1	602	195	19.1	30	ABpraapaaa	287	421	0	0		0	0	0	0	0
129	1	231	123	-1	488	112	20.3	32	ABpraappaa	281	889	0	0		0	0	0	0	0
130	1	155	104	-1	524	402	20.1	31	ABalapappp	311	-382	0	0		0	0	0	0	0
131	1	104	317	-1	517	176	7.5	32	ABarappppa	279	388	0	0		0	0	0	0	0
132	1	196	44	-1	554	276	16.1	33	MSpaaaap	338	259	0	0		0	0	0	0	0
133	1	277	199	-1	504	270	10.2	31	ABaraapppa	176	0	0	0		0	0	0	0	0
134	1	113	241	-1	670	308	15.9	28	ABalaaappl	236	-389	0	0		0	0	0	0	0
135	1	270	173	-1	371	110	22.4	30	ABprapaaap	296	-1115	0	0		0	0	0	0	0
136	1	144	54	-1	373	183	5.5	29	ABprpappap	263	1239	0	0		0	0	0	0	0
137	1	266	24	-1	539	399	6.6	30	ABalpapaaa	-76	0	0	0		0	0	0	0	0
138	1	109	190	-1	314	74	11.4	29	ABprppappa	267	-281	0	0		0	0	0	0	0
139	1	80	186	-1	380	164	23.8	33	ABarpapppp	333	-190	0	0		0	0	0	0	0
140	1	216	12	-1	191	294	12.5	35	Cappa	82	0	0	0		0	0	0	0	0
141	1	190	178	-1	561	436	18.2	30	ABalpppaaa	265	4	0	0		0	0	0	0	0
142	1	305	112	-1	608	394	19.8	30	ABalapaapa	292	-1359	0	0		0	0	0	0	0
143	1	243	153	-1	549	210	4.5	29	ABarapaaap	224	1304	0	0		0	0	0	0	0
144	1	116	97	-1	190	383	11.8	29	ABplppappp	277	115	0	0		0	0	0	0	0
145	1	272	267	-1	562	183	19.7	32	ABpraapaap	78	0	0	0		0	0	0	0	0
146	1	71	8	-1	417	382	22.4	33	ABplaapapp	311	1109	0	0		0	0	0	0	0
147	1	3	301	-1	586	259	24.4	31	ABarpapaaa	267	149	0	0		0	0	0	0	0
148	1	53	250	-1	523	408	23.6	31	ABplaapaaa	302	-334	0	0		0	0	0	0	0
149	1	320	277	-1	446	131	20.5	32	ABpraappap	102	0	0	0		0	0	0	0	0
150	1	58	34	-1	567	396	18.1	31	ABalapaapp	137	0	0	0		0	0	0	0	0
151	1	73	332	-1	412	345	23.4	32	ABplaaapap	276	-179	0	0		0	0	0	0	0
152	1	230	88	-1	378	153	7.7	30	ABprpapapp	270	-611	0	0		0	0	0	0	0
153	1	180	103	-1	584	226	21.3	32	ABalappppa	66	0	0	0		0	0	0	0	0
154	1	246	120	-1	316	298	4.5	30	MSaappa	188	0	0	0		0	0	0	0	0
155	1	122	117	-1	482	143	8.6	30	ABarappppp	401	0	0	0		0	0	0	0	0
156	1	46	336	-1	179	138	4.5	28	ABprappppp	283	-332	0	0		0	0	0	0	0
157	1	237	74	-1	580	337	16.4	33	MSaaaaap	567	0	0	0		0	0	0	0	0
158	1	333	148	-1	508	452	17.8	30	ABalpppapa	248	-535	0	0		0	0	0	0	0
159	1	21	227	-1	333	297	23.3	33	ABplaaappp	330	426	0	0		0	0	0	0	0
160	1	112	156	-1	482	158	5.3	30	ABarappapa	49	0	0	0		0	0	0	0	0
161	1	123	56	-1	584	385	5.3	29	ABalpaaaap	263	153	0	0		0	0	0	0	0
162	1	298	212	-1	544	328	18.0	32	MSaaaapa	142	0	0	0		0	0	0	0	0
163	1	203	187	-1	428	311	5.9	32	ABalpapppp	52	0	0	0		0	0	0	0	0
164	1	240	269	-1	564	183	14.3	29	ABpraaapaa	81	0	0	0		0	0	0	0	0
165	1	318	209	-1	364	213	16.1	34	Earap	345	-755	0	0		0	0	0	0	0
166	1	91	33	-1	182	265	17.5	34	Eplap	348	-1062	0	0		0	0	0	0	0
167	1	212	27	-1	550	372	4.9	27	ABalpaaapa	271	856	0	0		0	0	0	0	0
168	1	30	272	-1	272	90	10.6	29	ABprppappp	-74	0	0	0		0	0	0	0	0
169	1	65	25	-1	647	369	16.5	30	ABalapaaaa	-137	0	0	0		0	0	0	0	0
170	1	171	216	-1	506	236	4.6	27	ABarapapaa	453	0	0	0		0	0	0	0	0
171	1	22	52	-1	605	286	14.6	29	MSpaaaaa	33	0	0	0		0	0	0	0	0
172	1	150	205	-1	270	394	7.8	28	ABplppaapp	69	0	0	0		0	0	0	0	0
173	1	307	139	-1	362	341	10.5	33	MSappap	262	829	0	0		0	0	0	0	0
174	1	326	14	-1	648	350	19.4	32	ABalappaap	207	0	0	0		0	0	0	0	0
175	1	242	281	-1	319	121	6.5	28	ABprppppaa	289	0	0	0		0	0	0	0	0
176	1	35	275	-1	629	198	12.7	30	ABalaapapp	296	1103	0	0		0	0	0	0	0
177	1	261	207	-1	600	190	12.1	29	ABpraaaaaa	108	0	0	0		0	0	0	0	0
178	1	102	264	-1	351	80	20.7	31	ABprapaapa	291	1365	0	0		0	0	0	0	0
179	1	224	110	-1	229	389	9.1	28	ABplpppaaa	-183	0	0	0		0	0	0	0	0
180	1	193	289	-1	224	345	24.3	33	ABplapapap	324	841	0	0		0	0	0	0	0
181	1	108	101	-1	131	224	5.6	37	Cpppa	375	772	0	0		0	0	0	0	0
182	1	204	29	-1	193	365	8.8	31	ABplpppaap	275	1036	0	0		0	0	0	0	0
183	1	187	3	-1	344	227	12.2	35	Earpa	302	-204	0	0		0	0	0	0	0
184	1	29	45	-1	425	174	7.8	28	ABprpapaap	285	224	0	0		0	0	0	0	0
185	1	179	177	-1	244	331	10.6	34	Capaa	346	-1412	0	0		0	0	0	0	0
186	1	210	127	-1	406	230	4.3	27	MSpapapa	249	-740	0	0		0	0	0	0	0
187	1	111	150	-1	419	102	17.5	31	ABpraapppa	-106	0	0	0		0	0	0	0	0
188	1	299	131	-1	562	382	21.2	34	ABalapappa	315	450	0	0		0	0	0	0	0
189	1	13	219	-1	398	90	10.4	30	ABprppapaa	277	-634	0	0		0	0	0	0	0
190	1	24	229	-1	77	190	10.4	36	Cpapp	327	0	0	0		0	0	0	0	0
191	1	220	338	-1	493	212	14.5	28	MSppapap	235	210	0	0		0	0	0	0	0
192	1	135	170	-1	169	294	8.5	34	Cappp	334	-1588	0	0		0	0	0	0	0
193	1	47	-1	-1	338	426	12.1	26	ABplppaaap	407	0	0	0		0	0	0	0	0
194	1	260	175	-1	547	195	7.4	29	ABarapppap	389	0	0	0		0	0	0	0	0
195	1	263	194	-1	536	442	16.4	29	ABalpppaap	259	-766	0	0		0	0	0	0	0
196	1	38	256	-1	281	112	6.2	29	ABprppppap	264	-412	0	0		0	0	0	0	0
197	1	332	339	-1	607	247	11.2	28	MSppaaaa	188	106	0	0		0	0	0	0	0
198	1	286	183	-1	293	85	16.1	29	ABprappaaa	149	0	0	0		0	0	0	0	0
199	1	328	287	-1	250	221	9.6	31	Z2	310	-294	0	0		0	0	0	0	0
200	1	189	69	-1	194	376	16.0	33	ABplappaap	320	624	0	0		0	0	0	0	0
201	1	314	195	-1	529	330	11.9	33	ABaraapapa	332	148	0	0		0	0	0	0	0
202	1	25	237	-1	122	314	15.6	32	ABplappapp	294	-92	0	0		0	0	0	0	0
203	1	57	30	-1	417	135	6.1	29	ABprpapapa	296	-458	0	0		0	0	0	0	0
204	1	129	138	-1	571	275	6.4	30	ABaraaapap	6	0	0	0		0	0	0	0	0
205	1	209	330	-1	594	213	15.6	31	ABalaapppp	414	0	0	0		0	0	0	0	0
206	1	236	144	-1	345	213	5.7	30	MSpapapp	-23	0	0	0		0	0	0	0	0
207	1	90	223	-1	580	224	7.4	29	ABaraaappp	-30	0	0	0		0	0	0	0	0
208	1	281	41	-1	338	155	4.5	32	ABprpapppa	242	142	0	0		0	0	0	0	0
209	1	262	13	-1	279	396	18.7	31	ABplapaapp	311	1295	0	0		0	0	0	0	0
210	1	300	306	-1	482	403	18.7	31	ABalppppap	256	168	0	0		0	0	0	0	0
211	1	278	297	-1	361	362	22.8	31	ABplapaaaa	310	-238	0	0		0	0	0	0	0
212	1	336	234	-1	473	330	22.8	33	ABplaaaapp	280	330	0	0		0	0	0	0	0
213	1	269	217	-1	194	316	5.1	29	ABplpppppa	234	86	0	0		0	0	0	0	0
214	1	63	28	-1	433	91	12.7	29	ABprpaappp	303	0	0	0		0	0	0	0	0
215	1	100	75	-1	166	111	9.5	29	ABprappppa	-236	0	0	0		0	0	0	0	0
216	1	258	10	-1	203	172	13.4	34	Eprpa	342	1835	0	0		0	0	0	0	0
217	1	60	255	-1	396	279	4.2	27	MSaapapa	249	8	0	0		0	0	0	0	0
218	1	128	215	-1	342	325	4.2	27	ABplpappap	217	341	0	0		0	0	0	0	0
219	1	273	222	-1	486	418	23.3	32	ABplaapaap	307	1070	0	0		0	0	0	0	0
220	1	96	161	-1	349	103	7.6	30	ABprppaapp	189	0	0	0		0	0	0	0	0
221	1	226	312	-1	328	335	18.4	33	MSapppp	333	230	0	0		0	0	0	0	0
222	1	86	181	-1	358	404	21.7	34	ABplaappap	320	108	0	0		0	0	0	0	0
223	1	141	208	-1	449	414	24.3	33	ABplaapapa	288	0	0	0		0	0	0	0	0
224	1	275	239	-1	339	299	13.6	34	Ealpa	341	1676	0	0		0	0	0	0	0
225	1	87	159	-1	392	422	8.2	29	ABplpapaaa	275	0	0	0		0	0	0	0	0
226	1	200	66	-1	626	259	18.3	30	Nuc121_20_611_255	299	-454	0	0		0	0	0	0	0
227	1	293	206	-1	264	163	15.6	35	Epraa	355	187	0	0		0	0	0	0	0
228	1	103	265	-1	232	360	6.5	28	ABplppppaa	227	-855	0	0		0	0	0	0	0
229	1	198	298	-1	119	338	10.8	29	ABplappppa	267	1047	0	0		0	0	0	0	0
230	1	331	19	-1	234	174	4.4	29	ABprpppppp	291	-747	0	0		0	0	0	0	0
231	1	17	169	-1	310	415	9.7	28	ABplppapaa	286	623	0	0		0	0	0	0	0
232	1	147	204	-1	431	301	22.4	34	ABarpaappa	328	-32	0	0		0	0	0	0	0
233	1	247	188	-1	277	119	22.5	36	ABarppppa	360	-932	0	0		0	0	0	0	0
234	1	41	172	-1	460	361	23.5	29	ABplaaapaa	295	308	0	0		0	0	0	0	0
235	1	64	334	-1	175	304	23.6	39	ABarppapp	397	90	0	0		0	0	0	0	0
236	1	167	85	-1	331	203	22.4	34	ABarppaapa	340	614	0	0		0	0	0	0	0
237	1	223	105	-1	243	382	18.9	31	ABplappaaa	17	0	0	0		0	0	0	0	0
238	1	182	179	-1	488	325	8.1	30	ABalpapppa	259	359	0	0		0	0	0	0	0
239	1	175	333	-1	376	144	14.1	30	Dpaa	305	25	0	0		0	0	0	0	0
240	1	79	310	-1	568	242	4.3	27	ABarapaaaa	274	-185	0	0		0	0	0	0	0
241	1	317	151	-1	285	324	23.0	33	ABplapapaa	322	-171	0	0		0	0	0	0	0
242	1	335	47	-1	203	116	6.7	28	ABprapppap	287	645	0	0		0	0	0	0	0
243	1	159	168	-1	226	112	15.4	30	ABprappapa	290	345	0	0		0	0	0	0	0
244	1	306	64	-1	206	373	21.3	31	ABplapappa	298	132	0	0		0	0	0	0	0
245	1	254	326	-1	316	379	21.6	31	ABplapaapa	89	0	0	0		0	0	0	0	0
246	1	238	46	-1	448	132	7.4	29	ABarappapp	294	144	0	0		0	0	0	0	0
247	1	158	114	-1	525	246	14.1	30	MSpaapaa	121	0	0	0		0	0	0	0	0
248	1	56	55	-1	325	71	16.1	30	ABprapaapp	266	86	0	0		0	0	0	0	0
249	1	48	116	-1	444	192	12.6	32	MSpppaa	256	-367	0	0		0	0	0	0	0
250	1	168	60	-1	271	406	11.5	29	ABplppapap	-313	0	0	0		0	0	0	0	0
251	1	162	296	-1	527	220	10.5	29	MSppaap	294	-787	0	0		0	0	0	0	0
252	1	304	225	-1	276	295	5.7	33	MSaappp	333	411	0	0		0	0	0	0	0
253	1	197	158	-1	146	177	8.7	33	Eprpp	300	943	0	0		0	0	0	0	0
254	1	174	70	-1	632	396	10.0	28	ABalaaaala	467	0	0	0		0	0	0	0	0
255	1	172	132	-1	507	169	10.3	32	ABprpaaaaa	278	1000	0	0		0	0	0	0	0
256	1	143	129	-1	619	281	7.2	29	ABaraaaaap	218	-697	0	0		0	0	0	0	0
257	1	253	115	-1	539	204	21.7	30	ABalappppp	251	572	0	0		0	0	0	0	0
258	1	195	143	-1	499	380	4.9	29	ABalpapaap	-215	0	0	0		0	0	0	0	0
259	1	105	327	-1	212	340	5.4	31	ABplppppap	76	0	0	0		0	0	0	0	0
260	1	10	200	-1	407	400	6.2	30	ABalppappp	252	-315	0	0		0	0	0	0	0
261	1	145	251	-1	515	335	22.8	30	ABplaaaapa	240	-1194	0	0		0	0	0	0	0
262	1	161	286	-1	307	234	4.5	31	MSpappa	-82	0	0	0		0	0	0	0	0
263	1	176	107	-1	500	362	24.0	32	ABplaaaaap	281	789	0	0		0	0	0	0	0
264	1	119	231	-1	209	66	17.3	29	ABprapappa	217	0	0	0		0	0	0	0	0
265	1	315	213	-1	476	199	17.6	33	MSppapp	325	8	0	0		0	0	0	0	0
266	1	312	220	-1	277	345	15.5	33	Dapa	301	700	0	0		0	0	0	0	0
267	1	26	111	-1	474	331	4.6	31	ABalpappap	309	1212	0	0		0	0	0	0	0
268	1	178	279	-1	541	253	5.8	29	ABarapaapa	92	0	0	0		0	0	0	0	0
269	1	149	268	-1	267	72	22.1	33	ABprapapaa	284	0	0	0		0	0	0	0	0
270	1	311	126	-1	471	199	4.2	27	ABarappaap	244	158	0	0		0	0	0	0	0
271	1	45	322	-1	200	207	6.6	34	Cppap	345	105	0	0		0	0	0	0	0
272	1	157	315	-1	458	357	11.8	32	MSapaap	294	865	0	0		0	0	0	0	0
273	1	221	303	-1	114	241	22.9	42	Caaap	421	-98	0	0		0	0	0	0	0
274	1	213	26	-1	632	215	8.4	27	ABalaapapa	255	0	0	0		0	0	0	0	0
275	1	127	245	-1	155	104	13.1	30	ABprappapp	191	0	0	0		0	0	0	0	0
276	1	294	263	-1	403	264	23.1	33	ABarpaappp	330	-1008	0	0		0	0	0	0	0
277	1	276	309	-1	518	354	5.0	28	ABalpaaapp	225	0	0	0		0	0	0	0	0
278	1	42	284	-1	356	275	4.9	30	MSaapapp	260	656	0	0		0	0	0	0	0
279	1	225	32	-1	223	135	4.7	30	ABprpppapa	300	-221	0	0		0	0	0	0	0
280	1	55	100	-1	402	308	16.8	33	Ealaa	334	838	0	0		0	0	0	0	0
281	1	291	162	-1	444	314	10.2	30	MSaapaaa	-69	0	0	0		0	0	0	0	0
282	1	2	119	-1	326	423	19.5	33	ABplaapppa	-261	0	0	0		0	0	0	0	0
283	1	206	305	-1	317	395	6.8	27	ABplppaapa	242	-55	0	0		0	0	0	0	0
284	1	23	94	-1	453	370	5.8	30	ABalpapapp	116	0	0	0		0	0	0	0	0
285	1	43	337	-1	451	405	4.8	30	ABalppapap	646	0	0	0		0	0	0	0	0
286	1	173	226	-1	378	291	9.3	32	MSaapaap	320	1497	0	0		0	0	0	0	0
287	1	69	17	-1	122	270	5.4	33	Cpppp	321	20	0	0		0	0	0	0	0
288	1	239	63	-1	332	363	5.6	29	ABplpapapp	259	1049	0	0		0	0	0	0	0
289	1	18	167	-1	231	89	10.8	27	ABprapppaa	207	242	0	0		0	0	0	0	0
290	1	140	48	-1	225	96	18.5	31	ABprapapap	114	0	0	0		0	0	0	0	0
291	1	106	68	-1	527	450	11.4	27	ABalppaapa	242	934	0	0		0	0	0	0	0
292	1	126	238	-1	474	389	14.2	30	MSapapaa	268	-1182	0	0		0	0	0	0	0
293	1	303	319	-1	77	272	13.0	36	Caapp	360	1043	0	0		0	0	0	0	0
294	1	170	323	-1	528	265	23.6	31	ABarpaapaa	291	-129	0	0		0	0	0	0	0
295	1	288	16	-1	274	266	23.5	38	ABarppapa	381	-923	0	0		0	0	0	0	0
296	1	265	325	-1	332	136	15.6	31	Dppa	206	0	0	0		0	0	0	0	0
297	1	290	160	-1	387	243	8.8	32	MSpapaap	91	0	0	0		0	0	0	0	0
298	1	154	320	-1	200	173	4.2	26	ABprpppapp	705	0	0	0		0	0	0	0	0
299	1	222	210	-1	193	227	15.0	34	Eplpa	188	0	0	0		0	0	0	0	0
300	1	88	314	-1	251	104	7.5	29	ABprpppaap	255	439	0	0		0	0	0	0	0
301	1	259	106	-1	553	296	22.6	29	ABarpaaapa	127	0	0	0		0	0	0	0	0
302	1	217	164	-1	238	308	16.3	34	Dapp	343	350	0	0		0	0	0	0	0
303	1	220	21	-1	530	198	13.4	28	MSppapaa	205	832	0	0		0	0	0	0	0
304	1	322	249	-1	523	366	14.3	30	MSapaaap	245	-202	0	0		0	0	0	0	0
305	1	28	113	-1	259	354	4.6	32	ABplpapppp	127	0	0	0		0	0	0	0	0
306	0	14	-1	-1	141	321	6.0	24		203	163	0	0		0	0	0	0	0
307	1	33	84	-1	289	263	13.4	33	Ealpp	308	3	0	0		0	0	0	0	0
308	1	229	165	-1	414	191	22.1	32	ABarpapppa	301	155	0	0		0	0	0	0	0
309	1	148	291	-1	292	338	11.6	32	Daap	292	-354	0	0		0	0	0	0	0
310	1	319	65	-1	401	402	19.5	32	ABalpppppp	301	-1712	0	0		0	0	0	0	0
311	1	330	302	-1	463	265	22.7	34	ABarpaapap	330	-32	0	0		0	0	0	0	0
312	1	295	243	-1	444	305	14.4	32	MSaaapp	278	-839	0	0		0	0	0	0	0
313	1	39	136	-1	85	243	18.3	39	Caapa	389	342	0	0		0	0	0	0	0
314	1	194	240	-1	565	320	13.5	28	ABaraaaapp	245	43	0	0		0	0	0	0	0
315	1	215	221	-1	502	150	21.5	32	ABpraapapp	295	135	0	0		0	0	0	0	0
316	1	228	197	-1	512	300	23.8	31	ABarpaaapp	272	512	0	0		0	0	0	0	0
317	1	309	282	-1	127	147	21.8	39	Cpaap	394	-804	0	0		0	0	0	0	0
318	1	12	11	-1	465	149	13.3	28	ABprpaaapa	244	87	0	0		0	0	0	0	0
319	1	208	23	-1	442	419	8.2	29	ABalppappa	42	0	0	0		0	0	0	0	0
320	1	207	185	-1	329	336	21.7	29	ABplapaaap	111	0	0	0		0	0	0	0	0
321	1	163	86	-1	405	172	12.2	31	MSpppap	289	-578	0	0		0	0	0	0	0
322	1	308	259	-1	594	353	21.3	31	ABalapapap	97	0	0	0		0	0	0	0	0
323	1	289	49	-1	207	139	24.4	42	Cpaaa	408	255	0	0		0	0	0	0	0
324	1	310	295	-1	549	359	23.8	32	ABplaaaaaa	322	-854	0	0		0	0	0	0	0
325	1	255	77	-1	451	178	22.5	30	ABarpappap	268	0	0	0		0	0	0	0	0
326	1	44	228	-1	177	101	18.8	37	ABarppppp	108	0	0	0		0	0	0	0	0
327	1	251	270	-1	513	197	4.5	29	ABarappaaa	63	0	0	0		0	0	0	0	0
328	1	153	93	-1	557	227	11.5	28	MSppaaap	264	112	0	0		0	0	0	0	0
329	1	132	122	-1	451	404	19.6	32	ABalpppppa	322	350	0	0		0	0	0	0	0
330	1	274	274	276	362	247	22.5	33	ABarppaaa	304	61	0	0		0	0	0	0	0
331	1	282	311	-1	339	256	16.5	34	Ealap	344	88	0	0		0	0	0	0	0
332	1	241	248	-1	187	234	22.9	39	Caaaa	378	958	0	0		0	0	0	0	0
333	1	280	36	-1	366	386	5.5	28	ABplpapapa	288	-211	0	0		0	0	0	0	0
334	1	327	235	-1	101	151	15.0	40	Cpapa	390	577	0	0		0	0	0	0	0
335	1	34	290	-1	183	343	20.2	31	ABplapappp	317	-663	0	0		0	0	0	0	0
336	1	66	224	-1	307	89	8.6	29	ABprpppaaa	293	-665	0	0		0	0	0	0	0
337	0	74	-1	-1	376	238	26.4	32		220	19	0	0		0	0	0	0	0
338	1	232	293	-1	431	254	15.9	30	Earaa	306	73	0	0		0	0	0	0	0
