# Supplementary material for: The AP-2 Transcription Factor APTF-2 Is Required for Neuroblast and Epidermal Morphogenesis in Caenorhabditis elegans Embryogenesis
Source: PLoS Genet. 2016 May 13;12(5):e1006048. doi: 10.1371/journal.pgen.1006048 (PMC4866721; doi:10.1371/journal.pgen.1006048)
Supplement: S6 Text — (ZIP) [file pgen.1006048.s034.zip › nuclei/t133-nuclei]

1	0	91	-1	-1	417	226	13.4	27		225	140	0	0		0	0	0	0	0
2	1	98	130	-1	456	192	7.8	28	ABprpapaaa	270	677	0	0		0	0	0	0	0
3	1	183	124	-1	347	225	11.9	34	Earpa	345	127	0	0		0	0	0	0	0
4	1	92	80	-1	478	235	7.5	29	ABarapappa	76	0	0	0		0	0	0	0	0
5	1	64	44	-1	496	449	13.1	31	ABalppaapp	264	137	0	0		0	0	0	0	0
6	1	83	98	-1	437	135	10.6	31	ABprppaaaa	292	293	0	0		0	0	0	0	0
7	1	69	317	-1	389	109	7.9	29	ABprppaapa	282	11	0	0		0	0	0	0	0
8	1	146	167	-1	419	383	22.5	33	ABplaapapp	325	318	0	0		0	0	0	0	0
9	1	1	-1	-1	607	422	14.4	28	ABalppaaaa	10	0	0	0		0	0	0	0	0
10	1	216	253	-1	201	169	13.4	34	Eprpa	342	-91	0	0		0	0	0	0	0
11	1	318	53	-1	462	149	13.4	28	ABprpaaapa	103	0	0	0		0	0	0	0	0
12	1	140	9	-1	192	296	12.9	36	Cappa	361	215	0	0		0	0	0	0	0
13	1	209	236	-1	277	400	19.2	32	ABplapaapp	321	501	0	0		0	0	0	0	0
14	1	174	283	-1	647	350	19.3	31	ABalappaap	253	0	0	0		0	0	0	0	0
15	1	65	237	-1	597	410	11.6	31	ABalaaaalp	289	415	0	0		0	0	0	0	0
16	1	295	75	-1	276	267	23.3	37	ABarppapa	337	2	0	0		0	0	0	0	0
17	1	287	260	-1	125	271	5.5	32	Cpppp	7	0	0	0		0	0	0	0	0
18	1	14	18	-1	425	346	17.7	33	MSapapp	301	98	0	0		0	0	0	0	0
19	1	230	6	-1	236	174	4.3	29	ABprpppppp	251	139	0	0		0	0	0	0	0
20	1	12	4	-1	420	454	12.7	27	ABplpaaapa	273	1469	0	0		0	0	0	0	0
21	1	303	308	-1	532	200	13.4	29	MSppapaa	213	833	0	0		0	0	0	0	0
22	1	16	100	-1	618	389	16.6	31	ABalapaaap	285	157	0	0		0	0	0	0	0
23	1	319	61	-1	440	419	8.4	29	ABalppappa	37	0	0	0		0	0	0	0	0
24	1	137	216	-1	538	403	6.6	30	ABalpapaaa	266	0	0	0		0	0	0	0	0
25	1	169	105	-1	646	367	16.2	30	ABalapaaaa	156	0	0	0		0	0	0	0	0
26	1	274	101	-1	628	215	8.7	27	ABalaapapa	231	239	0	0		0	0	0	0	0
27	1	167	63	-1	546	375	5.1	27	ABalpaaapa	-1	0	0	0		0	0	0	0	0
28	1	214	25	-1	429	93	12.6	30	ABprpaappp	241	-326	0	0		0	0	0	0	0
29	1	182	93	-1	193	370	8.8	29	ABplpppaap	250	73	0	0		0	0	0	0	0
30	1	203	244	-1	413	136	6.2	29	ABprpapapa	257	138	0	0		0	0	0	0	0
31	1	52	177	-1	547	421	9.6	31	ABalpaappp	289	0	0	0		0	0	0	0	0
32	1	279	81	-1	222	134	4.6	30	ABprpppapa	97	0	0	0		0	0	0	0	0
33	1	166	218	-1	185	265	16.9	36	Eplap	361	448	0	0		0	0	0	0	0
34	1	150	92	-1	569	397	18.3	32	ABalapaapp	-174	0	0	0		0	0	0	0	0
35	1	9	141	-1	275	232	21.4	35	ABarppaapp	314	-190	0	0		0	0	0	0	0
36	1	333	42	-1	361	392	5.6	29	ABplpapapa	289	198	0	0		0	0	0	0	0
37	1	125	264	-1	113	306	8.0	29	ABplappppp	27	0	0	0		0	0	0	0	0
38	1	109	339	-1	238	173	8.5	37	Cppaa	-78	0	0	0		0	0	0	0	0
39	1	74	258	-1	236	409	12.8	29	ABplppappa	7	0	0	0		0	0	0	0	0
40	1	85	45	-1	416	419	11.4	29	ABplpaaaap	294	-773	0	0		0	0	0	0	0
41	1	208	321	-1	337	155	4.8	31	ABprpapppa	265	-1089	0	0		0	0	0	0	0
42	1	122	161	-1	146	347	18.8	33	ABplappapa	334	267	0	0		0	0	0	0	0
43	1	55	131	-1	590	262	20.9	32	ABalapppap	267	-1211	0	0		0	0	0	0	0
44	1	132	17	-1	550	277	15.8	35	MSpaaaap	352	214	0	0		0	0	0	0	0
45	1	184	256	-1	422	173	8.1	28	ABprpapaap	275	-621	0	0		0	0	0	0	0
46	1	246	38	-1	444	129	7.4	30	ABarappapp	259	-237	0	0		0	0	0	0	0
47	1	242	211	-1	196	122	7.2	29	ABprapppap	364	0	0	0		0	0	0	0	0
48	1	290	134	-1	222	94	18.5	30	ABprapapap	289	-801	0	0		0	0	0	0	0
49	1	323	46	-1	203	138	24.3	42	Cpaaa	418	-1047	0	0		0	0	0	0	0
50	1	86	94	-1	524	145	15.6	30	ABpraaapap	251	95	0	0		0	0	0	0	0
51	1	37	160	-1	331	362	13.6	32	Daaa	305	1296	0	0		0	0	0	0	0
52	1	171	62	-1	599	286	14.7	29	MSpaaaaa	298	115	0	0		0	0	0	0	0
53	1	56	108	-1	244	75	13.4	30	ABprappaap	270	600	0	0		0	0	0	0	0
54	1	136	173	-1	376	183	5.4	29	ABprpappap	361	0	0	0		0	0	0	0	0
55	1	248	114	-1	326	71	15.9	29	ABprapaapp	283	97	0	0		0	0	0	0	0
56	1	161	250	-1	581	387	4.8	30	ABalpaaaap	275	1005	0	0		0	0	0	0	0
57	1	38	291	-1	445	126	16.0	29	ABprpaapap	281	-249	0	0		0	0	0	0	0
58	1	50	199	-1	456	441	11.5	30	ABplpaaaaa	263	0	0	0		0	0	0	0	0
59	1	44	150	-1	461	318	17.4	31	MSaaapap	299	-170	0	0		0	0	0	0	0
60	1	250	112	-1	272	409	11.7	29	ABplppapap	300	0	0	0		0	0	0	0	0
61	1	58	70	-1	502	329	15.5	32	MSaaapaa	324	-1306	0	0		0	0	0	0	0
62	1	68	152	-1	645	273	15.2	29	ABalaaappr	-295	0	0	0		0	0	0	0	0
63	1	288	189	-1	327	367	6.0	29	ABplpapapp	222	94	0	0		0	0	0	0	0
64	1	244	242	-1	211	376	21.6	31	ABplapappa	314	1522	0	0		0	0	0	0	0
65	1	310	287	-1	402	400	20.1	33	ABalpppppp	326	401	0	0		0	0	0	0	0
66	1	226	33	-1	625	259	18.6	31	Nuc121_20_611_255	162	0	0	0		0	0	0	0	0
67	1	25	230	-1	599	248	6.0	27	ABaraaappa	263	-923	0	0		0	0	0	0	0
68	1	291	40	-1	526	446	11.3	27	ABalppaapa	-9	0	0	0		0	0	0	0	0
69	1	200	193	-1	196	383	16.2	33	ABplappaap	287	41	0	0		0	0	0	0	0
70	1	254	267	-1	636	387	9.5	29	ABalaaaala	919	0	0	0		0	0	0	0	0
71	1	13	209	-1	495	368	9.1	28	ABalpappaa	-87	0	0	0		0	0	0	0	0
72	1	128	28	-1	604	201	19.4	30	ABpraapaaa	278	-209	0	0		0	0	0	0	0
73	1	94	240	-1	571	435	13.5	30	ABalppaaap	77	0	0	0		0	0	0	0	0
74	1	157	325	-1	581	334	16.3	33	MSaaaaap	134	0	0	0		0	0	0	0	0
75	1	215	87	-1	163	116	9.5	29	ABprappppa	269	-823	0	0		0	0	0	0	0
76	1	21	59	-1	602	373	7.2	28	ABalpaaaaa	276	-331	0	0		0	0	0	0	0
77	1	325	329	-1	451	176	21.7	29	ABarpappap	289	77	0	0		0	0	0	0	0
78	1	116	135	-1	410	116	13.4	27	ABprppaaap	215	153	0	0		0	0	0	0	0
79	1	15	337	-1	149	352	10.7	29	ABplapppap	214	1660	0	0		0	0	0	0	0
80	1	110	280	-1	401	447	21.2	31	ABplaappaa	298	401	0	0		0	0	0	0	0
81	1	114	227	-1	390	444	13.8	29	ABplpaaapp	160	0	0	0		0	0	0	0	0
82	1	48	229	-1	666	259	12.8	26	ABalaappaa	30	0	0	0		0	0	0	0	0
83	1	42	181	-1	454	162	17.2	30	ABprpaapaa	222	148	0	0		0	0	0	0	0
84	1	307	30	-1	291	263	13.3	33	Ealpp	339	-200	0	0		0	0	0	0	0
85	1	236	241	-1	326	197	22.5	33	ABarppaapa	339	634	0	0		0	0	0	0	0
86	1	321	210	-1	405	175	12.4	32	MSpppap	322	1314	0	0		0	0	0	0	0
87	1	51	66	-1	593	307	4.4	30	ABaraaapaa	290	-48	0	0		0	0	0	0	0
88	1	152	289	-1	376	152	7.8	30	ABprpapapp	300	97	0	0		0	0	0	0	0
89	1	88	20	-1	294	201	6.6	34	MSpappp	395	0	0	0		0	0	0	0	0
90	1	54	284	-1	478	270	18.3	32	MSpaaapp	328	-52	0	0		0	0	0	0	0
91	1	99	84	-1	568	165	10.1	28	ABpraaaapa	272	-109	0	0		0	0	0	0	0
92	1	89	190	-1	660	333	14.5	27	ABalaaapar	265	374	0	0		0	0	0	0	0
93	1	328	23	-1	551	226	11.4	29	MSppaaap	219	1681	0	0		0	0	0	0	0
94	1	284	102	-1	454	373	5.7	29	ABalpapapp	256	-35	0	0		0	0	0	0	0
95	1	66	185	-1	619	333	7.3	27	ABaraaaaaa	259	-144	0	0		0	0	0	0	0
96	1	19	178	-1	651	256	9.4	30	ABalaapaap	286	266	0	0		0	0	0	0	0
97	1	144	192	-1	188	384	11.8	29	ABplppappp	259	-527	0	0		0	0	0	0	0
98	1	118	333	-1	253	180	22.6	34	ABarpppapp	346	-278	0	0		0	0	0	0	0
99	1	101	252	-1	470	100	16.5	29	ABprpaappa	14	0	0	0		0	0	0	0	0
100	1	280	162	-1	398	306	16.7	33	Ealaa	332	571	0	0		0	0	0	0	0
101	1	181	206	-1	131	226	5.4	36	Cpppa	331	896	0	0		0	0	0	0	0
102	1	93	146	-1	583	412	8.3	30	ABalpaappa	44	0	0	0		0	0	0	0	0
103	1	153	39	-1	580	227	21.1	31	ABalappppa	56	0	0	0		0	0	0	0	0
104	1	130	294	-1	521	408	20.1	32	ABalapappp	319	186	0	0		0	0	0	0	0
105	1	237	299	-1	244	387	19.2	32	ABplappaaa	290	95	0	0		0	0	0	0	0
106	1	301	169	-1	549	297	22.9	30	ABarpaaapa	221	174	0	0		0	0	0	0	0
107	1	263	248	-1	501	365	24.1	32	ABplaaaaap	327	-871	0	0		0	0	0	0	0
108	1	33	305	-1	512	415	16.5	29	ABalppppaa	283	-388	0	0		0	0	0	0	0
109	1	71	111	-1	639	231	17.3	31	ABalaapppa	281	606	0	0		0	0	0	0	0
110	1	179	201	-1	227	393	9.1	27	ABplpppaaa	59	0	0	0		0	0	0	0	0
111	1	267	159	-1	470	335	4.7	30	ABalpappap	296	213	0	0		0	0	0	0	0
112	1	142	86	-1	607	395	19.6	30	ABalapaapa	270	-1045	0	0		0	0	0	0	0
113	1	305	338	-1	258	358	4.7	31	ABplpapppp	264	127	0	0		0	0	0	0	0
114	1	247	151	-1	520	248	13.6	29	MSpaapaa	248	-1140	0	0		0	0	0	0	0
115	1	257	132	-1	535	205	21.3	30	ABalappppp	299	154	0	0		0	0	0	0	0
116	1	249	314	-1	440	196	12.6	32	MSpppaa	283	1500	0	0		0	0	0	0	0
117	1	155	5	-1	477	147	8.7	31	ABarappppp	252	0	0	0		0	0	0	0	0
118	1	11	222	-1	471	256	4.1	30	ABarapapap	272	430	0	0		0	0	0	0	0
119	1	282	243	-1	324	420	19.7	33	ABplaapppa	290	0	0	0		0	0	0	0	0
120	1	154	180	-1	317	302	4.6	30	MSaappa	285	582	0	0		0	0	0	0	0
121	1	96	331	-1	508	228	22.5	31	ABarpapapa	315	-918	0	0		0	0	0	0	0
122	1	329	282	-1	450	407	19.1	31	ABalpppppa	289	-225	0	0		0	0	0	0	0
123	1	129	147	-1	487	113	20.1	31	ABpraappaa	278	-384	0	0		0	0	0	0	0
124	1	6	91	-1	651	351	9.5	29	ABalaaaarl	93	0	0	0		0	0	0	0	0
125	1	30	165	-1	612	312	11.0	28	ABaraaaapa	329	0	0	0		0	0	0	0	0
126	1	270	24	-1	469	198	4.1	27	ABarappaap	271	16	0	0		0	0	0	0	0
127	1	186	115	-1	405	229	4.2	28	MSpapapa	236	217	0	0		0	0	0	0	0
128	0	61	-1	-1	629	373	21.4	28		257	-141	0	0		0	0	0	0	0
129	1	256	319	-1	614	282	7.1	29	ABaraaaaap	243	0	0	0		0	0	0	0	0
130	1	97	191	-1	493	193	22.9	28	ABarpappaa	278	25	0	0		0	0	0	0	0
131	1	188	228	-1	557	386	21.2	33	ABalapappa	333	-167	0	0		0	0	0	0	0
132	1	255	136	-1	506	173	10.2	32	ABprpaaaaa	56	0	0	0		0	0	0	0	0
133	1	84	170	-1	367	362	17.3	34	MSapppa	-70	0	0	0		0	0	0	0	0
134	1	39	76	-1	641	235	13.0	29	ABalaappap	381	0	0	0		0	0	0	0	0
135	1	31	95	-1	303	352	4.8	31	ABplpapppa	263	759	0	0		0	0	0	0	0
136	1	313	295	-1	85	249	18.4	39	Caapa	397	-372	0	0		0	0	0	0	0
137	1	34	122	-1	472	310	11.7	30	ABaraapapp	255	589	0	0		0	0	0	0	0
138	1	204	155	-1	568	275	6.3	30	ABaraaapap	387	0	0	0		0	0	0	0	0
139	1	173	188	-1	360	343	10.6	32	MSappap	326	399	0	0		0	0	0	0	0
140	1	22	334	-1	651	371	12.9	29	ABalaaapal	-359	0	0	0		0	0	0	0	0
141	1	75	119	-1	373	89	15.9	32	ABpraapppp	149	0	0	0		0	0	0	0	0
142	1	4	8	-1	615	352	14.0	28	MSaaaaaa	271	-713	0	0		0	0	0	0	0
143	1	258	327	-1	497	383	5.0	30	ABalpapaap	249	216	0	0		0	0	0	0	0
144	1	206	156	-1	350	215	5.7	29	MSpapapp	710	0	0	0		0	0	0	0	0
145	0	-1	-1	-1	149	320	6.3	23		202	-129	0	0		0	0	0	0	0
146	1	23	96	-1	468	430	15.3	30	ABplpaapaa	296	-379	0	0		0	0	0	0	0
147	1	60	12	-1	501	126	17.4	32	ABpraaappp	283	120	0	0		0	0	0	0	0
148	1	158	41	-1	510	453	18.1	31	ABalpppapa	-164	0	0	0		0	0	0	0	0
149	1	127	109	-1	416	428	15.9	31	ABplpaapap	302	-64	0	0		0	0	0	0	0
150	1	187	265	-1	418	102	17.7	31	ABpraapppa	285	27	0	0		0	0	0	0	0
151	1	241	120	-1	287	319	22.7	33	ABplapapaa	331	232	0	0		0	0	0	0	0
152	1	126	203	-1	594	194	8.4	28	ABarapppaa	282	799	0	0		0	0	0	0	0
153	1	143	11	-1	548	210	4.8	29	ABarapaaap	219	-268	0	0		0	0	0	0	0
154	1	47	215	-1	365	397	8.6	30	ABplpapaap	33	0	0	0		0	0	0	0	0
155	1	18	60	-1	533	138	11.2	30	ABpraaaapp	-293	0	0	0		0	0	0	0	0
156	1	160	225	-1	479	156	5.4	31	ABarappapa	307	-147	0	0		0	0	0	0	0
157	1	27	10	-1	642	302	11.7	29	ABalaaaarr	228	-97	0	0		0	0	0	0	0
158	1	253	320	-1	138	180	8.9	34	Eprpp	342	161	0	0		0	0	0	0	0
159	1	225	213	-1	385	428	8.4	29	ABplpapaaa	-6	0	0	0		0	0	0	0	0
160	1	297	179	-1	387	247	8.5	31	MSpapaap	302	270	0	0		0	0	0	0	0
161	1	220	233	-1	346	104	7.7	30	ABprppaapp	281	-357	0	0		0	0	0	0	0
162	1	281	204	-1	440	319	9.9	31	MSaapaaa	281	0	0	0		0	0	0	0	0
163	1	40	32	-1	379	428	16.7	31	ABplpaappa	267	190	0	0		0	0	0	0	0
164	1	302	107	-1	243	311	16.6	35	Dapp	354	-365	0	0		0	0	0	0	0
165	1	308	330	-1	417	191	22.4	31	ABarpapppa	314	529	0	0		0	0	0	0	0
166	1	53	235	-1	555	349	8.0	34	ABalpaapap	327	0	0	0		0	0	0	0	0
167	1	289	154	-1	232	89	10.3	28	ABprapppaa	272	651	0	0		0	0	0	0	0
168	1	243	26	-1	222	112	15.2	31	ABprappapa	310	-446	0	0		0	0	0	0	0
169	1	231	116	-1	313	420	9.8	29	ABplppapaa	-45	0	0	0		0	0	0	0	0
170	1	192	68	-1	171	298	8.8	35	Cappp	349	678	0	0		0	0	0	0	0
171	1	123	186	-1	353	437	14.7	29	ABplpaappp	171	0	0	0		0	0	0	0	0
172	1	234	208	-1	461	360	23.9	30	ABplaaapaa	254	418	0	0		0	0	0	0	0
173	1	135	99	-1	371	115	22.0	30	ABprapaaap	232	287	0	0		0	0	0	0	0
174	1	63	279	-1	617	293	21.3	33	ABalapppaa	311	775	0	0		0	0	0	0	0
175	1	194	21	-1	547	189	7.5	29	ABarapppap	717	0	0	0		0	0	0	0	0
176	1	106	15	-1	350	83	11.6	28	ABprppapap	276	645	0	0		0	0	0	0	0
177	1	185	82	-1	244	334	10.6	35	Capaa	355	-1138	0	0		0	0	0	0	0
178	1	141	269	-1	560	439	17.9	31	ABalpppaaa	-393	0	0	0		0	0	0	0	0
179	1	238	123	-1	485	331	8.1	30	ABalpapppa	182	0	0	0		0	0	0	0	0
180	1	124	187	-1	179	83	11.7	28	ABprapappp	160	0	0	0		0	0	0	0	0
181	1	222	259	-1	357	405	21.6	33	ABplaappap	134	0	0	0		0	0	0	0	0
182	1	10	175	-1	468	256	13.7	32	MSpaapap	313	122	0	0		0	0	0	0	0
183	1	198	245	-1	291	84	15.7	29	ABprappaaa	290	625	0	0		0	0	0	0	0
184	1	20	182	-1	316	269	7.8	30	Z3	305	-475	0	0		0	0	0	0	0
185	1	320	307	-1	336	333	22.8	31	ABplapaaap	309	825	0	0		0	0	0	0	0
186	1	139	255	-1	378	167	23.5	33	ABarpapppp	305	129	0	0		0	0	0	0	0
187	1	163	297	-1	421	316	5.7	33	ABalpapppp	333	1512	0	0		0	0	0	0	0
188	1	233	234	-1	273	116	22.8	36	ABarppppa	357	-288	0	0		0	0	0	0	0
189	1	95	51	-1	546	276	11.4	30	ABaraappap	295	516	0	0		0	0	0	0	0
190	1	138	273	-1	317	75	11.3	29	ABprppappa	35	0	0	0		0	0	0	0	0
191	1	7	293	-1	534	167	22.0	30	ABpraapapa	282	131	0	0		0	0	0	0	0
192	1	103	176	-1	634	311	15.4	26	ABalappaaa	192	0	0	0		0	0	0	0	0
193	1	73	276	-1	139	241	10.5	34	Eplpp	340	503	0	0		0	0	0	0	0
194	1	195	16	-1	536	445	15.6	30	ABalpppaap	180	0	0	0		0	0	0	0	0
195	1	201	200	-1	523	329	11.8	33	ABaraapapa	313	762	0	0		0	0	0	0	0
196	0	193	-1	-1	321	428	13.6	25		207	78	0	0		0	0	0	0	0
197	1	316	249	-1	508	299	24.1	29	ABarpaaapp	261	230	0	0		0	0	0	0	0
198	1	117	113	-1	578	160	16.4	30	ABpraaaaap	253	599	0	0		0	0	0	0	0
199	1	133	133	-1	504	269	9.6	32	ABaraapppa	-3	0	0	0		0	0	0	0	0
200	1	260	143	-1	400	406	6.5	29	ABalppappp	243	320	0	0		0	0	0	0	0
201	1	81	328	-1	309	154	22.7	32	ABarpppapa	288	837	0	0		0	0	0	0	0
202	1	72	214	-1	223	278	8.3	34	Capap	339	-1002	0	0		0	0	0	0	0
203	1	32	153	-1	594	347	10.4	30	ABalpaapaa	566	0	0	0		0	0	0	0	0
204	1	232	157	-1	427	302	23.0	33	ABarpaappa	330	853	0	0		0	0	0	0	0
205	1	172	323	-1	267	396	8.2	29	ABplppaapp	59	0	0	0		0	0	0	0	0
206	1	227	286	-1	258	161	15.8	35	Epraa	352	-227	0	0		0	0	0	0	0
207	1	177	69	-1	597	188	12.3	28	ABpraaaaaa	119	0	0	0		0	0	0	0	0
208	1	223	198	-1	445	418	24.5	33	ABplaapapa	321	-349	0	0		0	0	0	0	0
209	1	165	296	-1	363	213	16.3	34	Earap	340	80	0	0		0	0	0	0	0
210	1	299	174	-1	192	225	14.6	34	Eplpa	338	196	0	0		0	0	0	0	0
211	1	80	263	-1	662	288	10.0	27	ABalaapaaa	254	-991	0	0		0	0	0	0	0
212	1	162	298	-1	541	332	18.2	32	MSaaaapa	292	724	0	0		0	0	0	0	0
213	1	265	313	-1	475	203	17.7	33	MSppapp	334	-1114	0	0		0	0	0	0	0
214	1	26	172	-1	397	361	5.7	34	ABplpappaa	19	0	0	0		0	0	0	0	0
215	1	218	106	-1	344	329	4.2	28	ABplpappap	223	971	0	0		0	0	0	0	0
216	1	170	196	-1	504	234	4.7	28	ABarapapaa	281	68	0	0		0	0	0	0	0
217	1	213	103	-1	200	316	5.2	30	ABplpppppa	246	1339	0	0		0	0	0	0	0
218	1	77	311	-1	260	238	16.4	37	Eplaa	348	711	0	0		0	0	0	0	0
219	1	189	301	-1	393	93	10.8	32	ABprppapaa	167	0	0	0		0	0	0	0	0
220	1	266	309	-1	280	350	15.6	33	Dapa	332	103	0	0		0	0	0	0	0
221	1	315	270	-1	498	152	21.4	32	ABpraapapp	-129	0	0	0		0	0	0	0	0
222	1	219	90	-1	486	416	23.5	32	ABplaapaap	300	-1455	0	0		0	0	0	0	0
223	1	207	139	-1	576	221	7.5	30	ABaraaappp	279	1226	0	0		0	0	0	0	0
224	1	336	324	-1	307	94	8.5	30	ABprpppaaa	281	725	0	0		0	0	0	0	0
225	1	252	43	-1	273	297	5.7	33	MSaappp	200	0	0	0		0	0	0	0	0
226	1	286	73	-1	377	292	9.4	31	MSaapaap	194	0	0	0		0	0	0	0	0
227	1	159	304	-1	340	294	23.5	33	ABplaaappp	336	926	0	0		0	0	0	0	0
228	1	326	64	-1	171	103	19.1	37	ABarppppp	377	354	0	0		0	0	0	0	0
229	1	190	257	-1	76	199	10.0	36	Cpapp	335	369	0	0		0	0	0	0	0
230	1	8	83	-1	381	324	23.3	31	ABplaaappa	314	657	0	0		0	0	0	0	0
231	1	264	57	-1	199	70	17.0	29	ABprapappa	245	112	0	0		0	0	0	0	0
232	1	108	217	-1	500	282	5.6	31	ABarapaapp	23	0	0	0		0	0	0	0	0
233	1	35	19	-1	339	158	11.0	33	Dpap	309	-82	0	0		0	0	0	0	0
234	1	212	148	-1	469	329	22.6	33	ABplaaaapp	334	1304	0	0		0	0	0	0	0
235	1	334	326	-1	98	153	14.9	39	Cpapa	392	554	0	0		0	0	0	0	0
236	1	57	246	-1	455	272	10.2	29	ABaraapppp	135	0	0	0		0	0	0	0	0
237	1	202	197	-1	124	320	15.2	32	ABplappapp	310	499	0	0		0	0	0	0	0
238	1	292	310	-1	478	394	14.1	30	MSapapaa	220	-544	0	0		0	0	0	0	0
239	1	224	47	-1	339	298	13.3	34	Ealpa	339	72	0	0		0	0	0	0	0
240	1	314	74	-1	561	321	13.5	27	ABaraaaapp	230	37	0	0		0	0	0	0	0
241	1	134	164	-1	665	302	15.5	28	ABalaaappl	232	0	0	0		0	0	0	0	0
242	1	2	118	-1	461	453	18.4	30	ABalpppapp	280	-81	0	0		0	0	0	0	0
243	1	312	128	-1	441	307	14.5	32	MSaaapp	300	1435	0	0		0	0	0	0	0
244	1	29	238	-1	439	227	5.9	30	ABarapappp	308	679	0	0		0	0	0	0	0
245	1	275	14	-1	149	106	13.0	29	ABprappapp	25	0	0	0		0	0	0	0	0
246	1	43	55	-1	598	295	23.7	30	ABarpaaaaa	245	-172	0	0		0	0	0	0	0
247	1	76	88	-1	363	414	12.1	31	ABplppaaaa	484	0	0	0		0	0	0	0	0
248	1	332	251	-1	190	238	22.8	40	Caaaa	402	-213	0	0		0	0	0	0	0
249	1	304	303	-1	524	370	14.3	31	MSapaaap	239	433	0	0		0	0	0	0	0
250	1	148	247	-1	526	408	23.7	32	ABplaapaaa	925	0	0	0		0	0	0	0	0
251	1	261	207	-1	518	332	23.3	32	ABplaaaapa	277	-884	0	0		0	0	0	0	0
252	1	78	48	-1	216	193	16.6	34	Eprap	244	0	0	0		0	0	0	0	0
253	1	113	262	-1	298	413	15.8	33	ABplaapppp	311	-865	0	0		0	0	0	0	0
254	1	67	56	-1	645	300	18.8	31	ABalappap	312	345	0	0		0	0	0	0	0
255	1	217	117	-1	397	280	3.9	27	MSaapapa	264	372	0	0		0	0	0	0	0
256	1	196	97	-1	280	115	6.2	30	ABprppppap	244	-22	0	0		0	0	0	0	0
257	1	87	65	-1	429	362	14.8	29	MSapapap	241	1667	0	0		0	0	0	0	0
258	1	17	220	-1	533	257	18.5	32	MSpaaapa	95	0	0	0		0	0	0	0	0
259	1	322	29	-1	596	352	20.8	31	ABalapapap	-220	0	0	0		0	0	0	0	0
260	1	36	2	-1	544	157	18.4	30	ABpraaappa	93	0	0	0		0	0	0	0	0
261	1	24	336	-1	408	137	21.5	31	ABprapaaaa	280	-463	0	0		0	0	0	0	0
262	1	107	205	-1	160	351	6.6	30	ABplpppapa	297	115	0	0		0	0	0	0	0
263	1	276	138	-1	406	266	23.0	33	ABarpaappp	288	-1178	0	0		0	0	0	0	0
264	1	178	121	-1	355	83	21.1	30	ABprapaapa	413	0	0	0		0	0	0	0	0
265	1	228	254	-1	231	361	6.7	28	ABplppppaa	94	0	0	0		0	0	0	0	0
266	1	46	110	-1	585	285	11.5	29	ABaraappaa	364	0	0	0		0	0	0	0	0
267	1	145	231	-1	565	181	20.0	32	ABpraapaap	309	-178	0	0		0	0	0	0	0
268	1	269	278	-1	262	73	21.6	32	ABprapapaa	318	389	0	0		0	0	0	0	0
269	1	164	35	-1	565	182	14.4	30	ABpraaapaa	104	0	0	0		0	0	0	0	0
270	1	327	239	-1	513	195	4.5	29	ABarappaaa	-235	0	0	0		0	0	0	0	0
271	1	115	266	-1	425	187	4.4	30	ABprpappaa	245	310	0	0		0	0	0	0	0
272	1	168	79	-1	274	90	10.5	29	ABprppappp	251	-605	0	0		0	0	0	0	0
273	1	112	142	-1	339	125	23.4	35	ABarpppaa	-126	0	0	0		0	0	0	0	0
274	1	330	306	-1	347	235	22.2	33	ABarppaaap	327	404	0	0		0	0	0	0	0
275	1	176	34	-1	628	202	12.7	31	ABalaapapp	308	176	0	0		0	0	0	0	0
276	1	330	277	-1	382	251	23.0	33	ABarppaaaa	255	-165	0	0		0	0	0	0	0
277	1	149	261	-1	446	132	20.6	32	ABpraappap	195	0	0	0		0	0	0	0	0
278	1	70	272	-1	416	169	16.4	30	MSppppa	252	0	0	0		0	0	0	0	0
279	1	268	171	-1	543	255	5.4	28	ABarapaapa	63	0	0	0		0	0	0	0	0
280	1	121	224	-1	397	347	11.4	32	MSappaa	114	0	0	0		0	0	0	0	0
281	1	175	77	-1	316	122	6.4	28	ABprppppaa	232	766	0	0		0	0	0	0	0
282	1	317	50	-1	127	156	21.4	37	Cpaap	365	-120	0	0		0	0	0	0	0
283	1	15	89	-1	178	354	15.6	29	ABplapppaa	230	89	0	0		0	0	0	0	0
284	1	278	37	-1	354	278	4.8	29	MSaapapp	43	0	0	0		0	0	0	0	0
285	1	79	290	-1	464	220	22.4	32	ABarpapapp	317	1630	0	0		0	0	0	0	0
286	1	262	127	-1	311	235	4.4	31	MSpappa	304	521	0	0		0	0	0	0	0
287	1	199	285	-1	250	221	9.5	30	Z2	309	281	0	0		0	0	0	0	0
288	1	45	194	-1	293	140	13.7	34	Dppp	348	-428	0	0		0	0	0	0	0
289	1	180	158	-1	223	341	24.4	34	ABplapapap	336	-34	0	0		0	0	0	0	0
290	1	335	302	-1	181	349	20.1	32	ABplapappp	280	-229	0	0		0	0	0	0	0
291	1	309	78	-1	294	339	11.6	32	Daap	317	204	0	0		0	0	0	0	0
292	1	90	163	-1	183	294	4.4	29	ABplpppppp	315	0	0	0		0	0	0	0	0
293	1	338	318	-1	428	256	16.3	30	Earaa	301	805	0	0		0	0	0	0	0
294	1	59	221	-1	556	328	23.1	27	ABarpaaaap	143	0	0	0		0	0	0	0	0
295	1	324	144	-1	542	361	23.9	32	ABplaaaaaa	323	-289	0	0		0	0	0	0	0
296	1	251	232	-1	517	219	10.6	29	MSppaap	257	-926	0	0		0	0	0	0	0
297	1	211	315	-1	357	365	23.1	34	ABplapaaaa	285	-183	0	0		0	0	0	0	0
298	1	229	3	-1	118	339	10.2	29	ABplappppa	245	-820	0	0		0	0	0	0	0
299	1	119	274	-1	587	302	7.9	28	ABaraapaaa	284	184	0	0		0	0	0	0	0
300	1	111	316	-1	504	311	19.1	33	MSaaaapp	150	0	0	0		0	0	0	0	0
301	1	147	202	-1	583	262	23.9	32	ABarpapaaa	275	463	0	0		0	0	0	0	0
302	1	311	7	-1	464	266	23.0	35	ABarpaapap	346	-784	0	0		0	0	0	0	0
303	1	273	140	-1	117	247	23.2	40	Caaap	401	-1114	0	0		0	0	0	0	0
304	1	120	292	-1	365	160	18.7	34	MSppppp	337	1368	0	0		0	0	0	0	0
305	1	283	13	-1	308	399	7.2	27	ABplppaapa	269	895	0	0		0	0	0	0	0
306	1	210	281	-1	481	406	18.7	30	ABalppppap	170	0	0	0		0	0	0	0	0
307	1	104	54	-1	573	383	13.9	29	MSapaaaa	243	-1312	0	0		0	0	0	0	0
308	1	28	58	-1	483	401	8.2	30	ABalpapapa	249	-136	0	0		0	0	0	0	0
309	1	277	300	-1	511	355	4.9	27	ABalpaaapp	268	886	0	0		0	0	0	0	0
310	1	240	271	-1	570	236	4.4	28	ABarapaaaa	124	0	0	0		0	0	0	0	0
311	1	331	195	-1	336	254	16.5	36	Ealap	359	1644	0	0		0	0	0	0	0
312	1	221	312	-1	327	328	18.4	34	MSapppp	339	242	0	0		0	0	0	0	0
313	1	62	31	-1	258	149	6.3	28	ABprpppppa	-45	0	0	0		0	0	0	0	0
314	1	300	322	-1	250	103	7.5	30	ABprpppaap	181	0	0	0		0	0	0	0	0
315	1	272	212	-1	453	363	11.7	32	MSapaap	321	-1159	0	0		0	0	0	0	0
316	1	5	104	-1	467	112	12.5	29	ABprpaaapp	261	-1087	0	0		0	0	0	0	0
317	1	131	1	-1	511	176	7.6	32	ABarappppa	324	-976	0	0		0	0	0	0	0
318	1	3	72	-1	286	211	13.8	36	Earpp	356	378	0	0		0	0	0	0	0
319	1	293	168	-1	75	273	12.8	35	Caapp	332	847	0	0		0	0	0	0	0
320	1	298	-1	-1	201	172	4.0	25	ABprpppapp	-51	0	0	0		0	0	0	0	0
321	1	82	288	-1	289	155	4.5	30	ABprpapppp	283	141	0	0		0	0	0	0	0
322	1	271	145	-1	202	206	6.6	35	Cppap	130	0	0	0		0	0	0	0	0
323	1	294	332	-1	524	269	22.9	31	ABarpaapaa	311	485	0	0		0	0	0	0	0
324	1	41	166	-1	550	225	24.7	33	ABarpapaap	249	0	0	0		0	0	0	0	0
325	1	296	268	-1	334	131	15.4	32	Dppa	317	-339	0	0		0	0	0	0	0
326	1	245	36	-1	312	376	21.6	31	ABplapaapa	276	998	0	0		0	0	0	0	0
327	1	259	226	-1	213	340	6.2	31	ABplppppap	240	1017	0	0		0	0	0	0	0
328	1	105	85	-1	501	438	9.3	29	ABalppapaa	294	1256	0	0		0	0	0	0	0
329	1	100	49	-1	430	270	6.6	28	MSpapaaa	285	-360	0	0		0	0	0	0	0
330	1	205	219	-1	595	211	15.8	31	ABalaapppp	297	104	0	0		0	0	0	0	0
331	1	49	137	-1	542	306	8.0	30	ABaraapaap	274	677	0	0		0	0	0	0	0
332	1	151	71	-1	415	349	23.1	32	ABplaaapap	278	449	0	0		0	0	0	0	0
333	1	239	22	-1	379	147	14.3	30	Dpaa	268	694	0	0		0	0	0	0	0
334	1	235	149	-1	174	306	23.5	38	ABarppapp	388	729	0	0		0	0	0	0	0
335	1	102	125	-1	491	163	12.8	31	ABprpaaaap	286	449	0	0		0	0	0	0	0
336	1	156	52	-1	179	138	4.6	28	ABprappppp	511	0	0	0		0	0	0	0	0
337	1	285	275	-1	442	411	5.3	31	ABalppapap	8	0	0	0		0	0	0	0	0
338	1	191	184	-1	487	214	14.4	29	MSppapap	536	0	0	0		0	0	0	0	0
339	1	197	335	-1	602	248	11.3	28	MSppaaaa	106	0	0	0		0	0	0	0	0
