# Supplementary material for: The AP-2 Transcription Factor APTF-2 Is Required for Neuroblast and Epidermal Morphogenesis in Caenorhabditis elegans Embryogenesis
Source: PLoS Genet. 2016 May 13;12(5):e1006048. doi: 10.1371/journal.pgen.1006048 (PMC4866721; doi:10.1371/journal.pgen.1006048)
Supplement: S6 Text — (ZIP) [file pgen.1006048.s034.zip › nuclei/t134-nuclei]

1	1	317	73	-1	512	175	7.7	32	ABarappppa	-217	0	0	0		0	0	0	0	0
2	1	260	78	-1	546	156	18.4	29	ABpraaappa	142	0	0	0		0	0	0	0	0
3	1	298	99	-1	124	342	10.3	28	ABplappppa	130	0	0	0		0	0	0	0	0
4	1	20	248	-1	423	455	13.1	28	ABplpaaapa	28	0	0	0		0	0	0	0	0
5	1	117	212	-1	478	151	8.9	31	ABarappppp	118	0	0	0		0	0	0	0	0
6	1	19	198	-1	235	172	4.3	29	ABprpppppp	272	93	0	0		0	0	0	0	0
7	1	302	18	-1	462	265	23.4	35	ABarpaapap	348	443	0	0		0	0	0	0	0
8	1	142	119	-1	616	351	14.2	28	MSaaaaaa	248	111	0	0		0	0	0	0	0
9	1	12	46	-1	197	297	12.8	36	Cappa	363	35	0	0		0	0	0	0	0
10	1	157	55	-1	643	304	11.5	29	ABalaaaarr	223	0	0	0		0	0	0	0	0
11	1	153	333	-1	548	211	5.2	28	ABarapaaap	201	45	0	0		0	0	0	0	0
12	1	147	287	-1	507	128	17.5	32	ABpraaappp	102	0	0	0		0	0	0	0	0
13	1	305	11	-1	312	399	7.3	28	ABplppaapa	211	0	0	0		0	0	0	0	0
14	1	245	101	-1	149	107	12.7	29	ABprappapp	249	761	0	0		0	0	0	0	0
15	1	176	139	-1	350	82	11.6	28	ABprppapap	270	823	0	0		0	0	0	0	0
16	1	194	261	-1	536	443	15.5	29	ABalpppaap	291	356	0	0		0	0	0	0	0
17	1	44	319	-1	554	275	16.2	34	MSpaaaap	332	-37	0	0		0	0	0	0	0
18	1	18	262	291	431	350	17.4	33	MSapapp	240	105	0	0		0	0	0	0	0
19	1	233	298	-1	339	156	11.1	32	Dpap	282	-719	0	0		0	0	0	0	0
20	1	89	89	-1	299	201	6.5	34	MSpappp	336	44	0	0		0	0	0	0	0
21	1	175	264	-1	551	188	7.6	28	ABarapppap	-38	0	0	0		0	0	0	0	0
22	1	333	155	-1	381	145	14.4	30	Dpaa	292	54	0	0		0	0	0	0	0
23	1	93	24	-1	552	224	11.4	29	MSppaaap	258	-1453	0	0		0	0	0	0	0
24	1	126	28	-1	473	197	4.2	27	ABarappaap	256	40	0	0		0	0	0	0	0
25	1	28	183	-1	429	91	13.0	30	ABprpaappp	260	-9	0	0		0	0	0	0	0
26	1	168	145	-1	224	112	15.5	31	ABprappapa	266	1302	0	0		0	0	0	0	0
27	0	145	-1	-1	157	318	7.8	24		205	819	0	0		0	0	0	0	0
28	1	72	7	-1	606	204	19.8	32	ABpraapaaa	125	0	0	0		0	0	0	0	0
29	1	259	193	-1	591	351	20.8	31	ABalapapap	301	-1399	0	0		0	0	0	0	0
30	1	84	325	-1	294	260	13.2	34	Ealpp	340	271	0	0		0	0	0	0	0
31	1	313	26	-1	260	150	6.2	28	ABprpppppa	251	152	0	0		0	0	0	0	0
32	1	163	216	-1	384	426	16.6	31	ABplpaappa	285	181	0	0		0	0	0	0	0
33	1	66	185	-1	628	254	18.9	31	Nuc121_20_611_255	311	-89	0	0		0	0	0	0	0
34	1	275	57	-1	630	204	13.0	31	ABalaapapp	274	-453	0	0		0	0	0	0	0
35	1	269	254	-1	566	180	14.4	29	ABpraaapaa	278	-810	0	0		0	0	0	0	0
36	1	326	270	-1	310	379	21.6	31	ABplapaapa	286	377	0	0		0	0	0	0	0
37	1	284	133	-1	358	278	4.8	30	MSaapapp	292	433	0	0		0	0	0	0	0
38	1	46	245	-1	446	127	7.5	29	ABarappapp	287	313	0	0		0	0	0	0	0
39	1	103	258	-1	574	231	20.6	29	ABalappppa	281	84	0	0		0	0	0	0	0
40	1	68	-1	-1	528	448	11.5	26	ABalppaapa	254	246	0	0		0	0	0	0	0
41	1	148	200	-1	511	451	17.8	30	ABalpppapa	68	0	0	0		0	0	0	0	0
42	1	36	175	-1	362	388	5.7	29	ABplpapapa	279	500	0	0		0	0	0	0	0
43	1	225	150	-1	276	297	5.5	33	MSaappp	335	-602	0	0		0	0	0	0	0
44	1	5	217	-1	499	445	12.8	30	ABalppaapp	272	-481	0	0		0	0	0	0	0
45	1	40	324	-1	417	423	11.2	29	ABplpaaaap	124	0	0	0		0	0	0	0	0
46	1	49	194	-1	206	142	24.4	41	Cpaaa	404	517	0	0		0	0	0	0	0
47	1	239	23	-1	341	297	12.8	34	Ealpa	329	615	0	0		0	0	0	0	0
48	1	252	336	-1	221	199	16.4	35	Eprap	350	-711	0	0		0	0	0	0	0
49	1	329	154	-1	435	265	6.4	29	MSpapaaa	301	0	0	0		0	0	0	0	0
50	1	282	61	120	138	165	21.6	38	Cpaap	359	185	0	0		0	0	0	0	0
51	1	189	123	-1	549	273	11.4	30	ABaraappap	205	0	0	0		0	0	0	0	0
52	1	336	184	-1	173	136	5.0	29	ABprappppp	288	1438	0	0		0	0	0	0	0
53	1	11	160	-1	462	150	13.6	28	ABprpaaapa	433	0	0	0		0	0	0	0	0
54	1	307	52	-1	572	383	14.2	28	MSapaaaa	278	-574	0	0		0	0	0	0	0
55	1	246	283	-1	593	294	25.4	31	ABarpaaaaa	298	-800	0	0		0	0	0	0	0
56	1	254	266	-1	645	299	19.1	31	ABalappap	208	0	0	0		0	0	0	0	0
57	1	231	312	-1	198	71	16.6	29	ABprapappa	286	393	0	0		0	0	0	0	0
58	1	308	71	-1	488	398	7.5	30	ABalpapapa	180	0	0	0		0	0	0	0	0
59	1	76	17	-1	602	376	7.2	29	ABalpaaaaa	275	130	0	0		0	0	0	0	0
60	1	155	129	-1	532	136	11.2	29	ABpraaaapp	148	0	0	0		0	0	0	0	0
61	1	23	279	-1	445	415	8.6	30	ABalppappa	-34	0	0	0		0	0	0	0	0
62	1	52	94	-1	604	285	14.6	29	MSpaaaaa	272	297	0	0		0	0	0	0	0
63	1	27	205	-1	549	377	5.2	27	ABalpaaapa	258	337	0	0		0	0	0	0	0
64	1	228	201	-1	174	104	19.1	37	ABarppppp	48	0	0	0		0	0	0	0	0
65	1	257	208	-1	430	358	14.4	30	MSapapap	305	-270	0	0		0	0	0	0	0
66	1	87	64	-1	593	307	4.7	30	ABaraaapaa	-121	0	0	0		0	0	0	0	0
67	0	196	-1	-1	324	430	14.0	23		205	79	0	0		0	0	0	0	0
68	1	170	335	-1	183	296	8.5	32	Cappp	542	0	0	0		0	0	0	0	0
69	1	207	135	-1	599	185	12.3	29	ABpraaaaaa	111	0	0	0		0	0	0	0	0
70	1	61	238	-1	501	334	15.4	33	MSaaapaa	328	759	0	0		0	0	0	0	0
71	1	332	188	-1	416	354	23.0	33	ABplaaapap	295	-12	0	0		0	0	0	0	0
72	1	318	328	-1	290	212	14.1	35	Earpp	349	385	0	0		0	0	0	0	0
73	1	226	331	-1	381	289	9.3	31	MSaapaap	252	0	0	0		0	0	0	0	0
74	1	240	242	-1	561	321	13.4	27	ABaraaaapp	-276	0	0	0		0	0	0	0	0
75	1	16	180	-1	284	266	23.4	32	ABarppapa	224	678	0	0		0	0	0	0	0
76	1	134	131	-1	647	236	12.8	29	ABalaappap	63	0	0	0		0	0	0	0	0
77	1	281	48	-1	313	118	6.3	28	ABprppppaa	109	0	0	0		0	0	0	0	0
78	1	291	271	-1	297	337	11.6	33	Daap	274	-683	0	0		0	0	0	0	0
79	1	272	142	-1	275	88	10.5	28	ABprppappp	34	0	0	0		0	0	0	0	0
80	1	4	4	-1	481	232	7.5	29	ABarapappa	82	0	0	0		0	0	0	0	0
81	1	32	278	-1	223	137	4.9	29	ABprpppapa	263	67	0	0		0	0	0	0	0
82	1	177	268	-1	249	335	11.1	36	Capaa	357	949	0	0		0	0	0	0	0
83	1	230	229	-1	385	328	23.1	31	ABplaaappa	302	-280	0	0		0	0	0	0	0
84	1	91	75	-1	571	160	10.2	29	ABpraaaapa	-120	0	0	0		0	0	0	0	0
85	1	328	66	-1	503	437	9.1	29	ABalppapaa	-105	0	0	0		0	0	0	0	0
86	1	112	152	-1	605	391	19.9	30	ABalapaapa	269	-411	0	0		0	0	0	0	0
87	1	75	153	-1	163	116	9.3	29	ABprappppa	-1	0	0	0		0	0	0	0	0
88	1	247	281	-1	363	420	11.7	31	ABplppaaaa	304	447	0	0		0	0	0	0	0
89	1	283	263	-1	183	352	16.4	31	ABplapppaa	315	-408	0	0		0	0	0	0	0
90	1	222	92	-1	488	412	23.6	32	ABplaapaap	320	86	0	0		0	0	0	0	0
91	1	124	58	-1	651	352	9.7	29	ABalaaaarl	237	0	0	0		0	0	0	0	0
92	1	34	156	-1	570	401	18.3	32	ABalapaapp	156	0	0	0		0	0	0	0	0
93	1	29	90	-1	195	373	8.7	30	ABplpppaap	77	0	0	0		0	0	0	0	0
94	1	50	136	-1	525	142	15.4	30	ABpraaapap	410	0	0	0		0	0	0	0	0
95	1	135	132	-1	303	351	4.5	31	ABplpapppa	437	0	0	0		0	0	0	0	0
96	1	146	274	-1	471	427	15.2	29	ABplpaapaa	293	-762	0	0		0	0	0	0	0
97	1	256	230	-1	275	113	6.2	29	ABprppppap	277	2425	0	0		0	0	0	0	0
98	1	6	191	-1	438	134	10.8	31	ABprppaaaa	306	1645	0	0		0	0	0	0	0
99	1	173	249	-1	374	118	21.4	30	ABprapaaap	297	461	0	0		0	0	0	0	0
100	1	22	69	-1	615	390	16.4	31	ABalapaaap	213	0	0	0		0	0	0	0	0
101	1	26	-1	-1	630	214	9.2	26	ABalaapapa	-73	0	0	0		0	0	0	0	0
102	1	94	253	-1	453	372	5.7	29	ABalpapapp	-36	0	0	0		0	0	0	0	0
103	1	217	233	-1	205	319	5.5	30	ABplpppppa	242	1657	0	0		0	0	0	0	0
104	1	316	109	-1	467	111	12.8	30	ABprpaaapp	299	956	0	0		0	0	0	0	0
105	1	25	256	-1	642	370	16.4	29	ABalapaaaa	292	726	0	0		0	0	0	0	0
106	1	215	49	-1	347	326	4.2	29	ABplpappap	211	341	0	0		0	0	0	0	0
107	1	164	206	-1	249	314	17.0	36	Dapp	351	210	0	0		0	0	0	0	0
108	1	53	80	-1	246	77	13.6	30	ABprappaap	279	-862	0	0		0	0	0	0	0
109	1	149	280	-1	420	430	15.9	30	ABplpaapap	149	0	0	0		0	0	0	0	0
110	1	266	5	-1	585	285	11.8	29	ABaraappaa	75	0	0	0		0	0	0	0	0
111	1	109	182	-1	639	228	16.6	31	ABalaapppa	384	0	0	0		0	0	0	0	0
112	1	60	1	-1	276	411	11.7	29	ABplppapap	272	5	0	0		0	0	0	0	0
113	1	198	202	-1	578	159	16.7	30	ABpraaaaap	245	0	0	0		0	0	0	0	0
114	1	55	81	-1	326	71	15.8	30	ABprapaapp	293	35	0	0		0	0	0	0	0
115	1	127	257	-1	403	230	4.3	28	MSpapapa	221	208	0	0		0	0	0	0	0
116	1	169	134	-1	317	420	10.1	30	ABplppapaa	-51	0	0	0		0	0	0	0	0
117	1	255	148	-1	399	278	4.1	27	MSaapapa	275	-19	0	0		0	0	0	0	0
118	1	242	299	-1	466	454	18.4	31	ABalpppapp	179	0	0	0		0	0	0	0	0
119	1	141	13	-1	373	89	15.9	32	ABpraapppp	156	0	0	0		0	0	0	0	0
120	1	151	79	-1	291	317	22.5	33	ABplapapaa	296	267	0	0		0	0	0	0	0
121	1	264	285	-1	359	80	20.8	30	ABprapaapa	257	-221	0	0		0	0	0	0	0
122	1	137	215	-1	472	309	11.9	29	ABaraapapp	106	0	0	0		0	0	0	0	0
123	1	179	224	-1	486	328	7.9	30	ABalpapppa	303	-920	0	0		0	0	0	0	0
124	1	3	113	-1	350	221	12.0	34	Earpa	340	801	0	0		0	0	0	0	0
125	1	335	29	-1	490	166	12.8	31	ABprpaaaap	-160	0	0	0		0	0	0	0	0
126	0	320	-1	-1	201	170	4.0	24		217	-584	0	0		0	0	0	0	0
127	1	286	178	-1	314	232	4.4	31	MSpappa	256	0	0	0		0	0	0	0	0
128	1	243	265	-1	443	304	14.5	31	MSaaapp	254	180	0	0		0	0	0	0	0
129	0	9	-1	-1	609	423	14.6	27		9	0	0	0		0	0	0	0	0
130	1	2	115	-1	459	189	7.7	28	ABprpapaaa	374	0	0	0		0	0	0	0	0
131	1	43	234	-1	597	260	21.2	30	ABalapppap	351	0	0	0		0	0	0	0	0
132	1	115	241	-1	532	211	19.7	30	ABalappppp	232	276	0	0		0	0	0	0	0
133	1	199	91	-1	507	266	9.5	32	ABaraapppa	113	0	0	0		0	0	0	0	0
134	1	48	307	-1	218	90	19.3	31	ABprapapap	269	-198	0	0		0	0	0	0	0
135	1	78	38	-1	414	116	13.3	27	ABprppaaap	160	0	0	0		0	0	0	0	0
136	1	132	172	-1	513	173	10.5	31	ABprpaaaaa	243	0	0	0		0	0	0	0	0
137	1	331	72	-1	538	302	7.9	30	ABaraapaap	302	893	0	0		0	0	0	0	0
138	1	263	105	-1	402	272	22.5	32	ABarpaappp	328	735	0	0		0	0	0	0	0
139	1	223	157	-1	579	219	7.3	30	ABaraaappp	-30	0	0	0		0	0	0	0	0
140	1	303	209	-1	118	249	22.6	39	Caaap	382	-789	0	0		0	0	0	0	0
141	1	35	228	-1	274	233	21.4	36	ABarppaapp	301	771	0	0		0	0	0	0	0
142	1	273	53	-1	342	117	23.6	37	ABarpppaa	368	-1558	0	0		0	0	0	0	0
143	1	200	239	-1	402	402	6.2	29	ABalppappp	263	1239	0	0		0	0	0	0	0
144	1	295	192	-1	545	359	23.7	31	ABplaaaaaa	267	-58	0	0		0	0	0	0	0
145	1	322	68	-1	205	205	6.5	35	Cppap	343	351	0	0		0	0	0	0	0
146	1	102	164	-1	585	411	8.6	29	ABalpaappa	-222	0	0	0		0	0	0	0	0
147	1	123	282	-1	491	116	20.4	29	ABpraappaa	243	0	0	0		0	0	0	0	0
148	1	234	138	-1	467	329	22.4	33	ABplaaaapp	300	433	0	0		0	0	0	0	0
149	1	334	309	-1	171	308	23.4	38	ABarppapp	369	293	0	0		0	0	0	0	0
150	1	59	305	-1	463	315	17.4	30	MSaaapap	296	714	0	0		0	0	0	0	0
151	1	114	121	-1	516	247	13.3	29	MSpaapaa	-100	0	0	0		0	0	0	0	0
152	1	62	159	-1	647	274	15.3	29	ABalaaappr	22	0	0	0		0	0	0	0	0
153	1	203	36	-1	594	347	10.7	30	ABalpaapaa	274	-413	0	0		0	0	0	0	0
154	1	167	165	-1	234	85	10.3	28	ABprapppaa	225	246	0	0		0	0	0	0	0
155	1	138	251	-1	572	274	6.4	31	ABaraaapap	288	128	0	0		0	0	0	0	0
156	1	144	199	-1	353	216	5.5	29	MSpapapp	290	84	0	0		0	0	0	0	0
157	1	204	22	-1	427	304	22.5	33	ABarpaappa	320	516	0	0		0	0	0	0	0
158	1	289	21	-1	224	338	24.3	33	ABplapapap	229	0	0	0		0	0	0	0	0
159	1	111	63	-1	471	336	4.6	29	ABalpappap	292	239	0	0		0	0	0	0	0
160	1	51	67	-1	337	360	14.0	31	Daaa	307	134	0	0		0	0	0	0	0
161	1	42	286	-1	147	348	18.4	32	ABplappapa	293	821	0	0		0	0	0	0	0
162	1	100	37	-1	403	307	16.6	33	Ealaa	338	283	0	0		0	0	0	0	0
163	1	292	42	-1	189	295	4.4	28	ABplpppppp	283	27	0	0		0	0	0	0	0
164	1	241	330	-1	665	304	15.4	29	ABalaaappl	234	0	0	0		0	0	0	0	0
165	1	125	176	-1	610	314	11.2	27	ABaraaaapa	268	1127	0	0		0	0	0	0	0
166	1	324	290	-1	548	228	24.5	33	ABarpapaap	296	114	0	0		0	0	0	0	0
167	1	8	310	-1	420	393	22.5	32	ABplaapapp	324	266	0	0		0	0	0	0	0
168	1	319	122	-1	76	272	12.6	36	Caapp	358	-104	0	0		0	0	0	0	0
169	1	106	340	-1	546	293	23.5	29	ABarpaaapa	295	1331	0	0		0	0	0	0	0
170	1	133	108	-1	373	363	17.0	34	MSapppa	339	-343	0	0		0	0	0	0	0
171	1	279	247	-1	547	258	5.1	28	ABarapaapa	240	-549	0	0		0	0	0	0	0
172	1	214	277	-1	395	358	5.4	33	ABplpappaa	326	551	0	0		0	0	0	0	0
173	1	54	124	-1	381	183	5.7	29	ABprpappap	-31	0	0	0		0	0	0	0	0
174	1	210	297	-1	198	227	14.1	35	Eplpa	335	640	0	0		0	0	0	0	0
175	1	182	84	-1	469	253	13.8	31	MSpaapap	316	131	0	0		0	0	0	0	0
176	1	192	322	-1	632	315	15.7	26	ABalappaaa	219	191	0	0		0	0	0	0	0
177	1	31	203	-1	548	423	9.9	30	ABalpaappp	303	1281	0	0		0	0	0	0	0
178	1	96	161	-1	656	256	9.2	30	ABalaapaap	2	0	0	0		0	0	0	0	0
179	1	160	86	-1	390	244	8.2	32	MSpapaap	-243	0	0	0		0	0	0	0	0
180	1	120	141	-1	318	301	4.5	30	MSaappa	-619	0	0	0		0	0	0	0	0
181	1	83	227	-1	455	164	17.4	30	ABprpaapaa	250	460	0	0		0	0	0	0	0
182	1	184	14	-1	314	273	7.5	28	Z3	217	0	0	0		0	0	0	0	0
183	0	1	-1	-1	414	221	13.4	27		230	769	0	0		0	0	0	0	0
184	1	338	332	-1	489	214	14.5	29	MSppapap	204	-139	0	0		0	0	0	0	0
185	1	95	16	-1	621	336	7.3	28	ABaraaaaaa	272	143	0	0		0	0	0	0	0
186	1	171	181	-1	359	442	15.0	29	ABplpaappp	247	-59	0	0		0	0	0	0	0
187	1	180	225	-1	181	85	11.8	28	ABprapappp	97	0	0	0		0	0	0	0	0
188	1	139	85	-1	363	341	10.6	33	MSappap	300	-794	0	0		0	0	0	0	0
189	1	63	32	-1	327	366	6.2	29	ABplpapapp	277	-242	0	0		0	0	0	0	0
190	1	92	259	-1	660	335	15.0	28	ABalaaapar	259	-389	0	0		0	0	0	0	0
191	1	130	207	-1	497	194	23.4	29	ABarpappaa	238	-1070	0	0		0	0	0	0	0
192	1	97	39	-1	191	381	12.3	29	ABplppappp	-228	0	0	0		0	0	0	0	0
193	1	69	240	-1	194	389	16.5	31	ABplappaap	316	-167	0	0		0	0	0	0	0
194	1	288	190	-1	294	143	14.5	34	Dppp	349	-264	0	0		0	0	0	0	0
195	1	311	303	-1	339	249	16.6	35	Ealap	357	1795	0	0		0	0	0	0	0
196	1	216	114	-1	510	232	4.7	27	ABarapapaa	252	-585	0	0		0	0	0	0	0
197	1	237	210	-1	124	317	15.3	31	ABplappapp	305	309	0	0		0	0	0	0	0
198	1	208	137	-1	449	423	23.9	32	ABplaapapa	318	680	0	0		0	0	0	0	0
199	1	58	118	-1	459	439	11.7	30	ABplpaaaaa	67	0	0	0		0	0	0	0	0
200	1	195	128	-1	524	323	11.6	32	ABaraapapa	374	0	0	0		0	0	0	0	0
201	1	110	54	-1	231	395	9.5	29	ABplpppaaa	135	0	0	0		0	0	0	0	0
202	1	301	33	-1	585	258	24.4	32	ABarpapaaa	314	592	0	0		0	0	0	0	0
203	1	152	41	-1	595	195	8.4	29	ABarapppaa	-95	0	0	0		0	0	0	0	0
204	1	162	96	-1	440	318	9.6	31	MSaapaaa	310	102	0	0		0	0	0	0	0
205	1	262	103	-1	166	349	6.4	30	ABplpppapa	279	-400	0	0		0	0	0	0	0
206	1	101	25	-1	137	226	5.4	37	Cpppa	368	528	0	0		0	0	0	0	0
207	1	251	315	-1	512	332	23.3	32	ABplaaaapa	281	-514	0	0		0	0	0	0	0
208	1	172	127	-1	463	360	24.3	31	ABplaaapaa	225	751	0	0		0	0	0	0	0
209	1	71	168	-1	496	366	8.8	28	ABalpappaa	205	0	0	0		0	0	0	0	0
210	1	86	204	-1	406	174	12.2	31	MSpppap	317	-234	0	0		0	0	0	0	0
211	1	47	273	-1	194	118	6.8	29	ABprapppap	385	0	0	0		0	0	0	0	0
212	1	315	143	-1	453	365	11.6	31	MSapaap	220	0	0	0		0	0	0	0	0
213	1	159	214	-1	389	424	8.4	29	ABplpapaaa	267	308	0	0		0	0	0	0	0
214	1	202	232	-1	229	278	8.5	33	Capap	334	1221	0	0		0	0	0	0	0
215	1	154	316	-1	364	397	8.8	30	ABplpapaap	295	338	0	0		0	0	0	0	0
216	1	24	162	-1	543	406	6.5	29	ABalpapaaa	261	-360	0	0		0	0	0	0	0
217	1	232	59	-1	504	279	5.4	30	ABarapaapp	294	594	0	0		0	0	0	0	0
218	1	33	126	-1	189	260	16.8	35	Eplap	495	0	0	0		0	0	0	0	0
219	1	330	318	-1	600	208	16.0	32	ABalaapppp	61	0	0	0		0	0	0	0	0
220	1	258	88	-1	534	256	18.3	32	MSpaaapa	317	221	0	0		0	0	0	0	0
221	1	294	173	-1	554	323	23.0	28	ABarpaaaap	213	-382	0	0		0	0	0	0	0
222	1	118	321	-1	475	254	3.8	30	ABarapapap	297	1384	0	0		0	0	0	0	0
223	0	128	-1	-1	628	367	21.4	29		-141	0	0	0		0	0	0	0	0
224	1	280	220	-1	398	346	11.3	33	MSappaa	-127	0	0	0		0	0	0	0	0
225	1	156	107	-1	479	155	5.5	29	ABarappapa	324	0	0	0		0	0	0	0	0
226	1	327	213	-1	219	342	6.6	32	ABplppppap	258	699	0	0		0	0	0	0	0
227	1	81	236	-1	395	439	13.9	29	ABplpaaapp	266	-147	0	0		0	0	0	0	0
228	1	131	12	-1	553	390	20.4	32	ABalapappa	303	845	0	0		0	0	0	0	0
229	1	82	87	-1	667	268	12.6	27	ABalaappaa	238	-340	0	0		0	0	0	0	0
230	1	67	82	-1	604	247	6.3	28	ABaraaappa	273	173	0	0		0	0	0	0	0
231	1	267	27	-1	566	182	20.2	32	ABpraapaap	290	-486	0	0		0	0	0	0	0
232	1	296	304	-1	515	216	10.6	28	MSppaap	333	0	0	0		0	0	0	0	0
233	1	161	308	-1	346	104	7.5	29	ABprppaapp	273	-101	0	0		0	0	0	0	0
234	1	188	323	-1	277	115	23.2	38	ABarppppa	386	375	0	0		0	0	0	0	0
235	1	166	40	-1	557	348	8.0	33	ABalpaapap	75	0	0	0		0	0	0	0	0
236	1	13	140	-1	281	398	19.4	32	ABplapaapp	303	1292	0	0		0	0	0	0	0
237	1	15	104	-1	598	408	12.1	31	ABalaaaalp	101	0	0	0		0	0	0	0	0
238	1	244	106	-1	442	223	5.7	30	ABarapappp	293	0	0	0		0	0	0	0	0
239	1	270	260	-1	519	193	4.6	30	ABarappaaa	264	382	0	0		0	0	0	0	0
240	1	73	177	-1	574	435	13.5	30	ABalppaaap	316	0	0	0		0	0	0	0	0
241	1	85	125	-1	327	191	22.9	34	ABarppaapa	317	-1095	0	0		0	0	0	0	0
242	1	64	301	-1	217	372	21.5	32	ABplapappa	292	734	0	0		0	0	0	0	0
243	1	119	292	-1	327	418	20.0	34	ABplaapppa	324	-709	0	0		0	0	0	0	0
244	1	30	15	-1	414	133	6.1	28	ABprpapapa	276	188	0	0		0	0	0	0	0
245	1	183	144	-1	294	84	15.8	30	ABprappaaa	-116	0	0	0		0	0	0	0	0
246	1	236	149	-1	455	272	10.2	28	ABaraapppp	276	49	0	0		0	0	0	0	0
247	1	250	151	-1	538	408	23.5	32	ABplaapaaa	619	0	0	0		0	0	0	0	0
248	1	107	50	-1	503	364	24.5	32	ABplaaaaap	282	434	0	0		0	0	0	0	0
249	1	197	284	-1	509	299	23.6	26	ABarpaaapp	258	-186	0	0		0	0	0	0	0
250	1	56	250	-1	582	389	5.2	28	ABalpaaaap	-264	0	0	0		0	0	0	0	0
251	1	248	171	-1	189	239	22.9	38	Caaaa	365	-372	0	0		0	0	0	0	0
252	1	99	302	-1	472	103	16.7	28	ABprpaappa	-286	0	0	0		0	0	0	0	0
253	1	10	226	-1	204	168	13.4	34	Eprpa	341	780	0	0		0	0	0	0	0
254	1	265	218	-1	232	368	6.9	28	ABplppppaa	245	1031	0	0		0	0	0	0	0
255	1	186	83	-1	376	170	23.4	33	ABarpapppp	334	713	0	0		0	0	0	0	0
256	1	45	110	-1	425	167	8.1	28	ABprpapaap	272	-636	0	0		0	0	0	0	0
257	1	229	337	-1	82	203	9.5	36	Cpapp	367	-1162	0	0		0	0	0	0	0
258	1	39	43	-1	240	410	12.9	29	ABplppappa	238	-17	0	0		0	0	0	0	0
259	1	181	221	-1	359	405	22.1	35	ABplaappap	326	-496	0	0		0	0	0	0	0
260	1	17	326	-1	137	274	5.6	32	Cpppp	313	0	0	0		0	0	0	0	0
261	1	277	19	-1	447	132	20.9	32	ABpraappap	399	0	0	0		0	0	0	0	0
262	1	253	6	-1	303	413	15.8	33	ABplaapppp	65	0	0	0		0	0	0	0	0
263	1	211	169	-1	667	293	10.2	26	ABalaapaaa	-72	0	0	0		0	0	0	0	0
264	1	37	56	-1	118	311	7.8	29	ABplappppp	268	426	0	0		0	0	0	0	0
265	1	150	112	-1	421	102	18.0	31	ABpraapppa	-293	0	0	0		0	0	0	0	0
266	1	271	269	-1	428	183	4.3	29	ABprpappaa	295	1261	0	0		0	0	0	0	0
267	1	70	74	-1	638	390	10.1	28	ABalaaaala	225	0	0	0		0	0	0	0	0
268	1	325	97	-1	336	129	15.4	34	Dppa	82	0	0	0		0	0	0	0	0
269	1	178	34	-1	558	440	18.4	30	ABalpppaaa	631	0	0	0		0	0	0	0	0
270	1	221	20	-1	500	157	21.3	32	ABpraapapp	322	1632	0	0		0	0	0	0	0
271	1	310	31	-1	572	236	4.4	28	ABarapaaaa	45	0	0	0		0	0	0	0	0
272	1	278	244	-1	415	169	16.6	32	MSppppa	272	0	0	0		0	0	0	0	0
273	1	190	130	-1	317	75	11.4	28	ABprppappa	68	0	0	0		0	0	0	0	0
274	1	299	45	-1	588	307	8.1	28	ABaraapaaa	194	0	0	0		0	0	0	0	0
275	1	337	235	-1	444	411	5.4	31	ABalppapap	293	656	0	0		0	0	0	0	0
276	1	193	311	-1	136	240	10.6	34	Eplpp	330	-268	0	0		0	0	0	0	0
277	1	276	166	-1	386	258	24.5	35	ABarppaaaa	370	750	0	0		0	0	0	0	0
278	1	268	167	-1	259	73	21.5	31	ABprapapaa	301	-38	0	0		0	0	0	0	0
279	1	174	51	-1	613	295	21.0	33	ABalapppaa	-1	0	0	0		0	0	0	0	0
280	1	80	223	-1	397	448	20.7	30	ABplaappaa	269	977	0	0		0	0	0	0	0
281	1	306	231	-1	484	409	19.0	30	ABalppppap	295	1069	0	0		0	0	0	0	0
282	1	122	338	-1	451	407	18.7	31	ABalpppppa	215	0	0	0		0	0	0	0	0
283	1	14	341	-1	646	348	19.3	32	ABalappaap	260	-34	0	0		0	0	0	0	0
284	1	90	9	-1	478	270	18.3	33	MSpaaapp	316	1232	0	0		0	0	0	0	0
285	1	287	272	-1	258	218	9.4	30	Z2	311	0	0	0		0	0	0	0	0
286	1	206	219	-1	255	161	15.9	34	Epraa	-72	0	0	0		0	0	0	0	0
287	1	65	174	-1	405	404	19.7	33	ABalpppppp	337	-787	0	0		0	0	0	0	0
288	1	321	196	-1	293	154	4.3	29	ABprpapppp	770	0	0	0		0	0	0	0	0
289	1	88	77	-1	375	150	7.5	29	ABprpapapp	102	0	0	0		0	0	0	0	0
290	1	285	327	-1	465	218	21.7	31	ABarpapapp	315	-781	0	0		0	0	0	0	0
291	1	57	147	-1	448	128	16.3	29	ABprpaapap	111	0	0	0		0	0	0	0	0
292	1	304	255	-1	366	162	18.6	34	MSppppp	312	1534	0	0		0	0	0	0	0
293	1	191	35	-1	535	168	21.7	30	ABpraapapa	319	0	0	0		0	0	0	0	0
294	1	104	246	-1	520	410	20.5	32	ABalapappp	269	-451	0	0		0	0	0	0	0
295	1	136	44	-1	87	247	18.4	39	Caapa	370	-76	0	0		0	0	0	0	0
296	1	209	313	-1	365	214	16.3	34	Earap	326	-126	0	0		0	0	0	0	0
297	1	187	158	-1	423	315	5.6	33	ABalpapppp	6	0	0	0		0	0	0	0	0
298	1	212	186	-1	540	332	18.1	31	MSaaaapa	92	0	0	0		0	0	0	0	0
299	1	105	189	-1	245	390	19.4	31	ABplappaaa	123	0	0	0		0	0	0	0	0
300	1	309	2	-1	518	352	4.9	28	ABalpaaapp	261	-179	0	0		0	0	0	0	0
301	1	219	300	-1	391	92	10.7	32	ABprppapaa	300	669	0	0		0	0	0	0	0
302	1	290	288	-1	181	350	20.5	32	ABplapappp	309	1060	0	0		0	0	0	0	0
303	1	249	8	-1	521	369	13.7	30	MSapaaap	289	-203	0	0		0	0	0	0	0
304	1	227	146	-1	344	297	23.5	33	ABplaaappp	338	345	0	0		0	0	0	0	0
305	1	108	294	-1	513	412	16.4	29	ABalppppaa	114	0	0	0		0	0	0	0	0
306	1	274	252	-1	341	237	21.7	34	ABarppaaap	290	1339	0	0		0	0	0	0	0
307	1	185	98	-1	341	333	21.7	31	ABplapaaap	275	25	0	0		0	0	0	0	0
308	1	21	211	-1	533	204	13.8	28	MSppapaa	232	-99	0	0		0	0	0	0	0
309	1	220	243	-1	286	352	15.8	34	Dapa	-184	0	0	0		0	0	0	0	0
310	1	238	295	-1	483	389	13.8	28	MSapapaa	88	0	0	0		0	0	0	0	0
311	1	218	93	-1	266	239	16.5	37	Eplaa	374	438	0	0		0	0	0	0	0
312	1	312	320	-1	328	324	18.5	34	MSapppp	108	0	0	0		0	0	0	0	0
313	1	213	334	-1	478	206	17.7	34	MSppapp	336	-189	0	0		0	0	0	0	0
314	1	116	267	-1	440	193	12.7	33	MSpppaa	289	532	0	0		0	0	0	0	0
315	1	297	187	-1	358	364	23.0	31	ABplapaaaa	551	0	0	0		0	0	0	0	0
316	1	300	339	-1	506	309	19.3	32	MSaaaapp	322	976	0	0		0	0	0	0	0
317	1	7	170	-1	388	108	7.6	29	ABprppaapa	-3	0	0	0		0	0	0	0	0
318	1	293	197	-1	424	250	16.5	34	Earaa	296	774	0	0		0	0	0	0	0
319	1	129	95	-1	617	287	7.8	29	ABaraaaaap	183	0	0	0		0	0	0	0	0
320	1	158	329	-1	140	182	8.9	34	Eprpp	324	-1171	0	0		0	0	0	0	0
321	1	41	195	-1	338	153	5.1	32	ABprpapppa	242	170	0	0		0	0	0	0	0
322	1	314	70	-1	246	104	7.5	29	ABprpppaap	290	-833	0	0		0	0	0	0	0
323	1	205	76	-1	269	397	8.2	28	ABplppaapp	277	1003	0	0		0	0	0	0	0
324	1	224	314	-1	304	92	8.5	30	ABprpppaaa	295	806	0	0		0	0	0	0	0
325	1	74	47	-1	579	331	16.4	32	MSaaaaap	-180	0	0	0		0	0	0	0	0
326	1	235	30	-1	100	154	14.6	39	Cpapa	382	467	0	0		0	0	0	0	0
327	1	143	276	-1	504	382	4.6	30	ABalpapaap	261	209	0	0		0	0	0	0	0
328	1	201	275	-1	311	149	22.7	31	ABarpppapa	300	391	0	0		0	0	0	0	0
329	1	77	317	-1	458	175	21.5	26	ABarpappap	192	80	0	0		0	0	0	0	0
330	1	165	111	-1	419	194	22.6	32	ABarpapppa	303	69	0	0		0	0	0	0	0
331	1	121	296	-1	510	228	22.5	32	ABarpapapa	259	350	0	0		0	0	0	0	0
332	1	323	237	-1	524	264	22.5	30	ABarpaapaa	293	-241	0	0		0	0	0	0	0
333	1	98	60	-1	257	179	22.6	34	ABarpppapp	341	158	0	0		0	0	0	0	0
334	1	140	117	-1	648	370	13.1	29	ABalaaapal	290	318	0	0		0	0	0	0	0
335	1	339	102	-1	605	248	11.1	28	MSppaaaa	454	0	0	0		0	0	0	0	0
336	1	261	289	-1	411	139	21.9	31	ABprapaaaa	290	-148	0	0		0	0	0	0	0
337	1	79	163	-1	153	355	10.6	30	ABplapppap	254	731	0	0		0	0	0	0	0
338	1	113	222	-1	259	360	4.9	32	ABplpapppp	142	0	0	0		0	0	0	0	0
339	1	38	62	-1	248	167	9.1	37	Cppaa	373	826	0	0		0	0	0	0	0
