# Supplementary material for: The AP-2 Transcription Factor APTF-2 Is Required for Neuroblast and Epidermal Morphogenesis in Caenorhabditis elegans Embryogenesis
Source: PLoS Genet. 2016 May 13;12(5):e1006048. doi: 10.1371/journal.pgen.1006048 (PMC4866721; doi:10.1371/journal.pgen.1006048)
Supplement: S6 Text — (ZIP) [file pgen.1006048.s034.zip › nuclei/t135-nuclei]

1	1	112	170	-1	279	408	11.6	29	ABplppapap	20	0	0	0		0	0	0	0	0
2	1	300	230	-1	520	351	4.9	28	ABalpaaapp	270	126	0	0		0	0	0	0	0
3	0	126	-1	-1	198	164	4.1	24		316	0	0	0		0	0	0	0	0
4	1	80	17	-1	483	231	7.4	29	ABarapappa	156	0	0	0		0	0	0	0	0
5	1	110	90	-1	584	283	12.2	30	ABaraappaa	261	78	0	0		0	0	0	0	0
6	1	262	291	-1	302	412	15.8	34	ABplaapppp	289	90	0	0		0	0	0	0	0
7	1	28	85	-1	606	207	19.8	32	ABpraapaaa	221	0	0	0		0	0	0	0	0
8	1	303	154	-1	523	369	13.1	30	MSapaaap	248	-214	0	0		0	0	0	0	0
9	1	284	216	-1	476	269	18.3	33	MSpaaapp	293	513	0	0		0	0	0	0	0
10	0	-1	-1	-1	323	433	14.4	24		281	0	0	0		0	0	0	0	0
11	1	13	11	-1	314	399	7.4	28	ABplppaapa	-306	0	0	0		0	0	0	0	0
12	1	228	297	-1	549	392	19.3	31	ABalapappa	311	-1008	0	0		0	0	0	0	0
13	1	119	31	-1	371	85	15.7	31	ABpraapppp	-252	0	0	0		0	0	0	0	0
14	1	182	292	-1	316	267	7.6	29	Z3	260	-777	0	0		0	0	0	0	0
15	1	244	235	-1	414	138	6.2	28	ABprpapapa	248	416	0	0		0	0	0	0	0
16	1	185	110	-1	623	328	7.6	28	ABaraaaaaa	132	0	0	0		0	0	0	0	0
17	1	59	56	-1	606	369	7.4	28	ABalpaaaaa	198	0	0	0		0	0	0	0	0
18	1	7	239	-1	463	270	22.7	34	ABarpaapap	343	67	0	0		0	0	0	0	0
19	1	261	22	-1	448	129	20.6	31	ABpraappap	319	276	0	0		0	0	0	0	0
20	1	270	14	-1	499	157	21.3	32	ABpraapapp	267	422	0	0		0	0	0	0	0
21	1	158	2	-1	226	334	23.6	32	ABplapapap	327	-1413	0	0		0	0	0	0	0
22	1	157	254	-1	427	298	22.6	33	ABarpaappa	317	-425	0	0		0	0	0	0	0
23	1	47	111	-1	343	294	12.6	34	Ealpa	335	-256	0	0		0	0	0	0	0
24	1	23	343	-1	554	221	11.5	28	MSppaaap	260	433	0	0		0	0	0	0	0
25	1	206	198	-1	145	227	5.5	35	Cpppa	339	49	0	0		0	0	0	0	0
26	1	31	172	-1	260	150	5.6	29	ABprpppppa	256	165	0	0		0	0	0	0	0
27	1	231	219	-1	567	180	20.6	33	ABpraapaap	321	-251	0	0		0	0	0	0	0
28	1	24	34	-1	474	198	4.2	27	ABarappaap	360	0	0	0		0	0	0	0	0
29	1	125	169	-1	489	162	12.6	32	ABprpaaaap	-181	0	0	0		0	0	0	0	0
30	1	326	113	-1	97	152	13.9	37	Cpapa	-187	0	0	0		0	0	0	0	0
31	1	271	305	-1	571	235	4.5	28	ABarapaaaa	225	-159	0	0		0	0	0	0	0
32	1	189	214	-1	329	365	6.2	28	ABplpapapp	246	756	0	0		0	0	0	0	0
33	1	202	335	-1	584	254	24.6	31	ABarpapaaa	310	929	0	0		0	0	0	0	0
34	1	269	193	-1	555	438	18.2	30	ABalpppaaa	7	0	0	0		0	0	0	0	0
35	1	293	48	-1	537	163	21.4	30	ABpraapapa	91	0	0	0		0	0	0	0	0
36	1	153	44	-1	601	345	11.1	29	ABalpaapaa	142	0	0	0		0	0	0	0	0
37	1	162	63	-1	401	304	15.9	34	Ealaa	324	248	0	0		0	0	0	0	0
38	1	135	-1	-1	417	115	13.4	28	ABprppaaap	273	473	0	0		0	0	0	0	0
39	1	192	28	-1	193	378	12.2	30	ABplppappp	-129	0	0	0		0	0	0	0	0
40	1	235	117	138	562	348	8.2	34	ABalpaapap	200	-181	0	0		0	0	0	0	0
41	1	203	92	-1	598	192	8.5	29	ABarapppaa	245	231	0	0		0	0	0	0	0
42	1	163	247	-1	187	298	4.5	30	ABplpppppp	55	0	0	0		0	0	0	0	0
43	1	258	119	-1	244	410	13.0	30	ABplppappa	261	-2	0	0		0	0	0	0	0
44	1	295	41	-1	84	244	18.1	39	Caapa	193	0	0	0		0	0	0	0	0
45	1	274	130	-1	586	301	8.6	29	ABaraapaaa	192	0	0	0		0	0	0	0	0
46	1	9	131	-1	200	299	13.4	36	Cappa	9	0	0	0		0	0	0	0	0
47	1	325	204	-1	583	329	16.5	33	MSaaaaap	330	947	0	0		0	0	0	0	0
48	1	77	84	-1	313	119	6.2	28	ABprppppaa	279	-252	0	0		0	0	0	0	0
49	1	106	183	-1	352	327	4.3	28	ABplpappap	230	26	0	0		0	0	0	0	0
50	1	248	277	-1	505	365	24.6	33	ABplaaaaap	329	251	0	0		0	0	0	0	0
51	1	279	199	-1	621	287	21.4	33	ABalapppaa	-148	0	0	0		0	0	0	0	0
52	1	54	267	-1	574	382	14.0	28	MSapaaaa	-54	0	0	0		0	0	0	0	0
53	1	142	149	-1	340	115	23.5	37	ABarpppaa	369	21	0	0		0	0	0	0	0
54	1	201	306	-1	230	393	9.7	28	ABplpppaaa	172	0	0	0		0	0	0	0	0
55	1	10	148	-1	643	301	11.6	29	ABalaaaarr	-101	0	0	0		0	0	0	0	0
56	1	264	232	-1	122	312	8.0	28	ABplappppp	269	-420	0	0		0	0	0	0	0
57	1	34	187	-1	629	205	12.6	32	ABalaapapp	318	174	0	0		0	0	0	0	0
58	1	91	60	-1	651	351	9.6	28	ABalaaaarl	150	0	0	0		0	0	0	0	0
59	1	217	260	-1	500	279	5.5	30	ABarapaapp	278	-881	0	0		0	0	0	0	0
60	1	333	178	-1	258	177	23.1	35	ABarpppapp	339	-156	0	0		0	0	0	0	0
61	1	50	341	-1	124	162	19.8	34	Cpaapp	-327	0	0	0		0	0	0	0	0
62	1	339	188	-1	254	165	9.5	36	Cppaa	361	1343	0	0		0	0	0	0	0
63	1	159	281	-1	472	333	4.6	31	ABalpappap	314	242	0	0		0	0	0	0	0
64	1	66	104	-1	592	302	5.0	30	ABaraaapaa	282	0	0	0		0	0	0	0	0
65	0	-1	-1	-1	604	424	14.7	27		45	0	0	0		0	0	0	0	0
66	1	85	120	-1	507	434	8.7	30	ABalppapaa	276	840	0	0		0	0	0	0	0
67	1	160	259	-1	341	356	14.6	32	Daaa	310	-26	0	0		0	0	0	0	0
68	1	145	162	-1	208	205	6.6	36	Cppap	364	1127	0	0		0	0	0	0	0
69	1	100	194	-1	620	390	16.4	31	ABalapaaap	264	207	0	0		0	0	0	0	0
70	1	322	27	-1	246	103	7.4	31	ABprpppaap	248	-810	0	0		0	0	0	0	0
71	1	58	173	-1	489	398	7.2	30	ABalpapapa	176	0	0	0		0	0	0	0	0
72	1	137	136	-1	531	300	7.7	30	ABaraapaap	298	1053	0	0		0	0	0	0	0
73	1	1	103	-1	513	173	7.7	31	ABarappppa	250	406	0	0		0	0	0	0	0
74	1	267	95	-1	635	391	10.1	28	ABalaaaala	153	0	0	0		0	0	0	0	0
75	1	84	112	-1	570	161	10.2	28	ABpraaaapa	164	0	0	0		0	0	0	0	0
76	1	323	15	-1	270	396	8.4	28	ABplppaapp	259	-318	0	0		0	0	0	0	0
77	1	289	303	-1	374	149	7.5	28	ABprpapapp	79	0	0	0		0	0	0	0	0
78	1	2	195	-1	547	154	17.8	29	ABpraaappa	260	118	0	0		0	0	0	0	0
79	1	120	128	-1	290	317	22.5	32	ABplapapaa	328	-118	0	0		0	0	0	0	0
80	1	108	99	-1	246	80	13.7	29	ABprappaap	289	-876	0	0		0	0	0	0	0
81	1	114	224	-1	326	71	15.7	30	ABprapaapp	276	285	0	0		0	0	0	0	0
82	1	230	35	-1	601	243	6.3	28	ABaraaappa	256	227	0	0		0	0	0	0	0
83	1	255	237	-1	376	167	23.4	33	ABarpapppp	338	19	0	0		0	0	0	0	0
84	1	175	29	-1	468	255	13.7	31	MSpaapap	307	30	0	0		0	0	0	0	0
85	1	188	47	-1	364	340	10.6	33	MSappap	279	-431	0	0		0	0	0	0	0
86	1	179	238	-1	394	243	8.3	33	MSpapaap	-13	0	0	0		0	0	0	0	0
87	1	229	157	-1	667	265	12.9	27	ABalaappaa	244	0	0	0		0	0	0	0	0
88	1	220	222	-1	529	255	18.4	32	MSpaaapa	321	370	0	0		0	0	0	0	0
89	1	20	30	-1	302	198	6.6	34	MSpappp	34	0	0	0		0	0	0	0	0
90	1	93	202	-1	200	373	8.6	29	ABplpppaap	264	-483	0	0		0	0	0	0	0
91	1	133	69	-1	504	264	9.6	32	ABaraapppa	324	1580	0	0		0	0	0	0	0
92	1	90	312	-1	491	407	23.6	33	ABplaapaap	276	81	0	0		0	0	0	0	0
93	1	311	273	-1	267	234	16.2	35	Eplaa	321	127	0	0		0	0	0	0	0
94	1	62	129	-1	603	281	14.7	29	MSpaaaaa	6	0	0	0		0	0	0	0	0
95	1	319	93	-1	616	281	7.6	28	ABaraaaaap	220	0	0	0		0	0	0	0	0
96	1	204	133	-1	439	318	9.6	30	MSaapaaa	284	328	0	0		0	0	0	0	0
97	1	268	125	-1	339	128	15.3	33	Dppa	314	1056	0	0		0	0	0	0	0
98	1	307	320	-1	338	333	22.5	31	ABplapaaap	299	-492	0	0		0	0	0	0	0
99	1	3	49	-1	125	343	10.3	29	ABplappppa	-183	0	0	0		0	0	0	0	0
100	0	27	-1	-1	164	322	8.2	24		-158	0	0	0		0	0	0	0	0
101	1	14	23	-1	148	109	12.4	30	ABprappapp	283	461	0	0		0	0	0	0	0
102	1	335	345	-1	605	247	11.2	27	MSppaaaa	-131	0	0	0		0	0	0	0	0
103	1	205	121	-1	170	349	6.4	30	ABplpppapa	298	1328	0	0		0	0	0	0	0
104	1	237	220	-1	597	408	12.0	31	ABalaaaalp	77	0	0	0		0	0	0	0	0
105	1	138	100	-1	400	270	22.5	33	ABarpaappp	296	70	0	0		0	0	0	0	0
106	1	238	299	-1	440	224	5.6	31	ABarapappp	-48	0	0	0		0	0	0	0	0
107	1	225	83	-1	482	156	5.4	30	ABarappapa	261	11	0	0		0	0	0	0	0
108	1	170	315	-1	381	361	17.3	34	MSapppa	347	115	0	0		0	0	0	0	0
109	1	104	147	-1	472	112	12.7	29	ABprpaaapp	259	597	0	0		0	0	0	0	0
110	1	256	38	-1	423	170	8.1	28	ABprpapaap	124	0	0	0		0	0	0	0	0
111	1	330	333	-1	420	185	22.1	30	ABarpapppa	296	1540	0	0		0	0	0	0	0
112	1	265	21	-1	420	99	18.0	32	ABpraapppa	302	-566	0	0		0	0	0	0	0
113	1	124	58	-1	349	221	12.1	34	Earpa	328	209	0	0		0	0	0	0	0
114	1	196	249	-1	509	234	4.3	28	ABarapapaa	272	433	0	0		0	0	0	0	0
115	1	130	340	-1	460	187	7.5	29	ABprpapaaa	-107	0	0	0		0	0	0	0	0
116	0	101	-1	-1	631	211	9.5	24		331	0	0	0		0	0	0	0	0
117	1	334	127	-1	652	365	12.9	29	ABalaaapal	59	0	0	0		0	0	0	0	0
118	1	199	322	-1	461	446	11.5	30	ABplpaaaaa	57	0	0	0		0	0	0	0	0
119	1	8	284	-1	619	350	14.4	28	MSaaaaaa	251	107	0	0		0	0	0	0	0
120	1	50	98	-1	151	165	22.7	34	Cpaapa	303	444	0	0		0	0	0	0	0
121	1	151	177	-1	514	247	13.4	31	MSpaapaa	287	404	0	0		0	0	0	0	0
122	1	168	270	-1	77	268	12.1	36	Caapp	149	0	0	0		0	0	0	0	0
123	1	51	166	-1	549	270	11.6	31	ABaraappap	-57	0	0	0		0	0	0	0	0
124	1	173	62	-1	379	182	5.9	29	ABprpappap	291	0	0	0		0	0	0	0	0
125	1	241	342	-1	331	188	22.6	34	ABarppaapa	333	792	0	0		0	0	0	0	0
126	1	218	300	-1	193	253	16.7	35	Eplap	355	114	0	0		0	0	0	0	0
127	1	208	282	-1	466	355	23.8	31	ABplaaapaa	284	200	0	0		0	0	0	0	0
128	1	200	68	-1	523	319	11.6	32	ABaraapapa	48	0	0	0		0	0	0	0	0
129	1	60	36	-1	535	135	11.2	29	ABpraaaapp	152	0	0	0		0	0	0	0	0
130	1	273	57	-1	315	75	11.3	29	ABprppappa	255	397	0	0		0	0	0	0	0
131	1	76	217	-1	647	235	12.5	30	ABalaappap	264	1305	0	0		0	0	0	0	0
132	1	95	143	-1	307	351	4.5	32	ABplpapppa	266	144	0	0		0	0	0	0	0
133	1	37	317	-1	356	275	5.1	30	MSaapapp	303	128	0	0		0	0	0	0	0
134	1	116	163	-1	318	423	10.3	29	ABplppapaa	577	0	0	0		0	0	0	0	0
135	1	69	118	-1	600	179	12.3	27	ABpraaaaaa	429	0	0	0		0	0	0	0	0
136	1	94	24	-1	526	142	15.2	29	ABpraaapap	1014	0	0	0		0	0	0	0	0
137	1	198	265	-1	455	425	23.5	33	ABplaapapa	331	695	0	0		0	0	0	0	0
138	1	148	330	-1	470	329	21.8	32	ABplaaaapp	308	-1780	0	0		0	0	0	0	0
139	1	15	66	-1	349	81	11.6	28	ABprppapap	125	0	0	0		0	0	0	0	0
140	1	236	329	-1	281	398	19.5	33	ABplapaapp	353	0	0	0		0	0	0	0	0
141	1	180	229	-1	320	303	4.5	29	MSaappa	261	0	0	0		0	0	0	0	0
142	1	79	59	-1	275	86	10.6	28	ABprppappp	259	636	0	0		0	0	0	0	0
143	1	212	140	-1	452	366	11.5	32	MSapaap	320	-103	0	0		0	0	0	0	0
144	1	245	33	-1	291	81	15.8	30	ABprappaaa	270	207	0	0		0	0	0	0	0
145	1	26	155	-1	222	111	15.7	30	ABprappapa	-94	0	0	0		0	0	0	0	0
146	1	304	274	-1	346	297	23.5	33	ABplaaappp	295	381	0	0		0	0	0	0	0
147	1	291	208	-1	448	125	16.4	29	ABprpaapap	255	-217	0	0		0	0	0	0	0
148	1	117	311	-1	400	277	4.2	27	MSaapapa	226	661	0	0		0	0	0	0	0
149	1	246	175	-1	456	273	10.4	29	ABaraapppp	-60	0	0	0		0	0	0	0	0
150	1	43	12	-1	278	298	5.5	34	MSaappp	333	550	0	0		0	0	0	0	0
151	1	247	4	-1	543	406	23.5	32	ABplaapaaa	295	-334	0	0		0	0	0	0	0
152	1	86	18	-1	602	385	20.2	29	ABalapaapa	-94	0	0	0		0	0	0	0	0
153	1	87	108	-1	168	114	9.1	28	ABprappppa	17	0	0	0		0	0	0	0	0
154	1	49	5	-1	437	269	6.6	29	MSpapaaa	282	705	0	0		0	0	0	0	0
155	1	22	263	-1	382	142	14.5	30	Dpaa	-61	0	0	0		0	0	0	0	0
156	1	92	264	-1	583	407	18.5	32	ABalapaapp	302	-733	0	0		0	0	0	0	0
157	1	139	145	-1	580	210	6.8	30	ABaraaappp	254	-345	0	0		0	0	0	0	0
158	1	297	210	-1	423	317	5.6	32	ABalpapppp	326	-467	0	0		0	0	0	0	0
159	1	152	161	-1	648	272	15.4	30	ABalaaappr	285	-291	0	0		0	0	0	0	0
160	1	53	286	-1	462	148	13.6	29	ABprpaaapa	274	410	0	0		0	0	0	0	0
161	1	178	151	-1	656	254	9.3	31	ABalaapaap	300	0	0	0		0	0	0	0	0
162	1	216	67	-1	543	406	6.6	31	ABalpapaaa	-25	0	0	0		0	0	0	0	0
163	1	337	88	-1	155	360	10.8	30	ABplapppap	100	0	0	0		0	0	0	0	0
164	1	146	82	-1	593	407	8.3	29	ABalpaappa	283	1062	0	0		0	0	0	0	0
165	1	154	289	-1	236	87	10.4	28	ABprapppaa	259	1505	0	0		0	0	0	0	0
166	1	277	344	-1	384	251	24.5	34	ABarppaaaa	222	1049	0	0		0	0	0	0	0
167	1	278	114	-1	253	72	21.4	31	ABprapapaa	284	-368	0	0		0	0	0	0	0
168	1	209	304	-1	496	364	8.8	28	ABalpappaa	277	251	0	0		0	0	0	0	0
169	1	263	184	-1	669	289	10.2	26	ABalaapaaa	-61	0	0	0		0	0	0	0	0
170	1	317	290	-1	388	107	7.4	30	ABprppaapa	235	307	0	0		0	0	0	0	0
171	1	251	285	-1	188	241	23.1	38	Caaaa	381	-147	0	0		0	0	0	0	0
172	1	136	325	-1	515	172	10.7	30	ABprpaaaaa	-282	0	0	0		0	0	0	0	0
173	1	221	339	-1	561	322	22.9	28	ABarpaaaap	281	732	0	0		0	0	0	0	0
174	1	287	258	-1	404	400	19.8	34	ABalpppppp	309	183	0	0		0	0	0	0	0
175	1	42	13	-1	361	387	6.0	29	ABplpapapa	293	348	0	0		0	0	0	0	0
176	1	165	334	-1	611	312	11.9	27	ABaraaaapa	391	0	0	0		0	0	0	0	0
177	1	240	233	-1	572	433	13.5	30	ABalppaaap	159	0	0	0		0	0	0	0	0
178	1	127	37	-1	313	231	4.4	31	MSpappa	306	-377	0	0		0	0	0	0	0
179	0	223	-1	-1	627	370	20.8	29		188	0	0	0		0	0	0	0	0
180	1	75	331	-1	278	266	23.4	39	ABarppapa	396	1004	0	0		0	0	0	0	0
181	1	186	123	-1	363	440	15.4	31	ABplpaappp	298	-44	0	0		0	0	0	0	0
182	1	111	141	-1	636	225	16.4	30	ABalaapppa	293	236	0	0		0	0	0	0	0
183	1	25	61	-1	433	88	12.9	30	ABprpaappp	238	0	0	0		0	0	0	0	0
184	1	52	78	-1	174	130	4.8	29	ABprappppp	260	520	0	0		0	0	0	0	0
185	1	33	160	-1	625	248	18.7	30	Nuc121_20_611_255	292	-28	0	0		0	0	0	0	0
186	1	298	248	-1	539	329	18.0	31	MSaaaapa	-241	0	0	0		0	0	0	0	0
187	1	315	246	-1	358	360	22.5	30	ABplapaaaa	223	813	0	0		0	0	0	0	0
188	1	71	308	-1	415	357	23.6	33	ABplaaapap	334	91	0	0		0	0	0	0	0
189	1	299	212	-1	243	392	19.3	32	ABplappaaa	321	-1459	0	0		0	0	0	0	0
190	1	194	156	-1	296	141	14.8	34	Dppp	322	254	0	0		0	0	0	0	0
191	1	98	266	-1	442	132	10.5	30	ABprppaaaa	296	0	0	0		0	0	0	0	0
192	1	144	1	-1	553	357	23.5	31	ABplaaaaaa	-134	0	0	0		0	0	0	0	0
193	1	29	211	-1	587	351	21.0	32	ABalapapap	162	0	0	0		0	0	0	0	0
194	1	46	53	-1	209	142	24.0	42	Cpaaa	-237	0	0	0		0	0	0	0	0
195	1	321	107	-1	339	157	4.9	32	ABprpapppa	168	0	0	0		0	0	0	0	0
196	1	288	3	-1	293	153	4.4	29	ABprpapppp	262	143	0	0		0	0	0	0	0
197	1	318	64	-1	429	244	17.1	33	Earaa	318	-1044	0	0		0	0	0	0	0
198	1	6	46	-1	232	174	4.0	29	ABprpppppp	291	92	0	0		0	0	0	0	0
199	1	156	174	-1	354	217	5.6	30	MSpapapp	83	0	0	0		0	0	0	0	0
200	1	41	159	-1	506	450	17.6	31	ABalpppapa	-21	0	0	0		0	0	0	0	0
201	1	64	296	-1	169	103	18.8	37	ABarppppp	331	345	0	0		0	0	0	0	0
202	1	113	16	-1	581	158	16.7	29	ABpraaaaap	268	-64	0	0		0	0	0	0	0
203	1	177	158	-1	556	423	9.6	31	ABalpaappp	366	0	0	0		0	0	0	0	0
204	1	210	75	-1	406	171	12.2	31	MSpppap	315	-489	0	0		0	0	0	0	0
205	1	63	102	-1	551	375	5.0	28	ABalpaaapa	31	0	0	0		0	0	0	0	0
206	1	107	256	-1	258	315	17.4	35	Dapp	313	196	0	0		0	0	0	0	0
207	1	191	87	-1	495	189	23.4	29	ABarpappaa	283	-150	0	0		0	0	0	0	0
208	1	65	43	-1	434	362	14.4	30	MSapapap	290	973	0	0		0	0	0	0	0
209	1	140	165	-1	117	245	22.4	40	Caaap	407	38	0	0		0	0	0	0	0
210	1	197	126	-1	122	314	14.9	31	ABplappapp	57	0	0	0		0	0	0	0	0
211	1	308	336	-1	534	207	14.1	28	MSppapaa	243	216	0	0		0	0	0	0	0
212	1	5	245	-1	482	143	8.7	33	ABarappppp	282	102	0	0		0	0	0	0	0
213	1	226	91	-1	223	340	6.8	29	ABplppppap	283	-221	0	0		0	0	0	0	0
214	1	213	192	-1	387	423	8.2	29	ABplpapaaa	255	2	0	0		0	0	0	0	0
215	1	122	96	-1	471	313	11.9	29	ABaraapapp	216	0	0	0		0	0	0	0	0
216	1	32	52	-1	386	423	16.7	30	ABplpaappa	281	453	0	0		0	0	0	0	0
217	1	44	271	-1	499	444	12.5	31	ABalppaapp	250	448	0	0		0	0	0	0	0
218	1	254	55	-1	237	367	7.2	27	ABplppppaa	73	0	0	0		0	0	0	0	0
219	1	286	186	-1	251	155	16.4	33	Epraa	335	-174	0	0		0	0	0	0	0
220	1	224	207	-1	398	343	10.8	33	MSappaa	103	0	0	0		0	0	0	0	0
221	1	259	189	-1	362	403	21.8	34	ABplaappap	314	-551	0	0		0	0	0	0	0
222	1	338	94	-1	262	358	5.0	32	ABplpapppp	278	88	0	0		0	0	0	0	0
223	1	280	185	-1	396	448	20.2	30	ABplaappaa	361	0	0	0		0	0	0	0	0
224	1	123	79	-1	487	327	7.7	30	ABalpapppa	30	0	0	0		0	0	0	0	0
225	1	187	150	-1	181	83	11.5	29	ABprapappp	400	0	0	0		0	0	0	0	0
226	1	253	51	-1	210	166	13.4	34	Eprpa	-140	0	0	0		0	0	0	0	0
227	1	181	171	-1	457	163	17.5	29	ABprpaapaa	144	0	0	0		0	0	0	0	0
228	1	141	298	-1	276	225	21.5	34	ABarppaapp	320	698	0	0		0	0	0	0	0
229	1	83	314	-1	386	327	22.9	31	ABplaaappa	311	-1533	0	0		0	0	0	0	0
230	1	97	105	-1	276	115	6.2	29	ABprppppap	262	959	0	0		0	0	0	0	0
231	1	281	252	-1	485	407	19.1	30	ABalppppap	121	0	0	0		0	0	0	0	0
232	1	214	54	-1	231	283	8.7	33	Capap	332	33	0	0		0	0	0	0	0
233	1	103	152	-1	208	314	5.5	30	ABplpppppa	91	0	0	0		0	0	0	0	0
234	1	131	109	-1	600	256	21.2	30	ABalapppap	360	0	0	0		0	0	0	0	0
235	1	275	283	-1	446	414	5.5	31	ABalppapap	315	-115	0	0		0	0	0	0	0
236	1	227	70	-1	394	437	14.4	30	ABplpaaapp	240	-490	0	0		0	0	0	0	0
237	1	332	288	-1	522	262	23.1	31	ABarpaapaa	313	819	0	0		0	0	0	0	0
238	1	70	8	-1	505	336	15.4	31	MSaaapaa	312	288	0	0		0	0	0	0	0
239	1	143	142	-1	404	403	6.3	29	ABalppappp	78	0	0	0		0	0	0	0	0
240	1	193	197	-1	198	385	16.4	31	ABplappaap	270	289	0	0		0	0	0	0	0
241	1	132	326	-1	532	207	20.4	30	ABalappppp	241	-340	0	0		0	0	0	0	0
242	1	74	20	-1	561	321	13.5	28	ABaraaaapp	239	-115	0	0		0	0	0	0	0
243	1	309	301	-1	289	351	15.8	34	Dapa	339	-1123	0	0		0	0	0	0	0
244	1	272	80	-1	416	165	16.7	33	MSppppa	258	0	0	0		0	0	0	0	0
245	1	38	9	-1	450	126	7.5	30	ABarappapp	340	0	0	0		0	0	0	0	0
246	1	294	309	-1	519	403	20.5	33	ABalapappp	198	0	0	0		0	0	0	0	0
247	1	171	272	-1	547	260	4.8	29	ABarapaapa	230	84	0	0		0	0	0	0	0
248	1	4	132	-1	420	453	12.7	28	ABplpaaapa	249	-600	0	0		0	0	0	0	0
249	1	99	71	-1	373	112	21.1	31	ABprapaaap	258	-45	0	0		0	0	0	0	0
250	1	250	122	-1	587	385	5.2	28	ABalpaaaap	267	751	0	0		0	0	0	0	0
251	1	155	89	-1	571	269	6.9	31	ABaraaapap	94	0	0	0		0	0	0	0	0
252	1	306	101	-1	341	236	21.6	34	ABarppaaap	331	34	0	0		0	0	0	0	0
253	1	102	269	-1	455	371	5.6	29	ABalpapapp	292	-890	0	0		0	0	0	0	0
254	1	35	262	-1	564	176	14.4	29	ABpraaapaa	254	130	0	0		0	0	0	0	0
255	1	292	276	-1	367	161	18.7	34	MSppppp	274	0	0	0		0	0	0	0	0
256	1	105	106	-1	647	366	16.2	29	ABalapaaaa	-97	0	0	0		0	0	0	0	0
257	1	115	115	-1	405	232	4.4	27	MSpapapa	219	-423	0	0		0	0	0	0	0
258	1	39	338	-1	575	229	20.4	29	ABalappppa	285	172	0	0		0	0	0	0	0
259	1	190	316	-1	662	329	15.0	28	ABalaaapar	257	0	0	0		0	0	0	0	0
260	1	239	81	-1	517	194	4.9	29	ABarappaaa	29	0	0	0		0	0	0	0	0
261	1	16	191	-1	533	444	15.6	29	ABalpppaap	263	-171	0	0		0	0	0	0	0
262	1	18	213	-1	450	357	16.6	29	MSapappa	223	80	0	0		0	0	0	0	0
263	1	89	321	-1	189	350	16.4	32	ABplapppaa	273	1305	0	0		0	0	0	0	0
264	1	21	86	-1	553	185	7.6	29	ABarapppap	-80	0	0	0		0	0	0	0	0
265	1	128	40	-1	444	303	14.6	32	MSaaapp	175	0	0	0		0	0	0	0	0
266	1	56	164	-1	643	286	18.8	30	ABalappap	267	-109	0	0		0	0	0	0	0
267	1	314	221	-1	440	189	12.6	33	MSpppaa	277	225	0	0		0	0	0	0	0
268	1	82	226	-1	254	334	11.3	35	Capaa	48	0	0	0		0	0	0	0	0
269	1	266	236	-1	427	184	4.3	30	ABprpappaa	287	900	0	0		0	0	0	0	0
270	1	36	196	-1	311	374	21.5	31	ABplapaapa	316	152	0	0		0	0	0	0	0
271	1	78	74	-1	299	335	11.8	33	Daap	318	277	0	0		0	0	0	0	0
272	1	285	10	-1	256	219	9.1	30	Z2	301	574	0	0		0	0	0	0	0
273	1	211	190	-1	199	117	7.1	29	ABprapppap	286	255	0	0		0	0	0	0	0
274	1	96	318	-1	472	425	15.1	30	ABplpaapaa	257	-298	0	0		0	0	0	0	0
275	1	328	65	-1	312	147	22.8	33	ABarpppapa	322	18	0	0		0	0	0	0	0
276	1	327	72	-1	505	381	4.8	30	ABalpapaap	250	1151	0	0		0	0	0	0	0
277	1	172	134	-1	395	356	5.4	34	ABplpappaa	318	-1026	0	0		0	0	0	0	0
278	1	81	19	-1	220	138	5.2	29	ABprpppapa	-18	0	0	0		0	0	0	0	0
279	1	61	168	-1	444	409	8.5	29	ABalppappa	273	-32	0	0		0	0	0	0	0
280	1	109	268	-1	423	430	15.7	30	ABplpaapap	234	148	0	0		0	0	0	0	0
281	1	88	215	-1	363	418	11.6	32	ABplppaaaa	239	0	0	0		0	0	0	0	0
282	1	147	218	-1	494	115	20.2	29	ABpraappaa	255	254	0	0		0	0	0	0	0
283	1	55	293	-1	597	291	24.2	32	ABarpaaaaa	281	-327	0	0		0	0	0	0	0
284	1	249	255	-1	509	299	23.4	29	ABarpaaapp	278	191	0	0		0	0	0	0	0
285	1	121	42	-1	356	77	20.6	29	ABprapaapa	291	-536	0	0		0	0	0	0	0
286	1	161	279	-1	146	346	18.2	32	ABplappapa	306	910	0	0		0	0	0	0	0
287	1	12	323	-1	508	123	16.8	32	ABpraaappp	78	0	0	0		0	0	0	0	0
288	1	302	97	-1	181	348	20.5	31	ABplapappp	296	112	0	0		0	0	0	0	0
289	1	336	302	-1	410	133	21.8	30	ABprapaaaa	299	-461	0	0		0	0	0	0	0
290	1	166	39	-1	548	230	24.1	32	ABarpapaap	273	-515	0	0		0	0	0	0	0
291	1	18	153	-1	418	331	18.6	29	MSapappp	218	706	0	0		0	0	0	0	0
292	1	243	250	-1	330	417	20.2	33	ABplaapppa	324	541	0	0		0	0	0	0	0
293	0	40	-1	-1	527	449	11.4	25		211	1214	0	0		0	0	0	0	0
294	1	305	225	-1	513	411	16.5	30	ABalppppaa	281	-248	0	0		0	0	0	0	0
295	1	310	76	-1	486	385	13.4	28	MSapapaa	284	-437	0	0		0	0	0	0	0
296	1	331	241	-1	506	224	22.5	37	ABarpapapa	198	72	0	0		0	0	0	0	0
297	1	174	251	-1	202	228	13.5	35	Eplpa	349	263	0	0		0	0	0	0	0
298	1	19	231	-1	341	151	11.5	32	Dpap	325	-638	0	0		0	0	0	0	0
299	1	118	294	-1	466	452	18.4	30	ABalpppapp	294	-17	0	0		0	0	0	0	0
300	1	301	124	-1	393	90	10.5	31	ABprppapaa	21	0	0	0		0	0	0	0	0
301	1	242	332	-1	214	373	21.6	32	ABplapappa	288	490	0	0		0	0	0	0	0
302	1	252	179	-1	473	101	16.8	29	ABprpaappa	272	-285	0	0		0	0	0	0	0
303	1	195	313	-1	338	247	17.3	36	Ealap	365	-55	0	0		0	0	0	0	0
304	1	232	116	-1	515	213	10.7	30	MSppaap	256	21	0	0		0	0	0	0	0
305	1	150	205	-1	465	315	17.4	31	MSaaapap	132	0	0	0		0	0	0	0	0
306	0	183	-1	-1	415	218	13.6	27		278	863	0	0		0	0	0	0	0
307	1	134	137	-1	211	84	19.5	30	ABprapapap	290	436	0	0		0	0	0	0	0
308	1	233	139	-1	345	102	7.5	29	ABprppaapp	127	0	0	0		0	0	0	0	0
309	1	149	206	-1	169	306	23.3	39	ABarppapp	390	-63	0	0		0	0	0	0	0
310	1	167	295	-1	424	395	22.5	31	ABplaapapp	-238	0	0	0		0	0	0	0	0
311	1	276	200	-1	137	241	11.1	34	Eplpp	318	-797	0	0		0	0	0	0	0
312	1	57	223	-1	197	71	16.4	30	ABprapappa	253	-574	0	0		0	0	0	0	0
313	1	296	203	-1	364	213	16.3	33	Earap	331	-165	0	0		0	0	0	0	0
314	1	324	240	-1	301	91	8.5	31	ABprpppaaa	248	0	0	0		0	0	0	0	0
315	1	207	337	-1	518	333	23.4	31	ABplaaaapa	305	-897	0	0		0	0	0	0	0
316	1	215	280	-1	362	396	9.0	29	ABplpapaap	290	622	0	0		0	0	0	0	0
317	1	329	244	-1	456	172	22.3	29	ABarpappap	260	90	0	0		0	0	0	0	0
318	1	219	327	-1	601	203	15.7	30	ABalaapppp	359	0	0	0		0	0	0	0	0
319	1	17	242	-1	555	274	16.2	34	MSpaaaap	328	596	0	0		0	0	0	0	0
320	1	312	180	-1	328	317	18.6	36	MSapppp	302	-118	0	0		0	0	0	0	0
321	1	222	6	-1	475	253	4.1	31	ABarapapap	279	726	0	0		0	0	0	0	0
322	1	176	7	-1	632	314	16.1	26	ABalappaaa	-114	0	0	0		0	0	0	0	0
323	1	234	261	-1	278	108	23.1	38	ABarppppa	365	189	0	0		0	0	0	0	0
324	1	45	234	-1	417	421	11.3	30	ABplpaaaap	307	163	0	0		0	0	0	0	0
325	1	30	307	-1	298	255	13.3	34	Ealpp	343	1577	0	0		0	0	0	0	0
326	1	260	26	228	141	278	6.3	33	Cpppp	272	-266	0	0		0	0	0	0	0
327	1	290	328	-1	463	215	21.7	31	ABarpapapp	254	1681	0	0		0	0	0	0	0
328	1	72	310	-1	293	210	13.8	34	Earpp	343	-252	0	0		0	0	0	0	0
329	1	320	319	-1	143	182	9.3	33	Eprpp	337	-371	0	0		0	0	0	0	0
330	1	164	209	-1	664	300	16.2	29	ABalaaappl	244	254	0	0		0	0	0	0	0
331	1	73	146	-1	383	288	9.3	31	MSaapaap	299	-364	0	0		0	0	0	0	0
332	1	184	278	-1	488	213	14.4	27	MSppapap	273	35	0	0		0	0	0	0	0
333	1	11	275	-1	544	211	5.3	27	ABarapaaap	206	-902	0	0		0	0	0	0	0
334	1	313	324	-1	480	203	17.6	31	MSppapp	318	706	0	0		0	0	0	0	0
335	1	68	25	-1	177	305	10.0	40	Cappp	404	-178	0	0		0	0	0	0	0
336	1	48	182	-1	223	199	16.4	34	Eprap	343	-58	0	0		0	0	0	0	0
337	1	257	287	-1	90	204	9.1	35	Cpapp	348	-134	0	0		0	0	0	0	0
338	1	282	181	-1	453	409	18.6	31	ABalpppppa	272	266	0	0		0	0	0	0	0
339	1	316	50	-1	508	308	19.4	32	MSaaaapp	289	-465	0	0		0	0	0	0	0
340	1	169	201	-1	547	288	23.5	29	ABarpaaapa	235	0	0	0		0	0	0	0	0
341	1	283	144	-1	643	344	19.1	29	ABalappaap	-25	0	0	0		0	0	0	0	0
342	0	141	-1	-1	273	229	19.3	33		328	792	0	0		0	0	0	0	0
