# Supplementary material for: The AP-2 Transcription Factor APTF-2 Is Required for Neuroblast and Epidermal Morphogenesis in Caenorhabditis elegans Embryogenesis
Source: PLoS Genet. 2016 May 13;12(5):e1006048. doi: 10.1371/journal.pgen.1006048 (PMC4866721; doi:10.1371/journal.pgen.1006048)
Supplement: S6 Text — (ZIP) [file pgen.1006048.s034.zip › nuclei/t136-nuclei]

1	1	192	310	-1	559	355	23.7	31	ABplaaaaaa	308	-289	0	0		0	0	0	0	0
2	1	21	271	-1	221	331	24.2	34	ABplapapap	345	244	0	0		0	0	0	0	0
3	1	196	327	-1	290	156	4.5	28	ABprpapppp	-84	0	0	0		0	0	0	0	0
4	1	151	56	-1	547	404	23.5	32	ABplaapaaa	313	-63	0	0		0	0	0	0	0
5	1	154	102	-1	432	266	6.5	29	MSpapaaa	287	93	0	0		0	0	0	0	0
6	1	321	282	-1	472	254	4.2	30	ABarapapap	271	-521	0	0		0	0	0	0	0
7	1	322	231	-1	634	308	16.2	26	ABalappaaa	221	-113	0	0		0	0	0	0	0
8	1	238	13	-1	506	338	15.3	32	MSaaapaa	295	687	0	0		0	0	0	0	0
9	1	245	180	-1	445	126	7.4	30	ABarappapp	235	652	0	0		0	0	0	0	0
10	1	272	40	-1	257	217	8.7	29	Z2	284	340	0	0		0	0	0	0	0
11	1	11	216	-1	319	402	7.6	28	ABplppaapa	207	0	0	0		0	0	0	0	0
12	1	150	225	-1	280	306	6.1	34	MSaappp	328	-60	0	0		0	0	0	0	0
13	1	175	178	-1	359	388	6.3	29	ABplpapapa	265	197	0	0		0	0	0	0	0
14	1	20	31	-1	500	156	21.3	32	ABpraapapp	129	0	0	0		0	0	0	0	0
15	1	76	93	-1	273	400	8.6	29	ABplppaapp	294	-637	0	0		0	0	0	0	0
16	1	202	107	-1	580	155	16.6	29	ABpraaaaap	241	251	0	0		0	0	0	0	0
17	1	4	57	-1	477	228	7.3	28	ABarapappa	136	0	0	0		0	0	0	0	0
18	1	152	252	-1	603	385	19.9	30	ABalapaapa	256	1165	0	0		0	0	0	0	0
19	1	278	78	-1	221	136	5.0	29	ABprpppapa	259	-7	0	0		0	0	0	0	0
20	1	242	203	-1	562	321	13.1	27	ABaraaaapp	199	0	0	0		0	0	0	0	0
21	1	112	262	-1	417	95	18.1	32	ABpraapppa	322	1261	0	0		0	0	0	0	0
22	1	19	79	-1	448	128	20.8	31	ABpraappap	286	413	0	0		0	0	0	0	0
23	1	101	146	-1	147	108	12.2	29	ABprappapp	268	160	0	0		0	0	0	0	0
24	1	136	132	-1	520	143	14.6	29	ABpraaapap	270	715	0	0		0	0	0	0	0
25	1	335	347	-1	181	304	9.9	41	Cappp	315	247	0	0		0	0	0	0	0
26	1	326	328	-1	141	272	6.9	28	Cppppa	224	-617	0	0		0	0	0	0	0
27	1	70	259	-1	244	103	7.2	29	ABprpppaap	265	-820	0	0		0	0	0	0	0
28	1	39	67	-1	198	384	11.7	29	ABplppappp	238	0	0	0		0	0	0	0	0
29	1	84	273	-1	464	257	14.0	32	MSpaapap	295	461	0	0		0	0	0	0	0
30	1	89	12	-1	301	199	6.8	35	MSpappp	5	0	0	0		0	0	0	0	0
31	1	13	128	-1	369	83	15.4	31	ABpraapppp	332	0	0	0		0	0	0	0	0
32	0	38	-1	-1	413	113	14.2	26		194	-672	0	0		0	0	0	0	0
33	1	144	18	-1	291	77	15.6	29	ABprappaaa	290	-318	0	0		0	0	0	0	0
34	1	28	106	-1	474	199	4.2	27	ABarappaap	274	-366	0	0		0	0	0	0	0
35	1	82	124	-1	599	244	6.4	28	ABaraaappa	273	156	0	0		0	0	0	0	0
36	1	129	148	-1	530	134	10.8	29	ABpraaaapp	462	0	0	0		0	0	0	0	0
37	1	178	223	-1	312	234	4.4	31	MSpappa	257	0	0	0		0	0	0	0	0
38	1	110	143	-1	422	170	7.7	28	ABprpapaap	205	0	0	0		0	0	0	0	0
39	1	290	337	-1	545	229	23.7	32	ABarpapaap	320	380	0	0		0	0	0	0	0
40	1	265	267	-1	440	306	14.6	31	MSaaapp	257	-143	0	0		0	0	0	0	0
41	1	44	119	-1	81	248	18.0	39	Caapa	231	0	0	0		0	0	0	0	0
42	1	285	320	-1	355	73	20.5	29	ABprapaapa	175	0	0	0		0	0	0	0	0
43	1	208	163	-1	432	364	15.1	30	MSapapap	288	9	0	0		0	0	0	0	0
44	1	36	62	-1	612	340	11.1	30	ABalpaapaa	520	0	0	0		0	0	0	0	0
45	0	306	-1	-1	411	220	13.5	28		223	510	0	0		0	0	0	0	0
46	1	198	253	-1	226	173	4.2	28	ABprpppppp	267	93	0	0		0	0	0	0	0
47	1	85	158	-1	361	343	10.7	33	MSappap	297	850	0	0		0	0	0	0	0
48	1	35	165	-1	536	158	21.4	31	ABpraapapa	274	-207	0	0		0	0	0	0	0
49	1	99	174	-1	125	344	10.3	28	ABplappppa	235	0	0	0		0	0	0	0	0
50	1	339	125	-1	505	310	19.4	31	MSaaaapp	91	0	0	0		0	0	0	0	0
51	1	226	47	-1	210	162	13.5	34	Eprpa	339	202	0	0		0	0	0	0	0
52	1	216	65	-1	386	420	17.3	31	ABplpaappa	275	-139	0	0		0	0	0	0	0
53	1	194	27	-1	218	157	23.1	40	Cpaaa	384	-158	0	0		0	0	0	0	0
54	1	232	141	-1	232	283	8.7	34	Capap	321	-5	0	0		0	0	0	0	0
55	1	218	110	-1	238	368	6.9	27	ABplppppaa	72	0	0	0		0	0	0	0	0
56	1	17	242	-1	614	376	7.3	28	ABalpaaaaa	261	112	0	0		0	0	0	0	0
57	1	130	138	-1	312	73	10.9	29	ABprppappa	277	349	0	0		0	0	0	0	0
58	1	113	161	-1	349	224	12.0	35	Earpa	346	472	0	0		0	0	0	0	0
59	1	142	66	-1	272	87	10.5	28	ABprppappp	264	-1248	0	0		0	0	0	0	0
60	1	58	235	-1	656	350	9.7	29	ABalaaaarl	118	0	0	0		0	0	0	0	0
61	1	183	25	-1	429	88	13.0	30	ABprpaappp	98	0	0	0		0	0	0	0	0
62	1	124	280	-1	376	182	5.4	29	ABprpappap	31	0	0	0		0	0	0	0	0
63	1	37	72	-1	402	305	16.4	33	Ealaa	334	435	0	0		0	0	0	0	0
64	1	197	278	-1	422	247	16.8	33	Earaa	313	-102	0	0		0	0	0	0	0
65	1	275	302	-1	312	148	23.1	32	ABarpppapa	313	1529	0	0		0	0	0	0	0
66	1	139	48	-1	346	82	11.4	29	ABprppapap	276	742	0	0		0	0	0	0	0
67	1	162	257	-1	540	402	7.1	30	ABalpapaaa	265	-368	0	0		0	0	0	0	0
68	1	128	51	-1	525	322	11.5	33	ABaraapapa	332	-659	0	0		0	0	0	0	0
69	1	91	8	-1	499	262	9.7	32	ABaraapppa	304	189	0	0		0	0	0	0	0
70	1	236	41	-1	399	435	14.2	31	ABplpaaapp	239	109	0	0		0	0	0	0	0
71	1	249	184	-1	376	106	21.2	30	ABprapaaap	309	201	0	0		0	0	0	0	0
72	1	276	76	-1	505	381	4.6	30	ABalpapaap	246	-100	0	0		0	0	0	0	0
73	0	10	-1	-1	322	433	14.9	26		201	-1289	0	0		0	0	0	0	0
74	1	271	314	-1	302	337	12.0	33	Daap	304	282	0	0		0	0	0	0	0
75	1	204	322	-1	407	170	12.1	32	MSpppap	309	480	0	0		0	0	0	0	0
76	1	295	166	-1	487	384	13.4	28	MSapapaa	216	-786	0	0		0	0	0	0	0
77	0	179	-1	-1	630	367	20.8	29		260	199	0	0		0	0	0	0	0
78	1	184	137	-1	172	128	5.1	29	ABprappppp	286	558	0	0		0	0	0	0	0
79	1	224	205	-1	481	329	7.9	29	ABalpapppa	66	0	0	0		0	0	0	0	0
80	1	244	234	-1	415	165	16.7	32	MSppppa	251	-62	0	0		0	0	0	0	0
81	1	260	260	-1	518	194	5.1	29	ABarappaaa	241	-1535	0	0		0	0	0	0	0
82	1	164	3	-1	593	408	8.4	30	ABalpaappa	62	0	0	0		0	0	0	0	0
83	1	107	181	-1	480	155	5.4	30	ABarappapa	-107	0	0	0		0	0	0	0	0
84	1	48	32	-1	311	122	6.1	28	ABprppppaa	284	-1326	0	0		0	0	0	0	0
85	1	7	155	-1	602	207	20.5	31	ABpraapaaa	-11	0	0	0		0	0	0	0	0
86	1	264	15	-1	551	185	7.7	29	ABarapppap	255	340	0	0		0	0	0	0	0
87	1	207	348	-1	496	193	22.8	27	ABarpappaa	222	666	0	0		0	0	0	0	0
88	1	163	219	-1	156	365	11.3	30	ABplapppap	112	0	0	0		0	0	0	0	0
89	1	251	233	-1	568	270	7.0	30	ABaraaapap	304	1548	0	0		0	0	0	0	0
90	1	5	68	-1	580	281	12.3	30	ABaraappaa	78	0	0	0		0	0	0	0	0
91	1	213	306	-1	227	341	7.2	29	ABplppppap	283	23	0	0		0	0	0	0	0
92	1	41	135	-1	594	194	8.6	29	ABarapppaa	247	0	0	0		0	0	0	0	0
93	1	95	91	-1	618	278	7.8	29	ABaraaaaap	542	0	0	0		0	0	0	0	0
94	1	222	172	-1	265	364	5.2	32	ABplpapppp	267	100	0	0		0	0	0	0	0
95	1	74	182	-1	638	391	10.3	29	ABalaaaala	747	0	0	0		0	0	0	0	0
96	1	215	167	-1	471	315	11.7	29	ABaraapapp	279	-152	0	0		0	0	0	0	0
97	1	288	38	-1	177	351	20.5	32	ABplapappp	289	-538	0	0		0	0	0	0	0
98	1	120	136	-1	163	164	23.8	34	Cpaapa	342	1258	0	0		0	0	0	0	0
99	1	80	52	-1	244	78	13.5	30	ABprappaap	261	326	0	0		0	0	0	0	0
100	1	105	49	-1	394	267	22.6	34	ABarpaappp	347	716	0	0		0	0	0	0	0
101	1	252	20	-1	344	233	22.2	34	ABarppaaap	340	-239	0	0		0	0	0	0	0
102	1	205	289	-1	555	369	4.6	28	ABalpaaapa	295	0	0	0		0	0	0	0	0
103	1	73	238	-1	515	172	7.7	31	ABarappppa	306	-451	0	0		0	0	0	0	0
104	1	64	336	-1	593	302	5.5	28	ABaraaapaa	-94	0	0	0		0	0	0	0	0
105	1	230	127	-1	275	119	6.4	29	ABprppppap	240	609	0	0		0	0	0	0	0
106	1	256	39	-1	650	366	16.5	30	ABalapaaaa	-174	0	0	0		0	0	0	0	0
107	1	195	294	-1	334	165	4.9	31	ABprpapppa	264	-146	0	0		0	0	0	0	0
108	1	153	188	-1	167	112	8.8	28	ABprappppa	252	333	0	0		0	0	0	0	0
109	1	234	255	-1	593	255	21.3	30	ABalapppap	305	-402	0	0		0	0	0	0	0
110	1	16	95	-1	627	323	8.1	28	ABaraaaaaa	-20	0	0	0		0	0	0	0	0
111	1	23	201	-1	341	294	12.7	34	Ealpa	340	971	0	0		0	0	0	0	0
112	1	75	104	-1	565	160	10.6	29	ABpraaaapa	-92	0	0	0		0	0	0	0	0
113	1	30	177	-1	96	150	13.6	39	Cpapa	397	562	0	0		0	0	0	0	0
114	1	167	123	-1	250	73	21.3	32	ABprapapaa	322	-289	0	0		0	0	0	0	0
115	1	257	265	-1	398	236	4.4	28	MSpapapa	234	493	0	0		0	0	0	0	0
116	1	304	59	-1	514	214	10.7	29	MSppaap	274	25	0	0		0	0	0	0	0
117	1	40	144	-1	544	335	7.6	28	ABalpaapapp	191	140	0	0		0	0	0	0	0
118	1	135	142	-1	598	172	12.3	29	ABpraaaaaa	191	0	0	0		0	0	0	0	0
119	1	43	81	-1	248	412	13.3	31	ABplppappa	307	0	0	0		0	0	0	0	0
120	1	66	90	-1	511	431	8.5	30	ABalppapaa	261	211	0	0		0	0	0	0	0
121	1	103	23	-1	172	354	6.5	30	ABplpppapa	306	-236	0	0		0	0	0	0	0
122	1	250	185	-1	585	389	5.1	29	ABalpaaaap	278	-310	0	0		0	0	0	0	0
123	1	181	247	-1	367	443	15.7	31	ABplpaappp	231	0	0	0		0	0	0	0	0
124	1	300	345	-1	393	94	10.5	30	ABprppapaa	292	955	0	0		0	0	0	0	0
125	1	97	281	-1	339	127	15.1	32	Dppa	299	-515	0	0		0	0	0	0	0
126	1	210	321	-1	117	310	14.6	31	ABplappapp	578	0	0	0		0	0	0	0	0
127	1	117	229	-1	654	362	13.5	30	ABalaaapal	-134	0	0	0		0	0	0	0	0
128	1	79	285	-1	285	324	22.5	33	ABplapapaa	329	-135	0	0		0	0	0	0	0
129	1	94	208	-1	599	276	15.2	29	MSpaaaaa	-357	0	0	0		0	0	0	0	0
130	1	45	237	-1	585	298	9.2	28	ABaraapaaa	284	-837	0	0		0	0	0	0	0
131	1	46	264	-1	206	301	13.6	35	Cappa	333	-1004	0	0		0	0	0	0	0
132	1	248	228	-1	417	454	12.6	29	ABplpaaapa	20	0	0	0		0	0	0	0	0
133	1	96	113	-1	439	317	9.5	30	MSaapaaa	303	707	0	0		0	0	0	0	0
134	1	277	34	-1	394	360	5.8	32	ABplpappaa	328	58	0	0		0	0	0	0	0
135	0	100	-1	-1	167	327	8.6	24		773	0	0	0		0	0	0	0	0
136	1	72	105	-1	528	298	7.5	30	ABaraapaap	118	0	0	0		0	0	0	0	0
137	1	307	145	-1	209	82	19.3	31	ABprapapap	269	121	0	0		0	0	0	0	0
138	1	40	268	-1	591	347	8.1	27	ABalpaapapa	192	-1431	0	0		0	0	0	0	0
139	1	308	254	-1	343	102	7.4	30	ABprppaapp	122	0	0	0		0	0	0	0	0
140	1	143	24	-1	451	368	11.5	32	MSapaap	237	-1382	0	0		0	0	0	0	0
141	1	182	114	-1	624	222	16.4	31	ABalaapppa	311	313	0	0		0	0	0	0	0
142	1	239	243	-1	407	407	6.7	29	ABalppappp	263	26	0	0		0	0	0	0	0
143	1	132	319	-1	308	353	4.4	30	ABplpapppa	297	-50	0	0		0	0	0	0	0
144	1	341	4	-1	638	340	18.5	26	ABalappaap	200	341	0	0		0	0	0	0	0
145	1	157	80	-1	572	216	7.1	30	ABaraaappp	-17	0	0	0		0	0	0	0	0
146	1	331	77	-1	383	290	9.2	31	MSaapaap	305	-810	0	0		0	0	0	0	0
147	1	109	176	-1	466	111	12.4	28	ABprpaaapp	202	0	0	0		0	0	0	0	0
148	1	55	159	-1	644	297	11.8	29	ABalaaaarr	241	212	0	0		0	0	0	0	0
149	1	53	283	-1	338	113	23.3	35	ABarpppaa	351	189	0	0		0	0	0	0	0
150	1	225	50	-1	180	85	11.4	28	ABprapappp	75	0	0	0		0	0	0	0	0
151	1	161	342	-1	649	244	9.3	31	ABalaapaap	306	404	0	0		0	0	0	0	0
152	1	233	149	-1	211	315	5.5	30	ABplpppppa	281	99	0	0		0	0	0	0	0
153	1	291	300	-1	419	334	18.8	29	MSapappp	245	401	0	0		0	0	0	0	0
154	1	8	227	-1	523	371	12.7	29	MSapaaap	292	-469	0	0		0	0	0	0	0
155	1	145	256	-1	222	108	15.8	30	ABprappapa	299	-84	0	0		0	0	0	0	0
156	1	190	333	-1	294	142	15.2	35	Dppp	352	-651	0	0		0	0	0	0	0
157	1	87	240	-1	659	258	13.0	26	ABalaappaa	260	-524	0	0		0	0	0	0	0
158	1	203	118	-1	562	424	9.6	32	ABalpaappp	287	0	0	0		0	0	0	0	0
159	1	200	152	-1	500	451	16.4	32	ABalpppapa	322	188	0	0		0	0	0	0	0
160	1	185	96	-1	621	242	19.1	31	Nuc121_20_611_255	-5	0	0	0		0	0	0	0	0
161	1	159	207	-1	645	265	16.1	30	ABalaaappr	271	-258	0	0		0	0	0	0	0
162	1	68	318	-1	209	207	6.9	36	Cppap	364	-89	0	0		0	0	0	0	0
163	1	134	30	-1	322	425	10.7	28	ABplppapaa	13	0	0	0		0	0	0	0	0
164	1	266	230	-1	645	285	19.4	30	ABalappap	264	195	0	0		0	0	0	0	0
165	1	209	334	-1	115	239	22.0	40	Caaap	399	-442	0	0		0	0	0	0	0
166	1	123	99	-1	544	269	11.6	30	ABaraappap	53	0	0	0		0	0	0	0	0
167	0	296	-1	-1	503	225	21.5	27		164	49	0	0		0	0	0	0	0
168	1	279	103	-1	443	414	8.4	31	ABalppappa	340	0	0	0		0	0	0	0	0
169	1	29	94	-1	485	161	12.5	32	ABprpaaaap	313	-1744	0	0		0	0	0	0	0
170	1	1	108	-1	282	414	11.9	29	ABplppapap	18	0	0	0		0	0	0	0	0
171	1	227	147	-1	453	163	17.4	29	ABprpaapaa	131	0	0	0		0	0	0	0	0
172	1	26	288	-1	258	152	5.5	29	ABprpppppa	227	775	0	0		0	0	0	0	0
173	1	71	130	-1	485	397	6.4	30	ABalpapapa	263	516	0	0		0	0	0	0	0
174	1	199	224	-1	353	216	6.1	29	MSpapapp	83	0	0	0		0	0	0	0	0
175	1	149	33	-1	450	273	10.5	29	ABaraapppp	268	0	0	0		0	0	0	0	0
176	0	116	-1	-1	627	202	9.8	24		304	0	0	0		0	0	0	0	0
177	1	121	295	-1	511	247	13.6	29	MSpaapaa	272	-261	0	0		0	0	0	0	0
178	1	60	85	-1	263	175	23.4	35	ABarpppapp	351	272	0	0		0	0	0	0	0
179	1	302	153	-1	471	102	16.8	30	ABprpaappa	665	0	0	0		0	0	0	0	0
180	1	320	28	-1	328	318	18.9	37	MSapppp	366	-388	0	0		0	0	0	0	0
181	1	338	111	-1	454	411	18.4	30	ABalpppppa	299	344	0	0		0	0	0	0	0
182	1	336	248	-1	222	199	16.4	34	Eprap	320	238	0	0		0	0	0	0	0
183	1	49	202	-1	349	329	4.0	29	ABplpappap	267	62	0	0		0	0	0	0	0
184	1	169	221	-1	660	279	9.8	26	ABalaapaaa	285	0	0	0		0	0	0	0	0
185	1	223	98	-1	405	451	20.0	30	ABplaappaa	273	363	0	0		0	0	0	0	0
186	1	219	311	-1	250	154	16.5	33	Epraa	334	-830	0	0		0	0	0	0	0
187	1	57	82	-1	624	202	13.0	32	ABalaapapp	311	790	0	0		0	0	0	0	0
188	1	62	117	-1	258	164	9.4	36	Cppaa	360	72	0	0		0	0	0	0	0
189	1	221	246	-1	365	404	21.9	33	ABplaappap	333	231	0	0		0	0	0	0	0
190	1	273	169	-1	198	116	7.3	27	ABprapppap	432	0	0	0		0	0	0	0	0
191	1	261	287	-1	534	449	15.4	29	ABalpppaap	464	0	0	0		0	0	0	0	0
192	1	214	14	-1	385	426	8.5	29	ABplpapaaa	282	-682	0	0		0	0	0	0	0
193	1	34	197	-1	554	434	17.5	30	ABalpppaaa	302	877	0	0		0	0	0	0	0
194	1	69	35	-1	620	384	16.8	30	ABalapaaap	255	207	0	0		0	0	0	0	0
195	1	78	126	-1	543	153	17.8	30	ABpraaappa	25	0	0	0		0	0	0	0	0
196	1	270	84	-1	310	376	21.8	32	ABplapaapa	312	76	0	0		0	0	0	0	0
197	1	240	275	-1	198	388	16.3	31	ABplappaap	-21	0	0	0		0	0	0	0	0
198	1	25	308	-1	150	231	5.9	35	Cpppa	79	0	0	0		0	0	0	0	0
199	1	51	214	-1	613	286	20.9	32	ABalapppaa	307	206	0	0		0	0	0	0	0
200	1	311	61	-1	139	245	11.4	33	Eplpp	336	286	0	0		0	0	0	0	0
201	1	340	215	-1	544	290	23.2	29	ABarpaaapa	284	-169	0	0		0	0	0	0	0
202	1	90	88	-1	203	376	8.4	29	ABplpppaap	276	-495	0	0		0	0	0	0	0
203	1	313	7	-1	365	214	16.5	33	Earap	333	329	0	0		0	0	0	0	0
204	1	47	187	-1	582	326	16.4	33	MSaaaaap	302	1427	0	0		0	0	0	0	0
205	1	305	196	-1	469	316	16.7	31	MSaaapap	116	0	0	0		0	0	0	0	0
206	1	309	100	-1	165	307	22.7	39	ABarppapp	382	-1845	0	0		0	0	0	0	0
207	1	220	324	-1	397	347	10.7	32	MSappaa	274	743	0	0		0	0	0	0	0
208	1	147	329	-1	447	127	16.3	29	ABprpaapap	279	86	0	0		0	0	0	0	0
209	1	330	42	-1	665	293	16.3	29	ABalaaappl	250	570	0	0		0	0	0	0	0
210	1	158	131	-1	424	318	5.5	32	ABalpapppp	-293	0	0	0		0	0	0	0	0
211	1	193	226	-1	588	352	20.8	31	ABalapapap	436	0	0	0		0	0	0	0	0
212	1	189	193	-1	243	391	19.0	32	ABplappaaa	-210	0	0	0		0	0	0	0	0
213	1	262	326	-1	462	358	17.2	29	MSapappa	234	1348	0	0		0	0	0	0	0
214	1	32	307	-1	330	366	6.4	28	ABplpapapp	237	125	0	0		0	0	0	0	0
215	1	281	55	-1	361	425	12.2	30	ABplppaaaa	281	968	0	0		0	0	0	0	0
216	1	9	277	-1	470	272	18.4	33	MSpaaapp	326	274	0	0		0	0	0	0	0
217	1	131	168	-1	640	234	12.6	31	ABalaappap	368	0	0	0		0	0	0	0	0
218	1	282	109	-1	493	114	20.1	29	ABpraappaa	325	0	0	0		0	0	0	0	0
219	1	27	70	-1	563	176	20.4	33	ABpraapaap	305	-560	0	0		0	0	0	0	0
220	1	104	75	-1	598	407	12.5	31	ABalaaaalp	299	-696	0	0		0	0	0	0	0
221	1	267	157	-1	438	192	13.0	32	MSpppaa	231	0	0	0		0	0	0	0	0
222	1	88	164	-1	524	256	18.4	32	MSpaaapa	321	-884	0	0		0	0	0	0	0
223	1	312	222	-1	191	73	16.4	29	ABprapappa	514	0	0	0		0	0	0	0	0
224	1	81	150	-1	325	71	16.1	30	ABprapaapp	-16	0	0	0		0	0	0	0	0
225	1	294	11	-1	513	407	16.2	30	ABalppppaa	-201	0	0	0		0	0	0	0	0
226	1	268	22	-1	256	337	11.3	35	Capaa	356	-511	0	0		0	0	0	0	0
227	0	-1	-1	-1	274	234	18.6	35		346	533	0	0		0	0	0	0	0
228	1	326	21	-1	157	293	4.7	27	Cppppp	270	316	0	0		0	0	0	0	0
229	1	141	86	-1	319	303	4.5	29	MSaappa	249	1278	0	0		0	0	0	0	0
230	1	2	29	-1	520	354	4.7	28	ABalpaaapp	-187	0	0	0		0	0	0	0	0
231	1	298	43	-1	337	151	11.6	32	Dpap	301	778	0	0		0	0	0	0	0
232	1	56	45	-1	126	317	7.9	30	ABplappppp	43	0	0	0		0	0	0	0	0
233	1	177	290	-1	568	431	13.3	31	ABalppaaap	275	165	0	0		0	0	0	0	0
234	1	324	46	-1	419	421	11.5	30	ABplpaaaap	346	0	0	0		0	0	0	0	0
235	1	15	63	-1	411	139	6.5	29	ABprpapapa	285	-676	0	0		0	0	0	0	0
236	1	269	186	-1	425	183	4.4	30	ABprpappaa	257	20	0	0		0	0	0	0	0
237	1	83	183	-1	381	163	23.8	33	ABarpapppp	339	-186	0	0		0	0	0	0	0
238	1	86	209	-1	392	241	8.4	32	MSpapaap	288	-641	0	0		0	0	0	0	0
239	1	18	330	-1	457	266	23.4	35	ABarpaapap	346	-1162	0	0		0	0	0	0	0
240	1	314	245	-1	300	92	8.4	29	ABprpppaaa	244	544	0	0		0	0	0	0	0
241	1	296	299	-1	496	233	23.0	30	ABarpapapa	190	374	0	0		0	0	0	0	0
242	1	319	269	-1	551	269	16.3	34	MSpaaaap	344	-198	0	0		0	0	0	0	0
243	0	293	-1	-1	519	452	10.9	25		213	273	0	0		0	0	0	0	0
244	1	317	160	-1	455	169	23.1	31	ABarpappap	248	86	0	0		0	0	0	0	0
245	1	212	115	-1	480	139	8.7	31	ABarappppp	102	0	0	0		0	0	0	0	0
246	1	187	317	-1	354	366	22.9	30	ABplapaaaa	240	-149	0	0		0	0	0	0	0
247	1	42	284	-1	193	299	4.4	30	ABplpppppp	249	361	0	0		0	0	0	0	0
248	1	186	60	-1	539	325	17.6	32	MSaaaapa	303	-211	0	0		0	0	0	0	0
249	1	114	151	-1	508	233	4.3	28	ABarapapaa	165	0	0	0		0	0	0	0	0
250	1	292	232	-1	330	417	20.2	33	ABplaapppa	329	627	0	0		0	0	0	0	0
251	1	297	92	-1	204	226	13.0	35	Eplpa	323	1042	0	0		0	0	0	0	0
252	1	231	250	-1	487	409	19.4	30	ABalppppap	289	-759	0	0		0	0	0	0	0
253	0	65	-1	-1	605	420	15.1	27		266	364	0	0		0	0	0	0	0
254	1	22	173	-1	421	299	22.6	33	ABarpaappa	307	532	0	0		0	0	0	0	0
255	1	284	301	-1	505	299	23.3	30	ABarpaaapp	301	181	0	0		0	0	0	0	0
256	1	206	44	-1	260	315	17.4	35	Dapp	350	451	0	0		0	0	0	0	0
257	0	-1	-1	-1	193	162	4.3	24		199	-522	0	0		0	0	0	0	0
258	1	174	211	-1	406	403	20.1	33	ABalpppppp	329	-73	0	0		0	0	0	0	0
259	1	67	344	-1	342	357	15.0	32	Daaa	308	797	0	0		0	0	0	0	0
260	1	59	217	-1	496	280	5.5	30	ABarapaapp	299	35	0	0		0	0	0	0	0
261	1	323	213	-1	278	107	22.9	37	ABarppppa	372	-416	0	0		0	0	0	0	0
262	1	254	26	-1	556	173	14.5	29	ABpraaapaa	-195	0	0	0		0	0	0	0	0
263	1	155	276	-1	381	145	14.5	30	Dpaa	306	-742	0	0		0	0	0	0	0
264	1	156	239	-1	583	412	18.9	32	ABalapaapp	274	189	0	0		0	0	0	0	0
265	1	137	191	-1	458	429	23.4	33	ABplaapapa	-137	0	0	0		0	0	0	0	0
266	1	191	210	-1	440	136	10.5	30	ABprppaaaa	302	-354	0	0		0	0	0	0	0
267	1	52	10	-1	572	377	13.5	28	MSapaaaa	283	-150	0	0		0	0	0	0	0
268	1	280	198	-1	427	431	16.1	29	ABplpaapap	118	0	0	0		0	0	0	0	0
269	1	253	316	-1	452	369	5.5	29	ABalpapapp	194	0	0	0		0	0	0	0	0
270	1	122	244	-1	76	267	11.7	37	Caapp	357	-488	0	0		0	0	0	0	0
271	1	217	261	-1	497	437	11.8	32	ABalppaapp	232	434	0	0		0	0	0	0	0
272	1	247	133	-1	541	263	4.7	29	ABarapaapa	225	-861	0	0		0	0	0	0	0
273	1	93	339	-1	265	241	15.7	32	Eplaa	265	1031	0	0		0	0	0	0	0
274	1	146	331	-1	345	300	23.6	34	ABplaaappp	347	516	0	0		0	0	0	0	0
275	1	333	121	-1	544	212	4.6	27	ABarapaaap	53	0	0	0		0	0	0	0	0
276	1	255	204	-1	364	159	19.0	34	MSppppp	317	528	0	0		0	0	0	0	0
277	1	50	6	-1	511	361	24.6	32	ABplaaaaap	289	-292	0	0		0	0	0	0	0
278	1	332	170	-1	484	215	14.0	28	MSppapap	244	313	0	0		0	0	0	0	0
279	1	286	312	-1	144	348	17.5	32	ABplappapa	323	-202	0	0		0	0	0	0	0
280	1	316	304	-1	363	398	9.1	30	ABplpapaap	286	-218	0	0		0	0	0	0	0
281	1	63	346	-1	472	334	4.6	31	ABalpappap	310	762	0	0		0	0	0	0	0
282	1	127	236	-1	470	356	24.1	32	ABplaaapaa	298	166	0	0		0	0	0	0	0
283	1	235	251	-1	448	415	5.6	31	ABalppapap	-28	0	0	0		0	0	0	0	0
284	1	119	220	-1	619	346	14.6	28	MSaaaaaa	74	0	0	0		0	0	0	0	0
285	1	171	58	-1	184	241	22.6	38	Caaaa	373	214	0	0		0	0	0	0	0
286	1	160	338	-1	459	147	13.5	29	ABprpaaapa	408	0	0	0		0	0	0	0	0
287	1	337	2	19	102	208	8.6	36	Cpapp	365	489	0	0		0	0	0	0	0
288	1	237	325	-1	517	266	23.4	32	ABarpaapaa	2	0	0	0		0	0	0	0	0
289	1	165	73	-1	236	85	9.9	27	ABprapppaa	274	-893	0	0		0	0	0	0	0
290	1	170	129	-1	386	107	7.4	29	ABprppaapa	9	0	0	0		0	0	0	0	0
291	1	6	101	-1	303	411	16.1	35	ABplaapppp	296	119	0	0		0	0	0	0	0
292	1	14	156	-1	315	263	7.4	29	Z3	275	-461	0	0		0	0	0	0	0
293	1	283	206	-1	589	288	23.9	33	ABarpaaaaa	309	-896	0	0		0	0	0	0	0
294	1	299	279	-1	477	454	19.1	31	ABalpppapp	312	-227	0	0		0	0	0	0	0
295	1	310	83	-1	434	394	22.7	33	ABplaapapp	325	-77	0	0		0	0	0	0	0
296	1	201	218	-1	168	109	18.6	38	ABarppppp	-197	0	0	0		0	0	0	0	0
297	1	12	305	-1	551	391	18.7	31	ABalapappa	144	0	0	0		0	0	0	0	0
298	1	228	162	-1	278	227	21.5	32	ABarppaapp	270	-157	0	0		0	0	0	0	0
299	1	106	266	-1	440	225	5.1	31	ABarapappp	306	-100	0	0		0	0	0	0	0
300	1	126	116	-1	196	250	16.7	36	Eplap	138	0	0	0		0	0	0	0	0
301	1	243	274	-1	290	351	16.0	33	Dapa	328	-256	0	0		0	0	0	0	0
302	1	289	298	-1	409	130	21.8	31	ABprapaaaa	-144	0	0	0		0	0	0	0	0
303	1	77	200	-1	370	150	7.4	29	ABprpapapp	3	0	0	0		0	0	0	0	0
304	1	168	64	-1	497	364	8.9	29	ABalpappaa	597	0	0	0		0	0	0	0	0
305	1	31	179	-1	569	241	4.3	28	ABarapaaaa	246	455	0	0		0	0	0	0	0
306	1	54	249	-1	234	395	9.7	28	ABplpppaaa	228	0	0	0		0	0	0	0	0
307	1	325	189	-1	298	253	13.2	34	Ealpp	334	808	0	0		0	0	0	0	0
308	1	188	199	-1	419	357	23.8	33	ABplaaapap	331	0	0	0		0	0	0	0	0
309	1	246	340	-1	526	399	20.3	33	ABalapappp	290	-810	0	0		0	0	0	0	0
310	1	328	309	-1	291	209	13.9	34	Earpp	333	623	0	0		0	0	0	0	0
311	1	148	171	-1	393	282	4.2	27	MSaapapa	239	695	0	0		0	0	0	0	0
312	1	92	323	-1	499	408	23.8	33	ABplaapaap	315	107	0	0		0	0	0	0	0
313	1	303	315	-1	337	248	17.5	35	Ealap	255	0	0	0		0	0	0	0	0
314	1	229	194	-1	384	334	23.2	31	ABplaaappa	311	-1137	0	0		0	0	0	0	0
315	1	108	195	-1	383	361	17.4	34	MSapppa	14	0	0	0		0	0	0	0	0
316	1	259	5	-1	664	323	15.0	28	ABalaaapar	-89	0	0	0		0	0	0	0	0
317	1	133	241	-1	355	277	5.1	30	MSaapapp	246	-532	0	0		0	0	0	0	0
318	1	274	87	-1	471	423	14.8	29	ABplpaapaa	274	420	0	0		0	0	0	0	0
319	1	329	303	-1	148	184	9.4	34	Eprpp	316	-615	0	0		0	0	0	0	0
320	1	98	54	-1	340	337	22.9	31	ABplapaaap	268	-143	0	0		0	0	0	0	0
321	1	263	270	-1	191	351	16.0	32	ABplapppaa	316	-13	0	0		0	0	0	0	0
322	1	118	97	-1	459	446	11.7	30	ABplpaaaaa	49	0	0	0		0	0	0	0	0
323	1	287	297	-1	506	124	17.0	31	ABpraaappp	292	413	0	0		0	0	0	0	0
324	1	334	16	-1	476	204	17.4	31	MSppapp	212	140	0	0		0	0	0	0	0
325	1	172	17	-1	509	174	10.7	30	ABprpaaaaa	-74	0	0	0		0	0	0	0	0
326	1	241	9	-1	528	207	20.5	29	ABalappppp	288	409	0	0		0	0	0	0	0
327	1	318	286	-1	596	197	15.8	31	ABalaapppp	349	0	0	0		0	0	0	0	0
328	1	327	154	-1	460	214	22.0	31	ABarpapapp	472	0	0	0		0	0	0	0	0
329	1	140	139	-1	279	396	19.7	32	ABplapaapp	294	936	0	0		0	0	0	0	0
330	1	138	293	-1	466	333	21.7	33	ABplaaaapp	331	-470	0	0		0	0	0	0	0
331	1	180	349	-1	273	283	24.1	31	ABarppapa	159	1307	0	0		0	0	0	0	0
332	1	301	89	-1	212	371	21.5	31	ABplapappa	319	635	0	0		0	0	0	0	0
333	1	111	134	-1	421	181	22.3	31	ABarpapppa	304	212	0	0		0	0	0	0	0
334	1	176	212	-1	610	308	12.5	28	ABaraaaapa	253	80	0	0		0	0	0	0	0
335	1	33	341	-1	581	250	24.8	31	ABarpapaaa	315	458	0	0		0	0	0	0	0
336	1	211	36	-1	528	209	13.9	29	MSppapaa	291	-369	0	0		0	0	0	0	0
337	1	315	313	-1	522	333	23.6	31	ABplaaaapa	268	-831	0	0		0	0	0	0	0
338	1	258	332	-1	570	226	19.9	30	ABalappppa	291	795	0	0		0	0	0	0	0
339	1	173	192	-1	562	321	22.9	30	ABarpaaaap	236	-430	0	0		0	0	0	0	0
340	1	115	1	-1	458	188	7.6	28	ABprpapaaa	238	748	0	0		0	0	0	0	0
341	1	61	190	-1	122	159	19.4	35	Cpaapp	336	-7	0	0		0	0	0	0	0
342	1	125	258	-1	331	188	22.7	34	ABarppaapa	339	466	0	0		0	0	0	0	0
343	1	24	112	-1	552	219	11.3	28	MSppaaap	260	742	0	0		0	0	0	0	0
344	1	166	140	-1	374	255	24.6	30	ABarppaaaa	110	0	0	0		0	0	0	0	0
345	1	102	175	-1	598	243	11.4	27	MSppaaaa	187	0	0	0		0	0	0	0	0
