# Supplementary material for: The AP-2 Transcription Factor APTF-2 Is Required for Neuroblast and Epidermal Morphogenesis in Caenorhabditis elegans Embryogenesis
Source: PLoS Genet. 2016 May 13;12(5):e1006048. doi: 10.1371/journal.pgen.1006048 (PMC4866721; doi:10.1371/journal.pgen.1006048)
Supplement: S6 Text — (ZIP) [file pgen.1006048.s034.zip › nuclei/t137-nuclei]

1	1	340	64	-1	459	188	7.4	28	ABprpapaaa	283	560	0	0		0	0	0	0	0
2	1	287	35	-1	112	187	10.3	30	Cpappd	217	304	0	0		0	0	0	0	0
3	1	82	285	-1	596	406	8.2	30	ABalpaappa	303	499	0	0		0	0	0	0	0
4	1	144	160	-1	643	344	18.8	29	ABalappaap	259	312	0	0		0	0	0	0	0
5	1	316	87	-1	663	324	15.4	29	ABalaaapar	308	0	0	0		0	0	0	0	0
6	1	277	268	-1	511	360	24.7	31	ABplaaaaap	311	379	0	0		0	0	0	0	0
7	1	203	52	-1	365	215	17.1	33	Earap	326	92	0	0		0	0	0	0	0
8	1	69	27	-1	501	263	9.8	32	ABaraapppa	317	167	0	0		0	0	0	0	0
9	1	326	167	-1	528	208	20.5	28	ABalappppp	280	943	0	0		0	0	0	0	0
10	1	267	176	-1	572	374	12.9	29	MSapaaaa	270	-34	0	0		0	0	0	0	0
11	1	225	39	-1	514	405	16.3	30	ABalppppaa	-30	0	0	0		0	0	0	0	0
12	1	30	143	-1	303	199	6.5	35	MSpappp	314	0	0	0		0	0	0	0	0
13	1	8	58	-1	505	338	14.8	31	MSaaapaa	314	-1213	0	0		0	0	0	0	0
14	1	192	116	-1	387	426	8.5	30	ABplpapaaa	272	656	0	0		0	0	0	0	0
15	1	86	125	-1	556	181	7.9	28	ABarapppap	55	0	0	0		0	0	0	0	0
16	1	324	216	259	476	203	17.4	31	MSppapp	266	-110	0	0		0	0	0	0	0
17	1	325	134	-1	511	174	10.5	31	ABprpaaaaa	311	-175	0	0		0	0	0	0	0
18	1	33	313	-1	287	72	15.6	30	ABprappaaa	257	-352	0	0		0	0	0	0	0
19	1	287	233	-1	104	220	6.5	30	Cpappv	261	-326	0	0		0	0	0	0	0
20	1	101	270	-1	342	233	22.5	34	ABarppaaap	345	-1038	0	0		0	0	0	0	0
21	1	228	240	-1	158	305	4.5	30	Cppppp	238	354	0	0		0	0	0	0	0
22	1	226	9	-1	260	335	11.4	36	Capaa	345	214	0	0		0	0	0	0	0
23	1	121	202	-1	180	356	6.7	30	ABplpppapa	295	361	0	0		0	0	0	0	0
24	1	140	70	-1	448	369	11.5	33	MSapaap	285	1447	0	0		0	0	0	0	0
25	1	61	85	-1	433	89	13.4	29	ABprpaappp	143	0	0	0		0	0	0	0	0
26	1	262	29	-1	553	172	14.4	30	ABpraaapaa	271	759	0	0		0	0	0	0	0
27	1	53	163	-1	222	164	23.3	39	Cpaaa	390	878	0	0		0	0	0	0	0
28	1	180	339	-1	328	314	18.8	37	MSapppp	355	-1164	0	0		0	0	0	0	0
29	1	230	104	-1	523	358	4.6	28	ABalpaaapp	277	1093	0	0		0	0	0	0	0
30	1	163	59	-1	325	425	10.9	28	ABplppapaa	57	0	0	0		0	0	0	0	0
31	1	14	89	-1	504	158	21.3	34	ABpraapapp	279	757	0	0		0	0	0	0	0
32	1	84	194	-1	310	118	6.0	28	ABprppppaa	269	257	0	0		0	0	0	0	0
33	1	175	236	-1	449	272	10.6	29	ABaraapppp	195	0	0	0		0	0	0	0	0
34	1	134	210	-1	396	363	6.1	33	ABplpappaa	310	185	0	0		0	0	0	0	0
35	1	194	128	-1	622	385	16.7	30	ABalapaaap	216	0	0	0		0	0	0	0	0
36	1	336	257	-1	531	207	13.8	27	MSppapaa	241	241	0	0		0	0	0	0	0
37	0	135	-1	-1	171	325	9.1	23		676	0	0	0		0	0	0	0	0
38	1	97	91	-1	174	353	20.3	31	ABplapappp	315	357	0	0		0	0	0	0	0
39	1	106	72	-1	650	364	16.3	30	ABalapaaaa	7	0	0	0		0	0	0	0	0
40	1	10	114	-1	261	214	8.7	29	Z2	275	378	0	0		0	0	0	0	0
41	1	70	348	-1	403	434	14.4	31	ABplpaaapp	232	-199	0	0		0	0	0	0	0
42	1	209	115	-1	667	292	16.3	29	ABalaaappl	263	574	0	0		0	0	0	0	0
43	1	231	249	-1	336	149	11.6	32	Dpap	324	-868	0	0		0	0	0	0	0
44	1	256	90	-1	264	313	17.1	34	Dapp	348	199	0	0		0	0	0	0	0
45	1	232	178	-1	129	316	7.7	29	ABplappppp	288	13	0	0		0	0	0	0	0
46	1	234	105	-1	423	420	11.6	30	ABplpaaaap	304	108	0	0		0	0	0	0	0
47	1	51	251	-1	214	164	13.4	34	Eprpa	326	527	0	0		0	0	0	0	0
48	1	66	121	-1	346	80	11.4	29	ABprppapap	260	113	0	0		0	0	0	0	0
49	1	100	231	-1	398	260	23.2	35	ABarpaappp	350	679	0	0		0	0	0	0	0
50	1	150	101	-1	184	86	11.4	28	ABprapappp	91	0	0	0		0	0	0	0	0
51	1	68	17	-1	524	319	11.2	33	ABaraapapa	325	-287	0	0		0	0	0	0	0
52	1	99	138	-1	241	76	13.5	30	ABprappaap	309	0	0	0		0	0	0	0	0
53	0	285	-1	-1	186	243	26.2	35		354	-1839	0	0		0	0	0	0	0
54	1	320	346	-1	336	333	22.2	31	ABplapaaap	311	-222	0	0		0	0	0	0	0
55	1	215	186	-1	364	423	12.4	31	ABplppaaaa	17	0	0	0		0	0	0	0	0
56	1	4	139	-1	554	395	23.7	32	ABplaapaaa	320	-95	0	0		0	0	0	0	0
57	1	17	94	-1	478	227	7.1	28	ABarapappa	275	0	0	0		0	0	0	0	0
58	1	285	6	-1	189	245	21.9	36	Caaaa	358	1080	0	0		0	0	0	0	0
59	1	116	113	-1	512	216	10.6	29	MSppaap	294	506	0	0		0	0	0	0	0
60	1	248	205	-1	539	326	17.4	33	MSaaaapa	292	48	0	0		0	0	0	0	0
61	1	200	290	-1	137	244	11.5	32	Eplpp	326	1418	0	0		0	0	0	0	0
62	1	44	65	-1	609	335	11.2	31	ABalpaapaa	-425	0	0	0		0	0	0	0	0
63	1	235	37	-1	409	133	6.5	29	ABprpapapa	244	460	0	0		0	0	0	0	0
64	1	304	214	-1	494	363	8.5	29	ABalpappaa	282	0	0	0		0	0	0	0	0
65	1	52	217	-1	389	418	17.3	31	ABplpaappa	308	-425	0	0		0	0	0	0	0
66	1	59	177	-1	273	82	10.5	28	ABprppappp	263	0	0	0		0	0	0	0	0
67	1	28	33	-1	201	386	11.6	29	ABplppappp	298	183	0	0		0	0	0	0	0
68	1	90	95	-1	577	280	12.2	29	ABaraappaa	-131	0	0	0		0	0	0	0	0
69	0	53	-1	-1	226	171	21.2	34		298	739	0	0		0	0	0	0	0
70	1	219	45	-1	568	177	20.4	34	ABpraapaap	330	-350	0	0		0	0	0	0	0
71	0	73	-1	-1	327	433	15.4	25		205	283	0	0		0	0	0	0	0
72	1	63	197	-1	406	299	17.0	33	Ealaa	298	-375	0	0		0	0	0	0	0
73	1	289	315	-1	231	87	10.1	27	ABprapppaa	240	159	0	0		0	0	0	0	0
74	0	282	-1	-1	470	355	25.5	29		294	156	0	0		0	0	0	0	0
75	1	220	222	-1	601	406	12.5	30	ABalaaaalp	160	0	0	0		0	0	0	0	0
76	1	72	122	-1	511	387	4.5	31	ABalpapaap	258	-91	0	0		0	0	0	0	0
77	1	146	189	-1	381	288	9.4	31	MSaapaap	293	-269	0	0		0	0	0	0	0
78	1	19	100	-1	222	132	4.8	30	ABprpppapa	298	380	0	0		0	0	0	0	0
79	1	22	244	-1	449	125	21.0	32	ABpraappap	294	1045	0	0		0	0	0	0	0
80	1	145	63	-1	576	215	7.2	30	ABaraaappp	284	298	0	0		0	0	0	0	0
81	1	119	18	-1	250	411	12.9	31	ABplppappa	-7	0	0	0		0	0	0	0	0
82	1	187	333	-1	625	202	13.5	33	ABalaapapp	324	333	0	0		0	0	0	0	0
83	1	295	80	-1	441	395	22.3	31	ABplaapapp	287	-112	0	0		0	0	0	0	0
84	1	196	88	-1	310	375	22.2	31	ABplapaapa	270	71	0	0		0	0	0	0	0
85	1	178	142	-1	266	171	23.4	33	ABarpppapp	305	130	0	0		0	0	0	0	0
86	1	229	291	-1	327	304	4.5	29	MSaappa	275	697	0	0		0	0	0	0	0
87	1	318	4	-1	473	423	15.0	30	ABplpaapaa	260	-844	0	0		0	0	0	0	0
88	1	202	38	-1	202	378	8.6	31	ABplpppaap	77	0	0	0		0	0	0	0	0
89	1	332	79	-1	211	374	21.5	33	ABplapappa	-127	0	0	0		0	0	0	0	0
90	1	120	322	-1	514	434	8.6	31	ABalppapaa	275	-722	0	0		0	0	0	0	0
91	1	93	124	-1	621	275	7.8	28	ABaraaaaap	280	179	0	0		0	0	0	0	0
92	1	251	324	-1	210	227	12.5	35	Eplpa	349	339	0	0		0	0	0	0	0
93	1	15	171	-1	276	399	8.4	29	ABplppaapp	258	335	0	0		0	0	0	0	0
94	1	169	343	-1	487	156	12.3	32	ABprpaaaap	268	-217	0	0		0	0	0	0	0
95	1	110	193	-1	632	321	8.5	28	ABaraaaaaa	162	0	0	0		0	0	0	0	0
96	1	160	158	-1	626	239	19.2	31	Nuc121_20_611_255	311	1821	0	0		0	0	0	0	0
97	1	322	92	-1	461	444	11.8	30	ABplpaaaaa	382	0	0	0		0	0	0	0	0
98	1	185	258	-1	404	451	19.6	30	ABplaappaa	323	0	0	0		0	0	0	0	0
99	1	166	106	-1	545	266	11.7	30	ABaraappap	-47	0	0	0		0	0	0	0	0
100	1	206	77	-1	162	307	22.4	39	ABarppapp	393	159	0	0		0	0	0	0	0
101	1	291	3	-1	302	412	16.2	34	ABplaapppp	293	1335	0	0		0	0	0	0	0
102	1	5	198	-1	433	265	6.3	29	MSpapaaa	283	507	0	0		0	0	0	0	0
103	1	168	170	-1	447	414	8.5	30	ABalppappa	244	0	0	0		0	0	0	0	0
104	1	112	57	-1	566	154	10.5	29	ABpraaaapa	257	-124	0	0		0	0	0	0	0
105	1	136	84	-1	531	293	7.6	30	ABaraapaap	303	1077	0	0		0	0	0	0	0
106	1	34	334	-1	475	197	4.1	28	ABarappaap	263	917	0	0		0	0	0	0	0
107	1	16	62	-1	583	157	16.7	29	ABpraaaaap	-41	0	0	0		0	0	0	0	0
108	1	170	159	-1	285	416	12.0	29	ABplppapap	271	-11	0	0		0	0	0	0	0
109	1	218	149	-1	493	115	20.3	29	ABpraappaa	250	-777	0	0		0	0	0	0	0
110	1	55	208	-1	237	370	7.1	27	ABplppppaa	73	0	0	0		0	0	0	0	0
111	1	181	26	-1	458	411	18.5	30	ABalpppppa	260	-326	0	0		0	0	0	0	0
112	1	343	302	-1	552	218	11.3	29	MSppaaap	272	310	0	0		0	0	0	0	0
113	1	133	8	-1	437	314	9.7	30	MSaapaaa	262	-43	0	0		0	0	0	0	0
114	1	141	71	-1	626	226	16.1	31	ABalaapppa	312	-305	0	0		0	0	0	0	0
115	1	245	61	-1	480	143	8.6	32	ABarappppp	116	0	0	0		0	0	0	0	0
116	1	300	111	-1	196	250	16.6	36	Eplap	361	558	0	0		0	0	0	0	0
117	1	188	185	-1	260	162	9.4	37	Cppaa	366	427	0	0		0	0	0	0	0
118	1	158	103	-1	562	421	9.5	32	ABalpaappp	254	0	0	0		0	0	0	0	0
119	1	41	248	-1	82	245	17.5	39	Caapa	-117	0	0	0		0	0	0	0	0
120	0	77	-1	-1	631	370	20.5	30		269	237	0	0		0	0	0	0	0
121	1	275	108	-1	545	210	4.5	27	ABarapaaap	54	0	0	0		0	0	0	0	0
122	0	87	-1	-1	497	194	24.0	28		276	159	0	0		0	0	0	0	0
123	1	114	93	-1	246	75	21.2	31	ABprapapaa	257	1371	0	0		0	0	0	0	0
124	1	35	73	-1	604	241	5.8	28	ABaraaappa	194	0	0	0		0	0	0	0	0
125	1	50	196	-1	504	309	18.7	32	MSaaaapp	220	0	0	0		0	0	0	0	0
126	1	195	201	-1	544	153	17.5	30	ABpraaappa	265	-1096	0	0		0	0	0	0	0
127	1	105	166	-1	275	117	6.3	30	ABprppppap	253	294	0	0		0	0	0	0	0
128	1	31	119	-1	371	80	15.5	32	ABpraapppp	63	0	0	0		0	0	0	0	0
129	1	290	107	-1	384	104	7.6	28	ABprppaapa	286	457	0	0		0	0	0	0	0
130	1	173	157	-1	483	395	6.2	30	ABalpapapa	84	0	0	0		0	0	0	0	0
131	1	210	1	-1	422	318	5.6	33	ABalpapppp	174	0	0	0		0	0	0	0	0
132	1	24	184	-1	516	147	14.5	29	ABpraaapap	111	0	0	0		0	0	0	0	0
133	1	272	75	-1	542	260	4.7	30	ABarapaapa	219	84	0	0		0	0	0	0	0
134	1	333	331	-1	422	182	22.4	32	ABarpapppa	323	414	0	0		0	0	0	0	0
135	1	92	2	-1	597	197	8.7	29	ABarapppaa	197	0	0	0		0	0	0	0	0
136	1	98	49	-1	163	157	24.3	34	Cpaapa	325	227	0	0		0	0	0	0	0
137	1	78	266	-1	181	128	5.0	29	ABprappppp	257	104	0	0		0	0	0	0	0
138	1	57	203	-1	315	74	10.6	29	ABprppappa	260	233	0	0		0	0	0	0	0
139	1	329	308	-1	279	391	20.3	34	ABplapaapp	327	255	0	0		0	0	0	0	0
140	1	344	312	-1	369	260	25.1	30	ABarppaaaa	252	360	0	0		0	0	0	0	0
141	1	54	180	-1	230	283	8.8	34	Capap	342	-527	0	0		0	0	0	0	0
142	1	118	22	-1	595	170	12.4	28	ABpraaaaaa	-142	0	0	0		0	0	0	0	0
143	1	38	112	-1	423	169	7.7	29	ABprpapaap	91	0	0	0		0	0	0	0	0
144	1	117	278	-1	534	334	7.5	28	ABalpaapapp	201	-802	0	0		0	0	0	0	0
145	1	137	155	-1	204	82	19.5	31	ABprapapap	66	0	0	0		0	0	0	0	0
146	1	23	174	-1	149	109	11.7	29	ABprappapp	275	186	0	0		0	0	0	0	0
147	1	171	147	-1	453	163	17.3	29	ABprpaapaa	283	-64	0	0		0	0	0	0	0
148	1	36	43	-1	531	132	10.9	29	ABpraaaapp	-162	0	0	0		0	0	0	0	0
149	1	152	230	-1	222	313	5.5	30	ABplpppppa	71	0	0	0		0	0	0	0	0
150	1	224	55	-1	325	69	16.0	30	ABprapaapp	317	0	0	0		0	0	0	0	0
151	1	249	109	-1	506	232	4.7	27	ABarapapaa	271	378	0	0		0	0	0	0	0
152	1	159	330	-1	504	448	16.4	31	ABalpppapa	45	0	0	0		0	0	0	0	0
153	1	179	48	-1	470	102	17.2	29	ABprpaappa	292	134	0	0		0	0	0	0	0
154	1	328	137	-1	457	212	22.5	31	ABarpapapp	315	-352	0	0		0	0	0	0	0
155	1	85	117	-1	607	216	21.1	31	ABpraapaaa	271	731	0	0		0	0	0	0	0
156	1	292	349	-1	313	270	7.3	28	Z3	266	455	0	0		0	0	0	0	0
157	1	221	129	-1	436	192	13.0	32	MSpppaa	275	859	0	0		0	0	0	0	0
158	1	47	325	-1	362	344	11.1	32	MSappap	239	213	0	0		0	0	0	0	0
159	1	148	36	-1	643	295	11.9	29	ABalaaaarr	-121	0	0	0		0	0	0	0	0
160	1	244	282	-1	455	170	23.5	31	ABarpappap	281	388	0	0		0	0	0	0	0
161	1	58	130	-1	347	224	12.1	35	Earpa	344	1288	0	0		0	0	0	0	0
162	1	298	12	-1	280	227	22.4	32	ABarppaapp	322	176	0	0		0	0	0	0	0
163	1	43	327	-1	431	365	15.4	30	MSapapap	20	0	0	0		0	0	0	0	0
164	1	222	337	-1	522	253	18.4	33	MSpaaapa	268	-436	0	0		0	0	0	0	0
165	1	48	82	-1	538	159	21.3	30	ABpraapapa	285	-880	0	0		0	0	0	0	0
166	1	76	317	-1	489	383	13.5	29	MSapapaa	270	490	0	0		0	0	0	0	0
167	1	96	191	-1	471	316	11.7	29	ABaraapapp	127	0	0	0		0	0	0	0	0
168	1	217	246	-1	641	239	12.3	31	ABalaappap	282	-276	0	0		0	0	0	0	0
169	1	190	161	-1	204	117	7.6	28	ABprapppap	254	832	0	0		0	0	0	0	0
170	1	278	275	-1	485	212	13.4	29	MSppapap	237	313	0	0		0	0	0	0	0
171	1	311	301	-1	397	281	4.4	27	MSaapapa	224	1369	0	0		0	0	0	0	0
172	1	94	154	-1	267	363	5.4	31	ABplpapppp	295	-205	0	0		0	0	0	0	0
173	1	254	19	-1	419	299	23.0	33	ABarpaappa	338	349	0	0		0	0	0	0	0
174	1	49	289	-1	128	345	10.1	28	ABplappppa	168	0	0	0		0	0	0	0	0
175	1	345	304	-1	598	242	11.7	27	MSppaaaa	243	0	0	0		0	0	0	0	0
176	1	147	229	-1	466	110	12.4	29	ABprpaaapp	384	0	0	0		0	0	0	0	0
177	1	113	151	-1	95	149	13.5	38	Cpapa	398	0	0	0		0	0	0	0	0
178	1	13	326	-1	360	386	6.3	31	ABplpapapa	265	818	0	0		0	0	0	0	0
179	1	305	74	-1	573	238	4.5	27	ABarapaaaa	-125	0	0	0		0	0	0	0	0
180	1	9	46	-1	447	123	7.3	30	ABarappapp	269	33	0	0		0	0	0	0	0
181	1	83	54	-1	481	155	5.4	30	ABarappapa	264	-24	0	0		0	0	0	0	0
182	1	95	181	-1	641	386	10.5	29	ABalaaaala	437	0	0	0		0	0	0	0	0
183	1	237	323	-1	380	158	24.7	35	ABarpapppp	351	27	0	0		0	0	0	0	0
184	1	71	277	-1	378	107	21.2	30	ABprapaaap	276	-322	0	0		0	0	0	0	0
185	1	122	66	-1	581	390	5.0	29	ABalpaaaap	273	-35	0	0		0	0	0	0	0
186	1	236	320	-1	425	181	4.4	30	ABprpappaa	364	0	0	0		0	0	0	0	0
187	1	204	286	-1	581	327	16.5	32	MSaaaaap	275	0	0	0		0	0	0	0	0
188	1	108	340	-1	167	111	8.5	29	ABprappppa	-68	0	0	0		0	0	0	0	0
189	1	307	243	-1	299	254	13.3	34	Ealpp	346	381	0	0		0	0	0	0	0
190	1	341	227	-1	116	157	18.6	34	Cpaapp	242	0	0	0		0	0	0	0	0
191	1	265	269	-1	463	426	23.5	33	ABplaapapa	316	-713	0	0		0	0	0	0	0
192	1	339	255	-1	562	320	22.4	29	ABarpaaaap	246	815	0	0		0	0	0	0	0
193	1	212	175	-1	245	390	18.5	31	ABplappaaa	291	1527	0	0		0	0	0	0	0
194	1	314	309	-1	387	333	23.3	31	ABplaaappa	277	-738	0	0		0	0	0	0	0
195	1	315	131	-1	386	358	17.5	33	MSapppa	333	612	0	0		0	0	0	0	0
196	1	205	328	-1	467	318	16.7	30	MSaaapap	270	107	0	0		0	0	0	0	0
197	1	193	316	-1	561	433	17.1	30	ABalpppaaa	274	-746	0	0		0	0	0	0	0
198	1	268	245	-1	430	434	16.3	29	ABplpaapap	251	418	0	0		0	0	0	0	0
199	1	308	336	-1	420	360	24.2	33	ABplaaapap	320	370	0	0		0	0	0	0	0
200	1	303	300	-1	370	148	7.4	30	ABprpapapp	49	0	0	0		0	0	0	0	0
201	1	111	16	-1	339	297	12.6	33	Ealpa	300	-961	0	0		0	0	0	0	0
202	1	183	168	-1	353	333	3.7	27	ABplpappap	246	359	0	0		0	0	0	0	0
203	1	20	262	-1	558	321	13.2	28	ABaraaaapp	285	-199	0	0		0	0	0	0	0
204	1	276	195	-1	365	161	19.3	33	MSppppp	339	166	0	0		0	0	0	0	0
205	1	79	34	-1	479	326	7.7	30	ABalpapppa	271	-819	0	0		0	0	0	0	0
206	1	293	98	-1	587	290	23.2	32	ABarpaaaaa	292	673	0	0		0	0	0	0	0
207	1	161	272	-1	644	267	16.1	29	ABalaaappr	73	0	0	0		0	0	0	0	0
208	1	129	223	-1	597	274	15.2	30	MSpaaaaa	16	0	0	0		0	0	0	0	0
209	1	238	232	-1	392	238	8.6	33	MSpapaap	271	339	0	0		0	0	0	0	0
210	1	266	241	-1	438	138	10.5	30	ABprppaaaa	242	0	0	0		0	0	0	0	0
211	1	258	264	-1	407	398	20.4	33	ABalpppppp	329	-500	0	0		0	0	0	0	0
212	1	334	190	-1	609	304	12.5	28	ABaraaaapa	56	0	0	0		0	0	0	0	0
213	1	261	102	-1	277	103	22.6	36	ABarppppa	339	65	0	0		0	0	0	0	0
214	1	199	212	-1	613	286	20.4	32	ABalapppaa	280	160	0	0		0	0	0	0	0
215	1	201	213	-1	546	289	23.1	28	ABarpaaapa	246	183	0	0		0	0	0	0	0
216	1	11	292	-1	320	401	7.7	27	ABplppaapa	252	485	0	0		0	0	0	0	0
217	1	260	220	-1	497	275	5.5	31	ABarapaapp	306	37	0	0		0	0	0	0	0
218	1	296	164	-1	166	110	18.7	36	ABarppppp	360	204	0	0		0	0	0	0	0
219	1	88	199	-1	158	360	11.5	29	ABplapppap	126	0	0	0		0	0	0	0	0
220	1	284	238	-1	618	343	14.6	29	MSaaaaaa	74	0	0	0		0	0	0	0	0
221	1	184	140	-1	662	279	10.3	25	ABalaapaaa	133	0	0	0		0	0	0	0	0
222	1	223	165	-1	187	76	16.2	30	ABprapappa	118	0	0	0		0	0	0	0	0
223	1	37	341	-1	315	235	4.4	32	MSpappa	166	0	0	0		0	0	0	0	0
224	1	174	221	-1	354	214	6.1	30	MSpapapp	284	83	0	0		0	0	0	0	0
225	1	12	283	-1	286	312	6.1	35	MSaappp	311	575	0	0		0	0	0	0	0
226	1	211	250	-1	590	351	20.4	30	ABalapapap	300	-156	0	0		0	0	0	0	0
227	1	154	271	-1	521	370	12.4	29	MSapaaap	249	-141	0	0		0	0	0	0	0
228	1	132	21	-1	419	456	12.9	29	ABplpaaapa	242	-306	0	0		0	0	0	0	0
229	1	127	32	-1	656	364	13.4	31	ABalaaapal	8	0	0	0		0	0	0	0	0
230	1	164	183	-1	644	287	19.7	31	ABalappap	-108	0	0	0		0	0	0	0	0
231	1	7	338	-1	633	310	16.2	26	ABalappaaa	201	0	0	0		0	0	0	0	0
232	1	250	342	-1	329	417	20.5	33	ABplaapppa	314	331	0	0		0	0	0	0	0
233	1	89	56	-1	572	275	6.2	30	ABaraaapap	283	765	0	0		0	0	0	0	0
234	1	80	218	-1	415	166	16.3	30	MSppppa	293	-1291	0	0		0	0	0	0	0
235	1	60	67	-1	657	346	9.7	29	ABalaaaarl	250	732	0	0		0	0	0	0	0
236	1	282	276	-1	468	357	23.9	31	ABplaaapaa	266	-188	0	0		0	0	0	0	0
237	1	130	68	-1	585	296	8.8	29	ABaraapaaa	29	0	0	0		0	0	0	0	0
238	1	103	69	-1	519	172	7.7	30	ABarappppa	267	385	0	0		0	0	0	0	0
239	1	264	187	-1	586	412	19.3	33	ABalapaapp	318	-460	0	0		0	0	0	0	0
240	1	157	-1	-1	659	263	13.4	26	ABalaappaa	235	-309	0	0		0	0	0	0	0
241	1	317	86	-1	361	278	5.3	30	MSaapapp	281	725	0	0		0	0	0	0	0
242	1	56	207	-1	617	375	7.2	29	ABalpaaaaa	262	-238	0	0		0	0	0	0	0
243	1	142	219	-1	410	410	6.7	30	ABalppappp	284	1892	0	0		0	0	0	0	0
244	1	270	204	-1	73	260	11.7	37	Caapp	-98	0	0	0		0	0	0	0	0
245	1	240	7	-1	297	88	8.4	29	ABprpppaaa	267	-673	0	0		0	0	0	0	0
246	1	189	287	-1	368	404	21.7	33	ABplaappap	291	419	0	0		0	0	0	0	0
247	1	123	150	-1	371	439	15.7	32	ABplpaappp	247	0	0	0		0	0	0	0	0
248	1	182	172	-1	225	199	16.4	33	Eprap	343	0	0	0		0	0	0	0	0
249	1	306	44	-1	239	398	9.7	27	ABplpppaaa	181	0	0	0		0	0	0	0	0
250	1	252	288	-1	492	410	19.6	30	ABalppppap	300	-91	0	0		0	0	0	0	0
251	1	283	296	-1	451	413	5.5	31	ABalppapap	266	588	0	0		0	0	0	0	0
252	1	18	224	-1	604	384	19.5	30	ABalapaapa	215	0	0	0		0	0	0	0	0
253	1	46	253	-1	229	173	4.3	27	ABprpppppp	261	76	0	0		0	0	0	0	0
254	1	139	162	-1	341	106	7.4	29	ABprppaapp	284	113	0	0		0	0	0	0	0
255	1	109	306	-1	588	259	20.9	30	ABalapppap	-29	0	0	0		0	0	0	0	0
256	1	155	206	-1	225	110	16.1	30	ABprappapa	299	-145	0	0		0	0	0	0	0
257	1	67	319	-1	544	399	7.6	31	ABalpapaaa	277	-58	0	0		0	0	0	0	0
258	1	342	136	-1	326	187	23.1	35	ABarppaapa	340	-466	0	0		0	0	0	0	0
259	1	27	10	-1	247	98	7.2	29	ABprpppaap	230	109	0	0		0	0	0	0	0
260	1	81	332	-1	521	193	5.3	30	ABarappaaa	252	345	0	0		0	0	0	0	0
261	1	271	118	-1	498	436	12.4	30	ABalppaapp	242	116	0	0		0	0	0	0	0
262	1	21	83	-1	418	96	18.2	32	ABpraapppa	318	-272	0	0		0	0	0	0	0
263	0	45	-1	-1	409	222	13.7	28		277	372	0	0		0	0	0	0	0
264	1	131	298	-1	209	299	13.7	34	Cappa	342	-81	0	0		0	0	0	0	0
265	1	115	28	-1	396	236	4.4	27	MSpapapa	233	-143	0	0		0	0	0	0	0
266	1	299	263	-1	437	225	4.7	30	ABarapappp	247	0	0	0		0	0	0	0	0
267	1	40	273	-1	441	307	14.5	32	MSaaapp	256	-146	0	0		0	0	0	0	0
268	1	138	192	-1	594	350	7.7	27	ABalpaapapa	136	0	0	0		0	0	0	0	0
269	1	242	235	-1	547	269	16.1	33	MSpaaaap	333	1371	0	0		0	0	0	0	0
270	1	321	294	-1	193	353	15.6	30	ABplapppaa	241	650	0	0		0	0	0	0	0
271	1	2	234	-1	219	334	24.4	34	ABplapapap	326	-552	0	0		0	0	0	0	0
272	0	-1	-1	-1	521	453	11.3	25		-41	0	0	0		0	0	0	0	0
273	1	29	123	-1	466	258	13.9	32	MSpaapap	319	112	0	0		0	0	0	0	0
274	1	301	265	-1	291	352	16.2	33	Dapa	333	123	0	0		0	0	0	0	0
275	1	197	239	-1	200	389	16.1	32	ABplappaap	267	23	0	0		0	0	0	0	0
276	1	263	284	-1	382	147	14.6	30	Dpaa	86	0	0	0		0	0	0	0	0
277	1	216	311	-1	465	273	18.3	33	MSpaaapp	336	103	0	0		0	0	0	0	0
278	1	64	120	-1	423	249	17.1	31	Earaa	316	-683	0	0		0	0	0	0	0
279	1	294	51	-1	481	452	19.5	31	ABalpppapp	76	0	0	0		0	0	0	0	0
280	1	62	135	-1	377	178	5.4	29	ABprpappap	244	346	0	0		0	0	0	0	0
281	1	125	145	-1	342	124	15.4	32	Dppa	326	978	0	0		0	0	0	0	0
282	1	6	228	-1	471	252	4.2	29	ABarapapap	255	-190	0	0		0	0	0	0	0
283	1	149	307	-1	338	113	22.8	35	ABarpppaa	207	0	0	0		0	0	0	0	0
284	1	247	281	-1	197	298	4.7	29	ABplpppppp	269	1012	0	0		0	0	0	0	0
285	1	128	153	-1	281	326	22.6	33	ABplapapaa	333	406	0	0		0	0	0	0	0
286	1	327	23	-1	595	197	16.0	31	ABalaapppp	307	362	0	0		0	0	0	0	0
287	1	191	182	-1	536	449	15.9	30	ABalpppaap	257	-140	0	0		0	0	0	0	0
288	1	172	305	-1	257	153	5.5	30	ABprpppppa	255	-481	0	0		0	0	0	0	0
289	1	102	225	-1	559	363	4.8	29	ABalpaaapa	262	-160	0	0		0	0	0	0	0
290	1	233	11	-1	572	427	13.4	31	ABalppaaap	160	0	0	0		0	0	0	0	0
291	0	257	-1	-1	195	164	4.2	24		185	496	0	0		0	0	0	0	0
292	0	176	-1	-1	627	197	10.4	24		-17	0	0	0		0	0	0	0	0
293	1	330	179	-1	468	329	22.4	32	ABplaaaapp	302	-129	0	0		0	0	0	0	0
294	1	107	78	-1	337	166	4.8	31	ABprpapppa	246	-147	0	0		0	0	0	0	0
295	1	177	226	-1	510	248	13.4	29	MSpaapaa	246	1034	0	0		0	0	0	0	0
296	0	253	-1	-1	606	425	14.6	28		82	0	0	0		0	0	0	0	0
297	1	323	20	-1	504	122	16.6	30	ABpraaappp	292	-1428	0	0		0	0	0	0	0
298	1	302	144	-1	410	133	21.5	31	ABprapaaaa	259	137	0	0		0	0	0	0	0
299	1	241	60	-1	502	228	22.7	29	ABarpapapa	289	-861	0	0		0	0	0	0	0
300	1	153	237	-1	422	329	19.2	29	MSapappp	285	-557	0	0		0	0	0	0	0
301	1	255	310	-1	507	295	23.0	30	ABarpaaapp	261	430	0	0		0	0	0	0	0
302	1	65	24	-1	310	143	23.3	32	ABarpppapa	323	549	0	0		0	0	0	0	0
303	1	319	42	-1	155	191	9.7	33	Eprpp	318	-763	0	0		0	0	0	0	0
304	1	280	40	-1	365	402	9.3	30	ABplpapaap	42	0	0	0		0	0	0	0	0
305	1	297	76	-1	553	389	19.1	31	ABalapappa	307	0	0	0		0	0	0	0	0
306	1	91	261	-1	228	341	6.9	29	ABplppppap	24	0	0	0		0	0	0	0	0
307	1	214	132	-1	333	364	6.7	29	ABplpapapp	118	0	0	0		0	0	0	0	0
308	1	198	299	-1	155	236	6.3	34	Cpppa	323	290	0	0		0	0	0	0	0
309	1	310	31	-1	294	209	13.6	35	Earpp	355	-247	0	0		0	0	0	0	0
310	1	1	126	-1	560	351	24.1	31	ABplaaaaaa	307	602	0	0		0	0	0	0	0
311	1	186	41	-1	249	154	16.8	33	Epraa	335	-522	0	0		0	0	0	0	0
312	1	279	303	-1	142	346	17.2	33	ABplappapa	291	262	0	0		0	0	0	0	0
313	1	337	15	-1	524	331	23.7	31	ABplaaaapa	317	-1281	0	0		0	0	0	0	0
314	1	74	267	-1	304	338	12.4	33	Daap	325	137	0	0		0	0	0	0	0
315	1	313	146	-1	336	248	17.5	34	Ealap	330	-587	0	0		0	0	0	0	0
316	1	269	279	-1	450	364	5.5	29	ABalpapapp	291	375	0	0		0	0	0	0	0
317	1	246	215	-1	357	360	23.4	29	ABplapaaaa	250	1322	0	0		0	0	0	0	0
318	1	162	148	-1	210	206	6.7	36	Cppap	210	0	0	0		0	0	0	0	0
319	1	143	247	-1	310	353	4.7	30	ABplpapppa	278	-850	0	0		0	0	0	0	0
320	1	42	47	-1	357	74	20.6	29	ABprapaapa	263	809	0	0		0	0	0	0	0
321	1	126	295	-1	112	309	14.2	31	ABplappapp	304	260	0	0		0	0	0	0	0
322	1	75	127	-1	404	171	11.9	32	MSpppap	268	0	0	0		0	0	0	0	0
323	1	312	152	-1	501	404	23.9	33	ABplaapaap	337	-646	0	0		0	0	0	0	0
324	1	207	156	-1	395	344	10.8	32	MSappaa	289	59	0	0		0	0	0	0	0
325	1	288	344	-1	515	262	24.3	31	ABarpaapaa	308	73	0	0		0	0	0	0	0
326	1	213	5	-1	468	363	17.2	29	MSapappa	282	661	0	0		0	0	0	0	0
327	1	3	50	-1	291	154	4.6	29	ABprpapppp	266	-435	0	0		0	0	0	0	0
328	1	26	274	-1	134	271	7.1	28	Cppppa	194	647	0	0		0	0	0	0	0
329	1	208	97	-1	448	129	16.3	30	ABprpaapap	261	1015	0	0		0	0	0	0	0
330	1	239	209	-1	459	264	23.9	35	ABarpaapap	323	0	0	0		0	0	0	0	0
331	1	274	345	-1	343	301	23.6	34	ABplaaappp	340	138	0	0		0	0	0	0	0
332	1	338	133	-1	572	222	20.1	30	ABalappppa	267	967	0	0		0	0	0	0	0
333	1	156	321	-1	294	139	15.1	35	Dppp	-312	0	0	0		0	0	0	0	0
334	1	165	30	-1	119	235	22.1	39	Caaap	94	0	0	0		0	0	0	0	0
335	0	32	-1	-1	409	110	14.3	25		228	1170	0	0		0	0	0	0	0
336	1	104	14	-1	599	303	5.4	29	ABaraaapaa	297	73	0	0		0	0	0	0	0
337	1	39	256	-1	539	224	22.6	30	ABarpapaap	214	-102	0	0		0	0	0	0	0
338	1	286	200	-1	460	145	13.3	28	ABprpaaapa	275	-639	0	0		0	0	0	0	0
339	1	273	25	-1	268	234	15.7	32	Eplaa	324	1088	0	0		0	0	0	0	0
340	1	309	254	-1	528	403	20.9	38	ABalapappp	293	485	0	0		0	0	0	0	0
341	1	335	242	-1	582	249	25.2	31	ABarpapaaa	197	0	0	0		0	0	0	0	0
342	1	151	99	-1	650	239	9.4	32	ABalaapaap	303	-1161	0	0		0	0	0	0	0
343	0	227	-1	-1	279	228	18.5	32		280	-738	0	0		0	0	0	0	0
344	1	259	314	-1	345	358	15.2	32	Daaa	297	-730	0	0		0	0	0	0	0
345	1	124	81	-1	393	92	10.5	32	ABprppapaa	316	858	0	0		0	0	0	0	0
346	1	281	318	-1	479	336	4.3	23	ABalpappap	59	0	0	0		0	0	0	0	0
347	1	25	297	-1	178	299	9.8	41	Cappp	-38	0	0	0		0	0	0	0	0
348	1	87	335	-1	497	194	22.0	28	ABarpappaa	95	0	0	0		0	0	0	0	0
349	1	331	347	-1	264	274	24.4	36	ABarppapa	359	1199	0	0		0	0	0	0	0
