# Supplementary material for: The AP-2 Transcription Factor APTF-2 Is Required for Neuroblast and Epidermal Morphogenesis in Caenorhabditis elegans Embryogenesis
Source: PLoS Genet. 2016 May 13;12(5):e1006048. doi: 10.1371/journal.pgen.1006048 (PMC4866721; doi:10.1371/journal.pgen.1006048)
Supplement: S6 Text — (ZIP) [file pgen.1006048.s034.zip › nuclei/t138-nuclei]

1	1	131	254	-1	420	320	5.7	33	ABalpapppp	221	0	0	0		0	0	0	0	0
2	1	135	77	-1	598	197	8.8	29	ABarapppaa	267	0	0	0		0	0	0	0	0
3	1	101	160	-1	295	414	16.2	34	ABplaapppp	275	395	0	0		0	0	0	0	0
4	1	87	292	-1	475	426	15.2	30	ABplpaapaa	245	728	0	0		0	0	0	0	0
5	1	326	344	-1	470	363	17.0	29	MSapappa	270	38	0	0		0	0	0	0	0
6	1	58	140	-1	183	247	22.4	37	Caaaa	352	497	0	0		0	0	0	0	0
7	1	245	216	-1	289	89	8.4	30	ABprpppaaa	282	18	0	0		0	0	0	0	0
8	1	113	23	-1	433	316	9.9	30	MSaapaaa	266	-315	0	0		0	0	0	0	0
9	1	22	243	-1	260	332	11.3	35	Capaa	336	517	0	0		0	0	0	0	0
10	1	259	126	-1	242	96	6.8	29	ABprpppaap	258	-514	0	0		0	0	0	0	0
11	1	290	350	-1	570	426	13.3	31	ABalppaaap	238	189	0	0		0	0	0	0	0
12	1	162	9	-1	278	225	22.4	33	ABarppaapp	334	-149	0	0		0	0	0	0	0
13	0	240	-1	-1	654	266	13.6	24		292	0	0	0		0	0	0	0	0
14	1	336	257	-1	598	306	5.5	29	ABaraaapaa	350	0	0	0		0	0	0	0	0
15	1	313	198	-1	520	326	24.0	31	ABplaaaapa	277	-236	0	0		0	0	0	0	0
16	1	201	270	-1	342	299	12.5	33	Ealpa	320	-404	0	0		0	0	0	0	0
17	1	51	62	-1	521	323	11.1	32	ABaraapapa	393	0	0	0		0	0	0	0	0
18	1	81	274	-1	248	413	12.4	29	ABplppappa	266	301	0	0		0	0	0	0	0
19	1	173	213	-1	415	294	23.3	34	ABarpaappa	316	221	0	0		0	0	0	0	0
20	1	297	113	-1	504	122	16.6	31	ABpraaappp	120	0	0	0		0	0	0	0	0
21	1	228	35	-1	414	455	13.2	31	ABplpaaapa	37	0	0	0		0	0	0	0	0
22	1	142	226	-1	593	174	12.5	28	ABpraaaaaa	173	0	0	0		0	0	0	0	0
23	1	286	259	-1	596	195	16.2	31	ABalaapppp	46	0	0	0		0	0	0	0	0
24	1	302	205	-1	307	142	23.8	33	ABarpppapa	280	124	0	0		0	0	0	0	0
25	1	339	32	-1	269	234	16.3	34	Eplaa	346	461	0	0		0	0	0	0	0
26	1	111	106	-1	458	410	18.4	30	ABalpppppa	306	-121	0	0		0	0	0	0	0
27	1	8	199	-1	497	263	9.9	32	ABaraapppa	314	-459	0	0		0	0	0	0	0
28	1	265	7	-1	396	239	4.3	27	MSpapapa	166	0	0	0		0	0	0	0	0
29	1	26	27	-1	553	170	14.3	30	ABpraaapaa	292	122	0	0		0	0	0	0	0
30	1	334	16	-1	118	242	21.7	39	Caaap	397	157	0	0		0	0	0	0	0
31	1	309	342	-1	295	209	13.6	36	Earpp	356	184	0	0		0	0	0	0	0
32	1	229	10	-1	648	367	13.6	32	ABalaaapal	139	0	0	0		0	0	0	0	0
33	1	67	12	-1	202	389	11.5	30	ABplppappp	-168	0	0	0		0	0	0	0	0
34	1	205	139	-1	480	324	7.6	29	ABalpapppa	442	0	0	0		0	0	0	0	0
35	1	2	99	-1	112	182	10.5	30	Cpappd	260	-6	0	0		0	0	0	0	0
36	1	159	15	-1	641	297	12.5	29	ABalaaaarr	206	0	0	0		0	0	0	0	0
37	1	63	184	-1	406	135	6.3	29	ABprpapapa	291	294	0	0		0	0	0	0	0
38	1	88	55	-1	200	375	8.6	29	ABplpppaap	263	94	0	0		0	0	0	0	0
39	1	11	252	-1	512	406	16.5	31	ABalppppaa	-24	0	0	0		0	0	0	0	0
40	1	304	271	-1	362	406	9.1	30	ABplpapaap	290	-200	0	0		0	0	0	0	0
41	1	311	233	-1	247	157	16.8	33	Epraa	335	599	0	0		0	0	0	0	0
42	1	303	6	-1	155	193	9.7	34	Eprpp	341	941	0	0		0	0	0	0	0
43	1	148	135	-1	530	132	11.2	29	ABpraaaapp	285	-770	0	0		0	0	0	0	0
44	1	249	230	-1	239	393	9.3	28	ABplpppaaa	180	0	0	0		0	0	0	0	0
45	1	70	88	-1	571	181	20.5	33	ABpraapaap	300	-631	0	0		0	0	0	0	0
46	1	180	242	-1	446	123	7.5	31	ABarappapp	269	-299	0	0		0	0	0	0	0
47	1	320	244	-1	357	75	20.5	29	ABprapaapa	278	-194	0	0		0	0	0	0	0
48	1	153	156	-1	473	105	17.2	29	ABprpaappa	91	0	0	0		0	0	0	0	0
49	1	136	315	-1	156	154	24.4	35	Cpaapa	345	223	0	0		0	0	0	0	0
50	1	327	317	-1	292	150	4.5	29	ABprpapppp	268	1099	0	0		0	0	0	0	0
51	1	279	14	-1	484	453	19.5	31	ABalpppapp	355	0	0	0		0	0	0	0	0
52	1	7	333	-1	360	215	16.8	34	Earap	338	734	0	0		0	0	0	0	0
53	0	-1	-1	-1	629	201	10.7	25		201	551	0	0		0	0	0	0	0
54	1	181	339	-1	484	156	5.3	30	ABarappapa	172	0	0	0		0	0	0	0	0
55	1	150	100	-1	324	71	16.2	31	ABprapaapp	300	117	0	0		0	0	0	0	0
56	1	233	53	-1	573	274	6.4	30	ABaraaapap	301	196	0	0		0	0	0	0	0
57	1	104	212	-1	566	155	10.6	28	ABpraaaapa	168	0	0	0		0	0	0	0	0
58	1	13	148	-1	508	332	14.7	32	MSaaapaa	318	416	0	0		0	0	0	0	0
59	1	30	120	-1	320	428	11.0	28	ABplppapaa	123	0	0	0		0	0	0	0	0
60	1	299	103	-1	497	226	22.4	29	ABarpapapa	288	431	0	0		0	0	0	0	0
61	1	115	136	-1	480	147	8.5	32	ABarappppp	119	0	0	0		0	0	0	0	0
62	1	107	44	-1	580	160	17.0	29	ABpraaaaap	261	589	0	0		0	0	0	0	0
63	1	80	247	-1	578	212	6.6	30	ABaraaappp	262	-62	0	0		0	0	0	0	0
64	1	1	129	-1	460	187	7.4	29	ABprpapaaa	262	122	0	0		0	0	0	0	0
65	1	62	63	-1	603	336	11.4	32	ABalpaapaa	286	309	0	0		0	0	0	0	0
66	1	185	229	-1	577	387	5.1	28	ABalpaaaap	276	269	0	0		0	0	0	0	0
67	1	235	115	-1	655	350	9.8	29	ABalaaaarl	261	93	0	0		0	0	0	0	0
68	1	237	81	-1	586	302	8.7	28	ABaraapaaa	284	141	0	0		0	0	0	0	0
69	1	238	2	-1	523	171	7.7	30	ABarappppa	252	-211	0	0		0	0	0	0	0
70	1	24	132	251	448	370	11.5	32	MSapaap	234	1710	0	0		0	0	0	0	0
71	1	114	306	-1	623	224	16.3	32	ABalaapppa	367	0	0	0		0	0	0	0	0
72	1	39	282	-1	645	366	16.2	29	ABalapaaaa	50	0	0	0		0	0	0	0	0
73	1	124	73	-1	604	240	5.7	28	ABaraaappa	241	0	0	0		0	0	0	0	0
74	1	179	165	-1	572	241	5.1	27	ABarapaaaa	208	0	0	0		0	0	0	0	0
75	1	133	107	-1	543	259	5.4	29	ABarapaapa	719	0	0	0		0	0	0	0	0
76	1	305	177	-1	552	393	19.2	30	ABalapappa	279	-326	0	0		0	0	0	0	0
77	1	100	239	-1	156	310	21.6	37	ABarppapp	369	224	0	0		0	0	0	0	0
78	1	294	194	-1	336	163	5.0	31	ABprpapppa	304	156	0	0		0	0	0	0	0
79	1	89	134	-1	209	372	21.5	34	ABplapappa	178	0	0	0		0	0	0	0	0
80	1	83	152	-1	439	394	22.6	31	ABplaapapp	319	99	0	0		0	0	0	0	0
81	1	345	237	-1	396	94	10.6	31	ABprppapaa	316	519	0	0		0	0	0	0	0
82	1	165	193	-1	543	160	20.5	30	ABpraapapa	274	376	0	0		0	0	0	0	0
83	1	262	70	-1	418	99	17.9	33	ABpraapppa	317	210	0	0		0	0	0	0	0
84	1	105	185	-1	535	294	8.2	30	ABaraapaap	347	0	0	0		0	0	0	0	0
85	1	25	225	-1	434	92	13.8	29	ABprpaappp	-15	0	0	0		0	0	0	0	0
86	1	241	58	-1	362	282	5.5	30	MSaapapp	267	1405	0	0		0	0	0	0	0
87	1	5	188	-1	659	327	15.6	28	ABalaaapar	271	-320	0	0		0	0	0	0	0
88	1	84	11	-1	310	380	22.0	31	ABplapaapa	302	698	0	0		0	0	0	0	0
89	1	31	42	-1	506	159	21.0	32	ABpraapapp	303	136	0	0		0	0	0	0	0
90	1	44	316	-1	263	314	17.3	35	Dapp	348	1095	0	0		0	0	0	0	0
91	1	38	56	-1	173	354	20.1	31	ABplapappp	268	309	0	0		0	0	0	0	0
92	1	97	266	-1	462	447	12.1	30	ABplpaaaaa	-174	0	0	0		0	0	0	0	0
93	1	123	133	-1	241	76	21.2	30	ABprapapaa	281	-798	0	0		0	0	0	0	0
94	1	57	218	-1	479	230	6.8	27	ABarapappa	85	0	0	0		0	0	0	0	0
95	1	68	117	-1	581	278	12.1	30	ABaraappaa	87	0	0	0		0	0	0	0	0
96	0	-1	-1	-1	407	108	14.1	25		478	0	0	0		0	0	0	0	0
97	1	329	24	-1	446	131	16.4	29	ABprpaapap	281	232	0	0		0	0	0	0	0
98	1	206	187	-1	583	287	22.8	33	ABarpaaaaa	265	30	0	0		0	0	0	0	0
99	1	342	289	-1	652	245	9.4	32	ABalaapaap	295	443	0	0		0	0	0	0	0
100	1	78	221	-1	218	132	5.0	29	ABprpppapa	296	95	0	0		0	0	0	0	0
101	1	50	214	-1	185	85	11.3	29	ABprapappp	401	0	0	0		0	0	0	0	0
102	1	213	5	-1	275	101	22.7	36	ABarppppa	357	-106	0	0		0	0	0	0	0
103	1	118	96	-1	556	420	9.4	32	ABalpaappp	-51	0	0	0		0	0	0	0	0
104	1	29	255	-1	520	356	4.7	28	ABalpaaapp	-83	0	0	0		0	0	0	0	0
105	1	46	51	-1	420	423	11.4	31	ABplpaaaap	10	0	0	0		0	0	0	0	0
106	1	99	61	-1	543	269	11.5	30	ABaraappap	30	0	0	0		0	0	0	0	0
107	1	129	90	-1	381	104	7.5	29	ABprppaapa	240	638	0	0		0	0	0	0	0
108	1	121	210	-1	543	216	4.6	26	ABarapaaap	379	0	0	0		0	0	0	0	0
109	1	151	190	-1	506	233	4.7	28	ABarapapaa	348	0	0	0		0	0	0	0	0
110	0	-1	-1	-1	174	241	25.5	30		251	-359	0	0		0	0	0	0	0
111	1	116	47	-1	193	247	16.2	37	Eplap	360	-68	0	0		0	0	0	0	0
112	1	143	48	-1	420	167	7.9	30	ABprpapaap	301	-797	0	0		0	0	0	0	0
113	1	59	312	-1	513	216	10.3	30	MSppaap	268	568	0	0		0	0	0	0	0
114	1	40	334	-1	263	219	8.5	30	Z2	371	0	0	0		0	0	0	0	0
115	1	42	114	-1	665	297	16.8	29	ABalaaappl	258	585	0	0		0	0	0	0	0
116	1	14	280	-1	391	429	8.7	28	ABplpapaaa	284	43	0	0		0	0	0	0	0
117	1	155	256	-1	606	217	21.0	30	ABpraapaaa	-3	0	0	0		0	0	0	0	0
118	1	261	89	-1	496	434	11.7	31	ABalppaapp	237	113	0	0		0	0	0	0	0
119	1	128	102	-1	370	80	15.5	31	ABpraapppp	314	-238	0	0		0	0	0	0	0
120	1	278	262	-1	420	248	17.0	28	Earaa	270	899	0	0		0	0	0	0	0
121	1	48	232	-1	347	82	11.4	29	ABprppapap	94	0	0	0		0	0	0	0	0
122	1	76	285	-1	511	385	4.6	31	ABalpapaap	210	0	0	0		0	0	0	0	0
123	1	273	101	-1	464	259	13.8	31	MSpaapap	276	40	0	0		0	0	0	0	0
124	1	91	49	-1	619	274	8.0	28	ABaraaaaap	208	0	0	0		0	0	0	0	0
125	1	15	108	-1	558	179	7.8	29	ABarapppap	74	0	0	0		0	0	0	0	0
126	1	310	22	-1	562	349	24.4	32	ABplaaaaaa	313	22	0	0		0	0	0	0	0
127	1	322	222	-1	404	170	11.7	32	MSpppap	293	42	0	0		0	0	0	0	0
128	1	35	66	-1	619	387	16.6	30	ABalapaaap	279	-94	0	0		0	0	0	0	0
129	1	157	298	-1	434	193	12.9	33	MSpppaa	269	561	0	0		0	0	0	0	0
130	1	161	75	-1	349	227	12.5	34	Earpa	341	1026	0	0		0	0	0	0	0
131	1	195	98	-1	387	359	17.2	34	MSapppa	343	996	0	0		0	0	0	0	0
132	1	307	116	-1	330	365	6.7	29	ABplpapapp	254	137	0	0		0	0	0	0	0
133	1	332	335	-1	569	220	20.0	30	ABalappppa	252	976	0	0		0	0	0	0	0
134	1	17	207	-1	509	174	10.6	30	ABprpaaaaa	304	450	0	0		0	0	0	0	0
135	1	280	172	-1	377	179	5.1	28	ABprpappap	252	1602	0	0		0	0	0	0	0
136	1	258	33	-1	325	189	23.0	35	ABarppaapa	347	470	0	0		0	0	0	0	0
137	1	154	1	-1	451	211	23.3	28	ABarpapapp	213	-638	0	0		0	0	0	0	0
138	1	52	338	-1	242	75	13.5	30	ABprappaap	279	608	0	0		0	0	0	0	0
139	1	56	39	-1	552	391	23.6	32	ABplaapaaa	287	-660	0	0		0	0	0	0	0
140	1	221	21	-1	659	283	10.8	25	ABalaapaaa	132	0	0	0		0	0	0	0	0
141	0	71	-1	-1	322	431	15.5	24		201	303	0	0		0	0	0	0	0
142	1	85	127	-1	265	169	23.6	33	ABarpppapp	325	1054	0	0		0	0	0	0	0
143	1	12	3	-1	306	200	6.5	35	MSpappp	-1	0	0	0		0	0	0	0	0
144	1	298	41	-1	409	134	21.6	31	ABprapaaaa	304	777	0	0		0	0	0	0	0
145	1	281	261	-1	336	126	15.2	32	Dppa	311	280	0	0		0	0	0	0	0
146	1	315	326	-1	334	253	17.5	35	Ealap	349	-111	0	0		0	0	0	0	0
147	1	147	269	-1	454	165	17.2	29	ABprpaapaa	262	199	0	0		0	0	0	0	0
148	1	318	340	-1	211	201	6.7	35	Cppap	342	1129	0	0		0	0	0	0	0
149	1	109	111	-1	492	116	20.3	29	ABpraappaa	259	956	0	0		0	0	0	0	0
150	1	247	92	-1	371	444	15.4	30	ABplpaappp	266	0	0	0		0	0	0	0	0
151	1	177	97	-1	98	146	14.0	39	Cpapa	392	1573	0	0		0	0	0	0	0
152	1	323	220	-1	502	400	24.0	33	ABplaapaap	328	747	0	0		0	0	0	0	0
153	1	285	104	-1	279	328	22.8	33	ABplapapaa	312	681	0	0		0	0	0	0	0
154	1	172	310	-1	268	360	5.3	32	ABplpapppp	136	0	0	0		0	0	0	0	0
155	1	145	286	-1	199	85	19.6	30	ABprapapap	304	209	0	0		0	0	0	0	0
156	1	324	105	-1	395	346	10.7	31	MSappaa	230	0	0	0		0	0	0	0	0
157	1	130	95	-1	483	391	6.6	29	ABalpapapa	238	819	0	0		0	0	0	0	0
158	1	96	311	-1	628	243	19.3	31	Nuc121_20_611_255	253	-368	0	0		0	0	0	0	0
159	1	108	141	-1	281	416	11.8	28	ABplppapap	105	0	0	0		0	0	0	0	0
160	1	4	228	-1	637	341	19.4	31	ABalappaap	261	216	0	0		0	0	0	0	0
161	1	169	112	-1	199	118	7.8	28	ABprapppap	333	0	0	0		0	0	0	0	0
162	1	254	281	-1	338	106	7.4	29	ABprppaapp	290	44	0	0		0	0	0	0	0
163	1	27	76	-1	220	175	23.3	38	Cpaaa	387	-364	0	0		0	0	0	0	0
164	1	218	137	-1	166	112	18.8	36	ABarppppp	366	-766	0	0		0	0	0	0	0
165	1	222	203	-1	185	76	16.0	30	ABprapappa	303	-504	0	0		0	0	0	0	0
166	1	127	329	-1	269	116	6.4	30	ABprppppap	283	0	0	0		0	0	0	0	0
167	1	9	265	-1	526	207	20.8	28	ABalappppp	273	333	0	0		0	0	0	0	0
168	1	202	336	-1	353	335	3.7	27	ABplpappap	265	687	0	0		0	0	0	0	0
169	0	37	-1	-1	172	320	8.7	25		369	0	0	0		0	0	0	0	0
170	1	103	80	-1	450	418	8.5	30	ABalppappa	445	0	0	0		0	0	0	0	0
171	1	93	170	-1	274	399	8.2	29	ABplppaapp	79	0	0	0		0	0	0	0	0
172	1	248	341	-1	224	201	16.4	35	Eprap	334	348	0	0		0	0	0	0	0
173	0	263	-1	-1	409	222	13.7	28		274	499	0	0		0	0	0	0	0
174	1	146	69	-1	149	110	12.2	29	ABprappapp	268	-132	0	0		0	0	0	0	0
175	1	193	161	-1	239	394	18.4	31	ABplappaaa	-42	0	0	0		0	0	0	0	0
176	1	10	264	-1	572	376	12.9	29	MSapaaaa	235	-33	0	0		0	0	0	0	0
177	1	66	293	-1	274	83	10.7	29	ABprppappp	279	688	0	0		0	0	0	0	0
178	1	45	68	-1	131	317	7.5	29	ABplappppp	261	-101	0	0		0	0	0	0	0
179	1	293	253	-1	457	327	22.4	32	ABplaaaapp	323	-994	0	0		0	0	0	0	0
180	1	141	166	-1	231	283	8.7	34	Capap	340	75	0	0		0	0	0	0	0
181	1	182	64	-1	640	387	10.5	29	ABalaaaala	251	282	0	0		0	0	0	0	0
182	1	287	180	-1	534	450	16.1	30	ABalpppaap	258	174	0	0		0	0	0	0	0
183	1	230	290	-1	642	282	20.0	31	ABalappap	308	-780	0	0		0	0	0	0	0
184	1	132	72	-1	515	151	14.6	28	ABpraaapap	111	0	0	0		0	0	0	0	0
185	1	117	128	-1	260	164	9.3	37	Cppaa	361	-88	0	0		0	0	0	0	0
186	1	55	151	-1	360	425	12.5	32	ABplppaaaa	352	0	0	0		0	0	0	0	0
187	1	239	332	-1	585	413	19.4	30	ABalapaapp	281	125	0	0		0	0	0	0	0
188	0	120	-1	-1	622	366	20.6	29		-39	0	0	0		0	0	0	0	0
189	1	77	85	-1	381	293	9.3	32	MSaapaap	9	0	0	0		0	0	0	0	0
190	1	212	60	-1	609	306	11.9	28	ABaraaaapa	367	0	0	0		0	0	0	0	0
191	1	167	234	-1	468	317	11.6	29	ABaraapapp	294	1385	0	0		0	0	0	0	0
192	1	268	302	-1	596	346	7.4	28	ABalpaapapa	452	0	0	0		0	0	0	0	0
193	1	95	337	-1	634	327	8.4	28	ABaraaaaaa	281	79	0	0		0	0	0	0	0
194	1	32	235	-1	306	114	6.1	27	ABprppppaa	268	855	0	0		0	0	0	0	0
195	1	204	18	-1	363	163	19.5	33	MSppppp	334	-871	0	0		0	0	0	0	0
196	1	125	29	-1	499	314	18.7	31	MSaaaapp	320	-1005	0	0		0	0	0	0	0
197	1	72	318	-1	405	299	17.6	33	Ealaa	330	563	0	0		0	0	0	0	0
198	1	102	163	-1	431	268	5.9	29	MSpapaaa	-91	0	0	0		0	0	0	0	0
199	1	219	46	-1	156	352	11.4	30	ABplapppap	252	0	0	0		0	0	0	0	0
200	1	338	121	-1	460	149	13.4	28	ABprpaaapa	937	0	0	0		0	0	0	0	0
201	1	126	50	-1	543	152	17.4	31	ABpraaappa	162	0	0	0		0	0	0	0	0
202	1	23	167	-1	183	351	6.5	30	ABplpppapa	265	86	0	0		0	0	0	0	0
203	1	138	38	-1	315	76	10.5	29	ABprppappa	-64	0	0	0		0	0	0	0	0
204	1	244	149	-1	71	255	11.6	37	Caapp	364	-24	0	0		0	0	0	0	0
205	1	60	305	-1	538	328	17.6	32	MSaaaapa	316	-1520	0	0		0	0	0	0	0
206	1	256	301	-1	225	110	16.4	30	ABprappapa	309	-726	0	0		0	0	0	0	0
207	1	242	138	-1	610	379	7.4	30	ABalpaaaaa	-250	0	0	0		0	0	0	0	0
208	1	110	169	-1	239	367	6.5	29	ABplppppaa	228	403	0	0		0	0	0	0	0
209	1	330	322	-1	459	266	23.4	35	ABarpaapap	313	-509	0	0		0	0	0	0	0
210	1	34	78	-1	395	367	6.1	34	ABplpappaa	339	-888	0	0		0	0	0	0	0
211	0	296	-1	-1	603	431	14.2	30		221	382	0	0		0	0	0	0	0
212	1	214	283	-1	609	283	20.3	31	ABalapppaa	154	0	0	0		0	0	0	0	0
213	1	215	324	-1	539	290	23.0	28	ABarpaaapa	285	270	0	0		0	0	0	0	0
214	1	64	84	-1	497	363	8.7	29	ABalpappaa	259	-661	0	0		0	0	0	0	0
215	1	317	175	-1	355	358	22.7	30	ABplapaaaa	265	-255	0	0		0	0	0	0	0
216	1	16	328	-1	498	202	17.1	29	MSppappa	222	450	0	0		0	0	0	0	0
217	1	65	17	-1	387	419	17.5	31	ABplpaappa	226	0	0	0		0	0	0	0	0
218	1	234	125	-1	412	162	16.1	26	MSppppa	218	-345	0	0		0	0	0	0	0
219	1	243	231	-1	412	413	7.2	29	ABalppappp	334	0	0	0		0	0	0	0	0
220	1	217	192	-1	497	275	5.8	32	ABarapaapp	321	55	0	0		0	0	0	0	0
221	1	224	182	-1	360	212	6.1	30	MSpapapp	282	-219	0	0		0	0	0	0	0
222	1	75	320	-1	600	411	12.0	31	ABalaaaalp	35	0	0	0		0	0	0	0	0
223	1	208	59	-1	595	272	15.1	30	MSpaaaaa	282	-388	0	0		0	0	0	0	0
224	1	252	186	-1	601	386	19.4	30	ABalapaapa	-94	0	0	0		0	0	0	0	0
225	1	289	153	-1	557	356	4.8	29	ABalpaaapa	286	195	0	0		0	0	0	0	0
226	1	295	8	-1	510	251	13.5	28	MSpaapaa	101	0	0	0		0	0	0	0	0
227	1	190	123	-1	109	164	18.7	35	Cpaapp	319	233	0	0		0	0	0	0	0
228	1	282	325	-1	470	258	3.6	31	ABarapapap	298	163	0	0		0	0	0	0	0
229	1	176	118	-1	463	112	12.4	29	ABprpaaapp	260	47	0	0		0	0	0	0	0
230	1	149	308	-1	227	308	5.5	30	ABplpppppa	281	-842	0	0		0	0	0	0	0
231	1	49	79	-1	394	253	23.3	34	ABarpaappp	326	510	0	0		0	0	0	0	0
232	1	209	71	-1	398	240	8.7	34	MSpapaap	286	340	0	0		0	0	0	0	0
233	1	19	109	-1	97	228	6.4	30	Cpappv	277	-982	0	0		0	0	0	0	0
234	1	271	208	-1	219	337	24.4	35	ABplapapap	347	467	0	0		0	0	0	0	0
235	1	269	145	-1	546	272	15.8	34	MSpaaaap	327	-563	0	0		0	0	0	0	0
236	1	33	25	-1	449	275	10.5	29	ABaraapppp	386	0	0	0		0	0	0	0	0
237	1	300	54	-1	422	330	19.4	28	MSapappp	270	930	0	0		0	0	0	0	0
238	1	220	52	-1	612	343	14.8	29	MSaaaaaa	87	0	0	0		0	0	0	0	0
239	1	275	236	-1	200	391	15.5	31	ABplappaap	300	-928	0	0		0	0	0	0	0
240	1	21	279	-1	160	308	4.4	29	Cppppp	255	50	0	0		0	0	0	0	0
241	1	210	83	-1	436	140	10.5	31	ABprppaaaa	304	-167	0	0		0	0	0	0	0
242	1	341	343	-1	577	253	24.5	34	ABarpapaaa	157	0	0	0		0	0	0	0	0
243	1	189	348	-1	299	254	13.3	35	Ealpp	341	-663	0	0		0	0	0	0	0
244	1	79	215	-1	448	130	21.0	32	ABpraappap	571	0	0	0		0	0	0	0	0
245	1	198	196	-1	430	435	16.6	29	ABplpaapap	98	0	0	0		0	0	0	0	0
246	1	168	248	-1	639	242	12.5	30	ABalaappap	271	-1160	0	0		0	0	0	0	0
247	1	319	227	-1	312	353	4.6	31	ABplpapppa	280	103	0	0		0	0	0	0	0
248	1	119	124	-1	81	248	17.4	38	Caapa	-18	0	0	0		0	0	0	0	0
249	1	43	246	-1	340	154	11.7	32	Dpap	305	77	0	0		0	0	0	0	0
250	1	226	178	-1	585	351	20.4	30	ABalapapap	266	139	0	0		0	0	0	0	0
251	1	47	258	-1	216	164	13.6	35	Eprpa	341	1352	0	0		0	0	0	0	0
252	0	291	-1	-1	199	164	4.4	24		193	825	0	0		0	0	0	0	0
253	1	253	330	-1	232	169	4.4	28	ABprpppppp	208	0	0	0		0	0	0	0	0
254	1	340	173	-1	528	413	21.4	34	ABalapappp	306	475	0	0		0	0	0	0	0
255	1	192	347	-1	559	317	22.3	29	ABarpaaaap	245	-441	0	0		0	0	0	0	0
256	1	337	299	-1	544	227	23.4	33	ABarpapaap	89	0	0	0		0	0	0	0	0
257	1	36	309	-1	527	208	13.7	28	MSppapaa	70	0	0	0		0	0	0	0	0
258	1	98	74	-1	404	451	19.7	30	ABplaappaa	254	12	0	0		0	0	0	0	0
259	1	16	291	-1	459	215	17.7	28	MSppappp	250	-179	0	0		0	0	0	0	0
260	0	272	-1	-1	519	451	11.0	25		-22	0	0	0		0	0	0	0	0
261	1	306	57	-1	229	341	7.2	30	ABplppppap	333	0	0	0		0	0	0	0	0
262	1	203	45	-1	555	319	13.4	28	ABaraaaapp	334	0	0	0		0	0	0	0	0
263	1	266	91	-1	439	221	4.8	31	ABarapappp	246	0	0	0		0	0	0	0	0
264	1	211	158	-1	404	398	20.4	33	ABalpppppp	136	0	0	0		0	0	0	0	0
265	1	274	275	-1	293	356	16.5	34	Dapa	318	-202	0	0		0	0	0	0	0
266	1	137	143	-1	176	129	5.2	29	ABprappppp	263	78	0	0		0	0	0	0	0
267	1	314	294	-1	307	345	12.5	32	Daap	318	417	0	0		0	0	0	0	0
268	1	6	204	-1	511	358	25.0	32	ABplaaaaap	319	1098	0	0		0	0	0	0	0
269	1	191	263	-1	465	423	23.5	31	ABplaapapa	17	0	0	0		0	0	0	0	0
270	1	20	272	-1	334	237	22.5	35	ABarppaaap	325	916	0	0		0	0	0	0	0
271	1	227	181	-1	520	371	12.6	29	MSapaaap	289	904	0	0		0	0	0	0	0
272	1	207	87	-1	644	268	16.5	32	ABalaaappr	318	-438	0	0		0	0	0	0	0
273	1	267	179	-1	438	307	14.5	33	MSaaapp	291	0	0	0		0	0	0	0	0
274	1	328	154	-1	128	275	6.6	29	Cppppa	334	0	0	0		0	0	0	0	0
275	1	170	323	-1	490	212	13.5	29	MSppapap	263	-291	0	0		0	0	0	0	0
276	1	236	189	-1	466	356	22.9	26	ABplaaapaa	166	0	0	0		0	0	0	0	0
277	1	184	202	-1	380	110	21.3	30	ABprapaaap	-46	0	0	0		0	0	0	0	0
278	1	144	171	-1	532	329	7.1	28	ABalpaapapp	266	795	0	0		0	0	0	0	0
279	1	316	122	-1	449	364	5.5	29	ABalpapapp	430	0	0	0		0	0	0	0	0
280	0	122	-1	-1	497	195	24.1	28		236	-420	0	0		0	0	0	0	0
281	1	284	277	-1	200	296	4.5	29	ABplpppppp	-201	0	0	0		0	0	0	0	0
282	1	160	295	-1	459	169	23.7	30	ABarpappap	291	665	0	0		0	0	0	0	0
283	1	225	303	-1	290	316	6.6	36	MSaappp	300	-338	0	0		0	0	0	0	0
284	1	276	191	-1	382	149	14.7	30	Dpaa	302	555	0	0		0	0	0	0	0
285	1	3	86	-1	592	409	8.0	30	ABalpaappa	281	346	0	0		0	0	0	0	0
286	1	187	168	-1	581	323	16.7	31	MSaaaaap	303	364	0	0		0	0	0	0	0
287	1	246	345	-1	364	405	22.0	34	ABplaappap	322	-224	0	0		0	0	0	0	0
288	1	250	288	-1	489	407	19.8	31	ABalppppap	284	-417	0	0		0	0	0	0	0
289	1	174	20	-1	135	352	9.3	29	ABplappppa	235	-428	0	0		0	0	0	0	0
290	1	61	307	-1	141	250	11.7	22	Eplpp	146	-858	0	0		0	0	0	0	0
291	1	86	313	-1	327	304	4.5	30	MSaappa	288	625	0	0		0	0	0	0	0
292	1	216	174	-1	315	402	7.7	27	ABplppaapa	288	0	0	0		0	0	0	0	0
293	0	69	-1	-1	232	175	20.5	31		216	784	0	0		0	0	0	0	0
294	1	270	34	-1	188	353	15.3	29	ABplapppaa	24	0	0	0		0	0	0	0	0
295	1	321	65	-1	108	307	13.5	30	ABplappapp	287	8	0	0		0	0	0	0	0
296	1	251	349	-1	452	411	5.2	30	ABalppapap	296	1044	0	0		0	0	0	0	0
297	1	347	260	-1	174	301	10.3	42	Cappp	274	0	0	0		0	0	0	0	0
298	1	264	319	-1	212	302	14.1	36	Cappa	-241	0	0	0		0	0	0	0	0
299	1	308	219	-1	155	238	6.4	34	Cpppa	337	902	0	0		0	0	0	0	0
300	1	200	331	-1	368	149	7.2	31	ABprpapapp	261	45	0	0		0	0	0	0	0
301	1	171	287	-1	398	282	4.4	27	MSaapapa	264	-87	0	0		0	0	0	0	0
302	1	112	40	-1	551	220	11.3	28	MSppaaap	332	0	0	0		0	0	0	0	0
303	1	312	146	-1	139	349	16.5	31	ABplappapa	235	0	0	0		0	0	0	0	0
304	1	175	250	-1	595	240	11.8	28	MSppaaaa	227	-75	0	0		0	0	0	0	0
305	1	288	241	-1	256	159	5.7	31	ABprpppppa	252	147	0	0		0	0	0	0	0
306	1	255	223	-1	585	259	20.8	30	ABalapppap	274	-29	0	0		0	0	0	0	0
307	1	283	142	-1	335	111	22.8	36	ABarpppaa	535	0	0	0		0	0	0	0	0
308	1	139	200	-1	271	390	20.4	33	ABplapaapp	-22	0	0	0		0	0	0	0	0
309	1	194	110	-1	385	337	23.1	32	ABplaaappa	307	124	0	0		0	0	0	0	0
310	1	301	276	-1	499	291	23.4	30	ABarpaaapp	258	-510	0	0		0	0	0	0	0
311	1	277	206	-1	463	275	18.1	32	MSpaaapp	327	447	0	0		0	0	0	0	0
312	1	140	278	-1	355	265	25.1	31	ABarppaaaa	231	915	0	0		0	0	0	0	0
313	1	18	28	-1	286	72	15.6	30	ABprappaaa	300	-1085	0	0		0	0	0	0	0
314	1	344	31	-1	345	356	15.4	32	Daaa	307	846	0	0		0	0	0	0	0
315	1	73	94	-1	234	88	10.3	28	ABprapppaa	28	0	0	0		0	0	0	0	0
316	1	197	240	-1	560	436	17.0	32	ABalpppaaa	306	-439	0	0		0	0	0	0	0
317	1	166	284	-1	487	382	13.5	29	MSapapaa	277	-28	0	0		0	0	0	0	0
318	1	346	197	-1	472	329	4.4	31	ABalpappap	311	-46	0	0		0	0	0	0	0
319	1	257	67	-1	542	394	7.5	30	ABalpapaaa	250	0	0	0		0	0	0	0	0
320	1	186	183	-1	427	176	4.5	30	ABprpappaa	306	1098	0	0		0	0	0	0	0
321	1	333	30	-1	292	141	14.8	34	Dppp	340	-614	0	0		0	0	0	0	0
322	1	90	43	-1	509	434	8.3	31	ABalppapaa	290	224	0	0		0	0	0	0	0
323	1	183	304	-1	381	158	24.3	35	ABarpapppp	-268	0	0	0		0	0	0	0	0
324	1	92	321	-1	210	227	12.4	35	Eplpa	351	-627	0	0		0	0	0	0	0
325	1	158	249	-1	361	352	11.4	32	MSappap	216	0	0	0		0	0	0	0	0
326	1	178	82	-1	361	394	6.3	31	ABplpapapa	-79	0	0	0		0	0	0	0	0
327	1	163	327	-1	428	365	15.5	30	MSapapap	292	-21	0	0		0	0	0	0	0
328	1	196	238	-1	461	322	17.1	32	MSaaapap	257	107	0	0		0	0	0	0	0
329	0	-1	-1	-1	465	353	25.3	31		251	-1023	0	0		0	0	0	0	0
330	1	152	159	-1	503	452	16.3	31	ABalpppapa	283	1107	0	0		0	0	0	0	0
331	1	134	217	-1	423	182	22.5	30	ABarpapppa	-9	0	0	0		0	0	0	0	0
332	1	260	37	-1	520	194	5.1	29	ABarappaaa	29	0	0	0		0	0	0	0	0
333	1	82	296	-1	626	203	13.2	33	ABalaapapp	334	1166	0	0		0	0	0	0	0
334	1	106	300	-1	477	196	4.1	28	ABarappaap	248	-644	0	0		0	0	0	0	0
335	1	348	93	-1	493	197	21.7	25	ABarpappaa	89	0	0	0		0	0	0	0	0
336	1	199	176	-1	417	363	24.0	34	ABplaaapap	290	-550	0	0		0	0	0	0	0
337	1	164	211	-1	517	257	18.2	32	MSpaaapa	321	-400	0	0		0	0	0	0	0
338	1	231	119	-1	629	314	16.5	26	ABalappaaa	228	-1056	0	0		0	0	0	0	0
339	1	28	267	-1	323	312	19.2	36	MSapppp	364	175	0	0		0	0	0	0	0
340	1	188	131	-1	164	110	8.7	28	ABprappppa	163	0	0	0		0	0	0	0	0
341	1	223	4	-1	320	239	4.4	32	MSpappa	320	417	0	0		0	0	0	0	0
342	1	232	155	-1	331	419	20.5	33	ABplaapppa	335	2070	0	0		0	0	0	0	0
343	1	94	150	-1	484	155	12.4	35	ABprpaaaap	270	98	0	0		0	0	0	0	0
344	1	325	346	-1	512	257	24.4	32	ABarpaapaa	323	785	0	0		0	0	0	0	0
345	1	331	201	-1	337	304	24.2	35	ABplaaappp	356	-983	0	0		0	0	0	0	0
346	1	54	164	-1	329	337	21.5	31	ABplapaaap	98	0	0	0		0	0	0	0	0
347	1	349	19	-1	264	269	24.3	39	ABarppapa	394	1221	0	0		0	0	0	0	0
348	1	41	297	-1	406	428	14.2	28	ABplpaaapp	301	0	0	0		0	0	0	0	0
349	1	156	273	-1	317	271	7.6	29	Z3	-201	0	0	0		0	0	0	0	0
