# Supplementary material for: The AP-2 Transcription Factor APTF-2 Is Required for Neuroblast and Epidermal Morphogenesis in Caenorhabditis elegans Embryogenesis
Source: PLoS Genet. 2016 May 13;12(5):e1006048. doi: 10.1371/journal.pgen.1006048 (PMC4866721; doi:10.1371/journal.pgen.1006048)
Supplement: S6 Text — (ZIP) [file pgen.1006048.s034.zip › nuclei/t139-nuclei]

1	1	137	39	-1	451	209	22.4	31	ABarpapapp	282	404	0	0		0	0	0	0	0
2	1	69	163	-1	525	177	7.7	32	ABarappppa	325	687	0	0		0	0	0	0	0
3	1	143	13	-1	306	197	6.7	35	MSpappp	-22	0	0	0		0	0	0	0	0
4	1	341	12	-1	321	237	4.5	31	MSpappa	315	-611	0	0		0	0	0	0	0
5	1	102	323	-1	280	101	22.6	37	ABarppppa	350	-221	0	0		0	0	0	0	0
6	1	42	311	-1	155	190	9.7	33	Eprpp	339	-69	0	0		0	0	0	0	0
7	1	28	155	-1	396	241	4.1	26	MSpapapa	118	0	0	0		0	0	0	0	0
8	1	226	23	-1	508	253	13.6	28	MSpaapaa	134	0	0	0		0	0	0	0	0
9	1	12	70	-1	275	229	21.9	32	ABarppaapp	325	413	0	0		0	0	0	0	0
10	1	32	37	-1	647	368	13.5	31	ABalaaapal	130	0	0	0		0	0	0	0	0
11	1	88	92	-1	305	381	22.2	31	ABplapaapa	283	-988	0	0		0	0	0	0	0
12	1	33	90	-1	202	386	11.3	30	ABplppappp	463	0	0	0		0	0	0	0	0
13	0	169	-1	-1	175	323	8.5	24		391	0	0	0		0	0	0	0	0
14	1	51	1	-1	485	453	19.1	33	ABalpppapp	320	78	0	0		0	0	0	0	0
15	1	36	69	-1	640	301	12.1	29	ABalaaaarr	226	-129	0	0		0	0	0	0	0
16	1	30	121	-1	110	241	21.6	40	Caaap	-189	0	0	0		0	0	0	0	0
17	1	217	285	-1	388	423	17.5	31	ABplpaappa	302	110	0	0		0	0	0	0	0
18	1	195	158	-1	363	165	19.6	34	MSppppp	332	916	0	0		0	0	0	0	0
19	1	347	337	-1	265	268	23.9	42	ABarppapa	238	0	0	0		0	0	0	0	0
20	1	289	67	-1	139	352	8.8	28	ABplappppa	278	769	0	0		0	0	0	0	0
21	1	140	26	-1	660	285	11.0	25	ABalaapaaa	129	0	0	0		0	0	0	0	0
22	1	126	137	-1	563	348	24.7	33	ABplaaaaaa	332	186	0	0		0	0	0	0	0
23	1	8	227	-1	430	317	10.0	30	MSaapaaa	312	0	0	0		0	0	0	0	0
24	1	97	29	-1	447	133	16.4	29	ABprpaapap	268	1154	0	0		0	0	0	0	0
25	1	236	197	-1	447	272	10.7	30	ABaraapppp	34	0	0	0		0	0	0	0	0
26	0	-1	-1	-1	658	264	13.5	25		-11	0	0	0		0	0	0	0	0
27	1	29	62	-1	552	175	14.1	29	ABpraaapaa	-21	0	0	0		0	0	0	0	0
28	1	313	103	-1	288	71	15.6	29	ABprappaaa	265	884	0	0		0	0	0	0	0
29	1	196	268	-1	498	317	19.1	32	MSaaaapp	315	106	0	0		0	0	0	0	0
30	1	321	100	-1	292	142	15.2	34	Dppp	344	-560	0	0		0	0	0	0	0
31	1	314	335	-1	344	354	15.7	32	Daaa	284	-118	0	0		0	0	0	0	0
32	1	25	334	-1	264	232	16.6	35	Eplaa	353	-475	0	0		0	0	0	0	0
33	1	136	187	-1	327	188	23.5	35	ABarppaapa	350	-483	0	0		0	0	0	0	0
34	1	294	164	-1	183	352	15.1	29	ABplapppaa	297	-911	0	0		0	0	0	0	0
35	1	21	167	-1	415	454	13.1	30	ABplpaaapa	262	1280	0	0		0	0	0	0	0
36	0	188	-1	-1	622	368	20.4	28		-39	0	0	0		0	0	0	0	0
37	1	332	159	-1	522	199	5.0	28	ABarappaaa	243	334	0	0		0	0	0	0	0
38	1	203	95	-1	318	77	10.9	29	ABprppappa	267	532	0	0		0	0	0	0	0
39	1	139	296	-1	550	395	23.7	32	ABplaapaaa	-74	0	0	0		0	0	0	0	0
40	1	302	232	-1	550	220	10.8	28	MSppaaap	329	0	0	0		0	0	0	0	0
41	1	144	88	-1	409	138	21.5	31	ABprapaaaa	251	1360	0	0		0	0	0	0	0
42	1	89	129	-1	510	156	21.3	32	ABpraapapp	288	1059	0	0		0	0	0	0	0
43	1	322	32	-1	508	434	8.1	30	ABalppapaa	307	167	0	0		0	0	0	0	0
44	1	62	192	-1	583	162	16.7	29	ABpraaaaap	-39	0	0	0		0	0	0	0	0
45	1	262	235	-1	554	326	13.6	28	ABaraaaapp	252	-609	0	0		0	0	0	0	0
46	1	199	86	-1	159	352	11.3	30	ABplapppap	-139	0	0	0		0	0	0	0	0
47	1	111	275	-1	189	245	16.1	35	Eplap	359	100	0	0		0	0	0	0	0
48	1	112	279	-1	422	164	7.8	29	ABprpapaap	254	-561	0	0		0	0	0	0	0
49	1	124	8	-1	614	276	8.2	27	ABaraaaaap	205	0	0	0		0	0	0	0	0
50	1	201	87	-1	542	149	16.7	31	ABpraaappa	288	-195	0	0		0	0	0	0	0
51	1	105	260	-1	417	424	11.3	31	ABplpaaaap	312	619	0	0		0	0	0	0	0
52	1	238	94	-1	613	342	14.9	28	MSaaaaaa	78	0	0	0		0	0	0	0	0
53	1	56	217	-1	566	274	7.0	31	ABaraaapap	303	-311	0	0		0	0	0	0	0
54	1	237	282	-1	419	335	19.2	29	MSapappp	279	302	0	0		0	0	0	0	0
55	1	38	249	-1	195	377	8.2	30	ABplpppaap	270	744	0	0		0	0	0	0	0
56	1	91	273	-1	168	354	19.9	31	ABplapappp	282	328	0	0		0	0	0	0	0
57	1	261	161	-1	229	341	7.4	29	ABplppppap	59	0	0	0		0	0	0	0	0
58	1	86	267	-1	364	283	5.7	29	MSaapapp	261	152	0	0		0	0	0	0	0
59	1	223	115	-1	589	275	15.3	30	MSpaaaaa	25	0	0	0		0	0	0	0	0
60	1	190	241	-1	611	302	12.4	27	ABaraaaapa	318	0	0	0		0	0	0	0	0
61	1	106	77	-1	541	268	11.8	31	ABaraappap	311	174	0	0		0	0	0	0	0
62	1	17	303	-1	517	327	11.2	31	ABaraapapa	312	76	0	0		0	0	0	0	0
63	1	65	16	-1	602	337	11.4	31	ABalpaapaa	5	0	0	0		0	0	0	0	0
64	1	181	21	-1	639	387	10.5	28	ABalaaaala	278	428	0	0		0	0	0	0	0
65	1	295	45	-1	103	306	12.6	30	ABplappapp	299	-229	0	0		0	0	0	0	0
66	1	128	299	-1	618	381	16.4	30	ABalapaaap	269	855	0	0		0	0	0	0	0
67	1	319	190	-1	543	394	7.5	30	ABalpapaaa	264	242	0	0		0	0	0	0	0
68	1	178	117	-1	130	317	7.4	28	ABplappppp	284	270	0	0		0	0	0	0	0
69	1	174	128	-1	149	110	12.0	29	ABprappapp	290	455	0	0		0	0	0	0	0
70	1	83	42	-1	419	100	17.7	31	ABpraapppa	102	0	0	0		0	0	0	0	0
71	1	232	290	-1	397	242	8.7	32	MSpapaap	355	0	0	0		0	0	0	0	0
72	1	184	14	-1	513	156	14.4	28	ABpraaapap	128	0	0	0		0	0	0	0	0
73	1	73	20	-1	602	244	5.4	28	ABaraaappa	270	198	0	0		0	0	0	0	0
74	1	258	30	-1	402	451	19.7	28	ABplaappaa	20	0	0	0		0	0	0	0	0
75	1	130	171	-1	348	228	12.5	34	Earpa	122	0	0	0		0	0	0	0	0
76	1	163	152	-1	223	179	23.0	38	Cpaaa	385	-1120	0	0		0	0	0	0	0
77	1	2	207	-1	599	199	8.4	30	ABarapppaa	-56	0	0	0		0	0	0	0	0
78	1	210	203	-1	389	364	6.0	33	ABplpappaa	331	-246	0	0		0	0	0	0	0
79	1	231	185	-1	397	250	23.4	35	ABarpaappp	329	158	0	0		0	0	0	0	0
80	1	170	54	-1	449	419	8.6	31	ABalppappa	303	122	0	0		0	0	0	0	0
81	1	68	305	-1	583	305	9.1	28	ABaraapaaa	281	-23	0	0		0	0	0	0	0
82	1	326	113	-1	358	390	6.4	30	ABplpapapa	257	0	0	0		0	0	0	0	0
83	1	241	84	-1	443	140	10.5	30	ABprppaaaa	-151	0	0	0		0	0	0	0	0
84	1	214	247	-1	498	363	8.5	28	ABalpappaa	263	1630	0	0		0	0	0	0	0
85	1	189	184	-1	381	291	9.7	32	MSaapaap	325	165	0	0		0	0	0	0	0
86	1	285	46	-1	588	410	8.1	30	ABalpaappa	-2	0	0	0		0	0	0	0	0
87	1	272	347	-1	647	268	16.2	33	ABalaaappr	333	196	0	0		0	0	0	0	0
88	1	45	160	-1	573	180	20.5	32	ABpraapaap	0	0	0	0		0	0	0	0	0
89	1	118	348	-1	494	441	11.6	28	ABalppaapp	186	-218	0	0		0	0	0	0	0
90	1	107	22	-1	383	104	7.7	29	ABprppaapa	237	-298	0	0		0	0	0	0	0
91	1	263	17	-1	437	221	5.0	31	ABarapappp	243	0	0	0		0	0	0	0	0
92	1	150	316	-1	374	443	15.4	33	ABplpaappp	320	378	0	0		0	0	0	0	0
93	1	335	315	-1	497	194	22.1	26	ABarpappaa	178	427	0	0		0	0	0	0	0
94	1	315	240	-1	232	86	10.5	28	ABprapppaa	51	0	0	0		0	0	0	0	0
95	1	157	281	-1	480	389	7.0	28	ABalpapapa	267	-218	0	0		0	0	0	0	0
96	1	103	31	-1	556	428	9.5	32	ABalpaappp	-35	0	0	0		0	0	0	0	0
97	1	151	344	-1	96	147	14.5	39	Cpapa	391	-133	0	0		0	0	0	0	0
98	1	131	102	-1	386	361	17.2	34	MSapppa	327	512	0	0		0	0	0	0	0
99	1	35	181	-1	113	175	10.5	31	Cpappd	317	-104	0	0		0	0	0	0	0
100	1	55	189	-1	327	74	16.3	30	ABprapaapp	290	752	0	0		0	0	0	0	0
101	1	123	218	-1	463	260	13.7	31	MSpaapap	307	20	0	0		0	0	0	0	0
102	1	119	50	-1	374	81	15.7	32	ABpraapppp	118	0	0	0		0	0	0	0	0
103	1	60	269	-1	499	227	22.5	29	ABarpapapa	265	1284	0	0		0	0	0	0	0
104	1	153	179	-1	270	330	22.9	33	ABplapapaa	334	-300	0	0		0	0	0	0	0
105	1	156	199	-1	390	345	10.7	31	MSappaa	313	-287	0	0		0	0	0	0	0
106	1	26	226	-1	458	409	18.2	30	ABalpppppa	291	75	0	0		0	0	0	0	0
107	1	75	302	-1	538	262	5.5	29	ABarapaapa	408	0	0	0		0	0	0	0	0
108	1	125	119	-1	556	177	7.0	30	ABarapppap	269	155	0	0		0	0	0	0	0
109	1	233	58	-1	97	229	6.2	30	Cpappv	279	961	0	0		0	0	0	0	0
110	1	309	339	-1	380	341	23.4	33	ABplaaappa	328	41	0	0		0	0	0	0	0
111	1	149	19	-1	494	116	20.2	29	ABpraappaa	17	0	0	0		0	0	0	0	0
112	1	161	60	-1	205	117	7.7	28	ABprapppap	267	123	0	0		0	0	0	0	0
113	1	20	75	-1	508	125	16.6	32	ABpraaappp	294	114	0	0		0	0	0	0	0
114	1	115	215	-1	660	298	16.6	29	ABalaaappl	230	596	0	0		0	0	0	0	0
115	1	67	223	-1	651	353	10.1	29	ABalaaaarl	104	0	0	0		0	0	0	0	0
116	1	132	231	-1	326	368	6.6	28	ABplpapapp	289	593	0	0		0	0	0	0	0
117	1	95	9	-1	578	281	12.0	30	ABaraappaa	74	0	0	0		0	0	0	0	0
118	1	229	131	-1	465	118	12.4	29	ABprpaaapp	78	0	0	0		0	0	0	0	0
119	1	338	177	-1	628	319	16.8	27	ABalappaaa	231	0	0	0		0	0	0	0	0
120	1	59	28	-1	320	428	10.9	29	ABplppapaa	-75	0	0	0		0	0	0	0	0
121	1	200	230	-1	464	150	13.5	29	ABprpaaapa	-149	0	0	0		0	0	0	0	0
122	1	279	195	-1	447	368	5.6	30	ABalpapapp	300	568	0	0		0	0	0	0	0
123	1	227	245	-1	108	165	19.2	34	Cpaapp	346	559	0	0		0	0	0	0	0
124	1	248	342	-1	81	252	17.4	38	Caapa	-232	0	0	0		0	0	0	0	0
125	1	218	73	-1	417	170	16.8	30	MSppppa	303	-205	0	0		0	0	0	0	0
126	1	10	25	-1	245	94	7.3	29	ABprpppaap	262	745	0	0		0	0	0	0	0
127	1	142	143	-1	265	169	23.6	33	ABarpppapp	303	-814	0	0		0	0	0	0	0
128	1	185	287	-1	261	162	9.4	36	Cppaa	110	0	0	0		0	0	0	0	0
129	1	64	27	-1	460	187	7.2	28	ABprpapaaa	-194	0	0	0		0	0	0	0	0
130	0	96	-1	-1	411	111	13.9	24		170	0	0	0		0	0	0	0	0
131	1	340	147	-1	171	111	8.6	28	ABprappppa	257	162	0	0		0	0	0	0	0
132	1	70	4	-1	465	371	10.4	27	MSapaapa	205	151	0	0		0	0	0	0	0
133	1	93	214	-1	240	74	21.2	31	ABprapapaa	302	-168	0	0		0	0	0	0	0
134	1	79	98	-1	205	370	21.3	32	ABplapappa	-224	0	0	0		0	0	0	0	0
135	1	43	134	-1	529	133	11.4	30	ABpraaaapp	539	0	0	0		0	0	0	0	0
136	1	61	186	-1	483	145	7.9	32	ABarappppp	314	1377	0	0		0	0	0	0	0
137	1	164	225	-1	165	113	18.7	35	ABarppppp	312	-317	0	0		0	0	0	0	0
138	1	207	169	-1	606	380	7.0	29	ABalpaaaaa	266	1263	0	0		0	0	0	0	0
139	1	34	253	-1	477	324	7.7	29	ABalpapppa	102	0	0	0		0	0	0	0	0
140	1	6	321	-1	179	248	22.4	36	Caaaa	365	1240	0	0		0	0	0	0	0
141	1	159	56	-1	280	417	11.6	28	ABplppapap	259	56	0	0		0	0	0	0	0
142	1	307	325	-1	340	109	22.8	35	ABarpppaa	352	-250	0	0		0	0	0	0	0
143	1	266	270	-1	182	132	5.5	28	ABprappppp	267	104	0	0		0	0	0	0	0
144	0	173	-1	-1	410	224	13.6	29		230	732	0	0		0	0	0	0	0
145	1	235	145	-1	542	277	15.9	33	MSpaaaap	-195	0	0	0		0	0	0	0	0
146	1	303	83	-1	133	350	15.8	31	ABplappapa	293	-399	0	0		0	0	0	0	0
147	0	312	-1	-1	342	240	26.6	34		328	735	0	0		0	0	0	0	0
148	1	58	278	-1	506	333	14.8	33	MSaaapaa	330	512	0	0		0	0	0	0	0
149	1	204	99	-1	71	251	11.5	36	Caapp	354	1751	0	0		0	0	0	0	0
150	1	343	196	-1	485	160	11.7	35	ABprpaaaap	271	405	0	0		0	0	0	0	0
151	1	186	228	-1	355	430	12.5	32	ABplppaaaa	268	0	0	0		0	0	0	0	0
152	1	80	331	-1	442	394	22.5	32	ABplaapapp	297	-604	0	0		0	0	0	0	0
153	1	225	272	-1	555	361	5.1	29	ABalpaaapa	274	966	0	0		0	0	0	0	0
154	1	274	322	-1	127	281	6.7	28	Cppppa	246	23	0	0		0	0	0	0	0
155	1	342	308	-1	329	421	20.3	33	ABplaapppa	328	948	0	0		0	0	0	0	0
156	1	48	320	-1	476	105	17.1	29	ABprpaappa	46	0	0	0		0	0	0	0	0
157	0	211	-1	-1	606	428	14.3	30		353	0	0	0		0	0	0	0	0
158	1	264	327	-1	411	397	20.4	33	ABalpppppp	332	-28	0	0		0	0	0	0	0
159	1	330	34	-1	504	449	16.2	32	ABalpppapa	126	0	0	0		0	0	0	0	0
160	1	3	233	-1	292	416	16.4	34	ABplaapppp	95	0	0	0		0	0	0	0	0
161	1	175	149	-1	238	394	17.9	31	ABplappaaa	307	338	0	0		0	0	0	0	0
162	0	141	-1	-1	316	430	15.4	24		-9	0	0	0		0	0	0	0	0
163	1	198	122	-1	431	268	6.0	28	MSpapaaa	3	0	0	0		0	0	0	0	0
164	1	346	204	-1	322	338	21.6	30	ABplapaaap	255	-330	0	0		0	0	0	0	0
165	1	74	79	-1	570	245	5.2	27	ABarapaaaa	233	843	0	0		0	0	0	0	0
166	1	180	229	-1	228	282	8.5	34	Capap	347	17	0	0		0	0	0	0	0
167	1	202	345	-1	183	351	6.4	30	ABplpppapa	273	405	0	0		0	0	0	0	0
168	1	286	138	-1	578	325	16.9	31	MSaaaaap	291	-250	0	0		0	0	0	0	0
169	1	208	183	-1	237	368	6.0	27	ABplppppaa	97	0	0	0		0	0	0	0	0
170	1	171	125	-1	272	398	7.8	28	ABplppaapp	88	0	0	0		0	0	0	0	0
171	1	278	246	-1	531	326	6.5	28	ABalpaapapp	237	-189	0	0		0	0	0	0	0
172	1	135	208	-1	375	176	5.3	29	ABprpappap	274	684	0	0		0	0	0	0	0
173	1	254	248	-1	525	421	21.5	33	ABalapappp	322	-457	0	0		0	0	0	0	0
174	1	292	156	-1	311	403	7.8	28	ABplppaapa	237	674	0	0		0	0	0	0	0
175	1	215	65	-1	348	358	22.3	30	ABplapaaaa	306	-971	0	0		0	0	0	0	0
176	1	336	312	-1	413	362	24.3	33	ABplaaapap	331	312	0	0		0	0	0	0	0
177	1	76	81	-1	546	392	19.4	30	ABalapappa	302	239	0	0		0	0	0	0	0
178	1	250	254	-1	587	350	20.6	30	ABalapapap	300	452	0	0		0	0	0	0	0
179	1	273	220	-1	436	309	14.7	33	MSaaapp	280	-211	0	0		0	0	0	0	0
180	1	182	93	-1	536	448	15.5	30	ABalpppaap	262	196	0	0		0	0	0	0	0
181	1	271	222	-1	521	375	12.6	28	MSapaaap	236	-551	0	0		0	0	0	0	0
182	1	221	174	-1	365	213	6.3	30	MSpapapp	390	0	0	0		0	0	0	0	0
183	1	320	198	-1	422	180	4.4	31	ABprpappaa	142	0	0	0		0	0	0	0	0
184	1	37	48	-1	405	137	6.5	29	ABprpapapa	230	104	0	0		0	0	0	0	0
185	1	84	193	-1	537	301	9.1	30	ABaraapaap	-104	0	0	0		0	0	0	0	0
186	1	224	120	-1	605	391	19.9	31	ABalapaapa	244	-93	0	0		0	0	0	0	0
187	1	98	43	-1	586	290	22.6	31	ABarpaaaaa	245	-1259	0	0		0	0	0	0	0
188	1	87	74	-1	659	326	15.5	28	ABalaaapar	308	0	0	0		0	0	0	0	0
189	1	276	40	-1	461	358	23.7	27	ABplaaapaa	255	-462	0	0		0	0	0	0	0
190	1	109	209	-1	507	236	4.7	28	ABarapapaa	262	49	0	0		0	0	0	0	0
191	1	284	148	-1	383	153	15.0	31	Dpaa	299	551	0	0		0	0	0	0	0
192	1	220	212	-1	493	278	6.3	32	ABarapaapp	303	287	0	0		0	0	0	0	0
193	1	82	191	-1	540	159	19.8	32	ABpraapapa	392	0	0	0		0	0	0	0	0
194	1	78	153	-1	337	160	5.3	31	ABprpapppa	251	-174	0	0		0	0	0	0	0
195	0	53	-1	-1	630	204	10.4	24		203	-700	0	0		0	0	0	0	0
196	1	245	72	-1	428	439	16.6	30	ABplpaapap	299	-416	0	0		0	0	0	0	0
197	1	318	188	-1	470	334	4.4	31	ABalpappap	313	97	0	0		0	0	0	0	0
198	1	15	288	-1	522	324	24.1	31	ABplaaaapa	276	-868	0	0		0	0	0	0	0
199	1	27	162	-1	496	265	10.0	33	ABaraapppa	312	-531	0	0		0	0	0	0	0
200	1	308	310	-1	270	393	20.4	33	ABplapaapp	331	365	0	0		0	0	0	0	0
201	1	345	276	-1	332	309	23.7	35	ABplaaappp	350	400	0	0		0	0	0	0	0
202	1	277	126	-1	384	110	20.8	29	ABprapaaap	71	0	0	0		0	0	0	0	0
203	1	165	166	-1	182	76	15.7	30	ABprapappa	377	0	0	0		0	0	0	0	0
204	1	268	216	-1	513	357	24.6	31	ABplaaaaap	318	637	0	0		0	0	0	0	0
205	1	24	139	-1	309	145	24.0	33	ABarpppapa	333	264	0	0		0	0	0	0	0
206	1	311	262	-1	466	274	18.2	33	MSpaaapp	469	0	0	0		0	0	0	0	0
207	1	134	57	-1	512	175	10.5	31	ABprpaaaaa	377	0	0	0		0	0	0	0	0
208	1	234	110	-1	213	337	24.2	34	ABplapapap	311	1934	0	0		0	0	0	0	0
209	0	110	-1	-1	186	255	26.4	30		467	0	0	0		0	0	0	0	0
210	1	108	52	-1	540	220	4.6	27	ABarapaaap	93	0	0	0		0	0	0	0	0
211	1	337	68	-1	515	257	18.3	32	MSpaaapa	292	-484	0	0		0	0	0	0	0
212	1	57	44	-1	566	160	10.5	29	ABpraaaapa	251	-91	0	0		0	0	0	0	0
213	1	19	326	-1	414	296	23.5	35	ABarpaappa	350	178	0	0		0	0	0	0	0
214	1	101	78	-1	186	86	11.4	29	ABprapappp	64	0	0	0		0	0	0	0	0
215	1	244	10	-1	449	129	20.7	32	ABpraappap	287	355	0	0		0	0	0	0	0
216	1	7	257	-1	296	87	8.4	30	ABprpppaaa	272	-294	0	0		0	0	0	0	0
217	1	331	333	-1	426	180	22.9	30	ABarpapppa	-170	0	0	0		0	0	0	0	0
218	1	94	61	-1	479	231	6.8	28	ABarapappa	258	424	0	0		0	0	0	0	0
219	1	299	300	-1	155	239	6.2	36	Cpppa	239	1212	0	0		0	0	0	0	0
220	1	152	157	-1	497	400	23.9	33	ABplaapaap	325	234	0	0		0	0	0	0	0
221	1	100	41	-1	222	132	5.2	29	ABprpppapa	293	103	0	0		0	0	0	0	0
222	1	127	221	-1	405	173	11.6	33	MSpppap	311	-285	0	0		0	0	0	0	0
223	1	306	237	-1	587	265	20.7	31	ABalapppap	311	317	0	0		0	0	0	0	0
224	0	329	-1	-1	459	358	25.9	33		335	130	0	0		0	0	0	0	0
225	1	85	200	-1	438	96	13.5	30	ABprpaappp	256	947	0	0		0	0	0	0	0
226	1	22	104	-1	595	174	12.0	28	ABpraaaaaa	187	0	0	0		0	0	0	0	0
227	1	247	172	-1	312	351	4.4	31	ABplpapppa	313	213	0	0		0	0	0	0	0
228	1	160	274	-1	640	340	20.2	30	ABalappaap	261	214	0	0		0	0	0	0	0
229	1	66	202	-1	577	392	5.3	28	ABalpaaaap	229	0	0	0		0	0	0	0	0
230	1	44	141	-1	237	390	8.9	27	ABplpppaaa	217	0	0	0		0	0	0	0	0
231	1	219	297	-1	411	411	7.3	30	ABalppappp	140	0	0	0		0	0	0	0	0
232	1	121	111	-1	352	84	11.5	28	ABprppapap	288	-229	0	0		0	0	0	0	0
233	1	41	3	-1	250	161	16.9	34	Epraa	341	814	0	0		0	0	0	0	0
234	1	191	96	-1	463	319	11.5	30	ABaraapapp	265	-478	0	0		0	0	0	0	0
235	1	194	252	-1	305	112	6.4	28	ABprppppaa	244	541	0	0		0	0	0	0	0
236	1	239	178	-1	198	391	15.6	30	ABplappaap	283	0	0	0		0	0	0	0	0
237	1	81	173	-1	395	96	10.6	32	ABprppapaa	290	0	0	0		0	0	0	0	0
238	1	328	280	-1	457	321	17.2	32	MSaaapap	281	671	0	0		0	0	0	0	0
239	1	77	205	-1	151	311	21.6	37	ABarppapp	354	-860	0	0		0	0	0	0	0
240	1	316	109	-1	559	436	17.5	32	ABalpppaaa	290	96	0	0		0	0	0	0	0
241	1	305	343	-1	258	162	6.4	31	ABprpppppa	295	96	0	0		0	0	0	0	0
242	1	46	130	-1	446	122	7.3	30	ABarappapp	323	0	0	0		0	0	0	0	0
243	1	9	112	-1	259	336	11.4	35	Capaa	362	0	0	0		0	0	0	0	0
244	1	47	49	-1	363	75	20.4	29	ABprapaapa	-198	0	0	0		0	0	0	0	0
245	0	260	-1	-1	516	449	11.2	24		316	0	0	0		0	0	0	0	0
246	1	249	108	-1	342	159	11.9	32	Dpap	370	0	0	0		0	0	0	0	0
247	1	63	97	-1	580	214	6.3	30	ABaraaappp	252	0	0	0		0	0	0	0	0
248	1	246	123	-1	643	239	12.3	31	ABalaappap	288	88	0	0		0	0	0	0	0
249	1	325	18	-1	358	351	11.4	32	MSappap	285	839	0	0		0	0	0	0	0
250	1	304	283	-1	597	242	11.6	28	MSppaaaa	226	1485	0	0		0	0	0	0	0
251	1	70	319	-1	428	366	12.0	28	MSapaapp	151	0	0	0		0	0	0	0	0
252	1	39	114	-1	512	406	16.4	30	ABalppppaa	288	1154	0	0		0	0	0	0	0
253	1	179	182	-1	457	329	22.6	32	ABplaaaapp	313	-57	0	0		0	0	0	0	0
254	1	1	328	-1	421	321	6.1	34	ABalpapppp	310	-188	0	0		0	0	0	0	0
255	1	104	105	-1	520	357	4.6	29	ABalpaaapp	288	214	0	0		0	0	0	0	0
256	1	117	165	-1	607	217	21.0	31	ABpraapaaa	275	-1136	0	0		0	0	0	0	0
257	1	14	124	-1	597	303	5.9	28	ABaraaapaa	51	0	0	0		0	0	0	0	0
258	1	251	2	-1	216	166	13.6	35	Eprpa	341	104	0	0		0	0	0	0	0
259	1	23	180	-1	599	196	16.1	31	ABalaapppp	261	35	0	0		0	0	0	0	0
260	1	297	211	-1	171	301	10.4	39	Cappp	376	-649	0	0		0	0	0	0	0
261	1	145	336	-1	337	126	15.3	31	Dppa	318	529	0	0		0	0	0	0	0
262	1	120	242	-1	417	247	18.3	30	Earaa	221	777	0	0		0	0	0	0	0
263	1	269	63	-1	462	426	23.4	32	ABplaapapa	83	0	0	0		0	0	0	0	0
264	1	176	135	-1	571	374	12.9	29	MSapaaaa	295	21	0	0		0	0	0	0	0
265	1	167	306	-1	528	207	20.4	28	ABalappppp	269	8	0	0		0	0	0	0	0
266	1	92	313	-1	460	444	12.0	30	ABplpaaaaa	147	0	0	0		0	0	0	0	0
267	1	339	329	-1	320	312	19.3	34	MSapppp	346	237	0	0		0	0	0	0	0
268	0	252	-1	-1	206	162	4.4	25		199	-436	0	0		0	0	0	0	0
269	1	147	127	-1	459	169	17.3	29	ABprpaapaa	297	385	0	0		0	0	0	0	0
270	1	16	101	-1	338	299	12.5	33	Ealpa	334	1134	0	0		0	0	0	0	0
271	1	40	255	-1	357	407	9.2	30	ABplpapaap	129	0	0	0		0	0	0	0	0
272	1	270	76	-1	337	240	22.3	33	ABarppaaap	335	-89	0	0		0	0	0	0	0
273	1	349	307	-1	319	274	7.5	27	Z3	288	0	0	0		0	0	0	0	0
274	1	18	64	-1	249	414	11.8	27	ABplppappa	263	-17	0	0		0	0	0	0	0
275	1	265	170	-1	287	354	16.2	34	Dapa	347	-305	0	0		0	0	0	0	0
276	1	310	38	-1	498	291	23.6	30	ABarpaaapp	300	139	0	0		0	0	0	0	0
277	1	281	294	-1	201	292	4.4	28	ABplpppppp	279	-171	0	0		0	0	0	0	0
278	1	312	309	-1	363	273	24.6	32	ABarppaaaa	326	213	0	0		0	0	0	0	0
279	1	240	243	-1	158	301	4.5	29	Cppppp	262	-891	0	0		0	0	0	0	0
280	1	116	219	-1	385	425	8.4	28	ABplpapaaa	241	-185	0	0		0	0	0	0	0
281	1	162	133	-1	340	102	7.7	28	ABprppaapp	268	-568	0	0		0	0	0	0	0
282	1	72	85	-1	649	360	16.6	29	ABalapaaaa	239	0	0	0		0	0	0	0	0
283	1	212	140	-1	611	282	20.1	31	ABalapppaa	248	-475	0	0		0	0	0	0	0
284	1	317	59	-1	483	384	13.4	29	MSapapaa	257	-389	0	0		0	0	0	0	0
285	1	122	256	-1	509	386	4.6	30	ABalpapaap	278	-768	0	0		0	0	0	0	0
286	1	155	265	-1	196	86	20.1	30	ABprapapap	296	434	0	0		0	0	0	0	0
287	1	301	116	-1	399	280	4.3	26	MSaapapa	221	351	0	0		0	0	0	0	0
288	1	288	5	-1	491	408	19.8	31	ABalppppap	215	0	0	0		0	0	0	0	0
289	1	99	11	-1	651	258	8.6	32	ABalaapaap	312	-262	0	0		0	0	0	0	0
290	1	183	136	-1	646	277	19.4	30	ABalappap	288	-766	0	0		0	0	0	0	0
291	1	259	324	-1	452	216	18.3	27	MSppappp	124	0	0	0		0	0	0	0	0
292	1	4	236	-1	474	421	15.3	30	ABplpaapaa	273	-1158	0	0		0	0	0	0	0
293	1	177	289	-1	275	81	11.0	30	ABprppappp	262	-589	0	0		0	0	0	0	0
294	1	267	35	-1	308	349	13.0	33	Daap	326	-747	0	0		0	0	0	0	0
295	1	282	53	-1	466	170	23.6	32	ABarpappap	-217	0	0	0		0	0	0	0	0
296	1	333	291	-1	625	203	13.2	33	ABalaapapp	333	-22	0	0		0	0	0	0	0
297	1	348	55	-1	407	427	14.1	27	ABplpaaapp	78	0	0	0		0	0	0	0	0
298	1	129	150	-1	434	193	12.9	33	MSpppaa	258	1183	0	0		0	0	0	0	0
299	1	256	271	-1	540	224	24.0	28	ABarpapaap	280	255	0	0		0	0	0	0	0
300	1	334	341	-1	477	200	4.2	28	ABarappaap	243	-308	0	0		0	0	0	0	0
301	1	206	340	-1	224	111	16.7	30	ABprappapa	280	98	0	0		0	0	0	0	0
302	1	192	330	-1	595	347	7.3	28	ABalpaapapa	140	0	0	0		0	0	0	0	0
303	1	283	151	-1	288	316	6.9	35	MSaappp	337	-355	0	0		0	0	0	0	0
304	1	323	80	-1	383	161	24.4	35	ABarpapppp	357	407	0	0		0	0	0	0	0
305	1	205	250	-1	534	329	17.7	32	MSaaaapa	324	397	0	0		0	0	0	0	0
306	1	71	106	-1	619	221	16.0	33	ABalaapppa	284	-260	0	0		0	0	0	0	0
307	1	290	251	-1	134	237	11.5	31	Eplpp	35	0	0	0		0	0	0	0	0
308	1	230	146	-1	228	308	5.4	31	ABplpppppa	-225	0	0	0		0	0	0	0	0
309	1	257	91	-1	528	211	13.7	29	MSppapaa	275	0	0	0		0	0	0	0	0
310	1	154	318	-1	268	359	5.4	31	ABplpapppp	231	117	0	0		0	0	0	0	0
311	1	158	264	-1	624	244	18.6	31	Nuc121_20_611_255	264	-73	0	0		0	0	0	0	0
312	1	113	82	-1	511	218	10.2	29	MSppaap	261	0	0	0		0	0	0	0	0
313	1	291	144	-1	323	302	4.5	31	MSaappa	272	325	0	0		0	0	0	0	0
314	0	293	-1	-1	227	180	21.0	30		297	840	0	0		0	0	0	0	0
315	1	49	234	-1	157	155	24.4	35	Cpaapa	347	460	0	0		0	0	0	0	0
316	1	90	206	-1	257	311	17.3	35	Dapp	305	156	0	0		0	0	0	0	0
317	1	50	266	-1	296	145	4.5	30	ABprpapppp	297	-407	0	0		0	0	0	0	0
318	1	197	89	-1	400	301	17.5	32	Ealaa	325	360	0	0		0	0	0	0	0
319	1	298	194	-1	213	303	13.6	35	Cappa	182	0	0	0		0	0	0	0	0
320	1	222	24	-1	598	415	11.6	32	ABalaaaalp	46	0	0	0		0	0	0	0	0
321	1	324	263	-1	210	228	12.3	34	Eplpa	713	0	0	0		0	0	0	0	0
322	1	209	213	-1	457	265	23.0	34	ABarpaapap	337	-653	0	0		0	0	0	0	0
323	1	275	259	-1	489	214	13.6	28	MSppapap	242	59	0	0		0	0	0	0	0
324	1	213	118	-1	539	295	22.8	27	ABarpaaapa	276	82	0	0		0	0	0	0	0
325	1	228	224	-1	471	258	3.6	31	ABarapapap	316	1154	0	0		0	0	0	0	0
326	1	146	292	-1	331	256	17.4	34	Ealap	347	1049	0	0		0	0	0	0	0
327	1	327	301	-1	427	367	15.4	31	MSapapap	302	294	0	0		0	0	0	0	0
328	1	216	284	-1	502	205	17.0	29	MSppappa	230	761	0	0		0	0	0	0	0
329	1	166	71	-1	268	117	6.6	28	ABprppppap	267	-16	0	0		0	0	0	0	0
330	1	253	295	-1	242	165	3.5	29	ABprpppppp	280	-205	0	0		0	0	0	0	0
331	1	300	176	-1	367	150	7.2	30	ABprpapapp	254	56	0	0		0	0	0	0	0
332	1	187	298	-1	580	408	21.1	29	ABalapaapp	263	-829	0	0		0	0	0	0	0
333	1	52	33	-1	357	215	16.5	35	Earap	336	402	0	0		0	0	0	0	0
334	1	114	66	-1	263	219	8.3	30	Z2	294	-248	0	0		0	0	0	0	0
335	1	133	338	-1	571	221	20.4	29	ABalappppa	271	359	0	0		0	0	0	0	0
336	1	168	277	-1	349	332	3.8	26	ABplpappap	176	0	0	0		0	0	0	0	0
337	1	193	51	-1	628	330	8.2	28	ABaraaaaaa	47	0	0	0		0	0	0	0	0
338	1	138	238	-1	242	78	14.0	30	ABprappaap	297	32	0	0		0	0	0	0	0
339	1	54	261	-1	484	161	4.8	30	ABarappapa	-22	0	0	0		0	0	0	0	0
340	1	148	36	-1	212	200	6.8	37	Cppap	374	-280	0	0		0	0	0	0	0
341	1	172	304	-1	221	201	16.3	33	Eprap	410	0	0	0		0	0	0	0	0
342	1	31	7	-1	293	209	13.7	36	Earpp	354	-836	0	0		0	0	0	0	0
343	1	242	168	-1	577	255	24.9	35	ABarpapaaa	-144	0	0	0		0	0	0	0	0
344	1	5	293	-1	477	364	17.3	29	MSapappa	273	71	0	0		0	0	0	0	0
345	1	287	317	-1	364	407	22.1	33	ABplaappap	334	111	0	0		0	0	0	0	0
346	1	344	175	-1	513	256	24.2	33	ABarpaapaa	286	-521	0	0		0	0	0	0	0
347	1	255	132	-1	562	320	22.1	28	ABarpaaaap	257	828	0	0		0	0	0	0	0
348	1	243	239	-1	299	254	12.7	35	Ealpp	354	-482	0	0		0	0	0	0	0
349	1	296	107	-1	449	415	5.5	31	ABalppapap	-81	0	0	0		0	0	0	0	0
350	1	11	47	-1	573	424	13.8	33	ABalppaaap	-164	0	0	0		0	0	0	0	0
351	0	280	-1	-1	496	192	25.5	30		-109	0	0	0		0	0	0	0	0
