# Supplementary material for: The AP-2 Transcription Factor APTF-2 Is Required for Neuroblast and Epidermal Morphogenesis in Caenorhabditis elegans Embryogenesis
Source: PLoS Genet. 2016 May 13;12(5):e1006048. doi: 10.1371/journal.pgen.1006048 (PMC4866721; doi:10.1371/journal.pgen.1006048)
Supplement: S6 Text — (ZIP) [file pgen.1006048.s034.zip › nuclei/t140-nuclei]

1	1	14	9	-1	482	454	18.8	33	ABalpppapp	318	0	0	0		0	0	0	0	0
2	1	258	133	-1	217	166	13.7	34	Eprpa	228	0	0	0		0	0	0	0	0
3	1	233	178	-1	249	161	16.7	34	Epraa	341	1671	0	0		0	0	0	0	0
4	1	132	264	-1	474	367	10.6	25	MSapaapa	195	762	0	0		0	0	0	0	0
5	1	288	243	-1	490	409	19.8	31	ABalppppap	288	-500	0	0		0	0	0	0	0
6	0	195	-1	-1	630	205	10.6	25		201	-54	0	0		0	0	0	0	0
7	1	342	90	-1	295	209	13.7	34	Earpp	455	0	0	0		0	0	0	0	0
8	1	49	52	-1	612	280	7.8	27	ABaraaaaap	185	0	0	0		0	0	0	0	0
9	1	117	320	-1	577	284	12.5	30	ABaraappaa	75	0	0	0		0	0	0	0	0
10	1	215	256	-1	450	129	20.7	32	ABpraappap	321	-945	0	0		0	0	0	0	0
11	1	289	40	-1	648	257	8.6	31	ABalaapaap	306	-1065	0	0		0	0	0	0	0
12	1	4	80	-1	324	234	4.5	31	MSpappa	-202	0	0	0		0	0	0	0	0
13	1	3	125	-1	310	193	6.7	35	MSpappp	318	599	0	0		0	0	0	0	0
14	1	72	144	-1	511	158	14.3	28	ABpraaapap	128	0	0	0		0	0	0	0	0
15	0	144	-1	-1	411	229	13.6	29		238	-216	0	0		0	0	0	0	0
16	1	63	126	-1	601	340	11.3	30	ABalpaapaa	344	0	0	0		0	0	0	0	0
17	1	91	38	-1	436	222	5.2	31	ABarapappp	229	0	0	0		0	0	0	0	0
18	1	249	260	-1	360	354	11.8	33	MSappap	291	168	0	0		0	0	0	0	0
19	1	111	26	-1	495	118	19.7	28	ABpraappaa	52	0	0	0		0	0	0	0	0
20	1	73	76	-1	605	251	5.1	29	ABaraaappa	-50	0	0	0		0	0	0	0	0
21	1	64	132	-1	634	393	10.5	29	ABalaaaala	49	0	0	0		0	0	0	0	0
22	1	90	44	-1	388	103	7.7	30	ABprppaapa	12	0	0	0		0	0	0	0	0
23	1	8	12	-1	507	247	13.6	29	MSpaapaa	247	470	0	0		0	0	0	0	0
24	1	320	11	-1	596	417	11.6	31	ABalaaaalp	285	9	0	0		0	0	0	0	0
25	1	126	297	-1	248	93	7.5	30	ABprpppaap	-184	0	0	0		0	0	0	0	0
26	1	21	329	-1	657	283	10.7	25	ABalaapaaa	127	0	0	0		0	0	0	0	0
27	1	129	65	-1	459	188	7.0	28	ABprpapaaa	270	1033	0	0		0	0	0	0	0
28	1	120	210	-1	317	425	11.2	28	ABplppapaa	227	0	0	0		0	0	0	0	0
29	1	24	155	-1	449	134	16.2	29	ABprpaapap	268	240	0	0		0	0	0	0	0
30	1	74	61	-1	403	452	19.6	29	ABplaappaa	253	-641	0	0		0	0	0	0	0
31	1	96	13	-1	552	428	9.2	31	ABalpaappp	-31	0	0	0		0	0	0	0	0
32	1	43	288	-1	505	430	8.1	30	ABalppapaa	268	-825	0	0		0	0	0	0	0
33	1	333	211	-1	357	220	16.3	35	Earap	357	-175	0	0		0	0	0	0	0
34	1	159	236	-1	504	449	15.6	31	ABalpppapa	267	99	0	0		0	0	0	0	0
35	1	294	233	-1	308	348	13.5	32	Daap	325	-1009	0	0		0	0	0	0	0
36	1	340	59	-1	213	201	6.8	36	Cppap	369	1264	0	0		0	0	0	0	0
37	1	10	267	-1	642	375	13.5	31	ABalaaapal	270	409	0	0		0	0	0	0	0
38	1	276	299	-1	489	291	24.0	30	ABarpaaapp	269	520	0	0		0	0	0	0	0
39	1	1	150	-1	450	209	21.7	32	ABarpapapp	318	134	0	0		0	0	0	0	0
40	1	189	261	-1	463	359	23.7	27	ABplaaapaa	269	466	0	0		0	0	0	0	0
41	1	221	18	-1	227	132	5.3	30	ABprpppapa	299	1507	0	0		0	0	0	0	0
42	1	70	98	-1	419	98	17.8	32	ABpraapppa	326	425	0	0		0	0	0	0	0
43	1	187	196	-1	587	295	21.9	26	ABarpaaaaa	187	331	0	0		0	0	0	0	0
44	1	212	225	-1	562	162	10.4	28	ABpraaaapa	281	1458	0	0		0	0	0	0	0
45	1	65	167	-1	103	303	12.4	31	ABplappapp	-230	0	0	0		0	0	0	0	0
46	1	86	63	-1	584	406	8.5	29	ABalpaappa	667	0	0	0		0	0	0	0	0
47	1	350	248	-1	566	420	13.6	31	ABalppaaap	262	155	0	0		0	0	0	0	0
48	1	184	199	-1	402	139	6.8	29	ABprpapapa	254	113	0	0		0	0	0	0	0
49	1	244	108	-1	361	75	20.4	29	ABprapaapa	273	-521	0	0		0	0	0	0	0
50	1	102	168	-1	374	81	15.7	32	ABpraapppp	58	0	0	0		0	0	0	0	0
51	1	337	23	-1	628	336	8.3	28	ABaraaaaaa	-13	0	0	0		0	0	0	0	0
52	1	210	242	-1	541	223	4.7	27	ABarapaaap	219	-300	0	0		0	0	0	0	0
53	1	295	318	-1	469	167	24.0	32	ABarpappap	320	386	0	0		0	0	0	0	0
54	1	80	244	-1	449	409	9.2	29	ABalppappa	37	0	0	0		0	0	0	0	0
55	1	297	207	-1	403	430	14.4	30	ABplpaaapp	259	723	0	0		0	0	0	0	0
56	1	141	21	-1	276	415	11.6	30	ABplppapap	88	0	0	0		0	0	0	0	0
57	1	207	209	-1	510	174	10.5	31	ABprpaaaaa	316	0	0	0		0	0	0	0	0
58	1	109	5	-1	95	232	6.2	31	Cpappv	290	954	0	0		0	0	0	0	0
59	1	284	135	-1	480	379	13.3	29	MSapapaa	286	875	0	0		0	0	0	0	0
60	1	112	195	-1	208	116	8.0	29	ABprapppap	286	1696	0	0		0	0	0	0	0
61	1	218	32	-1	477	229	6.8	28	ABarapappa	104	0	0	0		0	0	0	0	0
62	1	27	226	-1	552	176	14.0	29	ABpraaapaa	105	0	0	0		0	0	0	0	0
63	1	263	138	-1	464	425	23.3	32	ABplaapapa	320	569	0	0		0	0	0	0	0
64	1	274	212	-1	244	409	11.6	28	ABplppappa	17	0	0	0		0	0	0	0	0
65	1	175	104	-1	342	363	21.9	30	ABplapaaaa	276	2190	0	0		0	0	0	0	0
66	1	334	290	-1	267	215	8.0	29	Z2	218	201	0	0		0	0	0	0	0
67	1	20	77	-1	140	350	8.4	28	ABplappppa	315	0	0	0		0	0	0	0	0
68	1	211	176	-1	515	259	18.3	30	MSpaaapa	289	-718	0	0		0	0	0	0	0
69	1	15	74	-1	639	305	11.6	29	ABalaaaarr	192	0	0	0		0	0	0	0	0
70	1	9	186	-1	278	228	22.2	34	ABarppaapp	329	172	0	0		0	0	0	0	0
71	1	329	72	-1	271	115	7.1	29	ABprppppap	265	-6	0	0		0	0	0	0	0
72	1	196	35	-1	428	442	16.6	31	ABplpaapap	185	0	0	0		0	0	0	0	0
73	1	125	249	-1	418	171	17.2	31	MSppppa	275	867	0	0		0	0	0	0	0
74	1	188	216	-1	659	329	15.2	28	ABalaaapar	288	1343	0	0		0	0	0	0	0
75	1	113	87	-1	511	127	16.4	32	ABpraaappp	90	0	0	0		0	0	0	0	0
76	1	272	156	-1	336	242	21.5	33	ABarppaaap	337	206	0	0		0	0	0	0	0
77	1	61	54	-1	541	269	12.1	31	ABaraappap	80	0	0	0		0	0	0	0	0
78	1	214	92	-1	187	86	11.3	29	ABprapappp	86	0	0	0		0	0	0	0	0
79	1	165	147	-1	572	245	5.0	26	ABarapaaaa	211	557	0	0		0	0	0	0	0
80	1	304	31	-1	385	157	23.9	34	ABarpapppp	322	427	0	0		0	0	0	0	0
81	1	177	109	-1	547	388	19.6	31	ABalapappa	293	599	0	0		0	0	0	0	0
82	1	312	62	-1	509	215	9.9	30	MSppaap	254	569	0	0		0	0	0	0	0
83	1	146	4	-1	129	348	15.5	31	ABplappapa	218	0	0	0		0	0	0	0	0
84	1	83	129	-1	442	139	10.4	29	ABprppaaaa	147	0	0	0		0	0	0	0	0
85	1	282	201	-1	650	359	16.6	28	ABalapaaaa	287	0	0	0		0	0	0	0	0
86	1	46	175	-1	160	350	11.2	30	ABplapppap	175	0	0	0		0	0	0	0	0
87	1	50	105	-1	544	148	16.6	31	ABpraaappa	112	0	0	0		0	0	0	0	0
88	1	41	174	-1	408	137	21.1	30	ABprapaaaa	304	618	0	0		0	0	0	0	0
89	1	318	262	-1	396	305	18.1	32	Ealaa	326	-1020	0	0		0	0	0	0	0
90	1	12	245	-1	197	384	11.3	30	ABplppappp	297	117	0	0		0	0	0	0	0
91	1	309	285	-1	530	211	13.6	28	MSppapaa	236	271	0	0		0	0	0	0	0
92	1	11	282	-1	300	383	22.3	31	ABplapaapa	306	-46	0	0		0	0	0	0	0
93	1	180	289	-1	536	447	15.4	30	ABalpppaap	279	-753	0	0		0	0	0	0	0
94	1	52	57	-1	613	343	14.9	28	MSaaaaaa	258	1054	0	0		0	0	0	0	0
95	1	38	1	-1	318	77	11.1	29	ABprppappa	258	1347	0	0		0	0	0	0	0
96	1	234	283	-1	464	320	11.6	30	ABaraapapp	-166	0	0	0		0	0	0	0	0
97	1	247	94	-1	585	218	6.2	30	ABaraaappp	-63	0	0	0		0	0	0	0	0
98	1	134	152	-1	203	371	21.4	32	ABplapappa	313	-169	0	0		0	0	0	0	0
99	1	149	15	-1	70	251	11.7	37	Caapp	374	996	0	0		0	0	0	0	0
100	1	30	250	-1	294	143	15.6	33	Dppp	335	-1049	0	0		0	0	0	0	0
101	1	270	298	-1	334	296	12.5	33	Ealpa	336	243	0	0		0	0	0	0	0
102	1	98	25	-1	388	361	17.4	33	MSapppa	324	587	0	0		0	0	0	0	0
103	1	28	292	-1	291	71	15.6	28	ABprappaaa	268	-67	0	0		0	0	0	0	0
104	1	226	278	-1	593	177	11.4	28	ABpraaaaaa	156	0	0	0		0	0	0	0	0
105	1	255	238	-1	519	353	4.7	28	ABalpaaapp	251	-452	0	0		0	0	0	0	0
106	1	306	231	-1	620	224	15.4	33	ABalaapppa	-611	0	0	0		0	0	0	0	0
107	1	349	214	-1	445	414	5.4	30	ABalppapap	95	0	0	0		0	0	0	0	0
108	1	246	293	-1	343	161	12.3	32	Dpap	312	-245	0	0		0	0	0	0	0
109	1	240	197	-1	553	435	17.7	32	ABalpppaaa	303	-269	0	0		0	0	0	0	0
110	1	208	325	-1	207	338	24.4	35	ABplapapap	358	438	0	0		0	0	0	0	0
111	1	232	33	-1	350	84	11.7	30	ABprppapap	256	64	0	0		0	0	0	0	0
112	1	243	218	-1	261	334	11.5	36	Capaa	348	735	0	0		0	0	0	0	0
113	1	82	333	-1	357	392	6.5	29	ABplpapapa	234	241	0	0		0	0	0	0	0
114	1	252	255	-1	511	405	16.5	30	ABalppppaa	304	1060	0	0		0	0	0	0	0
115	1	59	202	-1	593	277	15.4	30	MSpaaaaa	303	176	0	0		0	0	0	0	0
116	1	287	99	-1	399	285	4.6	26	MSaapapa	235	-10	0	0		0	0	0	0	0
117	1	68	312	-1	129	317	7.1	27	ABplappppp	243	878	0	0		0	0	0	0	0
118	1	324	311	-1	537	293	22.5	29	ABarpaaapa	274	479	0	0		0	0	0	0	0
119	1	108	91	-1	557	179	6.5	30	ABarapppap	194	0	0	0		0	0	0	0	0
120	1	186	169	-1	602	397	19.2	33	ABalapaapa	220	0	0	0		0	0	0	0	0
121	1	16	279	-1	109	237	21.5	38	Caaap	383	-467	0	0		0	0	0	0	0
122	1	163	161	-1	431	270	6.0	30	MSpapaaa	285	0	0	0		0	0	0	0	0
123	1	248	145	-1	642	237	12.2	29	ABalaappap	253	654	0	0		0	0	0	0	0
124	1	257	79	-1	593	305	6.2	29	ABaraaapaa	351	0	0	0		0	0	0	0	0
125	1	170	149	-1	272	398	8.1	28	ABplppaapp	-229	0	0	0		0	0	0	0	0
126	1	202	56	-1	384	110	20.6	29	ABprapaaap	292	79	0	0		0	0	0	0	0
127	1	269	173	-1	460	171	17.4	29	ABprpaapaa	240	240	0	0		0	0	0	0	0
128	1	69	137	-1	150	109	11.9	28	ABprappapp	270	-126	0	0		0	0	0	0	0
129	1	42	190	-1	513	152	21.1	31	ABpraapapp	397	0	0	0		0	0	0	0	0
130	1	242	123	-1	442	121	7.3	31	ABarappapp	3	0	0	0		0	0	0	0	0
131	1	118	100	-1	466	117	12.5	29	ABprpaaapp	386	0	0	0		0	0	0	0	0
132	1	347	266	-1	563	320	22.5	29	ABarpaaaap	285	-136	0	0		0	0	0	0	0
133	1	281	301	-1	341	101	7.9	29	ABprppaapp	369	0	0	0		0	0	0	0	0
134	1	135	86	-1	529	132	11.3	29	ABpraaaapp	288	-36	0	0		0	0	0	0	0
135	1	264	322	-1	569	375	12.9	27	MSapaaaa	277	305	0	0		0	0	0	0	0
136	1	290	328	-1	643	273	18.6	31	ABalappap	288	412	0	0		0	0	0	0	0
137	1	22	60	-1	559	349	24.8	33	ABplaaaaaa	330	183	0	0		0	0	0	0	0
138	1	168	68	-1	578	325	17.1	31	MSaaaaap	-20	0	0	0		0	0	0	0	0
139	1	205	229	-1	308	149	24.4	34	ABarpppapa	329	-1681	0	0		0	0	0	0	0
140	1	283	321	-1	613	275	20.3	32	ABalapppaa	271	157	0	0		0	0	0	0	0
141	1	230	49	-1	235	385	8.9	27	ABplpppaaa	275	973	0	0		0	0	0	0	0
142	0	36	-1	-1	621	366	20.2	27		-67	0	0	0		0	0	0	0	0
143	1	127	53	-1	268	170	23.4	34	ABarpppapp	320	1230	0	0		0	0	0	0	0
144	1	313	70	-1	319	307	4.5	31	MSaappa	272	639	0	0		0	0	0	0	0
145	1	145	184	-1	542	274	15.8	33	MSpaaaap	333	580	0	0		0	0	0	0	0
146	1	308	180	-1	232	304	5.2	31	ABplpppppa	-111	0	0	0		0	0	0	0	0
147	1	131	120	-1	173	109	8.4	28	ABprappppa	149	0	0	0		0	0	0	0	0
148	1	191	117	-1	387	151	14.8	31	Dpaa	314	362	0	0		0	0	0	0	0
149	1	161	158	-1	232	393	17.8	32	ABplappaaa	301	66	0	0		0	0	0	0	0
150	1	298	19	-1	434	196	13.2	33	MSpppaa	279	878	0	0		0	0	0	0	0
151	1	303	148	-1	293	321	7.5	34	MSaappp	341	296	0	0		0	0	0	0	0
152	1	76	106	-1	223	182	22.5	37	Cpaaa	362	-1138	0	0		0	0	0	0	0
153	1	194	276	-1	338	162	5.2	32	ABprpapppa	255	-790	0	0		0	0	0	0	0
154	0	26	-1	-1	659	262	13.5	27		297	0	0	0		0	0	0	0	0
155	1	7	258	-1	395	246	4.2	26	MSpapapa	115	0	0	0		0	0	0	0	0
156	1	174	234	-1	308	402	8.1	27	ABplppaapa	273	361	0	0		0	0	0	0	0
157	1	220	287	-1	494	397	24.0	32	ABplaapaap	328	-378	0	0		0	0	0	0	0
158	1	18	338	-1	363	166	19.6	35	MSppppp	149	0	0	0		0	0	0	0	0
159	1	37	275	-1	520	201	5.1	28	ABarappaaa	29	0	0	0		0	0	0	0	0
160	1	88	130	-1	573	180	20.6	33	ABpraapaap	304	661	0	0		0	0	0	0	0
161	1	57	84	-1	225	341	7.3	30	ABplppppap	-82	0	0	0		0	0	0	0	0
162	1	199	107	-1	497	261	10.4	32	ABaraapppa	83	0	0	0		0	0	0	0	0
163	1	2	230	-1	529	173	7.7	31	ABarappppa	284	470	0	0		0	0	0	0	0
164	1	34	118	-1	177	350	15.1	29	ABplapppaa	231	0	0	0		0	0	0	0	0
165	1	256	66	-1	608	218	20.8	31	ABpraapaaa	120	0	0	0		0	0	0	0	0
166	1	203	73	-1	184	76	15.8	30	ABprapappa	52	0	0	0		0	0	0	0	0
167	1	35	37	-1	418	452	13.3	30	ABplpaaapa	240	-245	0	0		0	0	0	0	0
168	1	343	96	-1	573	256	24.9	32	ABarpapaaa	300	130	0	0		0	0	0	0	0
169	1	138	239	-1	604	382	7.0	28	ABalpaaaaa	43	0	0	0		0	0	0	0	0
170	1	275	170	-1	285	351	16.6	34	Dapa	341	-123	0	0		0	0	0	0	0
171	1	75	192	-1	351	229	12.6	34	Earpa	343	145	0	0		0	0	0	0	0
172	1	227	181	-1	313	352	4.5	30	ABplpapppa	296	1104	0	0		0	0	0	0	0
173	1	237	50	-1	391	93	10.6	32	ABprppapaa	254	0	0	0		0	0	0	0	0
174	1	182	112	-1	364	221	6.4	29	MSpapapp	75	0	0	0		0	0	0	0	0
175	1	346	187	-1	506	261	23.5	33	ABarpaapaa	239	462	0	0		0	0	0	0	0
176	1	331	252	-1	365	149	7.2	31	ABprpapapp	241	401	0	0		0	0	0	0	0
177	1	119	295	-1	631	318	16.4	27	ABalappaaa	229	0	0	0		0	0	0	0	0
178	1	236	206	-1	195	390	15.5	31	ABplappaap	313	-962	0	0		0	0	0	0	0
179	1	104	319	-1	264	329	23.4	33	ABplapapaa	338	493	0	0		0	0	0	0	0
180	1	259	36	-1	600	196	15.8	32	ABalaapppp	260	345	0	0		0	0	0	0	0
181	1	99	217	-1	111	170	10.2	31	Cpappd	311	666	0	0		0	0	0	0	0
182	1	253	8	-1	454	327	22.4	33	ABplaaaapp	330	-406	0	0		0	0	0	0	0
183	1	169	17	-1	239	363	5.7	29	ABplppppaa	230	-211	0	0		0	0	0	0	0
184	1	85	146	-1	380	289	9.8	33	MSaapaap	352	0	0	0		0	0	0	0	0
185	1	79	317	-1	396	249	23.5	34	ABarpaappp	329	-187	0	0		0	0	0	0	0
186	1	136	41	-1	480	147	7.6	32	ABarappppp	160	0	0	0		0	0	0	0	0
187	1	33	83	-1	329	191	23.6	35	ABarppaapa	356	-138	0	0		0	0	0	0	0
188	1	197	93	-1	468	339	4.6	31	ABalpappap	273	-84	0	0		0	0	0	0	0
189	1	100	208	-1	329	74	16.3	30	ABprapaapp	256	794	0	0		0	0	0	0	0
190	1	67	232	-1	538	395	7.4	30	ABalpapaaa	-108	0	0	0		0	0	0	0	0
191	1	193	185	-1	544	157	19.4	32	ABpraapapa	306	-490	0	0		0	0	0	0	0
192	1	44	22	-1	586	163	16.1	29	ABpraaaaap	-145	0	0	0		0	0	0	0	0
193	1	185	220	-1	536	301	9.6	30	ABaraapaap	284	-95	0	0		0	0	0	0	0
194	1	319	116	228	210	307	13.9	32	Cappa	139	0	0	0		0	0	0	0	0
195	1	122	81	-1	444	370	5.6	29	ABalpapapp	-28	0	0	0		0	0	0	0	0
196	1	150	69	-1	481	158	11.3	33	ABprpaaaap	317	-227	0	0		0	0	0	0	0
197	1	25	136	-1	445	270	10.9	29	ABaraapppp	522	0	0	0		0	0	0	0	0
198	1	183	306	-1	422	182	4.3	30	ABprpappaa	28	0	0	0		0	0	0	0	0
199	1	105	327	-1	390	343	10.9	30	MSappaa	282	-110	0	0		0	0	0	0	0
200	1	225	164	-1	441	98	13.5	30	ABprpaappp	261	295	0	0		0	0	0	0	0
201	0	268	-1	-1	212	161	4.2	26		211	483	0	0		0	0	0	0	0
202	1	229	27	-1	570	390	5.4	29	ABalpaaaap	243	-172	0	0		0	0	0	0	0
203	1	78	331	-1	388	369	6.3	34	ABplpappaa	339	1693	0	0		0	0	0	0	0
204	1	164	159	-1	317	339	21.5	28	ABplapaaap	251	-13	0	0		0	0	0	0	0
205	1	239	157	-1	149	310	21.7	39	ABarppapp	393	116	0	0		0	0	0	0	0
206	1	316	71	-1	255	309	17.5	35	Dapp	343	759	0	0		0	0	0	0	0
207	1	77	101	-1	603	202	8.2	30	ABarapppaa	259	0	0	0		0	0	0	0	0
208	1	172	194	-1	374	176	5.2	29	ABprpappap	100	0	0	0		0	0	0	0	0
209	1	190	20	-1	505	238	4.7	28	ABarapapaa	141	0	0	0		0	0	0	0	0
210	0	245	-1	-1	514	439	11.0	24		219	4	0	0		0	0	0	0	0
211	1	260	271	-1	168	295	10.0	37	Cappp	329	313	0	0		0	0	0	0	0
212	1	192	215	-1	491	280	6.5	30	ABarapaapp	295	-80	0	0		0	0	0	0	0
213	1	322	95	-1	457	259	23.2	34	ABarpaapap	331	322	0	0		0	0	0	0	0
214	1	133	3	-1	238	74	21.0	32	ABprapapaa	323	425	0	0		0	0	0	0	0
215	1	114	48	-1	665	296	16.3	30	ABalaaappl	244	-31	0	0		0	0	0	0	0
216	1	204	189	-1	508	356	24.4	31	ABplaaaaap	286	-175	0	0		0	0	0	0	0
217	1	53	58	-1	562	273	7.1	31	ABaraaapap	311	943	0	0		0	0	0	0	0
218	1	101	286	-1	465	256	13.8	31	MSpaapap	168	0	0	0		0	0	0	0	0
219	1	280	281	-1	384	425	8.4	28	ABplpapaaa	-74	0	0	0		0	0	0	0	0
220	1	179	193	-1	438	308	14.8	33	MSaaapp	269	-519	0	0		0	0	0	0	0
221	1	222	307	-1	409	171	11.5	33	MSpppap	334	701	0	0		0	0	0	0	0
222	1	181	332	-1	519	376	12.6	28	MSapaaap	280	430	0	0		0	0	0	0	0
223	1	115	160	-1	648	355	10.4	29	ABalaaaarl	272	126	0	0		0	0	0	0	0
224	1	325	16	-1	471	258	3.7	31	ABarapapap	285	-165	0	0		0	0	0	0	0
225	1	137	51	-1	168	111	18.9	36	ABarppppp	354	-358	0	0		0	0	0	0	0
226	1	106	134	-1	456	411	18.1	31	ABalpppppa	307	287	0	0		0	0	0	0	0
227	1	23	34	-1	431	315	10.4	30	MSaapaaa	349	0	0	0		0	0	0	0	0
228	1	151	140	-1	355	430	12.6	32	ABplppaaaa	150	0	0	0		0	0	0	0	0
229	1	166	78	-1	228	279	8.6	35	Capap	344	416	0	0		0	0	0	0	0
230	1	121	6	-1	469	150	13.8	30	ABprpaaapa	280	80	0	0		0	0	0	0	0
231	1	116	259	-1	324	375	6.8	29	ABplpapapp	141	0	0	0		0	0	0	0	0
232	1	40	303	-1	547	219	10.5	29	MSppaaap	233	-289	0	0		0	0	0	0	0
233	1	160	119	-1	285	416	16.5	34	ABplaapppp	82	0	0	0		0	0	0	0	0
234	1	315	269	-1	160	159	24.3	35	Cpaapa	332	-4	0	0		0	0	0	0	0
235	1	45	253	-1	553	327	14.1	27	ABaraaaapp	19	0	0	0		0	0	0	0	0
236	1	292	316	-1	474	418	15.3	31	ABplpaapaa	87	0	0	0		0	0	0	0	0
237	1	223	224	-1	589	263	21.5	31	ABalapppap	272	-605	0	0		0	0	0	0	0
238	1	338	75	-1	241	77	14.2	30	ABprappaap	301	-325	0	0		0	0	0	0	0
239	1	348	46	-1	300	252	12.5	34	Ealpp	339	189	0	0		0	0	0	0	0
240	1	94	7	-1	234	84	10.7	28	ABprapppaa	23	0	0	0		0	0	0	0	0
241	1	60	300	-1	608	308	12.6	28	ABaraaaapa	262	0	0	0		0	0	0	0	0
242	1	262	351	-1	412	248	18.2	31	Earaa	318	53	0	0		0	0	0	0	0
243	1	279	142	-1	159	294	4.5	31	Cppppp	281	-264	0	0		0	0	0	0	0
244	0	162	-1	-1	310	427	15.1	24		207	940	0	0		0	0	0	0	0
245	1	123	323	-1	109	158	18.8	33	Cpaapp	327	589	0	0		0	0	0	0	0
246	1	171	203	-1	529	322	6.2	28	ABalpaapapp	284	-96	0	0		0	0	0	0	0
247	1	84	141	-1	497	358	8.2	27	ABalpappaa	328	0	0	0		0	0	0	0	0
248	1	173	204	-1	530	423	21.6	33	ABalapappp	323	792	0	0		0	0	0	0	0
249	1	55	128	-1	197	375	7.9	29	ABplpppaap	167	0	0	0		0	0	0	0	0
250	1	305	241	-1	535	327	17.9	31	MSaaaapa	249	0	0	0		0	0	0	0	0
251	1	307	324	-1	132	231	11.6	34	Eplpp	343	-53	0	0		0	0	0	0	0
252	1	235	205	-1	308	110	6.8	28	ABprppppaa	233	0	0	0		0	0	0	0	0
253	1	139	274	-1	471	323	7.7	30	ABalpapppa	110	0	0	0		0	0	0	0	0
254	1	178	47	-1	589	347	20.4	31	ABalapapap	124	0	0	0		0	0	0	0	0
255	1	271	246	-1	354	409	9.3	29	ABplpapaap	133	0	0	0		0	0	0	0	0
256	1	285	43	-1	505	381	4.5	29	ABalpapaap	249	-768	0	0		0	0	0	0	0
257	1	216	346	-1	293	85	8.6	30	ABprpppaaa	267	1281	0	0		0	0	0	0	0
258	0	130	-1	-1	413	105	13.9	24		-132	0	0	0		0	0	0	0	0
259	1	323	330	-1	489	208	13.9	27	MSppapap	-54	0	0	0		0	0	0	0	0
260	1	51	45	-1	418	430	10.7	32	ABplpaaaap	293	117	0	0		0	0	0	0	0
261	1	339	153	-1	486	161	4.9	30	ABarappapa	13	0	0	0		0	0	0	0	0
262	1	206	103	-1	465	271	17.7	34	MSpaaapp	333	45	0	0		0	0	0	0	0
263	1	321	309	-1	209	227	11.9	33	Eplpa	332	-653	0	0		0	0	0	0	0
264	1	311	213	-1	620	237	17.7	32	Nuc121_20_611_255	321	810	0	0		0	0	0	0	0
265	1	286	263	-1	194	83	20.3	30	ABprapapap	308	56	0	0		0	0	0	0	0
266	1	317	172	-1	301	144	4.7	30	ABprpapppp	-98	0	0	0		0	0	0	0	0
267	1	58	143	-1	362	288	5.7	29	MSaapapp	32	0	0	0		0	0	0	0	0
268	1	29	296	-1	496	317	18.9	32	MSaaaapp	319	-22	0	0		0	0	0	0	0
269	1	103	344	-1	500	224	22.3	29	ABarpapapa	291	-113	0	0		0	0	0	0	0
270	1	143	102	-1	188	126	5.4	30	ABprappppp	261	-162	0	0		0	0	0	0	0
271	1	299	200	-1	542	227	23.2	30	ABarpapaap	306	206	0	0		0	0	0	0	0
272	1	153	280	-1	556	361	4.8	29	ABalpaaapa	246	-959	0	0		0	0	0	0	0
273	1	56	240	-1	166	355	19.4	31	ABplapappp	254	0	0	0		0	0	0	0	0
274	1	228	345	-1	635	340	19.3	31	ABalappaap	-36	0	0	0		0	0	0	0	0
275	1	47	55	-1	187	245	15.6	35	Eplap	355	175	0	0		0	0	0	0	0
276	1	201	251	-1	326	314	23.6	35	ABplaaappp	341	-215	0	0		0	0	0	0	0
277	1	336	273	-1	349	336	4.2	26	ABplpappap	230	-115	0	0		0	0	0	0	0
278	1	148	28	-1	505	334	14.7	34	MSaaapaa	302	1044	0	0		0	0	0	0	0
279	1	48	67	-1	421	161	7.7	29	ABprpapaap	252	68	0	0		0	0	0	0	0
280	1	238	191	-1	459	322	16.9	32	MSaaapap	256	424	0	0		0	0	0	0	0
281	1	95	39	-1	478	388	7.1	28	ABalpapapa	285	665	0	0		0	0	0	0	0
282	1	54	223	-1	422	337	19.4	27	MSapappp	277	116	0	0		0	0	0	0	0
283	1	250	89	-1	597	244	11.4	27	MSppaaaa	247	859	0	0		0	0	0	0	0
284	1	328	265	-1	504	205	17.1	29	MSppappa	273	-464	0	0		0	0	0	0	0
285	1	17	227	-1	384	421	17.6	31	ABplpaappa	-146	0	0	0		0	0	0	0	0
286	0	13	-1	-1	176	322	8.9	23		215	-665	0	0		0	0	0	0	0
287	1	128	121	-1	263	161	9.5	37	Cppaa	371	23	0	0		0	0	0	0	0
288	1	198	221	-1	522	323	23.8	33	ABplaaaapa	321	402	0	0		0	0	0	0	0
289	1	293	64	-1	275	79	11.4	29	ABprppappp	30	0	0	0		0	0	0	0	0
290	1	71	110	-1	401	240	8.9	32	MSpapaap	34	0	0	0		0	0	0	0	0
291	1	296	349	-1	625	201	12.8	35	ABalaapapp	328	801	0	0		0	0	0	0	0
292	1	326	310	-1	325	254	17.4	35	Ealap	344	904	0	0		0	0	0	0	0
293	1	344	139	-1	477	364	17.8	28	MSapappa	266	34	0	0		0	0	0	0	0
294	1	277	313	-1	199	293	4.5	29	ABplpppppp	258	-195	0	0		0	0	0	0	0
295	1	330	336	-1	252	161	3.6	32	ABprpppppp	323	1460	0	0		0	0	0	0	0
296	1	39	291	-1	543	393	24.2	33	ABplaapaaa	305	874	0	0		0	0	0	0	0
297	1	231	85	-1	413	415	7.4	30	ABalppappp	288	-976	0	0		0	0	0	0	0
298	1	332	268	-1	582	408	21.5	32	ABalapaapp	279	-178	0	0		0	0	0	0	0
299	1	66	42	-1	619	381	16.5	30	ABalapaaap	269	503	0	0		0	0	0	0	0
300	1	219	335	343	163	234	6.2	34	Cpppa	340	109	0	0		0	0	0	0	0
301	1	327	341	-1	428	368	15.5	31	MSapapap	309	-408	0	0		0	0	0	0	0
302	1	107	154	-1	536	262	5.5	29	ABarapaapa	230	721	0	0		0	0	0	0	0
303	1	62	171	-1	513	326	11.3	32	ABaraapapa	293	0	0	0		0	0	0	0	0
304	1	341	179	-1	220	203	16.1	34	Eprap	331	176	0	0		0	0	0	0	0
305	1	81	219	-1	582	302	9.7	28	ABaraapaaa	285	136	0	0		0	0	0	0	0
306	1	265	235	-1	534	206	20.0	30	ABalappppp	10	0	0	0		0	0	0	0	0
307	1	273	340	-1	320	274	7.1	29	Z3	243	750	0	0		0	0	0	0	0
308	1	155	277	-1	326	419	20.1	33	ABplaapppa	336	-629	0	0		0	0	0	0	0
309	1	278	124	-1	361	278	24.5	31	ABarppaaaa	308	172	0	0		0	0	0	0	0
310	1	200	339	-1	262	393	20.6	33	ABplapaapp	71	0	0	0		0	0	0	0	0
311	1	6	337	-1	157	187	9.9	33	Eprpp	329	-782	0	0		0	0	0	0	0
312	1	176	113	-1	409	364	24.1	33	ABplaaapap	332	752	0	0		0	0	0	0	0
313	1	266	198	-1	463	443	12.2	30	ABplpaaaaa	275	52	0	0		0	0	0	0	0
314	0	157	-1	-1	597	434	14.2	29		243	675	0	0		0	0	0	0	0
315	1	93	183	-1	499	194	21.6	27	ABarpappaa	250	203	0	0		0	0	0	0	0
316	1	92	88	-1	372	444	15.4	31	ABplpaappp	128	0	0	0		0	0	0	0	0
317	1	345	270	-1	361	412	22.1	34	ABplaappap	52	0	0	0		0	0	0	0	0
318	1	310	2	-1	269	358	5.5	30	ABplpapppp	262	-200	0	0		0	0	0	0	0
319	1	251	14	-1	428	363	12.2	28	MSapaapp	278	-164	0	0		0	0	0	0	0
320	1	156	247	-1	475	103	17.1	30	ABprpaappa	295	994	0	0		0	0	0	0	0
321	1	140	151	-1	172	247	22.4	37	Caaaa	378	-605	0	0		0	0	0	0	0
322	1	154	222	-1	121	277	6.9	28	Cppppa	275	-31	0	0		0	0	0	0	0
323	1	5	163	-1	276	98	22.7	38	ABarppppa	382	-335	0	0		0	0	0	0	0
324	1	291	182	-1	454	217	17.7	29	MSppappp	258	517	0	0		0	0	0	0	0
325	1	142	115	-1	339	110	22.7	35	ABarpppaa	211	0	0	0		0	0	0	0	0
326	1	213	294	-1	414	296	23.5	34	ABarpaappa	312	2041	0	0		0	0	0	0	0
327	1	158	177	-1	412	397	20.5	33	ABalpppppp	317	166	0	0		0	0	0	0	0
328	1	254	237	314	422	323	6.3	34	ABalpapppp	225	-826	0	0		0	0	0	0	0
329	1	267	30	-1	321	311	19.4	33	MSapppp	243	0	0	0		0	0	0	0	0
330	1	302	304	-1	594	347	7.2	29	ABalpaapapa	258	139	0	0		0	0	0	0	0
331	1	152	162	-1	439	399	22.7	33	ABplaapapp	-130	0	0	0		0	0	0	0	0
332	0	224	-1	-1	461	361	25.9	33		88	0	0	0		0	0	0	0	0
333	1	217	315	-1	426	179	23.2	31	ABarpapppa	473	0	0	0		0	0	0	0	0
334	1	32	166	-1	261	236	16.6	36	Eplaa	358	-418	0	0		0	0	0	0	0
335	1	31	302	-1	344	357	16.5	32	Daaa	327	123	0	0		0	0	0	0	0
336	1	261	10	-1	338	131	15.4	32	Dppa	318	88	0	0		0	0	0	0	0
337	1	19	29	-1	268	269	23.5	40	ABarppapa	401	245	0	0		0	0	0	0	0
338	1	335	165	-1	573	224	20.8	29	ABalappppa	233	679	0	0		0	0	0	0	0
339	1	110	284	-1	375	347	23.4	32	ABplaaappa	286	-252	0	0		0	0	0	0	0
340	1	301	257	-1	225	113	17.1	31	ABprappapa	-341	0	0	0		0	0	0	0	0
341	1	300	111	-1	477	199	4.3	27	ABarappaap	258	951	0	0		0	0	0	0	0
342	1	124	308	-1	79	251	17.3	37	Caapa	246	0	0	0		0	0	0	0	0
343	1	241	97	-1	263	157	6.0	30	ABprpppppa	293	-317	0	0		0	0	0	0	0
344	1	97	272	-1	98	148	14.5	39	Cpapa	389	677	0	0		0	0	0	0	0
345	1	167	114	-1	184	346	6.1	31	ABplpppapa	308	792	0	0		0	0	0	0	0
346	0	314	-1	-1	225	176	20.6	28		80	0	0	0		0	0	0	0	0
347	1	87	347	-1	650	268	15.6	34	ABalaaappr	-164	0	0	0		0	0	0	0	0
348	1	89	342	-1	489	445	11.0	29	ABalppaapp	-52	0	0	0		0	0	0	0	0
349	0	-1	-1	-1	336	243	24.7	34		331	-647	0	0		0	0	0	0	0
