# Supplementary material for: The AP-2 Transcription Factor APTF-2 Is Required for Neuroblast and Epidermal Morphogenesis in Caenorhabditis elegans Embryogenesis
Source: PLoS Genet. 2016 May 13;12(5):e1006048. doi: 10.1371/journal.pgen.1006048 (PMC4866721; doi:10.1371/journal.pgen.1006048)
Supplement: S6 Text — (ZIP) [file pgen.1006048.s034.zip › nuclei/t141-nuclei]

1	1	95	29	-1	319	78	11.1	29	ABprppappa	267	-240	0	0		0	0	0	0	0
2	1	318	167	-1	269	356	5.4	29	ABplpapppp	288	-149	0	0		0	0	0	0	0
3	1	214	78	-1	233	79	21.5	32	ABprapapaa	310	-852	0	0		0	0	0	0	0
4	1	83	156	-1	132	349	15.5	32	ABplappapa	248	0	0	0		0	0	0	0	0
5	1	58	252	-1	100	230	6.0	31	Cpappv	312	120	0	0		0	0	0	0	0
6	1	230	74	-1	472	151	13.8	30	ABprpaaapa	80	0	0	0		0	0	0	0	0
7	1	240	255	-1	231	84	11.2	28	ABprapppaa	190	0	0	0		0	0	0	0	0
8	1	182	108	-1	449	327	22.5	31	ABplaaaapp	306	1176	0	0		0	0	0	0	0
9	1	1	229	-1	483	454	18.6	33	ABalpppapp	308	632	0	0		0	0	0	0	0
10	1	336	336	-1	340	129	15.4	32	Dppa	299	-1227	0	0		0	0	0	0	0
11	1	24	162	-1	592	415	11.5	32	ABalaaaalp	304	0	0	0		0	0	0	0	0
12	1	23	72	-1	505	244	13.5	29	MSpaapaa	270	453	0	0		0	0	0	0	0
13	1	31	47	-1	553	427	8.9	31	ABalpaappp	255	0	0	0		0	0	0	0	0
14	1	319	48	-1	423	367	11.8	30	MSapaapp	249	127	0	0		0	0	0	0	0
15	1	99	236	-1	70	252	11.4	36	Caapp	365	-54	0	0		0	0	0	0	0
16	1	224	319	-1	470	260	3.6	32	ABarapapap	321	18	0	0		0	0	0	0	0
17	1	183	134	-1	238	359	5.5	28	ABplppppaa	111	0	0	0		0	0	0	0	0
18	1	41	199	-1	231	128	5.1	29	ABprpppapa	249	388	0	0		0	0	0	0	0
19	1	150	54	-1	430	197	12.9	34	MSpppaa	246	-54	0	0		0	0	0	0	0
20	1	209	122	-1	504	233	5.2	28	ABarapapaa	275	-468	0	0		0	0	0	0	0
21	1	56	6	-1	279	416	11.4	29	ABplppapap	292	-302	0	0		0	0	0	0	0
22	1	192	27	-1	589	167	16.1	28	ABpraaaaap	274	863	0	0		0	0	0	0	0
23	1	51	203	-1	625	336	8.6	28	ABaraaaaaa	-96	0	0	0		0	0	0	0	0
24	0	258	-1	-1	417	107	13.7	24		219	847	0	0		0	0	0	0	0
25	1	102	93	-1	391	360	17.6	33	MSapppa	328	578	0	0		0	0	0	0	0
26	1	19	242	-1	493	116	19.7	28	ABpraappaa	38	0	0	0		0	0	0	0	0
27	1	202	215	-1	571	392	5.3	28	ABalpaaaap	284	-463	0	0		0	0	0	0	0
28	1	278	257	-1	505	336	14.6	33	MSaaapaa	258	-843	0	0		0	0	0	0	0
29	1	337	224	-1	268	270	23.6	40	ABarppapa	402	620	0	0		0	0	0	0	0
30	1	329	22	-1	324	313	19.4	34	MSapppp	341	281	0	0		0	0	0	0	0
31	1	80	120	-1	383	150	24.8	34	ABarpapppp	348	679	0	0		0	0	0	0	0
32	1	61	99	-1	475	232	7.0	29	ABarapappa	102	0	0	0		0	0	0	0	0
33	1	111	181	-1	350	84	11.6	29	ABprppapap	143	0	0	0		0	0	0	0	0
34	1	227	63	-1	425	317	10.9	31	MSaapaaa	311	249	0	0		0	0	0	0	0
35	1	72	60	-1	431	444	17.1	30	ABplpaapap	283	491	0	0		0	0	0	0	0
36	1	180	343	-1	597	199	15.7	32	ABalaapppp	32	0	0	0		0	0	0	0	0
37	1	167	135	-1	424	454	13.4	30	ABplpaaapa	379	0	0	0		0	0	0	0	0
38	1	17	200	-1	434	223	4.7	31	ABarapappp	306	-75	0	0		0	0	0	0	0
39	1	281	35	-1	479	387	7.3	29	ABalpapapa	295	246	0	0		0	0	0	0	0
40	1	11	157	-1	641	247	9.2	31	ABalaapaap	291	-936	0	0		0	0	0	0	0
41	1	186	146	-1	482	150	7.6	33	ABarappppp	334	369	0	0		0	0	0	0	0
42	1	299	208	-1	617	383	16.7	30	ABalapaaap	-84	0	0	0		0	0	0	0	0
43	1	256	326	-1	505	376	4.4	29	ABalpapaap	274	-744	0	0		0	0	0	0	0
44	1	22	178	-1	387	106	8.0	29	ABprppaapa	239	650	0	0		0	0	0	0	0
45	1	260	314	-1	417	433	10.6	33	ABplpaaaap	329	431	0	0		0	0	0	0	0
46	1	239	119	-1	299	251	12.4	35	Ealpp	348	-244	0	0		0	0	0	0	0
47	1	254	262	-1	586	342	20.7	31	ABalapapap	273	-491	0	0		0	0	0	0	0
48	1	215	348	-1	668	294	15.9	29	ABalaaappl	203	0	0	0		0	0	0	0	0
49	1	141	43	-1	233	384	8.7	27	ABplpppaaa	111	0	0	0		0	0	0	0	0
50	1	173	21	-1	395	90	11.2	31	ABprppapaa	376	0	0	0		0	0	0	0	0
51	1	225	1	-1	168	109	18.6	35	ABarppppp	313	891	0	0		0	0	0	0	0
52	1	8	44	-1	606	275	8.1	28	ABaraaaaap	260	-78	0	0		0	0	0	0	0
53	1	143	45	-1	267	171	23.6	35	ABarpppapp	342	140	0	0		0	0	0	0	0
54	1	77	239	-1	541	271	12.0	31	ABaraappap	278	155	0	0		0	0	0	0	0
55	1	275	230	-1	187	248	15.3	36	Eplap	357	-84	0	0		0	0	0	0	0
56	1	126	204	-1	384	109	20.5	30	ABprapaaap	269	120	0	0		0	0	0	0	0
57	1	94	136	-1	613	340	14.7	28	MSaaaaaa	104	0	0	0		0	0	0	0	0
58	1	217	57	-1	556	276	7.2	32	ABaraaapap	100	0	0	0		0	0	0	0	0
59	1	36	308	-1	219	201	7.2	36	Cppap	362	623	0	0		0	0	0	0	0
60	1	137	159	-1	554	341	25.0	33	ABplaaaaaa	301	-52	0	0		0	0	0	0	0
61	1	30	20	-1	403	454	19.5	28	ABplaappaa	-12	0	0	0		0	0	0	0	0
62	1	82	213	-1	499	212	9.7	30	MSppaap	84	0	0	0		0	0	0	0	0
63	1	46	183	-1	588	406	8.2	29	ABalpaappa	102	0	0	0		0	0	0	0	0
64	1	289	127	-1	277	75	11.5	30	ABprppappp	246	1004	0	0		0	0	0	0	0
65	1	27	61	-1	457	186	6.9	28	ABprpapaaa	256	-1103	0	0		0	0	0	0	0
66	1	165	138	-1	604	218	21.2	33	ABpraapaaa	110	0	0	0		0	0	0	0	0
67	1	279	330	-1	420	162	7.8	28	ABprpapaap	272	109	0	0		0	0	0	0	0
68	1	138	263	-1	577	324	17.4	32	MSaaaaap	182	0	0	0		0	0	0	0	0
69	1	196	342	-1	479	158	10.7	34	ABprpaaaap	300	409	0	0		0	0	0	0	0
70	1	144	265	-1	321	311	4.8	32	MSaappa	296	-1235	0	0		0	0	0	0	0
71	1	206	91	-1	264	309	18.3	33	Dapp	317	-189	0	0		0	0	0	0	0
72	1	71	251	-1	270	113	7.3	29	ABprppppap	287	-25	0	0		0	0	0	0	0
73	1	166	233	-1	183	76	16.1	31	ABprapappa	52	0	0	0		0	0	0	0	0
74	1	69	67	-1	643	306	11.4	29	ABalaaaarr	210	196	0	0		0	0	0	0	0
75	1	238	288	-1	241	78	14.6	30	ABprappaap	269	648	0	0		0	0	0	0	0
76	1	20	13	-1	608	249	5.4	28	ABaraaappa	246	0	0	0		0	0	0	0	0
77	1	67	243	-1	140	352	8.6	27	ABplappppa	-95	0	0	0		0	0	0	0	0
78	1	229	216	-1	228	280	8.5	33	Capap	338	296	0	0		0	0	0	0	0
79	1	124	56	-1	593	304	6.5	29	ABaraaapaa	327	0	0	0		0	0	0	0	0
80	1	12	201	-1	325	231	4.3	31	MSpappa	301	-1343	0	0		0	0	0	0	0
81	1	195	284	-1	443	369	6.2	29	ABalpapapp	277	-47	0	0		0	0	0	0	0
82	0	6	-1	-1	628	206	10.9	24		238	237	0	0		0	0	0	0	0
83	1	187	274	-1	326	192	23.6	33	ABarppaapa	244	0	0	0		0	0	0	0	0
84	1	161	331	-1	223	337	7.4	29	ABplppppap	209	0	0	0		0	0	0	0	0
85	1	297	144	-1	414	417	7.4	30	ABalppappp	247	-33	0	0		0	0	0	0	0
86	1	134	33	-1	531	133	11.5	30	ABpraaaapp	249	1550	0	0		0	0	0	0	0
87	1	75	24	-1	512	126	16.5	31	ABpraaappp	285	-210	0	0		0	0	0	0	0
88	1	316	172	-1	372	445	15.5	31	ABplpaappp	233	0	0	0		0	0	0	0	0
89	1	283	295	-1	596	244	11.7	28	MSppaaaa	261	1172	0	0		0	0	0	0	0
90	1	7	86	-1	295	207	13.7	33	Earpp	330	-885	0	0		0	0	0	0	0
91	1	119	198	-1	560	181	6.8	29	ABarapppap	-129	0	0	0		0	0	0	0	0
92	1	78	329	-1	188	84	11.6	29	ABprapappp	376	0	0	0		0	0	0	0	0
93	1	188	12	-1	466	334	3.6	33	ABalpappap	331	-8	0	0		0	0	0	0	0
94	1	97	7	-1	579	218	6.5	30	ABaraaappp	277	0	0	0		0	0	0	0	0
95	1	213	190	-1	456	259	23.0	32	ABarpaapap	321	-1172	0	0		0	0	0	0	0
96	1	168	337	-1	573	256	25.3	31	ABarpapaaa	247	0	0	0		0	0	0	0	0
97	1	343	153	-1	267	154	6.0	29	ABprpppppa	265	65	0	0		0	0	0	0	0
98	1	42	39	-1	419	98	17.7	31	ABpraapppa	238	0	0	0		0	0	0	0	0
99	1	116	182	-1	395	288	4.7	26	MSaapapa	248	139	0	0		0	0	0	0	0
100	1	131	73	-1	468	118	12.6	30	ABprpaaapp	71	0	0	0		0	0	0	0	0
101	1	207	228	-1	605	204	8.2	30	ABarapppaa	266	579	0	0		0	0	0	0	0
102	1	270	179	-1	191	127	5.6	29	ABprappppp	266	752	0	0		0	0	0	0	0
103	1	262	335	-1	463	273	17.6	33	MSpaaapp	328	1232	0	0		0	0	0	0	0
104	1	65	58	-1	345	362	22.0	29	ABplapaaaa	294	-207	0	0		0	0	0	0	0
105	1	87	64	-1	543	150	16.3	31	ABpraaappa	390	0	0	0		0	0	0	0	0
106	1	152	186	305	221	191	23.4	33	Cpaaa	248	-186	0	0		0	0	0	0	0
107	1	162	117	-1	496	261	10.4	32	ABaraapppa	318	895	0	0		0	0	0	0	0
108	1	49	42	-1	362	75	20.4	29	ABprapaapa	-6	0	0	0		0	0	0	0	0
109	1	81	339	-1	547	389	19.5	30	ABalapappa	264	284	0	0		0	0	0	0	0
110	1	290	68	-1	400	240	8.7	32	MSpapaap	255	33	0	0		0	0	0	0	0
111	1	341	338	-1	474	197	4.2	28	ABarappaap	281	1133	0	0		0	0	0	0	0
112	1	174	170	-1	364	223	6.4	29	MSpapapp	295	378	0	0		0	0	0	0	0
113	1	312	272	-1	413	368	24.0	33	ABplaaapap	119	0	0	0		0	0	0	0	0
114	1	345	11	-1	182	348	6.3	31	ABplpppapa	-177	0	0	0		0	0	0	0	0
115	1	325	218	351	340	109	22.5	35	ABarpppaa	241	-209	0	0		0	0	0	0	0
116	1	194	59	-1	195	303	11.7	30	Cappap	302	1131	0	0		0	0	0	0	0
117	1	148	143	-1	388	152	14.6	31	Dpaa	296	1214	0	0		0	0	0	0	0
118	1	164	95	-1	180	341	15.2	29	ABplapppaa	225	0	0	0		0	0	0	0	0
119	1	233	115	-1	282	416	16.2	35	ABplaapppp	306	1034	0	0		0	0	0	0	0
120	1	147	219	-1	176	108	8.4	29	ABprappppa	114	0	0	0		0	0	0	0	0
121	1	287	107	-1	263	158	9.8	36	Cppaa	365	612	0	0		0	0	0	0	0
122	0	-1	-1	-1	591	436	13.8	28		364	0	0	0		0	0	0	0	0
123	1	130	249	-1	443	120	7.6	31	ABarappapp	273	929	0	0		0	0	0	0	0
124	1	309	196	-1	361	286	24.4	31	ABarppaaaa	313	526	0	0		0	0	0	0	0
125	1	13	69	-1	311	191	6.9	35	MSpappp	344	-13	0	0		0	0	0	0	0
126	1	16	23	-1	599	340	11.3	31	ABalpaapaa	290	313	0	0		0	0	0	0	0
127	0	142	-1	-1	616	358	19.9	26		262	131	0	0		0	0	0	0	0
128	1	249	184	-1	194	376	8.5	30	ABplpppaap	365	0	0	0		0	0	0	0	0
129	1	84	299	-1	441	138	10.4	29	ABprppaaaa	278	-176	0	0		0	0	0	0	0
130	1	160	17	-1	570	177	21.1	33	ABpraapaap	333	-113	0	0		0	0	0	0	0
131	0	244	-1	-1	306	431	15.2	24		192	-410	0	0		0	0	0	0	0
132	1	21	51	-1	633	395	10.5	30	ABalaaaala	359	0	0	0		0	0	0	0	0
133	1	2	341	-1	220	167	13.6	35	Eprpa	330	516	0	0		0	0	0	0	0
134	1	226	258	-1	457	410	18.1	30	ABalpppppa	269	-84	0	0		0	0	0	0	0
135	1	59	227	-1	478	380	12.8	29	MSapapaa	246	784	0	0		0	0	0	0	0
136	1	197	101	-1	438	268	11.1	31	ABaraapppp	-126	0	0	0		0	0	0	0	0
137	1	128	302	-1	151	109	11.7	28	ABprappapp	299	0	0	0		0	0	0	0	0
138	1	63	226	-1	470	427	23.4	32	ABplaapapa	313	-407	0	0		0	0	0	0	0
139	1	293	353	-1	481	363	17.9	28	MSapappa	277	-786	0	0		0	0	0	0	0
140	1	228	323	-1	356	433	12.6	32	ABplppaaaa	301	-1450	0	0		0	0	0	0	0
141	1	247	97	-1	498	356	8.0	27	ABalpappaa	75	0	0	0		0	0	0	0	0
142	1	243	225	-1	158	291	4.4	31	Cppppp	304	-1246	0	0		0	0	0	0	0
143	1	267	267	-1	360	292	5.8	28	MSaapapp	250	-188	0	0		0	0	0	0	0
144	1	14	177	-1	511	163	14.0	28	ABpraaapap	243	0	0	0		0	0	0	0	0
145	1	123	9	-1	641	235	12.4	31	ABalaappap	342	0	0	0		0	0	0	0	0
146	1	184	340	-1	381	288	10.0	32	MSaapaap	316	643	0	0		0	0	0	0	0
147	1	79	195	-1	572	244	4.9	27	ABarapaaaa	270	1316	0	0		0	0	0	0	0
148	1	151	104	-1	296	328	8.3	30	MSaappp	38	0	0	0		0	0	0	0	0
149	1	125	84	-1	272	398	7.9	28	ABplppaapp	99	0	0	0		0	0	0	0	0
150	1	39	187	-1	447	208	22.0	32	ABarpapapp	318	972	0	0		0	0	0	0	0
151	1	321	3	-1	173	249	22.5	36	Caaaa	336	996	0	0		0	0	0	0	0
152	1	98	344	-1	201	370	21.4	33	ABplapappa	332	138	0	0		0	0	0	0	0
153	1	261	237	-1	488	158	5.2	30	ABarappapa	85	0	0	0		0	0	0	0	0
154	1	302	283	-1	536	265	4.8	30	ABarapaapa	62	0	0	0		0	0	0	0	0
155	1	29	173	-1	449	138	16.1	29	ABprpaapap	-75	0	0	0		0	0	0	0	0
156	1	76	206	-1	340	240	21.8	33	ABarppaaap	300	399	0	0		0	0	0	0	0
157	1	205	71	-1	153	309	21.5	37	ABarppapp	374	1412	0	0		0	0	0	0	0
158	1	149	324	-1	233	392	18.3	32	ABplappaaa	39	0	0	0		0	0	0	0	0
159	1	204	70	-1	316	343	21.4	27	ABplapaaap	277	148	0	0		0	0	0	0	0
160	1	223	55	-1	648	355	10.5	29	ABalaaaarl	396	0	0	0		0	0	0	0	0
161	1	122	191	-1	430	271	6.0	29	MSpapaaa	100	0	0	0		0	0	0	0	0
162	1	331	355	-1	443	396	23.2	33	ABplaapapp	84	0	0	0		0	0	0	0	0
163	1	323	276	-1	276	97	22.7	38	ABarppppa	372	94	0	0		0	0	0	0	0
164	1	200	158	-1	444	96	13.5	30	ABprpaappp	591	0	0	0		0	0	0	0	0
165	1	338	320	-1	574	224	20.1	29	ABalappppa	250	19	0	0		0	0	0	0	0
166	1	334	231	-1	263	236	16.3	36	Eplaa	360	1386	0	0		0	0	0	0	0
167	1	45	80	-1	102	303	12.3	31	ABplappapp	308	86	0	0		0	0	0	0	0
168	1	50	306	-1	372	79	15.5	32	ABpraapppp	304	-524	0	0		0	0	0	0	0
169	1	120	163	-1	593	386	18.6	32	ABalapaapa	184	0	0	0		0	0	0	0	0
170	1	170	259	-1	286	348	16.7	33	Dapa	332	-98	0	0		0	0	0	0	0
171	1	303	25	-1	510	325	10.8	31	ABaraapapa	275	805	0	0		0	0	0	0	0
172	1	266	128	-1	302	140	4.6	30	ABprpapppp	288	274	0	0		0	0	0	0	0
173	1	127	109	-1	459	174	17.6	30	ABprpaapaa	141	0	0	0		0	0	0	0	0
174	1	88	171	-1	404	137	21.0	31	ABprapaaaa	245	445	0	0		0	0	0	0	0
175	1	86	245	-1	163	350	11.3	28	ABplapppap	263	0	0	0		0	0	0	0	0
176	1	68	194	-1	513	261	18.4	32	MSpaaapa	296	-165	0	0		0	0	0	0	0
177	1	327	106	-1	416	400	20.6	33	ABalpppppp	263	183	0	0		0	0	0	0	0
178	1	3	310	-1	249	163	16.4	34	Epraa	342	366	0	0		0	0	0	0	0
179	1	304	46	-1	218	206	15.6	35	Eprap	351	-206	0	0		0	0	0	0	0
180	1	146	4	-1	230	305	5.3	29	ABplpppppa	229	0	0	0		0	0	0	0	0
181	1	172	256	-1	315	351	4.8	29	ABplpapppa	256	47	0	0		0	0	0	0	0
182	1	324	14	-1	452	215	17.1	28	MSppappp	226	245	0	0		0	0	0	0	0
183	1	315	169	-1	496	194	21.7	27	ABarpappaa	252	-1424	0	0		0	0	0	0	0
184	1	145	114	-1	538	276	15.9	34	MSpaaaap	328	374	0	0		0	0	0	0	0
185	1	191	18	-1	542	156	19.4	32	ABpraapapa	136	0	0	0		0	0	0	0	0
186	1	70	318	-1	278	225	22.4	33	ABarppaapp	327	49	0	0		0	0	0	0	0
187	1	175	287	-1	507	254	23.5	31	ABarpaapaa	301	-341	0	0		0	0	0	0	0
188	0	349	-1	-1	343	242	24.6	35		342	-1168	0	0		0	0	0	0	0
189	1	216	32	-1	504	352	24.3	31	ABplaaaaap	298	-213	0	0		0	0	0	0	0
190	1	129	105	-1	512	153	21.1	32	ABpraapapp	314	1081	0	0		0	0	0	0	0
191	1	280	292	-1	464	326	16.8	29	MSaaapap	298	-103	0	0		0	0	0	0	0
192	1	171	346	-1	352	231	12.5	34	Earpa	337	-46	0	0		0	0	0	0	0
193	1	220	30	-1	436	312	14.6	32	MSaaapp	272	-516	0	0		0	0	0	0	0
194	1	208	76	-1	373	174	5.1	30	ABprpappap	255	381	0	0		0	0	0	0	0
195	1	60	289	-1	208	115	8.5	28	ABprapppap	212	0	0	0		0	0	0	0	0
196	1	43	98	-1	586	290	22.9	27	ABarpaaaaa	236	15	0	0		0	0	0	0	0
197	1	109	241	-1	554	435	18.2	33	ABalpppaaa	321	116	0	0		0	0	0	0	0
198	1	313	312	-1	463	439	12.4	31	ABplpaaaaa	283	700	0	0		0	0	0	0	0
199	1	48	38	-1	403	136	7.0	29	ABprpapapa	255	-202	0	0		0	0	0	0	0
200	1	271	189	-1	540	228	22.6	31	ABarpapaap	316	1079	0	0		0	0	0	0	0
201	1	85	271	-1	649	362	16.7	27	ABalapaaaa	31	0	0	0		0	0	0	0	0
202	1	115	232	-1	591	278	15.6	31	MSpaaaaa	82	0	0	0		0	0	0	0	0
203	1	246	185	-1	533	325	6.0	28	ABalpaapapp	284	-26	0	0		0	0	0	0	0
204	1	248	202	-1	531	413	21.8	34	ABalapappp	327	-78	0	0		0	0	0	0	0
205	1	252	269	-1	305	108	7.2	29	ABprppppaa	276	-95	0	0		0	0	0	0	0
206	1	178	214	-1	197	390	15.5	31	ABplappaap	-160	0	0	0		0	0	0	0	0
207	1	55	221	-1	406	433	14.2	31	ABplpaaapp	257	-214	0	0		0	0	0	0	0
208	1	189	315	-1	329	73	16.3	30	ABprapaapp	98	0	0	0		0	0	0	0	0
209	1	57	155	-1	509	173	10.8	29	ABprpaaaaa	244	0	0	0		0	0	0	0	0
210	1	28	110	-1	318	429	11.7	28	ABplppapaa	150	0	0	0		0	0	0	0	0
211	1	33	235	-1	359	217	17.1	34	Earap	337	395	0	0		0	0	0	0	0
212	1	64	50	-1	244	410	11.3	30	ABplppappa	318	0	0	0		0	0	0	0	0
213	1	264	354	-1	618	236	18.0	31	Nuc121_20_611_255	292	531	0	0		0	0	0	0	0
214	1	107	28	-1	447	414	5.4	29	ABalppapap	287	612	0	0		0	0	0	0	0
215	1	212	85	-1	492	280	6.5	30	ABarapaapp	213	0	0	0		0	0	0	0	0
216	1	74	285	-1	655	329	14.9	28	ABalaaapar	207	0	0	0		0	0	0	0	0
217	1	181	321	-1	109	166	9.7	31	Cpappd	317	-630	0	0		0	0	0	0	0
218	1	112	100	-1	262	334	11.6	35	Capaa	211	0	0	0		0	0	0	0	0
219	1	305	129	-1	580	299	9.8	30	ABaraapaaa	7	0	0	0		0	0	0	0	0
220	1	193	121	-1	536	304	9.7	31	ABaraapaap	468	0	0	0		0	0	0	0	0
221	1	288	89	-1	514	319	23.8	32	ABplaaaapa	313	399	0	0		0	0	0	0	0
222	1	322	148	-1	120	274	7.5	29	Cppppa	283	-22	0	0		0	0	0	0	0
223	1	282	325	-1	429	335	18.8	27	MSapappp	263	-1126	0	0		0	0	0	0	0
224	1	237	207	-1	591	261	21.4	31	ABalapppap	260	1040	0	0		0	0	0	0	0
225	1	44	133	-1	562	162	10.8	29	ABpraaaapa	125	0	0	0		0	0	0	0	0
226	1	62	111	-1	552	180	14.1	29	ABpraaapaa	391	0	0	0		0	0	0	0	0
227	1	285	209	-1	386	418	17.6	32	ABplpaappa	318	-171	0	0		0	0	0	0	0
228	1	194	147	-1	231	313	16.0	31	Cappaa	304	178	0	0		0	0	0	0	0
229	1	139	65	-1	305	145	24.4	33	ABarpppapa	314	-164	0	0		0	0	0	0	0
230	1	163	261	-1	533	176	8.3	31	ABarappppa	274	120	0	0		0	0	0	0	0
231	1	106	15	-1	620	226	15.5	34	ABalaapppa	314	1288	0	0		0	0	0	0	0
232	1	190	103	-1	539	392	7.6	31	ABalpapaaa	220	0	0	0		0	0	0	0	0
233	1	35	291	-1	308	346	14.0	32	Daap	301	-863	0	0		0	0	0	0	0
234	1	156	175	-1	308	405	8.3	27	ABplppaapa	-74	0	0	0		0	0	0	0	0
235	1	306	280	-1	535	206	19.9	29	ABalappppp	251	335	0	0		0	0	0	0	0
236	1	34	2	-1	502	455	15.3	30	ABalpppapa	-220	0	0	0		0	0	0	0	0
237	1	328	96	-1	431	325	6.2	29	ABalpappppa	192	-196	0	0		0	0	0	0	0
238	1	105	137	-1	520	349	4.5	28	ABalpaaapp	272	436	0	0		0	0	0	0	0
239	1	169	210	-1	608	377	7.0	28	ABalpaaaaa	286	-796	0	0		0	0	0	0	0
240	1	273	140	-1	168	357	19.3	31	ABplapappp	302	-346	0	0		0	0	0	0	0
241	1	250	322	-1	531	326	17.7	31	MSaaaapa	309	-475	0	0		0	0	0	0	0
242	1	52	301	-1	540	222	4.6	27	ABarapaaap	249	328	0	0		0	0	0	0	0
243	1	5	247	-1	491	411	19.9	31	ABalppppap	241	746	0	0		0	0	0	0	0
244	1	54	282	-1	449	411	9.1	30	ABalppappa	356	0	0	0		0	0	0	0	0
245	1	90	19	-1	197	385	11.4	31	ABplppappp	-197	0	0	0		0	0	0	0	0
246	1	255	113	-1	354	404	9.5	31	ABplpapaap	92	0	0	0		0	0	0	0	0
247	1	320	286	-1	476	107	17.1	30	ABprpaappa	264	-544	0	0		0	0	0	0	0
248	1	47	174	-1	560	425	13.5	32	ABalppaaap	286	-537	0	0		0	0	0	0	0
249	1	73	77	-1	418	170	17.0	32	MSppppa	243	0	0	0		0	0	0	0	0
250	1	100	275	-1	302	148	15.9	35	Dppp	338	579	0	0		0	0	0	0	0
251	1	276	87	-1	322	316	23.8	34	ABplaaappp	333	123	0	0		0	0	0	0	0
252	1	176	260	-1	367	150	6.9	31	ABprpapapp	58	0	0	0		0	0	0	0	0
253	1	235	205	-1	552	329	14.3	27	ABaraaaapp	20	0	0	0		0	0	0	0	0
254	0	15	-1	-1	406	223	13.5	28		225	-553	0	0		0	0	0	0	0
255	1	114	277	-1	511	407	16.6	31	ABalppppaa	296	833	0	0		0	0	0	0	0
256	1	10	188	-1	449	129	20.8	32	ABpraappap	93	0	0	0		0	0	0	0	0
257	1	340	152	-1	228	116	17.5	31	ABprappapa	307	1189	0	0		0	0	0	0	0
258	1	155	82	-1	393	251	4.1	27	MSpapapa	-152	0	0	0		0	0	0	0	0
259	1	231	281	-1	322	380	6.7	30	ABplpapapp	148	0	0	0		0	0	0	0	0
260	1	18	125	-1	358	353	12.4	34	MSappap	309	-71	0	0		0	0	0	0	0
261	1	40	333	-1	461	357	23.6	25	ABplaaapaa	190	131	0	0		0	0	0	0	0
262	1	89	248	-1	395	307	17.5	32	Ealaa	322	-155	0	0		0	0	0	0	0
263	1	265	211	-1	195	86	20.3	30	ABprapapap	299	-73	0	0		0	0	0	0	0
264	1	4	264	-1	477	361	11.0	24	MSapaapa	246	485	0	0		0	0	0	0	0
265	1	284	297	-1	500	206	17.5	30	MSppappa	154	0	0	0		0	0	0	0	0
266	1	132	88	-1	558	314	22.5	29	ABarpaaaap	283	-793	0	0		0	0	0	0	0
267	1	37	40	-1	638	377	13.6	32	ABalaaapal	300	63	0	0		0	0	0	0	0
268	1	298	90	-1	581	408	21.4	33	ABalapaapp	296	108	0	0		0	0	0	0	0
269	1	234	250	-1	156	162	24.3	35	Cpaapa	354	492	0	0		0	0	0	0	0
270	1	317	118	-1	364	415	22.1	34	ABplaappap	321	346	0	0		0	0	0	0	0
271	1	211	37	-1	169	292	9.6	34	Cappp	294	0	0	0		0	0	0	0	0
272	1	344	75	-1	97	149	14.7	39	Cpapa	377	-549	0	0		0	0	0	0	0
273	1	277	279	-1	352	346	4.3	27	ABplpappap	221	747	0	0		0	0	0	0	0
274	1	253	112	-1	467	324	7.8	29	ABalpapppa	290	1120	0	0		0	0	0	0	0
275	1	159	165	-1	518	199	5.1	29	ABarappaaa	257	22	0	0		0	0	0	0	0
276	1	153	212	-1	334	159	5.4	32	ABprpapppa	255	-154	0	0		0	0	0	0	0
277	1	308	49	-1	326	422	20.2	33	ABplaapppa	424	0	0	0		0	0	0	0	0
278	1	104	16	-1	592	176	11.2	28	ABpraaaaaa	-162	0	0	0		0	0	0	0	0
279	1	121	83	-1	108	234	21.5	38	Caaap	49	0	0	0		0	0	0	0	0
280	1	272	166	-1	561	359	4.6	29	ABalpaaapa	275	-19	0	0		0	0	0	0	0
281	1	219	34	-1	384	427	8.7	28	ABplpapaaa	-4	0	0	0		0	0	0	0	0
282	1	92	124	-1	304	387	22.4	31	ABplapaapa	289	322	0	0		0	0	0	0	0
283	1	96	164	-1	463	319	11.6	30	ABaraapapp	101	0	0	0		0	0	0	0	0
284	1	339	303	-1	376	347	23.5	33	ABplaaappa	325	13	0	0		0	0	0	0	0
285	1	91	176	-1	529	212	13.6	27	MSppapaa	267	984	0	0		0	0	0	0	0
286	1	218	139	-1	459	257	14.1	32	MSpaapap	322	1170	0	0		0	0	0	0	0
287	1	157	36	-1	500	400	24.3	34	ABplaapaap	99	0	0	0		0	0	0	0	0
288	1	32	240	-1	508	430	8.3	29	ABalppapaa	296	-895	0	0		0	0	0	0	0
289	1	93	102	-1	537	447	16.2	30	ABalpppaap	254	418	0	0		0	0	0	0	0
290	1	66	131	-1	269	213	8.0	28	Z2	221	832	0	0		0	0	0	0	0
291	1	296	154	-1	543	386	24.5	32	ABplaapaaa	557	0	0	0		0	0	0	0	0
292	1	103	149	-1	290	75	16.2	29	ABprappaaa	294	-139	0	0		0	0	0	0	0
293	1	108	31	-1	345	164	12.4	31	Dpap	312	881	0	0		0	0	0	0	0
294	1	326	345	-1	417	295	23.8	36	ABarpaappa	358	56	0	0		0	0	0	0	0
295	1	177	92	-1	632	314	16.4	26	ABalappaaa	543	0	0	0		0	0	0	0	0
296	1	268	223	-1	493	316	18.9	33	MSaaaapp	97	0	0	0		0	0	0	0	0
297	1	25	126	-1	246	92	7.6	29	ABprpppaap	265	458	0	0		0	0	0	0	0
298	1	101	168	-1	332	295	12.5	33	Ealpa	325	-24	0	0		0	0	0	0	0
299	1	38	5	-1	484	286	24.0	30	ABarpaaapp	300	170	0	0		0	0	0	0	0
300	1	241	41	-1	607	310	12.4	27	ABaraaaapa	371	0	0	0		0	0	0	0	0
301	1	133	268	-1	341	102	7.7	28	ABprppaapp	48	0	0	0		0	0	0	0	0
302	1	335	300	-1	345	358	16.8	32	Daaa	325	276	0	0		0	0	0	0	0
303	1	232	307	-1	545	221	10.4	29	MSppaaap	18	0	0	0		0	0	0	0	0
304	1	330	151	-1	591	348	7.2	29	ABalpaapapa	106	0	0	0		0	0	0	0	0
305	0	154	-1	-1	659	260	13.5	25		236	591	0	0		0	0	0	0	0
306	1	198	293	-1	419	181	4.4	30	ABprpappaa	293	-88	0	0		0	0	0	0	0
307	1	221	316	-1	411	171	11.4	33	MSpppap	332	344	0	0		0	0	0	0	0
308	1	342	238	-1	81	255	16.7	38	Caapa	377	-377	0	0		0	0	0	0	0
309	1	263	180	-1	208	226	11.5	33	Eplpa	161	0	0	0		0	0	0	0	0
310	1	292	10	-1	324	251	17.3	35	Ealap	350	227	0	0		0	0	0	0	0
311	1	118	349	-1	535	291	23.4	28	ABarpaaapa	288	447	0	0		0	0	0	0	0
312	1	117	234	-1	126	320	6.9	28	ABplappppp	236	0	0	0		0	0	0	0	0
313	1	294	244	-1	193	302	4.6	29	ABplpppppp	297	173	0	0		0	0	0	0	0
314	1	328	197	-1	405	319	5.6	29	ABalpappppp	223	-823	0	0		0	0	0	0	0
315	1	333	304	-1	425	178	23.0	32	ABarpapppa	259	196	0	0		0	0	0	0	0
316	1	236	290	-1	476	418	15.4	30	ABplpaapaa	283	1071	0	0		0	0	0	0	0
317	1	185	246	-1	395	251	23.4	34	ABarpaappp	341	919	0	0		0	0	0	0	0
318	1	53	52	-1	467	171	23.5	31	ABarpappap	267	294	0	0		0	0	0	0	0
319	1	179	254	-1	260	330	23.5	34	ABplapapaa	346	636	0	0		0	0	0	0	0
320	1	9	296	-1	580	284	12.7	31	ABaraappaa	307	73	0	0		0	0	0	0	0
321	1	140	217	-1	613	277	20.0	32	ABalapppaa	308	1152	0	0		0	0	0	0	0
322	1	135	141	-1	569	377	13.0	28	MSapaaaa	244	311	0	0		0	0	0	0	0
323	1	245	130	-1	110	157	19.5	32	Cpaapp	326	-37	0	0		0	0	0	0	0
324	1	251	273	-1	133	226	11.4	34	Eplpp	335	221	0	0		0	0	0	0	0
325	1	110	66	-1	205	335	24.3	34	ABplapapap	329	-762	0	0		0	0	0	0	0
326	0	332	-1	-1	462	359	25.8	33		155	0	0	0		0	0	0	0	0
327	1	199	142	-1	387	347	10.7	32	MSappaa	263	-116	0	0		0	0	0	0	0
328	1	136	161	-1	646	270	18.6	31	ABalappap	108	0	0	0		0	0	0	0	0
329	1	26	160	-1	653	275	10.3	25	ABalaapaaa	214	-47	0	0		0	0	0	0	0
330	1	259	62	-1	486	208	13.7	27	MSppapap	255	356	0	0		0	0	0	0	0
331	1	203	116	-1	389	373	6.4	32	ABplpappaa	315	360	0	0		0	0	0	0	0
332	1	222	266	-1	518	376	12.5	28	MSapaaap	277	490	0	0		0	0	0	0	0
333	1	113	327	-1	355	396	6.8	30	ABplpapapa	284	1473	0	0		0	0	0	0	0
334	0	201	-1	-1	215	157	4.3	26		169	736	0	0		0	0	0	0	0
335	1	300	8	-1	172	202	6.3	29	Cpppaa	190	288	0	0		0	0	0	0	0
336	1	295	270	-1	249	165	3.6	31	ABprpppppp	310	-146	0	0		0	0	0	0	0
337	1	311	220	-1	155	181	9.9	34	Eprpp	343	-490	0	0		0	0	0	0	0
338	1	158	53	-1	361	166	19.5	34	MSppppp	347	-230	0	0		0	0	0	0	0
339	1	310	294	-1	264	394	21.0	33	ABplapaapp	282	684	0	0		0	0	0	0	0
340	1	307	347	-1	318	273	7.4	30	Z3	127	0	0	0		0	0	0	0	0
341	1	301	81	-1	430	377	15.3	31	MSapapap	306	-397	0	0		0	0	0	0	0
342	1	348	313	-1	488	452	11.0	24	ABalppaapp	218	1091	0	0		0	0	0	0	0
343	1	300	132	-1	155	257	5.3	29	Cpppap	204	1548	0	0		0	0	0	0	0
344	1	269	311	-1	500	220	21.9	28	ABarpapapa	284	-32	0	0		0	0	0	0	0
345	1	274	350	-1	632	331	18.7	30	ABalappaap	-31	0	0	0		0	0	0	0	0
346	1	257	278	-1	293	84	8.8	29	ABprpppaaa	232	0	0	0		0	0	0	0	0
347	1	347	192	-1	644	272	15.8	34	ABalaaappr	39	0	0	0		0	0	0	0	0
348	0	151	-1	-1	283	312	6.0	24		38	0	0	0		0	0	0	0	0
349	1	291	328	-1	622	201	13.1	35	ABalaapapp	-10	0	0	0		0	0	0	0	0
350	0	286	-1	-1	169	321	8.6	24		82	0	0	0		0	0	0	0	0
351	1	242	193	-1	415	253	17.9	31	Earaa	23	0	0	0		0	0	0	0	0
352	0	210	-1	-1	513	441	11.1	22		139	0	0	0		0	0	0	0	0
353	0	346	-1	-1	222	181	21.6	27		203	0	0	0		0	0	0	0	0
