# Supplementary material for: The AP-2 Transcription Factor APTF-2 Is Required for Neuroblast and Epidermal Morphogenesis in Caenorhabditis elegans Embryogenesis
Source: PLoS Genet. 2016 May 13;12(5):e1006048. doi: 10.1371/journal.pgen.1006048 (PMC4866721; doi:10.1371/journal.pgen.1006048)
Supplement: S6 Text — (ZIP) [file pgen.1006048.s034.zip › nuclei/t142-nuclei]

1	1	51	302	-1	168	110	18.4	36	ABarppppp	354	98	0	0		0	0	0	0	0
2	1	236	30	-1	504	456	15.0	30	ABalpppapa	300	-194	0	0		0	0	0	0	0
3	1	151	15	-1	170	251	22.4	37	Caaaa	359	231	0	0		0	0	0	0	0
4	1	180	222	-1	228	305	5.4	30	ABplpppppa	95	0	0	0		0	0	0	0	0
5	1	299	-1	-1	476	293	23.6	30	ABarpaaapp	270	92	0	0		0	0	0	0	0
6	1	21	82	-1	281	417	11.7	29	ABplppapap	184	0	0	0		0	0	0	0	0
7	1	94	296	-1	576	216	6.2	29	ABaraaappp	323	0	0	0		0	0	0	0	0
8	1	335	210	-1	175	196	6.0	30	Cpppaa	233	619	0	0		0	0	0	0	0
9	1	145	122	-1	633	234	12.6	32	ABalaappap	32	0	0	0		0	0	0	0	0
10	1	310	326	-1	323	253	17.1	35	Ealap	358	-20	0	0		0	0	0	0	0
11	1	114	348	-1	183	348	6.3	31	ABplpppapa	-130	0	0	0		0	0	0	0	0
12	1	93	192	-1	472	339	4.1	32	ABalpappap	323	-810	0	0		0	0	0	0	0
13	1	76	106	-1	604	249	5.7	29	ABaraaappa	220	0	0	0		0	0	0	0	0
14	1	182	107	-1	453	213	17.2	27	MSppappp	240	551	0	0		0	0	0	0	0
15	1	231	130	-1	620	227	16.1	33	ABalaapppa	334	1037	0	0		0	0	0	0	0
16	1	278	32	-1	592	174	11.1	28	ABpraaaaaa	162	0	0	0		0	0	0	0	0
17	1	130	110	-1	568	177	21.3	33	ABpraapaap	469	0	0	0		0	0	0	0	0
18	1	185	48	-1	544	159	19.4	34	ABpraapapa	-473	0	0	0		0	0	0	0	0
19	1	245	19	-1	199	385	11.7	31	ABplppappp	-40	0	0	0		0	0	0	0	0
20	1	61	62	-1	399	453	19.5	29	ABplaappaa	309	0	0	0		0	0	0	0	0
21	1	50	148	-1	394	88	11.4	30	ABprppapaa	295	56	0	0		0	0	0	0	0
22	1	30	323	-1	324	310	19.5	35	MSapppp	342	-369	0	0		0	0	0	0	0
23	1	126	16	-1	596	339	11.4	32	ABalpaapaa	-27	0	0	0		0	0	0	0	0
24	1	87	74	-1	512	127	16.5	31	ABpraaappp	-233	0	0	0		0	0	0	0	0
25	1	171	186	-1	512	321	10.9	31	ABaraapapa	300	803	0	0		0	0	0	0	0
26	0	305	-1	-1	656	255	13.5	24		21	0	0	0		0	0	0	0	0
27	1	22	97	-1	586	166	16.4	29	ABpraaaaap	654	0	0	0		0	0	0	0	0
28	1	214	318	-1	445	410	5.4	29	ABalppapap	28	0	0	0		0	0	0	0	0
29	1	1	63	-1	317	74	11.3	29	ABprppappa	255	-877	0	0		0	0	0	0	0
30	1	193	89	-1	435	316	14.4	32	MSaaapp	57	0	0	0		0	0	0	0	0
31	1	293	10	-1	346	165	12.6	32	Dpap	308	612	0	0		0	0	0	0	0
32	1	189	250	-1	507	350	24.5	31	ABplaaaaap	318	267	0	0		0	0	0	0	0
33	1	86	86	-1	534	133	11.7	31	ABpraaaapp	277	0	0	0		0	0	0	0	0
34	1	281	241	-1	384	424	8.5	28	ABplpapaaa	282	264	0	0		0	0	0	0	0
35	1	39	150	-1	482	393	6.8	30	ABalpapapa	-87	0	0	0		0	0	0	0	0
36	1	287	215	-1	498	398	24.2	32	ABplaapaap	303	-435	0	0		0	0	0	0	0
37	1	271	72	253	172	292	9.4	33	Cappp	293	0	0	0		0	0	0	0	0
38	1	199	176	-1	405	136	7.3	30	ABprpapapa	264	383	0	0		0	0	0	0	0
39	1	98	195	-1	420	101	17.4	31	ABpraapppa	87	0	0	0		0	0	0	0	0
40	1	267	28	-1	636	379	13.5	33	ABalaaapal	63	0	0	0		0	0	0	0	0
41	1	300	98	-1	608	306	12.5	27	ABaraaaapa	273	876	0	0		0	0	0	0	0
42	1	108	298	-1	363	75	20.4	29	ABprapaapa	281	-19	0	0		0	0	0	0	0
43	1	49	92	-1	234	384	8.8	27	ABplpppaaa	200	0	0	0		0	0	0	0	0
44	1	52	155	-1	607	271	8.4	28	ABaraaaaap	277	0	0	0		0	0	0	0	0
45	1	53	66	-1	271	169	23.5	34	ABarpppapp	323	-53	0	0		0	0	0	0	0
46	1	179	272	-1	214	205	15.7	36	Eprap	364	175	0	0		0	0	0	0	0
47	1	13	345	-1	557	429	8.7	31	ABalpaappp	281	580	0	0		0	0	0	0	0
48	1	14	141	-1	418	372	11.7	29	MSapaapp	283	1094	0	0		0	0	0	0	0
49	1	277	322	-1	327	424	20.1	34	ABplaapppa	338	21	0	0		0	0	0	0	0
50	1	212	67	-1	247	413	11.5	30	ABplppappa	-22	0	0	0		0	0	0	0	0
51	1	132	252	-1	630	393	10.4	29	ABalaaaala	43	0	0	0		0	0	0	0	0
52	1	318	243	-1	470	169	23.4	30	ABarpappap	302	118	0	0		0	0	0	0	0
53	1	338	104	-1	360	168	19.4	34	MSppppp	325	-998	0	0		0	0	0	0	0
54	1	19	136	-1	427	200	12.6	33	MSpppaa	265	-54	0	0		0	0	0	0	0
55	1	160	94	-1	648	354	10.5	29	ABalaaaarl	290	35	0	0		0	0	0	0	0
56	1	79	24	-1	594	301	6.8	29	ABaraaapaa	317	0	0	0		0	0	0	0	0
57	1	58	34	-1	551	278	7.4	32	ABaraaapap	156	0	0	0		0	0	0	0	0
58	1	104	100	-1	349	359	21.8	30	ABplapaaaa	277	884	0	0		0	0	0	0	0
59	1	116	276	-1	199	301	11.5	31	Cappap	-146	0	0	0		0	0	0	0	0
60	1	35	235	-1	431	443	17.1	30	ABplpaapap	268	488	0	0		0	0	0	0	0
61	1	65	245	-1	455	185	6.9	28	ABprpapaaa	157	0	0	0		0	0	0	0	0
62	1	330	144	-1	486	211	14.0	27	MSppapap	235	-347	0	0		0	0	0	0	0
63	1	34	79	-1	421	319	10.7	30	MSaapaaa	283	45	0	0		0	0	0	0	0
64	1	105	109	-1	544	150	16.2	30	ABpraaappa	296	1200	0	0		0	0	0	0	0
65	1	229	343	-1	311	147	23.8	32	ABarpppapa	325	-54	0	0		0	0	0	0	0
66	1	325	309	-1	207	330	24.5	33	ABplapapap	22	0	0	0		0	0	0	0	0
67	1	74	137	-1	642	300	11.5	29	ABalaaaarr	199	0	0	0		0	0	0	0	0
68	1	110	31	-1	396	242	8.6	31	MSpapaap	34	0	0	0		0	0	0	0	0
69	1	125	179	-1	318	186	7.4	35	MSpappp	357	1270	0	0		0	0	0	0	0
70	1	159	132	-1	319	343	21.4	29	ABplapaaap	258	1111	0	0		0	0	0	0	0
71	1	157	191	-1	153	308	21.6	37	ABarppapp	369	-35	0	0		0	0	0	0	0
72	1	12	264	-1	505	249	13.7	28	MSpaapaa	269	86	0	0		0	0	0	0	0
73	1	100	64	-1	473	117	12.4	30	ABprpaaapp	66	0	0	0		0	0	0	0	0
74	1	6	115	-1	476	151	13.5	29	ABprpaaapa	261	92	0	0		0	0	0	0	0
75	1	272	270	-1	95	151	14.7	38	Cpapa	55	0	0	0		0	0	0	0	0
76	1	194	160	-1	375	176	4.7	30	ABprpappap	70	0	0	0		0	0	0	0	0
77	1	249	133	-1	424	170	16.5	32	MSppppa	274	206	0	0		0	0	0	0	0
78	1	3	331	-1	233	84	21.8	31	ABprapapaa	283	429	0	0		0	0	0	0	0
79	0	24	-1	-1	415	107	13.4	24		197	-106	0	0		0	0	0	0	0
80	1	167	269	-1	107	308	12.5	31	ABplappapp	301	-516	0	0		0	0	0	0	0
81	1	341	293	-1	431	377	15.4	30	MSapapap	290	-286	0	0		0	0	0	0	0
82	1	258	236	-1	391	250	4.2	27	MSpapapa	198	0	0	0		0	0	0	0	0
83	1	279	129	-1	109	233	21.5	38	Caaap	372	457	0	0		0	0	0	0	0
84	1	149	169	-1	271	397	8.1	28	ABplppaapp	49	0	0	0		0	0	0	0	0
85	1	215	301	-1	491	281	6.3	30	ABarapaapp	301	-292	0	0		0	0	0	0	0
86	1	90	184	-1	295	208	13.5	34	Earpp	320	564	0	0		0	0	0	0	0
87	1	251	225	-1	321	312	23.6	33	ABplaaappp	297	960	0	0		0	0	0	0	0
88	1	266	197	-1	557	313	22.5	29	ABarpaaaap	244	-838	0	0		0	0	0	0	0
89	1	221	198	-1	512	317	23.7	30	ABplaaaapa	120	0	0	0		0	0	0	0	0
90	1	268	113	-1	577	408	21.3	33	ABalapaapp	172	0	0	0		0	0	0	0	0
91	1	71	307	-1	255	299	18.5	35	Dapp	358	261	0	0		0	0	0	0	0
92	1	295	65	-1	631	315	16.4	26	ABalappaaa	204	840	0	0		0	0	0	0	0
93	1	25	281	-1	391	357	17.7	32	MSapppa	306	-52	0	0		0	0	0	0	0
94	0	127	-1	-1	614	359	19.7	27		219	0	0	0		0	0	0	0	0
95	1	118	168	-1	181	337	15.3	29	ABplapppaa	266	406	0	0		0	0	0	0	0
96	1	237	230	-1	441	327	6.7	30	ABalpappppa	232	430	0	0		0	0	0	0	0
97	1	141	207	-1	499	362	8.1	28	ABalpappaa	106	0	0	0		0	0	0	0	0
98	1	196	234	-1	584	291	23.4	31	ABarpaaaaa	287	146	0	0		0	0	0	0	0
99	1	32	77	-1	474	233	7.0	28	ABarapappa	247	-535	0	0		0	0	0	0	0
100	1	218	258	-1	260	336	11.8	36	Capaa	133	0	0	0		0	0	0	0	0
101	1	136	23	-1	439	269	10.5	30	ABaraapppp	-11	0	0	0		0	0	0	0	0
102	1	289	171	-1	540	446	15.7	30	ABalpppaap	302	1004	0	0		0	0	0	0	0
103	1	232	185	-1	538	391	7.4	30	ABalpapaaa	238	-97	0	0		0	0	0	0	0
104	1	148	313	-1	292	329	8.3	33	MSaappp	356	0	0	0		0	0	0	0	0
105	1	190	116	-1	513	156	20.9	31	ABpraapapp	176	0	0	0		0	0	0	0	0
106	1	177	27	335	415	403	20.5	33	ABalpppppp	327	578	0	0		0	0	0	0	0
107	1	121	189	-1	263	154	10.2	37	Cppaa	327	0	0	0		0	0	0	0	0
108	1	8	147	-1	446	326	22.4	30	ABplaaaapp	288	24	0	0		0	0	0	0	0
109	1	173	327	-1	458	174	17.8	30	ABprpaapaa	250	227	0	0		0	0	0	0	0
110	1	210	127	-1	319	429	12.2	28	ABplppapaa	141	0	0	0		0	0	0	0	0
111	1	226	54	-1	550	180	14.1	29	ABpraaapaa	272	431	0	0		0	0	0	0	0
112	1	274	220	-1	476	328	8.3	29	ABalpapppa	269	1115	0	0		0	0	0	0	0
113	1	246	325	-1	354	407	9.6	31	ABplpapaap	451	0	0	0		0	0	0	0	0
114	1	184	128	-1	537	277	15.9	34	MSpaaaap	346	-1247	0	0		0	0	0	0	0
115	1	119	316	-1	280	416	16.4	34	ABplaapppp	320	-1175	0	0		0	0	0	0	0
116	1	331	247	-1	388	373	6.5	32	ABplpappaa	324	-64	0	0		0	0	0	0	0
117	1	107	7	-1	496	266	10.6	32	ABaraapppa	117	0	0	0		0	0	0	0	0
118	1	270	165	-1	364	415	22.2	35	ABplaappap	60	0	0	0		0	0	0	0	0
119	1	46	205	-1	296	256	12.3	34	Ealpp	320	647	0	0		0	0	0	0	0
120	1	31	315	-1	384	152	24.4	35	ABarpapppp	319	399	0	0		0	0	0	0	0
121	1	220	96	-1	539	307	9.9	30	ABaraapaap	-80	0	0	0		0	0	0	0	0
122	1	20	239	-1	505	232	5.4	28	ABarapapaa	-205	0	0	0		0	0	0	0	0
123	0	82	-1	-1	626	203	11.3	24		361	0	0	0		0	0	0	0	0
124	1	282	76	-1	306	384	22.4	31	ABplapaapa	309	657	0	0		0	0	0	0	0
125	1	260	33	-1	358	351	12.5	33	MSappap	315	812	0	0		0	0	0	0	0
126	1	297	290	-1	246	91	7.6	30	ABprpppaap	237	-186	0	0		0	0	0	0	0
127	1	64	13	-1	278	73	11.7	29	ABprppappp	275	383	0	0		0	0	0	0	0
128	1	172	108	-1	301	139	4.9	29	ABprpapppp	293	-197	0	0		0	0	0	0	0
129	1	219	182	-1	581	294	10.4	29	ABaraapaaa	-18	0	0	0		0	0	0	0	0
130	1	323	174	-1	106	152	19.5	33	Cpaapp	338	198	0	0		0	0	0	0	0
131	1	290	228	-1	268	211	8.2	29	Z2	264	862	0	0		0	0	0	0	0
132	1	343	70	-1	151	256	4.8	29	Cpppap	223	913	0	0		0	0	0	0	0
133	1	225	20	-1	561	159	10.8	28	ABpraaaapa	238	135	0	0		0	0	0	0	0
134	1	17	29	-1	239	358	5.4	28	ABplppppaa	130	0	0	0		0	0	0	0	0
135	1	37	279	-1	426	454	13.4	30	ABplpaaapa	90	0	0	0		0	0	0	0	0
136	1	57	53	-1	612	343	14.4	29	MSaaaaaa	115	0	0	0		0	0	0	0	0
137	1	238	271	-1	522	343	4.5	29	ABalpaaapp	265	903	0	0		0	0	0	0	0
138	1	66	99	-1	605	219	21.4	33	ABpraapaaa	140	0	0	0		0	0	0	0	0
139	1	286	183	-1	459	255	13.6	32	MSpaapap	310	-130	0	0		0	0	0	0	0
140	1	240	350	-1	169	358	19.3	32	ABplapappp	164	0	0	0		0	0	0	0	0
141	1	322	193	-1	568	377	13.1	28	MSapaaaa	262	334	0	0		0	0	0	0	0
142	1	327	351	-1	382	344	10.5	31	MSappaa	201	0	0	0		0	0	0	0	0
143	1	117	42	-1	388	154	14.9	31	Dpaa	311	772	0	0		0	0	0	0	0
144	1	85	288	-1	415	416	7.5	30	ABalppappp	281	-29	0	0		0	0	0	0	0
145	0	188	-1	-1	341	247	24.7	34		346	-102	0	0		0	0	0	0	0
146	1	41	262	-1	485	150	7.9	33	ABarappppp	308	445	0	0		0	0	0	0	0
147	1	228	35	-1	232	321	16.3	31	Cappaa	259	-221	0	0		0	0	0	0	0
148	1	222	242	-1	122	272	7.3	30	Cppppa	296	424	0	0		0	0	0	0	0
149	1	292	226	-1	292	75	16.5	30	ABprappaaa	280	424	0	0		0	0	0	0	0
150	0	326	-1	-1	466	355	26.6	32		277	-1836	0	0		0	0	0	0	0
151	1	304	339	-1	591	345	6.9	28	ABalpaapapa	288	960	0	0		0	0	0	0	0
152	1	257	347	-1	229	118	17.5	32	ABprappapa	318	-948	0	0		0	0	0	0	0
153	1	97	124	-1	269	158	6.2	29	ABprpppppa	296	274	0	0		0	0	0	0	0
154	1	291	260	-1	545	386	24.5	32	ABplaapaaa	465	0	0	0		0	0	0	0	0
155	1	209	121	-1	507	177	11.1	30	ABprpaaaaa	-27	0	0	0		0	0	0	0	0
156	1	4	208	-1	135	352	15.6	30	ABplappapa	-16	0	0	0		0	0	0	0	0
157	1	40	146	-1	635	236	9.3	30	ABalaapaap	300	147	0	0		0	0	0	0	0
158	1	164	334	-1	444	98	13.3	30	ABprpaappp	215	0	0	0		0	0	0	0	0
159	1	60	153	-1	555	344	25.4	32	ABplaaaaaa	316	577	0	0		0	0	0	0	0
160	1	329	312	-1	644	264	9.9	24	ABalaapaaa	-66	0	0	0		0	0	0	0	0
161	1	328	255	-1	647	271	18.6	31	ABalappap	273	408	0	0		0	0	0	0	0
162	1	11	85	-1	594	414	11.6	30	ABalaaaalp	275	1180	0	0		0	0	0	0	0
163	1	169	167	-1	590	392	18.2	33	ABalapaapa	149	0	0	0		0	0	0	0	0
164	1	283	36	-1	462	316	11.4	29	ABaraapapp	173	0	0	0		0	0	0	0	0
165	1	275	282	-1	522	200	4.7	29	ABarappaaa	48	0	0	0		0	0	0	0	0
166	1	280	123	-1	561	358	4.7	28	ABalpaaapa	328	0	0	0		0	0	0	0	0
167	1	2	143	-1	267	355	5.6	30	ABplpapppp	135	0	0	0		0	0	0	0	0
168	1	298	299	-1	332	296	12.2	33	Ealpa	328	-1491	0	0		0	0	0	0	0
169	1	183	111	-1	498	196	21.8	27	ABarpappaa	224	446	0	0		0	0	0	0	0
170	1	112	21	-1	363	221	6.0	30	MSpapapp	254	417	0	0		0	0	0	0	0
171	1	174	154	-1	400	140	20.7	31	ABprapaaaa	269	-187	0	0		0	0	0	0	0
172	1	88	212	-1	376	447	15.6	30	ABplpaappp	258	597	0	0		0	0	0	0	0
173	1	155	214	-1	452	139	15.9	27	ABprpaapap	270	560	0	0		0	0	0	0	0
174	1	248	120	-1	560	423	13.5	31	ABalppaaap	270	721	0	0		0	0	0	0	0
175	1	234	17	-1	308	404	8.5	28	ABplppaapa	-406	0	0	0		0	0	0	0	0
176	1	285	321	-1	529	216	13.3	28	MSppapaa	238	326	0	0		0	0	0	0	0
177	1	144	71	-1	511	168	14.2	28	ABpraaapap	118	0	0	0		0	0	0	0	0
178	1	44	9	-1	387	106	8.3	29	ABprppaapa	235	660	0	0		0	0	0	0	0
179	1	102	172	-1	188	128	6.1	28	ABprappppp	251	105	0	0		0	0	0	0	0
180	1	309	119	-1	205	225	11.0	32	Eplpa	299	-223	0	0		0	0	0	0	0
181	1	33	145	-1	350	85	11.6	29	ABprppapap	18	0	0	0		0	0	0	0	0
182	1	99	295	-1	394	283	4.8	26	MSaapapa	33	0	0	0		0	0	0	0	0
183	1	63	1	-1	589	405	8.2	29	ABalpaappa	296	1008	0	0		0	0	0	0	0
184	1	128	199	-1	194	377	8.5	30	ABplpppaap	300	-97	0	0		0	0	0	0	0
185	1	203	4	-1	538	329	6.5	28	ABalpaapapp	-325	0	0	0		0	0	0	0	0
186	1	106	256	-1	206	193	22.3	30	Cpaaap	261	199	0	0		0	0	0	0	0
187	1	150	73	-1	448	207	22.3	32	ABarpapapp	323	-69	0	0		0	0	0	0	0
188	1	256	51	-1	447	123	20.6	32	ABpraappap	217	0	0	0		0	0	0	0	0
189	1	200	114	-1	541	232	23.3	30	ABarpapaap	309	532	0	0		0	0	0	0	0
190	1	95	217	-1	458	254	23.2	31	ABarpaapap	319	-116	0	0		0	0	0	0	0
191	1	161	50	-1	430	280	5.9	30	MSpapaaa	411	0	0	0		0	0	0	0	0
192	1	347	285	-1	649	273	15.7	34	ABalaaappr	323	-299	0	0		0	0	0	0	0
193	1	351	166	-1	413	246	18.5	34	Earaa	341	109	0	0		0	0	0	0	0
194	1	176	49	-1	510	265	18.5	32	MSpaaapa	280	-216	0	0		0	0	0	0	0
195	1	147	117	-1	572	247	4.7	28	ABarapaaaa	188	0	0	0		0	0	0	0	0
196	1	124	87	-1	359	284	23.9	30	ABarppaaaa	276	277	0	0		0	0	0	0	0
197	1	314	308	-1	390	319	5.3	27	ABalpappppp	201	123	0	0		0	0	0	0	0
198	1	91	283	-1	560	181	6.9	29	ABarapppap	289	163	0	0		0	0	0	0	0
199	1	18	352	-1	231	123	5.4	30	ABprpppapa	303	-155	0	0		0	0	0	0	0
200	1	38	286	-1	435	227	5.5	34	ABarapappp	100	0	0	0		0	0	0	0	0
201	1	80	18	-1	324	227	4.4	32	MSpappa	313	884	0	0		0	0	0	0	0
202	1	204	164	-1	529	408	22.5	37	ABalapappp	306	1388	0	0		0	0	0	0	0
203	1	23	161	-1	624	335	8.7	29	ABaraaaaaa	262	526	0	0		0	0	0	0	0
204	1	56	342	-1	382	111	20.3	30	ABprapaaap	303	-840	0	0		0	0	0	0	0
205	1	253	-1	-1	550	329	14.4	26	ABaraaaapp	22	0	0	0		0	0	0	0	0
206	1	156	355	-1	342	242	22.0	34	ABarppaaap	126	0	0	0		0	0	0	0	0
207	1	224	60	-1	591	265	21.5	31	ABalapppap	301	590	0	0		0	0	0	0	0
208	1	42	157	-1	620	390	17.3	31	ABalapaaap	861	0	0	0		0	0	0	0	0
209	1	227	181	-1	383	416	17.6	33	ABplpaappa	320	-1062	0	0		0	0	0	0	0
210	1	239	237	-1	607	375	6.7	29	ABalpaaaaa	244	0	0	0		0	0	0	0	0
211	1	263	274	-1	192	88	20.5	31	ABprapapap	126	0	0	0		0	0	0	0	0
212	1	276	162	-1	335	156	5.4	31	ABprpapppa	244	139	0	0		0	0	0	0	0
213	1	62	58	-1	497	216	9.9	30	MSppaap	254	-578	0	0		0	0	0	0	0
214	1	206	294	-1	196	389	15.8	31	ABplappaap	311	-254	0	0		0	0	0	0	0
215	1	27	158	-1	574	388	5.4	28	ABalpaaaap	270	-185	0	0		0	0	0	0	0
216	1	78	196	-1	229	279	8.5	34	Capap	346	-242	0	0		0	0	0	0	0
217	1	321	57	-1	613	282	20.3	32	ABalapppaa	510	0	0	0		0	0	0	0	0
218	1	115	232	-1	322	102	22.2	30	ABarpppaap	248	-234	0	0		0	0	0	0	0
219	1	120	209	-1	176	103	8.6	27	ABprappppa	244	736	0	0		0	0	0	0	0
220	1	337	246	-1	149	177	10.0	34	Eprpp	333	-158	0	0		0	0	0	0	0
221	1	207	353	-1	405	430	13.8	29	ABplpaaapp	100	0	0	0		0	0	0	0	0
222	0	122	-1	-1	586	439	13.6	27		367	0	0	0		0	0	0	0	0
223	1	296	163	-1	489	317	19.4	32	MSaaaapp	303	301	0	0		0	0	0	0	0
224	1	29	2	-1	266	264	23.6	40	ABarppapa	401	-581	0	0		0	0	0	0	0
225	1	142	341	-1	160	292	4.4	30	Cppppp	251	-595	0	0		0	0	0	0	0
226	1	138	324	-1	472	427	23.3	32	ABplaapapa	281	-819	0	0		0	0	0	0	0
227	1	135	263	-1	477	379	12.9	29	MSapapaa	276	448	0	0		0	0	0	0	0
228	1	101	317	-1	604	201	8.1	29	ABarapppaa	269	1214	0	0		0	0	0	0	0
229	1	9	80	-1	480	457	18.5	33	ABalpppapp	325	712	0	0		0	0	0	0	0
230	1	55	346	-1	185	247	14.8	36	Eplap	365	406	0	0		0	0	0	0	0
231	1	166	152	-1	259	241	15.7	38	Eplaa	379	333	0	0		0	0	0	0	0
232	1	202	118	-1	587	277	16.1	31	MSpaaaaa	-61	0	0	0		0	0	0	0	0
233	1	73	257	-1	188	74	16.4	30	ABprapappa	284	-1130	0	0		0	0	0	0	0
234	1	312	177	-1	129	320	6.8	30	ABplappppp	289	-703	0	0		0	0	0	0	0
235	1	211	112	-1	355	218	16.4	34	Earap	341	152	0	0		0	0	0	0	0
236	1	15	211	-1	72	255	11.2	36	Caapp	360	65	0	0		0	0	0	0	0
237	1	153	231	-1	486	162	4.8	30	ABarappapa	304	113	0	0		0	0	0	0	0
238	1	308	125	-1	80	256	16.4	38	Caapa	383	1046	0	0		0	0	0	0	0
239	1	54	47	-1	539	271	12.3	31	ABaraappap	109	0	0	0		0	0	0	0	0
240	1	288	138	-1	514	431	8.0	30	ABalppapaa	261	-1381	0	0		0	0	0	0	0
241	1	197	203	-1	546	440	18.7	32	ABalpppaaa	327	321	0	0		0	0	0	0	0
242	1	26	90	-1	497	119	20.1	27	ABpraappaa	266	1023	0	0		0	0	0	0	0
243	1	77	229	-1	139	350	8.7	28	ABplappppa	282	-467	0	0		0	0	0	0	0
244	1	313	46	-1	193	305	4.7	29	ABplpppppp	255	0	0	0		0	0	0	0	0
245	1	175	273	-1	162	353	11.7	29	ABplapppap	175	0	0	0		0	0	0	0	0
246	1	317	190	-1	394	245	23.3	35	ABarpaappp	353	-518	0	0		0	0	0	0	0
247	1	243	280	-1	493	413	19.9	32	ABalppppap	299	95	0	0		0	0	0	0	0
248	1	262	140	-1	393	306	17.4	33	Ealaa	333	-181	0	0		0	0	0	0	0
249	1	123	3	-1	447	117	7.7	30	ABarappapp	-15	0	0	0		0	0	0	0	0
250	1	269	173	-1	153	167	23.7	35	Cpaapa	357	-82	0	0		0	0	0	0	0
251	1	72	142	-1	271	113	7.5	28	ABprppppap	257	521	0	0		0	0	0	0	0
252	1	5	200	-1	102	231	5.7	32	Cpappv	331	0	0	0		0	0	0	0	0
253	0	-1	-1	-1	279	313	6.2	23		200	-325	0	0		0	0	0	0	0
254	1	319	261	-1	258	326	22.8	33	ABplapapaa	337	658	0	0		0	0	0	0	0
255	1	7	81	-1	234	86	11.3	27	ABprapppaa	259	-160	0	0		0	0	0	0	0
256	1	181	244	-1	310	355	5.0	29	ABplpapppa	284	756	0	0		0	0	0	0	0
257	1	28	12	-1	503	339	14.6	31	MSaaapaa	308	-200	0	0		0	0	0	0	0
258	1	134	287	-1	459	411	17.6	30	ABalpppppa	-201	0	0	0		0	0	0	0	0
259	1	170	329	-1	286	344	17.0	33	Dapa	251	0	0	0		0	0	0	0	0
260	1	252	233	-1	369	147	6.5	30	ABprpapapp	64	0	0	0		0	0	0	0	0
261	1	230	52	-1	531	179	8.2	31	ABarappppa	296	-175	0	0		0	0	0	0	0
262	1	47	338	-1	586	349	21.7	33	ABalapapap	315	144	0	0		0	0	0	0	0
263	1	68	6	-1	576	323	17.4	31	MSaaaaap	137	0	0	0		0	0	0	0	0
264	1	264	223	-1	476	358	11.1	25	MSapaapa	201	880	0	0		0	0	0	0	0
265	1	70	45	-1	320	314	5.2	32	MSaappa	2	0	0	0		0	0	0	0	0
266	1	332	8	-1	517	376	12.3	29	MSapaaap	285	654	0	0		0	0	0	0	0
267	1	143	268	-1	357	290	5.8	29	MSaapapp	85	0	0	0		0	0	0	0	0
268	1	301	240	-1	341	100	7.7	29	ABprppaapp	352	0	0	0		0	0	0	0	0
269	1	205	332	-1	304	108	7.2	29	ABprppppaa	261	-107	0	0		0	0	0	0	0
270	1	336	5	-1	246	161	3.6	30	ABprpppppp	304	1335	0	0		0	0	0	0	0
271	1	201	69	-1	649	366	16.6	27	ABalapaaaa	275	629	0	0		0	0	0	0	0
272	1	113	328	-1	409	369	23.9	33	ABplaaapap	325	1690	0	0		0	0	0	0	0
273	1	324	159	-1	131	227	10.5	35	Eplpp	355	1497	0	0		0	0	0	0	0
274	1	83	319	-1	326	195	23.5	34	ABarppaapa	339	-1245	0	0		0	0	0	0	0
275	1	250	56	-1	299	154	16.3	35	Dppp	348	-332	0	0		0	0	0	0	0
276	1	163	93	-1	273	101	23.0	38	ABarppppa	347	783	0	0		0	0	0	0	0
277	1	255	14	-1	512	405	16.5	31	ABalppppaa	-179	0	0	0		0	0	0	0	0
278	1	346	218	-1	296	82	8.6	28	ABprpppaaa	276	-14	0	0		0	0	0	0	0
279	1	273	40	-1	351	349	4.3	27	ABplpappap	116	0	0	0		0	0	0	0	0
280	1	235	219	-1	537	208	20.5	30	ABalappppp	215	-289	0	0		0	0	0	0	0
281	1	259	178	-1	321	380	6.6	29	ABplpapapp	256	709	0	0		0	0	0	0	0
282	1	244	251	-1	451	413	9.0	30	ABalppappa	299	359	0	0		0	0	0	0	0
283	1	154	38	-1	535	265	4.9	29	ABarapaapa	257	71	0	0		0	0	0	0	0
284	1	81	25	-1	445	371	6.7	29	ABalpapapp	282	592	0	0		0	0	0	0	0
285	1	216	175	-1	653	329	14.7	28	ABalaaapar	162	0	0	0		0	0	0	0	0
286	1	247	292	-1	476	110	17.1	31	ABprpaappa	-172	0	0	0		0	0	0	0	0
287	1	187	266	-1	504	266	22.5	30	ABarpaapaa	297	30	0	0		0	0	0	0	0
288	1	75	75	-1	246	77	15.0	28	ABprappaap	1	0	0	0		0	0	0	0	0
289	1	195	103	-1	209	113	8.7	28	ABprapppap	-65	0	0	0		0	0	0	0	0
290	1	316	11	-1	476	416	15.2	31	ABplpaapaa	123	0	0	0		0	0	0	0	0
291	1	233	259	-1	308	348	14.2	32	Daap	179	0	0	0		0	0	0	0	0
292	1	191	330	-1	458	326	16.8	29	MSaaapap	264	302	0	0		0	0	0	0	0
293	1	306	83	-1	424	177	4.4	31	ABprpappaa	309	1773	0	0		0	0	0	0	0
294	1	339	194	-1	269	395	21.3	34	ABplapaapp	339	808	0	0		0	0	0	0	0
295	1	89	156	-1	592	240	12.0	27	MSppaaaa	230	-396	0	0		0	0	0	0	0
296	1	320	68	-1	579	279	13.1	32	ABaraappaa	281	67	0	0		0	0	0	0	0
297	1	265	202	-1	499	209	17.8	29	MSppappa	286	-257	0	0		0	0	0	0	0
298	0	162	-1	-1	453	392	25.5	28		239	-221	0	0		0	0	0	0	0
299	1	129	340	-1	441	140	10.4	29	ABprppaaaa	-385	0	0	0		0	0	0	0	0
300	1	302	224	-1	344	355	16.7	33	Daaa	325	1397	0	0		0	0	0	0	0
301	1	242	311	-1	540	225	4.5	26	ABarapaaap	324	0	0	0		0	0	0	0	0
302	1	137	204	-1	151	104	12.1	28	ABprappapp	130	0	0	0		0	0	0	0	0
303	1	284	320	-1	376	344	23.4	34	ABplaaappa	338	-241	0	0		0	0	0	0	0
304	1	315	59	-1	429	175	22.9	31	ABarpapppa	296	-126	0	0		0	0	0	0	0
305	1	106	26	-1	235	196	23.1	32	Cpaaaa	266	447	0	0		0	0	0	0	0
306	1	168	43	-1	369	79	15.4	31	ABpraapppp	148	0	0	0		0	0	0	0	0
307	1	303	306	-1	545	221	10.4	28	MSppaaap	-18	0	0	0		0	0	0	0	0
308	1	59	135	-1	219	191	7.4	34	Cppap	338	176	0	0		0	0	0	0	0
309	0	131	-1	-1	304	434	15.4	24		203	532	0	0		0	0	0	0	0
310	1	178	105	-1	246	165	16.3	33	Epraa	338	-1204	0	0		0	0	0	0	0
311	1	344	37	-1	500	223	22.5	30	ABarpapapa	-101	0	0	0		0	0	0	0	0
312	1	198	284	-1	462	437	12.2	31	ABplpaaaaa	291	-151	0	0		0	0	0	0	0
313	1	342	22	-1	489	448	10.4	32	ABalppaapp	107	0	0	0		0	0	0	0	0
314	1	45	305	-1	416	435	10.6	32	ABplpaaaap	-167	0	0	0		0	0	0	0	0
315	1	208	78	-1	329	71	16.5	30	ABprapaapp	49	0	0	0		0	0	0	0	0
316	1	307	131	-1	411	168	11.6	33	MSpppap	-6	0	0	0		0	0	0	0	0
317	0	352	-1	-1	511	436	10.9	22		101	0	0	0		0	0	0	0	0
318	1	186	102	-1	281	220	22.6	34	ABarppaapp	435	0	0	0		0	0	0	0	0
319	1	16	151	-1	469	262	3.7	33	ABarapapap	327	47	0	0		0	0	0	0	0
320	1	165	221	-1	573	223	19.9	28	ABalappppa	234	0	0	0		0	0	0	0	0
321	1	217	289	-1	107	163	9.7	31	Cpappd	385	0	0	0		0	0	0	0	0
322	1	241	314	-1	531	325	18.1	32	MSaaaapa	302	75	0	0		0	0	0	0	0
323	1	140	88	-1	354	429	12.8	32	ABplppaaaa	308	-72	0	0		0	0	0	0	0
324	1	158	213	-1	232	391	18.6	31	ABplappaaa	288	410	0	0		0	0	0	0	0
325	1	223	336	-1	428	336	18.8	27	MSapappp	-118	0	0	0		0	0	0	0	0
326	1	43	101	-1	508	375	4.5	30	ABalpapaap	291	-1083	0	0		0	0	0	0	0
327	1	333	277	-1	353	398	7.2	30	ABplpapapa	-205	0	0	0		0	0	0	0	0
328	1	349	41	-1	621	196	13.8	35	ABalaapapp	-37	0	0	0		0	0	0	0	0
329	1	92	201	-1	190	79	12.0	29	ABprapappp	288	234	0	0		0	0	0	0	0
330	1	67	227	-1	422	162	8.3	29	ABprpapaap	101	0	0	0		0	0	0	0	0
331	1	84	265	-1	223	342	7.8	29	ABplppppap	299	1530	0	0		0	0	0	0	0
332	0	350	-1	-1	170	318	8.5	23		178	82	0	0		0	0	0	0	0
333	1	261	297	-1	462	354	23.7	27	ABplaaapaa	253	1458	0	0		0	0	0	0	0
334	0	254	-1	-1	406	225	13.6	27		216	-919	0	0		0	0	0	0	0
335	1	103	216	-1	461	274	17.5	33	MSpaaapp	338	652	0	0		0	0	0	0	0
336	1	10	337	-1	337	129	15.3	31	Dppa	300	-340	0	0		0	0	0	0	0
337	1	96	91	-1	570	257	25.4	32	ABarpapaaa	313	237	0	0		0	0	0	0	0
338	1	111	303	-1	474	200	4.2	27	ABarappaap	234	0	0	0		0	0	0	0	0
339	1	109	267	-1	544	390	19.2	30	ABalapappa	309	126	0	0		0	0	0	0	0
340	1	146	95	-1	379	288	10.4	32	MSaapaap	317	23	0	0		0	0	0	0	0
341	1	133	44	-1	211	168	13.3	35	Eprpa	344	842	0	0		0	0	0	0	0
342	1	69	180	-1	477	164	10.7	34	ABprpaaaap	286	419	0	0		0	0	0	0	0
343	1	36	254	-1	590	200	15.7	32	ABalaapppp	-269	0	0	0		0	0	0	0	0
344	1	152	238	-1	202	367	22.1	33	ABplapappa	160	0	0	0		0	0	0	0	0
345	1	294	249	-1	417	290	23.4	34	ABarpaappa	339	289	0	0		0	0	0	0	0
346	1	192	333	-1	347	232	12.4	33	Earpa	316	571	0	0		0	0	0	0	0
347	1	340	356	-1	317	272	7.0	26	Z3	168	0	0	0		0	0	0	0	0
348	1	48	149	-1	664	300	16.6	30	ABalaaappl	253	831	0	0		0	0	0	0	0
349	1	311	291	-1	534	296	22.5	28	ABarpaaapa	-30	0	0	0		0	0	0	0	0
350	1	345	300	-1	623	339	17.6	29	ABalappaap	315	0	0	0		0	0	0	0	0
351	1	115	188	-1	353	121	23.4	30	ABarpppaaa	410	0	0	0		0	0	0	0	0
352	0	334	-1	-1	214	150	4.5	24		104	0	0	0		0	0	0	0	0
353	1	139	84	-1	477	364	17.5	28	MSapappa	243	0	0	0		0	0	0	0	0
354	1	213	248	-1	619	241	18.5	31	Nuc121_20_611_255	314	-55	0	0		0	0	0	0	0
355	1	162	55	-1	446	397	22.8	33	ABplaapapp	84	0	0	0		0	0	0	0	0
