# Supplementary material for: The AP-2 Transcription Factor APTF-2 Is Required for Neuroblast and Epidermal Morphogenesis in Caenorhabditis elegans Embryogenesis
Source: PLoS Genet. 2016 May 13;12(5):e1006048. doi: 10.1371/journal.pgen.1006048 (PMC4866721; doi:10.1371/journal.pgen.1006048)
Supplement: S6 Text — (ZIP) [file pgen.1006048.s034.zip › nuclei/t143-nuclei]

1	1	183	33	-1	590	403	7.8	29	ABalpaappa	286	64	0	0		0	0	0	0	0
2	1	224	315	-1	266	257	23.4	39	ABarppapa	393	129	0	0		0	0	0	0	0
3	1	249	130	-1	454	116	7.8	31	ABarappapp	283	-14	0	0		0	0	0	0	0
4	1	185	78	-1	537	327	6.7	29	ABalpaapapp	264	47	0	0		0	0	0	0	0
5	1	270	160	-1	245	158	3.5	31	ABprpppppp	310	-318	0	0		0	0	0	0	0
6	1	263	74	-1	579	323	17.3	32	MSaaaaap	316	169	0	0		0	0	0	0	0
7	1	117	19	-1	498	262	10.4	32	ABaraapppa	330	0	0	0		0	0	0	0	0
8	1	266	252	-1	516	376	12.4	29	MSapaaap	248	464	0	0		0	0	0	0	0
9	1	178	83	-1	389	105	8.4	30	ABprppaapa	7	0	0	0		0	0	0	0	0
10	1	31	204	-1	349	168	12.7	32	Dpap	322	-171	0	0		0	0	0	0	0
11	1	290	342	-1	475	419	14.7	31	ABplpaapaa	265	-817	0	0		0	0	0	0	0
12	1	257	251	-1	507	340	14.6	31	MSaaapaa	310	94	0	0		0	0	0	0	0
13	1	127	99	-1	277	75	11.3	29	ABprppappp	44	0	0	0		0	0	0	0	0
14	1	277	234	-1	509	404	16.1	32	ABalppppaa	315	393	0	0		0	0	0	0	0
15	1	3	37	-1	171	252	22.4	39	Caaaa	389	-79	0	0		0	0	0	0	0
16	1	23	58	-1	600	339	11.3	32	ABalpaapaa	259	0	0	0		0	0	0	0	0
17	1	175	27	-1	309	405	9.1	27	ABplppaapa	-368	0	0	0		0	0	0	0	0
18	1	201	158	-1	326	223	4.4	32	MSpappa	317	1165	0	0		0	0	0	0	0
19	1	19	80	-1	197	383	12.1	30	ABplppappp	286	813	0	0		0	0	0	0	0
20	1	133	67	-1	565	159	11.1	28	ABpraaaapa	275	1013	0	0		0	0	0	0	0
21	1	170	26	-1	371	217	6.1	29	MSpapapp	295	-8	0	0		0	0	0	0	0
22	1	313	291	-1	485	448	10.3	32	ABalppaapp	299	-134	0	0		0	0	0	0	0
23	1	101	63	-1	439	269	10.8	31	ABaraapppp	307	0	0	0		0	0	0	0	0
24	1	56	181	-1	594	298	7.4	29	ABaraaapaa	79	0	0	0		0	0	0	0	0
25	1	284	143	-1	442	369	6.9	29	ABalpapapp	277	911	0	0		0	0	0	0	0
26	1	305	216	-1	256	193	22.8	33	Cpaaaa	333	-361	0	0		0	0	0	0	0
27	1	106	309	-1	426	399	18.4	29	ABalppppppa	289	137	0	0		0	0	0	0	0
28	1	40	93	-1	638	379	13.4	32	ABalaaapal	60	0	0	0		0	0	0	0	0
29	1	134	224	-1	241	358	5.4	30	ABplppppaa	283	1071	0	0		0	0	0	0	0
30	1	2	102	-1	499	455	15.1	30	ABalpppapa	298	-92	0	0		0	0	0	0	0
31	1	68	111	-1	396	246	9.0	31	MSpapaap	40	0	0	0		0	0	0	0	0
32	1	16	164	-1	593	176	11.3	28	ABpraaaaaa	271	106	0	0		0	0	0	0	0
33	1	125	308	-1	357	355	12.5	33	MSappap	304	189	0	0		0	0	0	0	0
34	1	57	269	-1	553	277	7.6	32	ABaraaapap	-152	0	0	0		0	0	0	0	0
35	1	147	156	-1	234	318	16.2	32	Cappaa	310	395	0	0		0	0	0	0	0
36	1	164	42	-1	463	320	11.4	30	ABaraapapp	106	0	0	0		0	0	0	0	0
37	1	311	84	-1	499	228	23.0	29	ABarpapapa	275	-45	0	0		0	0	0	0	0
38	1	283	316	-1	539	259	5.3	28	ABarapaapa	359	0	0	0		0	0	0	0	0
39	0	205	-1	-1	549	327	14.4	25		24	0	0	0		0	0	0	0	0
40	1	279	-1	-1	350	348	4.4	27	ABplpappap	118	0	0	0		0	0	0	0	0
41	1	328	3	-1	625	196	14.3	34	ABalaapapp	339	570	0	0		0	0	0	0	0
42	1	143	17	-1	392	155	15.2	31	Dpaa	307	192	0	0		0	0	0	0	0
43	1	306	9	-1	373	78	15.4	31	ABpraapppp	315	-1121	0	0		0	0	0	0	0
44	1	341	77	-1	212	163	13.0	36	Eprpa	357	501	0	0		0	0	0	0	0
45	1	265	225	-1	316	316	5.4	31	MSaappa	279	-615	0	0		0	0	0	0	0
46	1	244	189	-1	196	311	4.0	29	ABplpppppp	296	412	0	0		0	0	0	0	0
47	1	239	236	-1	541	271	12.4	31	ABaraappap	296	114	0	0		0	0	0	0	0
48	1	18	202	-1	548	160	19.3	32	ABpraapapa	301	-468	0	0		0	0	0	0	0
49	1	194	116	-1	513	269	18.5	31	MSpaaapa	306	330	0	0		0	0	0	0	0
50	1	191	96	-1	428	280	5.8	29	MSpapaaa	101	0	0	0		0	0	0	0	0
51	1	188	4	-1	447	123	20.6	32	ABpraappap	288	211	0	0		0	0	0	0	0
52	1	261	217	-1	531	173	8.4	31	ABarappppa	135	0	0	0		0	0	0	0	0
53	1	136	35	-1	613	343	14.4	29	MSaaaaaa	290	0	0	0		0	0	0	0	0
54	1	111	203	-1	551	180	14.1	30	ABpraaapaa	120	0	0	0		0	0	0	0	0
55	1	355	154	-1	450	398	22.4	32	ABplaapapp	316	608	0	0		0	0	0	0	0
56	1	275	170	-1	305	156	16.9	35	Dppp	355	304	0	0		0	0	0	0	0
57	1	217	49	-1	617	282	20.4	33	ABalapppaa	309	1496	0	0		0	0	0	0	0
58	1	213	283	-1	492	213	10.3	29	MSppaap	295	522	0	0		0	0	0	0	0
59	1	304	248	-1	429	171	22.6	31	ABarpapppa	293	2048	0	0		0	0	0	0	0
60	1	207	31	-1	589	270	21.4	33	ABalapppap	274	659	0	0		0	0	0	0	0
61	0	79	-1	-1	417	101	13.6	24		209	202	0	0		0	0	0	0	0
62	1	20	206	-1	398	450	19.8	29	ABplaappaa	271	274	0	0		0	0	0	0	0
63	1	29	79	-1	322	77	10.7	29	ABprppappa	29	0	0	0		0	0	0	0	0
64	1	73	210	-1	480	116	12.9	30	ABprpaaapp	263	-247	0	0		0	0	0	0	0
65	1	92	135	-1	631	315	16.4	27	ABalappaaa	-120	0	0	0		0	0	0	0	0
66	1	45	333	-1	285	161	23.5	34	ABarpppapp	349	522	0	0		0	0	0	0	0
67	1	50	150	-1	247	412	12.1	30	ABplppappa	-28	0	0	0		0	0	0	0	0
68	1	296	238	-1	581	272	13.4	33	ABaraappaa	-61	0	0	0		0	0	0	0	0
69	1	271	11	-1	644	363	16.6	27	ABalapaaaa	311	0	0	0		0	0	0	0	0
70	1	132	171	-1	142	255	4.6	30	Cpppap	261	-352	0	0		0	0	0	0	0
71	1	177	262	-1	516	166	14.5	29	ABpraaapap	261	-226	0	0		0	0	0	0	0
72	1	37	240	-1	166	290	12.1	31	Capppa	-144	0	0	0		0	0	0	0	0
73	1	187	268	-1	445	205	22.5	32	ABarpapapp	310	-156	0	0		0	0	0	0	0
74	1	24	91	-1	515	129	16.9	31	ABpraaappp	-13	0	0	0		0	0	0	0	0
75	1	288	213	-1	250	77	14.8	29	ABprappaap	292	426	0	0		0	0	0	0	0
76	1	124	94	-1	305	380	22.9	29	ABplapaapa	292	919	0	0		0	0	0	0	0
77	1	99	34	-1	477	230	7.3	29	ABarapappa	93	0	0	0		0	0	0	0	0
78	1	315	230	-1	331	70	16.0	31	ABprapaapp	42	0	0	0		0	0	0	0	0
79	1	63	221	-1	420	321	10.4	29	MSaapaaa	60	0	0	0		0	0	0	0	0
80	1	229	214	-1	476	456	18.6	33	ABalpppapp	336	-461	0	0		0	0	0	0	0
81	1	255	39	-1	231	88	11.1	27	ABprapppaa	141	0	0	0		0	0	0	0	0
82	1	6	298	-1	282	416	12.4	28	ABplppapap	-120	0	0	0		0	0	0	0	0
83	1	293	105	-1	424	176	4.4	30	ABprpappaa	293	-18	0	0		0	0	0	0	0
84	1	353	345	-1	482	363	17.7	28	MSapappa	237	-12	0	0		0	0	0	0	0
85	1	162	40	-1	596	416	11.7	30	ABalaaaalp	550	0	0	0		0	0	0	0	0
86	1	33	114	-1	538	133	12.0	31	ABpraaaapp	251	616	0	0		0	0	0	0	0
87	1	196	62	-1	361	284	23.5	30	ABarppaaaa	279	542	0	0		0	0	0	0	0
88	1	323	112	-1	353	430	13.1	33	ABplppaaaa	286	1079	0	0		0	0	0	0	0
89	1	30	242	-1	433	317	14.5	33	MSaaapp	320	-950	0	0		0	0	0	0	0
90	1	242	162	-1	499	121	20.4	28	ABpraappaa	53	0	0	0		0	0	0	0	0
91	1	337	284	-1	571	258	25.1	34	ABarpapaaa	297	229	0	0		0	0	0	0	0
92	1	43	190	-1	233	387	9.1	28	ABplpppaaa	451	0	0	0		0	0	0	0	0
93	1	276	266	-1	272	105	22.6	38	ABarppppa	378	418	0	0		0	0	0	0	0
94	1	55	187	-1	644	351	10.5	29	ABalaaaarl	274	-1468	0	0		0	0	0	0	0
95	1	340	227	-1	383	292	10.4	31	MSaapaap	318	187	0	0		0	0	0	0	0
96	1	121	45	-1	540	304	10.4	29	ABaraapaap	34	0	0	0		0	0	0	0	0
97	1	27	60	-1	590	167	16.5	28	ABpraaaaap	270	-918	0	0		0	0	0	0	0
98	1	41	108	-1	610	302	12.1	27	ABaraaaapa	267	34	0	0		0	0	0	0	0
99	1	138	212	-1	606	225	21.7	34	ABpraapaaa	132	0	0	0		0	0	0	0	0
100	1	58	312	-1	347	356	23.1	32	ABplapaaaa	269	72	0	0		0	0	0	0	0
101	1	326	257	-1	507	370	4.4	30	ABalpapaap	252	184	0	0		0	0	0	0	0
102	1	318	57	-1	289	220	22.5	33	ABarppaapp	334	-1623	0	0		0	0	0	0	0
103	1	289	86	-1	208	111	8.5	28	ABprapppap	196	0	0	0		0	0	0	0	0
104	1	53	305	-1	361	167	19.6	33	MSppppp	262	-46	0	0		0	0	0	0	0
105	1	310	235	-1	244	166	16.2	34	Epraa	342	95	0	0		0	0	0	0	0
106	1	13	215	-1	608	250	5.5	30	ABaraaappa	-86	0	0	0		0	0	0	0	0
107	1	14	54	-1	455	212	17.1	26	MSppappp	264	-370	0	0		0	0	0	0	0
108	1	128	306	-1	304	142	5.1	29	ABprpapppp	266	529	0	0		0	0	0	0	0
109	1	64	52	-1	548	147	16.5	30	ABpraaappa	284	-485	0	0		0	0	0	0	0
110	1	17	161	-1	569	182	21.5	34	ABpraapaap	324	124	0	0		0	0	0	0	0
111	1	169	195	-1	502	197	22.0	26	ABarpappaa	201	702	0	0		0	0	0	0	0
112	1	235	292	-1	356	222	16.3	35	Earap	354	-681	0	0		0	0	0	0	0
113	1	90	66	-1	577	414	20.5	33	ABalapaapp	326	408	0	0		0	0	0	0	0
114	1	189	207	-1	540	235	23.2	29	ABarpapaap	296	-346	0	0		0	0	0	0	0
115	1	74	50	-1	480	152	13.5	29	ABprpaaapa	391	0	0	0		0	0	0	0	0
116	1	105	182	-1	513	158	20.6	31	ABpraapapp	279	152	0	0		0	0	0	0	0
117	1	195	209	-1	573	245	4.8	27	ABarapaaaa	185	0	0	0		0	0	0	0	0
118	1	232	65	-1	585	276	16.2	31	MSpaaaaa	318	-48	0	0		0	0	0	0	0
119	1	180	232	-1	203	225	10.8	33	Eplpa	337	362	0	0		0	0	0	0	0
120	1	174	172	-1	554	423	12.4	33	ABalppaaap	150	0	0	0		0	0	0	0	0
121	1	155	71	-1	511	175	11.5	31	ABprpaaaaa	294	-225	0	0		0	0	0	0	0
122	1	9	223	-1	633	235	12.4	32	ABalaappap	339	0	0	0		0	0	0	0	0
123	1	166	68	-1	562	354	4.7	28	ABalpaaapa	259	31	0	0		0	0	0	0	0
124	1	153	340	-1	270	159	6.4	29	ABprpppppa	285	-469	0	0		0	0	0	0	0
125	1	238	120	-1	82	258	16.6	37	Caapa	363	-193	0	0		0	0	0	0	0
126	0	123	-1	-1	629	200	12.0	24		223	-119	0	0		0	0	0	0	0
127	1	110	69	-1	317	429	12.7	28	ABplppapaa	138	0	0	0		0	0	0	0	0
128	1	114	53	-1	537	279	16.0	34	MSpaaaap	321	-82	0	0		0	0	0	0	0
129	1	83	241	-1	110	229	21.6	40	Caaap	401	184	0	0		0	0	0	0	0
130	1	15	59	-1	617	228	15.7	33	ABalaapppa	318	11	0	0		0	0	0	0	0
131	1	316	32	-1	416	167	11.8	33	MSpppap	333	73	0	0		0	0	0	0	0
132	1	70	184	-1	321	337	21.5	29	ABplapaaap	288	-85	0	0		0	0	0	0	0
133	1	77	110	-1	426	175	16.5	32	MSppppa	208	0	0	0		0	0	0	0	0
134	0	26	-1	-1	659	254	13.1	24		403	0	0	0		0	0	0	0	0
135	1	308	286	-1	222	187	7.6	34	Cppap	346	-124	0	0		0	0	0	0	0
136	1	54	2	-1	431	201	12.5	33	MSpppaa	240	2457	0	0		0	0	0	0	0
137	1	67	275	-1	646	289	11.4	30	ABalaaaarr	202	0	0	0		0	0	0	0	0
138	1	240	264	-1	510	429	7.7	29	ABalppapaa	209	0	0	0		0	0	0	0	0
139	0	94	-1	-1	616	356	19.6	27		-111	0	0	0		0	0	0	0	0
140	1	248	145	-1	393	305	17.3	33	Ealaa	336	-79	0	0		0	0	0	0	0
141	1	48	126	-1	416	371	11.8	29	MSapaapp	295	147	0	0		0	0	0	0	0
142	1	251	320	-1	274	117	7.5	29	ABprppppap	258	604	0	0		0	0	0	0	0
143	1	167	255	-1	269	359	6.1	30	ABplpapppp	244	121	0	0		0	0	0	0	0
144	1	62	331	-1	487	209	15.1	27	MSppapap	256	973	0	0		0	0	0	0	0
145	1	181	137	-1	353	80	11.5	30	ABprppapap	143	0	0	0		0	0	0	0	0
146	1	157	166	-1	633	222	8.9	32	ABalaapaap	285	-904	0	0		0	0	0	0	0
147	1	108	186	-1	442	326	22.5	31	ABplaaaapp	269	1563	0	0		0	0	0	0	0
148	1	21	191	-1	398	88	11.6	30	ABprppapaa	285	1404	0	0		0	0	0	0	0
149	1	348	136	-1	664	300	16.7	30	ABalaaappl	215	0	0	0		0	0	0	0	0
150	1	35	330	-1	482	393	6.2	30	ABalpapapa	283	488	0	0		0	0	0	0	0
151	1	319	353	-1	472	254	3.6	33	ABarapapap	317	-169	0	0		0	0	0	0	0
152	1	231	339	-1	261	237	15.6	36	Eplaa	367	675	0	0		0	0	0	0	0
153	1	159	13	-1	555	348	25.1	33	ABplaaaaaa	301	384	0	0		0	0	0	0	0
154	1	171	270	-1	398	140	19.8	29	ABprapaaaa	275	744	0	0		0	0	0	0	0
155	1	44	104	-1	608	267	8.3	29	ABaraaaaap	276	0	0	0		0	0	0	0	0
156	1	295	294	-1	591	239	11.8	27	MSppaaaa	245	523	0	0		0	0	0	0	0
157	1	208	124	-1	617	386	17.2	29	ABalapaaap	205	0	0	0		0	0	0	0	0
158	1	215	323	-1	569	385	5.6	29	ABalpaaaap	157	0	0	0		0	0	0	0	0
159	1	273	20	-1	128	226	9.8	34	Eplpp	337	196	0	0		0	0	0	0	0
160	1	76	106	-1	379	173	4.7	29	ABprpappap	32	0	0	0		0	0	0	0	0
161	1	203	47	-1	625	329	8.2	30	ABaraaaaaa	133	0	0	0		0	0	0	0	0
162	1	212	328	-1	342	155	5.5	30	ABprpapppa	268	785	0	0		0	0	0	0	0
163	1	223	109	-1	490	319	19.4	32	MSaaaapp	318	252	0	0		0	0	0	0	0
164	1	202	167	-1	527	420	22.4	34	ABalapappp	339	-829	0	0		0	0	0	0	0
165	1	118	326	-1	358	419	22.3	34	ABplaappap	282	429	0	0		0	0	0	0	0
166	1	193	356	-1	422	246	18.5	32	Earaa	327	671	0	0		0	0	0	0	0
167	1	163	199	-1	587	392	17.7	34	ABalapaapa	286	166	0	0		0	0	0	0	0
168	1	95	300	-1	178	336	15.5	29	ABplapppaa	108	0	0	0		0	0	0	0	0
169	1	84	157	-1	272	398	8.3	28	ABplppaapp	255	0	0	0		0	0	0	0	0
170	0	222	-1	-1	581	437	13.7	27		60	0	0	0		0	0	0	0	0
171	1	102	265	-1	538	447	15.2	30	ABalpppaap	214	0	0	0		0	0	0	0	0
172	1	179	183	-1	187	126	5.7	29	ABprappppp	277	78	0	0		0	0	0	0	0
173	1	250	272	-1	151	166	24.1	35	Cpaapa	345	285	0	0		0	0	0	0	0
174	1	130	281	-1	106	151	19.4	33	Cpaapp	328	153	0	0		0	0	0	0	0
175	1	285	179	-1	654	328	14.5	28	ABalaaapar	447	0	0	0		0	0	0	0	0
176	1	38	256	-1	406	136	8.0	30	ABprpapapa	282	59	0	0		0	0	0	0	0
177	1	234	302	-1	132	324	7.4	29	ABplappppp	291	13	0	0		0	0	0	0	0
178	1	281	304	-1	320	385	6.6	29	ABplpapapp	87	0	0	0		0	0	0	0	0
179	1	69	55	-1	329	182	7.7	37	MSpappp	37	0	0	0		0	0	0	0	0
180	1	342	140	-1	478	160	10.7	33	ABprpaaaap	-235	0	0	0		0	0	0	0	0
181	1	209	29	-1	388	415	17.8	33	ABplpaappa	272	170	0	0		0	0	0	0	0
182	1	129	10	-1	584	294	10.5	29	ABaraapaaa	-486	0	0	0		0	0	0	0	0
183	1	139	301	-1	463	255	13.5	32	MSpaapap	318	234	0	0		0	0	0	0	0
184	1	86	228	-1	294	212	13.3	34	Earpp	59	0	0	0		0	0	0	0	0
185	1	103	180	-1	535	389	7.2	29	ABalpapaaa	261	-1050	0	0		0	0	0	0	0
186	1	25	229	-1	509	318	10.7	32	ABaraapapa	-138	0	0	0		0	0	0	0	0
187	0	334	-1	-1	410	224	13.5	27		11	0	0	0		0	0	0	0	0
188	1	351	226	-1	360	123	23.2	30	ABarpppaaa	290	461	0	0		0	0	0	0	0
189	1	107	61	-1	271	153	10.5	37	Cppaa	371	350	0	0		0	0	0	0	0
190	1	246	218	-1	397	246	23.4	34	ABarpaappp	-205	0	0	0		0	0	0	0	0
191	1	71	14	-1	153	303	21.7	39	ABarppapp	378	-368	0	0		0	0	0	0	0
192	1	12	138	-1	467	335	4.4	33	ABalpappap	210	0	0	0		0	0	0	0	0
193	1	141	123	-1	568	376	13.0	28	MSapaaaa	283	-259	0	0		0	0	0	0	0
194	1	294	289	-1	269	391	21.5	34	ABplapaapp	307	693	0	0		0	0	0	0	0
195	1	39	97	-1	420	100	17.6	32	ABpraapppa	293	-136	0	0		0	0	0	0	0
196	1	216	75	-1	229	278	8.4	34	Capap	70	0	0	0		0	0	0	0	0
197	1	88	285	-1	556	314	22.8	29	ABarpaaaap	285	-881	0	0		0	0	0	0	0
198	1	89	329	-1	513	320	23.8	30	ABplaaaapa	262	730	0	0		0	0	0	0	0
199	1	184	129	-1	196	376	8.8	29	ABplpppaap	273	-229	0	0		0	0	0	0	0
200	1	252	261	-1	99	230	5.7	32	Cpappv	322	-97	0	0		0	0	0	0	0
201	1	329	237	-1	193	78	12.3	29	ABprapappp	-3	0	0	0		0	0	0	0	0
202	1	297	322	-1	502	213	17.8	30	MSppappa	238	-32	0	0		0	0	0	0	0
203	1	241	346	-1	545	441	18.1	31	ABalpppaaa	306	-1046	0	0		0	0	0	0	0
204	1	302	12	-1	156	103	12.1	28	ABprappapp	134	0	0	0		0	0	0	0	0
205	1	119	324	-1	296	256	12.3	34	Ealpp	343	-125	0	0		0	0	0	0	0
206	0	317	-1	-1	506	434	10.5	21		414	0	0	0		0	0	0	0	0
207	1	97	133	-1	498	362	8.2	28	ABalpappaa	287	-344	0	0		0	0	0	0	0
208	1	156	254	-1	140	354	15.7	31	ABplappapa	300	246	0	0		0	0	0	0	0
209	1	219	15	-1	174	103	8.6	28	ABprappppa	276	82	0	0		0	0	0	0	0
210	1	8	334	-1	177	195	5.4	32	Cpppaa	268	-260	0	0		0	0	0	0	0
211	1	236	287	-1	74	261	11.4	36	Caapp	361	108	0	0		0	0	0	0	0
212	1	172	121	-1	373	445	15.8	30	ABplpaappp	283	0	0	0		0	0	0	0	0
213	1	324	122	-1	231	386	19.2	30	ABplappaaa	309	931	0	0		0	0	0	0	0
214	1	173	73	-1	453	142	15.9	28	ABprpaapap	-6	0	0	0		0	0	0	0	0
215	1	36	245	-1	499	395	24.4	32	ABplaapaap	319	330	0	0		0	0	0	0	0
216	1	335	267	-1	462	280	17.6	32	MSpaaapp	584	0	0	0		0	0	0	0	0
217	1	190	155	-1	457	258	23.2	31	ABarpaapap	298	865	0	0		0	0	0	0	0
218	1	278	7	-1	295	84	8.6	29	ABprpppaaa	292	0	0	0		0	0	0	0	0
219	1	280	165	-1	539	209	21.2	30	ABalappppp	298	379	0	0		0	0	0	0	0
220	1	112	147	-1	476	328	8.3	28	ABalpapppa	287	-1475	0	0		0	0	0	0	0
221	1	320	314	-1	572	231	20.1	28	ABalappppa	281	-352	0	0		0	0	0	0	0
222	1	4	303	-1	233	308	5.3	30	ABplpppppa	253	-672	0	0		0	0	0	0	0
223	1	264	276	-1	477	357	11.0	23	MSapaapa	210	253	0	0		0	0	0	0	0
224	1	300	335	-1	347	353	16.6	32	Daaa	313	178	0	0		0	0	0	0	0
225	1	87	5	-1	318	310	24.1	33	ABplaaappp	333	108	0	0		0	0	0	0	0
226	1	149	51	-1	295	74	16.1	30	ABprappaaa	142	0	0	0		0	0	0	0	0
227	1	330	117	-1	426	161	8.5	30	ABprpapaap	279	-254	0	0		0	0	0	0	0
228	1	131	113	-1	272	208	7.6	30	Z2	300	657	0	0		0	0	0	0	0
229	1	243	87	-1	143	349	9.1	28	ABplappppa	246	102	0	0		0	0	0	0	0
230	1	96	118	-1	445	325	7.2	28	ABalpappppa	195	140	0	0		0	0	0	0	0
231	1	237	352	-1	483	158	4.6	32	ABarappapa	289	264	0	0		0	0	0	0	0
232	1	218	23	-1	315	92	21.6	31	ABarpppaap	222	1668	0	0		0	0	0	0	0
233	1	260	132	-1	375	142	6.1	29	ABprpapapp	265	991	0	0		0	0	0	0	0
234	1	98	18	-1	587	297	23.4	31	ABarpaaaaa	277	-1112	0	0		0	0	0	0	0
235	1	60	141	-1	431	443	16.9	28	ABplpaapap	290	-355	0	0		0	0	0	0	0
236	1	82	70	-1	392	248	4.1	27	MSpapapa	271	987	0	0		0	0	0	0	0
237	1	210	260	-1	609	374	6.5	29	ABalpaaaaa	279	187	0	0		0	0	0	0	0
238	1	344	200	-1	202	363	22.4	32	ABplapappa	321	-297	0	0		0	0	0	0	0
239	1	122	149	-1	507	231	5.2	27	ABarapapaa	127	0	0	0		0	0	0	0	0
240	1	268	278	-1	342	100	7.6	29	ABprppaapp	17	0	0	0		0	0	0	0	0
241	1	34	258	-1	382	417	8.8	29	ABplpapaaa	264	670	0	0		0	0	0	0	0
242	1	148	259	-1	122	275	7.5	29	Cppppa	319	0	0	0		0	0	0	0	0
243	1	52	347	-1	474	166	23.1	30	ABarpappap	270	23	0	0		0	0	0	0	0
244	1	256	325	-1	308	355	5.2	29	ABplpapppa	292	-245	0	0		0	0	0	0	0
245	1	61	211	-1	461	182	6.9	27	ABprpapaaa	449	0	0	0		0	0	0	0	0
246	1	220	247	-1	145	174	9.7	34	Eprpp	-1	0	0	0		0	0	0	0	0
247	1	116	151	-1	386	370	6.5	33	ABplpappaa	101	0	0	0		0	0	0	0	0
248	1	354	127	-1	616	238	18.2	33	Nuc121_20_611_255	325	-126	0	0		0	0	0	0	0
249	1	345	107	-1	416	288	23.5	34	ABarpaappa	317	383	0	0		0	0	0	0	0
250	1	32	263	-1	507	352	24.4	32	ABplaaaaap	262	-418	0	0		0	0	0	0	0
251	1	282	282	-1	446	409	8.8	30	ABalppappa	303	1498	0	0		0	0	0	0	0
252	1	51	95	-1	629	392	10.4	29	ABalaaaala	253	1006	0	0		0	0	0	0	0
253	1	37	311	-1	182	292	6.8	31	Capppp	270	-1088	0	0		0	0	0	0	0
254	1	343	36	-1	587	200	15.8	30	ABalaapppp	272	578	0	0		0	0	0	0	0
255	1	161	327	-1	649	269	18.6	32	ABalappap	85	0	0	0		0	0	0	0	0
256	1	186	30	-1	200	190	22.3	32	Cpaaap	314	782	0	0		0	0	0	0	0
257	1	233	64	-1	190	73	16.3	29	ABprapappa	269	-200	0	0		0	0	0	0	0
258	1	100	192	-1	258	340	11.9	37	Capaa	343	-519	0	0		0	0	0	0	0
259	1	291	173	-1	306	341	14.6	31	Daap	312	1603	0	0		0	0	0	0	0
260	1	154	24	-1	553	389	24.2	32	ABplaapaaa	100	0	0	0		0	0	0	0	0
261	1	254	177	-1	254	321	22.8	33	ABplapapaa	335	-853	0	0		0	0	0	0	0
262	1	146	103	-1	490	148	7.6	33	ABarappppp	-147	0	0	0		0	0	0	0	0
263	1	227	279	-1	478	380	12.8	29	MSapapaa	268	440	0	0		0	0	0	0	0
264	1	72	168	-1	507	245	14.0	30	MSpaapaa	62	0	0	0		0	0	0	0	0
265	1	331	277	-1	225	341	7.9	28	ABplppppap	72	0	0	0		0	0	0	0	0
266	1	287	175	-1	504	267	22.5	30	ABarpaapaa	255	-493	0	0		0	0	0	0	0
267	1	339	176	-1	542	391	19.0	31	ABalapappa	451	0	0	0		0	0	0	0	0
268	1	267	98	-1	353	288	5.9	29	MSaapapp	157	0	0	0		0	0	0	0	0
269	1	80	153	-1	108	314	12.5	31	ABplappapp	304	-549	0	0		0	0	0	0	0
270	1	75	290	-1	96	152	14.9	38	Cpapa	360	-199	0	0		0	0	0	0	0
271	1	137	231	-1	521	342	4.5	29	ABalpaaapp	240	-52	0	0		0	0	0	0	0
272	1	46	321	-1	215	205	14.6	35	Eprap	332	34	0	0		0	0	0	0	0
273	1	245	239	-1	164	350	12.2	29	ABplapppap	277	491	0	0		0	0	0	0	0
274	1	211	197	-1	194	87	20.7	31	ABprapapap	275	800	0	0		0	0	0	0	0
275	0	5	-1	-1	470	295	23.4	29		288	920	0	0		0	0	0	0	0
276	1	59	43	-1	200	296	12.1	30	Cappap	262	161	0	0		0	0	0	0	0
277	1	327	152	-1	352	398	7.2	30	ABplpapapa	-161	0	0	0		0	0	0	0	0
278	0	352	-1	-1	213	149	4.5	24		-207	0	0	0		0	0	0	0	0
279	1	135	250	-1	423	452	13.3	30	ABplpaaapa	237	-537	0	0		0	0	0	0	0
280	1	247	72	-1	492	412	19.5	31	ABalppppap	303	53	0	0		0	0	0	0	0
281	1	93	310	-1	390	359	18.0	33	MSapppa	220	0	0	0		0	0	0	0	0
282	1	165	208	-1	524	197	4.9	28	ABarappaaa	231	-290	0	0		0	0	0	0	0
283	1	198	169	-1	562	172	7.1	29	ABarapppap	275	470	0	0		0	0	0	0	0
284	1	312	178	-1	460	435	12.1	30	ABplpaaaaa	307	-1086	0	0		0	0	0	0	0
285	1	192	90	-1	651	272	15.5	34	ABalaaappr	320	-67	0	0		0	0	0	0	0
286	1	200	125	146	433	224	5.8	31	ABarapappp	305	0	0	0		0	0	0	0	0
287	1	258	100	-1	465	409	17.4	31	ABalpppppa	291	121	0	0		0	0	0	0	0
288	1	144	85	-1	411	415	7.6	31	ABalppappp	-130	0	0	0		0	0	0	0	0
289	1	321	253	-1	101	162	9.7	32	Cpappd	350	0	0	0		0	0	0	0	0
290	1	126	280	-1	246	91	7.7	29	ABprpppaap	238	129	0	0		0	0	0	0	0
291	1	349	351	-1	542	288	23.5	27	ABarpaaapa	172	1459	0	0		0	0	0	0	0
292	1	286	92	-1	477	112	17.3	31	ABprpaappa	447	0	0	0		0	0	0	0	0
293	1	81	144	-1	432	371	15.4	30	MSapapap	297	1419	0	0		0	0	0	0	0
294	1	214	119	-1	197	386	16.2	31	ABplappaap	304	318	0	0		0	0	0	0	0
295	1	182	219	-1	392	284	4.8	26	MSaapapa	230	51	0	0		0	0	0	0	0
296	1	7	349	-1	579	214	6.1	30	ABaraaappp	87	0	0	0		0	0	0	0	0
297	1	333	128	-1	457	352	23.9	28	ABplaaapaa	243	-747	0	0		0	0	0	0	0
298	1	42	148	-1	365	76	20.0	29	ABprapaapa	264	776	0	0		0	0	0	0	0
299	1	168	344	-1	330	298	11.8	33	Ealpa	324	64	0	0		0	0	0	0	0
300	1	350	355	-1	634	335	17.9	23	ABalappaap	177	941	0	0		0	0	0	0	0
301	1	85	48	-1	489	277	6.3	31	ABarapaapp	343	0	0	0		0	0	0	0	0
302	1	1	233	-1	172	109	18.4	36	ABarppppp	360	609	0	0		0	0	0	0	0
303	1	338	21	-1	478	196	4.1	28	ABarappaap	268	-296	0	0		0	0	0	0	0
304	0	206	-1	-1	340	245	22.3	32		321	692	0	0		0	0	0	0	0
305	1	314	44	-1	410	438	10.6	31	ABplpaaaap	315	-631	0	0		0	0	0	0	0
306	1	307	193	-1	546	220	10.3	28	MSppaaap	268	-180	0	0		0	0	0	0	0
307	1	91	296	-1	257	294	18.4	36	Dapp	365	-129	0	0		0	0	0	0	0
308	1	197	338	-1	386	318	5.2	28	ABalpappppp	-181	0	0	0		0	0	0	0	0
309	1	66	41	-1	205	319	24.6	34	ABplapapap	321	475	0	0		0	0	0	0	0
310	0	145	-1	-1	342	246	25.3	33		110	0	0	0		0	0	0	0	0
311	1	301	222	-1	542	222	4.9	26	ABarapaaap	250	-327	0	0		0	0	0	0	0
312	1	160	343	-1	647	252	9.0	24	ABalaapaaa	-81	0	0	0		0	0	0	0	0
313	1	104	22	-1	293	332	8.4	34	MSaappp	42	0	0	0		0	0	0	0	0
314	1	322	198	-1	536	320	18.5	32	MSaaaapa	321	-882	0	0		0	0	0	0	0
315	1	120	139	-1	384	152	24.6	37	ABarpapppp	350	108	0	0		0	0	0	0	0
316	1	115	115	-1	276	411	16.6	34	ABplaapppp	75	0	0	0		0	0	0	0	0
317	1	228	336	-1	599	199	8.2	29	ABarapppaa	289	-296	0	0		0	0	0	0	0
318	1	28	317	-1	439	408	5.4	30	ABalppapap	273	-184	0	0		0	0	0	0	0
319	1	274	205	-1	334	188	23.8	34	ABarppaapa	179	0	0	0		0	0	0	0	0
320	1	303	271	-1	379	341	23.4	34	ABplaaappa	563	0	0	0		0	0	0	0	0
321	1	176	1	-1	529	217	13.3	27	MSppapaa	269	-944	0	0		0	0	0	0	0
322	1	49	273	-1	324	420	19.7	34	ABplaapppa	330	-476	0	0		0	0	0	0	0
323	1	22	89	-1	326	308	19.6	35	MSapppp	269	0	0	0		0	0	0	0	0
324	1	226	81	-1	470	429	23.3	31	ABplaapapa	303	1394	0	0		0	0	0	0	0
325	1	113	25	-1	351	405	10.1	31	ABplpapaap	158	0	0	0		0	0	0	0	0
326	1	10	318	-1	321	253	16.6	34	Ealap	348	-1652	0	0		0	0	0	0	0
327	1	109	163	-1	459	177	18.1	29	ABprpaapaa	281	-401	0	0		0	0	0	0	0
328	1	272	46	-1	411	367	23.5	33	ABplaaapap	335	-105	0	0		0	0	0	0	0
329	1	259	174	-1	285	336	17.6	34	Dapa	347	612	0	0		0	0	0	0	0
330	1	292	249	-1	457	329	17.1	30	MSaaapap	296	-141	0	0		0	0	0	0	0
331	1	78	332	-1	234	83	21.6	31	ABprapapaa	279	743	0	0		0	0	0	0	0
332	1	269	196	-1	305	111	7.2	28	ABprppppaa	268	218	0	0		0	0	0	0	0
333	1	346	307	-1	347	232	12.2	33	Earpa	192	0	0	0		0	0	0	0	0
334	1	158	6	-1	450	98	13.8	30	ABprpaappp	288	1148	0	0		0	0	0	0	0
335	1	106	201	-1	402	405	22.6	29	ABalppppppp	272	779	0	0		0	0	0	0	0
336	1	325	288	-1	425	340	19.4	27	MSapappp	276	-305	0	0		0	0	0	0	0
337	1	336	297	-1	339	130	15.3	31	Dppa	310	320	0	0		0	0	0	0	0
338	1	262	76	-1	587	352	22.2	32	ABalapapap	287	-1406	0	0		0	0	0	0	0
339	1	151	194	-1	587	342	7.4	29	ABalpaapapa	257	-559	0	0		0	0	0	0	0
340	1	299	142	-1	441	136	10.8	30	ABprppaaaa	157	0	0	0		0	0	0	0	0
341	1	225	28	-1	154	293	4.4	30	Cppppp	299	264	0	0		0	0	0	0	0
342	1	204	131	-1	380	110	19.6	30	ABprapaaap	292	222	0	0		0	0	0	0	0
343	1	65	295	-1	325	136	23.7	33	ABarpppapa	309	-160	0	0		0	0	0	0	0
344	0	309	-1	-1	301	424	16.2	24		202	-724	0	0		0	0	0	0	0
345	1	47	8	-1	556	423	8.6	30	ABalpaappp	307	906	0	0		0	0	0	0	0
346	1	230	159	-1	182	244	14.4	34	Eplap	341	-635	0	0		0	0	0	0	0
347	1	152	246	-1	227	117	17.7	32	ABprappapa	292	209	0	0		0	0	0	0	0
348	1	11	243	-1	186	350	6.7	31	ABplpppapa	271	78	0	0		0	0	0	0	0
349	0	253	-1	-1	279	313	6.8	26		118	0	0	0		0	0	0	0	0
350	1	140	56	-1	171	353	19.5	31	ABplapappp	299	92	0	0		0	0	0	0	0
351	1	142	134	-1	379	341	10.5	32	MSappaa	-100	0	0	0		0	0	0	0	0
352	1	199	244	-1	232	124	5.6	30	ABprpppapa	378	0	0	0		0	0	0	0	0
353	1	221	220	-1	400	433	13.7	28	ABplpaaapp	96	0	0	0		0	0	0	0	0
354	0	332	-1	-1	176	312	8.0	22		80	0	0	0		0	0	0	0	0
355	1	206	337	-1	343	245	22.3	34	ABarppaaap	126	0	0	0		0	0	0	0	0
356	1	347	313	-1	315	274	6.15	28	Z3	168	0	0	0		0	0	0	0	0
