# Supplementary material for: The AP-2 Transcription Factor APTF-2 Is Required for Neuroblast and Epidermal Morphogenesis in Caenorhabditis elegans Embryogenesis
Source: PLoS Genet. 2016 May 13;12(5):e1006048. doi: 10.1371/journal.pgen.1006048 (PMC4866721; doi:10.1371/journal.pgen.1006048)
Supplement: S6 Text — (ZIP) [file pgen.1006048.s034.zip › nuclei/t144-nuclei]

1	1	321	223	-1	531	219	13.1	27	MSppapaa	216	-622	0	0		0	0	0	0	0
2	1	136	309	-1	431	203	12.3	33	MSpppaa	252	-43	0	0		0	0	0	0	0
3	1	41	103	-1	626	196	14.6	33	ABalaapapp	197	0	0	0		0	0	0	0	0
4	1	51	247	-1	451	125	20.7	32	ABpraappap	328	225	0	0		0	0	0	0	0
5	1	225	286	-1	317	314	23.6	33	ABplaaappp	319	101	0	0		0	0	0	0	0
6	1	334	185	-1	458	98	13.8	30	ABprpaappp	274	210	0	0		0	0	0	0	0
7	1	218	30	-1	303	83	8.6	30	ABprpppaaa	254	-19	0	0		0	0	0	0	0
8	1	345	197	-1	554	424	8.6	31	ABalpaappp	306	606	0	0		0	0	0	0	0
9	1	43	3	-1	379	79	15.5	32	ABpraapppp	306	72	0	0		0	0	0	0	0
10	1	182	144	-1	584	297	10.9	29	ABaraapaaa	164	0	0	0		0	0	0	0	0
11	1	69	141	-1	643	369	16.6	28	ABalapaaaa	266	0	0	0		0	0	0	0	0
12	1	204	37	-1	161	100	12.3	29	ABprappapp	265	759	0	0		0	0	0	0	0
13	1	153	135	-1	553	351	25.0	32	ABplaaaaaa	305	357	0	0		0	0	0	0	0
14	1	191	282	345	157	297	21.4	33	ABarppapp	331	226	0	0		0	0	0	0	0
15	1	209	205	-1	178	100	8.5	28	ABprappppa	160	0	0	0		0	0	0	0	0
16	0	139	-1	-1	627	352	19.8	27		212	0	0	0		0	0	0	0	0
17	1	42	272	-1	395	157	15.4	32	Dpaa	319	-89	0	0		0	0	0	0	0
18	1	234	204	-1	588	300	22.8	30	ABarpaaaaa	258	202	0	0		0	0	0	0	0
19	1	7	68	-1	502	262	10.5	32	ABaraapppa	140	0	0	0		0	0	0	0	0
20	1	159	265	-1	130	224	9.6	34	Eplpp	341	102	0	0		0	0	0	0	0
21	1	303	322	-1	480	195	4.2	28	ABarappaap	351	0	0	0		0	0	0	0	0
22	1	313	116	-1	294	330	8.5	35	MSaappp	352	-295	0	0		0	0	0	0	0
23	1	232	133	-1	318	88	21.4	31	ABarpppaap	309	-75	0	0		0	0	0	0	0
24	1	260	94	-1	552	392	23.7	32	ABplaapaaa	327	167	0	0		0	0	0	0	0
25	1	325	121	-1	349	407	10.3	31	ABplpapaap	278	147	0	0		0	0	0	0	0
26	1	21	52	-1	366	223	6.3	29	MSpapapp	160	0	0	0		0	0	0	0	0
27	1	17	9	-1	305	403	9.1	28	ABplppaapa	323	0	0	0		0	0	0	0	0
28	1	341	208	-1	155	288	4.5	29	Cppppp	277	333	0	0		0	0	0	0	0
29	1	181	277	-1	386	410	17.7	31	ABplpaappa	299	205	0	0		0	0	0	0	0
30	1	256	75	-1	195	185	22.5	34	Cpaaap	339	160	0	0		0	0	0	0	0
31	1	60	211	-1	587	277	20.4	30	ABalapppap	289	-234	0	0		0	0	0	0	0
32	1	131	107	-1	419	169	12.2	32	MSpppap	263	0	0	0		0	0	0	0	0
33	1	1	288	-1	587	404	7.8	30	ABalpaappa	589	0	0	0		0	0	0	0	0
34	1	77	60	-1	488	231	6.8	29	ABarapappa	141	0	0	0		0	0	0	0	0
35	1	53	53	-1	614	343	14.6	29	MSaaaaaa	83	0	0	0		0	0	0	0	0
36	1	254	182	-1	588	205	15.8	28	ABalaapppp	95	0	0	0		0	0	0	0	0
37	1	15	292	-1	172	248	21.9	38	Caaaa	121	0	0	0		0	0	0	0	0
38	0	40	-1	-1	352	346	4.2	26		195	-203	0	0		0	0	0	0	0
39	1	81	77	-1	238	85	11.5	26	ABprapppaa	253	163	0	0		0	0	0	0	0
40	1	85	23	-1	592	422	11.7	29	ABalaaaalp	281	145	0	0		0	0	0	0	0
41	1	309	233	-1	199	320	24.5	33	ABplapapap	330	-920	0	0		0	0	0	0	0
42	1	36	25	-1	462	321	11.5	31	ABaraapapp	140	0	0	0		0	0	0	0	0
43	1	276	274	-1	195	296	12.1	31	Cappap	265	459	0	0		0	0	0	0	0
44	1	305	142	-1	407	441	10.5	31	ABplpaaaap	305	-11	0	0		0	0	0	0	0
45	1	96	78	-1	539	311	10.6	29	ABaraapaap	285	445	0	0		0	0	0	0	0
46	1	328	31	-1	408	366	23.9	34	ABplaaapap	294	403	0	0		0	0	0	0	0
47	1	161	33	-1	625	337	8.0	27	ABaraaaaaa	217	0	0	0		0	0	0	0	0
48	1	301	106	-1	493	279	6.3	31	ABarapaapp	311	-110	0	0		0	0	0	0	0
49	1	57	2	-1	618	290	20.7	32	ABalapppaa	306	155	0	0		0	0	0	0	0
50	1	115	235	-1	481	157	13.7	29	ABprpaaapa	77	0	0	0		0	0	0	0	0
51	1	226	110	-1	297	73	16.3	29	ABprappaaa	-85	0	0	0		0	0	0	0	0
52	1	109	168	-1	546	150	16.5	30	ABpraaappa	429	0	0	0		0	0	0	0	0
53	1	128	26	-1	537	280	16.4	33	MSpaaaap	334	1172	0	0		0	0	0	0	0
54	1	107	351	-1	461	214	17.6	28	MSppappp	271	-72	0	0		0	0	0	0	0
55	1	179	228	-1	336	180	7.8	37	MSpappp	376	-54	0	0		0	0	0	0	0
56	1	350	264	-1	170	355	19.6	31	ABplapappp	313	757	0	0		0	0	0	0	0
57	1	102	181	-1	295	224	22.4	32	ABarppaapp	305	90	0	0		0	0	0	0	0
58	1	16	93	-1	599	344	11.5	32	ABalpaapaa	323	-677	0	0		0	0	0	0	0
59	1	130	175	-1	617	233	15.6	33	ABalaapppa	332	-208	0	0		0	0	0	0	0
60	1	97	200	-1	589	165	16.1	28	ABpraaaaap	288	112	0	0		0	0	0	0	0
61	1	189	169	-1	277	150	10.5	37	Cppaa	375	-335	0	0		0	0	0	0	0
62	1	87	101	-1	359	292	24.2	31	ABarppaaaa	305	776	0	0		0	0	0	0	0
63	1	23	188	-1	440	270	10.6	31	ABaraapppp	301	-320	0	0		0	0	0	0	0
64	1	257	45	-1	197	71	16.5	30	ABprapappa	274	-270	0	0		0	0	0	0	0
65	1	118	257	-1	583	281	16.2	31	MSpaaaaa	-87	0	0	0		0	0	0	0	0
66	1	113	260	-1	576	416	20.5	34	ABalapaapp	-146	0	0	0		0	0	0	0	0
67	1	20	128	-1	567	158	11.0	28	ABpraaaapa	474	0	0	0		0	0	0	0	0
68	1	123	72	-1	561	356	5.2	29	ABalpaaapa	283	273	0	0		0	0	0	0	0
69	1	127	213	-1	316	431	12.6	30	ABplppapaa	290	1061	0	0		0	0	0	0	0
70	1	236	90	-1	390	253	4.1	27	MSpapapa	246	-87	0	0		0	0	0	0	0
71	1	121	148	-1	514	178	11.5	30	ABprpaaaaa	282	0	0	0		0	0	0	0	0
72	1	280	10	-1	488	417	19.7	30	ABalppppap	86	0	0	0		0	0	0	0	0
73	1	214	252	-1	458	142	15.7	28	ABprpaapap	253	636	0	0		0	0	0	0	0
74	1	6	173	-1	578	326	17.1	31	MSaaaaap	287	116	0	0		0	0	0	0	0
75	1	196	256	-1	227	276	8.5	35	Capap	337	-775	0	0		0	0	0	0	0
76	1	338	261	-1	589	355	21.4	32	ABalapapap	144	0	0	0		0	0	0	0	0
77	1	44	191	-1	214	163	12.9	35	Eprpa	350	-967	0	0		0	0	0	0	0
78	1	4	58	-1	533	327	6.2	29	ABalpaapapp	294	-398	0	0		0	0	0	0	0
79	1	63	157	-1	331	80	10.6	30	ABprppappa	265	138	0	0		0	0	0	0	0
80	1	19	28	-1	195	380	12.1	31	ABplppappp	310	133	0	0		0	0	0	0	0
81	1	324	71	-1	472	428	23.3	33	ABplaapapa	264	1019	0	0		0	0	0	0	0
82	0	170	-1	-1	576	440	14.2	26		228	-584	0	0		0	0	0	0	0
83	1	9	139	-1	392	107	8.6	30	ABprppaapa	271	1273	0	0		0	0	0	0	0
84	1	37	6	-1	499	224	23.3	29	ABarpapapa	292	-176	0	0		0	0	0	0	0
85	1	288	143	-1	410	416	7.5	31	ABalppappp	272	183	0	0		0	0	0	0	0
86	1	103	307	-1	211	107	8.4	28	ABprapppap	277	1148	0	0		0	0	0	0	0
87	1	229	270	-1	144	348	8.8	29	ABplappppa	283	1377	0	0		0	0	0	0	0
88	0	134	-1	-1	654	252	13.0	24		241	-716	0	0		0	0	0	0	0
89	1	323	21	-1	325	308	19.6	36	MSapppp	362	238	0	0		0	0	0	0	0
90	1	285	127	-1	651	279	14.3	34	ABalaaappr	333	0	0	0		0	0	0	0	0
91	1	74	125	-1	516	133	17.3	31	ABpraaappp	88	0	0	0		0	0	0	0	0
92	1	292	215	-1	479	114	17.5	31	ABprpaappa	64	0	0	0		0	0	0	0	0
93	1	28	198	-1	635	384	13.5	32	ABalaaapal	298	708	0	0		0	0	0	0	0
94	1	76	294	-1	297	384	23.2	30	ABplapaapa	285	265	0	0		0	0	0	0	0
95	1	252	308	-1	626	397	10.5	29	ABalaaaala	70	0	0	0		0	0	0	0	0
96	1	50	172	-1	427	273	5.6	29	MSpapaaa	-123	0	0	0		0	0	0	0	0
97	1	195	54	-1	428	100	17.5	31	ABpraapppa	301	778	0	0		0	0	0	0	0
98	1	268	206	-1	354	291	5.8	29	MSaapapp	284	-194	0	0		0	0	0	0	0
99	1	13	246	-1	282	75	11.3	30	ABprppappp	48	0	0	0		0	0	0	0	0
100	1	287	76	-1	464	411	17.6	31	ABalpppppa	114	0	0	0		0	0	0	0	0
101	0	187	-1	-1	416	224	13.7	26		219	688	0	0		0	0	0	0	0
102	1	30	231	-1	493	458	15.4	30	ABalpppapa	258	0	0	0		0	0	0	0	0
103	1	262	61	-1	489	150	7.7	34	ABarappppp	339	136	0	0		0	0	0	0	0
104	1	155	340	-1	612	273	7.9	29	ABaraaaaap	247	588	0	0		0	0	0	0	0
105	1	83	126	-1	433	176	4.5	30	ABprpappaa	306	117	0	0		0	0	0	0	0
106	1	160	174	-1	383	170	4.5	30	ABprpappap	266	-596	0	0		0	0	0	0	0
107	1	249	183	-1	416	289	23.4	34	ABarpaappa	297	-238	0	0		0	0	0	0	0
108	1	98	8	-1	613	304	12.0	27	ABaraaaapa	270	-35	0	0		0	0	0	0	0
109	1	163	321	-1	493	320	19.5	32	MSaaaapp	267	-1086	0	0		0	0	0	0	0
110	1	133	138	-1	432	176	16.5	32	MSppppa	291	-97	0	0		0	0	0	0	0
111	1	31	59	-1	398	246	9.5	31	MSpapaap	480	0	0	0		0	0	0	0	0
112	1	88	195	-1	350	434	13.1	33	ABplppaaaa	310	-182	0	0		0	0	0	0	0
113	1	228	311	-1	276	206	7.4	30	Z2	303	42	0	0		0	0	0	0	0
114	1	86	147	-1	537	133	12.2	29	ABpraaaapp	-331	0	0	0		0	0	0	0	0
115	1	316	327	-1	271	408	16.5	33	ABplaapppp	103	0	0	0		0	0	0	0	0
116	1	49	41	-1	511	271	18.9	31	MSpaaapa	277	159	0	0		0	0	0	0	0
117	1	227	293	-1	429	163	8.4	29	ABprpapaap	272	-253	0	0		0	0	0	0	0
118	1	230	15	-1	447	323	7.7	28	ABalpappppa	216	452	0	0		0	0	0	0	0
119	1	294	236	-1	196	387	16.3	31	ABplappaap	312	0	0	0		0	0	0	0	0
120	1	125	4	-1	85	261	16.6	38	Caapa	386	-274	0	0		0	0	0	0	0
121	1	212	81	-1	373	446	15.8	31	ABplpaappp	294	914	0	0		0	0	0	0	0
122	1	213	300	-1	230	385	19.5	30	ABplappaaa	-23	0	0	0		0	0	0	0	0
123	1	193	131	-1	564	377	12.8	29	MSapaaaa	270	241	0	0		0	0	0	0	0
124	1	157	40	-1	613	390	16.8	30	ABalapaaap	267	495	0	0		0	0	0	0	0
125	1	286	239	-1	406	220	6.1	26	ABarapapppp	202	-513	0	0		0	0	0	0	0
126	1	141	104	-1	415	374	11.8	30	MSapaapp	267	-311	0	0		0	0	0	0	0
127	1	248	314	-1	616	244	17.9	34	Nuc121_20_611_255	340	-920	0	0		0	0	0	0	0
128	1	297	155	-1	455	357	23.9	30	ABplaaapaa	262	166	0	0		0	0	0	0	0
129	1	199	16	-1	193	373	8.7	31	ABplpppaap	323	0	0	0		0	0	0	0	0
130	1	3	186	-1	455	118	7.8	30	ABarappapp	263	-334	0	0		0	0	0	0	0
131	1	342	74	-1	386	110	19.4	29	ABprapaaap	65	0	0	0		0	0	0	0	0
132	1	233	38	-1	383	143	5.7	28	ABprpapapp	218	-900	0	0		0	0	0	0	0
133	1	207	88	-1	499	363	8.1	29	ABalpappaa	246	260	0	0		0	0	0	0	0
134	1	351	97	-1	380	344	10.8	31	MSappaa	278	-104	0	0		0	0	0	0	0
135	1	65	70	-1	630	319	16.4	27	ABalappaaa	194	0	0	0		0	0	0	0	0
136	1	149	253	-1	662	301	16.5	30	ABalaaappl	248	1158	0	0		0	0	0	0	0
137	1	145	7	-1	359	81	11.7	31	ABprppapap	163	0	0	0		0	0	0	0	0
138	1	192	100	-1	460	336	4.7	31	ABalpappap	206	-548	0	0		0	0	0	0	0
139	1	315	279	-1	395	156	23.9	34	ABarpapppp	314	-165	0	0		0	0	0	0	0
140	1	180	225	-1	481	157	10.5	33	ABprpaaaap	-214	0	0	0		0	0	0	0	0
141	1	235	124	-1	421	437	16.5	30	ABplpaapap	263	-921	0	0		0	0	0	0	0
142	1	340	297	-1	443	134	10.9	30	ABprppaaaa	281	419	0	0		0	0	0	0	0
143	1	25	108	-1	441	370	7.0	30	ABalpapapp	274	525	0	0		0	0	0	0	0
144	1	293	344	-1	433	370	15.4	29	MSapapap	282	-661	0	0		0	0	0	0	0
145	1	140	137	-1	392	304	16.7	34	Ealaa	345	360	0	0		0	0	0	0	0
146	1	286	176	-1	457	239	6.1	25	ABarapapppa	106	0	0	0		0	0	0	0	0
147	1	220	331	-1	477	329	8.4	28	ABalpapppa	71	0	0	0		0	0	0	0	0
148	1	298	305	-1	368	80	20.0	29	ABprapaapa	-170	0	0	0		0	0	0	0	0
149	1	239	251	-1	513	232	4.9	28	ABarapapaa	134	0	0	0		0	0	0	0	0
150	1	67	281	-1	248	409	11.6	29	ABplppappa	590	0	0	0		0	0	0	0	0
151	1	247	330	-1	385	371	6.3	32	ABplpappaa	303	-167	0	0		0	0	0	0	0
152	1	277	317	-1	353	395	7.1	29	ABplpapapa	279	-129	0	0		0	0	0	0	0
153	1	269	91	-1	109	314	12.3	30	ABplappapp	278	-473	0	0		0	0	0	0	0
154	1	55	269	-1	443	402	22.6	32	ABplaapapp	326	-729	0	0		0	0	0	0	0
155	1	217	1	-1	457	259	23.5	32	ABarpaapap	328	1297	0	0		0	0	0	0	0
156	1	35	255	-1	234	318	15.5	32	Cappaa	320	181	0	0		0	0	0	0	0
157	1	169	114	-1	270	396	7.9	28	ABplppaapp	282	714	0	0		0	0	0	0	0
158	1	18	85	-1	327	226	4.4	32	MSpappa	56	0	0	0		0	0	0	0	0
159	1	346	161	-1	187	243	14.5	36	Eplap	359	-474	0	0		0	0	0	0	0
160	1	5	336	-1	250	158	3.7	30	ABprpppppp	304	-157	0	0		0	0	0	0	0
161	1	110	189	-1	580	186	21.1	34	ABpraapaap	319	127	0	0		0	0	0	0	0
162	1	90	95	-1	503	124	20.4	28	ABpraappaa	44	0	0	0		0	0	0	0	0
163	1	327	287	-1	464	179	18.1	30	ABprpaapaa	259	232	0	0		0	0	0	0	0
164	1	32	250	-1	596	179	11.2	28	ABpraaaaaa	126	0	0	0		0	0	0	0	0
165	1	219	199	-1	543	209	21.6	29	ABalappppp	295	-753	0	0		0	0	0	0	0
166	1	146	178	-1	628	221	9.5	33	ABalaapaap	294	30	0	0		0	0	0	0	0
167	1	164	263	-1	529	429	21.8	34	ABalapappp	312	738	0	0		0	0	0	0	0
168	1	264	65	-1	505	246	14.4	29	MSpaapaa	274	-578	0	0		0	0	0	0	0
169	1	283	11	-1	562	171	7.1	29	ABarapppap	172	0	0	0		0	0	0	0	0
170	1	56	237	-1	306	158	17.1	36	Dppp	361	434	0	0		0	0	0	0	0
171	1	70	158	-1	140	252	4.5	30	Cpppap	282	1227	0	0		0	0	0	0	0
172	1	120	242	-1	549	424	12.3	31	ABalppaaap	295	1979	0	0		0	0	0	0	0
173	1	259	278	-1	310	336	14.7	31	Daap	276	397	0	0		0	0	0	0	0
174	1	329	320	-1	286	336	17.6	33	Dapa	324	-631	0	0		0	0	0	0	0
175	1	266	318	-1	505	266	23.2	32	ABarpaapaa	319	432	0	0		0	0	0	0	0
176	1	267	230	-1	541	396	18.9	30	ABalapappa	308	-467	0	0		0	0	0	0	0
177	1	261	328	-1	249	325	23.5	33	ABplapapaa	-215	0	0	0		0	0	0	0	0
178	1	284	122	-1	461	434	12.1	32	ABplpaaaaa	389	0	0	0		0	0	0	0	0
179	1	175	343	-1	654	334	14.6	28	ABalaaapar	194	0	0	0		0	0	0	0	0
180	1	185	164	-1	534	395	7.1	29	ABalpapaaa	252	0	0	0		0	0	0	0	0
181	1	24	180	-1	597	301	7.6	29	ABaraaapaa	282	-238	0	0		0	0	0	0	0
182	1	116	102	-1	520	164	20.4	31	ABpraapapp	207	0	0	0		0	0	0	0	0
183	1	172	334	-1	190	125	5.7	29	ABprappppp	254	514	0	0		0	0	0	0	0
184	1	132	222	-1	315	343	22.4	28	ABplapaaap	203	-553	0	0		0	0	0	0	0
185	0	39	-1	-1	536	332	14.7	25		201	652	0	0		0	0	0	0	0
186	1	147	146	-1	440	328	22.7	30	ABplaaaapp	278	302	0	0		0	0	0	0	0
187	1	94	209	-1	640	359	10.5	29	ABalaaaarl	256	427	0	0		0	0	0	0	0
188	0	191	-1	-1	155	293	23.4	34		253	0	0	0		0	0	0	0	0
189	1	46	201	-1	196	305	3.7	29	ABplpppppp	296	-662	0	0		0	0	0	0	0
190	1	92	62	-1	229	385	9.3	28	ABplpppaaa	447	0	0	0		0	0	0	0	0
191	1	148	184	-1	403	91	11.7	31	ABprppapaa	307	309	0	0		0	0	0	0	0
192	1	258	22	-1	258	341	11.6	36	Capaa	357	-480	0	0		0	0	0	0	0
193	1	306	57	-1	546	221	10.1	29	MSppaaap	290	155	0	0		0	0	0	0	0
194	1	339	151	-1	583	345	7.9	29	ABalpaapapa	292	-120	0	0		0	0	0	0	0
195	1	111	296	-1	513	198	23.0	30	ABarpappaa	246	84	0	0		0	0	0	0	0
196	1	332	55	-1	309	111	7.4	29	ABprppppaa	-125	0	0	0		0	0	0	0	0
197	1	274	67	-1	197	86	20.6	30	ABprapapap	305	731	0	0		0	0	0	0	0
198	1	314	232	-1	533	324	18.9	33	MSaaaapa	195	0	0	0		0	0	0	0	0
199	1	167	221	-1	588	395	17.8	34	ABalapaapa	168	0	0	0		0	0	0	0	0
200	1	238	220	-1	200	364	22.4	33	ABplapappa	285	-479	0	0		0	0	0	0	0
201	1	335	306	-1	400	413	22.9	31	ABalppppppp	244	159	0	0		0	0	0	0	0
202	1	48	153	-1	556	166	19.4	31	ABpraapapa	49	0	0	0		0	0	0	0	0
203	1	54	214	-1	555	181	13.9	29	ABpraaapaa	194	0	0	0		0	0	0	0	0
204	1	10	333	-1	350	171	13.0	32	Dpap	326	-685	0	0		0	0	0	0	0
205	1	319	66	-1	339	192	24.0	33	ABarppaapa	333	464	0	0		0	0	0	0	0
206	1	62	129	-1	392	448	19.7	28	ABplaappaa	26	0	0	0		0	0	0	0	0
207	1	114	310	-1	537	242	22.1	28	ABarpapaap	234	-544	0	0		0	0	0	0	0
208	1	282	140	-1	528	192	5.1	28	ABarappaaa	279	297	0	0		0	0	0	0	0
209	1	117	313	-1	575	246	5.2	27	ABarapaaaa	231	-432	0	0		0	0	0	0	0
210	1	64	48	-1	482	119	13.0	29	ABprpaaapp	115	0	0	0		0	0	0	0	0
211	1	245	64	-1	460	190	7.2	27	ABprpapaaa	278	157	0	0		0	0	0	0	0
212	1	99	238	-1	613	234	22.2	33	ABpraapaaa	302	106	0	0		0	0	0	0	0
213	1	75	113	-1	255	77	15.2	29	ABprappaap	276	407	0	0		0	0	0	0	0
214	1	80	224	-1	468	458	18.4	33	ABalpppapp	293	637	0	0		0	0	0	0	0
215	1	106	46	-1	607	252	5.3	30	ABaraaappa	293	30	0	0		0	0	0	0	0
216	1	26	82	-1	262	189	22.9	33	Cpaaaa	284	-201	0	0		0	0	0	0	0
217	1	52	32	-1	533	176	8.4	30	ABarappppa	305	233	0	0		0	0	0	0	0
218	1	190	332	-1	395	246	23.3	34	ABarpaappp	347	704	0	0		0	0	0	0	0
219	1	295	177	-1	393	285	5.0	26	MSaapapa	50	0	0	0		0	0	0	0	0
220	1	353	354	-1	398	434	13.5	29	ABplpaaapp	253	134	0	0		0	0	0	0	0
221	1	79	342	-1	418	321	10.1	30	MSaapaaa	308	193	0	0		0	0	0	0	0
222	1	311	119	-1	546	218	5.4	26	ABarapaaap	219	-93	0	0		0	0	0	0	0
223	1	122	80	-1	625	237	12.3	32	ABalaappap	13	0	0	0		0	0	0	0	0
224	1	29	43	-1	237	360	5.2	29	ABplppppaa	242	-1445	0	0		0	0	0	0	0
225	1	45	170	-1	318	318	5.6	31	MSaappa	309	6	0	0		0	0	0	0	0
226	1	188	271	-1	369	125	23.3	31	ABarpppaaa	263	-527	0	0		0	0	0	0	0
227	1	95	159	-1	381	294	10.5	31	MSaapaap	300	306	0	0		0	0	0	0	0
228	1	184	337	-1	293	215	13.3	35	Earpp	342	-594	0	0		0	0	0	0	0
229	1	186	5	-1	508	318	10.7	32	ABaraapapa	187	0	0	0		0	0	0	0	0
230	1	78	275	-1	337	72	15.9	29	ABprapaapp	71	0	0	0		0	0	0	0	0
231	1	271	112	-1	524	351	4.3	29	ABalpaaapp	240	-54	0	0		0	0	0	0	0
232	1	119	315	-1	206	225	10.7	33	Eplpa	327	242	0	0		0	0	0	0	0
233	1	302	316	-1	172	108	18.5	35	ABarppppp	356	-707	0	0		0	0	0	0	0
234	1	14	99	-1	511	408	16.3	30	ABalppppaa	124	0	0	0		0	0	0	0	0
235	1	105	244	-1	248	168	16.2	34	Epraa	345	-732	0	0		0	0	0	0	0
236	1	47	89	-1	541	274	12.6	31	ABaraappap	314	112	0	0		0	0	0	0	0
237	1	201	266	-1	199	78	12.4	28	ABprapappp	276	736	0	0		0	0	0	0	0
238	1	68	17	-1	580	275	13.3	33	ABaraappaa	363	0	0	0		0	0	0	0	0
239	1	273	84	-1	160	346	11.9	30	ABplapppap	215	0	0	0		0	0	0	0	0
240	1	72	145	-1	164	287	12.4	31	Capppa	280	1925	0	0		0	0	0	0	0
241	1	129	165	-1	111	228	21.3	39	Caaap	391	275	0	0		0	0	0	0	0
242	1	89	14	-1	436	317	14.5	32	MSaaapp	227	1647	0	0		0	0	0	0	0
243	1	348	273	-1	184	349	6.4	30	ABplpppapa	59	0	0	0		0	0	0	0	0
244	1	352	258	-1	232	123	5.2	31	ABprpppapa	311	240	0	0		0	0	0	0	0
245	1	215	304	-1	497	397	24.3	33	ABplaapaap	310	987	0	0		0	0	0	0	0
246	1	347	207	-1	231	120	17.9	30	ABprappapa	308	-870	0	0		0	0	0	0	0
247	1	246	24	-1	148	173	9.5	33	Eprpp	326	-1481	0	0		0	0	0	0	0
248	1	59	319	-1	437	170	23.3	30	ABarpapppa	301	-543	0	0		0	0	0	0	0
249	1	330	227	-1	458	332	17.1	31	MSaaapap	273	-915	0	0		0	0	0	0	0
250	1	279	349	-1	426	448	13.4	29	ABplpaaapa	238	88	0	0		0	0	0	0	0
251	1	12	312	-1	504	339	14.8	31	MSaaapaa	76	0	0	0		0	0	0	0	0
252	1	8	289	-1	516	375	12.5	28	MSapaaap	275	306	0	0		0	0	0	0	0
253	1	289	262	-1	105	165	9.7	32	Cpappd	294	0	0	0		0	0	0	0	0
254	1	208	36	-1	140	355	15.4	31	ABplappapa	281	-686	0	0		0	0	0	0	0
255	1	143	42	-1	272	353	6.0	30	ABplpapppp	247	430	0	0		0	0	0	0	0
256	1	176	194	-1	407	140	8.2	30	ABprpapapa	67	0	0	0		0	0	0	0	0
257	1	101	39	-1	503	371	4.5	30	ABalpapaap	242	-90	0	0		0	0	0	0	0
258	1	241	254	-1	384	412	9.0	29	ABplpapaaa	261	358	0	0		0	0	0	0	0
259	1	242	212	-1	124	274	7.4	29	Cppppa	285	-283	0	0		0	0	0	0	0
260	1	237	105	-1	606	376	6.5	28	ABalpaaaaa	-98	0	0	0		0	0	0	0	0
261	1	200	299	-1	102	225	5.5	31	Cpappv	310	795	0	0		0	0	0	0	0
262	1	71	166	-1	518	171	14.4	29	ABpraaapap	265	94	0	0		0	0	0	0	0
263	1	250	187	-1	504	358	24.3	32	ABplaaaaap	307	190	0	0		0	0	0	0	0
264	1	138	63	-1	506	429	7.4	29	ABalppapaa	259	1122	0	0		0	0	0	0	0
265	1	171	150	-1	531	452	15.4	31	ABalpppaap	3	0	0	0		0	0	0	0	0
266	1	93	83	-1	273	104	23.1	37	ABarppppa	153	0	0	0		0	0	0	0	0
267	1	216	98	-1	465	283	17.6	32	MSpaaapp	318	799	0	0		0	0	0	0	0
268	1	73	241	-1	448	204	22.5	31	ABarpapapp	311	-26	0	0		0	0	0	0	0
269	1	34	303	-1	558	276	7.6	33	ABaraaapap	221	1091	0	0		0	0	0	0	0
270	1	154	12	-1	402	142	20.3	30	ABprapaaaa	301	-160	0	0		0	0	0	0	0
271	1	320	326	-1	377	343	23.4	34	ABplaaappa	285	925	0	0		0	0	0	0	0
272	1	173	283	-1	152	164	24.2	35	Cpaapa	342	268	0	0		0	0	0	0	0
273	1	322	290	-1	319	418	20.1	34	ABplaapppa	137	0	0	0		0	0	0	0	0
274	0	344	-1	-1	300	420	16.0	25		248	-976	0	0		0	0	0	0	0
275	1	137	202	-1	645	291	10.6	30	ABalaaaarr	197	0	0	0		0	0	0	0	0
276	1	223	295	-1	478	357	11.1	24	MSapaapa	167	0	0	0		0	0	0	0	0
277	1	265	325	-1	225	340	7.8	28	ABplppppap	281	-127	0	0		0	0	0	0	0
278	1	240	152	-1	346	103	7.5	28	ABprppaapp	282	99	0	0		0	0	0	0	0
279	1	263	73	-1	478	379	12.8	28	MSapapaa	253	1090	0	0		0	0	0	0	0
280	1	290	324	-1	248	90	7.5	29	ABprpppaap	126	0	0	0		0	0	0	0	0
281	1	174	49	-1	108	148	19.4	34	Cpaapp	322	673	0	0		0	0	0	0	0
282	1	251	160	-1	447	409	9.0	30	ABalppappa	369	0	0	0		0	0	0	0	0
283	1	58	346	-1	498	214	10.6	28	MSppaap	64	0	0	0		0	0	0	0	0
284	1	91	13	-1	571	263	25.5	34	ABarpapaaa	285	117	0	0		0	0	0	0	0
285	1	197	203	-1	559	321	23.2	28	ABarpaaaap	341	0	0	0		0	0	0	0	0
286	1	135	171	-1	225	181	7.6	35	Cppap	-84	0	0	0		0	0	0	0	0
287	1	211	35	-1	76	261	11.3	35	Caapp	355	-968	0	0		0	0	0	0	0
288	1	336	339	-1	427	339	19.4	27	MSapappp	224	-4	0	0		0	0	0	0	0
289	1	194	167	-1	264	393	21.3	34	ABplapaapp	340	446	0	0		0	0	0	0	0
290	1	270	276	-1	99	150	14.7	38	Cpapa	373	118	0	0		0	0	0	0	0
291	1	22	69	-1	487	448	10.4	32	ABalppaapp	319	522	0	0		0	0	0	0	0
292	1	112	301	-1	358	224	16.3	35	Earap	351	1603	0	0		0	0	0	0	0
293	0	126	-1	-1	632	201	12.3	25		-65	0	0	0		0	0	0	0	0
294	1	156	245	-1	588	244	11.4	27	MSppaaaa	272	0	0	0		0	0	0	0	0
295	1	343	134	-1	329	134	24.2	33	ABarpppapa	255	-144	0	0		0	0	0	0	0
296	1	307	243	-1	255	295	18.4	36	Dapp	359	-719	0	0		0	0	0	0	0
297	1	337	229	-1	344	136	15.9	32	Dppa	225	0	0	0		0	0	0	0	0
298	1	82	136	-1	281	415	12.4	29	ABplppapap	503	0	0	0		0	0	0	0	0
299	0	61	-1	-1	422	106	13.8	24		203	528	0	0		0	0	0	0	0
300	1	168	27	-1	175	336	15.3	30	ABplapppaa	288	1395	0	0		0	0	0	0	0
301	1	183	217	-1	460	257	13.5	31	MSpaapap	313	1565	0	0		0	0	0	0	0
302	1	177	47	-1	132	322	7.1	30	ABplappppp	93	0	0	0		0	0	0	0	0
303	1	222	92	-1	236	307	5.4	30	ABplpppppa	268	-598	0	0		0	0	0	0	0
304	1	178	132	-1	318	386	6.6	30	ABplpapapp	292	-254	0	0		0	0	0	0	0
305	1	104	179	-1	364	169	19.6	34	MSppppp	326	-64	0	0		0	0	0	0	0
306	1	108	291	-1	308	137	5.2	29	ABprpapppp	280	1140	0	0		0	0	0	0	0
307	1	333	193	-1	349	229	12.1	34	Earpa	333	350	0	0		0	0	0	0	0
308	1	33	56	-1	357	361	12.6	34	MSappap	306	468	0	0		0	0	0	0	0
309	1	27	218	-1	426	392	17.7	29	ABalppppppa	235	512	0	0		0	0	0	0	0
310	1	281	190	-1	389	361	18.2	34	MSapppa	0	0	0	0		0	0	0	0	0
311	1	253	219	-1	186	295	6.5	31	Capppp	-189	0	0	0		0	0	0	0	0
312	1	100	285	-1	347	355	22.7	31	ABplapaaaa	295	1096	0	0		0	0	0	0	0
313	1	356	240	-1	309	277	5.3	30	Z3	255	22	0	0		0	0	0	0	0
314	1	221	249	-1	578	233	20.8	28	ABalappppa	286	-176	0	0		0	0	0	0	0
315	1	2	335	-1	258	262	23.6	38	ABarppapa	376	-1256	0	0		0	0	0	0	0
316	1	38	234	-1	539	260	5.3	30	ABarapaapa	242	1310	0	0		0	0	0	0	0
317	1	318	341	-1	437	410	5.5	30	ABalppapap	292	831	0	0		0	0	0	0	0
318	1	326	87	-1	323	254	16.6	34	Ealap	343	351	0	0		0	0	0	0	0
319	0	304	-1	-1	348	251	20.6	31		261	-177	0	0		0	0	0	0	0
320	1	142	154	-1	274	115	7.4	28	ABprppppap	278	-327	0	0		0	0	0	0	0
321	1	272	267	-1	215	204	14.5	33	Eprap	334	1017	0	0		0	0	0	0	0
322	1	202	111	-1	506	217	17.9	29	MSppappa	-45	0	0	0		0	0	0	0	0
323	1	158	259	-1	567	387	5.5	28	ABalpaaaap	268	-6	0	0		0	0	0	0	0
324	1	205	149	-1	298	256	12.2	34	Ealpp	332	355	0	0		0	0	0	0	0
325	1	244	51	-1	310	356	5.1	30	ABplpapppa	292	645	0	0		0	0	0	0	0
326	1	165	302	-1	353	419	21.6	34	ABplaappap	440	0	0	0		0	0	0	0	0
327	1	255	216	-1	650	272	18.6	32	ABalappap	287	793	0	0		0	0	0	0	0
328	1	162	284	-1	344	156	5.2	30	ABprpapppa	292	0	0	0		0	0	0	0	0
329	1	198	280	-1	513	322	24.4	31	ABplaaaapa	300	404	0	0		0	0	0	0	0
330	1	150	117	-1	477	388	5.9	30	ABalpapapa	306	923	0	0		0	0	0	0	0
331	1	144	79	-1	489	212	14.7	28	MSppapap	354	0	0	0		0	0	0	0	0
332	1	331	210	-1	235	83	21.4	30	ABprapapaa	308	189	0	0		0	0	0	0	0
333	1	66	115	-1	293	162	23.3	34	ABarpppapp	90	0	0	0		0	0	0	0	0
334	1	210	86	-1	182	193	5.3	32	Cpppaa	67	0	0	0		0	0	0	0	0
335	1	224	18	-1	349	354	16.4	31	Daaa	314	-302	0	0		0	0	0	0	0
336	1	317	34	-1	600	201	8.0	30	ABarapppaa	280	0	0	0		0	0	0	0	0
337	1	355	19	-1	344	249	22.6	34	ABarppaaap	333	-133	0	0		0	0	0	0	0
338	1	308	192	-1	387	320	5.1	28	ABalpappppp	288	787	0	0		0	0	0	0	0
339	1	152	123	-1	259	237	16.2	37	Eplaa	370	-477	0	0		0	0	0	0	0
340	1	124	196	-1	275	157	6.5	29	ABprpppppa	260	634	0	0		0	0	0	0	0
341	0	275	-1	-1	467	298	23.6	29		233	604	0	0		0	0	0	0	0
342	1	11	120	-1	478	420	14.8	31	ABplpaapaa	269	-525	0	0		0	0	0	0	0
343	1	312	162	-1	646	246	8.6	24	ABalaapaaa	206	-19	0	0		0	0	0	0	0
344	1	299	20	-1	333	297	11.7	34	Ealpa	335	19	0	0		0	0	0	0	0
345	1	84	348	-1	483	368	17.5	29	MSapappa	-4	0	0	0		0	0	0	0	0
346	1	203	163	-1	546	442	17.5	32	ABalpppaaa	-380	0	0	0		0	0	0	0	0
347	1	243	29	-1	481	170	23.6	30	ABarpappap	-329	0	0	0		0	0	0	0	0
348	0	278	-1	-1	213	150	4.0	22		135	0	0	0		0	0	0	0	0
349	1	296	118	-1	586	216	5.9	31	ABaraaappp	571	0	0	0		0	0	0	0	0
350	0	354	-1	-1	176	314	7.9	22		416	0	0	0		0	0	0	0	0
351	1	291	226	-1	535	294	23.4	28	ABarpaaapa	213	0	0	0		0	0	0	0	0
352	1	231	298	-1	483	156	5.3	32	ABarappapa	311	0	0	0		0	0	0	0	0
353	1	151	268	-1	475	255	3.4	32	ABarapapap	136	0	0	0		0	0	0	0	0
354	0	206	-1	-1	508	434	10.2	22		115	0	0	0		0	0	0	0	0
355	1	300	356	-1	633	334	17.0	23	ABalappaap	177	941	0	0		0	0	0	0	0
356	1	166	358	-1	425	241	19.0	32	Earaa	327	671	0	0		0	0	0	0	0
