# Supplementary material for: The AP-2 Transcription Factor APTF-2 Is Required for Neuroblast and Epidermal Morphogenesis in Caenorhabditis elegans Embryogenesis
Source: PLoS Genet. 2016 May 13;12(5):e1006048. doi: 10.1371/journal.pgen.1006048 (PMC4866721; doi:10.1371/journal.pgen.1006048)
Supplement: S6 Text — (ZIP) [file pgen.1006048.s034.zip › nuclei/t145-nuclei]

1	1	155	240	-1	460	254	23.8	33	ABarpaapap	335	52	0	0		0	0	0	0	0
2	1	49	278	-1	614	293	20.5	31	ABalapppaa	288	1255	0	0		0	0	0	0	0
3	1	9	108	-1	378	78	15.7	32	ABpraapppp	317	1334	0	0		0	0	0	0	0
4	1	120	31	-1	85	264	16.4	38	Caapa	385	172	0	0		0	0	0	0	0
5	1	229	176	-1	506	317	10.6	32	ABaraapapa	275	499	0	0		0	0	0	0	0
6	1	84	64	-1	502	224	23.4	30	ABarpapapa	255	474	0	0		0	0	0	0	0
7	1	137	210	-1	352	79	12.2	31	ABprppapap	263	-90	0	0		0	0	0	0	0
8	1	108	27	-1	615	307	11.8	27	ABaraaaapa	-11	0	0	0		0	0	0	0	0
9	1	27	192	-1	310	408	9.2	27	ABplppaapa	199	0	0	0		0	0	0	0	0
10	1	72	140	-1	487	416	19.8	30	ABalppppap	257	-223	0	0		0	0	0	0	0
11	1	169	48	-1	564	170	6.8	30	ABarapppap	264	-83	0	0		0	0	0	0	0
12	1	270	119	-1	403	139	20.5	30	ABprapaaaa	244	154	0	0		0	0	0	0	0
13	1	284	4	-1	568	257	25.4	33	ABarpapaaa	327	-260	0	0		0	0	0	0	0
14	1	242	137	233	435	314	14.0	31	MSaaapp	236	361	0	0		0	0	0	0	0
15	1	118	29	-1	445	317	7.6	29	ABalpappppa	216	137	0	0		0	0	0	0	0
16	1	129	34	-1	192	378	9.3	31	ABplpppaap	160	0	0	0		0	0	0	0	0
17	1	238	339	-1	580	276	13.5	32	ABaraappaa	315	78	0	0		0	0	0	0	0
18	1	335	235	-1	350	352	16.5	30	Daaa	293	-663	0	0		0	0	0	0	0
19	1	337	45	-1	343	252	23.4	33	ABarppaaap	329	798	0	0		0	0	0	0	0
20	1	344	343	-1	336	297	11.4	32	Ealpa	312	-2	0	0		0	0	0	0	0
21	1	89	120	-1	325	307	20.1	35	MSapppp	340	-1322	0	0		0	0	0	0	0
22	1	192	288	-1	263	340	11.7	36	Capaa	347	1355	0	0		0	0	0	0	0
23	1	40	158	-1	591	423	11.9	28	ABalaaaalp	170	0	0	0		0	0	0	0	0
24	1	247	246	-1	147	175	9.2	34	Eprpp	338	355	0	0		0	0	0	0	0
25	1	42	242	-1	461	317	11.4	31	ABaraapapp	153	0	0	0		0	0	0	0	0
26	1	53	106	-1	534	282	16.3	32	MSpaaaap	295	-100	0	0		0	0	0	0	0
27	1	300	53	-1	174	336	15.1	28	ABplapppaa	172	0	0	0		0	0	0	0	0
28	1	80	347	-1	193	384	12.2	31	ABplppappp	-459	0	0	0		0	0	0	0	0
29	1	347	325	-1	480	168	23.7	31	ABarpappap	313	-561	0	0		0	0	0	0	0
30	1	7	98	-1	295	84	8.5	30	ABprpppaaa	262	-23	0	0		0	0	0	0	0
31	1	46	314	-1	411	367	22.7	31	ABplaaapap	307	153	0	0		0	0	0	0	0
32	1	217	239	-1	536	178	8.3	30	ABarappppa	289	973	0	0		0	0	0	0	0
33	1	47	26	-1	622	341	7.9	27	ABaraaaaaa	31	0	0	0		0	0	0	0	0
34	1	336	150	-1	602	201	8.0	29	ABarapppaa	-24	0	0	0		0	0	0	0	0
35	1	287	87	-1	79	267	10.7	35	Caapp	354	386	0	0		0	0	0	0	0
36	1	254	62	-1	142	356	15.4	31	ABplappapa	256	0	0	0		0	0	0	0	0
37	1	12	96	-1	154	102	12.1	29	ABprappapp	277	1071	0	0		0	0	0	0	0
38	1	132	109	-1	376	144	6.3	31	ABprpapapp	249	90	0	0		0	0	0	0	0
39	1	257	346	-1	504	374	4.3	29	ABalpapaap	222	0	0	0		0	0	0	0	0
40	1	124	224	-1	604	389	16.3	30	ABalapaaap	143	0	0	0		0	0	0	0	0
41	1	116	175	-1	507	271	19.2	32	MSpaaapa	308	207	0	0		0	0	0	0	0
42	1	255	74	-1	277	354	5.8	30	ABplpapppp	252	113	0	0		0	0	0	0	0
43	1	224	56	-1	243	364	5.4	29	ABplppppaa	254	-821	0	0		0	0	0	0	0
44	0	38	-1	-1	356	350	4.6	26		174	180	0	0		0	0	0	0	0
45	1	64	196	-1	194	72	15.9	29	ABprapappa	299	-73	0	0		0	0	0	0	0
46	1	215	245	-1	606	258	4.6	29	ABaraaappa	289	-732	0	0		0	0	0	0	0
47	1	302	28	-1	134	326	7.2	29	ABplappppp	275	1006	0	0		0	0	0	0	0
48	1	210	135	-1	483	119	12.5	29	ABprpaaapp	294	365	0	0		0	0	0	0	0
49	1	281	70	-1	107	153	19.5	34	Cpaapp	327	32	0	0		0	0	0	0	0
50	0	16	-1	-1	626	355	20.9	28		219	0	0	0		0	0	0	0	0
51	1	325	110	-1	314	359	5.2	29	ABplpapppa	47	0	0	0		0	0	0	0	0
52	1	26	99	-1	364	222	6.7	29	MSpapapp	422	0	0	0		0	0	0	0	0
53	1	35	90	-1	614	344	14.8	29	MSaaaaaa	406	0	0	0		0	0	0	0	0
54	1	97	50	-1	425	101	17.6	32	ABpraapppa	161	0	0	0		0	0	0	0	0
55	1	196	190	-1	308	109	7.2	28	ABprppppaa	-169	0	0	0		0	0	0	0	0
56	1	308	149	-1	361	363	12.7	32	MSappap	142	0	0	0		0	0	0	0	0
57	1	193	66	-1	545	225	10.0	28	MSppaaap	252	-521	0	0		0	0	0	0	0
58	1	78	217	-1	532	327	6.3	30	ABalpaapapp	285	301	0	0		0	0	0	0	0
59	1	111	199	-1	397	249	9.4	31	MSpapaap	309	-244	0	0		0	0	0	0	0
60	1	34	13	-1	483	227	7.6	28	ABarapappa	-561	0	0	0		0	0	0	0	0
61	1	103	51	-1	490	150	7.6	34	ABarappppp	345	260	0	0		0	0	0	0	0
62	1	190	115	-1	229	385	9.2	27	ABplpppaaa	253	49	0	0		0	0	0	0	0
63	1	264	228	-1	509	428	7.4	29	ABalppapaa	262	181	0	0		0	0	0	0	0
64	1	211	55	-1	456	192	7.2	27	ABprpapaaa	270	80	0	0		0	0	0	0	0
65	1	168	156	-1	506	247	14.4	29	MSpaapaa	295	-161	0	0		0	0	0	0	0
66	1	205	52	-1	336	192	24.0	35	ABarppaapa	342	73	0	0		0	0	0	0	0
67	1	197	102	-1	196	80	20.3	30	ABprapapap	287	-29	0	0		0	0	0	0	0
68	1	19	261	271	502	263	10.4	32	ABaraapppa	145	0	0	0		0	0	0	0	0
69	1	291	195	-1	483	450	10.4	32	ABalppaapp	286	-216	0	0		0	0	0	0	0
70	1	135	291	-1	628	322	16.7	27	ABalappaaa	238	503	0	0		0	0	0	0	0
71	1	81	230	-1	464	432	23.3	33	ABplaapapa	332	679	0	0		0	0	0	0	0
72	1	68	247	-1	557	358	5.4	29	ABalpaaapa	245	339	0	0		0	0	0	0	0
73	1	279	354	-1	476	377	12.8	27	MSapapaa	261	-809	0	0		0	0	0	0	0
74	1	131	193	-1	384	111	19.3	28	ABprapaaap	280	210	0	0		0	0	0	0	0
75	1	30	264	-1	193	179	23.0	35	Cpaaap	349	39	0	0		0	0	0	0	0
76	1	100	300	-1	463	404	17.6	32	ABalpppppa	324	-569	0	0		0	0	0	0	0
77	1	39	166	-1	238	91	11.3	27	ABprapppaa	397	0	0	0		0	0	0	0	0
78	1	45	250	-1	539	313	11.0	29	ABaraapaap	157	0	0	0		0	0	0	0	0
79	1	331	221	-1	485	211	14.4	27	MSppapap	249	-588	0	0		0	0	0	0	0
80	1	223	341	-1	622	236	12.0	31	ABalaappap	453	0	0	0		0	0	0	0	0
81	1	121	78	-1	377	448	16.0	32	ABplpaappp	284	289	0	0		0	0	0	0	0
82	1	216	58	-1	263	187	22.7	33	Cpaaaa	334	1291	0	0		0	0	0	0	0
83	1	266	340	-1	270	104	22.6	37	ABarppppa	367	-1586	0	0		0	0	0	0	0
84	1	239	337	-1	164	347	11.9	30	ABplapppap	-107	0	0	0		0	0	0	0	0
85	1	158	202	-1	327	226	4.4	31	MSpappa	60	0	0	0		0	0	0	0	0
86	1	334	281	-1	181	194	5.3	32	Cpppaa	305	379	0	0		0	0	0	0	0
87	1	318	268	-1	322	252	16.5	35	Ealap	342	85	0	0		0	0	0	0	0
88	1	133	223	-1	497	360	7.5	29	ABalpappaa	255	-32	0	0		0	0	0	0	0
89	1	236	285	-1	544	272	12.7	31	ABaraappap	182	0	0	0		0	0	0	0	0
90	1	70	76	-1	384	252	4.2	27	MSpapapa	234	811	0	0		0	0	0	0	0
91	1	153	173	-1	111	318	12.2	30	ABplappapp	293	272	0	0		0	0	0	0	0
92	1	303	241	-1	240	310	5.4	30	ABplpppppa	278	290	0	0		0	0	0	0	0
93	1	58	127	-1	601	342	11.5	30	ABalpaapaa	278	-623	0	0		0	0	0	0	0
94	1	24	15	-1	553	391	23.8	33	ABplaapaaa	99	0	0	0		0	0	0	0	0
95	1	162	67	-1	505	125	20.2	28	ABpraappaa	37	0	0	0		0	0	0	0	0
96	0	274	-1	-1	300	416	16.6	24		190	1519	0	0		0	0	0	0	0
97	1	134	333	-1	381	343	11.2	31	MSappaa	298	865	0	0		0	0	0	0	0
98	1	267	95	-1	465	278	17.5	33	MSpaaapp	192	0	0	0		0	0	0	0	0
99	1	234	275	-1	510	407	16.4	30	ABalppppaa	58	0	0	0		0	0	0	0	0
100	1	138	147	236	456	337	4.5	32	ABalpappap	89	0	0	0		0	0	0	0	0
101	1	62	298	-1	358	297	24.4	31	ABarppaaaa	275	530	0	0		0	0	0	0	0
102	1	182	142	-1	526	163	20.5	31	ABpraapapp	-149	0	0	0		0	0	0	0	0
103	1	3	73	-1	627	198	15.2	32	ABalaapapp	302	-7	0	0		0	0	0	0	0
104	1	126	315	-1	415	376	11.8	29	MSapaapp	298	138	0	0		0	0	0	0	0
105	1	260	122	-1	602	374	6.3	27	ABalpaaaaa	-28	0	0	0		0	0	0	0	0
106	1	48	75	-1	493	281	6.4	31	ABarapaapp	-44	0	0	0		0	0	0	0	0
107	1	32	114	-1	416	166	11.8	33	MSpppap	286	-388	0	0		0	0	0	0	0
108	1	143	244	-1	439	369	7.3	29	ABalpapapp	277	847	0	0		0	0	0	0	0
109	0	82	-1	-1	573	438	14.3	27		240	670	0	0		0	0	0	0	0
110	1	51	287	-1	292	74	16.4	29	ABprappaaa	231	0	0	0		0	0	0	0	0
111	1	322	188	-1	510	217	18.0	30	MSppappa	294	26	0	0		0	0	0	0	0
112	1	231	212	-1	520	345	4.2	28	ABalpaaapp	274	-366	0	0		0	0	0	0	0
113	1	213	204	-1	255	81	14.9	29	ABprappaap	-10	0	0	0		0	0	0	0	0
114	1	157	16	-1	276	398	7.9	28	ABplppaapp	97	0	0	0		0	0	0	0	0
115	1	333	234	-1	292	161	23.1	35	ABarpppapp	285	128	0	0		0	0	0	0	0
116	1	22	249	-1	298	334	8.6	34	MSaappp	336	-1049	0	0		0	0	0	0	0
117	1	330	37	-1	475	386	6.1	30	ABalpapapa	286	-104	0	0		0	0	0	0	0
118	1	349	171	-1	583	215	6.0	32	ABaraaappp	560	0	0	0		0	0	0	0	0
119	1	222	131	-1	544	216	5.4	26	ABarapaaap	585	0	0	0		0	0	0	0	0
120	1	342	167	-1	476	416	14.9	31	ABplpaapaa	311	-963	0	0		0	0	0	0	0
121	1	25	267	-1	350	413	10.4	30	ABplpapaap	250	164	0	0		0	0	0	0	0
122	1	178	290	-1	465	430	12.0	33	ABplpaaaaa	306	72	0	0		0	0	0	0	0
123	1	339	357	-1	261	242	16.3	36	Eplaa	360	393	0	0		0	0	0	0	0
124	1	141	294	-1	424	434	16.7	29	ABplpaapap	-69	0	0	0		0	0	0	0	0
125	1	91	8	-1	517	136	17.0	31	ABpraaappp	418	0	0	0		0	0	0	0	0
126	1	105	40	-1	430	177	4.5	30	ABprpappaa	275	1149	0	0		0	0	0	0	0
127	1	90	133	-1	652	280	14.3	36	ABalaaappr	9	0	0	0		0	0	0	0	0
128	1	67	39	-1	566	162	11.2	28	ABpraaaapa	138	0	0	0		0	0	0	0	0
129	1	206	170	-1	390	447	19.5	29	ABplaappaa	243	113	0	0		0	0	0	0	0
130	0	185	-1	-1	529	334	14.9	25		236	292	0	0		0	0	0	0	0
131	1	123	57	-1	562	377	12.9	29	MSapaaaa	290	-80	0	0		0	0	0	0	0
132	1	304	10	-1	322	387	7.1	29	ABplpapapp	269	1023	0	0		0	0	0	0	0
133	1	23	289	-1	315	85	21.3	31	ABarpppaap	311	348	0	0		0	0	0	0	0
134	1	295	128	-1	328	132	24.3	34	ABarpppapa	343	-23	0	0		0	0	0	0	0
135	1	13	266	-1	555	349	25.3	31	ABplaaaaaa	303	801	0	0		0	0	0	0	0
136	1	298	132	-1	282	414	12.4	29	ABplppapap	236	0	0	0		0	0	0	0	0
137	1	145	169	-1	390	301	16.8	34	Ealaa	345	483	0	0		0	0	0	0	0
138	1	110	163	-1	433	175	16.5	32	MSppppa	271	204	0	0		0	0	0	0	0
139	1	83	61	-1	387	107	9.0	30	ABprppaapa	268	326	0	0		0	0	0	0	0
140	1	208	191	-1	524	194	4.8	28	ABarappaaa	355	0	0	0		0	0	0	0	0
141	1	11	198	-1	638	371	17.2	29	ABalapaaaa	14	0	0	0		0	0	0	0	0
142	1	44	179	-1	402	443	10.8	30	ABplpaaaap	304	209	0	0		0	0	0	0	0
143	1	85	311	-1	415	420	7.7	32	ABalppappp	271	816	0	0		0	0	0	0	0
144	1	10	83	-1	583	301	10.8	29	ABaraapaaa	259	35	0	0		0	0	0	0	0
145	1	240	338	-1	166	289	12.4	31	Capppa	311	1513	0	0		0	0	0	0	0
146	1	186	49	-1	436	328	22.5	31	ABplaaaapp	296	261	0	0		0	0	0	0	0
147	1	114	91	-1	535	136	12.2	30	ABpraaaapp	310	0	0	0		0	0	0	0	0
148	1	71	226	-1	511	176	11.4	32	ABprpaaaaa	296	0	0	0		0	0	0	0	0
149	1	324	181	-1	299	259	12.2	35	Ealpp	349	1100	0	0		0	0	0	0	0
150	1	265	209	-1	528	454	15.3	30	ABalpppaap	65	0	0	0		0	0	0	0	0
151	1	194	144	-1	581	346	7.9	28	ABalpaapapa	-173	0	0	0		0	0	0	0	0
152	1	278	172	-1	344	100	7.6	28	ABprppaapp	-159	0	0	0		0	0	0	0	0
153	1	202	47	-1	563	166	18.6	31	ABpraapapa	297	144	0	0		0	0	0	0	0
154	1	320	161	-1	272	114	7.3	29	ABprppppap	276	11	0	0		0	0	0	0	0
155	1	128	6	-1	455	356	24.3	30	ABplaaapaa	265	163	0	0		0	0	0	0	0
156	0	88	-1	-1	653	254	12.8	23		202	117	0	0		0	0	0	0	0
157	1	79	269	-1	326	79	10.5	30	ABprppappa	260	1091	0	0		0	0	0	0	0
158	1	171	222	-1	138	255	4.6	31	Cpppap	289	871	0	0		0	0	0	0	0
159	1	227	317	-1	383	290	10.8	32	MSaapaap	-48	0	0	0		0	0	0	0	0
160	1	282	206	-1	449	412	8.8	31	ABalppappa	335	0	0	0		0	0	0	0	0
161	1	159	153	-1	190	244	14.3	34	Eplap	339	-146	0	0		0	0	0	0	0
162	1	343	309	-1	644	253	8.8	24	ABalaapaaa	294	0	0	0		0	0	0	0	0
163	1	346	159	-1	544	440	17.7	32	ABalpppaaa	308	332	0	0		0	0	0	0	0
164	1	180	252	-1	533	394	7.2	28	ABalpapaaa	285	81	0	0		0	0	0	0	0
165	1	241	251	-1	106	229	21.2	38	Caaap	385	-351	0	0		0	0	0	0	0
166	1	262	21	-1	518	174	14.4	29	ABpraaapap	272	328	0	0		0	0	0	0	0
167	1	289	280	-1	265	399	21.0	33	ABplapaapp	316	-532	0	0		0	0	0	0	0
168	1	52	319	-1	546	154	16.4	31	ABpraaappa	122	0	0	0		0	0	0	0	0
169	1	61	215	-1	276	152	10.7	36	Cppaa	368	829	0	0		0	0	0	0	0
170	1	225	220	-1	321	318	5.4	30	MSaappa	57	0	0	0		0	0	0	0	0
171	1	286	71	-1	225	181	7.5	37	Cppap	368	-1041	0	0		0	0	0	0	0
172	1	96	107	-1	424	268	5.6	30	MSpapaaa	293	723	0	0		0	0	0	0	0
173	1	74	118	-1	577	325	17.0	31	MSaaaaap	301	0	0	0		0	0	0	0	0
174	1	106	12	-1	384	168	4.4	30	ABprpappap	348	0	0	0		0	0	0	0	0
175	1	59	253	-1	615	235	15.1	32	ABalaapppa	320	-127	0	0		0	0	0	0	0
176	1	146	263	-1	458	241	6.1	25	ABarapapppa	107	0	0	0		0	0	0	0	0
177	1	219	139	-1	392	285	4.8	26	MSaapapa	254	385	0	0		0	0	0	0	0
178	1	166	2	-1	630	224	8.9	32	ABalaapaap	850	0	0	0		0	0	0	0	0
179	1	305	205	-1	363	171	19.6	34	MSppppp	313	599	0	0		0	0	0	0	0
180	1	181	94	-1	599	304	7.6	28	ABaraaapaa	252	1209	0	0		0	0	0	0	0
181	1	57	303	-1	291	230	22.8	32	ABarppaapp	311	1357	0	0		0	0	0	0	0
182	1	36	183	-1	587	207	15.8	30	ABalaapppp	298	-655	0	0		0	0	0	0	0
183	1	107	174	-1	415	282	23.4	33	ABarpaappa	335	-161	0	0		0	0	0	0	0
184	1	191	151	-1	399	90	11.7	31	ABprppapaa	104	0	0	0		0	0	0	0	0
185	1	6	68	-1	457	97	14.1	31	ABprpaappp	-53	0	0	0		0	0	0	0	0
186	1	130	80	-1	451	120	7.5	30	ABarappapp	-26	0	0	0		0	0	0	0	0
187	1	263	225	-1	505	357	24.1	31	ABplaaaaap	290	-120	0	0		0	0	0	0	0
188	1	63	14	-1	442	269	10.4	31	ABaraapppp	-44	0	0	0		0	0	0	0	0
189	1	161	180	-1	585	187	21.1	34	ABpraapaap	23	0	0	0		0	0	0	0	0
190	1	310	292	-1	384	361	18.2	33	MSapppa	334	482	0	0		0	0	0	0	0
191	1	77	260	-1	211	166	12.6	35	Eprpa	348	1119	0	0		0	0	0	0	0
192	1	338	160	-1	383	320	5.3	29	ABalpappppp	177	0	0	0		0	0	0	0	0
193	1	307	141	-1	348	229	12.4	34	Earpa	346	274	0	0		0	0	0	0	0
194	1	256	326	-1	405	142	8.2	30	ABprpapapa	68	0	0	0		0	0	0	0	0
195	1	112	276	-1	351	433	13.5	32	ABplppaaaa	290	132	0	0		0	0	0	0	0
196	1	340	322	-1	272	155	6.5	29	ABprpppppa	-51	0	0	0		0	0	0	0	0
197	1	8	9	-1	556	425	8.5	31	ABalpaappp	285	567	0	0		0	0	0	0	0
198	1	93	36	-1	636	385	14.2	32	ABalaaapal	323	30	0	0		0	0	0	0	0
199	1	165	124	-1	548	209	21.9	29	ABalappppp	292	74	0	0		0	0	0	0	0
200	1	60	18	-1	591	166	15.7	29	ABpraaaaap	-81	0	0	0		0	0	0	0	0
201	1	189	189	-1	194	316	3.8	31	ABplpppppp	309	-1270	0	0		0	0	0	0	0
202	1	275	32	-1	644	294	10.7	30	ABalaaaarr	-129	0	0	0		0	0	0	0	0
203	1	285	348	-1	555	318	23.1	29	ABarpaaaap	296	-850	0	0		0	0	0	0	0
204	1	18	177	-1	589	297	23.6	31	ABarpaaaaa	282	271	0	0		0	0	0	0	0
205	1	15	41	-1	177	101	8.5	28	ABprappppa	271	735	0	0		0	0	0	0	0
206	1	98	229	-1	353	290	5.8	28	MSaapapp	171	0	0	0		0	0	0	0	0
207	1	246	231	-1	228	122	18.2	31	ABprappapa	313	-824	0	0		0	0	0	0	0
208	1	28	184	-1	157	289	4.3	28	Cppppp	287	1939	0	0		0	0	0	0	0
209	1	187	77	-1	637	361	10.7	30	ABalaaaarl	258	1363	0	0		0	0	0	0	0
210	1	332	65	-1	234	81	21.1	31	ABprapapaa	278	375	0	0		0	0	0	0	0
211	1	31	185	-1	579	275	20.3	28	ABalapppap	247	-237	0	0		0	0	0	0	0
212	1	259	117	-1	130	279	7.4	29	Cppppa	256	-608	0	0		0	0	0	0	0
213	1	69	154	-1	318	432	13.0	29	ABplppapaa	62	0	0	0		0	0	0	0	0
214	1	203	304	-1	554	186	13.8	29	ABpraaapaa	292	1456	0	0		0	0	0	0	0
215	1	92	308	-1	479	124	17.5	31	ABprpaappa	283	-273	0	0		0	0	0	0	0
216	1	327	7	-1	650	276	19.3	32	ABalappap	322	105	0	0		0	0	0	0	0
217	1	301	274	-1	459	256	13.3	32	MSpaapap	323	-137	0	0		0	0	0	0	0
218	1	309	11	-1	425	386	17.4	29	ABalppppppa	262	-107	0	0		0	0	0	0	0
219	1	311	164	-1	192	298	6.5	31	Capppp	286	-249	0	0		0	0	0	0	0
220	1	200	297	-1	197	364	22.2	33	ABplapappa	311	1080	0	0		0	0	0	0	0
221	1	199	355	-1	583	391	17.7	35	ABalapaapa	296	177	0	0		0	0	0	0	0
222	1	184	143	-1	314	349	22.1	30	ABplapaaap	292	92	0	0		0	0	0	0	0
223	1	1	25	-1	528	221	12.8	27	MSppapaa	11	0	0	0		0	0	0	0	0
224	1	214	126	-1	466	455	18.4	33	ABalpppapp	294	-628	0	0		0	0	0	0	0
225	1	140	277	-1	476	155	10.4	33	ABprpaaaap	102	0	0	0		0	0	0	0	0
226	1	351	182	-1	537	292	24.0	28	ABarpaaapa	288	-154	0	0		0	0	0	0	0
227	1	249	211	-1	455	331	17.4	32	MSaaapap	287	309	0	0		0	0	0	0	0
228	1	55	216	-1	334	174	8.3	35	MSpappp	123	0	0	0		0	0	0	0	0
229	1	297	162	-1	344	136	16.4	32	Dppa	313	140	0	0		0	0	0	0	0
230	1	176	33	-1	538	394	18.5	30	ABalapappa	274	1175	0	0		0	0	0	0	0
231	1	102	134	-1	492	455	15.5	29	ABalpppapa	149	0	0	0		0	0	0	0	0
232	1	198	262	-1	532	321	19.0	32	MSaaaapa	320	1447	0	0		0	0	0	0	0
233	1	41	63	-1	194	320	24.3	34	ABplapapap	340	-549	0	0		0	0	0	0	0
234	1	316	152	-1	535	254	5.4	30	ABarapaapa	229	54	0	0		0	0	0	0	0
235	1	50	19	-1	482	157	13.5	28	ABprpaaapa	277	74	0	0		0	0	0	0	0
236	1	119	307	-1	197	386	16.1	31	ABplappaap	281	27	0	0		0	0	0	0	0
237	1	170	301	-1	304	160	17.4	36	Dppp	324	0	0	0		0	0	0	0	0
238	1	212	69	-1	615	244	22.5	34	ABpraapaaa	339	358	0	0		0	0	0	0	0
239	1	125	111	-1	402	222	5.7	28	ABarapapppp	138	0	0	0		0	0	0	0	0
240	1	313	336	-1	302	279	5.0	32	Z3	211	5	0	0		0	0	0	0	0
241	1	268	273	-1	448	203	22.4	32	ABarpapapp	297	-415	0	0		0	0	0	0	0
242	1	172	157	-1	546	434	11.7	31	ABalppaaap	302	706	0	0		0	0	0	0	0
243	1	296	328	-1	254	296	18.7	34	Dapp	332	1785	0	0		0	0	0	0	0
244	1	235	316	-1	242	171	16.3	34	Epraa	345	278	0	0		0	0	0	0	0
245	1	294	305	-1	587	245	11.0	28	MSppaaaa	264	-17	0	0		0	0	0	0	0
246	1	99	155	-1	280	73	11.2	30	ABprppappp	349	0	0	0		0	0	0	0	0
247	1	4	60	-1	452	118	20.6	33	ABpraappap	307	-239	0	0		0	0	0	0	0
248	0	46	-1	-1	414	368	25.4	31		302	-814	0	0		0	0	0	0	0
249	1	314	30	-1	582	230	21.0	29	ABalappppa	320	0	0	0		0	0	0	0	0
250	1	164	20	-1	598	182	11.3	28	ABpraaaaaa	292	0	0	0		0	0	0	0	0
251	1	149	59	-1	510	230	4.7	28	ABarapapaa	81	0	0	0		0	0	0	0	0
252	1	73	104	-1	460	139	15.4	28	ABprpaapap	-20	0	0	0		0	0	0	0	0
253	1	136	345	-1	655	297	16.5	32	ABalaaappl	259	-99	0	0		0	0	0	0	0
254	1	258	272	-1	382	413	9.0	29	ABplpapaaa	280	-763	0	0		0	0	0	0	0
255	1	156	187	-1	231	322	15.6	31	Cappaa	313	-44	0	0		0	0	0	0	0
256	1	75	318	-1	229	276	8.5	35	Capap	319	496	0	0		0	0	0	0	0
257	1	65	92	-1	579	278	16.4	31	MSpaaaaa	74	0	0	0		0	0	0	0	0
258	1	244	265	-1	233	125	5.1	30	ABprpppapa	279	24	0	0		0	0	0	0	0
259	1	323	23	-1	567	388	5.3	27	ABalpaaaap	261	320	0	0		0	0	0	0	0
260	1	66	105	-1	574	418	20.5	34	ABalapaapp	237	0	0	0		0	0	0	0	0
261	1	76	259	-1	585	355	20.8	32	ABalapapap	320	-775	0	0		0	0	0	0	0
262	1	253	43	-1	101	168	9.8	31	Cpappd	608	0	0	0		0	0	0	0	0
263	1	167	22	-1	525	417	21.5	32	ABalapappp	114	0	0	0		0	0	0	0	0
264	1	56	270	-1	170	354	19.5	31	ABplapappp	286	150	0	0		0	0	0	0	0
265	1	20	213	-1	131	227	9.4	35	Eplpp	352	137	0	0		0	0	0	0	0
266	1	237	5	-1	199	81	12.2	29	ABprapappp	-89	0	0	0		0	0	0	0	0
267	1	321	232	-1	212	207	14.3	32	Eprap	146	0	0	0		0	0	0	0	0
268	1	353	125	-1	475	259	3.5	32	ABarapapap	323	-176	0	0		0	0	0	0	0
269	1	154	306	-1	443	401	22.5	33	ABplaapapp	143	0	0	0		0	0	0	0	0
270	1	87	255	-1	147	353	8.8	28	ABplappppa	-87	0	0	0		0	0	0	0	0
271	1	226	201	-1	369	123	23.4	30	ABarpppaaa	259	-829	0	0		0	0	0	0	0
272	1	17	329	-1	396	157	15.6	31	Dpaa	315	105	0	0		0	0	0	0	0
273	1	243	282	-1	191	354	6.4	30	ABplpppapa	78	0	0	0		0	0	0	0	0
274	1	43	197	-1	197	294	12.3	31	Cappap	-168	0	0	0		0	0	0	0	0
275	1	230	327	-1	332	76	15.9	29	ABprapaapp	-14	0	0	0		0	0	0	0	0
276	1	290	324	-1	95	154	14.8	39	Cpapa	389	349	0	0		0	0	0	0	0
277	1	29	17	-1	385	408	17.9	31	ABplpaappa	269	533	0	0		0	0	0	0	0
278	1	173	203	-1	311	334	15.1	33	Daap	326	527	0	0		0	0	0	0	0
279	1	139	321	-1	398	152	24.3	33	ABarpapppp	339	20	0	0		0	0	0	0	0
280	1	329	248	-1	507	322	24.4	31	ABplaaaapa	318	1413	0	0		0	0	0	0	0
281	1	150	44	-1	249	409	11.4	31	ABplppappa	239	274	0	0		0	0	0	0	0
282	1	14	186	-1	154	308	19.6	32	ABarppappp	276	-83	0	0		0	0	0	0	0
283	1	272	103	-1	148	167	24.4	35	Cpaapa	351	316	0	0		0	0	0	0	0
284	1	328	46	-1	346	150	5.4	31	ABprpapppa	317	439	0	0		0	0	0	0	0
285	1	312	227	-1	349	353	22.3	28	ABplapaaaa	283	243	0	0		0	0	0	0	0
286	1	5	1	-1	315	318	24.1	32	ABplaaappp	312	-217	0	0		0	0	0	0	0
287	1	163	320	-1	463	178	18.1	30	ABprpaapaa	240	0	0	0		0	0	0	0	0
288	1	33	93	-1	587	404	7.8	30	ABalpaappa	78	0	0	0		0	0	0	0	0
289	1	252	293	-1	514	374	12.3	29	MSapaaap	236	0	0	0		0	0	0	0	0
290	1	273	165	-1	320	417	20.1	32	ABplaapppa	322	1602	0	0		0	0	0	0	0
291	1	306	218	-1	305	137	5.2	29	ABprpapppp	288	-518	0	0		0	0	0	0	0
292	1	37	243	-1	169	244	22.2	38	Caaaa	63	0	0	0		0	0	0	0	0
293	1	117	82	-1	427	163	8.5	29	ABprpapaap	274	-249	0	0		0	0	0	0	0
294	1	94	295	-1	295	386	23.1	31	ABplapaapa	296	-58	0	0		0	0	0	0	0
295	1	276	38	-1	477	357	10.9	24	MSapaapa	201	129	0	0		0	0	0	0	0
296	1	195	257	-1	518	193	23.4	30	ABarpappaa	246	-843	0	0		0	0	0	0	0
297	1	142	136	-1	443	130	10.8	29	ABprppaaaa	291	419	0	0		0	0	0	0	0
298	1	352	334	-1	482	160	5.2	31	ABarappapa	276	280	0	0		0	0	0	0	0
299	1	261	121	-1	105	228	5.4	31	Cpappv	300	-335	0	0		0	0	0	0	0
300	1	122	256	-1	230	384	19.3	30	ABplappaaa	-193	0	0	0		0	0	0	0	0
301	1	292	129	-1	353	226	16.4	34	Earap	346	521	0	0		0	0	0	0	0
302	1	326	116	-1	355	423	21.4	34	ABplaappap	324	127	0	0		0	0	0	0	0
303	1	269	42	254	564	278	7.5	33	ABaraaapap	147	0	0	0		0	0	0	0	0
304	1	245	88	-1	495	403	24.3	34	ABplaapaap	341	351	0	0		0	0	0	0	0
305	1	148	89	-1	363	84	19.9	29	ABprapaapa	269	132	0	0		0	0	0	0	0
306	1	201	194	-1	399	412	22.7	31	ABalppppppp	315	-323	0	0		0	0	0	0	0
307	1	86	84	-1	210	110	8.6	28	ABprapppap	274	215	0	0		0	0	0	0	0
308	1	95	35	-1	623	399	11.3	29	ABalaaaala	150	0	0	0		0	0	0	0	0
309	1	2	279	-1	430	201	12.4	32	MSpppaa	241	566	0	0		0	0	0	0	0
310	1	207	358	-1	538	240	22.3	27	ABarpapaap	-75	0	0	0		0	0	0	0	0
311	1	113	138	-1	278	207	7.4	30	Z2	306	996	0	0		0	0	0	0	0
312	1	251	148	-1	499	335	14.6	29	MSaaapaa	-32	0	0	0		0	0	0	0	0
313	1	209	79	-1	576	242	5.5	28	ABarapaaaa	-115	0	0	0		0	0	0	0	0
314	1	127	258	-1	612	248	17.8	33	Nuc121_20_611_255	196	0	0	0		0	0	0	0	0
315	1	232	313	-1	206	225	10.6	32	Eplpa	-117	0	0	0		0	0	0	0	0
316	1	233	330	342	174	113	18.5	34	ABarppppp	305	315	0	0		0	0	0	0	0
317	1	152	208	-1	358	397	7.1	29	ABplpapapa	279	-42	0	0		0	0	0	0	0
318	1	175	312	-1	506	270	22.5	30	ABarpaapaa	282	-142	0	0		0	0	0	0	0
319	1	248	100	-1	440	169	22.8	29	ABarpapppa	58	0	0	0		0	0	0	0	0
320	1	174	237	-1	283	332	17.6	34	Dapa	287	169	0	0		0	0	0	0	0
321	1	109	219	-1	490	321	19.6	32	MSaaaapp	306	113	0	0		0	0	0	0	0
322	1	21	54	-1	477	196	4.1	27	ABarappaap	277	-70	0	0		0	0	0	0	0
323	0	341	-1	-1	463	292	23.5	29		-21	0	0	0		0	0	0	0	0
324	1	280	81	-1	245	91	7.4	29	ABprpppaap	254	-498	0	0		0	0	0	0	0
325	1	277	207	-1	228	343	7.9	29	ABplppppap	263	-118	0	0		0	0	0	0	0
326	1	271	286	-1	375	346	23.8	35	ABplaaappa	312	-332	0	0		0	0	0	0	0
327	1	115	299	-1	270	410	16.1	33	ABplaapppp	323	78	0	0		0	0	0	0	0
328	1	177	130	-1	246	332	24.2	34	ABplapapaa	479	0	0	0		0	0	0	0	0
329	0	101	-1	-1	412	225	14.0	25		226	24	0	0		0	0	0	0	0
330	1	151	123	-1	390	375	6.2	33	ABplpappaa	319	1346	0	0		0	0	0	0	0
331	1	147	86	-1	475	331	8.3	30	ABalpapppa	275	1216	0	0		0	0	0	0	0
332	1	218	178	-1	392	247	23.4	35	ABarpaappp	352	424	0	0		0	0	0	0	0
333	1	204	296	-1	355	169	13.7	31	Dpap	303	-756	0	0		0	0	0	0	0
334	1	183	146	-1	192	125	5.6	28	ABprappppp	252	178	0	0		0	0	0	0	0
335	1	315	350	-1	255	267	23.6	40	ABarppapa	-41	0	0	0		0	0	0	0	0
336	1	160	323	-1	255	161	4.1	31	ABprpppppp	301	-646	0	0		0	0	0	0	0
337	1	228	283	-1	294	216	13.2	34	Earpp	296	-197	0	0		0	0	0	0	0
338	0	293	-1	-1	632	202	12.5	25		208	-407	0	0		0	0	0	0	0
339	1	288	200	-1	422	338	19.5	27	MSapappp	-157	0	0	0		0	0	0	0	0
340	1	104	145	-1	616	277	8.0	28	ABaraaaaap	262	1404	0	0		0	0	0	0	0
341	1	317	332	-1	439	411	5.4	30	ABalppapap	278	188	0	0		0	0	0	0	0
342	1	221	97	-1	415	318	9.8	31	MSaapaaa	280	1583	0	0		0	0	0	0	0
343	1	179	335	-1	653	336	15.2	28	ABalaaapar	262	787	0	0		0	0	0	0	0
344	1	144	331	-1	433	365	15.5	30	MSapapap	259	-271	0	0		0	0	0	0	0
345	1	14	214	-1	160	292	22.3	29	ABarppappa	317	0	0	0		0	0	0	0	0
346	1	283	168	-1	486	209	10.6	29	MSppaap	249	701	0	0		0	0	0	0	0
347	0	299	-1	-1	423	105	13.8	24		259	0	0	0		0	0	0	0	0
348	1	345	284	-1	483	365	17.8	27	MSapappa	349	0	0	0		0	0	0	0	0
349	1	250	24	-1	432	445	13.5	31	ABplpaaapa	130	0	0	0		0	0	0	0	0
350	0	350	-1	-1	180	318	7.8	23		104	0	0	0		0	0	0	0	0
351	1	54	310	-1	458	214	17.4	27	MSppappp	66	0	0	0		0	0	0	0	0
352	0	354	-1	-1	506	433	10.3	22		16	0	0	0		0	0	0	0	0
353	0	348	-1	-1	217	152	4.1	22		24	0	0	0		0	0	0	0	0
354	1	220	353	-1	405	444	13.9	27	ABplpaaapp	-2	0	0	0		0	0	0	0	0
355	0	34	-1	-1	482	242	3.8	25		185	-700	0	0		0	0	0	0	0
356	1	355	361	-1	626	338	18.0	23	ABalappaap	177	941	0	0		0	0	0	0	0
357	0	319	-1	-1	342	249	21.0	31		261	-177	0	0		0	0	0	0	0
358	1	356	362	-1	426	238	19.0	32	Earaa	327	671	0	0		0	0	0	0	0
