# Supplementary material for: The AP-2 Transcription Factor APTF-2 Is Required for Neuroblast and Epidermal Morphogenesis in Caenorhabditis elegans Embryogenesis
Source: PLoS Genet. 2016 May 13;12(5):e1006048. doi: 10.1371/journal.pgen.1006048 (PMC4866721; doi:10.1371/journal.pgen.1006048)
Supplement: S6 Text — (ZIP) [file pgen.1006048.s034.zip › nuclei/t146-nuclei]

1	1	286	39	-1	314	315	23.5	30	ABplaaappp	257	333	0	0		0	0	0	0	0
2	1	178	271	-1	633	215	9.3	31	ABalaapaap	297	2200	0	0		0	0	0	0	0
3	0	329	-1	-1	412	222	14.3	27		247	-1530	0	0		0	0	0	0	0
4	1	13	190	-1	566	256	25.4	31	ABarpapaaa	300	-619	0	0		0	0	0	0	0
5	1	266	47	-1	197	84	11.7	29	ABprapappp	-127	0	0	0		0	0	0	0	0
6	1	155	200	-1	457	355	24.4	29	ABplaaapaa	279	-460	0	0		0	0	0	0	0
7	1	216	340	-1	646	273	18.9	32	ABalappap	297	-544	0	0		0	0	0	0	0
8	1	125	149	-1	519	132	16.9	32	ABpraaappp	102	0	0	0		0	0	0	0	0
9	1	197	203	-1	560	426	8.7	31	ABalpaappp	-62	0	0	0		0	0	0	0	0
10	1	132	97	-1	328	390	6.7	29	ABplpapapp	283	86	0	0		0	0	0	0	0
11	1	218	84	-1	427	387	17.7	29	ABalppppppa	232	-410	0	0		0	0	0	0	0
12	1	174	126	-1	384	168	4.4	31	ABprpappap	114	0	0	0		0	0	0	0	0
13	1	60	195	-1	480	228	7.5	29	ABarapappa	88	0	0	0		0	0	0	0	0
14	1	188	12	-1	438	267	9.9	29	ABaraapppp	298	-159	0	0		0	0	0	0	0
15	1	94	63	-1	551	384	24.3	34	ABplaapaaa	334	759	0	0		0	0	0	0	0
16	1	114	252	-1	282	399	7.8	29	ABplppaapp	277	-178	0	0		0	0	0	0	0
17	1	277	311	-1	386	406	18.1	30	ABplpaappa	302	-779	0	0		0	0	0	0	0
18	1	200	113	-1	590	168	15.8	29	ABpraaaaap	278	520	0	0		0	0	0	0	0
19	1	235	241	-1	480	161	13.3	29	ABprpaaapa	257	129	0	0		0	0	0	0	0
20	1	250	210	-1	594	182	11.4	29	ABpraaaaaa	64	0	0	0		0	0	0	0	0
21	1	166	73	-1	517	169	14.4	29	ABpraaapap	50	0	0	0		0	0	0	0	0
22	1	263	310	-1	526	410	21.8	31	ABalapappp	315	504	0	0		0	0	0	0	0
23	1	259	25	-1	573	389	5.5	27	ABalpaaaap	269	157	0	0		0	0	0	0	0
24	1	349	205	-1	435	438	13.3	27	ABplpaaapa	150	0	0	0		0	0	0	0	0
25	1	223	334	-1	526	218	12.7	27	MSppapaa	18	0	0	0		0	0	0	0	0
26	1	33	28	-1	624	343	8.2	29	ABaraaaaaa	-196	0	0	0		0	0	0	0	0
27	1	8	78	-1	614	305	12.4	28	ABaraaaapa	264	0	0	0		0	0	0	0	0
28	1	47	168	-1	138	325	7.1	29	ABplappppp	71	0	0	0		0	0	0	0	0
29	1	15	255	-1	442	314	7.2	29	ABalpappppa	95	0	0	0		0	0	0	0	0
30	1	249	288	-1	579	227	21.2	28	ABalappppa	276	30	0	0		0	0	0	0	0
31	1	4	89	-1	88	268	16.6	38	Caapa	369	61	0	0		0	0	0	0	0
32	1	202	250	-1	646	297	11.1	30	ABalaaaarr	232	814	0	0		0	0	0	0	0
33	1	230	108	-1	540	394	18.5	30	ABalapappa	-91	0	0	0		0	0	0	0	0
34	1	16	139	-1	200	379	8.8	30	ABplpppaap	-21	0	0	0		0	0	0	0	0
35	1	308	77	-1	621	400	11.5	29	ABalaaaala	97	0	0	0		0	0	0	0	0
36	1	198	53	-1	639	386	14.4	31	ABalaaapal	80	0	0	0		0	0	0	0	0
37	1	117	65	-1	480	382	6.4	30	ABalpapapa	228	0	0	0		0	0	0	0	0
38	1	295	292	-1	480	354	10.8	24	MSapaapa	204	-545	0	0		0	0	0	0	0
39	1	128	231	-1	564	160	11.2	30	ABpraaaapa	122	0	0	0		0	0	0	0	0
40	1	126	233	-1	434	177	4.4	31	ABprpappaa	310	1183	0	0		0	0	0	0	0
41	1	205	308	-1	179	100	8.4	28	ABprappppa	267	1331	0	0		0	0	0	0	0
42	1	303	103	-1	581	284	6.5	26	ABaraaapapa	199	137	0	0		0	0	0	0	0
43	1	262	170	-1	98	175	9.7	32	Cpappd	315	294	0	0		0	0	0	0	0
44	1	281	192	-1	251	407	11.5	31	ABplppappa	271	569	0	0		0	0	0	0	0
45	1	19	325	-1	345	250	22.9	33	ABarppaaap	339	260	0	0		0	0	0	0	0
46	1	284	294	-1	349	147	5.2	30	ABprpapppa	224	0	0	0		0	0	0	0	0
47	1	153	235	-1	561	164	18.3	32	ABpraapapa	125	0	0	0		0	0	0	0	0
48	1	11	322	-1	562	173	6.7	29	ABarapppap	290	796	0	0		0	0	0	0	0
49	1	146	313	-1	430	328	22.6	31	ABplaaaapp	279	-954	0	0		0	0	0	0	0
50	1	54	188	-1	426	102	17.6	31	ABpraapppa	271	-1115	0	0		0	0	0	0	0
51	1	61	83	-1	492	153	7.6	35	ABarappppp	298	0	0	0		0	0	0	0	0
52	1	66	345	-1	337	194	23.6	34	ABarppaapa	345	388	0	0		0	0	0	0	0
53	1	27	34	-1	178	338	14.5	28	ABplapppaa	275	-171	0	0		0	0	0	0	0
54	1	322	319	-1	482	196	4.2	27	ABarappaap	242	314	0	0		0	0	0	0	0
55	1	64	257	-1	459	190	7.3	27	ABprpapaaa	277	-316	0	0		0	0	0	0	0
56	1	43	344	-1	246	363	5.3	29	ABplppppaa	429	0	0	0		0	0	0	0	0
57	1	131	335	-1	565	374	12.9	29	MSapaaaa	296	51	0	0		0	0	0	0	0
58	1	82	16	-1	266	190	23.2	32	Cpaaaa	304	112	0	0		0	0	0	0	0
59	1	251	204	-1	517	231	5.2	27	ABarapapaa	250	274	0	0		0	0	0	0	0
60	1	247	35	-1	452	114	20.6	34	ABpraappap	343	1503	0	0		0	0	0	0	0
61	1	139	186	-1	385	106	9.5	30	ABprppaapa	35	0	0	0		0	0	0	0	0
62	1	36	120	-1	150	363	15.1	30	ABplappapa	299	30	0	0		0	0	0	0	0
63	1	233	259	-1	193	323	24.4	35	ABplapapap	346	-1042	0	0		0	0	0	0	0
64	1	6	116	-1	497	223	23.4	30	ABarpapapa	294	149	0	0		0	0	0	0	0
65	1	210	306	-1	237	83	21.1	31	ABprapapaa	293	-187	0	0		0	0	0	0	0
66	1	57	300	-1	550	229	9.9	27	MSppaaap	262	1256	0	0		0	0	0	0	0
67	1	95	74	-1	504	128	20.2	28	ABpraappaa	387	0	0	0		0	0	0	0	0
68	1	185	29	-1	459	96	13.9	31	ABprpaappp	-380	0	0	0		0	0	0	0	0
69	1	238	33	-1	612	244	22.6	34	ABpraapaaa	325	1000	0	0		0	0	0	0	0
70	1	49	61	-1	106	153	19.5	35	Cpaapp	344	57	0	0		0	0	0	0	0
71	1	171	264	278	220	185	7.2	36	Cppap	304	267	0	0		0	0	0	0	0
72	0	109	-1	-1	569	433	14.3	26		254	61	0	0		0	0	0	0	0
73	1	103	272	-1	626	196	15.5	33	ABalaapapp	345	0	0	0		0	0	0	0	0
74	1	42	342	-1	279	352	5.7	29	ABplpapppp	268	100	0	0		0	0	0	0	0
75	1	106	160	-1	494	279	6.5	31	ABarapaapp	304	394	0	0		0	0	0	0	0
76	1	90	236	-1	385	248	4.3	28	MSpapapa	177	0	0	0		0	0	0	0	0
77	1	209	148	-1	640	365	10.7	31	ABalaaaarl	258	112	0	0		0	0	0	0	0
78	1	81	152	-1	380	448	15.7	30	ABplpaappp	293	0	0	0		0	0	0	0	0
79	1	313	60	-1	577	243	5.2	27	ABarapaaaa	245	-363	0	0		0	0	0	0	0
80	1	186	64	-1	448	117	7.6	30	ABarappapp	299	578	0	0		0	0	0	0	0
81	1	324	262	-1	241	93	7.5	29	ABprpppaap	226	-1132	0	0		0	0	0	0	0
82	1	293	328	-1	429	160	8.5	29	ABprpapaap	291	-603	0	0		0	0	0	0	0
83	1	144	142	-1	586	296	11.2	30	ABaraapaaa	288	-34	0	0		0	0	0	0	0
84	1	307	71	-1	211	115	8.5	28	ABprapppap	-139	0	0	0		0	0	0	0	0
85	0	130	-1	-1	528	339	15.2	25		213	282	0	0		0	0	0	0	0
86	1	331	57	-1	476	327	8.3	29	ABalpapppa	137	0	0	0		0	0	0	0	0
87	1	35	326	-1	81	268	11.2	35	Caapp	337	-317	0	0		0	0	0	0	0
88	1	304	191	-1	491	407	24.3	34	ABplaapaap	146	0	0	0		0	0	0	0	0
89	1	305	70	-1	362	83	19.8	29	ABprapaapa	270	767	0	0		0	0	0	0	0
90	1	53	49	-1	610	346	14.8	30	MSaaaaaa	104	0	0	0		0	0	0	0	0
91	1	147	267	-1	535	132	12.3	29	ABpraaaapp	141	0	0	0		0	0	0	0	0
92	1	257	75	-1	575	276	16.5	30	MSpaaaaa	137	0	0	0		0	0	0	0	0
93	1	288	119	-1	593	409	8.2	29	ABalpaappa	100	0	0	0		0	0	0	0	0
94	1	180	98	-1	605	310	8.2	28	ABaraaapaa	38	0	0	0		0	0	0	0	0
95	1	98	277	-1	463	276	17.6	33	MSpaaapp	318	506	0	0		0	0	0	0	0
96	1	37	303	-1	155	104	12.2	29	ABprappapp	279	-834	0	0		0	0	0	0	0
97	1	342	275	-1	418	315	9.8	30	MSaapaaa	307	1748	0	0		0	0	0	0	0
98	1	30	364	-1	287	83	8.8	33	ABprpppaaa	280	0	0	0		0	0	0	0	0
99	1	52	207	-1	366	218	7.1	29	MSpapapp	83	0	0	0		0	0	0	0	0
100	1	319	209	-1	443	168	22.8	29	ABarpapppa	253	1	0	0		0	0	0	0	0
101	0	323	-1	-1	462	288	23.6	29		291	-154	0	0		0	0	0	0	0
102	1	67	208	-1	198	77	19.6	31	ABprapapap	280	662	0	0		0	0	0	0	0
103	1	283	118	-1	144	167	23.6	35	Cpaapa	-91	0	0	0		0	0	0	0	0
104	1	252	94	-1	460	139	15.1	28	ABprpaapap	285	17	0	0		0	0	0	0	0
105	1	260	105	-1	573	413	21.2	34	ABalapaapp	471	0	0	0		0	0	0	0	0
106	1	26	68	-1	531	278	16.3	32	MSpaaaap	314	-308	0	0		0	0	0	0	0
107	1	172	317	-1	426	261	5.5	30	MSpapaaa	306	917	0	0		0	0	0	0	0
108	1	3	86	-1	380	78	15.8	32	ABpraapppp	86	0	0	0		0	0	0	0	0
109	1	38	248	-1	378	142	6.4	30	ABprpapapp	242	80	0	0		0	0	0	0	0
110	1	51	253	-1	317	361	5.2	29	ABplpapppa	285	-19	0	0		0	0	0	0	0
111	1	239	299	-1	407	219	5.6	27	ABarapapppp	242	210	0	0		0	0	0	0	0
112	0	50	-1	-1	629	351	20.8	26		222	-93	0	0		0	0	0	0	0
113	0	347	-1	-1	421	104	13.9	25		202	209	0	0		0	0	0	0	0
114	1	107	7	-1	417	161	12.2	34	MSpppap	299	218	0	0		0	0	0	0	0
115	1	62	106	-1	239	387	8.8	27	ABplpppaaa	399	0	0	0		0	0	0	0	0
116	1	302	95	-1	357	424	21.5	33	ABplaappap	284	442	0	0		0	0	0	0	0
117	1	212	305	-1	128	280	7.4	29	Cppppa	-5	0	0	0		0	0	0	0	0
118	1	173	96	-1	575	323	17.1	32	MSaaaaap	188	0	0	0		0	0	0	0	0
119	1	12	268	-1	401	145	21.2	32	ABprapaaaa	271	1747	0	0		0	0	0	0	0
120	1	21	67	-1	324	304	20.2	35	MSapppp	349	261	0	0		0	0	0	0	0
121	1	299	269	-1	103	227	5.6	31	Cpappv	311	303	0	0		0	0	0	0	0
122	1	105	143	-1	604	379	6.8	28	ABalpaaaaa	-89	0	0	0		0	0	0	0	0
123	1	330	329	-1	397	379	6.3	33	ABplpappaa	300	90	0	0		0	0	0	0	0
124	1	199	145	-1	548	209	21.9	29	ABalappppp	-27	0	0	0		0	0	0	0	0
125	1	268	55	-1	481	259	3.4	31	ABarapapap	311	114	0	0		0	0	0	0	0
126	1	224	18	-1	468	453	18.4	31	ABalpppapp	316	412	0	0		0	0	0	0	0
127	1	93	228	-1	603	341	11.6	31	ABalpaapaa	311	162	0	0		0	0	0	0	0
128	1	134	229	-1	336	128	24.5	33	ABarpppapa	326	173	0	0		0	0	0	0	0
129	1	301	249	-1	351	223	16.6	34	Earap	337	-37	0	0		0	0	0	0	0
130	1	328	141	-1	246	335	24.4	34	ABplapapaa	346	1044	0	0		0	0	0	0	0
131	1	119	81	-1	549	220	5.8	26	ABarapaaap	241	1209	0	0		0	0	0	0	0
132	1	136	62	-1	285	419	12.4	30	ABplppapap	239	0	0	0		0	0	0	0	0
133	1	127	197	-1	648	275	14.2	33	ABalaaappr	288	-18	0	0		0	0	0	0	0
134	1	231	99	-1	492	453	15.5	31	ABalpppapa	280	-580	0	0		0	0	0	0	0
135	1	48	59	-1	485	116	12.5	29	ABprpaaapp	-127	0	0	0		0	0	0	0	0
136	1	297	246	-1	445	126	11.0	30	ABprppaaaa	81	0	0	0		0	0	0	0	0
137	1	14	164	-1	437	329	13.6	26	MSaaappa	195	358	0	0		0	0	0	0	0
138	1	311	350	-1	276	205	7.5	30	Z2	282	76	0	0		0	0	0	0	0
139	1	177	72	-1	393	284	4.8	25	MSaapapa	250	590	0	0		0	0	0	0	0
140	1	10	137	-1	490	410	19.6	33	ABalppppap	131	0	0	0		0	0	0	0	0
141	1	193	226	-1	345	232	12.4	34	Earpa	334	257	0	0		0	0	0	0	0
142	1	102	82	-1	529	162	20.5	31	ABpraapapp	297	-494	0	0		0	0	0	0	0
143	1	222	194	-1	311	354	22.2	31	ABplapaaap	314	-411	0	0		0	0	0	0	0
144	1	151	125	-1	579	346	7.7	28	ABalpaapapa	413	0	0	0		0	0	0	0	0
145	1	340	52	-1	621	281	7.9	28	ABaraaaaap	264	0	0	0		0	0	0	0	0
146	1	334	256	-1	188	124	5.5	29	ABprappppp	289	-319	0	0		0	0	0	0	0
147	1	100	76	-1	439	323	4.4	28	ABalpappapp	187	66	0	0		0	0	0	0	0
148	1	312	163	-1	498	333	14.5	30	MSaaapaa	160	0	0	0		0	0	0	0	0
149	1	56	45	-1	365	369	12.7	33	MSappap	135	0	0	0		0	0	0	0	0
150	1	34	167	-1	598	202	8.3	30	ABarapppaa	-123	0	0	0		0	0	0	0	0
151	1	184	339	-1	397	89	12.3	32	ABprppapaa	314	-603	0	0		0	0	0	0	0
152	1	234	166	-1	539	257	5.5	28	ABarapaapa	282	954	0	0		0	0	0	0	0
153	1	161	297	-1	195	245	14.3	34	Eplap	347	83	0	0		0	0	0	0	0
154	1	213	51	-1	321	432	13.0	30	ABplppapaa	97	0	0	0		0	0	0	0	0
155	1	246	30	-1	281	77	11.0	31	ABprppappp	297	1033	0	0		0	0	0	0	0
156	1	65	8	-1	504	243	14.2	29	MSpaapaa	246	-100	0	0		0	0	0	0	0
157	1	242	117	-1	546	434	11.7	34	ABalppaaap	313	1002	0	0		0	0	0	0	0
158	1	23	92	-1	594	425	12.5	30	ABalaaaalp	532	0	0	0		0	0	0	0	0
159	1	163	216	-1	545	440	17.5	31	ABalpppaaa	279	0	0	0		0	0	0	0	0
160	1	192	276	-1	386	322	5.5	28	ABalpappppp	262	-1407	0	0		0	0	0	0	0
161	1	154	183	-1	272	111	7.0	29	ABprppppap	253	-328	0	0		0	0	0	0	0
162	1	229	4	-1	340	137	16.6	31	Dppa	317	-441	0	0		0	0	0	0	0
163	1	138	172	-1	432	170	16.3	33	MSppppa	189	0	0	0		0	0	0	0	0
164	1	219	206	-1	195	293	6.4	31	Capppp	288	694	0	0		0	0	0	0	0
165	1	290	279	-1	323	417	20.0	33	ABplaapppa	169	0	0	0		0	0	0	0	0
166	1	77	112	-1	238	94	11.1	28	ABprapppaa	255	-834	0	0		0	0	0	0	0
167	1	120	359	-1	475	413	14.7	31	ABplpaapaa	312	46	0	0		0	0	0	0	0
168	1	346	180	327	492	214	10.6	29	MSppaap	-185	0	0	0		0	0	0	0	0
169	1	137	258	-1	386	301	16.5	34	Ealaa	294	428	0	0		0	0	0	0	0
170	1	129	10	-1	391	449	19.4	29	ABplaappaa	114	0	0	0		0	0	0	0	0
171	1	118	196	-1	589	216	5.6	31	ABaraaappp	255	0	0	0		0	0	0	0	0
172	1	152	298	-1	345	99	7.7	28	ABprppaapp	278	121	0	0		0	0	0	0	0
173	1	91	227	-1	114	323	12.1	31	ABplappapp	286	274	0	0		0	0	0	0	0
174	1	183	332	-1	415	278	23.3	33	ABarpaappa	334	878	0	0		0	0	0	0	0
175	1	41	323	-1	507	268	19.3	31	MSpaaapa	297	2076	0	0		0	0	0	0	0
176	1	5	175	-1	506	309	10.4	32	ABaraapapa	155	0	0	0		0	0	0	0	0
177	1	204	162	-1	590	299	23.5	32	ABarpaaaaa	294	-291	0	0		0	0	0	0	0
178	1	332	349	-1	391	245	23.5	35	ABarpaappp	59	0	0	0		0	0	0	0	0
179	1	142	87	-1	406	446	10.8	31	ABplpaaaap	337	0	0	0		0	0	0	0	0
180	1	189	220	-1	586	188	21.2	34	ABpraapaap	325	0	0	0		0	0	0	0	0
181	1	149	107	-1	298	258	12.3	34	Ealpp	346	946	0	0		0	0	0	0	0
182	1	226	337	-1	536	291	23.5	29	ABarpaaapa	262	-148	0	0		0	0	0	0	0
183	1	182	333	-1	588	212	15.7	29	ABalaapppp	280	0	0	0		0	0	0	0	0
184	1	208	161	-1	154	287	4.5	28	Cppppp	281	937	0	0		0	0	0	0	0
185	1	211	19	-1	584	272	20.9	29	ABalapppap	286	0	0	0		0	0	0	0	0
186	1	282	302	-1	150	316	18.9	31	ABarppappp	305	464	0	0		0	0	0	0	0
187	1	255	157	-1	232	322	15.7	32	Cappaa	323	289	0	0		0	0	0	0	0
188	1	111	304	-1	513	219	17.9	30	MSppappa	247	1297	0	0		0	0	0	0	0
189	1	201	21	-1	190	307	3.6	32	ABplpppppp	315	-45	0	0		0	0	0	0	0
190	1	55	22	-1	309	108	7.2	28	ABprppppaa	264	-773	0	0		0	0	0	0	0
191	1	140	232	-1	527	196	4.9	28	ABarappaaa	282	359	0	0		0	0	0	0	0
192	1	9	223	-1	318	409	9.1	28	ABplppaapa	179	0	0	0		0	0	0	0	0
193	1	74	199	-1	387	111	19.4	28	ABprapaaap	283	224	0	0		0	0	0	0	0
194	1	306	321	-1	401	415	22.4	31	ABalppppppp	318	263	0	0		0	0	0	0	0
195	1	69	147	-1	486	449	10.5	32	ABalppaapp	310	79	0	0		0	0	0	0	0
196	1	45	3	-1	197	71	15.6	30	ABprapappa	278	308	0	0		0	0	0	0	0
197	1	274	181	-1	200	294	12.4	29	Cappap	164	0	0	0		0	0	0	0	0
198	1	141	43	-1	635	374	17.2	29	ABalapaaaa	45	0	0	0		0	0	0	0	0
199	1	59	90	-1	396	248	9.5	32	MSpapaap	-195	0	0	0		0	0	0	0	0
200	1	339	54	-1	428	341	18.9	27	MSapappp	261	-522	0	0		0	0	0	0	0
201	1	271	122	-1	371	118	23.5	30	ABarpppaaa	292	872	0	0		0	0	0	0	0
202	1	85	131	-1	330	224	4.7	32	MSpappa	327	344	0	0		0	0	0	0	0
203	1	278	331	-1	314	332	15.2	32	Daap	328	-303	0	0		0	0	0	0	0
204	1	113	177	-1	255	82	14.6	30	ABprappaap	301	0	0	0		0	0	0	0	0
205	1	179	109	-1	370	174	19.7	34	MSppppp	319	605	0	0		0	0	0	0	0
206	1	160	154	-1	457	414	9.2	31	ABalppappa	293	202	0	0		0	0	0	0	0
207	1	325	217	-1	229	342	7.6	29	ABplppppap	281	51	0	0		0	0	0	0	0
208	1	317	341	-1	362	401	7.1	28	ABplpapapa	298	0	0	0		0	0	0	0	0
209	1	150	283	-1	526	455	15.5	29	ABalpppaap	-6	0	0	0		0	0	0	0	0
210	1	7	215	-1	348	79	12.5	30	ABprppapap	-70	0	0	0		0	0	0	0	0
211	1	227	291	-1	453	329	16.8	32	MSaaapap	323	-512	0	0		0	0	0	0	0
212	1	112	32	-1	523	340	4.4	29	ABalpaaapp	217	0	0	0		0	0	0	0	0
213	1	265	296	-1	137	231	9.5	34	Eplpp	336	871	0	0		0	0	0	0	0
214	1	345	50	-1	164	287	23.1	32	ABarppappa	320	27	0	0		0	0	0	0	0
215	1	169	93	-1	275	151	10.7	36	Cppaa	139	0	0	0		0	0	0	0	0
216	1	228	156	343	339	168	8.7	36	MSpappp	180	0	0	0		0	0	0	0	0
217	1	58	244	-1	536	321	6.5	29	ABalpaapapp	254	492	0	0		0	0	0	0	0
218	1	291	286	-1	303	135	5.1	28	ABprpapppp	284	110	0	0		0	0	0	0	0
219	1	321	100	-1	490	320	19.5	31	MSaaaapp	287	-209	0	0		0	0	0	0	0
220	1	170	23	-1	326	320	5.4	30	MSaappa	286	0	0	0		0	0	0	0	0
221	1	79	218	-1	485	208	14.8	26	MSppapap	263	139	0	0		0	0	0	0	0
222	1	158	44	-1	137	250	4.5	30	Cpppap	307	389	0	0		0	0	0	0	0
223	1	88	153	-1	501	358	7.4	29	ABalpappaa	236	-356	0	0		0	0	0	0	0
224	1	40	56	-1	603	389	16.4	30	ABalapaaap	-86	0	0	0		0	0	0	0	0
225	1	187	114	-1	502	354	24.3	32	ABplaaaaap	319	234	0	0		0	0	0	0	0
226	1	148	36	-1	512	178	11.4	31	ABprpaaaaa	-82	0	0	0		0	0	0	0	0
227	1	285	352	-1	347	350	22.2	30	ABplapaaaa	266	1265	0	0		0	0	0	0	0
228	1	63	184	-1	512	426	7.5	29	ABalppapaa	266	-133	0	0		0	0	0	0	0
229	1	206	307	-1	356	290	5.7	29	MSaapapp	-524	0	0	0		0	0	0	0	0
230	1	71	270	-1	463	436	22.4	34	ABplaapapa	34	0	0	0		0	0	0	0	0
231	1	207	312	-1	225	122	18.2	32	ABprappapa	323	-245	0	0		0	0	0	0	0
232	1	267	273	-1	211	206	14.3	32	Eprap	323	604	0	0		0	0	0	0	0
233	1	14	171	-1	423	299	14.7	26	MSaaappp	221	36	0	0		0	0	0	0	0
234	1	115	353	-1	296	160	22.6	35	ABarpppapp	353	794	0	0		0	0	0	0	0
235	1	18	58	-1	352	351	16.6	30	Daaa	440	0	0	0		0	0	0	0	0
236	1	100	274	-1	476	345	4.7	28	ABalpappapa	186	-533	0	0		0	0	0	0	0
237	1	320	27	-1	288	332	17.6	34	Dapa	335	-167	0	0		0	0	0	0	0
238	0	338	-1	-1	631	199	12.9	23		203	-91	0	0		0	0	0	0	0
239	1	32	127	-1	538	181	8.4	32	ABarappppa	179	0	0	0		0	0	0	0	0
240	1	1	254	-1	460	252	23.8	33	ABarpaapap	331	534	0	0		0	0	0	0	0
241	1	92	301	-1	247	312	5.4	30	ABplpppppa	309	361	0	0		0	0	0	0	0
242	1	25	128	-1	461	314	11.4	30	ABaraapapp	271	769	0	0		0	0	0	0	0
243	1	292	212	-1	174	241	21.9	37	Caaaa	355	-791	0	0		0	0	0	0	0
244	1	108	309	-1	440	363	7.0	30	ABalpapapp	300	661	0	0		0	0	0	0	0
245	1	46	1	-1	614	253	5.2	29	ABaraaappa	268	-86	0	0		0	0	0	0	0
246	1	24	284	-1	148	173	9.2	34	Eprpp	346	1017	0	0		0	0	0	0	0
247	1	72	135	-1	558	360	5.4	28	ABalpaaapa	254	2	0	0		0	0	0	0	0
248	1	280	110	365	505	321	24.0	31	ABplaaaapa	310	339	0	0		0	0	0	0	0
249	1	116	173	-1	304	340	9.3	35	MSaappp	351	-864	0	0		0	0	0	0	0
250	1	78	169	-1	539	312	11.4	30	ABaraapaap	363	0	0	0		0	0	0	0	0
251	1	165	48	-1	108	234	21.2	39	Caaap	389	63	0	0		0	0	0	0	0
252	1	164	144	-1	538	392	6.8	29	ABalpapaaa	255	209	0	0		0	0	0	0	0
253	1	175	101	-1	615	234	14.7	32	ABalaapppa	311	1238	0	0		0	0	0	0	0
254	1	303	351	-1	538	271	8.6	26	ABaraaapapp	188	-177	0	0		0	0	0	0	0
255	1	270	225	-1	154	355	8.5	29	ABplappppa	271	-80	0	0		0	0	0	0	0
256	1	300	40	-1	234	385	18.6	30	ABplappaaa	-86	0	0	0		0	0	0	0	0
257	1	296	355	-1	517	195	23.0	30	ABarpappaa	231	99	0	0		0	0	0	0	0
258	1	314	14	-1	609	244	18.2	31	Nuc121_20_611_255	107	0	0	0		0	0	0	0	0
259	1	261	151	-1	585	355	20.8	32	ABalapapap	317	736	0	0		0	0	0	0	0
260	1	191	91	-1	209	166	12.5	35	Eprpa	354	-24	0	0		0	0	0	0	0
261	1	68	132	-1	473	263	10.6	27	ABaraapppap	206	146	0	0		0	0	0	0	0
262	1	232	202	-1	533	317	19.2	34	MSaaaapa	329	1080	0	0		0	0	0	0	0
263	1	176	221	-1	457	238	5.3	25	ABarapapppa	454	0	0	0		0	0	0	0	0
264	1	75	230	-1	194	177	23.2	35	Cpaaap	351	1445	0	0		0	0	0	0	0
265	1	258	214	-1	234	127	5.0	30	ABprpppapa	304	502	0	0		0	0	0	0	0
266	1	135	280	-1	554	348	25.1	32	ABplaaaaaa	310	-116	0	0		0	0	0	0	0
267	1	121	80	-1	356	418	10.2	31	ABplpapaap	279	1109	0	0		0	0	0	0	0
268	1	87	201	-1	318	253	16.4	34	Ealap	334	-849	0	0		0	0	0	0	0
269	1	157	346	-1	329	79	10.4	31	ABprppappa	281	150	0	0		0	0	0	0	0
270	1	264	245	-1	174	356	18.8	31	ABplapappp	126	0	0	0		0	0	0	0	0
271	1	68	104	-1	520	257	10.1	27	ABaraapppaa	143	0	0	0		0	0	0	0	0
272	1	254	17	-1	390	415	8.9	29	ABplpapaaa	377	0	0	0		0	0	0	0	0
273	1	241	260	-1	452	199	22.5	33	ABarpapapp	332	-280	0	0		0	0	0	0	0
274	1	217	37	-1	452	257	13.5	33	MSpaapap	54	0	0	0		0	0	0	0	0
275	1	99	159	-1	509	404	16.5	30	ABalppppaa	290	-1086	0	0		0	0	0	0	0
276	1	195	318	-1	351	437	13.6	32	ABplppaaaa	278	479	0	0		0	0	0	0	0
277	1	225	243	-1	479	152	10.3	34	ABprpaaaap	308	-259	0	0		0	0	0	0	0
278	1	2	295	-1	613	293	20.5	31	ABalapppaa	311	1353	0	0		0	0	0	0	0
279	1	309	347	-1	426	199	12.4	34	MSpppaa	241	1194	0	0		0	0	0	0	0
280	1	167	31	-1	261	398	20.5	33	ABplapaapp	307	-1151	0	0		0	0	0	0	0
281	1	86	179	-1	174	186	5.2	32	Cpppaa	299	-258	0	0		0	0	0	0	0
282	1	273	2	-1	196	354	6.1	30	ABplpppapa	80	0	0	0		0	0	0	0	0
283	1	337	187	-1	292	213	13.1	33	Earpp	336	361	0	0		0	0	0	0	0
284	1	348	354	-1	490	363	17.8	26	MSapappa	252	824	0	0		0	0	0	0	0
285	1	89	130	-1	543	269	12.8	32	ABaraappap	313	430	0	0		0	0	0	0	0
286	1	326	224	-1	376	348	23.9	35	ABplaaappa	326	762	0	0		0	0	0	0	0
287	1	110	66	-1	291	72	16.3	29	ABprappaaa	286	-451	0	0		0	0	0	0	0
288	1	22	41	174	265	334	11.6	35	Capaa	300	429	0	0		0	0	0	0	0
289	1	133	222	-1	313	80	21.4	31	ABarpppaap	306	735	0	0		0	0	0	0	0
290	1	122	121	-1	469	426	12.5	32	ABplpaaaaa	299	77	0	0		0	0	0	0	0
291	1	70	320	-1	632	326	16.8	26	ABalappaaa	30	0	0	0		0	0	0	0	0
292	1	190	79	-1	381	358	18.3	33	MSapppa	319	0	0	0		0	0	0	0	0
293	1	289	115	-1	517	375	12.3	29	MSapaaap	288	893	0	0		0	0	0	0	0
294	1	124	15	-1	426	432	16.7	30	ABplpaapap	280	-125	0	0		0	0	0	0	0
295	1	294	234	-1	292	391	22.9	33	ABplapaapa	292	894	0	0		0	0	0	0	0
296	1	333	263	-1	348	167	14.3	32	Dpap	324	441	0	0		0	0	0	0	0
297	1	220	189	-1	200	366	21.7	33	ABplapappa	18	0	0	0		0	0	0	0	0
298	1	101	338	-1	359	299	24.3	30	ABarppaaaa	292	-182	0	0		0	0	0	0	0
299	1	327	198	-1	273	413	15.5	33	ABplaapppp	86	0	0	0		0	0	0	0	0
300	1	76	282	-1	464	401	17.5	32	ABalpppppa	-171	0	0	0		0	0	0	0	0
301	1	237	136	-1	302	160	17.8	35	Dppp	348	-532	0	0		0	0	0	0	0
302	0	156	-1	-1	658	252	12.6	23		218	407	0	0		0	0	0	0	0
303	1	181	129	-1	290	231	23.2	32	ABarppaapp	321	-198	0	0		0	0	0	0	0
304	1	214	219	-1	555	185	14.1	29	ABpraaapaa	180	0	0	0		0	0	0	0	0
305	1	245	11	-1	587	247	10.5	28	MSppaaaa	257	611	0	0		0	0	0	0	0
306	1	269	293	-1	445	401	22.4	33	ABplaapapp	307	-155	0	0		0	0	0	0	0
307	1	236	211	-1	199	389	15.7	32	ABplappaap	27	0	0	0		0	0	0	0	0
308	1	215	138	-1	476	123	17.5	31	ABprpaappa	299	1926	0	0		0	0	0	0	0
309	1	162	140	-1	644	243	9.0	24	ABalaapaaa	-15	0	0	0		0	0	0	0	0
310	1	351	356	-1	465	212	18.0	27	MSppappp	269	191	0	0		0	0	0	0	0
311	1	143	242	-1	424	420	8.1	30	ABalppappp	180	0	0	0		0	0	0	0	0
312	1	318	239	363	503	273	24.0	32	ABarpaapaa	299	-105	0	0		0	0	0	0	0
313	1	315	285	-1	205	225	10.4	33	Eplpa	322	707	0	0		0	0	0	0	0
314	1	31	146	-1	411	370	23.4	30	ABplaaapap	36	0	0	0		0	0	0	0	0
315	1	104	247	-1	417	373	11.8	30	MSapaapp	282	727	0	0		0	0	0	0	0
316	1	244	265	-1	244	170	16.3	34	Epraa	342	677	0	0		0	0	0	0	0
317	1	159	348	-1	383	291	11.0	31	MSaapaap	316	73	0	0		0	0	0	0	0
318	1	256	287	-1	231	274	8.3	35	Capap	195	0	0	0		0	0	0	0	0
319	1	168	133	-1	546	154	16.3	34	ABpraaappa	267	1048	0	0		0	0	0	0	0
320	1	287	13	-1	465	175	17.7	29	ABprpaapaa	258	862	0	0		0	0	0	0	0
321	1	279	155	-1	399	156	24.4	34	ABarpapppp	345	648	0	0		0	0	0	0	0
322	1	196	38	-1	273	154	6.5	30	ABprpppppa	43	0	0	0		0	0	0	0	0
323	1	336	176	-1	257	162	3.7	31	ABprpppppp	268	365	0	0		0	0	0	0	0
324	1	276	316	-1	98	158	15.3	39	Cpapa	392	-748	0	0		0	0	0	0	0
325	1	29	213	-1	488	161	23.5	31	ABarpappap	316	508	0	0		0	0	0	0	0
326	1	194	6	-1	404	142	8.0	31	ABprpapapa	268	83	0	0		0	0	0	0	0
327	1	275	134	-1	330	77	16.1	28	ABprapaapp	256	246	0	0		0	0	0	0	0
328	1	243	123	-1	250	297	19.1	35	Dapp	347	-80	0	0		0	0	0	0	0
329	1	272	85	-1	394	158	15.7	31	Dpaa	282	1167	0	0		0	0	0	0	0
330	1	316	324	-1	175	124	20.7	31	ABarpppppa	302	1212	0	0		0	0	0	0	0
331	1	344	238	-1	433	364	15.5	29	MSapapap	368	0	0	0		0	0	0	0	0
332	1	341	336	-1	443	408	5.4	29	ABalppapap	275	-839	0	0		0	0	0	0	0
333	1	97	185	-1	385	343	11.3	31	MSappaa	268	-661	0	0		0	0	0	0	0
334	1	298	102	-1	484	160	5.2	31	ABarappapa	294	595	0	0		0	0	0	0	0
335	1	343	24	-1	653	332	14.9	28	ABalaaapar	290	0	0	0		0	0	0	0	0
336	1	240	357	-1	307	282	5.3	32	Z3	236	387	0	0		0	0	0	0	0
337	1	84	5	-1	166	348	11.3	31	ABplapppap	309	-809	0	0		0	0	0	0	0
338	1	145	193	-1	168	292	12.4	31	Capppa	276	-186	0	0		0	0	0	0	0
339	1	17	266	-1	580	274	13.5	32	ABaraappaa	307	1042	0	0		0	0	0	0	0
340	1	83	315	-1	272	103	22.4	37	ABarppppa	370	121	0	0		0	0	0	0	0
341	1	80	158	-1	630	234	12.2	32	ABalaappap	148	0	0	0		0	0	0	0	0
342	1	316	165	-1	164	108	16.5	30	ABarpppppp	291	870	0	0		0	0	0	0	0
343	1	20	88	-1	337	294	11.2	33	Ealpa	329	-405	0	0		0	0	0	0	0
344	0	44	-1	-1	367	355	5.1	24		198	506	0	0		0	0	0	0	0
345	1	253	281	-1	655	295	16.6	31	ABalaaappl	272	208	0	0		0	0	0	0	0
346	1	39	178	-1	503	369	3.6	31	ABalpapaap	320	-344	0	0		0	0	0	0	0
347	1	28	20	-1	203	385	11.5	31	ABplppappp	284	603	0	0		0	0	0	0	0
348	1	203	182	-1	551	320	23.1	28	ABarpaaaap	-39	0	0	0		0	0	0	0	0
349	0	96	-1	-1	305	416	16.7	24		216	581	0	0		0	0	0	0	0
350	1	335	290	-1	253	269	23.8	41	ABarppapa	274	0	0	0		0	0	0	0	0
351	0	353	-1	-1	219	153	4.0	22		50	0	0	0		0	0	0	0	0
352	0	350	-1	-1	185	316	7.4	23		101	0	0	0		0	0	0	0	0
353	1	354	289	-1	409	441	14.1	28	ABplpaaapp	56	0	0	0		0	0	0	0	0
354	1	73	330	-1	477	372	12.7	27	MSapapaa	0	0	0	0		0	0	0	0	0
355	1	221	26	-1	586	397	18.4	34	ABalapaapa	185	0	0	0		0	0	0	0	0
356	1	-1	361	-1	416	371	25.5	29	Nuc147_26_416_371	154	0	0	0		0	0	0	0	0
357	1	123	69	-1	258	241	16.0	38	Eplaa	249	0	0	0		0	0	0	0	0
358	1	310	362	-1	539	243	22.3	29	ABarpapaap	-3	0	0	0		0	0	0	0	0
359	1	-1	360	-1	487	241	3.6	25	Nuc147_4_487_241	181	-643	0	0		0	0	0	0	0
360	0	352	-1	-1	510	435	10.9	22		73	0	0	0		0	0	0	0	0
361	1	356	366	-1	619	339	18.0	25	ABalappaap	177	941	0	0		0	0	0	0	0
362	1	358	367	-1	417	226	18.0	32	Earaa	327	671	0	0		0	0	0	0	0
