# Supplementary material for: The AP-2 Transcription Factor APTF-2 Is Required for Neuroblast and Epidermal Morphogenesis in Caenorhabditis elegans Embryogenesis
Source: PLoS Genet. 2016 May 13;12(5):e1006048. doi: 10.1371/journal.pgen.1006048 (PMC4866721; doi:10.1371/journal.pgen.1006048)
Supplement: S6 Text — (ZIP) [file pgen.1006048.s034.zip › nuclei/t147-nuclei]

1	1	245	151	-1	618	253	5.6	29	ABaraaappa	-51	0	0	0		0	0	0	0	0
2	1	282	194	-1	196	350	5.9	30	ABplpppapa	288	-500	0	0		0	0	0	0	0
3	1	196	55	-1	192	71	15.3	30	ABprapappa	289	-157	0	0		0	0	0	0	0
4	1	162	37	-1	339	136	17.1	32	Dppa	328	78	0	0		0	0	0	0	0
5	1	337	89	-1	164	343	10.7	29	ABplapppap	279	907	0	0		0	0	0	0	0
6	1	326	114	-1	407	144	7.7	30	ABprpapapa	418	0	0	0		0	0	0	0	0
7	1	114	264	-1	416	155	12.4	34	MSpppap	276	521	0	0		0	0	0	0	0
8	1	156	240	-1	506	244	13.7	28	MSpaapaa	285	111	0	0		0	0	0	0	0
9	1	-1	81	-1	627	349	20.7	27	Nuc148_21_627_349	239	251	0	0		0	0	0	0	0
10	1	170	196	-1	386	447	19.1	30	ABplaappaa	113	0	0	0		0	0	0	0	0
11	1	305	281	-1	590	247	10.6	28	MSppaaaa	236	233	0	0		0	0	0	0	0
12	1	14	135	-1	437	267	10.2	30	ABaraapppp	145	0	0	0		0	0	0	0	0
13	1	320	233	-1	467	175	17.5	29	ABprpaapaa	256	783	0	0		0	0	0	0	0
14	1	258	298	-1	614	245	18.5	30	Nuc121_20_611_255	-122	0	0	0		0	0	0	0	0
15	1	294	262	-1	424	435	16.5	31	ABplpaapap	316	79	0	0		0	0	0	0	0
16	1	58	24	-1	262	193	23.0	33	Cpaaaa	332	113	0	0		0	0	0	0	0
17	1	272	241	-1	391	410	8.8	28	ABplpapaaa	252	73	0	0		0	0	0	0	0
18	1	126	358	-1	467	451	18.5	33	ABalpppapp	309	841	0	0		0	0	0	0	0
19	1	185	290	-1	587	275	21.0	30	ABalapppap	263	141	0	0		0	0	0	0	0
20	1	347	322	-1	202	383	11.3	31	ABplppappp	-62	0	0	0		0	0	0	0	0
21	1	189	299	-1	187	302	3.6	31	ABplpppppp	313	-343	0	0		0	0	0	0	0
22	1	190	315	-1	310	110	7.2	28	ABprppppaa	282	458	0	0		0	0	0	0	0
23	1	220	116	-1	326	320	5.4	30	MSaappa	269	357	0	0		0	0	0	0	0
24	1	335	128	-1	650	337	15.1	30	ABalaaapar	204	0	0	0		0	0	0	0	0
25	1	23	199	-1	564	388	6.0	28	ABalpaaaap	249	-84	0	0		0	0	0	0	0
26	1	355	115	-1	583	398	18.3	35	ABalapaapa	-142	0	0	0		0	0	0	0	0
27	1	237	280	-1	282	333	17.6	33	Dapa	325	-1169	0	0		0	0	0	0	0
28	1	26	118	-1	620	349	8.0	29	ABaraaaaaa	250	119	0	0		0	0	0	0	0
29	1	68	342	-1	460	97	13.9	31	ABprpaappp	-42	0	0	0		0	0	0	0	0
30	1	155	39	-1	283	82	10.6	33	ABprppappp	316	714	0	0		0	0	0	0	0
31	1	280	330	-1	259	395	20.4	32	ABplapaapp	281	-194	0	0		0	0	0	0	0
32	1	212	270	-1	523	335	4.5	29	ABalpaaapp	263	-102	0	0		0	0	0	0	0
33	1	69	104	-1	615	249	22.7	34	ABpraapaaa	98	0	0	0		0	0	0	0	0
34	1	53	206	-1	178	338	14.3	29	ABplapppaa	254	121	0	0		0	0	0	0	0
35	1	60	90	-1	451	111	20.6	33	ABpraappap	319	301	0	0		0	0	0	0	0
36	1	226	180	-1	510	180	11.5	32	ABprpaaaaa	253	0	0	0		0	0	0	0	0
37	1	274	79	-1	457	256	14.3	33	MSpaapap	317	484	0	0		0	0	0	0	0
38	1	322	60	-1	273	153	6.5	30	ABprpppppa	145	0	0	0		0	0	0	0	0
39	1	1	171	-1	311	321	23.6	31	ABplaaappp	271	599	0	0		0	0	0	0	0
40	1	256	332	-1	235	384	18.2	31	ABplappaaa	54	0	0	0		0	0	0	0	0
41	1	288	201	-1	275	333	13.4	31	Capaaa	250	-182	0	0		0	0	0	0	0
42	0	302	-1	-1	663	256	12.1	23		181	403	0	0		0	0	0	0	0
43	1	198	303	-1	634	374	17.0	30	ABalapaaaa	15	0	0	0		0	0	0	0	0
44	1	222	251	-1	134	247	4.7	30	Cpppap	251	342	0	0		0	0	0	0	0
45	1	149	28	-1	363	371	12.7	32	MSappap	147	0	0	0		0	0	0	0	0
46	0	72	-1	-1	559	429	13.8	27		254	-563	0	0		0	0	0	0	0
47	1	5	169	-1	196	81	11.4	30	ABprapappp	38	0	0	0		0	0	0	0	0
48	1	251	357	-1	110	238	21.5	39	Caaap	391	-787	0	0		0	0	0	0	0
49	1	90	157	-1	608	346	15.1	30	MSaaaaaa	384	0	0	0		0	0	0	0	0
50	1	214	30	-1	165	289	23.2	33	ABarppappa	326	556	0	0		0	0	0	0	0
51	1	154	41	-1	319	432	12.9	31	ABplppapaa	104	0	0	0		0	0	0	0	0
52	1	145	184	-1	626	285	7.3	28	ABaraaaaap	359	0	0	0		0	0	0	0	0
53	1	36	73	-1	631	389	14.2	30	ABalaaapal	168	0	0	0		0	0	0	0	0
54	1	200	316	-1	430	337	19.2	28	MSapappp	286	-450	0	0		0	0	0	0	0
55	1	125	362	-1	486	258	3.5	28	ABarapapap	238	-569	0	0		0	0	0	0	0
56	1	224	183	-1	599	385	16.0	29	ABalapaaap	225	0	0	0		0	0	0	0	0
57	1	86	197	-1	476	319	7.6	29	ABalpapppa	130	0	0	0		0	0	0	0	0
58	1	235	178	-1	349	349	16.5	31	Daaa	234	444	0	0		0	0	0	0	0
59	1	135	101	-1	491	117	12.5	29	ABprpaaapp	-5	0	0	0		0	0	0	0	0
60	1	79	226	-1	583	246	4.8	27	ABarapaaaa	228	-984	0	0		0	0	0	0	0
61	1	70	143	-1	107	151	19.8	34	Cpaapp	309	275	0	0		0	0	0	0	0
62	1	132	147	-1	281	416	12.4	30	ABplppapap	341	0	0	0		0	0	0	0	0
63	1	15	279	-1	552	384	24.5	32	ABplaapaaa	310	-1062	0	0		0	0	0	0	0
64	1	80	263	-1	447	113	7.7	32	ABarappapp	-37	0	0	0		0	0	0	0	0
65	1	37	334	-1	478	379	6.9	30	ABalpapapa	-36	0	0	0		0	0	0	0	0
66	1	287	22	-1	289	75	16.2	29	ABprappaaa	268	1412	0	0		0	0	0	0	0
67	1	120	177	-1	323	303	20.4	34	MSapppp	346	-309	0	0		0	0	0	0	0
68	1	106	307	-1	530	277	16.0	32	MSpaaaap	310	32	0	0		0	0	0	0	0
69	1	357	344	-1	259	242	15.8	37	Eplaa	345	432	0	0		0	0	0	0	0
70	1	89	77	-1	361	83	19.6	28	ABprapaapa	250	-193	0	0		0	0	0	0	0
71	1	84	277	-1	210	115	8.5	28	ABprapppap	264	1236	0	0		0	0	0	0	0
72	1	139	167	-1	393	282	4.9	26	MSaapapa	219	1085	0	0		0	0	0	0	0
73	1	21	61	-1	517	174	14.5	30	ABpraaapap	305	404	0	0		0	0	0	0	0
74	1	67	52	-1	501	129	20.4	29	ABpraappaa	252	722	0	0		0	0	0	0	0
75	1	92	202	-1	572	274	16.5	30	MSpaaaaa	263	-337	0	0		0	0	0	0	0
76	1	147	293	-1	435	322	4.4	28	ABalpappapp	204	71	0	0		0	0	0	0	0
77	1	35	11	-1	614	403	11.5	30	ABalaaaala	416	0	0	0		0	0	0	0	0
78	1	27	16	-1	613	304	12.5	31	ABaraaaapa	416	0	0	0		0	0	0	0	0
79	1	292	189	-1	376	352	18.3	34	MSapppa	327	-227	0	0		0	0	0	0	0
80	1	267	150	-1	351	414	10.2	30	ABplpapaap	269	1076	0	0		0	0	0	0	0
81	1	131	98	-1	554	222	5.4	26	ABarapaaap	217	0	0	0		0	0	0	0	0
82	1	142	66	-1	536	167	20.7	32	ABpraapapp	323	-281	0	0		0	0	0	0	0
83	1	51	159	-1	490	155	7.4	35	ABarappppp	339	39	0	0		0	0	0	0	0
84	1	11	168	-1	424	385	18.1	29	ABalppppppa	257	503	0	0		0	0	0	0	0
85	1	329	31	-1	395	161	16.3	31	Dpaa	306	23	0	0		0	0	0	0	0
86	1	108	74	-1	378	77	15.7	32	ABpraapppp	-7	0	0	0		0	0	0	0	0
87	1	179	272	-1	398	443	10.7	30	ABplpaaaap	-61	0	0	0		0	0	0	0	0
88	1	343	301	-1	342	292	11.0	32	Ealpa	312	684	0	0		0	0	0	0	0
89	1	31	86	-1	88	268	16.6	38	Caapa	384	-231	0	0		0	0	0	0	0
90	1	199	120	-1	400	244	9.6	31	MSpapaap	151	0	0	0		0	0	0	0	0
91	1	260	348	-1	208	168	12.8	34	Eprpa	321	402	0	0		0	0	0	0	0
92	1	158	113	-1	590	425	13.2	29	ABalaaaalp	273	211	0	0		0	0	0	0	0
93	1	215	182	-1	275	149	10.7	36	Cppaa	153	0	0	0		0	0	0	0	0
94	1	104	42	-1	464	137	14.8	28	ABprpaapap	284	450	0	0		0	0	0	0	0
95	1	116	340	-1	355	423	21.8	32	ABplaappap	301	-218	0	0		0	0	0	0	0
96	1	118	310	-1	571	323	16.8	31	MSaaaaap	161	0	0	0		0	0	0	0	0
97	1	10	245	-1	327	387	6.5	30	ABplpapapp	241	414	0	0		0	0	0	0	0
98	1	94	58	-1	608	313	8.2	28	ABaraaapaa	57	0	0	0		0	0	0	0	0
99	1	134	106	-1	491	454	16.2	31	ABalpppapa	279	-458	0	0		0	0	0	0	0
100	1	219	13	-1	486	320	19.4	31	MSaaaapp	303	-445	0	0		0	0	0	0	0
101	1	253	65	-1	613	233	14.6	32	ABalaapppa	-15	0	0	0		0	0	0	0	0
102	1	334	366	-1	496	163	4.7	25	ABarappapa	188	724	0	0		0	0	0	0	0
103	1	42	156	-1	584	285	6.2	26	ABaraaapapa	201	762	0	0		0	0	0	0	0
104	1	271	244	-1	523	250	10.1	27	ABaraapppaa	146	0	0	0		0	0	0	0	0
105	1	105	203	-1	574	410	21.3	33	ABalapaapp	311	-180	0	0		0	0	0	0	0
106	1	115	140	-1	239	385	8.5	28	ABplpppaaa	253	111	0	0		0	0	0	0	0
107	1	181	255	-1	296	259	12.0	35	Ealpp	353	259	0	0		0	0	0	0	0
108	1	33	139	-1	538	394	18.6	30	ABalapappa	108	0	0	0		0	0	0	0	0
109	1	205	80	-1	372	177	20.2	35	MSppppp	346	226	0	0		0	0	0	0	0
110	1	248	328	-1	506	321	25.3	29	ABplaaaapaa	299	1704	0	0		0	0	0	0	0
111	0	85	-1	-1	526	338	15.4	25		215	-346	0	0		0	0	0	0	0
112	1	166	100	-1	236	99	11.2	27	ABprapppaa	247	699	0	0		0	0	0	0	0
113	1	18	72	-1	591	165	15.6	28	ABpraaaaap	266	-98	0	0		0	0	0	0	0
114	1	225	198	-1	496	353	24.3	31	ABplaaaaap	295	111	0	0		0	0	0	0	0
115	1	293	20	-1	515	373	12.3	29	MSapaaap	276	273	0	0		0	0	0	0	0
116	1	64	227	-1	500	231	24.1	31	ABarpapapa	308	-245	0	0		0	0	0	0	0
117	1	157	62	-1	542	438	11.5	36	ABalppaaap	357	246	0	0		0	0	0	0	0
118	1	103	172	-1	142	166	23.7	36	Cpaapa	314	232	0	0		0	0	0	0	0
119	1	93	96	-1	584	408	7.8	30	ABalpaappa	257	355	0	0		0	0	0	0	0
120	1	62	268	-1	151	365	14.5	29	ABplappapa	378	0	0	0		0	0	0	0	0
121	1	290	36	-1	468	424	12.7	32	ABplpaaaaa	328	-863	0	0		0	0	0	0	0
122	1	201	190	-1	373	118	23.8	31	ABarpppaaa	307	1108	0	0		0	0	0	0	0
123	1	328	124	-1	250	300	18.5	37	Dapp	370	113	0	0		0	0	0	0	0
124	0	352	-1	-1	181	312	7.5	23		209	995	0	0		0	0	0	0	0
125	1	144	186	-1	577	344	7.6	28	ABalpaapapa	265	-244	0	0		0	0	0	0	0
126	1	12	117	-1	386	168	4.5	31	ABprpappap	265	47	0	0		0	0	0	0	0
127	1	239	107	-1	537	179	8.5	32	ABarappppa	282	-774	0	0		0	0	0	0	0
128	1	242	27	-1	460	313	11.2	29	ABaraapapp	38	0	0	0		0	0	0	0	0
129	1	303	271	-1	288	235	22.9	33	ABarppaapp	338	600	0	0		0	0	0	0	0
130	1	285	193	-1	547	267	12.6	32	ABaraappap	94	0	0	0		0	0	0	0	0
131	1	202	126	-1	333	225	4.5	33	MSpappa	121	0	0	0		0	0	0	0	0
132	1	261	234	-1	470	258	10.4	27	ABaraapppap	159	0	0	0		0	0	0	0	0
133	1	319	92	-1	541	154	16.5	31	ABpraaappa	257	739	0	0		0	0	0	0	0
134	1	327	17	-1	329	76	15.9	29	ABprapaapp	294	19	0	0		0	0	0	0	0
135	1	247	200	-1	560	358	5.0	28	ABalpaaapa	322	0	0	0		0	0	0	0	0
136	1	301	51	-1	300	157	18.3	34	Dppp	340	-244	0	0		0	0	0	0	0
137	1	140	137	-1	483	403	19.4	32	ABalppppap	324	567	0	0		0	0	0	0	0
138	1	308	148	-1	471	129	17.7	31	ABprpaappa	303	380	0	0		0	0	0	0	0
139	1	34	112	-1	198	376	8.4	32	ABplpppaap	297	-638	0	0		0	0	0	0	0
140	1	309	249	-1	641	234	8.8	25	ABalaapaaa	218	-18	0	0		0	0	0	0	0
141	1	130	239	-1	240	339	24.5	34	ABplapapaa	345	804	0	0		0	0	0	0	0
142	1	83	209	-1	585	297	10.8	30	ABaraapaaa	285	-31	0	0		0	0	0	0	0
143	1	122	154	-1	601	377	6.9	29	ABalpaaaaa	588	0	0	0		0	0	0	0	0
144	1	252	108	-1	534	390	7.3	29	ABalpapaaa	256	-110	0	0		0	0	0	0	0
145	1	124	7	-1	550	215	22.0	28	ABalappppp	284	295	0	0		0	0	0	0	0
146	1	314	278	-1	410	375	23.2	30	ABplaaapap	303	-644	0	0		0	0	0	0	0
147	1	195	228	-1	483	450	11.0	32	ABalppaapp	-16	0	0	0		0	0	0	0	0
148	1	77	155	-1	636	369	10.8	30	ABalaaaarl	115	0	0	0		0	0	0	0	0
149	1	8	71	-1	519	133	17.4	33	ABpraaappp	294	-834	0	0		0	0	0	0	0
150	1	-1	258	-1	371	357	5.4	24	Nuc148_5_371_357	494	0	0	0		0	0	0	0	0
151	1	259	162	-1	585	355	20.9	30	ABalapapap	287	-199	0	0		0	0	0	0	0
152	1	78	146	-1	379	448	15.4	32	ABplpaappp	9	0	0	0		0	0	0	0	0
153	1	223	141	-1	505	357	7.5	29	ABalpappaa	230	0	0	0		0	0	0	0	0
154	1	206	158	-1	459	416	8.8	31	ABalppappa	296	515	0	0		0	0	0	0	0
155	1	321	260	-1	402	162	24.7	34	ABarpapppp	341	586	0	0		0	0	0	0	0
156	1	216	109	-1	354	155	10.2	29	MSpapppa	254	203	0	0		0	0	0	0	0
157	1	187	149	-1	228	326	15.8	32	Cappaa	296	-181	0	0		0	0	0	0	0
158	1	341	291	-1	637	234	11.7	33	ABalaappap	323	23	0	0		0	0	0	0	0
159	1	275	153	-1	505	402	16.5	29	ABalppppaa	284	491	0	0		0	0	0	0	0
160	1	75	176	-1	495	271	6.5	30	ABarapaapp	216	-779	0	0		0	0	0	0	0
161	1	184	91	-1	152	285	4.6	29	Cppppp	251	-570	0	0		0	0	0	0	0
162	1	177	43	-1	585	300	23.9	32	ABarpaaaaa	318	288	0	0		0	0	0	0	0
163	1	148	195	-1	498	330	14.4	31	MSaaapaa	296	-801	0	0		0	0	0	0	0
164	1	137	165	-1	438	333	13.5	27	MSaaappa	40	0	0	0		0	0	0	0	0
165	1	342	292	-1	159	106	16.3	30	ABarpppppp	254	781	0	0		0	0	0	0	0
166	1	152	84	-1	546	261	5.6	29	ABarapaapa	581	0	0	0		0	0	0	0	0
167	1	150	216	-1	593	198	8.3	30	ABarapppaa	232	0	0	0		0	0	0	0	0
168	1	28	142	-1	134	322	6.9	28	ABplappppp	274	0	0	0		0	0	0	0	0
169	1	250	67	-1	542	312	11.3	30	ABaraapaap	-185	0	0	0		0	0	0	0	0
170	1	43	347	-1	98	173	9.8	31	Cpappd	325	0	0	0		0	0	0	0	0
171	1	233	257	-1	420	298	14.5	27	MSaaappp	348	0	0	0		0	0	0	0	0
172	1	163	19	110	434	171	16.5	32	MSppppa	260	804	0	0		0	0	0	0	0
173	1	249	215	-1	304	339	9.2	33	MSaappp	323	-166	0	0		0	0	0	0	0
174	1	288	300	-1	250	331	10.2	30	Capaap	128	0	0	0		0	0	0	0	0
175	1	176	5	-1	507	304	10.2	31	ABaraapapa	199	0	0	0		0	0	0	0	0
176	1	323	297	-1	261	158	4.2	31	ABprpppppp	281	-255	0	0		0	0	0	0	0
177	1	204	122	-1	251	84	14.7	30	ABprappaap	637	0	0	0		0	0	0	0	0
178	1	346	237	-1	507	373	3.8	31	ABalpapaap	72	0	0	0		0	0	0	0	0
179	1	281	6	-1	169	188	5.2	31	Cpppaa	289	986	0	0		0	0	0	0	0
180	1	168	40	-1	470	205	11.4	26	MSppaapp	234	141	0	0		0	0	0	0	0
181	1	197	48	-1	193	292	12.9	30	Cappap	278	-99	0	0		0	0	0	0	0
182	1	348	248	-1	551	321	22.5	28	ABarpaaaap	283	-13	0	0		0	0	0	0	0
183	1	161	21	-1	275	110	6.8	28	ABprppppap	402	0	0	0		0	0	0	0	0
184	1	228	175	-1	508	427	7.4	29	ABalppapaa	248	-448	0	0		0	0	0	0	0
185	1	333	355	-1	383	338	11.6	30	MSappaa	165	0	0	0		0	0	0	0	0
186	1	61	335	-1	386	106	9.4	30	ABprppaapa	-223	0	0	0		0	0	0	0	0
187	1	283	243	-1	291	213	12.7	34	Earpp	346	115	0	0		0	0	0	0	0
188	1	50	38	-1	424	100	17.5	31	ABpraapppa	111	0	0	0		0	0	0	0	0
189	1	297	250	-1	196	366	21.6	33	ABplapappa	325	-1110	0	0		0	0	0	0	0
190	1	4	283	-1	568	253	25.3	32	ABarpapaaa	324	-688	0	0		0	0	0	0	0
191	1	88	3	-1	492	410	24.4	33	ABplaapaap	87	0	0	0		0	0	0	0	0
192	1	44	82	-1	252	402	11.2	29	ABplppappa	-16	0	0	0		0	0	0	0	0
193	1	338	49	-1	163	295	12.4	30	Capppa	266	-1129	0	0		0	0	0	0	0
194	1	143	317	-1	311	355	22.2	33	ABplapaaap	271	1469	0	0		0	0	0	0	0
195	1	13	304	-1	477	228	7.2	28	ABarapappa	367	0	0	0		0	0	0	0	0
196	1	171	152	-1	590	216	5.6	30	ABaraaappp	279	256	0	0		0	0	0	0	0
197	1	133	105	-1	650	273	14.5	32	ABalaaappr	5	0	0	0		0	0	0	0	0
198	1	299	133	-1	276	411	15.6	34	ABplaapppp	320	114	0	0		0	0	0	0	0
199	1	193	229	-1	385	112	19.4	28	ABprapaaap	264	0	0	0		0	0	0	0	0
200	1	6	350	-1	458	357	24.3	30	ABplaaapaa	304	-159	0	0		0	0	0	0	0
201	1	268	282	-1	314	253	16.0	34	Ealap	342	-476	0	0		0	0	0	0	0
202	1	262	88	-1	531	316	19.2	32	MSaaaapa	-246	0	0	0		0	0	0	0	0
203	1	9	50	-1	556	428	9.0	32	ABalpaappp	296	-344	0	0		0	0	0	0	0
204	1	59	265	-1	518	229	5.3	28	ABarapapaa	323	0	0	0		0	0	0	0	0
205	1	24	9	-1	430	435	13.2	31	ABplpaaapa	263	1106	0	0		0	0	0	0	0
206	1	164	267	-1	197	288	6.5	30	Capppp	297	640	0	0		0	0	0	0	0
207	1	99	76	-1	365	218	7.2	30	MSpapapp	148	0	0	0		0	0	0	0	0
208	1	102	223	-1	195	78	19.1	31	ABprapapap	308	844	0	0		0	0	0	0	0
209	1	100	305	-1	446	166	22.8	28	ABarpapppa	280	71	0	0		0	0	0	0	0
210	1	20	134	-1	592	178	11.2	30	ABpraaaaaa	-225	0	0	0		0	0	0	0	0
211	1	307	102	-1	196	388	15.4	31	ABplappaap	281	-1232	0	0		0	0	0	0	0
212	1	243	213	-1	178	239	22.4	36	Caaaa	363	-339	0	0		0	0	0	0	0
213	1	325	232	-1	493	162	23.5	31	ABarpappap	253	94	0	0		0	0	0	0	0
214	1	265	273	-1	237	127	5.2	30	ABprpppapa	261	-1822	0	0		0	0	0	0	0
215	1	210	306	-1	346	82	12.4	31	ABprppapap	277	-243	0	0		0	0	0	0	0
216	1	159	191	-1	544	433	17.3	31	ABalpppaaa	239	0	0	0		0	0	0	0	0
217	1	207	127	-1	229	340	7.1	29	ABplppppap	274	161	0	0		0	0	0	0	0
218	1	221	54	-1	483	210	15.1	27	MSppapap	257	608	0	0		0	0	0	0	0
219	1	304	99	-1	555	187	13.9	30	ABpraaapaa	284	1476	0	0		0	0	0	0	0
220	1	180	313	-1	584	190	21.2	33	ABpraapaap	178	0	0	0		0	0	0	0	0
221	1	263	356	-1	456	241	5.0	26	ABarapapppa	119	0	0	0		0	0	0	0	0
222	1	289	57	-1	313	79	21.3	32	ABarpppaap	145	0	0	0		0	0	0	0	0
223	1	192	230	-1	315	408	8.8	28	ABplppaapa	283	678	0	0		0	0	0	0	0
224	1	286	324	-1	377	347	23.5	33	ABplaaappa	267	-260	0	0		0	0	0	0	0
225	1	255	205	-1	150	355	8.1	28	ABplappppa	243	240	0	0		0	0	0	0	0
226	1	141	164	-1	341	229	11.9	34	Earpa	337	295	0	0		0	0	0	0	0
227	1	173	295	-1	112	323	12.1	30	ABplappapp	308	384	0	0		0	0	0	0	0
228	1	127	138	-1	600	344	11.5	32	ABalpaapaa	139	0	0	0		0	0	0	0	0
229	1	128	346	-1	339	135	24.4	33	ABarpppapa	301	-131	0	0		0	0	0	0	0
230	1	264	18	-1	195	173	23.3	34	Cpaaap	322	-375	0	0		0	0	0	0	0
231	1	39	8	-1	564	159	11.4	30	ABpraaaapa	151	0	0	0		0	0	0	0	0
232	1	191	174	-1	530	198	5.3	29	ABarappaaa	-289	0	0	0		0	0	0	0	0
233	1	40	44	-1	439	177	4.4	31	ABprpappaa	247	0	0	0		0	0	0	0	0
234	1	295	75	-1	294	396	22.4	33	ABplapaapa	307	-165	0	0		0	0	0	0	0
235	1	47	266	-1	565	166	18.2	31	ABpraapapa	270	151	0	0		0	0	0	0	0
236	1	76	179	-1	386	248	4.2	28	MSpapapa	161	0	0	0		0	0	0	0	0
237	0	238	-1	-1	630	198	13.0	23		208	551	0	0		0	0	0	0	0
238	1	331	314	-1	429	362	15.8	30	MSapapap	273	-561	0	0		0	0	0	0	0
239	1	312	359	-1	499	274	22.8	29	ABarpaapaap	253	651	0	0		0	0	0	0	0
240	0	351	-1	-1	221	152	4.1	26		185	-877	0	0		0	0	0	0	0
241	1	19	1	-1	479	161	13.0	30	ABprpaaapa	297	243	0	0		0	0	0	0	0
242	1	311	166	-1	425	422	8.4	30	ABalppappp	174	0	0	0		0	0	0	0	0
243	1	277	320	-1	483	146	9.7	34	ABprpaaaap	343	1049	0	0		0	0	0	0	0
244	1	217	45	-1	540	317	6.4	29	ABalpaapapp	272	473	0	0		0	0	0	0	0
245	1	270	173	-1	174	357	18.6	31	ABplapappp	311	26	0	0		0	0	0	0	0
246	1	136	34	-1	445	120	10.8	31	ABprppaaaa	312	251	0	0		0	0	0	0	0
247	1	315	254	-1	417	371	11.7	30	MSapaapp	85	0	0	0		0	0	0	0	0
248	1	109	329	-1	381	142	6.3	30	ABprpapapp	232	703	0	0		0	0	0	0	0
249	1	129	47	-1	346	225	16.3	35	Earap	339	-522	0	0		0	0	0	0	0
250	1	32	160	-1	644	298	11.7	30	ABalaaaarr	200	0	0	0		0	0	0	0	0
251	0	101	-1	-1	458	290	23.3	28		252	-701	0	0		0	0	0	0	0
252	1	16	309	-1	280	397	7.5	28	ABplppaapp	10	0	0	0		0	0	0	0	0
253	1	110	56	-1	318	360	5.3	29	ABplpapppa	548	0	0	0		0	0	0	0	0
254	1	240	235	-1	454	254	23.6	31	ABarpaapap	309	-447	0	0		0	0	0	0	0
255	1	29	145	-1	446	307	7.2	29	ABalpappppa	244	54	0	0		0	0	0	0	0
256	1	146	70	-1	188	127	5.7	29	ABprappppp	255	102	0	0		0	0	0	0	0
257	1	55	26	-1	459	190	7.5	28	ABprpapaaa	257	643	0	0		0	0	0	0	0
258	1	169	323	-1	385	295	15.7	32	Ealaa	254	404	0	0		0	0	0	0	0
259	1	63	353	-1	196	327	24.5	34	ABplapapap	340	-1276	0	0		0	0	0	0	0
260	1	273	308	-1	449	201	22.4	32	ABarpapapp	106	0	0	0		0	0	0	0	0
261	0	3	-1	-1	408	216	14.5	28		231	-562	0	0		0	0	0	0	0
262	1	81	351	-1	239	92	7.4	28	ABprpppaap	278	107	0	0		0	0	0	0	0
263	1	296	212	-1	339	166	14.9	32	Dpap	316	253	0	0		0	0	0	0	0
264	1	71	204	-1	223	200	5.5	32	Cppapp	311	947	0	0		0	0	0	0	0
265	1	316	221	-1	243	167	16.3	34	Epraa	341	343	0	0		0	0	0	0	0
266	1	339	119	-1	583	274	13.3	31	ABaraappaa	65	0	0	0		0	0	0	0	0
267	1	91	59	-1	537	134	12.9	31	ABpraaaapp	-334	0	0	0		0	0	0	0	0
268	1	119	218	-1	401	148	20.5	31	ABprapaaaa	279	-103	0	0		0	0	0	0	0
269	1	121	192	-1	101	224	6.1	31	Cpappv	294	194	0	0		0	0	0	0	0
270	1	230	345	-1	455	434	21.9	33	ABplaapapa	290	695	0	0		0	0	0	0	0
271	1	2	2	-1	623	212	9.4	31	ABalaapaap	288	78	0	0		0	0	0	0	0
272	1	73	33	-1	626	196	15.7	33	ABalaapapp	329	-102	0	0		0	0	0	0	0
273	1	232	349	-1	216	203	14.7	34	Eprap	342	1097	0	0		0	0	0	0	0
274	1	236	64	-1	483	348	4.9	26	ABalpappapa	165	-220	0	0		0	0	0	0	0
275	1	97	14	-1	420	315	9.6	30	MSaapaaa	35	0	0	0		0	0	0	0	0
276	1	160	288	-1	388	324	6.0	27	ABalpappppp	276	-179	0	0		0	0	0	0	0
277	1	95	284	-1	463	282	17.4	33	MSpaaapp	320	-579	0	0		0	0	0	0	0
278	1	71	318	-1	228	166	8.7	29	Cppapa	5	0	0	0		0	0	0	0	0
279	1	165	247	-1	324	417	19.6	33	ABplaapppa	330	175	0	0		0	0	0	0	0
280	1	266	259	-1	548	346	25.0	31	ABplaaaaaa	320	-303	0	0		0	0	0	0	0
281	1	345	85	-1	654	299	16.4	31	ABalaaappl	265	521	0	0		0	0	0	0	0
282	1	300	35	-1	458	394	17.2	32	ABalpppppa	293	175	0	0		0	0	0	0	0
283	1	209	123	-1	524	455	16.0	30	ABalpppaap	-3	0	0	0		0	0	0	0	0
284	1	246	93	-1	149	172	9.4	34	Eprpp	331	-57	0	0		0	0	0	0	0
285	1	313	53	-1	205	221	10.3	34	Eplpa	133	0	0	0		0	0	0	0	0
286	1	218	327	-1	307	135	5.2	28	ABprpapppp	271	540	0	0		0	0	0	0	0
287	1	318	23	-1	228	279	8.8	35	Capap	359	119	0	0		0	0	0	0	0
288	1	30	87	-1	580	230	20.5	30	ABalappppa	246	101	0	0		0	0	0	0	0
289	1	353	341	-1	401	433	13.5	30	ABplpaaapp	246	186	0	0		0	0	0	0	0
290	1	350	333	-1	253	273	23.6	40	ABarppapa	405	-104	0	0		0	0	0	0	0
291	1	211	208	-1	456	327	16.3	33	MSaaapap	313	-586	0	0		0	0	0	0	0
292	1	38	161	-1	478	348	10.6	24	MSapaapa	241	-850	0	0		0	0	0	0	0
293	1	306	97	-1	445	398	22.3	30	ABplaapapp	135	0	0	0		0	0	0	0	0
294	1	46	187	-1	352	150	5.3	32	ABprpapppa	-423	0	0	0		0	0	0	0	0
295	1	278	63	-1	612	298	20.4	31	ABalapppaa	417	0	0	0		0	0	0	0	0
296	1	213	296	-1	141	231	9.9	34	Eplpp	247	0	0	0		0	0	0	0	0
297	1	153	188	-1	195	243	13.9	34	Eplap	342	755	0	0		0	0	0	0	0
298	1	172	339	-1	344	104	7.6	29	ABprppaapp	261	728	0	0		0	0	0	0	0
299	1	111	32	-1	408	217	5.7	28	ABarapapppp	240	840	0	0		0	0	0	0	0
300	1	66	276	-1	555	225	9.9	27	MSppaaap	266	134	0	0		0	0	0	0	0
301	1	241	343	-1	246	307	5.6	29	ABplpppppa	271	-47	0	0		0	0	0	0	0
302	1	186	325	-1	148	317	18.4	32	ABarppappp	325	144	0	0		0	0	0	0	0
303	1	96	95	-1	153	105	11.6	30	ABprappapp	276	-767	0	0		0	0	0	0	0
304	1	188	25	-1	513	219	17.8	30	MSppappa	240	28	0	0		0	0	0	0	0
305	1	117	207	-1	124	278	7.3	28	Cppppa	-47	0	0	0		0	0	0	0	0
306	1	65	214	-1	234	77	21.1	31	ABprapapaa	312	631	0	0		0	0	0	0	0
307	1	229	29	-1	356	288	5.7	27	MSaapapp	29	0	0	0		0	0	0	0	0
308	1	41	131	-1	176	104	8.0	28	ABprappppa	249	389	0	0		0	0	0	0	0
309	1	244	132	-1	441	358	6.5	29	ABalpapapp	260	669	0	0		0	0	0	0	0
310	1	22	170	-1	526	412	22.1	32	ABalapappp	-164	0	0	0		0	0	0	0	0
311	1	17	238	-1	385	403	18.0	30	ABplpaappa	303	-100	0	0		0	0	0	0	0
312	1	231	326	-1	219	122	18.3	31	ABprappapa	107	0	0	0		0	0	0	0	0
313	1	49	275	-1	428	329	23.0	31	ABplaaaapp	314	712	0	0		0	0	0	0	0
314	0	113	-1	-1	420	99	13.8	26		177	216	0	0		0	0	0	0	0
315	1	340	220	-1	272	100	22.4	37	ABarppppa	349	356	0	0		0	0	0	0	0
316	1	324	217	-1	97	159	15.3	40	Cpapa	397	640	0	0		0	0	0	0	0
317	1	107	144	-1	426	257	6.0	30	MSpapaaa	100	0	0	0		0	0	0	0	0
318	1	276	46	-1	351	431	13.6	34	ABplppaaaa	169	0	0	0		0	0	0	0	0
319	1	54	136	-1	486	194	4.4	28	ABarappaap	245	304	0	0		0	0	0	0	0
320	1	291	311	-1	630	331	17.1	25	ABalappaaa	239	163	0	0		0	0	0	0	0
321	1	194	246	-1	401	415	22.1	32	ABalppppppp	157	0	0	0		0	0	0	0	0
322	1	48	321	-1	555	173	6.4	29	ABarapppap	201	0	0	0		0	0	0	0	0
323	1	175	78	-1	504	272	18.8	30	MSpaaapa	-169	0	0	0		0	0	0	0	0
324	1	330	289	-1	180	119	22.1	32	ABarpppppa	302	909	0	0		0	0	0	0	0
325	1	45	337	-1	346	246	22.4	33	ABarppaaap	330	-1126	0	0		0	0	0	0	0
326	1	87	12	163	86	258	11.6	35	Caapp	347	630	0	0		0	0	0	0	0
327	1	168	129	-1	499	220	9.3	25	MSppaapa	765	0	0	0		0	0	0	0	0
328	1	82	69	-1	434	156	8.5	29	ABprpapaap	295	251	0	0		0	0	0	0	0
329	1	123	83	-1	402	381	6.4	32	ABplpappaa	309	-1127	0	0		0	0	0	0	0
330	1	354	252	-1	472	371	12.4	27	MSapapaa	279	413	0	0		0	0	0	0	0
331	1	203	269	-1	315	326	15.5	33	Daap	37	0	0	0		0	0	0	0	0
332	1	174	211	-1	415	277	23.5	34	ABarpaappa	280	-153	0	0		0	0	0	0	0
333	1	183	111	-1	589	216	15.8	29	ABalaapppp	269	-109	0	0		0	0	0	0	0
334	1	25	319	-1	527	217	12.7	26	MSppapaa	244	930	0	0		0	0	0	0	0
335	1	57	253	-1	560	376	12.9	28	MSapaaaa	261	1057	0	0		0	0	0	0	0
336	1	332	94	-1	445	407	5.5	28	ABalppapap	289	-255	0	0		0	0	0	0	0
337	1	182	285	-1	536	288	23.3	29	ABarpaaapa	293	1227	0	0		0	0	0	0	0
338	1	298	256	-1	359	300	24.0	31	ABarppaaaa	320	576	0	0		0	0	0	0	0
339	1	151	103	-1	394	87	11.7	32	ABprppapaa	306	-372	0	0		0	0	0	0	0
340	1	7	224	-1	644	278	18.7	31	ABalappap	264	-287	0	0		0	0	0	0	0
341	1	208	225	-1	357	399	7.0	28	ABplpapapa	275	1203	0	0		0	0	0	0	0
342	1	74	236	-1	279	350	5.4	28	ABplpapppp	252	0	0	0		0	0	0	0	0
343	1	216	331	-1	317	183	7.2	29	MSpapppp	229	200	0	0		0	0	0	0	0
344	1	56	274	-1	247	361	5.1	28	ABplppppaa	102	0	0	0		0	0	0	0	0
345	1	52	68	-1	334	197	23.4	35	ABarppaapa	113	0	0	0		0	0	0	0	0
346	1	269	261	-1	329	84	10.3	32	ABprppappa	313	-110	0	0		0	0	0	0	0
347	1	279	121	-1	424	194	12.4	34	MSpppaa	272	-63	0	0		0	0	0	0	0
348	1	317	210	-1	386	289	10.7	31	MSaapaap	307	255	0	0		0	0	0	0	0
349	1	178	125	-1	391	246	23.5	33	ABarpaappp	-227	0	0	0		0	0	0	0	0
350	1	138	336	-1	275	205	7.6	30	Z2	298	280	0	0		0	0	0	0	0
351	1	254	4	-1	539	268	8.7	25	ABaraaapapp	230	1415	0	0		0	0	0	0	0
352	1	227	15	-1	344	349	22.3	30	ABplapaaaa	-266	0	0	0		0	0	0	0	0
353	1	234	185	-1	290	157	22.8	33	ABarpppapp	326	-921	0	0		0	0	0	0	0
354	1	284	294	-1	490	359	18.1	26	MSapappa	215	0	0	0		0	0	0	0	0
355	1	257	312	-1	515	199	22.9	31	ABarpappaa	109	0	0	0		0	0	0	0	0
356	1	310	219	-1	465	211	17.9	26	MSppappp	356	0	0	0		0	0	0	0	0
357	1	336	354	-1	306	280	6.2	30	Z3	71	0	0	0		0	0	0	0	0
358	0	349	-1	-1	306	418	16.4	24		-362	0	0	0		0	0	0	0	0
359	1	167	363	-1	472	402	15.3	35	ABplpaapaa	64	0	0	0		0	0	0	0	0
360	1	359	338	-1	489	235	3.7	26	Nuc147_4_487_241	16	0	0	0		0	0	0	0	0
361	1	356	364	-1	412	363	25.3	27	Nuc147_26_416_371	7	0	0	0		0	0	0	0	0
362	1	358	365	-1	538	244	22.4	29	ABarpapaap	-85	0	0	0		0	0	0	0	0
363	1	312	302	-1	503	273	26.1	30	ABarpaapaaa	303	-408	0	0		0	0	0	0	0
364	1	98	286	-1	285	84	8.5	31	ABprpppaaa	316	-923	0	0		0	0	0	0	0
365	1	248	287	-1	492	321	21.7	29	ABplaaaapap	289	267	0	0		0	0	0	0	0
366	1	361	-1	-1	616	343	18.0	25	ABalappaap	177	941	0	0		0	0	0	0	0
367	1	362	367	-1	418	226	18.0	32	Earaa	327	671	0	0		0	0	0	0	0
