# Supplementary material for: The AP-2 Transcription Factor APTF-2 Is Required for Neuroblast and Epidermal Morphogenesis in Caenorhabditis elegans Embryogenesis
Source: PLoS Genet. 2016 May 13;12(5):e1006048. doi: 10.1371/journal.pgen.1006048 (PMC4866721; doi:10.1371/journal.pgen.1006048)
Supplement: S6 Text — (ZIP) [file pgen.1006048.s034.zip › nuclei/t148-nuclei]

1	1	241	18	-1	482	161	12.5	29	ABprpaaapa	-240	0	0	0		0	0	0	0	0
2	1	271	238	-1	625	216	9.2	31	ABalaapaap	52	0	0	0		0	0	0	0	0
3	1	191	116	-1	494	407	24.3	34	ABplaapaap	33	0	0	0		0	0	0	0	0
4	1	351	215	-1	542	272	8.5	25	ABaraaapapp	252	-656	0	0		0	0	0	0	0
5	1	175	35	-1	504	306	9.9	31	ABaraapapa	-177	0	0	0		0	0	0	0	0
6	1	179	196	-1	168	189	4.9	32	Cpppaa	275	1915	0	0		0	0	0	0	0
7	1	145	310	-1	554	216	22.0	29	ABalappppp	256	250	0	0		0	0	0	0	0
8	1	231	13	-1	564	158	11.6	29	ABpraaaapa	358	0	0	0		0	0	0	0	0
9	1	205	98	-1	435	435	13.5	30	ABplpaaapa	251	790	0	0		0	0	0	0	0
10	0	237	-1	-1	631	197	13.0	24		203	215	0	0		0	0	0	0	0
11	1	77	319	-1	610	408	11.4	31	ABalaaaala	288	77	0	0		0	0	0	0	0
12	1	326	39	-1	89	249	13.4	31	Caappd	247	-282	0	0		0	0	0	0	0
13	1	100	337	-1	482	320	19.2	30	MSaaaapp	265	248	0	0		0	0	0	0	0
14	1	275	3	-1	420	315	9.4	30	MSaapaaa	308	-111	0	0		0	0	0	0	0
15	1	352	322	-1	347	344	22.6	30	ABplapaaaa	264	1431	0	0		0	0	0	0	0
16	1	78	94	-1	615	306	12.5	29	ABaraaaapa	73	0	0	0		0	0	0	0	0
17	1	134	63	-1	333	75	16.0	30	ABprapaapp	299	-55	0	0		0	0	0	0	0
18	1	230	33	-1	200	172	23.4	35	Cpaaap	356	-452	0	0		0	0	0	0	0
19	1	172	44	-1	430	177	17.0	29	MSppppap	254	820	0	0		0	0	0	0	0
20	1	115	349	-1	514	374	12.4	29	MSapaaap	288	-359	0	0		0	0	0	0	0
21	1	183	47	-1	277	110	6.7	29	ABprppppap	38	0	0	0		0	0	0	0	0
22	1	66	100	-1	292	75	16.4	30	ABprappaaa	134	0	0	0		0	0	0	0	0
23	1	287	157	-1	227	286	8.7	35	Capap	132	0	0	0		0	0	0	0	0
24	1	16	241	-1	265	194	23.3	33	Cpaaaa	336	-114	0	0		0	0	0	0	0
25	1	304	275	-1	513	222	17.5	29	MSppappa	266	26	0	0		0	0	0	0	0
26	1	257	1	-1	462	189	7.3	28	ABprpapaaa	373	0	0	0		0	0	0	0	0
27	1	128	74	-1	456	313	11.0	30	ABaraapapp	190	0	0	0		0	0	0	0	0
28	1	45	89	-1	357	372	12.8	30	MSappap	302	760	0	0		0	0	0	0	0
29	1	307	235	-1	355	289	5.8	28	MSaapapp	279	925	0	0		0	0	0	0	0
30	1	50	302	-1	171	293	23.2	33	ABarppappa	321	330	0	0		0	0	0	0	0
31	1	85	206	-1	396	160	16.4	31	Dpaa	31	0	0	0		0	0	0	0	0
32	1	299	32	-1	410	211	5.6	27	ABarapapppp	270	454	0	0		0	0	0	0	0
33	1	272	58	-1	630	202	15.5	33	ABalaapapp	335	95	0	0		0	0	0	0	0
34	1	246	352	-1	449	121	11.1	31	ABprppaaaa	300	357	0	0		0	0	0	0	0
35	1	282	278	-1	461	396	17.4	33	ABalpppppa	336	-78	0	0		0	0	0	0	0
36	1	121	293	-1	468	427	13.2	33	ABplpaaaaa	300	397	0	0		0	0	0	0	0
37	1	4	4	-1	342	136	17.4	34	Dppa	343	-667	0	0		0	0	0	0	0
38	1	188	211	-1	429	99	17.5	32	ABpraapppa	117	0	0	0		0	0	0	0	0
39	1	30	86	-1	285	78	10.9	31	ABprppappp	293	467	0	0		0	0	0	0	0
40	1	180	21	-1	466	202	11.5	28	MSppaapp	-170	0	0	0		0	0	0	0	0
41	1	51	78	-1	317	432	12.9	32	ABplppapaa	112	0	0	0		0	0	0	0	0
42	1	94	126	-1	469	140	14.9	29	ABprpaapap	305	0	0	0		0	0	0	0	0
43	1	162	143	-1	582	303	23.8	31	ABarpaaaaa	311	-393	0	0		0	0	0	0	0
44	1	233	23	-1	441	178	4.4	32	ABprpappaa	304	343	0	0		0	0	0	0	0
45	1	244	7	-1	537	316	6.4	30	ABalpaapapp	284	168	0	0		0	0	0	0	0
46	1	318	209	-1	349	432	13.7	33	ABplppaaaa	272	1434	0	0		0	0	0	0	0
47	1	249	280	-1	344	224	16.1	35	Earap	347	1185	0	0		0	0	0	0	0
48	1	181	228	-1	193	292	13.2	29	Cappap	289	500	0	0		0	0	0	0	0
49	1	193	135	-1	157	296	12.3	30	Capppa	301	-125	0	0		0	0	0	0	0
50	1	203	300	-1	554	427	8.8	31	ABalpaappp	282	0	0	0		0	0	0	0	0
51	1	136	299	-1	302	154	18.1	36	Dppp	366	-557	0	0		0	0	0	0	0
52	1	74	186	-1	507	138	20.3	28	ABpraappaa	260	404	0	0		0	0	0	0	0
53	1	285	30	-1	210	221	10.2	34	Eplpa	340	76	0	0		0	0	0	0	0
54	1	218	356	-1	484	213	15.1	27	MSppapap	215	927	0	0		0	0	0	0	0
55	1	3	36	-1	196	71	15.2	30	ABprapappa	279	134	0	0		0	0	0	0	0
56	1	253	237	-1	320	360	5.1	29	ABplpapppa	276	351	0	0		0	0	0	0	0
57	1	222	267	-1	315	79	21.4	33	ABarpppaap	310	-158	0	0		0	0	0	0	0
58	1	98	72	-1	605	313	8.4	28	ABaraaapaa	63	0	0	0		0	0	0	0	0
59	1	267	208	-1	539	135	12.9	31	ABpraaaapp	-20	0	0	0		0	0	0	0	0
60	1	38	170	-1	279	152	7.0	30	ABprpppppa	255	1673	0	0		0	0	0	0	0
61	1	73	298	-1	520	179	14.4	29	ABpraaapap	257	314	0	0		0	0	0	0	0
62	1	117	165	-1	538	443	11.5	33	ABalppaaap	297	838	0	0		0	0	0	0	0
63	1	295	175	-1	614	298	20.5	31	ABalapppaa	308	130	0	0		0	0	0	0	0
64	1	274	324	-1	480	354	4.6	27	ABalpappapa	176	104	0	0		0	0	0	0	0
65	1	101	80	-1	612	235	14.4	33	ABalaapppa	293	0	0	0		0	0	0	0	0
66	1	82	146	-1	539	167	20.5	32	ABpraapapp	311	-818	0	0		0	0	0	0	0
67	1	169	199	-1	540	315	11.3	31	ABaraapaap	-119	0	0	0		0	0	0	0	0
68	1	345	103	-1	333	194	23.6	35	ABarppaapa	357	563	0	0		0	0	0	0	0
69	1	328	82	-1	442	154	8.6	29	ABprpapaap	283	-94	0	0		0	0	0	0	0
70	1	256	247	-1	188	132	5.6	28	ABprappppp	280	379	0	0		0	0	0	0	0
71	1	149	163	-1	524	134	17.3	33	ABpraaappp	82	0	0	0		0	0	0	0	0
72	1	113	57	-1	597	169	15.8	29	ABpraaaaap	-86	0	0	0		0	0	0	0	0
73	1	53	185	-1	626	388	13.7	30	ABalaaapal	379	0	0	0		0	0	0	0	0
74	1	86	328	-1	379	76	15.6	31	ABpraapppp	296	215	0	0		0	0	0	0	0
75	1	234	341	-1	295	394	22.4	31	ABplapaapa	312	562	0	0		0	0	0	0	0
76	1	207	28	-1	368	215	6.9	30	MSpapapp	302	581	0	0		0	0	0	0	0
77	1	70	193	-1	366	85	19.6	29	ABprapaapa	265	-479	0	0		0	0	0	0	0
78	1	323	288	-1	502	276	18.8	31	MSpaaapa	297	-492	0	0		0	0	0	0	0
79	1	37	333	-1	458	256	13.8	32	MSpaapap	297	25	0	0		0	0	0	0	0
80	1	109	122	-1	374	178	20.2	34	MSppppp	327	-70	0	0		0	0	0	0	0
81	1	9	14	-1	629	344	20.8	26	Nuc148_21_627_349	230	0	0	0		0	0	0	0	0
82	1	192	99	-1	255	400	10.7	30	ABplppappa	268	819	0	0		0	0	0	0	0
83	1	329	104	-1	402	386	6.4	33	ABplpappaa	329	219	0	0		0	0	0	0	0
84	1	166	56	-1	550	266	5.4	29	ABarapaapa	247	26	0	0		0	0	0	0	0
85	1	281	245	-1	655	298	16.4	32	ABalaaappl	176	0	0	0		0	0	0	0	0
86	1	89	69	-1	92	267	17.4	37	Caapa	373	-133	0	0		0	0	0	0	0
87	1	288	187	-1	585	232	20.4	29	ABalappppa	18	0	0	0		0	0	0	0	0
88	1	202	360	-1	527	315	19.4	31	MSaaaapa	316	170	0	0		0	0	0	0	0
89	1	5	150	-1	163	341	10.7	29	ABplapppap	914	0	0	0		0	0	0	0	0
90	1	35	334	-1	454	117	20.7	32	ABpraappap	281	-812	0	0		0	0	0	0	0
91	1	161	346	-1	151	280	4.7	28	Cppppp	261	371	0	0		0	0	0	0	0
92	1	133	205	-1	546	157	16.6	30	ABpraaappa	113	0	0	0		0	0	0	0	0
93	1	284	207	-1	150	172	9.3	34	Eprpp	339	89	0	0		0	0	0	0	0
94	1	336	229	-1	441	413	5.7	29	ABalppapap	297	546	0	0		0	0	0	0	0
95	1	303	68	-1	152	105	11.5	29	ABprappapp	98	0	0	0		0	0	0	0	0
96	1	119	270	-1	592	409	7.7	29	ABalpaappa	-250	0	0	0		0	0	0	0	0
97	1	293	212	-1	446	396	22.1	31	ABplaapapp	310	111	0	0		0	0	0	0	0
98	1	81	284	-1	555	224	5.0	24	ABarapaaap	245	488	0	0		0	0	0	0	0
99	1	219	90	-1	555	188	13.7	30	ABpraaapaa	164	0	0	0		0	0	0	0	0
100	1	112	12	-1	240	98	11.4	27	ABprapppaa	-38	0	0	0		0	0	0	0	0
101	1	59	200	-1	492	118	12.7	29	ABprpaaapp	-2	0	0	0		0	0	0	0	0
102	1	211	203	-1	196	390	15.5	30	ABplappaap	200	0	0	0		0	0	0	0	0
103	1	339	144	-1	396	87	11.7	33	ABprppapaa	323	-632	0	0		0	0	0	0	0
104	1	33	258	-1	612	256	23.0	34	ABpraapaaa	145	0	0	0		0	0	0	0	0
105	1	197	355	-1	649	279	13.7	31	ABalaaappr	295	-602	0	0		0	0	0	0	0
106	1	99	297	-1	486	455	16.4	32	ABalpppapa	339	0	0	0		0	0	0	0	0
107	1	127	54	-1	544	185	8.5	32	ABarappppa	137	0	0	0		0	0	0	0	0
108	1	144	65	-1	530	394	7.4	30	ABalpapaaa	-104	0	0	0		0	0	0	0	0
109	1	156	77	-1	361	154	10.3	30	MSpapppa	252	198	0	0		0	0	0	0	0
110	1	172	283	-1	444	171	15.5	27	MSppppaa	192	201	0	0		0	0	0	0	0
111	1	333	111	-1	592	219	16.3	30	ABalaapppp	288	-291	0	0		0	0	0	0	0
112	1	139	320	-1	192	376	8.5	31	ABplpppaap	285	-312	0	0		0	0	0	0	0
113	1	92	274	-1	585	423	13.7	31	ABalaaaalp	270	-480	0	0		0	0	0	0	0
114	1	6	273	-1	408	146	7.7	30	ABprpapapa	422	0	0	0		0	0	0	0	0
115	1	26	40	-1	584	394	18.4	35	ABalapaapa	306	-162	0	0		0	0	0	0	0
116	1	23	232	-1	330	320	5.4	30	MSaappa	301	-275	0	0		0	0	0	0	0
117	1	126	260	-1	390	165	4.5	32	ABprpappap	44	0	0	0		0	0	0	0	0
118	1	28	11	-1	618	348	8.1	28	ABaraaaaaa	-212	0	0	0		0	0	0	0	0
119	1	266	96	-1	581	275	13.2	31	ABaraappaa	304	640	0	0		0	0	0	0	0
120	1	90	88	-1	399	242	9.5	31	MSpapaap	-138	0	0	0		0	0	0	0	0
121	1	347	85	-1	419	193	12.4	34	MSpppaa	250	-680	0	0		0	0	0	0	0
122	1	177	61	-1	255	81	14.7	29	ABprappaap	69	0	0	0		0	0	0	0	0
123	1	283	110	-1	522	455	16.3	28	ABalpppaap	288	519	0	0		0	0	0	0	0
124	1	123	73	-1	248	295	18.4	37	Dapp	369	-659	0	0		0	0	0	0	0
125	1	349	125	-1	388	242	23.4	32	ABarpaappp	257	-187	0	0		0	0	0	0	0
126	1	131	9	-1	336	224	4.3	33	MSpappa	185	0	0	0		0	0	0	0	0
127	1	217	151	-1	228	346	6.6	29	ABplppppap	279	-450	0	0		0	0	0	0	0
128	1	24	115	-1	649	338	15.1	29	ABalaaapar	226	0	0	0		0	0	0	0	0
129	1	327	131	-1	503	221	8.9	24	MSppaapa	186	-1189	0	0		0	0	0	0	0
130	0	46	-1	-1	556	428	13.5	27		-220	0	0	0		0	0	0	0	0
131	1	308	222	-1	180	106	7.8	27	ABprappppa	276	612	0	0		0	0	0	0	0
132	1	309	236	-1	439	357	6.1	29	ABalpapapp	274	348	0	0		0	0	0	0	0
133	1	198	243	-1	278	412	16.2	35	ABplaapppp	327	-516	0	0		0	0	0	0	0
134	1	210	127	-1	591	182	11.3	30	ABpraaaaaa	450	0	0	0		0	0	0	0	0
135	1	12	254	-1	434	261	10.0	29	ABaraapppp	97	0	0	0		0	0	0	0	0
136	1	319	223	-1	488	190	4.3	26	ABarappaap	266	1019	0	0		0	0	0	0	0
137	1	137	261	-1	485	400	19.5	31	ABalppppap	287	123	0	0		0	0	0	0	0
138	1	228	287	-1	596	347	11.3	32	ABalpaapaa	138	0	0	0		0	0	0	0	0
139	1	108	269	-1	536	393	18.5	30	ABalapappa	301	80	0	0		0	0	0	0	0
140	1	106	105	-1	233	388	8.2	28	ABplpppaaa	73	0	0	0		0	0	0	0	0
141	1	153	22	-1	498	360	7.5	30	ABalpappaa	232	0	0	0		0	0	0	0	0
142	1	168	42	-1	135	321	6.7	29	ABplappppp	289	-39	0	0		0	0	0	0	0
143	1	61	129	-1	113	148	20.4	34	Cpaapp	346	-202	0	0		0	0	0	0	0
144	1	317	167	-1	424	256	5.8	30	MSpapaaa	199	0	0	0		0	0	0	0	0
145	1	255	345	-1	445	308	6.7	29	ABalpappppa	284	970	0	0		0	0	0	0	0
146	1	152	234	-1	380	450	15.5	33	ABplpaappp	-20	0	0	0		0	0	0	0	0
147	1	62	84	-1	277	416	12.5	30	ABplppapap	17	0	0	0		0	0	0	0	0
148	1	138	49	-1	474	135	18.2	31	ABprpaappa	41	0	0	0		0	0	0	0	0
149	1	157	246	-1	228	330	15.6	32	Cappaa	325	70	0	0		0	0	0	0	0
150	1	80	17	-1	353	413	10.4	30	ABplpapaap	270	162	0	0		0	0	0	0	0
151	1	1	15	-1	617	256	5.7	30	ABaraaappa	-49	0	0	0		0	0	0	0	0
152	1	196	45	-1	590	219	6.2	31	ABaraaappp	277	265	0	0		0	0	0	0	0
153	1	159	315	-1	505	404	16.4	30	ABalppppaa	300	-1080	0	0		0	0	0	0	0
154	1	143	181	-1	599	378	7.0	29	ABalpaaaaa	319	0	0	0		0	0	0	0	0
155	1	148	37	-1	634	366	10.6	30	ABalaaaarl	261	-206	0	0		0	0	0	0	0
156	1	103	230	-1	586	290	6.4	26	ABaraaapapa	-19	0	0	0		0	0	0	0	0
157	1	49	64	-1	608	346	15.2	31	MSaaaaaa	274	-221	0	0		0	0	0	0	0
158	1	154	81	-1	458	418	9.1	32	ABalppappa	127	0	0	0		0	0	0	0	0
159	1	83	29	-1	497	158	7.3	37	ABarappppp	369	-154	0	0		0	0	0	0	0
160	1	250	166	-1	645	306	11.6	31	ABalaaaarr	262	-1712	0	0		0	0	0	0	0
161	1	292	226	-1	474	350	10.4	25	MSapaapa	214	983	0	0		0	0	0	0	0
162	1	151	253	-1	585	357	21.0	31	ABalapapap	312	261	0	0		0	0	0	0	0
163	1	326	240	-1	92	269	10.1	30	Caappv	298	-292	0	0		0	0	0	0	0
164	1	226	354	-1	340	227	11.5	34	Earpa	336	-51	0	0		0	0	0	0	0
165	1	164	227	-1	432	335	13.5	27	MSaaappa	216	40	0	0		0	0	0	0	0
166	1	242	231	-1	422	425	8.6	30	ABalppappp	211	0	0	0		0	0	0	0	0
167	1	72	41	-1	392	285	5.1	26	MSaapapa	-164	0	0	0		0	0	0	0	0
168	1	84	5	-1	424	384	18.0	28	ABalppppppa	276	1041	0	0		0	0	0	0	0
169	1	47	50	-1	199	82	11.2	30	ABprapappp	261	0	0	0		0	0	0	0	0
170	1	310	168	-1	532	421	21.7	31	ABalapappp	319	-23	0	0		0	0	0	0	0
171	1	39	92	-1	312	322	24.2	32	ABplaaappp	321	242	0	0		0	0	0	0	0
172	1	118	172	-1	144	165	23.9	36	Cpaapa	342	196	0	0		0	0	0	0	0
173	1	245	147	-1	175	357	18.6	31	ABplapappp	53	0	0	0		0	0	0	0	0
174	1	232	306	-1	533	200	5.5	29	ABarappaaa	15	0	0	0		0	0	0	0	0
175	1	184	331	-1	504	432	7.7	29	ABalppapaa	281	1424	0	0		0	0	0	0	0
176	1	160	192	347	497	269	6.6	31	ABarapaapp	148	0	0	0		0	0	0	0	0
177	1	67	180	-1	325	297	20.4	34	MSapppp	293	737	0	0		0	0	0	0	0
178	1	58	109	-1	352	349	16.2	31	Daaa	277	-182	0	0		0	0	0	0	0
179	1	236	8	-1	389	249	4.2	28	MSpapapa	154	0	0	0		0	0	0	0	0
180	1	36	95	-1	511	182	11.4	31	ABprpaaaaa	218	0	0	0		0	0	0	0	0
181	0	42	-1	-1	660	249	12.6	24		206	183	0	0		0	0	0	0	0
182	1	93	174	-1	280	144	11.2	36	Cppaa	-148	0	0	0		0	0	0	0	0
183	1	56	268	-1	605	392	16.5	30	ABalapaaap	251	174	0	0		0	0	0	0	0
184	1	52	233	-1	623	287	7.3	28	ABaraaaaap	92	0	0	0		0	0	0	0	0
185	1	353	309	-1	291	158	22.9	33	ABarpppapp	337	-394	0	0		0	0	0	0	0
186	1	125	107	-1	573	349	7.5	28	ABalpaapapa	-86	0	0	0		0	0	0	0	0
187	1	294	156	-1	357	157	5.5	32	ABprpapppa	254	1133	0	0		0	0	0	0	0
188	1	297	20	-1	196	242	14.3	34	Eplap	328	427	0	0		0	0	0	0	0
189	1	79	123	202	383	354	18.3	34	MSapppa	266	93	0	0		0	0	0	0	0
190	1	122	329	-1	375	122	23.7	31	ABarpppaaa	243	-738	0	0		0	0	0	0	0
191	1	216	177	-1	546	434	17.3	31	ABalpppaaa	259	0	0	0		0	0	0	0	0
192	1	269	97	-1	96	223	6.2	30	Cpappv	301	51	0	0		0	0	0	0	0
193	1	130	210	-1	545	267	12.5	32	ABaraappap	294	85	0	0		0	0	0	0	0
194	1	2	114	-1	194	346	5.6	30	ABplpppapa	15	0	0	0		0	0	0	0	0
195	1	163	197	-1	496	332	14.2	31	MSaaapaa	110	0	0	0		0	0	0	0	0
196	1	10	19	-1	381	447	19.1	30	ABplaappaa	141	0	0	0		0	0	0	0	0
197	1	57	351	-1	472	324	7.3	29	ABalpapppa	-174	0	0	0		0	0	0	0	0
198	1	114	308	-1	497	352	24.5	32	ABplaaaaap	325	-52	0	0		0	0	0	0	0
199	1	25	159	-1	560	391	6.2	28	ABalpaaaap	231	0	0	0		0	0	0	0	0
200	1	135	158	-1	554	358	4.8	29	ABalpaaapa	53	0	0	0		0	0	0	0	0
201	1	41	66	-1	283	332	13.6	32	Capaaa	321	-56	0	0		0	0	0	0	0
202	1	75	67	-1	571	276	16.7	30	MSpaaaaa	293	0	0	0		0	0	0	0	0
203	1	105	314	-1	575	411	21.2	33	ABalapaapp	235	0	0	0		0	0	0	0	0
204	1	264	271	-1	218	198	4.6	31	Cppapp	300	-444	0	0		0	0	0	0	0
205	1	225	38	-1	149	354	8.3	28	ABplappppa	-39	0	0	0		0	0	0	0	0
206	1	34	316	-1	175	336	14.3	29	ABplapppaa	282	1350	0	0		0	0	0	0	0
207	1	305	102	-1	123	275	7.2	29	Cppppa	283	-676	0	0		0	0	0	0	0
208	1	291	46	-1	455	331	15.5	31	MSaaapap	255	-582	0	0		0	0	0	0	0
209	1	142	25	-1	584	297	10.8	32	ABaraapaaa	339	0	0	0		0	0	0	0	0
210	1	348	311	-1	385	287	10.4	31	MSaapaap	271	222	0	0		0	0	0	0	0
211	1	332	294	-1	415	276	23.5	35	ABarpaappa	-103	0	0	0		0	0	0	0	0
212	1	263	132	-1	343	165	14.9	31	Dpap	389	0	0	0		0	0	0	0	0
213	1	212	120	-1	180	236	22.3	38	Caaaa	380	-616	0	0		0	0	0	0	0
214	1	306	218	-1	234	77	21.3	31	ABprapapaa	288	394	0	0		0	0	0	0	0
215	1	173	59	-1	301	339	9.4	34	MSaappp	291	-1795	0	0		0	0	0	0	0
216	1	167	179	-1	596	198	8.3	30	ABarapppaa	281	137	0	0		0	0	0	0	0
217	1	316	252	-1	105	162	15.6	37	Cpapa	384	0	0	0		0	0	0	0	0
218	1	268	178	-1	404	150	20.0	29	ABprapaaaa	294	-276	0	0		0	0	0	0	0
219	1	356	161	-1	464	213	17.8	26	MSppappp	220	349	0	0		0	0	0	0	0
220	1	315	318	-1	274	103	22.4	37	ABarppppa	452	0	0	0		0	0	0	0	0
221	1	265	121	-1	241	165	16.4	33	Epraa	337	-45	0	0		0	0	0	0	0
222	1	-1	27	-1	524	339	15.3	25	Nuc149_15_524_339	253	-762	0	0		0	0	0	0	0
223	1	208	113	-1	192	81	19.1	31	ABprapapap	-97	0	0	0		0	0	0	0	0
224	1	340	339	-1	645	274	19.0	32	ABalappap	315	77	0	0		0	0	0	0	0
225	1	341	155	-1	357	402	7.0	29	ABplpapapa	288	395	0	0		0	0	0	0	0
226	1	60	10	-1	580	247	4.6	26	ABarapaaaa	265	327	0	0		0	0	0	0	0
227	1	116	194	-1	501	227	23.4	31	ABarpapapa	298	-1131	0	0		0	0	0	0	0
228	1	147	133	-1	483	454	11.2	32	ABalppaapp	288	-350	0	0		0	0	0	0	0
229	1	199	225	-1	388	112	19.8	29	ABprapaaap	293	429	0	0		0	0	0	0	0
230	1	223	139	-1	313	405	9.2	29	ABplppaapa	117	0	0	0		0	0	0	0	0
231	0	314	-1	-1	424	95	13.8	26		235	796	0	0		0	0	0	0	0
232	1	213	176	-1	494	167	23.5	31	ABarpappap	315	1536	0	0		0	0	0	0	0
233	1	13	307	-1	471	177	17.2	29	ABprpaapaa	-167	0	0	0		0	0	0	0	0
234	1	132	53	-1	473	257	9.9	28	ABaraapppap	161	0	0	0		0	0	0	0	0
235	1	254	301	-1	453	246	22.9	28	ABarpaapap	195	981	0	0		0	0	0	0	0
236	1	342	91	-1	283	349	5.4	29	ABplpapppp	291	1051	0	0		0	0	0	0	0
237	1	178	303	-1	505	381	4.3	30	ABalpapaap	291	-130	0	0		0	0	0	0	0
238	1	311	279	-1	388	404	17.8	30	ABplpaappa	272	-995	0	0		0	0	0	0	0
239	1	141	76	-1	242	340	24.3	34	ABplapapaa	341	-894	0	0		0	0	0	0	0
240	1	8	106	-1	503	243	13.5	28	MSpaapaa	-160	0	0	0		0	0	0	0	0
241	1	17	16	-1	391	410	9.2	28	ABplpapaaa	283	-291	0	0		0	0	0	0	0
242	0	261	-1	-1	406	217	14.8	28		234	386	0	0		0	0	0	0	0
243	1	187	342	-1	293	211	12.3	34	Earpp	334	287	0	0		0	0	0	0	0
244	1	104	173	-1	523	250	10.1	26	ABaraapppaa	209	-480	0	0		0	0	0	0	0
245	1	97	70	-1	324	391	6.7	30	ABplpapapp	261	-827	0	0		0	0	0	0	0
246	1	321	281	-1	402	416	21.7	31	ABalppppppp	314	-44	0	0		0	0	0	0	0
247	1	279	138	-1	326	422	19.4	32	ABplaapppa	-144	0	0	0		0	0	0	0	0
248	1	182	295	-1	551	319	23.0	28	ABarpaaaap	64	0	0	0		0	0	0	0	0
249	1	140	164	-1	645	236	8.7	25	ABalaapaaa	211	624	0	0		0	0	0	0	0
250	1	189	353	-1	199	368	21.5	33	ABplapappa	298	630	0	0		0	0	0	0	0
251	1	44	357	-1	135	245	5.0	28	Cpppap	42	0	0	0		0	0	0	0	0
252	1	330	251	-1	468	375	12.0	27	MSapapaa	267	1039	0	0		0	0	0	0	0
253	1	335	62	-1	560	376	12.8	29	MSapaaaa	331	0	0	0		0	0	0	0	0
254	1	247	93	-1	413	372	11.7	29	MSapaapp	280	-216	0	0		0	0	0	0	0
255	1	107	317	-1	294	257	11.5	33	Ealpp	328	244	0	0		0	0	0	0	0
256	1	338	249	-1	361	298	23.8	32	ABarppaaaa	252	256	0	0		0	0	0	0	0
257	1	171	145	-1	417	297	14.1	28	MSaaappp	251	-725	0	0		0	0	0	0	0
258	1	150	277	-1	369	360	5.8	24	Nuc148_5_371_357	238	-276	0	0		0	0	0	0	0
259	1	280	171	-1	546	349	25.3	31	ABplaaaaaa	300	502	0	0		0	0	0	0	0
260	1	155	256	-1	404	162	24.4	34	ABarpapppp	328	-1094	0	0		0	0	0	0	0
261	1	346	350	-1	333	85	9.8	33	ABprppappa	319	-390	0	0		0	0	0	0	0
262	1	15	204	-1	423	439	17.2	30	ABplpaapap	255	0	0	0		0	0	0	0	0
263	1	64	48	-1	444	111	8.1	31	ABarappapp	575	0	0	0		0	0	0	0	0
264	1	7	34	-1	422	155	12.4	32	MSpppap	191	0	0	0		0	0	0	0	0
265	1	204	152	-1	520	232	5.0	28	ABarapapaa	269	949	0	0		0	0	0	0	0
266	1	235	31	-1	572	177	17.8	30	ABpraapapa	272	-149	0	0		0	0	0	0	0
267	1	206	326	-1	197	290	6.5	30	Capppp	157	0	0	0		0	0	0	0	0
268	1	120	286	-1	154	365	14.5	29	ABplappapa	-14	0	0	0		0	0	0	0	0
269	1	331	343	-1	320	324	15.9	32	Daap	57	0	0	0		0	0	0	0	0
270	1	32	296	-1	520	342	4.4	29	ABalpaaapp	250	831	0	0		0	0	0	0	0
271	1	129	6	-1	290	238	22.5	33	ABarppaapp	333	172	0	0		0	0	0	0	0
272	1	87	24	-1	399	446	10.8	31	ABplpaaaap	20	0	0	0		0	0	0	0	0
273	1	214	344	-1	242	126	5.5	29	ABprpppapa	270	3	0	0		0	0	0	0	0
274	1	344	154	-1	250	363	5.1	28	ABplppppaa	-211	0	0	0		0	0	0	0	0
275	1	313	321	-1	428	327	23.0	31	ABplaaaapp	303	-581	0	0		0	0	0	0	0
276	1	300	141	-1	555	228	9.9	27	MSppaaap	209	-425	0	0		0	0	0	0	0
277	1	71	52	-1	213	114	8.4	28	ABprapppap	252	0	0	0		0	0	0	0	0
278	1	146	2	-1	409	371	23.4	30	ABplaaapap	308	509	0	0		0	0	0	0	0
279	1	63	75	-1	551	388	24.5	32	ABplaapaaa	119	0	0	0		0	0	0	0	0
280	1	27	130	-1	283	334	17.6	32	Dapa	327	38	0	0		0	0	0	0	0
281	1	11	266	-1	587	245	11.0	28	MSppaaaa	208	-81	0	0		0	0	0	0	0
282	1	201	359	-1	313	254	15.5	34	Ealap	329	-84	0	0		0	0	0	0	0
283	1	190	188	-1	564	256	24.7	31	ABarpapaaa	214	811	0	0		0	0	0	0	0
284	1	277	112	-1	456	287	17.1	33	MSpaaapp	333	213	0	0		0	0	0	0	0
285	1	337	289	-1	536	284	23.4	28	ABarpaaapa	271	-205	0	0		0	0	0	0	0
286	1	364	290	-1	289	85	8.3	30	ABprpppaaa	271	-893	0	0		0	0	0	0	0
287	1	365	259	-1	496	317	22.5	31	ABplaaaapap	12	0	0	0		0	0	0	0	0
288	1	276	71	-1	385	327	6.3	28	ABalpappppp	335	0	0	0		0	0	0	0	0
289	1	324	330	-1	184	117	22.5	32	ABarpppppa	317	-480	0	0		0	0	0	0	0
290	1	19	304	-1	587	278	21.1	29	ABalapppap	257	-167	0	0		0	0	0	0	0
291	1	158	257	-1	632	236	11.7	33	ABalaappap	335	273	0	0		0	0	0	0	0
292	1	165	216	-1	160	102	15.7	32	ABarpppppp	448	0	0	0		0	0	0	0	0
293	1	76	291	-1	432	322	4.1	28	ABalpappapp	229	75	0	0		0	0	0	0	0
294	1	354	248	-1	493	356	18.9	27	MSapappa	270	914	0	0		0	0	0	0	0
295	1	227	79	-1	109	323	12.3	30	ABplappapp	113	0	0	0		0	0	0	0	0
296	1	296	142	-1	149	233	9.9	35	Eplpp	349	-775	0	0		0	0	0	0	0
297	1	176	119	-1	266	159	4.2	31	ABprpppppp	292	-915	0	0		0	0	0	0	0
298	1	14	189	-1	617	247	18.6	30	Nuc121_20_611_255	385	0	0	0		0	0	0	0	0
299	1	21	169	-1	184	297	3.6	31	ABplpppppp	379	0	0	0		0	0	0	0	0
300	1	174	219	-1	247	335	9.5	30	Capaap	143	0	0	0		0	0	0	0	0
301	1	88	348	-1	338	289	10.9	32	Ealpa	328	702	0	0		0	0	0	0	0
302	1	363	358	-1	502	272	26.3	33	ABarpaapaaa	320	186	0	0		0	0	0	0	0
303	1	43	191	-1	634	376	17.1	28	ABalapaaaa	234	-1	0	0		0	0	0	0	0
304	1	195	83	-1	476	228	7.4	28	ABarapappa	66	0	0	0		0	0	0	0	0
305	1	209	242	-1	451	166	22.8	28	ABarpapppa	286	-210	0	0		0	0	0	0	0
306	1	215	140	-1	344	79	12.4	31	ABprppapap	310	336	0	0		0	0	0	0	0
307	1	68	224	-1	526	276	16.2	33	MSpaaaap	612	0	0	0		0	0	0	0	0
308	1	260	201	-1	450	202	22.4	32	ABarpapapp	270	429	0	0		0	0	0	0	0
309	1	252	43	-1	280	396	7.6	28	ABplppaapp	280	158	0	0		0	0	0	0	0
310	1	96	312	364	566	324	16.7	30	MSaaaaap	251	481	0	0		0	0	0	0	0
311	1	320	160	-1	625	326	16.8	26	ABalappaaa	319	0	0	0		0	0	0	0	0
312	1	355	264	-1	518	198	22.9	30	ABarpappaa	407	0	0	0		0	0	0	0	0
313	1	220	338	-1	589	195	21.3	34	ABpraapaap	331	616	0	0		0	0	0	0	0
314	1	238	137	-1	429	367	15.2	31	MSapapap	244	-899	0	0		0	0	0	0	0
315	1	22	220	-1	311	110	7.0	28	ABprppppaa	51	0	0	0		0	0	0	0	0
316	1	54	213	-1	429	335	19.1	30	MSapappp	254	-426	0	0		0	0	0	0	0
317	1	194	60	-1	315	359	22.4	31	ABplapaaap	310	631	0	0		0	0	0	0	0
318	1	278	190	-1	237	163	8.7	27	Cppapa	228	-390	0	0		0	0	0	0	0
319	1	334	335	-1	524	217	12.9	25	MSppapaa	213	1245	0	0		0	0	0	0	0
320	1	243	128	-1	488	140	9.6	33	ABprpaaaap	399	0	0	0		0	0	0	0	0
321	1	322	55	-1	561	173	6.4	30	ABarapppap	305	-121	0	0		0	0	0	0	0
322	1	20	136	-1	202	383	11.3	32	ABplppappp	324	333	0	0		0	0	0	0	0
323	1	258	217	-1	381	290	14.7	32	Ealaa	301	1193	0	0		0	0	0	0	0
324	1	224	262	-1	374	350	23.5	32	ABplaaappa	-223	0	0	0		0	0	0	0	0
325	1	302	124	-1	148	319	18.3	33	ABarppappp	333	101	0	0		0	0	0	0	0
326	1	312	148	-1	218	121	18.5	31	ABprappapa	310	356	0	0		0	0	0	0	0
327	1	286	292	-1	312	138	5.3	28	ABprpapppp	-409	0	0	0		0	0	0	0	0
328	1	110	323	-1	502	317	25.3	30	ABplaaaapaa	273	-221	0	0		0	0	0	0	0
329	1	248	327	-1	384	140	6.0	29	ABprpapapp	197	43	0	0		0	0	0	0	0
330	1	31	134	-1	260	393	20.4	32	ABplapaapp	304	-220	0	0		0	0	0	0	0
331	1	343	153	-1	316	183	6.4	29	MSpapppp	258	-723	0	0		0	0	0	0	0
332	1	40	214	-1	237	381	17.7	30	ABplappaaa	305	-25	0	0		0	0	0	0	0
333	1	290	118	-1	259	273	23.4	40	ABarppapa	288	0	0	0		0	0	0	0	0
334	1	65	51	-1	467	383	6.5	30	ABalpapapa	300	-231	0	0		0	0	0	0	0
335	1	186	195	-1	388	108	9.4	30	ABprppaapa	240	-642	0	0		0	0	0	0	0
336	1	350	336	-1	275	206	7.4	30	Z2	290	628	0	0		0	0	0	0	0
337	1	325	239	-1	348	239	22.6	33	ABarppaaap	330	-870	0	0		0	0	0	0	0
338	1	360	183	-1	485	233	3.7	28	Nuc147_4_487_241	264	-188	0	0		0	0	0	0	0
339	1	298	198	-1	347	104	7.3	29	ABprppaapp	-238	0	0	0		0	0	0	0	0
340	1	95	276	-1	358	420	22.2	31	ABplaappap	310	1616	0	0		0	0	0	0	0
341	1	289	361	-1	403	426	13.8	25	ABplpaaapp	304	0	0	0		0	0	0	0	0
342	1	29	87	-1	464	99	14.2	30	ABprpaappp	292	-977	0	0		0	0	0	0	0
343	1	301	282	-1	246	311	5.6	30	ABplpppppa	258	282	0	0		0	0	0	0	0
344	1	69	149	-1	258	236	15.5	35	Eplaa	230	0	0	0		0	0	0	0	0
345	1	270	182	-1	458	433	22.5	32	ABplaapapa	400	0	0	0		0	0	0	0	0
346	1	229	272	-1	339	138	24.5	33	ABarpppapa	-104	0	0	0		0	0	0	0	0
347	1	170	325	-1	103	173	10.0	32	Cpappd	325	-330	0	0		0	0	0	0	0
348	1	91	250	-1	211	169	13.1	35	Eprpa	356	80	0	0		0	0	0	0	0
349	1	273	265	-1	215	204	15.3	34	Eprap	341	802	0	0		0	0	0	0	0
350	1	200	332	-1	459	356	23.7	28	ABplaaapaa	240	-405	0	0		0	0	0	0	0
351	1	262	117	-1	243	90	7.4	27	ABprpppaap	255	405	0	0		0	0	0	0	0
352	0	251	-1	-1	458	290	23.3	28		-68	0	0	0		0	0	0	0	0
353	1	259	26	-1	196	329	24.2	33	ABplapapap	321	607	0	0		0	0	0	0	0
354	1	357	108	-1	308	280	6.1	30	Z3	254	95	0	0		0	0	0	0	0
355	1	185	184	-1	382	337	11.5	31	MSappaa	334	0	0	0		0	0	0	0	0
356	1	221	101	-1	455	246	4.7	26	ABarapapppa	238	465	0	0		0	0	0	0	0
357	1	48	255	-1	112	241	21.6	38	Caaap	385	-416	0	0		0	0	0	0	0
358	1	18	313	-1	474	449	19.5	34	ABalpppapp	322	950	0	0		0	0	0	0	0
359	1	239	263	-1	496	275	22.6	30	ABarpaapaap	281	0	0	0		0	0	0	0	0
360	0	124	-1	-1	179	310	7.4	23		53	0	0	0		0	0	0	0	0
361	0	358	-1	-1	307	415	16.0	22		-189	0	0	0		0	0	0	0	0
362	1	55	365	-1	485	252	3.3	25	ABarapapap	-7	0	0	0		0	0	0	0	0
363	1	359	363	-1	470	403	15.2	34	ABplpaapaa	111	0	0	0		0	0	0	0	0
364	1	361	221	-1	375	350	26.4	34	Nuc147_26_416_371	62	0	0	0		0	0	0	0	0
365	1	362	368	-1	536	245	22.4	30	ABarpapaap	-105	0	0	0		0	0	0	0	0
366	1	102	362	-1	492	158	4.9	28	ABarappapa	517	0	0	0		0	0	0	0	0
367	1	367	-1	-1	416	226	18.0	32	Earaa	327	671	0	0		0	0	0	0	0
