# Supplementary material for: The AP-2 Transcription Factor APTF-2 Is Required for Neuroblast and Epidermal Morphogenesis in Caenorhabditis elegans Embryogenesis
Source: PLoS Genet. 2016 May 13;12(5):e1006048. doi: 10.1371/journal.pgen.1006048 (PMC4866721; doi:10.1371/journal.pgen.1006048)
Supplement: S6 Text — (ZIP) [file pgen.1006048.s034.zip › nuclei/t149-nuclei]

1	1	26	11	-1	464	188	7.4	28	ABprpapaaa	248	0	0	0		0	0	0	0	0
2	1	278	235	-1	407	372	22.8	32	ABplaaapap	288	-483	0	0		0	0	0	0	0
3	1	14	158	-1	420	314	9.4	30	MSaapaaa	-24	0	0	0		0	0	0	0	0
4	1	37	111	-1	342	136	17.1	33	Dppa	333	509	0	0		0	0	0	0	0
5	1	168	8	-1	423	384	17.5	28	ABalppppppa	229	-200	0	0		0	0	0	0	0
6	1	271	350	-1	290	236	22.1	33	ABarppaapp	272	205	0	0		0	0	0	0	0
7	1	45	71	-1	537	321	7.1	30	ABalpaapapp	154	0	0	0		0	0	0	0	0
8	1	179	358	-1	389	249	4.5	28	MSpapapa	208	458	0	0		0	0	0	0	0
9	1	126	7	-1	338	226	4.5	32	MSpappa	112	0	0	0		0	0	0	0	0
10	1	226	105	-1	582	250	4.6	28	ABarapaaaa	263	1167	0	0		0	0	0	0	0
11	1	118	255	-1	616	354	7.8	28	ABaraaaaaa	284	624	0	0		0	0	0	0	0
12	1	100	192	-1	243	97	11.6	28	ABprapppaa	281	4	0	0		0	0	0	0	0
13	1	8	116	-1	565	163	11.7	28	ABpraaaapa	285	129	0	0		0	0	0	0	0
14	1	81	185	-1	628	347	20.4	26	Nuc148_21_627_349	243	0	0	0		0	0	0	0	0
15	1	151	5	-1	620	258	5.7	30	ABaraaappa	274	0	0	0		0	0	0	0	0
16	1	241	36	-1	390	410	9.3	29	ABplpapaaa	265	146	0	0		0	0	0	0	0
17	1	150	171	-1	352	414	10.5	29	ABplpapaap	280	166	0	0		0	0	0	0	0
18	1	1	143	-1	487	160	12.2	29	ABprpaaapa	245	411	0	0		0	0	0	0	0
19	1	196	33	-1	376	445	18.6	29	ABplaappaa	395	0	0	0		0	0	0	0	0
20	1	188	252	-1	197	240	14.0	35	Eplap	304	0	0	0		0	0	0	0	0
21	1	40	21	-1	467	204	11.4	28	MSppaapp	241	152	0	0		0	0	0	0	0
22	1	141	206	-1	500	357	7.4	29	ABalpappaa	231	0	0	0		0	0	0	0	0
23	1	44	70	-1	447	178	4.4	32	ABprpappaa	-49	0	0	0		0	0	0	0	0
24	1	272	110	-1	395	448	11.1	31	ABplpaaaap	2	0	0	0		0	0	0	0	0
25	1	209	126	-1	585	298	11.2	30	ABaraapaaa	123	0	0	0		0	0	0	0	0
26	1	353	147	-1	198	329	24.4	33	ABplapapap	312	-1125	0	0		0	0	0	0	0
27	1	222	338	-1	526	344	15.3	25	Nuc149_15_524_339	215	152	0	0		0	0	0	0	0
28	1	76	4	-1	375	212	6.8	29	MSpapapp	296	2	0	0		0	0	0	0	0
29	1	159	62	-1	500	163	8.3	33	ABarappppp	309	459	0	0		0	0	0	0	0
30	1	53	174	-1	209	219	9.8	34	Eplpa	336	-342	0	0		0	0	0	0	0
31	1	266	133	-1	572	184	17.7	30	ABpraapapa	253	115	0	0		0	0	0	0	0
32	1	32	43	-1	415	207	5.4	28	ABarapapppp	277	-850	0	0		0	0	0	0	0
33	1	18	93	-1	210	173	22.9	35	Cpaaap	345	-443	0	0		0	0	0	0	0
34	1	264	290	296	425	151	12.7	31	MSpppap	206	823	0	0		0	0	0	0	0
35	1	5	102	-1	504	304	9.9	31	ABaraapapa	47	0	0	0		0	0	0	0	0
36	1	55	59	-1	199	71	14.9	30	ABprapappa	116	0	0	0		0	0	0	0	0
37	1	155	38	-1	633	368	10.8	29	ABalaaaarl	211	0	0	0		0	0	0	0	0
38	1	205	253	-1	145	354	8.6	28	ABplappppa	231	261	0	0		0	0	0	0	0
39	1	12	187	-1	91	239	14.3	32	Caappd	305	89	0	0		0	0	0	0	0
40	1	115	56	-1	582	388	18.9	32	ABalapaapa	298	159	0	0		0	0	0	0	0
41	1	167	166	-1	391	283	5.3	26	MSaapapa	242	741	0	0		0	0	0	0	0
42	1	142	244	-1	132	320	6.7	29	ABplappppp	382	0	0	0		0	0	0	0	0
43	1	309	138	-1	276	397	7.7	29	ABplppaapp	265	528	0	0		0	0	0	0	0
44	1	19	354	-1	420	181	17.4	27	MSppppap	216	-735	0	0		0	0	0	0	0
45	1	152	311	-1	589	223	6.5	31	ABaraaappp	262	0	0	0		0	0	0	0	0
46	1	208	233	-1	456	329	15.4	30	MSaaapap	305	78	0	0		0	0	0	0	0
47	1	21	12	-1	278	111	6.7	30	ABprppppap	264	-274	0	0		0	0	0	0	0
48	1	263	127	-1	444	104	8.7	32	ABarappapp	289	-32	0	0		0	0	0	0	0
49	1	148	264	-1	473	140	18.4	31	ABprpaappa	14	0	0	0		0	0	0	0	0
50	1	169	200	-1	201	86	11.4	29	ABprapappp	-118	0	0	0		0	0	0	0	0
51	1	334	216	-1	465	380	6.4	29	ABalpapapa	704	0	0	0		0	0	0	0	0
52	1	277	22	-1	214	113	8.5	29	ABprapppap	77	0	0	0		0	0	0	0	0
53	1	234	112	-1	471	256	9.8	27	ABaraapppap	113	0	0	0		0	0	0	0	0
54	1	107	139	-1	548	185	8.6	32	ABarappppa	107	0	0	0		0	0	0	0	0
55	1	321	226	-1	565	174	6.4	30	ABarapppap	275	880	0	0		0	0	0	0	0
56	1	84	61	-1	555	267	5.6	28	ABarapaapa	283	249	0	0		0	0	0	0	0
57	1	72	25	-1	598	172	15.6	28	ABpraaaaap	237	0	0	0		0	0	0	0	0
58	1	33	130	-1	630	204	16.2	33	ABalaapapp	52	0	0	0		0	0	0	0	0
59	1	215	346	372	304	346	9.5	33	MSaappp	335	64	0	0		0	0	0	0	0
60	1	317	231	-1	311	359	22.4	30	ABplapaaap	303	95	0	0		0	0	0	0	0
61	1	122	9	-1	256	77	14.8	29	ABprappaap	39	0	0	0		0	0	0	0	0
62	1	253	367	-1	559	375	13.3	29	MSapaaaa	291	-489	0	0		0	0	0	0	0
63	1	17	87	-1	335	74	16.3	31	ABprapaapp	309	1020	0	0		0	0	0	0	0
64	1	157	195	-1	614	352	15.3	31	MSaaaaaa	251	81	0	0		0	0	0	0	0
65	1	108	209	-1	528	393	7.1	29	ABalpapaaa	264	220	0	0		0	0	0	0	0
66	1	201	359	-1	280	328	14.4	32	Capaaa	317	581	0	0		0	0	0	0	0
67	1	202	92	-1	567	283	17.2	30	MSpaaaaa	165	0	0	0		0	0	0	0	0
68	1	95	210	-1	153	106	11.8	29	ABprappapp	-232	0	0	0		0	0	0	0	0
69	1	86	352	-1	99	269	17.9	37	Caapa	365	461	0	0		0	0	0	0	0
70	1	245	17	-1	323	391	6.4	30	ABplpapapp	263	-511	0	0		0	0	0	0	0
71	1	288	46	-1	385	325	6.5	27	ABalpappppp	269	-229	0	0		0	0	0	0	0
72	1	58	79	-1	602	315	8.6	29	ABaraaapaa	277	-548	0	0		0	0	0	0	0
73	1	124	232	-1	253	292	18.1	36	Dapp	351	54	0	0		0	0	0	0	0
74	1	27	307	-1	456	313	10.9	30	ABaraapapp	173	0	0	0		0	0	0	0	0
75	1	279	13	-1	548	386	24.5	31	ABplaapaaa	319	395	0	0		0	0	0	0	0
76	1	239	308	-1	241	343	24.1	34	ABplapapaa	347	209	0	0		0	0	0	0	0
77	1	109	83	-1	365	154	10.5	29	MSpapppa	-105	0	0	0		0	0	0	0	0
78	1	41	98	-1	316	432	12.8	30	ABplppapaa	280	-195	0	0		0	0	0	0	0
79	1	295	148	-1	109	321	12.5	30	ABplappapp	287	-212	0	0		0	0	0	0	0
80	1	65	134	-1	610	238	14.5	32	ABalaapppa	232	0	0	0		0	0	0	0	0
81	1	158	283	-1	457	417	9.1	30	ABalppappa	-140	0	0	0		0	0	0	0	0
82	1	69	75	-1	446	152	8.6	29	ABprpapaap	226	0	0	0		0	0	0	0	0
83	1	304	73	-1	480	233	7.3	29	ABarapappa	362	0	0	0		0	0	0	0	0
84	1	147	49	-1	272	415	12.7	30	ABplppapap	84	0	0	0		0	0	0	0	0
85	1	121	161	-1	421	191	12.4	32	MSpppaa	319	496	0	0		0	0	0	0	0
86	1	39	162	-1	292	75	11.1	30	ABprppappp	279	-259	0	0		0	0	0	0	0
87	1	342	109	-1	469	100	14.7	30	ABprpaappp	344	0	0	0		0	0	0	0	0
88	1	120	150	-1	404	242	9.5	31	MSpapaap	79	0	0	0		0	0	0	0	0
89	1	28	152	-1	357	376	12.9	30	MSappap	300	460	0	0		0	0	0	0	0
90	1	99	313	-1	553	192	13.7	29	ABpraaapaa	200	0	0	0		0	0	0	0	0
91	1	236	1	-1	280	347	5.7	30	ABplpapppp	292	402	0	0		0	0	0	0	0
92	1	171	90	-1	311	325	23.6	30	ABplaaappp	246	76	0	0		0	0	0	0	0
93	1	254	82	-1	411	372	11.7	31	MSapaapp	253	147	0	0		0	0	0	0	0
94	1	16	288	-1	618	311	12.2	27	ABaraaaapa	261	59	0	0		0	0	0	0	0
95	1	180	368	-1	515	185	11.4	30	ABprpaaaaa	259	0	0	0		0	0	0	0	0
96	1	119	57	-1	581	275	13.6	30	ABaraappaa	276	-570	0	0		0	0	0	0	0
97	1	192	362	-1	91	225	6.4	30	Cpappv	307	-743	0	0		0	0	0	0	0
98	1	9	196	-1	431	432	13.4	31	ABplpaaapa	156	0	0	0		0	0	0	0	0
99	1	82	193	-1	253	404	10.6	30	ABplppappa	283	1787	0	0		0	0	0	0	0
100	1	22	277	-1	296	74	16.6	29	ABprappaaa	264	1144	0	0		0	0	0	0	0
101	1	356	53	-1	456	245	4.5	26	ABarapapppa	230	-1121	0	0		0	0	0	0	0
102	1	207	259	-1	126	276	6.8	29	Cppppa	294	-850	0	0		0	0	0	0	0
103	1	68	50	-1	332	198	23.8	35	ABarppaapa	344	1250	0	0		0	0	0	0	0
104	1	83	146	-1	402	382	6.4	32	ABplpappaa	90	0	0	0		0	0	0	0	0
105	1	140	45	-1	226	390	8.4	28	ABplpppaaa	268	0	0	0		0	0	0	0	0
106	1	240	2	-1	505	245	13.4	28	MSpaapaa	280	-498	0	0		0	0	0	0	0
107	1	186	173	-1	573	350	7.5	29	ABalpaapapa	286	724	0	0		0	0	0	0	0
108	1	354	304	-1	307	283	5.2	31	Z3	247	-531	0	0		0	0	0	0	0
109	1	178	135	-1	351	353	16.3	32	Daaa	314	1115	0	0		0	0	0	0	0
110	1	123	204	-1	520	456	16.1	30	ABalpppaap	269	114	0	0		0	0	0	0	0
111	1	111	371	-1	594	217	16.7	27	ABalaapppp	219	365	0	0		0	0	0	0	0
112	1	284	81	-1	454	284	16.8	33	MSpaaapp	333	475	0	0		0	0	0	0	0
113	1	223	194	-1	191	81	19.2	30	ABprapapap	302	677	0	0		0	0	0	0	0
114	1	194	66	186	190	343	6.1	32	ABplpppapa	2	0	0	0		0	0	0	0	0
115	1	128	257	-1	651	342	15.4	29	ABalaaapar	165	0	0	0		0	0	0	0	0
116	1	3	155	-1	493	407	24.3	34	ABplaapaap	333	38	0	0		0	0	0	0	0
117	1	351	197	-1	246	88	7.5	28	ABprpppaap	282	-248	0	0		0	0	0	0	0
118	1	333	120	328	264	274	22.8	39	ABarppapa	299	1422	0	0		0	0	0	0	0
119	1	297	19	-1	261	161	4.1	30	ABprpppppp	296	-14	0	0		0	0	0	0	0
120	1	213	125	-1	185	236	21.9	37	Caaaa	375	207	0	0		0	0	0	0	0
121	1	221	360	-1	243	166	16.2	33	Epraa	338	86	0	0		0	0	0	0	0
122	1	80	335	-1	372	179	20.2	34	MSppppp	341	-346	0	0		0	0	0	0	0
123	1	189	222	-1	390	363	18.2	28	MSapppaa	188	394	0	0		0	0	0	0	0
124	1	325	230	-1	148	318	18.1	32	ABarppappp	325	886	0	0		0	0	0	0	0
125	1	125	309	-1	387	243	23.2	33	ABarpaappp	319	1376	0	0		0	0	0	0	0
126	1	42	261	-1	476	137	14.8	28	ABprpaapap	102	0	0	0		0	0	0	0	0
127	1	134	151	-1	592	184	11.3	30	ABpraaaaaa	121	0	0	0		0	0	0	0	0
128	1	320	122	-1	494	131	9.6	31	ABprpaaaap	101	0	0	0		0	0	0	0	0
129	1	143	339	-1	119	142	21.0	35	Cpaapp	353	-31	0	0		0	0	0	0	0
130	1	280	331	-1	282	336	17.7	34	Dapa	327	-1465	0	0		0	0	0	0	0
131	1	129	227	-1	506	223	8.9	24	MSppaapa	202	63	0	0		0	0	0	0	0
132	1	212	326	-1	343	166	14.8	33	Dpap	294	311	0	0		0	0	0	0	0
133	1	228	189	-1	481	450	10.6	32	ABalppaapp	259	329	0	0		0	0	0	0	0
134	1	330	324	-1	257	396	20.4	32	ABplapaapp	320	237	0	0		0	0	0	0	0
135	1	49	302	-1	154	294	12.3	29	Capppa	289	131	0	0		0	0	0	0	0
136	1	322	198	-1	201	381	11.4	32	ABplppappp	296	566	0	0		0	0	0	0	0
137	1	314	374	-1	430	367	14.7	29	MSapapap	219	-272	0	0		0	0	0	0	0
138	1	247	306	-1	324	420	19.3	32	ABplaapppa	310	182	0	0		0	0	0	0	0
139	1	230	89	-1	313	408	9.4	30	ABplppaapa	80	0	0	0		0	0	0	0	0
140	1	306	199	-1	344	78	12.3	31	ABprppapap	334	0	0	0		0	0	0	0	0
141	1	276	104	-1	555	228	10.1	26	MSppaaap	268	-422	0	0		0	0	0	0	0
142	1	296	136	-1	151	232	9.7	34	Eplpp	338	1007	0	0		0	0	0	0	0
143	1	43	361	-1	580	308	24.0	31	ABarpaaaaa	288	651	0	0		0	0	0	0	0
144	1	103	268	-1	399	86	12.4	33	ABprppapaa	311	36	0	0		0	0	0	0	0
145	1	257	84	-1	415	298	14.1	28	MSaaappp	277	0	0	0		0	0	0	0	0
146	1	66	132	-1	539	168	20.6	31	ABpraapapp	266	113	0	0		0	0	0	0	0
147	1	173	86	-1	172	356	18.5	32	ABplapappp	320	-271	0	0		0	0	0	0	0
148	1	326	280	-1	216	122	18.4	31	ABprappapa	513	0	0	0		0	0	0	0	0
149	1	344	273	-1	257	239	15.0	35	Eplaa	352	573	0	0		0	0	0	0	0
150	1	89	100	-1	159	335	10.7	29	ABplapppap	258	0	0	0		0	0	0	0	0
151	1	127	52	-1	230	347	6.6	29	ABplppppap	258	-763	0	0		0	0	0	0	0
152	1	265	131	-1	522	230	5.2	29	ABarapapaa	-29	0	0	0		0	0	0	0	0
153	1	331	177	-1	315	182	6.2	29	MSpapppp	93	0	0	0		0	0	0	0	0
154	1	274	242	-1	247	366	4.8	28	ABplppppaa	251	-200	0	0		0	0	0	0	0
155	1	225	91	-1	357	399	7.2	28	ABplpapapa	283	377	0	0		0	0	0	0	0
156	1	187	16	-1	360	161	5.6	31	ABprpapppa	284	200	0	0		0	0	0	0	0
157	1	23	153	-1	227	283	8.6	35	Capap	346	173	0	0		0	0	0	0	0
158	1	200	363	-1	555	356	4.8	29	ABalpaaapa	276	679	0	0		0	0	0	0	0
159	1	199	287	-1	557	393	5.6	28	ABalpaaaap	220	204	0	0		0	0	0	0	0
160	1	311	224	-1	631	329	17.3	25	ABalappaaa	204	-630	0	0		0	0	0	0	0
161	1	219	254	-1	462	213	17.6	27	MSppappp	234	339	0	0		0	0	0	0	0
162	1	-1	167	-1	550	424	13.1	26	Nuc150_13_550_424	235	-1181	0	0		0	0	0	0	0
163	1	71	211	-1	528	136	17.5	32	ABpraaappp	323	-16	0	0		0	0	0	0	0
164	1	249	163	-1	648	240	8.9	24	ABalaapaaa	189	-630	0	0		0	0	0	0	0
165	1	62	172	-1	535	446	11.5	30	ABalppaaap	290	912	0	0		0	0	0	0	0
166	1	160	29	-1	645	305	11.1	32	ABalaaaarr	169	0	0	0		0	0	0	0	0
167	1	144	101	-1	425	254	5.6	30	MSpapaaa	229	0	0	0		0	0	0	0	0
168	1	170	94	-1	522	424	21.8	31	ABalapappp	116	0	0	0		0	0	0	0	0
169	1	299	270	-1	186	294	4.2	30	ABplpppppp	274	541	0	0		0	0	0	0	0
170	1	60	218	-1	284	152	6.9	29	ABprpppppa	245	103	0	0		0	0	0	0	0
171	1	259	190	-1	540	349	25.4	32	ABplaaaaaa	309	98	0	0		0	0	0	0	0
172	1	172	182	-1	154	168	24.4	35	Cpaapa	358	794	0	0		0	0	0	0	0
173	1	244	201	-1	520	256	10.1	27	ABaraapppaa	142	0	0	0		0	0	0	0	0
174	1	182	24	-1	293	140	11.2	34	Cppaa	-36	0	0	0		0	0	0	0	0
175	1	63	271	-1	613	301	20.5	30	ABalapppaa	307	457	0	0		0	0	0	0	0
176	1	232	320	-1	490	171	23.4	30	ABarpappap	299	932	0	0		0	0	0	0	0
177	1	191	353	-1	551	439	16.4	32	ABalpppaaa	-61	0	0	0		0	0	0	0	0
178	1	218	124	-1	403	149	20.6	29	ABprapaaaa	275	704	0	0		0	0	0	0	0
179	1	216	103	-1	601	199	7.9	29	ABarapppaa	253	0	0	0		0	0	0	0	0
180	1	177	225	317	326	298	20.3	33	MSapppp	247	110	0	0		0	0	0	0	0
181	1	154	145	-1	591	381	7.3	29	ABalpaaaaa	249	646	0	0		0	0	0	0	0
182	1	345	356	-1	457	431	22.5	31	ABplaapapa	290	1033	0	0		0	0	0	0	0
183	1	338	337	-1	487	232	3.7	29	Nuc147_4_487_241	127	0	0	0		0	0	0	0	0
184	1	355	10	-1	380	336	11.4	30	MSappaa	-97	0	0	0		0	0	0	0	0
185	1	73	265	-1	624	395	13.8	30	ABalaaapal	285	578	0	0		0	0	0	0	0
186	1	52	228	-1	508	140	20.7	27	ABpraappaa	253	719	0	0		0	0	0	0	0
187	1	87	208	-1	589	236	20.4	30	ABalappppa	312	0	0	0		0	0	0	0	0
188	1	283	221	-1	566	258	24.7	30	ABarpapaaa	299	329	0	0		0	0	0	0	0
189	1	298	334	-1	619	257	18.6	31	Nuc121_20_611_255	291	898	0	0		0	0	0	0	0
190	1	318	55	-1	243	159	9.3	30	Cppapa	-127	0	0	0		0	0	0	0	0
191	1	303	322	-1	630	382	17.2	29	ABalapaaaa	226	-311	0	0		0	0	0	0	0
192	1	176	165	-1	474	268	7.4	25	ABarapaappp	201	169	0	0		0	0	0	0	0
193	1	77	357	-1	367	84	19.7	28	ABprapaapa	263	-184	0	0		0	0	0	0	0
194	1	227	42	-1	499	229	23.4	30	ABarpapapa	286	435	0	0		0	0	0	0	0
195	1	335	67	-1	393	109	9.4	29	ABprppaapa	245	-318	0	0		0	0	0	0	0
196	1	6	276	-1	164	185	4.6	31	Cpppaa	317	-1150	0	0		0	0	0	0	0
197	1	195	30	-1	496	334	14.0	31	MSaaapaa	303	-464	0	0		0	0	0	0	0
198	1	339	48	-1	351	109	7.1	29	ABprppaapp	281	1216	0	0		0	0	0	0	0
199	1	67	68	-1	543	316	11.4	31	ABaraapaap	309	-154	0	0		0	0	0	0	0
200	1	101	137	-1	499	118	13.2	30	ABprpaaapp	299	257	0	0		0	0	0	0	0
201	1	308	323	-1	448	206	22.4	33	ABarpapapp	327	-318	0	0		0	0	0	0	0
202	1	189	303	-1	371	344	18.9	28	MSapppap	226	-861	0	0		0	0	0	0	0
203	1	102	3	-1	191	389	15.5	29	ABplappaap	16	0	0	0		0	0	0	0	0
204	1	262	236	-1	425	439	17.4	30	ABplpaapap	925	0	0	0		0	0	0	0	0
205	1	92	217	-1	548	162	16.8	30	ABpraaappa	240	419	0	0		0	0	0	0	0
206	1	31	300	-1	397	160	16.4	32	Dpaa	307	48	0	0		0	0	0	0	0
207	1	93	266	-1	149	174	9.3	34	Eprpp	341	-79	0	0		0	0	0	0	0
208	1	59	64	-1	543	137	13.4	31	ABpraaaapp	-21	0	0	0		0	0	0	0	0
209	1	46	157	-1	348	434	13.6	32	ABplppaaaa	286	-159	0	0		0	0	0	0	0
210	1	193	238	-1	544	268	12.9	31	ABaraappap	120	0	0	0		0	0	0	0	0
211	1	38	212	-1	430	103	18.2	32	ABpraapppa	267	137	0	0		0	0	0	0	0
212	1	97	202	-1	444	392	22.3	31	ABplaapapp	293	181	0	0		0	0	0	0	0
213	1	316	340	-1	426	333	18.5	30	MSapappp	299	907	0	0		0	0	0	0	0
214	1	332	99	-1	237	379	17.1	31	ABplappaaa	-212	0	0	0		0	0	0	0	0
215	1	4	58	-1	543	272	8.8	26	ABaraaapapp	252	456	0	0		0	0	0	0	0
216	1	292	115	-1	163	97	15.6	31	ABarpppppp	315	1000	0	0		0	0	0	0	0
217	1	323	258	-1	377	286	15.2	34	Ealaa	-157	0	0	0		0	0	0	0	0
218	1	214	285	-1	232	80	21.3	31	ABprapapaa	296	-114	0	0		0	0	0	0	0
219	1	300	294	-1	242	336	9.4	31	Capaap	298	-178	0	0		0	0	0	0	0
220	1	315	39	-1	314	112	7.1	28	ABprppppaa	46	0	0	0		0	0	0	0	0
221	1	364	366	-1	368	351	24.9	26	Nuc147_26_416_371	97	0	0	0		0	0	0	0	0
222	1	131	37	-1	180	105	8.0	27	ABprappppa	266	-1157	0	0		0	0	0	0	0
223	1	136	54	-1	494	190	4.5	27	ABarappaap	231	-1109	0	0		0	0	0	0	0
224	1	307	97	-1	524	281	16.0	33	MSpaaaap	12	0	0	0		0	0	0	0	0
225	1	229	301	-1	389	114	19.7	30	ABprapaaap	287	772	0	0		0	0	0	0	0
226	1	161	181	-1	474	350	10.4	25	MSapaapa	202	649	0	0		0	0	0	0	0
227	1	165	341	-1	428	336	13.6	25	MSaaappa	346	0	0	0		0	0	0	0	0
228	1	48	168	-1	190	292	12.9	30	Cappap	265	212	0	0		0	0	0	0	0
229	1	94	247	-1	440	410	5.6	31	ABalppapap	54	0	0	0		0	0	0	0	0
230	1	156	312	-1	584	294	6.8	28	ABaraaapapa	-20	0	0	0		0	0	0	0	0
231	1	166	76	-1	419	426	8.4	29	ABalppappp	-88	0	0	0		0	0	0	0	0
232	1	116	47	-1	332	323	5.5	30	MSaappa	219	0	0	0		0	0	0	0	0
233	1	184	23	-1	620	287	7.3	29	ABaraaaaap	-64	0	0	0		0	0	0	0	0
234	1	146	35	-1	378	448	15.5	32	ABplpaappp	314	-642	0	0		0	0	0	0	0
235	1	29	315	-1	355	291	5.6	29	MSaapapp	-50	0	0	0		0	0	0	0	0
236	1	132	248	-1	439	352	5.7	29	ABalpapapp	-280	0	0	0		0	0	0	0	0
237	1	56	272	-1	319	361	5.2	30	ABplpapppa	274	305	0	0		0	0	0	0	0
238	1	2	183	-1	629	219	9.2	32	ABalaapaap	13	0	0	0		0	0	0	0	0
239	1	337	154	-1	349	235	23.1	33	ABarppaaap	330	-1129	0	0		0	0	0	0	0
240	1	163	95	-1	93	272	9.4	30	Caappv	248	98	0	0		0	0	0	0	0
241	1	24	108	-1	272	195	23.3	34	Cpaaaa	285	404	0	0		0	0	0	0	0
242	1	305	106	-1	454	171	22.4	30	ABarpapppa	267	452	0	0		0	0	0	0	0
243	1	133	26	-1	277	412	16.4	34	ABplaapppp	130	0	0	0		0	0	0	0	0
244	0	231	-1	-1	425	97	13.9	25		193	-151	0	0		0	0	0	0	0
245	1	85	180	-1	655	295	16.2	34	ABalaaappl	195	0	0	0		0	0	0	0	0
246	1	149	278	-1	227	334	15.1	32	Cappaa	-142	0	0	0		0	0	0	0	0
247	1	70	297	-1	189	135	6.1	28	ABprappppp	28	0	0	0		0	0	0	0	0
248	1	294	364	-1	491	359	18.4	27	MSapappa	225	632	0	0		0	0	0	0	0
249	1	256	345	-1	356	298	23.5	31	ABarppaaaa	299	576	0	0		0	0	0	0	0
250	1	348	240	-1	210	168	13.1	35	Eprpa	71	0	0	0		0	0	0	0	0
251	1	252	292	-1	468	376	11.9	28	MSapapaa	267	-838	0	0		0	0	0	0	0
252	1	217	144	318	112	160	15.9	34	Cpapa	327	-632	0	0		0	0	0	0	0
253	1	162	269	-1	579	357	21.2	31	ABalapapap	304	349	0	0		0	0	0	0	0
254	1	135	118	-1	436	264	10.0	28	ABaraapppp	269	357	0	0		0	0	0	0	0
255	1	357	160	-1	116	237	22.2	38	Caaap	11	0	0	0		0	0	0	0	0
256	1	260	205	-1	406	159	24.3	34	ABarpapppp	340	-238	0	0		0	0	0	0	0
257	1	291	263	-1	626	233	12.1	33	ABalaappap	315	1273	0	0		0	0	0	0	0
258	1	104	96	-1	612	258	23.5	35	ABpraapaaa	44	0	0	0		0	0	0	0	0
259	1	287	295	-1	493	315	22.8	33	ABplaaaapap	330	621	0	0		0	0	0	0	0
260	1	117	80	-1	395	165	4.3	32	ABprpappap	276	43	0	0		0	0	0	0	0
261	1	137	170	-1	484	398	19.4	32	ABalppppap	306	285	0	0		0	0	0	0	0
262	1	324	260	-1	375	347	22.6	32	ABplaaappa	320	-136	0	0		0	0	0	0	0
263	1	359	291	-1	497	270	23.2	30	ABarpaapaap	271	855	0	0		0	0	0	0	0
264	1	312	219	-1	521	200	22.7	31	ABarpappaa	224	-1161	0	0		0	0	0	0	0
265	1	349	74	-1	221	205	14.4	33	Eprap	315	301	0	0		0	0	0	0	0
266	1	281	299	-1	590	246	11.2	27	MSppaaaa	-65	0	0	0		0	0	0	0	0
267	1	57	333	-1	320	81	21.8	32	ABarpppaap	319	584	0	0		0	0	0	0	0
268	1	183	184	-1	600	398	16.6	31	ABalapaaap	280	-137	0	0		0	0	0	0	0
269	1	139	220	-1	535	391	18.6	30	ABalapappa	247	0	0	0		0	0	0	0	0
270	1	96	332	-1	586	412	7.7	29	ABalpaappa	38	0	0	0		0	0	0	0	0
271	1	204	279	-1	223	195	4.5	32	Cppapp	326	-10	0	0		0	0	0	0	0
272	1	346	188	-1	339	138	24.5	33	ABarpppapa	315	-1022	0	0		0	0	0	0	0
273	1	114	141	-1	414	142	7.7	31	ABprpapapa	296	-200	0	0		0	0	0	0	0
274	1	113	203	-1	580	430	13.8	30	ABalaaaalp	113	0	0	0		0	0	0	0	0
275	1	25	365	-1	515	225	17.5	29	MSppappa	444	0	0	0		0	0	0	0	0
276	1	340	316	-1	359	420	22.2	32	ABplaappap	311	793	0	0		0	0	0	0	0
277	1	258	234	-1	373	359	5.8	24	Nuc148_5_371_357	239	388	0	0		0	0	0	0	0
278	1	35	44	-1	459	394	17.4	32	ABalpppppa	298	107	0	0		0	0	0	0	0
279	1	238	140	-1	387	405	18.1	30	ABplpaappa	300	-28	0	0		0	0	0	0	0
280	1	47	223	-1	345	224	15.8	34	Earap	340	830	0	0		0	0	0	0	0
281	1	246	245	-1	404	417	21.5	31	ABalppppppp	330	0	0	0		0	0	0	0	0
282	1	343	32	-1	245	310	5.5	30	ABplpppppa	265	-45	0	0		0	0	0	0	0
283	1	110	330	-1	453	168	15.1	28	MSppppaa	274	548	0	0		0	0	0	0	0
284	1	98	215	-1	558	222	5.0	26	ABarapaaap	233	904	0	0		0	0	0	0	0
285	0	242	-1	-1	404	215	14.7	29		218	78	0	0		0	0	0	0	0
286	1	268	213	-1	148	363	14.8	30	ABplappapa	401	0	0	0		0	0	0	0	0
287	1	138	77	164	596	351	11.5	30	ABalpaapaa	453	0	0	0		0	0	0	0	0
288	1	78	286	-1	489	280	19.0	32	MSpaaapa	300	385	0	0		0	0	0	0	0
289	1	285	267	-1	533	282	23.4	27	ABarpaaapa	275	47	0	0		0	0	0	0	0
290	1	286	343	-1	288	83	8.4	30	ABprpppaaa	277	302	0	0		0	0	0	0	0
291	1	293	27	-1	427	318	3.8	29	ABalpappapp	250	77	0	0		0	0	0	0	0
292	1	327	179	-1	316	137	5.5	29	ABprpapppp	-24	0	0	0		0	0	0	0	0
293	1	36	169	-1	464	427	12.5	34	ABplpaaaaa	329	407	0	0		0	0	0	0	0
294	1	211	207	-1	413	284	23.1	34	ABarpaappa	269	135	0	0		0	0	0	0	0
295	1	248	246	-1	549	319	23.3	28	ABarpaaaap	281	1171	0	0		0	0	0	0	0
296	1	270	348	-1	522	336	4.4	29	ABalpaaapp	184	0	0	0		0	0	0	0	0
297	1	106	51	-1	485	451	16.3	33	ABalpppapa	279	664	0	0		0	0	0	0	0
298	1	61	40	-1	521	182	14.3	29	ABpraaapap	296	546	0	0		0	0	0	0	0
299	1	51	327	-1	300	154	18.0	37	Dppp	369	-547	0	0		0	0	0	0	0
300	1	50	65	-1	547	429	8.5	32	ABalpaappp	273	589	0	0		0	0	0	0	0
301	1	235	60	-1	451	249	23.0	32	ABarpaapap	326	-310	0	0		0	0	0	0	0
302	1	30	250	-1	174	291	23.6	33	ABarppappa	337	-647	0	0		0	0	0	0	0
303	1	237	72	-1	501	378	4.5	30	ABalpapaap	289	439	0	0		0	0	0	0	0
304	1	290	249	-1	586	282	21.1	28	ABalapppap	275	-793	0	0		0	0	0	0	0
305	0	181	-1	-1	656	246	12.9	23		187	0	0	0		0	0	0	0	0
306	1	174	251	-1	534	198	5.4	28	ABarappaaa	224	-307	0	0		0	0	0	0	0
307	1	233	241	-1	475	178	17.1	29	ABprpaapaa	137	0	0	0		0	0	0	0	0
308	1	198	20	-1	494	354	24.3	32	ABplaaaaap	323	1506	0	0		0	0	0	0	0
309	1	185	123	-1	295	157	23.2	33	ABarpppapp	13	0	0	0		0	0	0	0	0
310	1	7	282	-1	553	219	21.4	29	ABalappppp	-77	0	0	0		0	0	0	0	0
311	1	210	41	-1	384	287	10.6	31	MSaapaap	295	0	0	0		0	0	0	0	0
312	1	310	129	-1	540	327	17.6	26	MSaaaaapp	195	165	0	0		0	0	0	0	0
313	1	358	149	-1	469	449	19.3	34	ABalpppapp	336	-568	0	0		0	0	0	0	0
314	1	203	191	-1	566	419	20.5	33	ABalapaapp	336	583	0	0		0	0	0	0	0
315	1	153	325	-1	507	407	16.3	30	ABalppppaa	289	165	0	0		0	0	0	0	0
316	1	206	14	-1	172	335	14.2	29	ABplapppaa	293	-312	0	0		0	0	0	0	0
317	1	255	119	-1	295	258	11.3	34	Ealpp	-141	0	0	0		0	0	0	0	0
318	1	220	175	-1	277	102	22.6	37	ABarppppa	359	103	0	0		0	0	0	0	0
319	1	11	117	-1	604	411	11.5	31	ABalaaaala	267	99	0	0		0	0	0	0	0
320	1	112	142	-1	183	371	8.5	28	ABplpppaap	280	1226	0	0		0	0	0	0	0
321	1	275	275	-1	425	326	22.6	32	ABplaaaapp	301	315	0	0		0	0	0	0	0
322	1	15	298	-1	342	345	22.4	30	ABplapaaaa	319	0	0	0		0	0	0	0	0
323	1	328	229	-1	490	321	25.3	28	ABplaaaapaa	276	1272	0	0		0	0	0	0	0
324	1	64	281	-1	479	350	4.6	26	ABalpappapa	246	747	0	0		0	0	0	0	0
325	1	347	344	-1	103	176	10.1	33	Cpappd	318	-491	0	0		0	0	0	0	0
326	1	267	336	-1	198	292	7.1	29	Capppp	278	481	0	0		0	0	0	0	0
327	1	329	113	-1	386	144	6.3	29	ABprpapapp	255	985	0	0		0	0	0	0	0
328	1	74	305	-1	382	77	15.6	32	ABpraapppp	175	0	0	0		0	0	0	0	0
329	1	190	178	-1	379	120	23.6	30	ABarpppaaa	299	-637	0	0		0	0	0	0	0
330	1	289	351	-1	187	115	23.2	32	ABarpppppa	306	180	0	0		0	0	0	0	0
331	1	175	78	-1	501	431	7.4	29	ABalppapaa	291	581	0	0		0	0	0	0	0
332	1	350	34	-1	454	354	23.3	27	ABplaaapaa	243	0	0	0		0	0	0	0	0
333	1	79	28	-1	461	255	13.5	32	MSpaapap	-14	0	0	0		0	0	0	0	0
334	1	90	329	-1	455	122	20.6	33	ABpraappap	303	0	0	0		0	0	0	0	0
335	1	319	314	-1	523	219	13.0	22	MSppapaa	128	0	0	0		0	0	0	0	0
336	1	336	355	-1	274	207	7.4	31	Z2	288	-8	0	0		0	0	0	0	0
337	1	13	319	-1	480	321	19.0	30	MSaaaapp	290	295	0	0		0	0	0	0	0
338	1	313	107	-1	591	199	21.3	35	ABpraapaap	338	-360	0	0		0	0	0	0	0
339	1	224	176	-1	651	283	19.5	31	ABalappap	317	-828	0	0		0	0	0	0	0
340	0	10	-1	-1	629	197	13.4	25		248	-732	0	0		0	0	0	0	0
341	1	75	347	-1	292	394	22.4	31	ABplapaapa	294	-450	0	0		0	0	0	0	0
342	1	243	85	-1	298	211	12.1	33	Earpp	324	-1238	0	0		0	0	0	0	0
343	1	269	237	-1	323	325	16.7	32	Daap	323	-1018	0	0		0	0	0	0	0
344	1	273	128	373	244	127	5.4	30	ABprpppapa	263	9	0	0		0	0	0	0	0
345	1	145	88	-1	447	305	6.4	28	ABalpappppa	229	670	0	0		0	0	0	0	0
346	1	91	349	-1	153	279	4.7	28	Cppppp	85	0	0	0		0	0	0	0	0
347	1	176	15	-1	516	270	5.4	26	ABarapaappa	-148	0	0	0		0	0	0	0	0
348	1	301	310	-1	337	286	10.5	31	Ealpa	312	1244	0	0		0	0	0	0	0
349	1	20	262	-1	510	376	12.1	28	MSapaaap	-46	0	0	0		0	0	0	0	0
350	1	261	31	-1	334	83	9.5	31	ABprppappa	-64	0	0	0		0	0	0	0	0
351	1	197	256	-1	474	322	7.3	28	ABalpapppa	256	758	0	0		0	0	0	0	0
352	1	34	239	-1	451	121	11.4	31	ABprppaaaa	199	0	0	0		0	0	0	0	0
353	1	250	69	-1	193	369	21.4	33	ABplapappa	335	257	0	0		0	0	0	0	0
354	1	164	156	-1	342	228	11.0	34	Earpa	281	0	0	0		0	0	0	0	0
355	1	105	63	-1	649	278	13.2	30	ABalaaappr	275	9	0	0		0	0	0	0	0
356	1	54	293	-1	482	211	14.7	26	MSppapap	255	2179	0	0		0	0	0	0	0
357	1	251	121	-1	132	242	4.7	29	Cpppap	293	289	0	0		0	0	0	0	0
358	1	302	214	-1	501	273	26.1	31	ABarpaapaaa	85	0	0	0		0	0	0	0	0
359	1	282	114	-1	314	252	15.4	34	Ealap	345	988	0	0		0	0	0	0	0
360	1	88	274	-1	520	312	19.6	32	MSaaaapa	275	455	0	0		0	0	0	0	0
361	1	341	321	-1	403	437	14.2	25	ABplpaaapp	186	0	0	0		0	0	0	0	0
362	1	366	18	-1	495	154	5.5	31	ABarappapa	356	0	0	0		0	0	0	0	0
363	1	363	369	-1	470	402	14.8	34	ABplpaapaa	120	0	0	0		0	0	0	0	0
364	1	310	159	-1	592	322	15.8	27	MSaaaaapa	170	0	0	0		0	0	0	0	0
365	1	362	375	-1	482	253	3.5	22	ABarapapap	-48	0	0	0		0	0	0	0	0
366	0	360	-1	-1	177	309	7.5	25		274	0	0	0		0	0	0	0	0
367	0	361	-1	-1	305	418	15.8	22		153	0	0	0		0	0	0	0	0
368	1	365	342	-1	532	238	21.6	28	ABarpapaap	-105	0	0	0		0	0	0	0	0
