# Supplementary material for: The AP-2 Transcription Factor APTF-2 Is Required for Neuroblast and Epidermal Morphogenesis in Caenorhabditis elegans Embryogenesis
Source: PLoS Genet. 2016 May 13;12(5):e1006048. doi: 10.1371/journal.pgen.1006048 (PMC4866721; doi:10.1371/journal.pgen.1006048)
Supplement: S6 Text — (ZIP) [file pgen.1006048.s034.zip › nuclei/t150-nuclei]

1	1	91	130	-1	280	351	4.9	29	ABplpapppp	277	198	0	0		0	0	0	0	0
2	1	106	25	-1	499	244	12.8	28	MSpaapaa	275	1449	0	0		0	0	0	0	0
3	1	203	262	-1	192	391	15.5	29	ABplappaap	270	1266	0	0		0	0	0	0	0
4	1	28	210	-1	378	211	6.3	29	MSpapapp	260	-507	0	0		0	0	0	0	0
5	1	15	39	-1	618	257	5.5	30	ABaraaappa	254	-41	0	0		0	0	0	0	0
6	0	244	-1	-1	423	99	14.4	25		243	-947	0	0		0	0	0	0	0
7	1	9	167	-1	335	220	4.5	32	MSpappa	91	0	0	0		0	0	0	0	0
8	1	5	148	-1	427	392	17.7	28	ABalppppppa	244	-776	0	0		0	0	0	0	0
9	1	61	218	-1	252	77	15.0	29	ABprappaap	216	0	0	0		0	0	0	0	0
10	1	184	199	-1	377	341	11.2	32	MSappaa	231	427	0	0		0	0	0	0	0
11	1	1	86	-1	461	184	7.3	28	ABprpapaaa	117	0	0	0		0	0	0	0	0
12	1	47	67	-1	277	109	6.9	31	ABprppppap	245	43	0	0		0	0	0	0	0
13	1	75	208	-1	553	384	24.4	32	ABplaapaaa	11	0	0	0		0	0	0	0	0
14	1	316	303	-1	173	334	13.9	28	ABplapppaa	225	0	0	0		0	0	0	0	0
15	1	347	121	-1	516	269	5.3	27	ABarapaappa	214	-777	0	0		0	0	0	0	0
16	1	156	154	-1	359	157	5.7	30	ABprpapppa	253	-362	0	0		0	0	0	0	0
17	1	70	325	-1	323	394	6.7	29	ABplpapapp	272	129	0	0		0	0	0	0	0
18	1	362	258	-1	486	153	5.4	30	ABarappapa	336	0	0	0		0	0	0	0	0
19	1	119	189	-1	262	162	4.3	31	ABprpppppp	262	17	0	0		0	0	0	0	0
20	1	308	141	-1	496	353	24.5	33	ABplaaaaap	334	-251	0	0		0	0	0	0	0
21	1	21	366	-1	462	202	11.4	26	MSppaapp	235	491	0	0		0	0	0	0	0
22	1	52	225	-1	210	116	8.5	28	ABprapppap	251	421	0	0		0	0	0	0	0
23	1	233	10	-1	612	280	7.3	29	ABaraaaaap	247	251	0	0		0	0	0	0	0
24	1	174	257	-1	295	137	11.3	34	Cppaa	330	1127	0	0		0	0	0	0	0
25	1	57	111	-1	592	169	15.5	28	ABpraaaaap	256	-504	0	0		0	0	0	0	0
26	1	243	114	-1	281	415	16.9	34	ABplaapppp	303	131	0	0		0	0	0	0	0
27	1	291	190	-1	423	326	4.0	29	ABalpappapp	286	-236	0	0		0	0	0	0	0
28	1	333	48	-1	461	256	13.4	32	MSpaapap	318	122	0	0		0	0	0	0	0
29	1	166	112	-1	641	303	11.7	33	ABalaaaarr	307	-121	0	0		0	0	0	0	0
30	1	197	97	-1	499	335	14.1	32	MSaaapaa	284	-219	0	0		0	0	0	0	0
31	1	350	348	-1	336	85	9.6	31	ABprppappa	300	-52	0	0		0	0	0	0	0
32	1	282	51	-1	248	309	5.5	30	ABplpppppa	238	920	0	0		0	0	0	0	0
33	1	19	120	-1	376	446	18.8	29	ABplaappaa	81	0	0	0		0	0	0	0	0
34	1	332	280	-1	456	354	23.1	26	ABplaaapaa	245	149	0	0		0	0	0	0	0
35	1	234	242	-1	381	450	15.7	32	ABplpaappp	271	1273	0	0		0	0	0	0	0
36	1	16	251	-1	393	413	9.4	29	ABplpapaaa	290	-338	0	0		0	0	0	0	0
37	1	222	204	-1	177	105	8.2	27	ABprappppa	98	0	0	0		0	0	0	0	0
38	1	37	40	-1	636	371	10.6	30	ABalaaaarl	75	0	0	0		0	0	0	0	0
39	1	220	72	-1	315	113	7.5	28	ABprppppaa	-249	0	0	0		0	0	0	0	0
40	1	298	298	-1	518	184	14.2	30	ABpraaapap	305	165	0	0		0	0	0	0	0
41	1	311	71	-1	383	286	10.7	33	MSaapaap	329	265	0	0		0	0	0	0	0
42	1	194	152	-1	496	226	23.1	27	ABarpapapa	204	-513	0	0		0	0	0	0	0
43	1	32	232	-1	418	207	5.4	28	ABarapapppp	277	142	0	0		0	0	0	0	0
44	1	278	222	-1	461	391	17.3	33	ABalpppppa	311	-1165	0	0		0	0	0	0	0
45	1	105	47	-1	233	390	8.6	29	ABplpppaaa	292	870	0	0		0	0	0	0	0
46	1	71	80	-1	381	330	6.5	28	ABalpappppp	264	372	0	0		0	0	0	0	0
47	1	232	239	-1	330	327	5.5	31	MSaappa	64	0	0	0		0	0	0	0	0
48	1	198	200	-1	349	107	6.9	28	ABprppaapp	282	523	0	0		0	0	0	0	0
49	1	84	364	-1	272	416	13.1	31	ABplppapap	309	-84	0	0		0	0	0	0	0
50	1	103	193	-1	331	200	24.5	37	ABarppaapa	371	-664	0	0		0	0	0	0	0
51	1	297	302	-1	488	456	15.8	32	ABalpppapa	311	-203	0	0		0	0	0	0	0
52	1	151	195	-1	230	345	6.6	30	ABplppppap	270	-135	0	0		0	0	0	0	0
53	1	101	314	-1	458	247	4.5	27	ABarapapppa	236	140	0	0		0	0	0	0	0
54	1	223	96	-1	491	187	4.3	27	ABarappaap	268	1266	0	0		0	0	0	0	0
55	1	190	318	-1	246	159	9.3	29	Cppapa	155	0	0	0		0	0	0	0	0
56	1	40	142	-1	584	389	19.4	30	ABalapaapa	96	0	0	0		0	0	0	0	0
57	1	96	196	-1	580	275	13.9	31	ABaraappaa	310	84	0	0		0	0	0	0	0
58	1	215	43	-1	541	267	9.0	27	ABaraaapapp	431	0	0	0		0	0	0	0	0
59	1	36	125	-1	194	72	14.8	29	ABprapappa	117	0	0	0		0	0	0	0	0
60	1	301	82	-1	451	253	23.0	33	ABarpaapap	271	-479	0	0		0	0	0	0	0
61	1	56	365	-1	555	265	5.7	27	ABarapaapa	235	344	0	0		0	0	0	0	0
62	1	29	27	-1	500	164	8.3	32	ABarappppp	282	428	0	0		0	0	0	0	0
63	1	355	343	-1	645	272	13.4	31	ABalaaappr	-10	0	0	0		0	0	0	0	0
64	1	208	143	-1	540	138	13.7	31	ABpraaaapp	306	-236	0	0		0	0	0	0	0
65	1	300	211	-1	552	427	8.4	32	ABalpaappp	261	0	0	0		0	0	0	0	0
66	1	114	95	-1	199	362	7.0	25	ABplpppapaa	235	1293	0	0		0	0	0	0	0
67	1	195	89	-1	394	106	9.5	29	ABprppaapa	323	0	0	0		0	0	0	0	0
68	1	199	58	-1	544	311	11.3	30	ABaraapaap	-134	0	0	0		0	0	0	0	0
69	1	353	110	-1	196	369	21.3	33	ABplapappa	333	-827	0	0		0	0	0	0	0
70	1	23	34	-1	443	178	4.4	31	ABprpappaa	269	0	0	0		0	0	0	0	0
71	1	7	212	-1	536	325	7.5	31	ABalpaapapp	109	0	0	0		0	0	0	0	0
72	1	303	7	-1	504	378	4.4	29	ABalpapaap	292	852	0	0		0	0	0	0	0
73	1	83	164	-1	478	234	7.4	30	ABarapappa	-149	0	0	0		0	0	0	0	0
74	1	265	159	-1	220	205	14.1	32	Eprap	276	723	0	0		0	0	0	0	0
75	1	82	91	-1	446	152	9.2	30	ABprpapaap	272	-401	0	0		0	0	0	0	0
76	1	231	270	-1	422	430	8.0	30	ABalppappp	290	14	0	0		0	0	0	0	0
77	1	287	14	-1	615	352	11.1	25	ABalpaapaaa	196	-184	0	0		0	0	0	0	0
78	1	331	170	-1	504	433	7.5	29	ABalppapaa	291	-51	0	0		0	0	0	0	0
79	1	72	181	-1	600	312	8.7	30	ABaraaapaa	-199	0	0	0		0	0	0	0	0
80	1	260	15	-1	395	161	4.6	32	ABprpappap	97	0	0	0		0	0	0	0	0
81	1	112	60	-1	453	285	17.1	34	MSpaaapp	315	540	0	0		0	0	0	0	0
82	1	93	78	-1	412	374	11.6	30	MSapaapp	293	136	0	0		0	0	0	0	0
83	1	77	64	-1	364	152	10.6	30	MSpapppa	-506	0	0	0		0	0	0	0	0
84	1	145	108	-1	415	297	13.9	27	MSaaappp	265	-13	0	0		0	0	0	0	0
85	1	342	321	-1	301	211	11.8	33	Earpp	311	19	0	0		0	0	0	0	0
86	1	147	37	-1	173	357	18.4	33	ABplapappp	161	0	0	0		0	0	0	0	0
87	1	63	59	-1	332	73	16.3	30	ABprapaapp	303	147	0	0		0	0	0	0	0
88	1	345	294	-1	448	305	6.2	28	ABalpappppa	276	945	0	0		0	0	0	0	0
89	1	139	129	-1	316	411	9.4	29	ABplppaapa	63	0	0	0		0	0	0	0	0
90	1	92	22	-1	316	325	23.9	31	ABplaaappp	311	-531	0	0		0	0	0	0	0
91	1	155	183	-1	357	404	7.3	29	ABplpapapa	268	-32	0	0		0	0	0	0	0
92	1	67	24	-1	568	283	17.4	30	MSpaaaaa	236	0	0	0		0	0	0	0	0
93	1	33	149	-1	217	175	22.5	35	Cpaaap	351	-782	0	0		0	0	0	0	0
94	1	168	30	-1	531	427	22.1	32	ABalapappp	315	1327	0	0		0	0	0	0	0
95	1	240	287	-1	94	280	8.7	29	Caappv	264	74	0	0		0	0	0	0	0
96	1	258	309	-1	601	250	23.9	36	ABpraapaaa	351	127	0	0		0	0	0	0	0
97	1	224	227	-1	525	285	16.2	33	MSpaaaap	-97	0	0	0		0	0	0	0	0
98	1	78	157	-1	317	432	13.5	30	ABplppapaa	292	459	0	0		0	0	0	0	0
99	1	214	68	-1	236	381	17.1	30	ABplappaaa	305	455	0	0		0	0	0	0	0
100	1	150	315	-1	158	335	10.7	30	ABplapppap	260	-357	0	0		0	0	0	0	0
101	1	167	273	-1	425	256	5.4	29	MSpapaaa	266	-495	0	0		0	0	0	0	0
102	1	35	354	368	498	306	9.7	32	ABaraapapa	212	145	0	0		0	0	0	0	0
103	1	179	8	-1	598	202	8.2	29	ABarapppaa	276	-70	0	0		0	0	0	0	0
104	1	141	55	-1	552	227	10.1	26	MSppaaap	211	-591	0	0		0	0	0	0	0
105	1	10	331	-1	581	250	5.0	28	ABarapaaaa	226	540	0	0		0	0	0	0	0
106	1	242	350	-1	454	173	22.4	30	ABarpapppa	290	28	0	0		0	0	0	0	0
107	1	338	288	-1	586	194	21.4	34	ABpraapaap	-34	0	0	0		0	0	0	0	0
108	1	241	116	-1	269	199	23.3	34	Cpaaaa	345	1145	0	0		0	0	0	0	0
109	1	87	145	-1	469	99	15.0	31	ABprpaappp	339	0	0	0		0	0	0	0	0
110	1	24	46	-1	396	448	11.2	31	ABplpaaaap	286	639	0	0		0	0	0	0	0
111	1	4	323	-1	340	132	16.9	31	Dppa	279	-39	0	0		0	0	0	0	0
112	1	53	52	-1	468	258	10.2	27	ABaraapppap	269	0	0	0		0	0	0	0	0
113	1	327	246	-1	384	140	6.8	27	ABprpapapp	217	-872	0	0		0	0	0	0	0
114	1	359	324	-1	317	255	14.7	35	Ealap	345	842	0	0		0	0	0	0	0
115	1	216	12	-1	160	98	15.8	31	ABarpppppp	289	-329	0	0		0	0	0	0	0
116	1	13	220	-1	560	160	11.4	28	ABpraaaapa	563	0	0	0		0	0	0	0	0
117	1	319	117	-1	607	407	11.6	31	ABalaaaala	276	122	0	0		0	0	0	0	0
118	1	254	56	-1	435	264	10.0	28	ABaraapppp	114	0	0	0		0	0	0	0	0
119	1	317	13	-1	296	257	10.7	35	Ealpp	341	73	0	0		0	0	0	0	0
120	1	118	176	-1	245	281	23.2	32	ABarppapap	288	785	0	0		0	0	0	0	0
121	1	357	177	-1	136	245	4.8	28	Cpppap	282	910	0	0		0	0	0	0	0
122	1	128	174	-1	493	128	9.5	30	ABprpaaaap	-280	0	0	0		0	0	0	0	0
123	1	309	305	-1	293	158	23.0	33	ABarpppapp	338	205	0	0		0	0	0	0	0
124	1	178	20	-1	403	149	20.7	29	ABprapaaaa	278	-455	0	0		0	0	0	0	0
125	1	120	63	-1	194	240	21.7	36	Caaaa	355	5	0	0		0	0	0	0	0
126	1	25	295	-1	586	297	11.5	29	ABaraapaaa	14	0	0	0		0	0	0	0	0
127	1	48	105	-1	443	102	9.3	31	ABarappapp	298	0	0	0		0	0	0	0	0
128	1	344	214	-1	250	123	6.2	22	ABprpppapaa	174	335	0	0		0	0	0	0	0
129	1	312	244	-1	548	326	17.8	27	MSaaaaapp	205	1109	0	0		0	0	0	0	0
130	1	58	54	-1	627	199	16.4	33	ABalaapapp	217	0	0	0		0	0	0	0	0
131	1	152	180	-1	522	231	4.9	30	ABarapapaa	-34	0	0	0		0	0	0	0	0
132	1	146	135	-1	538	173	20.2	31	ABpraapapp	713	0	0	0		0	0	0	0	0
133	1	31	134	-1	570	176	18.0	31	ABpraapapa	751	0	0	0		0	0	0	0	0
134	1	80	73	-1	612	235	14.5	32	ABalaapppa	-14	0	0	0		0	0	0	0	0
135	1	109	284	-1	357	357	16.3	31	Daaa	313	-495	0	0		0	0	0	0	0
136	1	142	215	-1	152	237	9.6	33	Eplpp	338	672	0	0		0	0	0	0	0
137	1	200	36	-1	498	113	13.1	31	ABprpaaapp	-50	0	0	0		0	0	0	0	0
138	1	43	237	-1	281	398	7.7	29	ABplppaapp	298	-416	0	0		0	0	0	0	0
139	1	54	90	-1	546	186	8.6	32	ABarappppa	286	1150	0	0		0	0	0	0	0
140	1	279	235	-1	394	408	18.4	31	ABplpaappa	248	0	0	0		0	0	0	0	0
141	1	273	93	-1	416	136	7.7	29	ABprpapapa	385	0	0	0		0	0	0	0	0
142	1	320	264	-1	189	378	9.1	31	ABplpppaap	299	-696	0	0		0	0	0	0	0
143	1	18	74	-1	487	158	11.9	30	ABprpaaapa	123	0	0	0		0	0	0	0	0
144	1	252	255	-1	111	174	13.7	33	Cpapaa	314	375	0	0		0	0	0	0	0
145	1	181	136	-1	589	379	7.1	28	ABalpaaaaa	338	0	0	0		0	0	0	0	0
146	1	104	118	-1	405	384	6.5	32	ABplpappaa	307	180	0	0		0	0	0	0	0
147	1	26	313	-1	198	330	24.4	33	ABplapapap	325	281	0	0		0	0	0	0	0
148	1	79	205	-1	109	323	12.8	30	ABplappapp	278	1086	0	0		0	0	0	0	0
149	1	313	272	-1	473	447	19.2	35	ABalpppapp	294	98	0	0		0	0	0	0	0
150	1	88	6	-1	406	243	9.2	32	MSpapaap	7	0	0	0		0	0	0	0	0
151	1	127	163	-1	589	182	11.4	30	ABpraaaaaa	116	0	0	0		0	0	0	0	0
152	1	89	320	-1	369	381	13.2	30	MSappap	322	0	0	0		0	0	0	0	0
153	1	157	267	-1	230	288	8.5	34	Capap	139	0	0	0		0	0	0	0	0
154	1	239	5	-1	354	224	23.4	33	ABarppaaap	241	87	0	0		0	0	0	0	0
155	1	116	243	-1	498	406	24.2	34	ABplaapaap	340	-114	0	0		0	0	0	0	0
156	1	354	285	-1	345	229	10.9	33	Earpa	335	1503	0	0		0	0	0	0	0
157	1	209	166	-1	353	433	13.4	32	ABplppaaaa	284	1087	0	0		0	0	0	0	0
158	1	3	104	-1	421	316	9.4	30	MSaapaaa	304	947	0	0		0	0	0	0	0
159	1	364	113	-1	594	320	15.6	27	MSaaaaapa	251	-445	0	0		0	0	0	0	0
160	1	255	372	-1	125	234	22.3	35	Caaap	353	1064	0	0		0	0	0	0	0
161	1	85	306	346	418	193	11.9	31	MSpppaa	226	132	0	0		0	0	0	0	0
162	1	86	178	-1	290	73	11.2	32	ABprppappp	297	366	0	0		0	0	0	0	0
163	1	164	234	-1	645	240	8.9	24	ABalaapaaa	184	-336	0	0		0	0	0	0	0
164	1	287	217	-1	576	344	12.3	26	ABalpaapaap	132	0	0	0		0	0	0	0	0
165	1	192	23	-1	466	270	7.5	25	ABarapaappp	184	485	0	0		0	0	0	0	0
166	1	41	240	-1	391	285	5.8	27	MSaapapa	252	494	0	0		0	0	0	0	0
167	1	162	207	-1	554	420	12.6	25	Nuc150_13_550_424	248	625	0	0		0	0	0	0	0
168	1	228	310	-1	192	296	13.1	29	Cappap	296	516	0	0		0	0	0	0	0
169	1	293	312	-1	469	425	12.5	33	ABplpaaaaa	103	0	0	0		0	0	0	0	0
170	1	261	201	-1	488	402	19.4	31	ABalppppap	283	944	0	0		0	0	0	0	0
171	1	17	11	-1	354	421	10.4	29	ABplpapaap	292	768	0	0		0	0	0	0	0
172	1	165	253	-1	534	447	11.3	30	ABalppaaap	267	284	0	0		0	0	0	0	0
173	1	107	126	-1	575	347	7.6	28	ABalpaapapa	-33	0	0	0		0	0	0	0	0
174	1	30	338	-1	210	223	9.6	33	Eplpa	335	-60	0	0		0	0	0	0	0
175	1	318	329	-1	277	99	22.5	37	ABarppppa	343	-60	0	0		0	0	0	0	0
176	1	339	311	-1	649	272	19.8	31	ABalappap	303	174	0	0		0	0	0	0	0
177	1	153	32	-1	313	182	5.6	29	MSpapppp	297	0	0	0		0	0	0	0	0
178	1	329	347	-1	379	120	23.7	30	ABarpppaaa	305	1888	0	0		0	0	0	0	0
179	1	292	151	-1	314	136	5.8	29	ABprpapppp	298	-120	0	0		0	0	0	0	0
180	1	245	357	-1	651	291	16.5	33	ABalaaappl	284	-769	0	0		0	0	0	0	0
181	1	226	3	-1	475	350	10.5	24	MSapaapa	198	-915	0	0		0	0	0	0	0
182	1	172	221	-1	168	175	24.6	35	Cpaapa	321	237	0	0		0	0	0	0	0
183	1	238	85	-1	632	216	8.6	31	ABalaapaap	265	-270	0	0		0	0	0	0	0
184	1	268	41	-1	600	399	16.5	30	ABalapaaap	293	-1021	0	0		0	0	0	0	0
185	1	14	228	-1	626	344	20.4	25	Nuc148_21_627_349	235	837	0	0		0	0	0	0	0
186	1	114	247	-1	188	331	5.1	27	ABplpppapap	266	925	0	0		0	0	0	0	0
187	1	39	345	-1	95	234	14.6	32	Caappd	285	32	0	0		0	0	0	0	0
188	1	272	279	-1	341	137	24.5	34	ABarpppapa	348	-342	0	0		0	0	0	0	0
189	1	133	192	-1	476	450	10.6	31	ABalppaapp	294	0	0	0		0	0	0	0	0
190	1	171	179	-1	547	350	25.4	33	ABplaaaaaa	325	-80	0	0		0	0	0	0	0
191	1	314	102	-1	562	426	19.9	33	ABalapaapp	-17	0	0	0		0	0	0	0	0
192	1	12	146	-1	243	100	11.5	28	ABprapppaa	4	0	0	0		0	0	0	0	0
193	1	99	156	-1	262	406	10.4	31	ABplppappa	296	-416	0	0		0	0	0	0	0
194	1	113	98	-1	189	82	19.0	31	ABprapapap	185	0	0	0		0	0	0	0	0
195	1	64	83	376	616	350	15.1	32	MSaaaaaa	407	0	0	0		0	0	0	0	0
196	1	98	162	-1	433	432	13.2	30	ABplpaaapa	-123	0	0	0		0	0	0	0	0
197	1	117	277	-1	240	87	7.9	27	ABprpppaap	273	148	0	0		0	0	0	0	0
198	1	136	21	-1	212	387	11.5	31	ABplppappp	207	0	0	0		0	0	0	0	0
199	1	140	122	-1	337	74	12.4	30	ABprppapap	302	-349	0	0		0	0	0	0	0
200	1	50	84	-1	199	87	11.6	29	ABprapappp	277	1352	0	0		0	0	0	0	0
201	1	173	101	-1	513	259	9.8	28	ABaraapppaa	139	0	0	0		0	0	0	0	0
202	1	212	168	-1	450	394	22.0	31	ABplaapapp	217	0	0	0		0	0	0	0	0
203	1	274	339	-1	581	430	13.6	31	ABalaaaalp	405	0	0	0		0	0	0	0	0
204	1	110	367	-1	521	454	15.9	30	ABalpppaap	114	0	0	0		0	0	0	0	0
205	1	256	250	-1	406	159	24.2	34	ABarpapppp	326	383	0	0		0	0	0	0	0
206	1	22	319	-1	506	354	6.8	29	ABalpappaa	283	1024	0	0		0	0	0	0	0
207	1	294	66	-1	416	273	22.7	33	ABarpaappa	334	428	0	0		0	0	0	0	0
208	1	187	290	-1	586	236	20.4	29	ABalappppa	255	271	0	0		0	0	0	0	0
209	1	65	61	-1	530	392	7.3	29	ABalpapaaa	-76	0	0	0		0	0	0	0	0
210	1	68	35	-1	150	111	12.2	29	ABprappapp	565	0	0	0		0	0	0	0	0
211	1	163	140	-1	524	136	17.6	32	ABpraaappp	97	0	0	0		0	0	0	0	0
212	1	211	45	-1	429	103	18.4	31	ABpraapppa	292	-784	0	0		0	0	0	0	0
213	1	286	202	-1	149	365	14.8	30	ABplappapa	290	-18	0	0		0	0	0	0	0
214	1	358	29	-1	532	283	24.4	29	ABarpaapaaa	240	1153	0	0		0	0	0	0	0
215	1	284	263	-1	555	222	5.3	26	ABarapaaap	-47	0	0	0		0	0	0	0	0
216	1	51	4	-1	471	380	6.5	29	ABalpapapa	402	0	0	0		0	0	0	0	0
217	1	205	254	-1	541	162	16.7	29	ABpraaappa	415	0	0	0		0	0	0	0	0
218	1	170	322	-1	280	149	6.8	28	ABprpppppa	261	-486	0	0		0	0	0	0	0
219	1	264	349	-1	523	199	22.5	29	ABarpappaa	233	-215	0	0		0	0	0	0	0
220	1	269	16	-1	540	392	18.6	31	ABalapappa	178	0	0	0		0	0	0	0	0
221	1	188	375	-1	566	258	24.8	27	ABarpapaaa	270	631	0	0		0	0	0	0	0
222	1	123	327	-1	400	371	18.0	29	MSapppaa	241	86	0	0		0	0	0	0	0
223	1	280	355	-1	349	230	15.5	34	Earap	341	-173	0	0		0	0	0	0	0
224	1	160	182	-1	630	335	17.6	24	ABalappaaa	203	-350	0	0		0	0	0	0	0
225	1	180	2	-1	347	302	20.8	30	MSappppa	270	776	0	0		0	0	0	0	0
226	1	55	28	-1	564	174	6.6	30	ABarapppap	-54	0	0	0		0	0	0	0	0
227	1	131	139	-1	502	215	8.8	24	MSppaapa	197	-561	0	0		0	0	0	0	0
228	1	186	106	-1	509	141	21.0	28	ABpraappaa	250	84	0	0		0	0	0	0	0
229	1	323	-1	-1	503	320	24.9	22	ABplaaaapaa	253	0	0	0		0	0	0	0	0
230	1	124	26	-1	148	319	18.3	32	ABarppappp	322	1155	0	0		0	0	0	0	0
231	1	60	363	-1	312	360	22.4	29	ABplapaaap	258	854	0	0		0	0	0	0	0
232	1	73	281	-1	253	295	17.8	35	Dapp	351	-1127	0	0		0	0	0	0	0
233	1	46	282	-1	458	331	15.4	31	MSaaapap	306	-933	0	0		0	0	0	0	0
234	1	277	124	-1	372	366	6.4	24	Nuc148_5_371_357	192	0	0	0		0	0	0	0	0
235	1	2	137	-1	409	371	23.4	31	ABplaaapap	311	443	0	0		0	0	0	0	0
236	1	204	336	-1	428	449	17.5	30	ABplpaapap	307	11	0	0		0	0	0	0	0
237	1	343	360	-1	326	327	17.3	32	Daap	283	-1196	0	0		0	0	0	0	0
238	1	210	197	-1	540	268	12.9	32	ABaraappap	295	-213	0	0		0	0	0	0	0
239	1	352	18	-1	447	121	11.6	32	ABprppaaaa	303	-212	0	0		0	0	0	0	0
240	1	250	289	-1	204	166	12.5	34	Eprpa	339	-191	0	0		0	0	0	0	0
241	1	307	307	-1	472	182	17.1	30	ABprpaapaa	273	790	0	0		0	0	0	0	0
242	1	154	296	-1	248	365	4.7	30	ABplppppaa	252	91	0	0		0	0	0	0	0
243	0	305	-1	-1	657	243	12.5	24		220	1119	0	0		0	0	0	0	0
244	1	42	133	-1	134	326	6.8	29	ABplappppp	386	0	0	0		0	0	0	0	0
245	1	281	131	-1	409	419	21.9	31	ABalppppppp	302	-495	0	0		0	0	0	0	0
246	1	295	216	-1	550	321	23.3	28	ABarpaaaap	43	0	0	0		0	0	0	0	0
247	1	229	175	-1	445	411	5.6	30	ABalppapap	214	0	0	0		0	0	0	0	0
248	1	236	127	-1	442	353	5.6	29	ABalpapapp	335	0	0	0		0	0	0	0	0
249	1	304	370	-1	585	278	21.6	26	ABalapppap	9	0	0	0		0	0	0	0	0
250	1	302	203	-1	178	290	23.4	33	ABarppappa	338	364	0	0		0	0	0	0	0
251	1	306	188	-1	532	195	5.3	28	ABarappaaa	254	640	0	0		0	0	0	0	0
252	1	20	352	-1	198	242	13.6	36	Eplap	150	0	0	0		0	0	0	0	0
253	1	38	334	-1	147	358	9.2	27	ABplappppa	-51	0	0	0		0	0	0	0	0
254	1	161	283	-1	461	215	17.5	26	MSppappp	253	-287	0	0		0	0	0	0	0
255	1	11	57	-1	613	350	7.7	29	ABaraaaaaa	267	155	0	0		0	0	0	0	0
256	1	351	256	-1	470	325	7.4	29	ABalpapppa	291	577	0	0		0	0	0	0	0
257	1	115	69	-1	654	340	15.8	30	ABalaaapar	164	0	0	0		0	0	0	0	0
258	1	217	213	-1	377	290	15.1	35	Ealaa	350	823	0	0		0	0	0	0	0
259	1	102	229	-1	127	279	6.6	30	Cppppa	277	1740	0	0		0	0	0	0	0
260	1	262	138	-1	379	344	22.7	30	ABplaaappa	232	122	0	0		0	0	0	0	0
261	1	126	53	-1	479	137	14.7	28	ABprpaapap	268	-46	0	0		0	0	0	0	0
262	1	349	172	-1	508	370	11.8	29	MSapaaap	203	0	0	0		0	0	0	0	0
263	1	257	94	-1	627	223	11.7	33	ABalaappap	334	-371	0	0		0	0	0	0	0
264	1	49	245	-1	473	143	18.2	31	ABprpaappa	389	0	0	0		0	0	0	0	0
265	1	185	50	-1	627	391	14.1	30	ABalaaapal	303	-45	0	0		0	0	0	0	0
266	1	207	92	-1	152	177	8.7	34	Eprpp	342	942	0	0		0	0	0	0	0
267	1	289	373	-1	534	283	22.0	27	ABarpaaapa	250	88	0	0		0	0	0	0	0
268	1	144	103	-1	395	87	12.5	33	ABprppapaa	132	0	0	0		0	0	0	0	0
269	1	253	187	-1	580	353	21.0	32	ABalapapap	90	0	0	0		0	0	0	0	0
270	1	169	233	-1	185	292	4.5	29	ABplpppppp	295	-183	0	0		0	0	0	0	0
271	1	175	337	-1	614	298	20.4	31	ABalapppaa	162	0	0	0		0	0	0	0	0
272	1	237	328	-1	316	365	5.7	30	ABplpapppa	274	-312	0	0		0	0	0	0	0
273	1	149	340	-1	260	235	14.7	35	Eplaa	354	274	0	0		0	0	0	0	0
274	1	360	252	-1	524	310	19.6	31	MSaaaapa	278	777	0	0		0	0	0	0	0
275	1	321	230	-1	424	327	22.5	32	ABplaaaapp	327	-636	0	0		0	0	0	0	0
276	1	196	19	-1	157	187	4.5	31	Cpppaa	312	-128	0	0		0	0	0	0	0
277	1	100	236	-1	293	72	16.9	29	ABprappaaa	140	0	0	0		0	0	0	0	0
278	1	246	169	-1	226	337	15.3	31	Cappaa	303	747	0	0		0	0	0	0	0
279	1	271	266	-1	233	194	5.1	33	Cppapp	322	-125	0	0		0	0	0	0	0
280	1	148	226	-1	215	124	18.4	31	ABprappapa	310	27	0	0		0	0	0	0	0
281	1	324	326	-1	481	349	3.9	26	ABalpappapa	230	-514	0	0		0	0	0	0	0
282	1	310	198	-1	552	222	20.8	29	ABalappppp	250	333	0	0		0	0	0	0	0
283	1	81	160	-1	459	415	9.1	30	ABalppappa	-383	0	0	0		0	0	0	0	0
284	0	340	-1	-1	621	192	13.9	24		193	-295	0	0		0	0	0	0	0
285	1	218	265	-1	230	79	21.4	31	ABprapapaa	310	1080	0	0		0	0	0	0	0
286	1	288	342	-1	486	283	19.1	30	MSpaaapa	128	0	0	0		0	0	0	0	0
287	1	159	186	-1	563	396	5.2	28	ABalpaaaap	270	262	0	0		0	0	0	0	0
288	1	94	132	-1	619	311	11.5	28	ABaraaaapa	172	0	0	0		0	0	0	0	0
289	0	285	-1	-1	398	214	15.5	32		319	20	0	0		0	0	0	0	0
290	1	34	184	-1	442	140	13.7	26	MSpppapa	193	151	0	0		0	0	0	0	0
291	1	263	316	-1	502	272	24.1	30	ABarpaapaap	299	283	0	0		0	0	0	0	0
292	1	251	344	-1	467	376	11.8	28	MSapapaa	274	-804	0	0		0	0	0	0	0
293	1	356	209	-1	485	212	14.8	24	MSppapap	305	0	0	0		0	0	0	0	0
294	1	219	33	-1	242	335	9.3	30	Capaap	-16	0	0	0		0	0	0	0	0
295	1	259	75	-1	494	316	23.0	32	ABplaaaapap	262	-907	0	0		0	0	0	0	0
296	1	34	17	-1	404	152	11.9	26	MSpppapp	-165	0	0	0		0	0	0	0	0
297	1	247	119	-1	187	138	5.8	29	ABprappppp	293	438	0	0		0	0	0	0	0
298	1	322	62	-1	343	345	22.2	29	ABplapaaaa	257	614	0	0		0	0	0	0	0
299	1	266	341	-1	589	247	11.3	27	MSppaaaa	247	231	0	0		0	0	0	0	0
300	1	206	155	-1	398	158	16.5	32	Dpaa	318	666	0	0		0	0	0	0	0
301	1	225	308	-1	389	114	19.6	30	ABprapaaap	-57	0	0	0		0	0	0	0	0
302	1	135	44	-1	156	295	12.4	30	Capppa	138	0	0	0		0	0	0	0	0
303	1	202	358	-1	370	338	19.1	29	MSapppap	79	0	0	0		0	0	0	0	0
304	1	108	297	-1	311	279	4.4	30	Z3	300	455	0	0		0	0	0	0	0
305	1	328	42	-1	378	77	15.6	31	ABpraapppp	310	-1012	0	0		0	0	0	0	0
306	1	138	292	-1	327	418	19.9	33	ABplaapppa	228	0	0	0		0	0	0	0	0
307	1	74	115	-1	454	316	11.2	30	ABaraapapp	261	-111	0	0		0	0	0	0	0
308	1	76	185	-1	241	344	24.0	34	ABplapapaa	348	-96	0	0		0	0	0	0	0
309	1	125	128	-1	388	249	22.5	33	ABarpaappp	81	0	0	0		0	0	0	0	0
310	1	348	109	-1	338	289	10.2	32	Ealpa	314	627	0	0		0	0	0	0	0
311	1	45	238	-1	588	220	6.3	31	ABaraaappp	246	0	0	0		0	0	0	0	0
312	1	230	278	-1	582	293	6.8	27	ABaraaapapa	688	0	0	0		0	0	0	0	0
313	1	90	70	-1	552	194	13.8	29	ABpraaapaa	281	247	0	0		0	0	0	0	0
314	1	335	299	-1	523	221	12.3	24	MSppapaa	209	273	0	0		0	0	0	0	0
315	1	235	87	-1	355	293	5.4	28	MSaapapp	393	0	0	0		0	0	0	0	0
316	1	276	81	-1	363	418	22.3	33	ABplaappap	326	-271	0	0		0	0	0	0	0
317	1	180	123	-1	308	287	19.3	29	MSappppp	64	0	0	0		0	0	0	0	0
318	1	252	219	-1	117	149	18.5	32	Cpapap	314	376	0	0		0	0	0	0	0
319	1	337	224	-1	482	323	18.9	29	MSaaaapp	757	0	0	0		0	0	0	0	0
320	1	176	153	-1	486	175	22.6	26	ABarpappap	191	0	0	0		0	0	0	0	0
321	1	361	369	-1	411	447	14.3	34	ABplpaaapp	277	497	0	0		0	0	0	0	0
322	1	191	88	-1	627	380	17.3	29	ABalapaaaa	315	0	0	0		0	0	0	0	0
323	1	201	100	-1	450	207	22.4	32	ABarpapapp	324	131	0	0		0	0	0	0	0
324	1	134	31	-1	257	395	20.4	33	ABplapaapp	-7	0	0	0		0	0	0	0	0
325	1	315	9	-1	506	404	16.1	31	ABalppppaa	302	206	0	0		0	0	0	0	0
326	1	132	191	-1	345	164	14.7	33	Dpap	334	-312	0	0		0	0	0	0	0
327	1	299	173	-1	299	153	17.6	34	Dppp	638	0	0	0		0	0	0	0	0
328	1	118	362	-1	285	281	22.7	32	ABarppapaa	154	0	0	0		0	0	0	0	0
329	1	334	171	-1	456	123	20.3	34	ABpraappap	291	1130	0	0		0	0	0	0	0
330	1	283	231	-1	454	165	14.6	29	MSppppaa	224	0	0	0		0	0	0	0	0
331	1	130	261	-1	284	335	17.7	33	Dapa	332	-410	0	0		0	0	0	0	0
332	1	270	150	-1	594	408	7.6	29	ABalpaappa	275	-1555	0	0		0	0	0	0	0
333	1	267	259	-1	321	88	21.5	31	ABarpppaap	302	-561	0	0		0	0	0	0	0
334	1	189	356	-1	613	254	18.5	31	Nuc121_20_611_255	37	0	0	0		0	0	0	0	0
335	1	122	206	-1	367	178	20.1	33	MSppppp	315	-377	0	0		0	0	0	0	0
336	1	326	268	-1	198	292	7.3	29	Capppp	268	516	0	0		0	0	0	0	0
337	1	183	371	-1	487	226	4.3	28	Nuc147_4_487_241	170	0	0	0		0	0	0	0	0
338	1	27	274	-1	527	343	15.5	25	Nuc149_15_524_339	221	-162	0	0		0	0	0	0	0
339	1	129	301	-1	131	143	22.5	35	Cpaapp	338	1046	0	0		0	0	0	0	0
340	1	213	38	-1	427	332	18.4	31	MSapappp	-43	0	0	0		0	0	0	0	0
341	1	227	249	-1	424	339	13.8	26	MSaaappa	-183	0	0	0		0	0	0	0	0
342	1	368	291	-1	537	239	22.7	31	ABarpapaap	255	592	0	0		0	0	0	0	0
343	1	290	269	-1	285	83	8.6	31	ABprpppaaa	274	614	0	0		0	0	0	0	0
344	1	325	1	-1	103	183	9.3	34	Cpappd	337	1444	0	0		0	0	0	0	0
345	1	249	76	-1	358	299	23.6	31	ABarppaaaa	265	-52	0	0		0	0	0	0	0
346	1	59	165	-1	319	355	11.5	29	MSaapppa	205	-205	0	0		0	0	0	0	0
347	1	341	49	-1	291	389	22.5	31	ABplapaapa	245	-153	0	0		0	0	0	0	0
348	1	296	330	-1	526	328	4.4	31	ABalpaaapp	310	-125	0	0		0	0	0	0	0
349	1	346	241	-1	152	286	4.5	28	Cppppp	257	-544	0	0		0	0	0	0	0
350	1	6	260	-1	292	236	21.9	33	ABarppaapp	326	112	0	0		0	0	0	0	0
351	1	330	77	-1	190	115	23.3	33	ABarpppppa	317	176	0	0		0	0	0	0	0
352	1	69	359	-1	101	270	18.4	37	Caapa	375	-319	0	0		0	0	0	0	0
353	1	177	275	-1	549	437	15.7	32	ABalpppaaa	282	-718	0	0		0	0	0	0	0
354	1	44	248	-1	421	179	17.4	29	MSppppap	292	775	0	0		0	0	0	0	0
355	1	336	351	-1	273	209	7.6	31	Z2	310	909	0	0		0	0	0	0	0
356	1	182	300	-1	466	432	22.5	31	ABplaapapa	259	423	0	0		0	0	0	0	0
357	1	193	332	-1	368	84	19.6	29	ABprapaapa	272	0	0	0		0	0	0	0	0
358	1	8	144	-1	390	253	4.4	28	MSpapapa	212	-804	0	0		0	0	0	0	0
359	1	66	65	-1	284	328	13.7	33	Capaaa	331	-829	0	0		0	0	0	0	0
360	1	121	335	-1	244	166	15.8	35	Epraa	351	-353	0	0		0	0	0	0	0
361	1	143	293	-1	584	307	23.6	31	ABarpaaaaa	308	-205	0	0		0	0	0	0	0
362	1	97	161	-1	89	235	6.4	31	Cpappv	-153	0	0	0		0	0	0	0	0
363	1	158	107	-1	553	356	5.0	29	ABalpaaapa	260	-1206	0	0		0	0	0	0	0
364	1	248	304	-1	489	360	17.9	28	MSapappa	207	910	0	0		0	0	0	0	0
365	1	275	99	-1	515	227	17.5	29	MSppappa	255	300	0	0		0	0	0	0	0
366	1	221	361	-1	384	347	25.4	29	Nuc147_26_416_371	268	79	0	0		0	0	0	0	0
367	1	62	333	-1	562	376	13.5	29	MSapaaaa	245	-349	0	0		0	0	0	0	0
368	1	95	317	-1	514	185	11.5	31	ABprpaaaaa	265	0	0	0		0	0	0	0	0
369	1	363	377	-1	469	406	15.1	33	ABplpaapaa	267	0	0	0		0	0	0	0	0
370	0	366	-1	-1	178	310	8.2	22		274	0	0	0		0	0	0	0	0
371	1	111	158	-1	588	211	16.6	25	ABalaapppp	27	0	0	0		0	0	0	0	0
372	1	59	147	-1	287	332	7.8	28	MSaapppp	109	0	0	0		0	0	0	0	0
373	1	344	353	-1	229	121	5.1	23	ABprpppapap	42	0	0	0		0	0	0	0	0
374	1	137	286	-1	427	367	14.5	28	MSapapap	361	0	0	0		0	0	0	0	0
375	1	365	223	-1	482	249	3.9	22	ABarapapap	270	0	0	0		0	0	0	0	0
