# Supplementary material for: The AP-2 Transcription Factor APTF-2 Is Required for Neuroblast and Epidermal Morphogenesis in Caenorhabditis elegans Embryogenesis
Source: PLoS Genet. 2016 May 13;12(5):e1006048. doi: 10.1371/journal.pgen.1006048 (PMC4866721; doi:10.1371/journal.pgen.1006048)
Supplement: S6 Text — (ZIP) [file pgen.1006048.s034.zip › nuclei/t151-nuclei]

1	1	344	365	-1	97	183	8.9	33	Cpappd	308	297	0	0		0	0	0	0	0
2	1	225	188	-1	355	304	20.4	31	MSappppa	242	-783	0	0		0	0	0	0	0
3	1	181	367	-1	476	346	10.2	24	MSapaapa	188	-601	0	0		0	0	0	0	0
4	1	216	168	-1	470	372	6.5	31	ABalpapapa	293	88	0	0		0	0	0	0	0
5	1	154	3	-1	354	230	23.6	33	ABarppaaap	329	-1136	0	0		0	0	0	0	0
6	1	150	106	-1	406	240	9.2	31	MSpapaap	314	676	0	0		0	0	0	0	0
7	1	72	113	-1	502	377	4.3	30	ABalpapaap	280	808	0	0		0	0	0	0	0
8	1	103	20	-1	597	197	8.3	29	ABarapppaa	290	40	0	0		0	0	0	0	0
9	1	325	227	-1	504	403	16.1	30	ABalppppaa	309	1130	0	0		0	0	0	0	0
10	1	23	183	-1	612	281	7.3	29	ABaraaaaap	260	-398	0	0		0	0	0	0	0
11	1	171	311	-1	354	426	10.5	30	ABplpapaap	199	0	0	0		0	0	0	0	0
12	1	115	90	-1	157	104	16.3	30	ABarpppppp	308	-25	0	0		0	0	0	0	0
13	1	119	140	-1	293	257	10.6	34	Ealpp	347	-65	0	0		0	0	0	0	0
14	1	77	226	-1	615	353	10.9	25	ABalpaapaaa	200	126	0	0		0	0	0	0	0
15	1	80	184	-1	395	158	4.5	32	ABprpappap	90	0	0	0		0	0	0	0	0
16	1	220	142	-1	540	390	18.3	30	ABalapappa	263	178	0	0		0	0	0	0	0
17	1	296	26	-1	398	151	11.7	26	MSpppapp	230	787	0	0		0	0	0	0	0
18	1	239	150	-1	445	130	12.0	31	ABprppaaaa	304	1119	0	0		0	0	0	0	0
19	1	276	175	-1	155	186	4.5	32	Cpppaa	325	151	0	0		0	0	0	0	0
20	1	124	100	-1	403	151	20.7	30	ABprapaaaa	261	-478	0	0		0	0	0	0	0
21	1	198	93	-1	213	390	11.5	32	ABplppappp	313	-520	0	0		0	0	0	0	0
22	1	90	370	-1	316	321	23.4	31	ABplaaappp	236	101	0	0		0	0	0	0	0
23	1	165	247	-1	461	272	7.4	25	ABarapaappp	206	-469	0	0		0	0	0	0	0
24	1	92	216	-1	567	284	17.6	30	MSpaaaaa	236	0	0	0		0	0	0	0	0
25	1	2	115	-1	503	245	12.6	28	MSpaapaa	-153	0	0	0		0	0	0	0	0
26	1	230	83	-1	143	321	18.4	33	ABarppappp	328	328	0	0		0	0	0	0	0
27	1	62	74	-1	497	163	8.2	32	ABarappppp	201	-507	0	0		0	0	0	0	0
28	1	226	256	-1	562	170	6.7	30	ABarapppap	257	-364	0	0		0	0	0	0	0
29	1	214	374	-1	536	284	24.0	27	ABarpaapaaa	252	195	0	0		0	0	0	0	0
30	1	94	356	-1	535	421	22.8	33	ABalapappp	332	324	0	0		0	0	0	0	0
31	1	324	341	-1	258	394	20.3	34	ABplapaapp	308	433	0	0		0	0	0	0	0
32	1	177	60	-1	311	181	5.5	29	MSpapppp	8	0	0	0		0	0	0	0	0
33	1	294	201	-1	236	338	9.5	29	Capaap	289	346	0	0		0	0	0	0	0
34	1	70	206	-1	440	176	4.5	31	ABprpappaa	282	-342	0	0		0	0	0	0	0
35	1	210	37	-1	152	115	12.4	30	ABprappapp	26	0	0	0		0	0	0	0	0
36	1	137	357	-1	494	114	12.6	30	ABprpaaapp	304	503	0	0		0	0	0	0	0
37	1	86	57	-1	175	357	18.4	33	ABplapappp	311	1173	0	0		0	0	0	0	0
38	1	340	159	-1	428	336	18.5	31	MSapappp	310	-459	0	0		0	0	0	0	0
39	1	5	179	-1	620	257	5.4	29	ABaraaappa	263	0	0	0		0	0	0	0	0
40	1	38	141	-1	638	370	10.7	31	ABalaaaarl	250	-234	0	0		0	0	0	0	0
41	1	184	163	-1	595	402	16.5	31	ABalapaaap	235	0	0	0		0	0	0	0	0
42	1	305	312	-1	378	79	15.7	32	ABpraapppp	-73	0	0	0		0	0	0	0	0
43	1	58	189	-1	542	268	8.8	28	ABaraaapapp	246	94	0	0		0	0	0	0	0
44	1	302	215	-1	154	297	12.5	30	Capppa	308	-186	0	0		0	0	0	0	0
45	1	212	7	-1	425	104	18.4	31	ABpraapppa	315	-605	0	0		0	0	0	0	0
46	1	110	39	-1	399	449	11.3	32	ABplpaaaap	294	-304	0	0		0	0	0	0	0
47	1	45	87	-1	235	391	8.5	29	ABplpppaaa	134	0	0	0		0	0	0	0	0
48	1	28	250	-1	459	257	13.5	31	MSpaapap	34	0	0	0		0	0	0	0	0
49	1	347	186	-1	289	385	22.4	30	ABplapaapa	284	477	0	0		0	0	0	0	0
50	1	265	14	-1	633	393	14.1	30	ABalaaapal	207	0	0	0		0	0	0	0	0
51	1	32	359	-1	248	315	5.4	29	ABplpppppa	262	-963	0	0		0	0	0	0	0
52	1	112	349	-1	473	252	9.8	27	ABaraapppap	245	267	0	0		0	0	0	0	0
53	1	261	190	-1	479	140	15.0	29	ABprpaapap	275	0	0	0		0	0	0	0	0
54	1	130	259	-1	630	202	16.3	34	ABalaapapp	296	850	0	0		0	0	0	0	0
55	1	104	224	-1	552	226	10.1	27	MSppaaap	260	-581	0	0		0	0	0	0	0
56	1	118	299	-1	434	263	9.8	29	ABaraapppp	112	0	0	0		0	0	0	0	0
57	1	255	258	-1	612	352	7.6	28	ABaraaaaaa	27	0	0	0		0	0	0	0	0
58	1	68	274	-1	544	310	11.3	30	ABaraapaap	160	0	0	0		0	0	0	0	0
59	1	87	33	-1	331	72	16.4	30	ABprapaapp	298	350	0	0		0	0	0	0	0
60	1	81	327	-1	453	278	17.2	34	MSpaaapp	342	12	0	0		0	0	0	0	0
61	1	209	178	-1	529	393	7.4	30	ABalpapaaa	261	0	0	0		0	0	0	0	0
62	1	298	146	-1	346	341	21.8	30	ABplapaaaa	292	294	0	0		0	0	0	0	0
63	1	125	283	-1	194	236	21.3	37	Caaaa	371	-856	0	0		0	0	0	0	0
64	1	83	157	-1	363	151	10.5	29	MSpapppa	213	0	0	0		0	0	0	0	0
65	1	359	221	-1	278	330	13.6	32	Capaaa	321	191	0	0		0	0	0	0	0
66	1	207	48	-1	418	265	23.0	33	ABarpaappa	281	-224	0	0		0	0	0	0	0
67	1	12	295	-1	274	106	7.0	30	ABprppppap	62	0	0	0		0	0	0	0	0
68	1	99	64	-1	239	380	17.2	30	ABplappaaa	292	-735	0	0		0	0	0	0	0
69	1	257	182	-1	656	339	15.6	31	ABalaaapar	262	-793	0	0		0	0	0	0	0
70	1	313	110	-1	553	196	13.8	29	ABpraaapaa	291	253	0	0		0	0	0	0	0
71	1	41	246	-1	386	286	10.6	32	MSaapaap	-177	0	0	0		0	0	0	0	0
72	1	39	76	-1	312	110	7.3	28	ABprppppaa	267	-415	0	0		0	0	0	0	0
73	1	134	79	-1	617	237	14.6	33	ABalaapppa	307	313	0	0		0	0	0	0	0
74	1	143	51	-1	489	158	12.0	29	ABprpaaapa	254	745	0	0		0	0	0	0	0
75	1	295	344	-1	491	317	23.4	32	ABplaaaapap	296	1296	0	0		0	0	0	0	0
76	1	345	261	-1	359	301	23.5	31	ABarppaaaa	263	0	0	0		0	0	0	0	0
77	1	351	328	-1	193	113	23.5	32	ABarpppppa	308	150	0	0		0	0	0	0	0
78	1	82	222	-1	412	374	11.6	30	MSapaapp	298	778	0	0		0	0	0	0	0
79	0	243	-1	-1	654	243	11.9	23		229	226	0	0		0	0	0	0	0
80	1	46	306	-1	380	331	6.2	28	ABalpappppp	260	-919	0	0		0	0	0	0	0
81	1	316	287	-1	362	419	22.3	33	ABplaappap	276	1361	0	0		0	0	0	0	0
82	1	60	114	-1	457	252	23.5	33	ABarpaapap	323	882	0	0		0	0	0	0	0
83	1	195	67	-1	619	351	14.4	30	MSaaaaaar	103	0	0	0		0	0	0	0	0
84	1	200	196	-1	199	87	11.8	29	ABprapappp	131	0	0	0		0	0	0	0	0
85	1	183	139	-1	631	215	8.6	30	ABalaapaap	295	-1550	0	0		0	0	0	0	0
86	1	11	40	-1	461	182	7.3	28	ABprpapaaa	242	0	0	0		0	0	0	0	0
87	1	315	288	-1	355	292	5.5	28	MSaapapp	-80	0	0	0		0	0	0	0	0
88	1	322	176	-1	626	385	17.5	29	ABalapaaaa	255	0	0	0		0	0	0	0	0
89	1	67	136	-1	395	106	9.6	29	ABprppaapa	241	341	0	0		0	0	0	0	0
90	1	139	353	-1	547	184	8.8	32	ABarappppa	-100	0	0	0		0	0	0	0	0
91	1	75	66	-1	446	150	9.3	31	ABprpapaap	-92	0	0	0		0	0	0	0	0
92	1	266	243	-1	156	179	8.7	34	Eprpp	305	0	0	0		0	0	0	0	0
93	1	141	153	-1	419	135	7.6	30	ABprpapapa	72	0	0	0		0	0	0	0	0
94	1	263	91	-1	627	219	11.7	33	ABalaappap	642	0	0	0		0	0	0	0	0
95	1	66	211	-1	199	365	7.2	25	ABplpppapaa	50	0	0	0		0	0	0	0	0
96	1	54	212	-1	494	189	4.4	27	ABarappaap	-15	0	0	0		0	0	0	0	0
97	1	30	240	-1	500	334	13.8	32	MSaaapaa	270	-479	0	0		0	0	0	0	0
98	1	194	303	-1	188	83	18.7	30	ABprapapap	166	0	0	0		0	0	0	0	0
99	1	365	27	-1	512	228	17.4	29	MSppappa	281	835	0	0		0	0	0	0	0
100	1	323	308	-1	449	204	22.5	31	ABarpapapp	294	238	0	0		0	0	0	0	0
101	1	201	117	-1	513	266	9.3	28	ABaraapppaa	90	0	0	0		0	0	0	0	0
102	1	191	46	-1	559	428	19.8	33	ABalapaapp	296	-636	0	0		0	0	0	0	0
103	1	268	314	-1	389	85	12.4	34	ABprppapaa	342	75	0	0		0	0	0	0	0
104	1	158	96	-1	420	317	9.0	30	MSaapaaa	33	0	0	0		0	0	0	0	0
105	1	127	15	-1	443	99	9.8	31	ABarappapp	263	1241	0	0		0	0	0	0	0
106	1	228	217	-1	505	140	20.7	29	ABpraappaa	709	0	0	0		0	0	0	0	0
107	1	363	336	-1	554	357	5.4	29	ABalpaaapa	246	-1221	0	0		0	0	0	0	0
108	1	84	285	-1	416	302	14.1	28	MSaaappp	-114	0	0	0		0	0	0	0	0
109	1	310	202	-1	338	289	10.0	32	Ealpa	12	0	0	0		0	0	0	0	0
110	1	69	102	-1	200	372	21.4	31	ABplapappa	300	-373	0	0		0	0	0	0	0
111	1	25	52	-1	591	170	15.7	28	ABpraaaaap	232	0	0	0		0	0	0	0	0
112	1	29	177	-1	645	303	12.5	32	ABalaaaarr	249	-430	0	0		0	0	0	0	0
113	1	159	330	-1	597	322	15.5	27	MSaaaaapa	223	1121	0	0		0	0	0	0	0
114	1	26	214	-1	284	416	17.3	34	ABplaapppp	298	129	0	0		0	0	0	0	0
115	1	307	75	-1	449	317	11.4	31	ABaraapapp	-117	0	0	0		0	0	0	0	0
116	1	108	61	-1	269	202	24.1	33	Cpaaaa	329	-219	0	0		0	0	0	0	0
117	1	117	30	-1	608	402	12.2	30	ABalaaaala	279	167	0	0		0	0	0	0	0
118	1	146	193	-1	407	376	6.5	32	ABplpappaa	224	1109	0	0		0	0	0	0	0
119	1	297	85	-1	186	134	6.1	29	ABprappppp	289	651	0	0		0	0	0	0	0
120	1	33	24	-1	380	444	19.1	29	ABplaappaa	390	0	0	0		0	0	0	0	0
121	1	15	348	-1	520	269	5.0	29	ABarapaappa	227	1415	0	0		0	0	0	0	0
122	1	199	352	-1	331	73	12.5	31	ABprppapap	290	653	0	0		0	0	0	0	0
123	1	317	266	-1	305	291	18.9	30	MSappppp	275	70	0	0		0	0	0	0	0
124	1	234	95	-1	370	370	6.9	24	Nuc148_5_371_357	232	-127	0	0		0	0	0	0	0
125	1	59	223	-1	188	74	15.1	30	ABprapappa	86	0	0	0		0	0	0	0	0
126	1	173	104	-1	578	346	8.3	28	ABalpaapapa	59	0	0	0		0	0	0	0	0
127	1	248	19	-1	444	350	5.5	29	ABalpapapp	375	0	0	0		0	0	0	0	0
128	1	309	78	-1	387	253	21.5	33	ABarpaappp	332	901	0	0		0	0	0	0	0
129	1	89	361	-1	315	413	9.6	30	ABplppaapa	336	0	0	0		0	0	0	0	0
130	1	1	322	-1	281	354	5.0	28	ABplpapppp	266	79	0	0		0	0	0	0	0
131	1	245	118	-1	410	420	21.7	31	ABalppppppp	284	-1891	0	0		0	0	0	0	0
132	1	288	251	-1	623	312	11.2	30	ABaraaaapa	260	-143	0	0		0	0	0	0	0
133	1	244	174	-1	132	327	7.0	30	ABplappppp	298	487	0	0		0	0	0	0	0
134	1	133	53	-1	573	174	18.5	31	ABpraapapa	273	-152	0	0		0	0	0	0	0
135	1	132	208	-1	535	174	20.4	32	ABpraapapp	330	0	0	0		0	0	0	0	0
136	1	145	277	-1	591	378	6.8	28	ABalpaaaaa	228	48	0	0		0	0	0	0	0
137	1	235	371	-1	413	374	23.7	30	ABplaaapap	287	-715	0	0		0	0	0	0	0
138	1	260	50	-1	387	346	22.5	28	ABplaaappa	283	1123	0	0		0	0	0	0	0
139	1	227	358	-1	503	215	8.8	26	MSppaapa	188	372	0	0		0	0	0	0	0
140	1	211	149	-1	521	136	17.8	33	ABpraaappp	309	88	0	0		0	0	0	0	0
141	1	20	172	-1	499	354	24.4	33	ABplaaaaap	303	565	0	0		0	0	0	0	0
142	1	56	119	-1	582	389	19.5	30	ABalapaapa	159	0	0	0		0	0	0	0	0
143	1	64	161	-1	542	136	14.4	31	ABpraaaapp	-30	0	0	0		0	0	0	0	0
144	1	358	144	-1	388	253	4.5	28	MSpapapa	215	136	0	0		0	0	0	0	0
145	1	109	94	-1	468	99	15.2	31	ABprpaappp	314	308	0	0		0	0	0	0	0
146	1	192	165	-1	239	100	11.6	28	ABprapppaa	-70	0	0	0		0	0	0	0	0
147	1	372	71	-1	284	329	7.6	28	MSaapppp	225	-1166	0	0		0	0	0	0	0
148	1	8	137	-1	428	391	17.7	27	ABalppppppa	269	1420	0	0		0	0	0	0	0
149	1	93	292	-1	220	174	22.6	34	Cpaaap	340	936	0	0		0	0	0	0	0
150	1	332	138	-1	598	404	7.4	30	ABalpaappa	14	0	0	0		0	0	0	0	0
151	1	179	54	-1	313	136	6.0	29	ABprpapppp	257	10	0	0		0	0	0	0	0
152	1	42	264	-1	500	228	23.1	30	ABarpapapa	294	1066	0	0		0	0	0	0	0
153	1	320	325	-1	496	168	23.4	31	ABarpappap	495	0	0	0		0	0	0	0	0
154	1	16	130	-1	359	157	5.8	32	ABprpapppa	288	277	0	0		0	0	0	0	0
155	1	300	73	-1	400	157	16.5	31	Dpaa	273	-1298	0	0		0	0	0	0	0
156	1	193	125	-1	264	408	10.4	31	ABplppappa	-71	0	0	0		0	0	0	0	0
157	1	98	77	-1	318	434	14.1	32	ABplppapaa	296	162	0	0		0	0	0	0	0
158	1	371	218	-1	594	218	16.9	26	ABalaapppp	188	-568	0	0		0	0	0	0	0
159	1	74	197	-1	216	200	14.1	33	Eprap	332	-773	0	0		0	0	0	0	0
160	1	283	173	-1	465	411	9.1	30	ABalppappa	67	0	0	0		0	0	0	0	0
161	1	362	242	-1	86	234	6.6	31	Cpappv	270	-1	0	0		0	0	0	0	0
162	1	196	156	-1	436	433	13.2	30	ABplpaaapa	250	203	0	0		0	0	0	0	0
163	1	151	42	-1	589	181	11.6	30	ABpraaaaaa	0	0	0	0		0	0	0	0	0
164	1	73	209	-1	480	235	7.2	31	ABarapappa	372	0	0	0		0	0	0	0	0
165	1	346	321	-1	321	360	12.0	30	MSaapppa	269	434	0	0		0	0	0	0	0
166	1	157	195	-1	352	437	14.0	32	ABplppaaaa	304	-775	0	0		0	0	0	0	0
167	1	7	12	-1	333	216	4.4	33	MSpappa	330	-238	0	0		0	0	0	0	0
168	1	202	351	-1	451	397	21.9	30	ABplaapapp	41	0	0	0		0	0	0	0	0
169	1	278	331	-1	228	338	15.3	32	Cappaa	319	92	0	0		0	0	0	0	0
170	1	78	134	-1	509	433	7.6	28	ABalppapaa	288	-479	0	0		0	0	0	0	0
171	1	329	291	-1	454	122	20.5	34	ABpraappap	310	773	0	0		0	0	0	0	0
172	1	262	232	-1	506	371	11.7	29	MSapaaap	213	460	0	0		0	0	0	0	0
173	1	327	231	-1	299	156	17.6	35	Dppp	352	-343	0	0		0	0	0	0	0
174	1	122	13	-1	489	127	9.4	30	ABprpaaaap	306	1077	0	0		0	0	0	0	0
175	1	247	2	-1	447	409	5.5	30	ABalppapap	292	-343	0	0		0	0	0	0	0
176	1	120	228	-1	236	285	23.2	34	ABarppapap	342	297	0	0		0	0	0	0	0
177	1	121	345	-1	132	242	5.0	29	Cpppap	282	308	0	0		0	0	0	0	0
178	1	162	234	-1	286	72	11.2	31	ABprppappp	344	0	0	0		0	0	0	0	0
179	1	190	116	-1	551	348	25.3	33	ABplaaaaaa	315	1226	0	0		0	0	0	0	0
180	1	131	88	-1	524	229	4.7	29	ABarapapaa	295	0	0	0		0	0	0	0	0
181	1	79	318	-1	601	311	8.8	30	ABaraaapaa	158	0	0	0		0	0	0	0	0
182	1	224	301	-1	634	332	17.4	25	ABalappaaa	208	-35	0	0		0	0	0	0	0
183	1	91	249	-1	356	408	7.2	28	ABplpapapa	277	242	0	0		0	0	0	0	0
184	1	290	230	-1	440	141	14.1	26	MSpppapa	239	-471	0	0		0	0	0	0	0
185	1	308	210	-1	243	344	24.0	33	ABplapapaa	339	16	0	0		0	0	0	0	0
186	1	287	253	-1	560	392	5.2	28	ABalpaaaap	193	0	0	0		0	0	0	0	0
187	1	269	143	-1	578	353	20.9	31	ABalapapap	298	306	0	0		0	0	0	0	0
188	1	251	167	-1	536	196	5.2	27	ABarappaaa	279	120	0	0		0	0	0	0	0
189	1	19	200	-1	262	159	4.4	31	ABprpppppp	347	0	0	0		0	0	0	0	0
190	1	27	170	-1	422	331	3.9	30	ABalpappapp	376	0	0	0		0	0	0	0	0
191	1	326	34	-1	344	164	14.7	32	Dpap	324	224	0	0		0	0	0	0	0
192	1	189	220	-1	474	450	10.5	32	ABalppaapp	274	928	0	0		0	0	0	0	0
193	1	50	354	-1	328	202	23.7	36	ABarppaapa	361	-362	0	0		0	0	0	0	0
194	1	-1	315	-1	406	252	16.0	28	Nuc152_16_406_252	251	595	0	0		0	0	0	0	0
195	1	52	105	-1	229	348	6.3	29	ABplppppap	290	1163	0	0		0	0	0	0	0
196	1	57	41	-1	584	275	14.1	31	ABaraappaa	64	0	0	0		0	0	0	0	0
197	1	238	205	-1	544	268	13.1	32	ABaraappap	322	178	0	0		0	0	0	0	0
198	1	282	305	-1	554	225	20.5	28	ABalappppp	239	-20	0	0		0	0	0	0	0
199	1	10	101	191	374	340	10.8	29	MSappaa	277	420	0	0		0	0	0	0	0
200	1	48	43	-1	349	105	7.1	29	ABprppaapp	268	789	0	0		0	0	0	0	0
201	1	170	255	-1	487	402	18.8	31	ABalppppap	307	28	0	0		0	0	0	0	0
202	1	213	123	-1	152	367	14.8	29	ABplappapa	288	372	0	0		0	0	0	0	0
203	1	250	29	-1	174	292	23.3	33	ABarppappa	286	347	0	0		0	0	0	0	0
204	1	37	343	-1	175	107	8.4	27	ABprappppa	348	0	0	0		0	0	0	0	0
205	1	148	207	-1	110	328	12.8	30	ABplappapp	303	-1042	0	0		0	0	0	0	0
206	1	335	248	284	374	183	20.0	34	MSppppp	252	-776	0	0		0	0	0	0	0
207	1	167	199	-1	548	423	12.3	25	Nuc150_13_550_424	235	283	0	0		0	0	0	0	0
208	1	13	36	-1	554	383	24.3	31	ABplaapaaa	304	32	0	0		0	0	0	0	0
209	1	293	375	-1	484	212	14.1	25	MSppapap	205	303	0	0		0	0	0	0	0
210	1	4	17	-1	379	211	6.0	29	MSpapapp	96	0	0	0		0	0	0	0	0
211	1	65	241	-1	555	424	8.3	33	ABalpaappp	261	-49	0	0		0	0	0	0	0
212	1	71	6	-1	543	331	7.5	29	ABalpaapapp	126	0	0	0		0	0	0	0	0
213	1	258	219	-1	377	288	14.6	34	Ealaa	174	0	0	0		0	0	0	0	0
214	1	128	204	-1	238	115	6.6	24	ABprpppapaa	166	920	0	0		0	0	0	0	0
215	1	136	268	-1	151	236	9.6	33	Eplpp	338	1495	0	0		0	0	0	0	0
216	1	246	342	-1	546	321	23.3	30	ABarpaaaap	278	70	0	0		0	0	0	0	0
217	1	164	296	-1	572	340	12.6	27	ABalpaapaap	199	-838	0	0		0	0	0	0	0
218	1	9	148	-1	251	73	15.3	30	ABprappaap	298	-454	0	0		0	0	0	0	0
219	1	318	97	-1	117	144	19.3	32	Cpapap	61	0	0	0		0	0	0	0	0
220	1	116	89	-1	554	155	11.3	28	ABpraaaapa	282	650	0	0		0	0	0	0	0
221	1	182	145	-1	175	176	25.2	33	Cpaapa	331	42	0	0		0	0	0	0	0
222	1	44	302	-1	461	387	16.7	32	ABalpppppa	308	-210	0	0		0	0	0	0	0
223	1	375	378	-1	484	253	3.6	24	ABarapapap	201	-29	0	0		0	0	0	0	0
224	1	319	28	-1	480	321	19.2	29	MSaaaapp	291	1289	0	0		0	0	0	0	0
225	1	22	237	-1	208	115	8.7	28	ABprapppap	160	0	0	0		0	0	0	0	0
226	1	280	229	-1	216	125	18.7	31	ABprappapa	292	-577	0	0		0	0	0	0	0
227	1	97	181	-1	524	286	15.9	33	MSpaaaap	294	486	0	0		0	0	0	0	0
228	1	185	25	-1	623	342	20.1	24	Nuc148_21_627_349	210	172	0	0		0	0	0	0	0
229	1	259	203	-1	122	279	6.6	29	Cppppa	266	1112	0	0		0	0	0	0	0
230	1	275	235	-1	425	325	22.5	31	ABplaaaapp	314	99	0	0		0	0	0	0	0
231	1	330	271	-1	450	168	14.5	29	MSppppaa	237	-100	0	0		0	0	0	0	0
232	1	43	120	-1	420	206	5.5	28	ABarapapppp	206	0	0	0		0	0	0	0	0
233	1	270	323	-1	175	295	4.3	30	ABplpppppp	253	943	0	0		0	0	0	0	0
234	1	163	245	-1	643	241	8.3	24	ABalaapaaa	162	-347	0	0		0	0	0	0	0
235	1	140	38	-1	393	409	17.8	29	ABplpaappa	-88	0	0	0		0	0	0	0	0
236	1	277	133	-1	291	77	17.1	30	ABprappaaa	166	0	0	0		0	0	0	0	0
237	1	138	81	-1	280	397	7.8	29	ABplppaapp	287	-635	0	0		0	0	0	0	0
238	1	311	185	-1	596	220	6.1	31	ABaraaappp	279	248	0	0		0	0	0	0	0
239	1	47	335	-1	328	326	5.4	31	MSaappa	221	155	0	0		0	0	0	0	0
240	1	166	257	-1	390	284	6.1	28	MSaapapa	204	222	0	0		0	0	0	0	0
241	1	349	239	-1	145	282	4.6	29	Cppppp	255	387	0	0		0	0	0	0	0
242	1	35	86	-1	380	451	15.8	32	ABplpaappp	34	0	0	0		0	0	0	0	0
243	1	155	290	-1	500	404	24.4	34	ABplaapaap	326	1014	0	0		0	0	0	0	0
244	1	129	282	-1	549	325	17.5	28	MSaaaaapp	162	0	0	0		0	0	0	0	0
245	1	264	269	-1	466	144	18.2	31	ABprpaappa	268	104	0	0		0	0	0	0	0
246	1	113	9	-1	386	138	6.9	27	ABprpapapp	218	-559	0	0		0	0	0	0	0
247	1	186	1	-1	187	329	4.7	26	ABplpppapap	229	-198	0	0		0	0	0	0	0
248	1	354	377	-1	417	181	17.4	26	MSppppap	220	556	0	0		0	0	0	0	0
249	1	341	126	-1	424	341	13.8	26	MSaaappa	237	0	0	0		0	0	0	0	0
250	1	205	131	-1	406	164	24.4	34	ABarpapppp	155	0	0	0		0	0	0	0	0
251	1	36	8	-1	395	413	9.5	28	ABplpapaaa	376	0	0	0		0	0	0	0	0
252	1	274	151	-1	523	310	19.4	31	MSaaaapa	258	0	0	0		0	0	0	0	0
253	1	172	169	-1	530	448	11.6	31	ABalppaaap	306	233	0	0		0	0	0	0	0
254	1	217	31	-1	539	163	17.3	30	ABpraaappa	249	406	0	0		0	0	0	0	0
255	1	144	272	-1	107	177	13.2	32	Cpapaa	307	571	0	0		0	0	0	0	0
256	1	256	238	-1	478	317	7.1	28	ABalpapppa	158	0	0	0		0	0	0	0	0
257	1	24	103	380	294	135	11.6	35	Cppaa	357	182	0	0		0	0	0	0	0
258	1	18	55	-1	478	151	5.3	29	ABarappapa	271	978	0	0		0	0	0	0	0
259	1	333	47	-1	321	87	21.4	32	ABarpppaap	308	334	0	0		0	0	0	0	0
260	1	350	154	-1	289	234	22.2	32	ABarppaapp	296	231	0	0		0	0	0	0	0
261	1	331	68	-1	283	337	17.5	33	Dapa	317	-35	0	0		0	0	0	0	0
262	1	3	69	-1	196	391	15.4	30	ABplappaap	39	0	0	0		0	0	0	0	0
263	1	215	35	-1	560	221	5.8	27	ABarapaaap	218	-697	0	0		0	0	0	0	0
264	1	142	22	-1	190	381	9.3	31	ABplpppaap	292	564	0	0		0	0	0	0	0
265	1	285	313	-1	227	80	21.4	31	ABprapapaa	57	0	0	0		0	0	0	0	0
266	1	279	347	-1	239	197	5.2	34	Cppapp	325	190	0	0		0	0	0	0	0
267	1	153	360	-1	226	289	8.7	37	Capap	374	1388	0	0		0	0	0	0	0
268	1	336	265	-1	198	291	6.7	29	Capppp	258	-431	0	0		0	0	0	0	0
269	1	343	273	-1	286	81	8.7	31	ABprpppaaa	-8	0	0	0		0	0	0	0	0
270	1	76	128	-1	427	428	8.1	31	ABalppappp	266	-391	0	0		0	0	0	0	0
271	0	6	-1	-1	421	104	14.4	25		197	123	0	0		0	0	0	0	0
272	1	149	180	-1	472	445	19.4	34	ABalpppapp	295	1076	0	0		0	0	0	0	0
273	1	101	10	-1	425	258	5.3	29	MSpapaaa	-536	0	0	0		0	0	0	0	0
274	1	338	4	-1	521	343	15.7	25	Nuc149_15_524_339	457	0	0	0		0	0	0	0	0
275	1	353	350	-1	547	434	15.5	32	ABalpppaaa	283	-735	0	0		0	0	0	0	0
276	1	-1	23	-1	399	208	16.0	27	Nuc152_16_399_208	266	-356	0	0		0	0	0	0	0
277	1	197	5	-1	240	86	7.8	28	ABprpppaap	258	-363	0	0		0	0	0	0	0
278	1	312	278	-1	580	291	7.0	28	ABaraaapapa	-103	0	0	0		0	0	0	0	0
279	1	188	355	381	340	140	24.5	35	ABarpppapa	346	-1114	0	0		0	0	0	0	0
280	1	34	334	-1	458	357	23.3	28	ABplaaapaa	230	149	0	0		0	0	0	0	0
281	1	232	187	-1	252	296	17.8	34	Dapp	349	-351	0	0		0	0	0	0	0
282	1	233	310	-1	459	329	15.5	30	MSaaapap	198	0	0	0		0	0	0	0	0
283	1	254	293	-1	462	215	18.9	25	MSppappp	225	79	0	0		0	0	0	0	0
284	1	135	275	-1	357	354	16.4	30	Daaa	299	353	0	0		0	0	0	0	0
285	1	156	338	-1	345	230	10.7	32	Earpa	-163	0	0	0		0	0	0	0	0
286	1	374	260	-1	434	367	14.5	27	MSapapap	234	58	0	0		0	0	0	0	0
287	1	95	112	-1	94	281	8.7	29	Caappv	291	134	0	0		0	0	0	0	0
288	1	107	80	-1	583	194	21.5	34	ABpraapaap	346	717	0	0		0	0	0	0	0
289	1	240	132	-1	203	164	12.9	34	Eprpa	225	0	0	0		0	0	0	0	0
290	1	208	276	-1	590	236	20.8	29	ABalappppa	251	292	0	0		0	0	0	0	0
291	1	342	363	-1	537	239	23.0	32	ABarpapaap	303	591	0	0		0	0	0	0	0
292	1	306	84	-1	328	414	20.5	34	ABplaapppa	331	-995	0	0		0	0	0	0	0
293	1	361	329	-1	583	304	23.3	31	ABarpaaaaa	305	54	0	0		0	0	0	0	0
294	1	88	244	-1	452	300	5.6	28	ABalpappppa	275	697	0	0		0	0	0	0	0
295	1	126	21	-1	588	298	12.0	30	ABaraapaaa	300	875	0	0		0	0	0	0	0
296	1	242	340	-1	248	367	4.8	30	ABplppppaa	262	1023	0	0		0	0	0	0	0
297	1	304	192	-1	309	280	4.4	31	Z3	284	402	0	0		0	0	0	0	0
298	1	40	298	-1	520	182	14.3	30	ABpraaapap	-170	0	0	0		0	0	0	0	0
299	1	314	127	-1	526	222	12.1	25	MSppapaa	194	1211	0	0		0	0	0	0	0
300	1	356	319	-1	469	431	22.5	31	ABplaapapa	289	61	0	0		0	0	0	0	0
301	1	339	368	-1	134	147	23.4	37	Cpaapp	370	-173	0	0		0	0	0	0	0
302	1	51	233	-1	487	455	16.2	30	ABalpppapa	291	-539	0	0		0	0	0	0	0
303	1	14	300	-1	172	335	13.5	29	ABplapppaa	282	534	0	0		0	0	0	0	0
304	1	364	281	-1	491	357	18.0	27	MSapappa	231	-1288	0	0		0	0	0	0	0
305	1	123	316	-1	290	157	22.7	34	ABarpppapp	299	94	0	0		0	0	0	0	0
306	1	161	369	-1	393	190	11.9	29	MSpppaap	221	1128	0	0		0	0	0	0	0
307	1	241	162	-1	470	183	16.9	30	ABprpaapaa	138	0	0	0		0	0	0	0	0
308	1	301	111	-1	387	117	19.5	29	ABprapaaap	272	407	0	0		0	0	0	0	0
309	1	96	82	-1	601	253	24.2	34	ABpraapaaa	342	-644	0	0		0	0	0	0	0
310	1	168	122	-1	188	298	13.4	30	Cappap	68	0	0	0		0	0	0	0	0
311	1	176	279	-1	646	272	19.4	31	ABalappap	107	0	0	0		0	0	0	0	0
312	1	169	107	-1	470	425	12.6	34	ABplpaaaaa	333	-101	0	0		0	0	0	0	0
313	1	147	346	-1	195	332	23.8	32	ABplapapap	-90	0	0	0		0	0	0	0	0
314	1	53	45	-1	459	247	4.6	27	ABarapapppa	221	-488	0	0		0	0	0	0	0
315	1	100	129	-1	159	334	10.5	29	ABplapppap	-49	0	0	0		0	0	0	0	0
316	1	291	92	-1	498	268	24.4	32	ABarpaapaap	255	-647	0	0		0	0	0	0	0
317	1	368	124	-1	516	184	11.4	32	ABprpaaaaa	313	42	0	0		0	0	0	0	0
318	1	55	152	-1	250	159	9.6	29	Cppapa	278	-19	0	0		0	0	0	0	0
319	1	206	65	-1	511	356	6.5	28	ABalpappaa	264	395	0	0		0	0	0	0	0
320	1	152	339	-1	369	381	13.2	30	MSappap	229	-553	0	0		0	0	0	0	0
321	1	85	44	-1	298	213	11.6	33	Earpp	328	1112	0	0		0	0	0	0	0
322	1	218	198	-1	278	146	6.8	29	ABprpppppa	272	-199	0	0		0	0	0	0	0
323	1	111	263	-1	334	131	16.6	30	Dppa	305	312	0	0		0	0	0	0	0
324	1	114	267	-1	315	258	14.5	35	Ealap	241	0	0	0		0	0	0	0	0
325	1	17	320	-1	321	392	7.0	29	ABplpapapp	266	-213	0	0		0	0	0	0	0
326	1	281	147	-1	481	349	4.0	26	ABalpappapa	206	-523	0	0		0	0	0	0	0
327	1	222	59	-1	402	369	17.6	29	MSapppaa	69	0	0	0		0	0	0	0	0
328	1	272	171	-1	314	367	6.0	30	ABplpapppa	276	326	0	0		0	0	0	0	0
329	1	175	262	-1	274	100	22.8	38	ABarppppa	-152	0	0	0		0	0	0	0	0
330	1	348	135	-1	527	322	4.5	32	ABalpaaapp	306	-344	0	0		0	0	0	0	0
331	1	105	164	-1	580	249	5.4	27	ABarapaaaa	209	-402	0	0		0	0	0	0	0
332	1	357	270	-1	371	86	19.7	28	ABprapaapa	256	725	0	0		0	0	0	0	0
333	1	367	160	-1	560	379	13.5	28	MSapaaaa	350	0	0	0		0	0	0	0	0
334	1	253	121	-1	153	365	9.6	28	ABplappppa	248	268	0	0		0	0	0	0	0
335	1	360	280	-1	242	167	15.6	34	Epraa	344	-22	0	0		0	0	0	0	0
336	1	236	58	-1	426	451	17.3	30	ABplpaapap	303	386	0	0		0	0	0	0	0
337	1	271	254	-1	614	295	20.3	31	ABalapppaa	283	-98	0	0		0	0	0	0	0
338	1	174	18	-1	206	222	9.6	34	Eplpa	71	0	0	0		0	0	0	0	0
339	1	203	16	-1	579	428	12.8	29	ABalaaaalp	281	1344	0	0		0	0	0	0	0
340	1	273	324	-1	257	237	14.4	33	Eplaa	324	-587	0	0		0	0	0	0	0
341	1	299	213	-1	590	247	11.0	26	MSppaaaa	247	864	0	0		0	0	0	0	0
342	1	286	309	-1	486	284	18.9	31	MSpaaapa	295	-1107	0	0		0	0	0	0	0
343	1	63	11	-1	648	271	13.5	29	ABalaaappr	296	0	0	0		0	0	0	0	0
344	1	292	337	-1	467	373	11.4	28	MSapapaa	279	411	0	0		0	0	0	0	0
345	1	187	304	-1	99	237	14.6	32	Caappd	323	657	0	0		0	0	0	0	0
346	1	161	109	-1	443	198	10.8	28	MSpppaaa	201	105	0	0		0	0	0	0	0
347	1	178	158	-1	380	121	23.5	31	ABarpppaaa	262	-437	0	0		0	0	0	0	0
348	1	31	297	-1	334	83	9.6	30	ABprppappa	272	-340	0	0		0	0	0	0	0
349	1	219	294	-1	521	199	22.5	30	ABarpappaa	228	407	0	0		0	0	0	0	0
350	1	106	366	-1	456	173	22.4	30	ABarpapppa	254	0	0	0		0	0	0	0	0
351	1	355	289	-1	276	206	7.5	30	Z2	274	-561	0	0		0	0	0	0	0
352	1	252	70	-1	194	242	13.4	34	Eplap	156	0	0	0		0	0	0	0	0
353	1	373	225	-1	232	136	4.8	27	ABprpppapap	266	-353	0	0		0	0	0	0	0
354	1	102	252	-1	518	312	8.5	26	ABaraapapaa	200	-820	0	0		0	0	0	0	0
355	1	223	98	-1	350	233	15.1	34	Earap	335	90	0	0		0	0	0	0	0
356	1	334	108	-1	611	247	18.6	32	Nuc121_20_611_255	310	464	0	0		0	0	0	0	0
357	1	180	236	-1	651	293	16.4	31	ABalaaappl	257	178	0	0		0	0	0	0	0
358	1	303	317	-1	370	340	18.6	30	MSapppap	239	1340	0	0		0	0	0	0	0
359	1	352	373	-1	103	271	18.5	39	Caapa	396	-379	0	0		0	0	0	0	0
360	1	237	194	-1	327	326	17.5	32	Daap	319	16	0	0		0	0	0	0	0
361	1	366	326	-1	387	350	24.7	31	Nuc147_26_416_371	311	1542	0	0		0	0	0	0	0
362	1	328	166	-1	295	281	22.6	33	ABarppapaa	295	-161	0	0		0	0	0	0	0
363	1	231	99	-1	312	352	22.4	29	ABplapaaap	-71	0	0	0		0	0	0	0	0
364	1	49	62	-1	268	416	13.3	33	ABplppapap	325	-5	0	0		0	0	0	0	0
365	1	61	56	-1	553	265	5.5	26	ABarapaapa	-9	0	0	0		0	0	0	0	0
366	1	21	362	-1	469	204	11.1	26	MSppaapp	199	-779	0	0		0	0	0	0	0
367	1	204	32	-1	524	452	16.8	30	ABalpppaap	268	-1127	0	0		0	0	0	0	0
368	1	102	286	-1	479	296	10.3	26	ABaraapapap	189	113	0	0		0	0	0	0	0
369	1	321	333	-1	409	447	14.3	37	ABplpaaapp	173	0	0	0		0	0	0	0	0
370	1	249	49	-1	586	278	20.9	22	ABalapppap	207	0	0	0		0	0	0	0	0
371	1	337	364	-1	488	229	3.9	26	Nuc147_4_487_241	-81	0	0	0		0	0	0	0	0
372	1	160	63	-1	122	229	22.3	27	Caaap	22	0	0	0		0	0	0	0	0
373	1	267	379	-1	537	278	22.1	26	ABarpaaapa	19	0	0	0		0	0	0	0	0
374	0	284	-1	-1	618	190	14.2	23		21	0	0	0		0	0	0	0	0
375	1	221	332	-1	563	261	24.9	30	ABarpapaaa	-183	0	0	0		0	0	0	0	0
376	1	195	372	-1	615	352	17.2	27	MSaaaaaal	-56	0	0	0		0	0	0	0	0
377	1	369	155	-1	468	414	14.9	23	ABplpaapaa	-26	0	0	0		0	0	0	0	0
