# Supplementary material for: The AP-2 Transcription Factor APTF-2 Is Required for Neuroblast and Epidermal Morphogenesis in Caenorhabditis elegans Embryogenesis
Source: PLoS Genet. 2016 May 13;12(5):e1006048. doi: 10.1371/journal.pgen.1006048 (PMC4866721; doi:10.1371/journal.pgen.1006048)
Supplement: S6 Text — (ZIP) [file pgen.1006048.s034.zip › nuclei/t152-nuclei]

1	1	247	309	-1	188	322	4.6	28	ABplpppapap	217	74	0	0		0	0	0	0	0
2	1	175	253	-1	446	409	5.5	30	ABalppapap	294	-325	0	0		0	0	0	0	0
3	1	5	84	-1	349	236	24.5	32	ABarppaaap	251	709	0	0		0	0	0	0	0
4	1	274	273	-1	518	340	15.9	24	Nuc149_15_524_339	196	724	0	0		0	0	0	0	0
5	1	277	74	-1	243	83	8.1	27	ABprpppaap	263	-49	0	0		0	0	0	0	0
6	1	212	229	-1	542	334	7.5	29	ABalpaapapp	263	757	0	0		0	0	0	0	0
7	1	45	128	-1	426	104	18.2	32	ABpraapppa	120	0	0	0		0	0	0	0	0
8	1	251	215	-1	398	412	9.5	29	ABplpapaaa	318	0	0	0		0	0	0	0	0
9	1	246	297	-1	385	137	7.2	26	ABprpapapp	230	37	0	0		0	0	0	0	0
10	1	273	72	-1	426	255	5.2	29	MSpapaaa	71	0	0	0		0	0	0	0	0
11	1	343	71	-1	652	269	13.4	29	ABalaaappr	271	1203	0	0		0	0	0	0	0
12	1	167	28	-1	332	214	4.4	32	MSpappa	-86	0	0	0		0	0	0	0	0
13	1	174	222	-1	482	124	9.2	30	ABprpaaaap	209	0	0	0		0	0	0	0	0
14	1	50	132	-1	634	390	14.4	30	ABalaaapal	-53	0	0	0		0	0	0	0	0
15	1	105	288	-1	434	94	10.3	31	ABarappapp	3	0	0	0		0	0	0	0	0
16	1	339	212	-1	587	424	12.7	29	ABalaaaalp	290	-787	0	0		0	0	0	0	0
17	1	210	68	-1	380	207	6.1	28	MSpapapp	-53	0	0	0		0	0	0	0	0
18	1	338	277	-1	206	226	9.5	34	Eplpa	344	-884	0	0		0	0	0	0	0
19	1	127	42	-1	453	345	5.7	29	ABalpapapp	476	0	0	0		0	0	0	0	0
20	1	8	33	-1	592	197	8.4	29	ABarapppaa	71	0	0	0		0	0	0	0	0
21	1	295	237	-1	590	296	11.7	29	ABaraapaaa	269	-13	0	0		0	0	0	0	0
22	1	264	3	-1	191	376	9.3	31	ABplpppaap	310	-941	0	0		0	0	0	0	0
23	1	276	354	-1	394	204	16.1	28	Nuc152_16_399_208	274	479	0	0		0	0	0	0	0
24	1	120	105	-1	385	441	19.0	29	ABplaappaa	69	0	0	0		0	0	0	0	0
25	1	228	211	-1	627	335	20.3	25	Nuc148_21_627_349	250	664	0	0		0	0	0	0	0
26	1	17	168	-1	398	152	11.5	26	MSpppapp	199	476	0	0		0	0	0	0	0
27	1	99	375	-1	512	228	17.4	29	MSppappa	286	-340	0	0		0	0	0	0	0
28	1	224	100	-1	478	321	18.8	30	MSaaaapp	278	52	0	0		0	0	0	0	0
29	1	203	252	-1	177	294	22.7	32	ABarppappa	300	-298	0	0		0	0	0	0	0
30	1	117	251	-1	611	397	12.4	30	ABalaaaala	253	170	0	0		0	0	0	0	0
31	1	254	177	-1	539	163	17.2	30	ABpraaappa	253	-244	0	0		0	0	0	0	0
32	1	367	290	-1	527	446	18.0	32	ABalpppaap	289	133	0	0		0	0	0	0	0
33	1	59	7	-1	333	72	16.6	30	ABprapaapp	283	990	0	0		0	0	0	0	0
34	1	191	145	-1	346	165	15.3	32	Dpap	177	0	0	0		0	0	0	0	0
35	1	263	248	-1	559	220	5.9	27	ABarapaaap	229	564	0	0		0	0	0	0	0
36	1	208	144	-1	558	379	23.8	31	ABplaapaaa	314	636	0	0		0	0	0	0	0
37	1	35	314	-1	162	111	12.6	30	ABprappapp	-4	0	0	0		0	0	0	0	0
38	1	235	347	-1	391	403	17.8	26	ABplpaappa	198	-538	0	0		0	0	0	0	0
39	1	46	97	-1	398	448	11.6	32	ABplpaaaap	339	0	0	0		0	0	0	0	0
40	1	86	322	-1	459	180	7.4	28	ABprpapaaa	244	0	0	0		0	0	0	0	0
41	1	196	164	-1	583	274	14.1	31	ABaraappaa	295	429	0	0		0	0	0	0	0
42	1	163	200	-1	586	182	11.7	29	ABpraaaaaa	-488	0	0	0		0	0	0	0	0
43	1	200	278	-1	349	99	7.4	29	ABprppaapp	290	891	0	0		0	0	0	0	0
44	1	321	311	-1	297	213	11.4	33	Earpp	326	-114	0	0		0	0	0	0	0
45	1	314	98	-1	461	246	4.5	27	ABarapapppa	257	1091	0	0		0	0	0	0	0
46	1	102	46	-1	559	428	19.9	32	ABalapaapp	303	0	0	0		0	0	0	0	0
47	1	259	263	-1	325	86	21.4	32	ABarpppaap	322	-906	0	0		0	0	0	0	0
48	1	66	121	-1	415	254	22.4	32	ABarpaappa	322	1091	0	0		0	0	0	0	0
49	1	370	133	-1	585	283	20.8	27	ABalapppap	271	-308	0	0		0	0	0	0	0
50	1	138	-1	-1	394	341	22.3	24	ABplaaappa	151	894	0	0		0	0	0	0	0
51	1	74	169	-1	488	158	12.3	29	ABprpaaapa	109	0	0	0		0	0	0	0	0
52	1	111	9	-1	594	170	15.8	28	ABpraaaaap	248	0	0	0		0	0	0	0	0
53	1	134	17	-1	574	180	17.8	32	ABpraapapa	281	-1154	0	0		0	0	0	0	0
54	1	151	120	-1	313	135	5.8	29	ABprpapppp	290	1292	0	0		0	0	0	0	0
55	1	258	312	-1	476	148	5.4	30	ABarappapa	289	-602	0	0		0	0	0	0	0
56	1	365	264	-1	551	265	5.7	30	ABarapaapa	301	1033	0	0		0	0	0	0	0
57	1	37	250	-1	175	355	18.4	31	ABplapappp	-117	0	0	0		0	0	0	0	0
58	1	336	196	-1	434	449	17.2	30	ABplpaapap	212	0	0	0		0	0	0	0	0
59	1	327	242	-1	406	367	17.5	31	MSapppaa	310	634	0	0		0	0	0	0	0
60	1	32	185	-1	314	179	5.8	30	MSpapppp	258	641	0	0		0	0	0	0	0
61	1	116	351	-1	270	202	22.8	31	Cpaaaa	226	101	0	0		0	0	0	0	0
62	1	364	91	-1	268	418	13.3	31	ABplppapap	29	0	0	0		0	0	0	0	0
63	1	372	282	-1	125	230	22.4	25	Caaap	181	235	0	0		0	0	0	0	0
64	1	68	15	-1	240	385	16.8	30	ABplappaaa	302	250	0	0		0	0	0	0	0
65	1	319	214	-1	512	361	6.8	28	ABalpappaa	274	-845	0	0		0	0	0	0	0
66	1	91	40	-1	443	148	9.3	31	ABprpapaap	303	-119	0	0		0	0	0	0	0
67	1	83	291	-1	616	347	14.5	29	MSaaaaaar	102	0	0	0		0	0	0	0	0
68	1	261	160	-1	282	341	17.8	34	Dapa	342	488	0	0		0	0	0	0	0
69	1	262	106	-1	195	391	15.5	30	ABplappaap	72	0	0	0		0	0	0	0	0
70	1	352	213	-1	194	241	13.5	35	Eplap	354	-44	0	0		0	0	0	0	0
71	1	147	21	-1	285	329	7.7	27	MSaapppp	271	946	0	0		0	0	0	0	0
72	0	79	-1	-1	653	245	11.5	24		220	111	0	0		0	0	0	0	0
73	1	155	41	-1	399	156	16.4	31	Dpaa	315	1156	0	0		0	0	0	0	0
74	1	27	243	385	499	160	8.4	31	ABarappppp	122	0	0	0		0	0	0	0	0
75	1	115	64	-1	446	314	11.4	30	ABaraapapp	232	192	0	0		0	0	0	0	0
76	1	72	210	-1	311	110	7.1	28	ABprppppaa	277	-433	0	0		0	0	0	0	0
77	1	157	13	-1	321	434	14.1	32	ABplppapaa	166	0	0	0		0	0	0	0	0
78	1	128	104	-1	381	253	22.7	33	ABarpaappp	330	895	0	0		0	0	0	0	0
79	1	73	141	-1	615	238	14.7	31	ABalaapppa	386	0	0	0		0	0	0	0	0
80	1	288	81	-1	585	193	21.4	34	ABpraapaap	326	-83	0	0		0	0	0	0	0
81	1	237	332	-1	283	396	7.9	29	ABplppaapp	274	483	0	0		0	0	0	0	0
82	1	309	223	-1	599	253	24.4	34	ABpraapaaa	334	860	0	0		0	0	0	0	0
83	1	26	370	-1	144	319	18.1	32	ABarppappp	308	262	0	0		0	0	0	0	0
84	1	292	190	-1	329	411	21.0	33	ABplaapppa	331	-731	0	0		0	0	0	0	0
85	1	119	137	-1	186	127	6.2	29	ABprappppp	266	-920	0	0		0	0	0	0	0
86	1	242	246	-1	384	451	15.5	32	ABplpaappp	297	358	0	0		0	0	0	0	0
87	1	47	75	-1	234	391	8.3	29	ABplpppaaa	-42	0	0	0		0	0	0	0	0
88	1	180	172	-1	530	232	4.8	30	ABarapapaa	254	0	0	0		0	0	0	0	0
89	1	220	135	-1	555	150	11.5	30	ABpraaaapa	-8	0	0	0		0	0	0	0	0
90	1	12	63	-1	156	103	16.4	32	ABarpppppp	306	441	0	0		0	0	0	0	0
91	1	94	198	-1	627	222	11.5	35	ABalaappap	288	0	0	0		0	0	0	0	0
92	1	316	318	-1	496	266	25.1	33	ABarpaapaap	327	-76	0	0		0	0	0	0	0
93	1	21	192	-1	217	392	11.3	31	ABplppappp	97	0	0	0		0	0	0	0	0
94	1	145	124	-1	467	98	15.3	32	ABprpaappp	322	612	0	0		0	0	0	0	0
95	1	124	173	341	369	370	7.7	26	Nuc148_5_371_357	217	1270	0	0		0	0	0	0	0
96	1	104	367	-1	422	313	8.4	30	MSaapaaa	297	403	0	0		0	0	0	0	0
97	1	219	239	-1	116	146	19.4	33	Cpapap	322	915	0	0		0	0	0	0	0
98	1	355	327	-1	347	236	14.6	33	Earap	334	121	0	0		0	0	0	0	0
99	1	363	372	-1	309	355	22.4	30	ABplapaaap	272	308	0	0		0	0	0	0	0
100	1	20	206	-1	403	149	20.6	29	ABprapaaaa	286	-193	0	0		0	0	0	0	0
101	1	199	334	-1	400	341	10.9	26	MSappaaa	198	182	0	0		0	0	0	0	0
102	1	110	302	-1	204	374	21.3	31	ABplapappa	-327	0	0	0		0	0	0	0	0
103	1	257	238	-1	307	136	13.2	30	Cppaaa	275	241	0	0		0	0	0	0	0
104	1	126	59	-1	580	346	8.4	28	ABalpaapapa	54	0	0	0		0	0	0	0	0
105	1	195	79	-1	227	343	6.4	30	ABplppppap	275	260	0	0		0	0	0	0	0
106	1	6	8	-1	408	238	9.3	31	MSpapaap	297	39	0	0		0	0	0	0	0
107	1	312	245	-1	469	425	12.8	33	ABplpaaaaa	-348	0	0	0		0	0	0	0	0
108	1	356	270	-1	610	242	18.8	33	Nuc121_20_611_255	321	1072	0	0		0	0	0	0	0
109	1	346	346	-1	444	194	11.1	28	MSpppaaa	239	1058	0	0		0	0	0	0	0
110	1	70	203	-1	558	195	13.9	29	ABpraaapaa	158	0	0	0		0	0	0	0	0
111	1	308	149	-1	388	115	19.6	29	ABprapaaap	253	-235	0	0		0	0	0	0	0
112	1	287	70	-1	93	284	9.1	29	Caappv	296	-577	0	0		0	0	0	0	0
113	1	7	307	-1	506	384	4.5	29	ABalpapaap	270	508	0	0		0	0	0	0	0
114	1	82	204	-1	453	246	23.4	33	ABarpaapap	333	1535	0	0		0	0	0	0	0
115	1	25	280	-1	502	243	12.7	29	MSpaapaa	291	-1080	0	0		0	0	0	0	0
116	1	179	30	-1	550	344	25.2	34	ABplaaaaaa	259	-294	0	0		0	0	0	0	0
117	1	101	207	-1	512	269	9.0	27	ABaraapppaa	251	31	0	0		0	0	0	0	0
118	1	131	115	-1	418	424	21.7	31	ABalppppppp	310	624	0	0		0	0	0	0	0
119	1	142	265	-1	578	387	19.4	31	ABalapaapa	286	149	0	0		0	0	0	0	0
120	1	232	339	-1	423	207	5.5	28	ABarapapppp	-300	0	0	0		0	0	0	0	0
121	1	334	73	-1	152	363	9.6	27	ABplappppa	264	0	0	0		0	0	0	0	0
122	1	310	175	-1	189	298	13.7	30	Cappap	152	0	0	0		0	0	0	0	0
123	1	202	163	-1	156	366	14.6	30	ABplappapa	-299	0	0	0		0	0	0	0	0
124	1	317	335	-1	519	180	11.5	32	ABprpaaaaa	-41	0	0	0		0	0	0	0	0
125	1	156	326	-1	266	411	10.4	32	ABplppappa	293	272	0	0		0	0	0	0	0
126	1	249	304	-1	425	340	13.7	25	MSaaappa	211	242	0	0		0	0	0	0	0
127	1	299	364	-1	526	222	11.5	25	MSppapaa	232	1899	0	0		0	0	0	0	0
128	1	270	99	-1	429	428	8.3	30	ABalppappp	302	-415	0	0		0	0	0	0	0
129	1	315	186	-1	162	332	10.2	29	ABplapppap	585	0	0	0		0	0	0	0	0
130	1	154	114	-1	363	156	5.9	30	ABprpapppa	271	-350	0	0		0	0	0	0	0
131	1	250	293	-1	409	163	24.5	33	ABarpapppp	330	489	0	0		0	0	0	0	0
132	1	289	159	-1	201	166	12.9	35	Eprpa	351	-444	0	0		0	0	0	0	0
133	1	236	134	-1	292	74	17.4	29	ABprappaaa	264	214	0	0		0	0	0	0	0
134	1	170	119	-1	512	432	7.6	29	ABalppapaa	265	65	0	0		0	0	0	0	0
135	1	330	313	-1	528	316	4.4	31	ABalpaaapp	312	261	0	0		0	0	0	0	0
136	1	89	14	-1	393	106	9.6	29	ABprppaapa	228	1294	0	0		0	0	0	0	0
137	1	148	50	-1	428	392	17.7	26	ABalppppppa	251	-237	0	0		0	0	0	0	0
138	1	150	125	-1	597	406	7.2	30	ABalpaappa	287	304	0	0		0	0	0	0	0
139	1	85	131	-1	630	210	8.5	30	ABalaapaap	297	314	0	0		0	0	0	0	0
140	1	13	345	-1	294	258	10.7	34	Ealpp	345	296	0	0		0	0	0	0	0
141	1	40	193	-1	639	364	10.9	32	ABalaaaarl	262	394	0	0		0	0	0	0	0
142	1	16	271	-1	542	391	17.8	30	ABalapappa	274	-439	0	0		0	0	0	0	0
143	1	187	219	-1	576	348	20.9	30	ABalapapap	309	-1202	0	0		0	0	0	0	0
144	1	144	279	-1	387	251	4.6	29	MSpapapa	135	0	0	0		0	0	0	0	0
145	1	221	178	-1	174	175	25.0	33	Cpaapa	336	-49	0	0		0	0	0	0	0
146	1	62	230	-1	346	343	21.6	30	ABplapaaaa	272	292	0	0		0	0	0	0	0
147	1	326	93	-1	484	350	4.0	25	ABalpappapa	208	104	0	0		0	0	0	0	0
148	1	218	20	-1	255	73	15.3	30	ABprappaap	287	83	0	0		0	0	0	0	0
149	1	140	272	-1	519	138	17.6	33	ABpraaappp	293	755	0	0		0	0	0	0	0
150	1	18	369	-1	444	128	11.8	30	ABprppaaaa	305	-183	0	0		0	0	0	0	0
151	1	252	16	-1	523	307	19.5	31	MSaaaapa	318	-12	0	0		0	0	0	0	0
152	1	318	316	-1	249	157	9.9	30	Cppapa	-167	0	0	0		0	0	0	0	0
153	1	93	85	-1	418	131	7.9	30	ABprpapapa	272	374	0	0		0	0	0	0	0
154	1	260	86	-1	290	232	22.4	33	ABarppaapp	334	445	0	0		0	0	0	0	0
155	1	377	78	-1	473	399	14.4	31	ABplpaapaa	312	11	0	0		0	0	0	0	0
156	1	162	88	-1	434	427	12.9	22	ABplpaaapa	164	478	0	0		0	0	0	0	0
157	1	64	57	-1	362	144	10.8	30	MSpapppa	222	0	0	0		0	0	0	0	0
158	1	347	259	-1	382	119	23.6	32	ABarpppaaa	316	430	0	0		0	0	0	0	0
159	1	38	45	-1	429	335	18.6	29	MSapappp	282	433	0	0		0	0	0	0	0
160	1	333	336	-1	560	377	13.4	30	MSapaaaa	272	-626	0	0		0	0	0	0	0
161	1	143	258	-1	544	136	14.6	32	ABpraaaapp	291	0	0	0		0	0	0	0	0
162	1	307	361	-1	469	181	16.8	28	ABprpaapaa	244	-180	0	0		0	0	0	0	0
163	1	41	103	-1	600	388	17.5	34	ABalapaaap	250	168	0	0		0	0	0	0	0
164	1	331	26	-1	579	248	5.5	26	ABarapaaaa	242	555	0	0		0	0	0	0	0
165	1	146	107	-1	243	102	11.7	28	ABprapppaa	256	160	0	0		0	0	0	0	0
166	1	362	152	-1	300	283	23.0	33	ABarppapaa	331	-191	0	0		0	0	0	0	0
167	1	188	94	-1	533	191	5.3	28	ABarappaaa	75	0	0	0		0	0	0	0	0
168	1	4	157	-1	470	376	6.4	29	ABalpapapa	296	-208	0	0		0	0	0	0	0
169	1	253	257	-1	533	446	11.6	32	ABalppaaap	290	278	0	0		0	0	0	0	0
170	1	190	156	-1	419	335	3.6	29	ABalpappapp	265	961	0	0		0	0	0	0	0
171	1	328	184	-1	316	365	6.0	30	ABplpapppa	303	570	0	0		0	0	0	0	0
172	1	141	56	-1	499	348	24.2	31	ABplaaaaap	309	-661	0	0		0	0	0	0	0
173	1	160	24	-1	469	412	9.1	30	ABalppappa	96	0	0	0		0	0	0	0	0
174	1	133	5	-1	133	328	6.9	30	ABplappppp	142	0	0	0		0	0	0	0	0
175	1	19	189	-1	155	188	4.4	32	Cpppaa	319	1233	0	0		0	0	0	0	0
176	1	88	267	-1	626	377	17.4	29	ABalapaaaa	-57	0	0	0		0	0	0	0	0
177	1	112	256	-1	650	305	12.5	31	ABalaaaarr	253	-121	0	0		0	0	0	0	0
178	1	61	143	-1	530	394	7.5	29	ABalpapaaa	-51	0	0	0		0	0	0	0	0
179	1	39	109	-1	616	254	5.8	29	ABaraaappa	264	-688	0	0		0	0	0	0	0
180	1	272	151	366	478	445	19.5	35	ABalpppapp	137	0	0	0		0	0	0	0	0
181	1	227	286	-1	521	283	15.9	32	MSpaaaap	172	0	0	0		0	0	0	0	0
182	1	69	275	-1	653	336	15.4	30	ABalaaapar	295	758	0	0		0	0	0	0	0
183	1	10	287	-1	612	280	7.5	30	ABaraaaaap	-45	0	0	0		0	0	0	0	0
184	1	15	54	-1	396	154	4.5	31	ABprpappap	89	0	0	0		0	0	0	0	0
185	1	238	350	-1	596	215	6.3	32	ABaraaappp	293	-654	0	0		0	0	0	0	0
186	1	49	300	-1	287	385	22.5	29	ABplapaapa	285	1105	0	0		0	0	0	0	0
187	1	281	303	-1	250	299	18.3	33	Dapp	333	215	0	0		0	0	0	0	0
188	1	2	47	-1	359	305	20.3	31	MSappppa	285	464	0	0		0	0	0	0	0
189	1	43	113	-1	542	269	8.4	29	ABaraaapapp	429	0	0	0		0	0	0	0	0
190	1	53	188	-1	479	137	14.9	29	ABprpaapap	-30	0	0	0		0	0	0	0	0
191	1	199	180	-1	350	342	10.4	27	MSappaap	207	-124	0	0		0	0	0	0	0
192	1	297	338	-1	311	281	4.8	32	Z3	273	1022	0	0		0	0	0	0	0
193	1	118	154	-1	412	377	6.5	32	ABplpappaa	216	1106	0	0		0	0	0	0	0
194	1	360	155	-1	327	325	17.6	32	Daap	316	-98	0	0		0	0	0	0	0
195	1	166	295	-1	353	431	14.5	32	ABplppaaaa	410	0	0	0		0	0	0	0	0
196	1	84	142	-1	204	85	12.1	29	ABprapappp	280	-513	0	0		0	0	0	0	0
197	1	159	321	-1	219	202	14.1	33	Eprap	331	465	0	0		0	0	0	0	0
198	1	322	333	-1	275	145	6.8	30	ABprpppppa	299	133	0	0		0	0	0	0	0
199	1	207	181	-1	551	426	12.6	26	Nuc150_13_550_424	-27	0	0	0		0	0	0	0	0
200	1	189	305	-1	263	161	4.3	31	ABprpppppp	296	361	0	0		0	0	0	0	0
201	1	33	221	-1	238	344	9.7	29	Capaap	339	0	0	0		0	0	0	0	0
202	1	109	233	-1	336	290	10.2	32	Ealpa	320	398	0	0		0	0	0	0	0
203	1	229	331	-1	119	278	6.7	29	Cppppa	296	-666	0	0		0	0	0	0	0
204	1	214	55	-1	239	109	6.3	25	ABprpppapaa	212	291	0	0		0	0	0	0	0
205	1	197	201	-1	545	264	12.6	32	ABaraappap	92	0	0	0		0	0	0	0	0
206	1	34	231	-1	439	175	4.4	31	ABprpappaa	283	-25	0	0		0	0	0	0	0
207	1	205	90	-1	117	330	12.7	30	ABplappapp	277	-75	0	0		0	0	0	0	0
208	1	135	176	-1	537	174	20.1	32	ABpraapapp	322	13	0	0		0	0	0	0	0
209	1	164	27	-1	481	234	7.2	31	ABarapappa	446	0	0	0		0	0	0	0	0
210	1	185	116	-1	241	344	23.6	33	ABplapapaa	450	0	0	0		0	0	0	0	0
211	1	95	365	-1	199	364	6.9	24	ABplpppapaa	239	1456	0	0		0	0	0	0	0
212	1	96	118	-1	492	187	4.3	27	ABarappaap	248	1286	0	0		0	0	0	0	0
213	1	341	182	-1	588	249	11.0	27	MSppaaaa	217	220	0	0		0	0	0	0	0
214	1	114	139	-1	291	417	17.5	33	ABplaapppp	307	-1124	0	0		0	0	0	0	0
215	1	44	153	-1	154	296	12.5	30	Capppa	463	0	0	0		0	0	0	0	0
216	1	24	174	-1	563	279	17.7	30	MSpaaaaa	272	-1008	0	0		0	0	0	0	0
217	1	106	127	-1	505	137	20.5	29	ABpraappaa	259	80	0	0		0	0	0	0	0
218	1	158	377	-1	622	211	17.5	34	ABalaapppp	274	-392	0	0		0	0	0	0	0
219	1	213	87	-1	377	285	14.8	35	Ealaa	356	712	0	0		0	0	0	0	0
220	1	192	25	-1	470	449	10.4	31	ABalppaapp	302	0	0	0		0	0	0	0	0
221	1	65	217	-1	275	333	13.5	32	Capaaa	299	822	0	0		0	0	0	0	0
222	1	78	232	-1	414	374	11.6	28	MSapaapp	257	-239	0	0		0	0	0	0	0
223	1	125	44	-1	190	72	15.3	30	ABprapappa	271	86	0	0		0	0	0	0	0
224	1	55	306	-1	551	226	10.2	27	MSppaaap	50	0	0	0		0	0	0	0	0
225	1	353	368	-1	227	147	5.1	28	ABprpppapap	261	1862	0	0		0	0	0	0	0
226	1	14	266	-1	615	347	11.0	24	ABalpaapaaa	230	-404	0	0		0	0	0	0	0
227	1	9	224	-1	505	400	15.7	30	ABalppppaa	290	92	0	0		0	0	0	0	0
228	1	176	110	-1	229	286	23.1	34	ABarppapap	296	163	0	0		0	0	0	0	0
229	1	226	371	-1	217	126	18.6	31	ABprappapa	315	0	0	0		0	0	0	0	0
230	1	184	111	-1	436	142	14.0	27	MSpppapa	226	-816	0	0		0	0	0	0	0
231	1	173	359	-1	296	158	17.5	33	Dppp	331	542	0	0		0	0	0	0	0
232	1	172	281	-1	506	371	11.4	29	MSapaaap	245	-793	0	0		0	0	0	0	0
233	1	302	234	-1	494	455	15.8	30	ABalpppapa	279	54	0	0		0	0	0	0	0
234	1	178	32	-1	285	70	11.4	31	ABprppappp	271	-325	0	0		0	0	0	0	0
235	1	230	77	-1	426	324	22.6	32	ABplaaaapp	314	595	0	0		0	0	0	0	0
236	1	357	349	-1	650	287	16.1	31	ABalaaappl	161	0	0	0		0	0	0	0	0
237	1	225	356	-1	211	115	8.6	28	ABprapppap	126	0	0	0		0	0	0	0	0
238	1	256	216	-1	483	312	6.9	28	ABalpapppa	203	0	0	0		0	0	0	0	0
239	1	241	147	-1	144	283	4.6	29	Cppppp	97	0	0	0		0	0	0	0	0
240	1	97	197	-1	502	330	13.4	32	MSaaapaa	318	433	0	0		0	0	0	0	0
241	1	211	138	-1	562	420	8.6	32	ABalpaappp	185	0	0	0		0	0	0	0	0
242	1	161	83	-1	86	234	7.1	30	Cpappv	306	-948	0	0		0	0	0	0	0
243	1	92	148	-1	160	175	8.5	34	Eprpp	326	-1018	0	0		0	0	0	0	0
244	1	294	274	-1	453	301	5.3	28	ABalpappppa	21	0	0	0		0	0	0	0	0
245	1	234	384	-1	642	237	8.1	23	ABalaapaaa	189	-38	0	0		0	0	0	0	0
246	1	71	18	-1	386	286	10.7	32	MSaapaap	317	132	0	0		0	0	0	0	0
247	1	23	179	-1	460	269	7.4	26	ABarapaappp	198	-159	0	0		0	0	0	0	0
248	1	206	284	-1	359	177	19.7	28	MSpppppp	212	806	0	0		0	0	0	0	0
249	1	183	187	-1	355	411	7.5	29	ABplpapapa	267	0	0	0		0	0	0	0	0
250	1	48	158	-1	456	253	13.3	32	MSpaapap	113	0	0	0		0	0	0	0	0
251	1	132	82	-1	624	306	11.6	29	ABaraaaapa	127	0	0	0		0	0	0	0	0
252	1	354	308	-1	519	313	8.3	28	ABaraapapaa	190	1070	0	0		0	0	0	0	0
253	1	186	96	-1	560	392	5.2	28	ABalpaaaap	-138	0	0	0		0	0	0	0	0
254	1	337	195	-1	618	291	20.5	32	ABalapppaa	-230	0	0	0		0	0	0	0	0
255	1	201	122	-1	489	397	19.3	31	ABalppppap	305	164	0	0		0	0	0	0	0
256	1	28	12	-1	560	167	6.8	30	ABarapppap	306	706	0	0		0	0	0	0	0
257	1	240	191	-1	390	280	6.1	28	MSaapapa	209	0	0	0		0	0	0	0	0
258	1	57	89	-1	613	349	7.3	28	ABaraaaaaa	273	1464	0	0		0	0	0	0	0
259	1	54	310	-1	638	206	15.3	34	ABalaapapp	300	207	0	0		0	0	0	0	0
260	1	286	167	-1	434	371	14.4	29	MSapapap	230	-571	0	0		0	0	0	0	0
261	1	76	374	-1	363	302	23.4	33	ABarppaaaa	333	229	0	0		0	0	0	0	0
262	1	329	2	-1	277	98	22.8	38	ABarppppa	381	627	0	0		0	0	0	0	0
263	1	323	117	-1	334	134	16.7	30	Dppa	270	0	0	0		0	0	0	0	0
264	1	152	342	-1	496	228	22.8	31	ABarpapapa	206	1430	0	0		0	0	0	0	0
265	1	268	130	-1	199	288	6.5	30	Capppp	256	797	0	0		0	0	0	0	0
266	1	123	199	-1	300	291	18.8	31	MSappppp	83	0	0	0		0	0	0	0	0
267	1	324	328	-1	313	261	14.6	34	Ealap	334	-100	0	0		0	0	0	0	0
268	1	215	166	-1	150	233	9.7	34	Eplpp	337	1000	0	0		0	0	0	0	0
269	1	245	228	-1	461	146	18.2	31	ABprpaappa	74	0	0	0		0	0	0	0	0
270	1	332	208	-1	376	86	19.7	28	ABprapaapa	88	0	0	0		0	0	0	0	0
271	1	231	276	-1	451	169	14.8	29	MSppppaa	224	-737	0	0		0	0	0	0	0
272	1	255	283	-1	109	174	12.6	32	Cpapaa	323	411	0	0		0	0	0	0	0
273	1	269	340	-1	287	82	8.6	31	ABprpppaaa	286	-306	0	0		0	0	0	0	0
274	1	58	294	317	545	313	11.3	31	ABaraapaap	135	0	0	0		0	0	0	0	0
275	1	284	48	-1	358	345	15.4	28	Daaa	270	400	0	0		0	0	0	0	0
276	1	290	344	-1	586	236	21.4	31	ABalappppa	282	-188	0	0		0	0	0	0	0
277	1	136	22	-1	589	376	6.7	27	ABalpaaaaa	256	1012	0	0		0	0	0	0	0
278	1	278	220	-1	580	294	6.9	28	ABaraaapapa	190	0	0	0		0	0	0	0	0
279	1	311	244	-1	647	266	19.2	31	ABalappap	293	500	0	0		0	0	0	0	0
280	1	335	319	-1	246	170	15.5	34	Epraa	347	529	0	0		0	0	0	0	0
281	1	304	102	-1	495	355	17.9	27	MSapappa	198	593	0	0		0	0	0	0	0
282	1	244	329	-1	547	324	17.4	28	MSaaaaapp	111	0	0	0		0	0	0	0	0
283	1	63	249	-1	195	235	21.3	37	Caaaa	369	-133	0	0		0	0	0	0	0
284	1	206	337	-1	386	181	20.4	29	MSpppppa	223	438	0	0		0	0	0	0	0
285	1	108	61	-1	417	302	14.2	28	MSaaappp	-109	0	0	0		0	0	0	0	0
286	1	368	315	-1	477	296	10.4	27	ABaraapapap	208	-810	0	0		0	0	0	0	0
287	1	81	240	-1	367	416	22.3	33	ABplaappap	292	125	0	0		0	0	0	0	0
288	1	87	53	-1	354	289	5.9	29	MSaapapp	282	243	0	0		0	0	0	0	0
289	1	351	136	-1	276	209	7.4	29	Z2	281	14	0	0		0	0	0	0	0
290	1	243	38	-1	502	399	24.5	33	ABplaapaap	335	488	0	0		0	0	0	0	0
291	1	171	241	-1	456	123	20.4	31	ABpraappap	286	145	0	0		0	0	0	0	0
292	1	149	299	-1	222	173	23.4	34	Cpaaap	322	718	0	0		0	0	0	0	0
293	1	283	323	-1	466	215	17.9	28	MSppappp	274	44	0	0		0	0	0	0	0
294	1	349	37	-1	521	195	23.2	29	ABarpappaa	257	84	0	0		0	0	0	0	0
295	1	67	183	-1	273	105	6.7	29	ABprppppap	51	0	0	0		0	0	0	0	0
296	1	217	289	-1	576	336	12.6	27	ABalpaapaap	223	-211	0	0		0	0	0	0	0
297	1	348	357	-1	331	81	10.4	31	ABprppappa	245	0	0	0		0	0	0	0	0
298	1	298	101	-1	521	182	14.4	31	ABpraaapap	63	0	0	0		0	0	0	0	0
299	1	56	69	-1	436	261	9.6	29	ABaraapppp	7	0	0	0		0	0	0	0	0
300	1	303	19	-1	173	332	13.2	28	ABplapppaa	269	-461	0	0		0	0	0	0	0
301	1	182	95	-1	632	325	17.4	25	ABalappaaa	270	0	0	0		0	0	0	0	0
302	1	222	285	-1	461	384	16.7	31	ABalpppppa	510	0	0	0		0	0	0	0	0
303	1	98	373	-1	188	79	18.7	30	ABprapapap	218	0	0	0		0	0	0	0	0
304	1	345	39	-1	95	235	14.6	32	Caappd	321	68	0	0		0	0	0	0	0
305	1	198	355	-1	551	223	20.6	28	ABalappppp	283	454	0	0		0	0	0	0	0
306	1	80	301	-1	382	328	6.4	28	ABalpappppp	113	0	0	0		0	0	0	0	0
307	0	271	-1	-1	420	101	14.5	25		198	124	0	0		0	0	0	0	0
308	1	100	362	-1	450	201	22.6	31	ABarpapapp	312	109	0	0		0	0	0	0	0
309	1	342	108	-1	480	284	19.4	30	MSpaaapa	279	-28	0	0		0	0	0	0	0
310	1	282	298	-1	458	329	15.5	30	MSaaapap	304	-715	0	0		0	0	0	0	0
311	1	11	126	-1	355	423	10.8	30	ABplpapaap	118	0	0	0		0	0	0	0	0
312	1	42	171	-1	374	78	15.6	32	ABpraapppp	321	660	0	0		0	0	0	0	0
313	1	265	225	-1	226	81	21.4	31	ABprapapaa	274	-228	0	0		0	0	0	0	0
314	1	103	268	-1	381	84	11.6	32	ABprppapaa	324	-80	0	0		0	0	0	0	0
315	1	194	382	-1	406	248	16.6	29	Nuc152_16_406_252	298	80	0	0		0	0	0	0	0
316	1	305	76	-1	291	156	22.6	33	ABarpppapp	38	0	0	0		0	0	0	0	0
317	1	358	227	-1	372	339	18.3	30	MSapppap	280	-854	0	0		0	0	0	0	0
318	1	181	36	-1	606	310	8.8	29	ABaraaapaa	189	0	0	0		0	0	0	0	0
319	1	300	23	-1	475	427	22.8	31	ABplaapapa	276	41	0	0		0	0	0	0	0
320	1	325	10	-1	323	396	6.7	29	ABplpapapp	101	0	0	0		0	0	0	0	0
321	1	165	320	-1	321	360	12.3	29	MSaapppa	-197	0	0	0		0	0	0	0	0
322	1	130	218	-1	283	355	5.2	30	ABplpapppp	46	0	0	0		0	0	0	0	0
323	1	233	6	-1	172	294	4.4	29	ABplpppppp	254	702	0	0		0	0	0	0	0
324	1	340	51	-1	256	240	14.4	34	Eplaa	344	576	0	0		0	0	0	0	0
325	1	153	170	-1	496	166	23.0	31	ABarpappap	264	-202	0	0		0	0	0	0	0
326	1	361	269	-1	390	351	23.9	30	Nuc147_26_416_371	301	-328	0	0		0	0	0	0	0
327	1	60	162	-1	457	281	16.6	34	MSpaaapp	343	-851	0	0		0	0	0	0	0
328	1	77	254	-1	194	115	23.5	33	ABarpppppa	332	961	0	0		0	0	0	0	0
329	1	293	360	-1	586	293	22.7	24	ABarpaaaaa	170	292	0	0		0	0	0	0	0
330	1	113	194	-1	592	317	15.8	26	MSaaaaapa	-36	0	0	0		0	0	0	0	0
331	1	169	255	-1	229	340	15.2	32	Cappaa	314	-1491	0	0		0	0	0	0	0
332	1	375	348	-1	558	260	25.4	27	ABarpapaaa	213	-508	0	0		0	0	0	0	0
333	1	369	380	-1	417	454	14.7	26	ABplpaaapp	199	-213	0	0		0	0	0	0	0
334	1	280	112	-1	459	358	22.9	28	ABplaaapaa	105	0	0	0		0	0	0	0	0
335	1	239	161	343	329	325	5.5	30	MSaappa	140	0	0	0		0	0	0	0	0
336	1	107	247	-1	553	355	5.0	28	ABalpaaapa	77	0	0	0		0	0	0	0	0
337	1	344	353	-1	465	373	11.2	27	MSapapaa	269	-181	0	0		0	0	0	0	0
338	1	285	209	-1	347	231	10.4	33	Earpa	327	2433	0	0		0	0	0	0	0
339	1	320	52	62	371	379	12.7	30	MSappap	91	0	0	0		0	0	0	0	0
340	1	296	202	-1	249	362	4.7	29	ABplppppaa	105	0	0	0		0	0	0	0	0
341	1	31	146	-1	259	399	20.1	32	ABplapaapp	313	121	0	0		0	0	0	0	0
342	1	216	379	-1	544	319	23.3	28	ABarpaaaap	295	0	0	0		0	0	0	0	0
343	1	204	11	-1	184	95	8.4	28	ABprappppa	264	-1214	0	0		0	0	0	0	0
344	1	75	261	-1	490	315	23.4	31	ABplaaaapap	40	0	0	0		0	0	0	0	0
345	1	177	236	-1	127	240	5.3	30	Cpppap	301	720	0	0		0	0	0	0	0
346	1	313	150	-1	195	335	23.8	33	ABplapapap	332	218	0	0		0	0	0	0	0
347	1	266	330	-1	237	197	5.9	32	Cppapp	67	0	0	0		0	0	0	0	0
348	1	121	292	-1	515	269	4.6	28	ABarapaappa	159	0	0	0		0	0	0	0	0
349	1	52	358	-1	475	252	9.7	26	ABaraapppap	251	707	0	0		0	0	0	0	0
350	1	275	376	-1	544	438	15.5	33	ABalpppaaa	328	385	0	0		0	0	0	0	0
351	1	168	260	-1	459	393	21.7	29	ABplaapapp	291	-277	0	0		0	0	0	0	0
352	1	122	29	-1	325	68	12.7	31	ABprppapap	310	-200	0	0		0	0	0	0	0
353	1	90	324	-1	549	182	9.2	32	ABarappppa	315	-807	0	0		0	0	0	0	0
354	1	193	129	-1	329	201	24.2	34	ABarppaapa	340	-798	0	0		0	0	0	0	0
355	1	279	383	-1	345	136	26.0	36	ABarpppapaa	361	-875	0	0		0	0	0	0	0
356	1	30	65	-1	535	419	22.6	34	ABalapappp	340	267	0	0		0	0	0	0	0
357	1	36	165	-1	489	114	12.4	31	ABprpaaapp	316	-401	0	0		0	0	0	0	0
358	1	139	205	-1	503	210	8.8	25	MSppaapa	186	378	0	0		0	0	0	0	0
359	1	51	140	-1	251	314	5.5	29	ABplpppppa	171	0	0	0		0	0	0	0	0
360	1	267	92	-1	228	291	8.7	36	Capap	255	0	0	0		0	0	0	0	0
361	1	129	80	-1	318	409	10.0	30	ABplppaapa	301	794	0	0		0	0	0	0	0
362	1	366	123	-1	472	203	11.0	27	MSppaapp	222	478	0	0		0	0	0	0	0
363	1	291	381	-1	541	231	23.0	33	ABarpapaap	335	371	0	0		0	0	0	0	0
364	1	371	-1	-1	492	222	4.2	26	Nuc147_4_487_241	262	-212	0	0		0	0	0	0	0
365	1	1	60	-1	98	182	8.6	32	Cpappd	320	-383	0	0		0	0	0	0	0
366	1	350	67	-1	459	171	22.5	29	ABarpapppa	298	491	0	0		0	0	0	0	0
367	1	3	4	-1	477	349	10.0	23	MSapaapa	201	-281	0	0		0	0	0	0	0
368	1	301	66	-1	133	147	23.4	34	Cpaapp	314	1654	0	0		0	0	0	0	0
369	1	306	1	-1	388	186	11.9	29	MSpppaap	227	-444	0	0		0	0	0	0	0
370	1	22	363	-1	326	328	24.4	34	ABplaaappp	309	410	0	0		0	0	0	0	0
371	1	137	49	-1	418	371	24.0	30	ABplaaapap	306	315	0	0		0	0	0	0	0
372	1	376	235	-1	611	344	18.0	27	MSaaaaaal	240	0	0	0		0	0	0	0	0
373	1	359	226	-1	107	267	18.4	38	Caapa	521	0	0	0		0	0	0	0	0
374	1	29	296	-1	533	280	23.5	28	ABarpaapaaa	178	0	0	0		0	0	0	0	0
375	1	209	262	-1	484	210	13.4	24	MSppapap	291	0	0	0		0	0	0	0	0
376	0	374	-1	-1	619	193	14.0	23		320	0	0	0		0	0	0	0	0
377	1	248	31	-1	419	181	18.1	27	MSppppap	108	0	0	0		0	0	0	0	0
378	1	223	34	-1	489	244	3.4	22	ABarapapap	41	0	0	0		0	0	0	0	0
379	1	373	58	-1	494	269	22.5	28	ABarpaaapa	220	281	0	0		0	0	0	0	0
380	1	257	35	-1	284	142	10.1	30	Cppaap	175	0	0	0		0	0	0	0	0
381	1	279	352	-1	341	141	22.8	32	ABarpppapap	959	0	0	0		0	0	0	0	0
