# Supplementary material for: The AP-2 Transcription Factor APTF-2 Is Required for Neuroblast and Epidermal Morphogenesis in Caenorhabditis elegans Embryogenesis
Source: PLoS Genet. 2016 May 13;12(5):e1006048. doi: 10.1371/journal.pgen.1006048 (PMC4866721; doi:10.1371/journal.pgen.1006048)
Supplement: S6 Text — (ZIP) [file pgen.1006048.s034.zip › nuclei/t153-nuclei]

1	1	369	25	-1	387	182	11.7	30	MSpppaap	226	182	0	0		0	0	0	0	0
2	1	262	108	-1	278	95	22.6	37	ABarppppa	373	-36	0	0		0	0	0	0	0
3	1	22	34	-1	190	374	9.3	30	ABplpppaap	303	53	0	0		0	0	0	0	0
4	1	367	251	-1	477	348	9.8	23	MSapaapa	231	48	0	0		0	0	0	0	0
5	1	174	143	-1	132	325	6.7	29	ABplappppp	146	0	0	0		0	0	0	0	0
6	1	323	240	-1	172	298	4.4	29	ABplpppppp	281	-304	0	0		0	0	0	0	0
7	1	33	193	-1	336	70	16.4	29	ABprapaapp	268	1049	0	0		0	0	0	0	0
8	1	106	45	-1	407	238	9.4	30	MSpapaap	164	0	0	0		0	0	0	0	0
9	1	52	54	-1	595	173	16.0	28	ABpraaaaap	159	0	0	0		0	0	0	0	0
10	1	320	233	-1	318	394	6.7	28	ABplpapapp	-175	0	0	0		0	0	0	0	0
11	1	343	66	-1	191	93	8.4	28	ABprappppa	241	52	0	0		0	0	0	0	0
12	1	256	271	-1	559	168	6.6	32	ABarapppap	302	1153	0	0		0	0	0	0	0
13	1	77	123	-1	320	431	13.7	31	ABplppapaa	166	0	0	0		0	0	0	0	0
14	1	136	282	-1	397	109	9.7	28	ABprppaapa	223	657	0	0		0	0	0	0	0
15	1	64	332	-1	239	385	16.8	31	ABplappaaa	310	306	0	0		0	0	0	0	0
16	1	151	1	-1	522	312	19.7	31	MSaaaapa	317	776	0	0		0	0	0	0	0
17	1	53	58	-1	575	185	17.8	33	ABpraapapa	290	1047	0	0		0	0	0	0	0
18	1	246	139	-1	384	288	11.2	32	MSaapaap	317	821	0	0		0	0	0	0	0
19	1	300	49	-1	172	331	13.2	28	ABplapppaa	277	169	0	0		0	0	0	0	0
20	1	148	79	-1	258	73	14.7	30	ABprappaap	-117	0	0	0		0	0	0	0	0
21	1	71	286	-1	283	327	7.8	28	MSaapppp	247	89	0	0		0	0	0	0	0
22	1	277	213	-1	592	376	6.3	27	ABalpaaaaa	212	34	0	0		0	0	0	0	0
23	1	319	208	-1	481	428	23.1	33	ABplaapapa	136	0	0	0		0	0	0	0	0
24	1	173	188	-1	473	414	9.1	30	ABalppappa	301	306	0	0		0	0	0	0	0
25	1	220	20	-1	468	450	10.6	30	ABalppaapp	302	-712	0	0		0	0	0	0	0
26	1	164	267	-1	576	247	5.7	27	ABarapaaaa	230	840	0	0		0	0	0	0	0
27	1	209	18	-1	479	233	7.3	31	ABarapappa	389	0	0	0		0	0	0	0	0
28	1	12	263	-1	330	218	4.4	31	MSpappa	-161	0	0	0		0	0	0	0	0
29	1	352	115	-1	324	68	12.7	31	ABprppapap	304	-52	0	0		0	0	0	0	0
30	1	116	127	-1	545	349	24.8	31	ABplaaaaaa	270	311	0	0		0	0	0	0	0
31	1	377	169	-1	428	181	18.2	27	MSppppap	262	98	0	0		0	0	0	0	0
32	1	234	170	-1	287	73	10.7	31	ABprppappp	72	0	0	0		0	0	0	0	0
33	1	20	106	-1	592	196	8.4	29	ABarapppaa	-221	0	0	0		0	0	0	0	0
34	1	378	290	-1	487	223	3.8	28	ABarapapap	270	336	0	0		0	0	0	0	0
35	1	380	88	-1	277	145	9.6	29	Cppaap	264	165	0	0		0	0	0	0	0
36	1	318	133	-1	608	308	8.7	29	ABaraaapaa	273	176	0	0		0	0	0	0	0
37	1	294	71	-1	526	202	23.1	30	ABarpappaa	258	42	0	0		0	0	0	0	0
38	1	290	270	-1	503	396	24.3	32	ABplaapaap	299	766	0	0		0	0	0	0	0
39	1	304	37	-1	90	238	14.5	34	Caappd	333	1054	0	0		0	0	0	0	0
40	1	66	114	-1	441	143	9.4	31	ABprpapaap	-82	0	0	0		0	0	0	0	0
41	1	73	189	-1	402	156	16.6	31	Dpaa	313	326	0	0		0	0	0	0	0
42	1	19	175	-1	454	342	5.8	28	ABalpapapp	267	-236	0	0		0	0	0	0	0
43	0	72	-1	-1	655	248	11.0	23		166	151	0	0		0	0	0	0	0
44	1	223	341	-1	190	73	14.8	30	ABprapappa	81	0	0	0		0	0	0	0	0
45	1	159	220	-1	426	330	18.5	29	MSapappp	248	40	0	0		0	0	0	0	0
46	1	46	135	-1	559	425	19.6	32	ABalapaapp	327	391	0	0		0	0	0	0	0
47	1	188	126	-1	355	301	20.4	31	MSappppa	245	-206	0	0		0	0	0	0	0
48	1	275	241	-1	359	345	15.8	34	Daaa	333	372	0	0		0	0	0	0	0
49	1	371	297	-1	418	370	23.4	31	ABplaaapap	269	44	0	0		0	0	0	0	0
50	1	137	184	-1	427	387	17.6	27	ABalppppppa	245	75	0	0		0	0	0	0	0
51	1	324	327	-1	253	239	14.4	34	Eplaa	349	396	0	0		0	0	0	0	0
52	1	339	317	-1	380	383	14.3	27	MSappapa	192	83	0	0		0	0	0	0	0
53	1	288	333	-1	357	293	6.1	29	MSaapapp	290	-121	0	0		0	0	0	0	0
54	1	184	288	-1	397	154	4.5	31	ABprpappap	295	47	0	0		0	0	0	0	0
55	1	204	365	-1	241	113	5.5	26	ABprpppapaa	185	-693	0	0		0	0	0	0	0
56	1	172	145	-1	501	347	23.7	31	ABplaaaaap	311	450	0	0		0	0	0	0	0
57	1	157	176	-1	361	145	10.6	30	MSpapppa	93	0	0	0		0	0	0	0	0
58	1	379	349	-1	493	273	22.5	26	ABarpaaapa	261	975	0	0		0	0	0	0	0
59	1	104	140	-1	584	348	8.5	28	ABalpaapapa	281	105	0	0		0	0	0	0	0
60	1	365	312	-1	97	182	8.6	32	Cpappd	301	935	0	0		0	0	0	0	0
61	1	285	322	-1	417	305	14.3	29	MSaaappp	238	835	0	0		0	0	0	0	0
62	1	339	157	-1	357	362	12.8	27	MSappapp	249	402	0	0		0	0	0	0	0
63	1	90	214	-1	158	103	16.5	31	ABarpppppp	285	0	0	0		0	0	0	0	0
64	1	75	245	-1	446	312	11.5	31	ABaraapapp	253	505	0	0		0	0	0	0	0
65	1	356	229	-1	538	423	22.6	35	ABalapappp	321	-526	0	0		0	0	0	0	0
66	1	368	320	-1	133	142	23.2	35	Cpaapp	350	435	0	0		0	0	0	0	0
67	1	366	206	-1	461	171	23.1	29	ABarpapppa	254	-456	0	0		0	0	0	0	0
68	1	17	92	-1	378	209	6.0	29	MSpapapp	-85	0	0	0		0	0	0	0	0
69	1	299	3	-1	435	262	9.8	31	ABaraapppp	-263	0	0	0		0	0	0	0	0
70	1	112	369	-1	91	280	9.3	29	Caappv	286	1256	0	0		0	0	0	0	0
71	1	11	318	-1	646	270	12.8	29	ABalaaappr	-2	0	0	0		0	0	0	0	0
72	1	10	304	-1	424	256	5.1	29	MSpapaaa	64	0	0	0		0	0	0	0	0
73	1	121	24	-1	149	361	10.0	26	ABplappppa	215	0	0	0		0	0	0	0	0
74	1	5	315	-1	244	87	7.8	28	ABprpppaap	271	-355	0	0		0	0	0	0	0
75	1	87	313	-1	232	390	8.3	29	ABplpppaaa	-140	0	0	0		0	0	0	0	0
76	1	316	249	-1	291	153	23.2	33	ABarpppapp	339	135	0	0		0	0	0	0	0
77	1	235	84	-1	426	321	22.7	31	ABplaaaapp	294	-322	0	0		0	0	0	0	0
78	1	155	388	-1	473	397	13.7	26	ABplpaapaa	162	4	0	0		0	0	0	0	0
79	1	105	204	-1	227	345	6.7	29	ABplppppap	279	-786	0	0		0	0	0	0	0
80	1	361	76	-1	316	409	10.1	29	ABplppaapa	187	0	0	0		0	0	0	0	0
81	1	80	12	-1	589	197	21.5	33	ABpraapaap	337	134	0	0		0	0	0	0	0
82	1	251	44	-1	625	306	11.6	30	ABaraaaapa	474	0	0	0		0	0	0	0	0
83	1	242	118	-1	85	234	7.3	31	Cpappv	299	-31	0	0		0	0	0	0	0
84	1	3	289	-1	356	234	25.5	35	ABarppaaap	347	1224	0	0		0	0	0	0	0
85	1	153	273	-1	412	134	7.8	31	ABprpapapa	-194	0	0	0		0	0	0	0	0
86	1	154	287	-1	292	233	22.0	33	ABarppaapp	324	-283	0	0		0	0	0	0	0
87	1	219	377	-1	371	284	15.6	37	Ealaa	370	-265	0	0		0	0	0	0	0
88	1	156	53	-1	438	431	13.4	28	ABplpaaapa	260	530	0	0		0	0	0	0	0
89	1	258	61	-1	615	348	7.3	28	ABaraaaaaa	285	940	0	0		0	0	0	0	0
90	1	207	326	-1	113	326	13.0	31	ABplappapp	294	-74	0	0		0	0	0	0	0
91	1	62	67	-1	267	419	13.3	30	ABplppapap	339	0	0	0		0	0	0	0	0
92	1	360	280	-1	225	293	9.4	35	Capap	357	337	0	0		0	0	0	0	0
93	1	147	300	-1	481	348	3.8	25	ABalpappapa	238	-299	0	0		0	0	0	0	0
94	1	167	219	-1	530	190	5.1	28	ABarappaaa	278	577	0	0		0	0	0	0	0
95	1	301	117	-1	628	325	17.3	25	ABalappaaa	243	663	0	0		0	0	0	0	0
96	1	253	166	-1	558	389	5.0	29	ABalpaaaap	272	293	0	0		0	0	0	0	0
97	1	39	173	-1	396	447	11.4	33	ABplpaaaap	27	0	0	0		0	0	0	0	0
98	1	45	248	-1	457	245	4.8	27	ABarapapppa	223	404	0	0		0	0	0	0	0
99	1	128	21	-1	430	424	8.6	32	ABalppappp	167	0	0	0		0	0	0	0	0
100	1	28	50	-1	479	320	18.8	29	MSaaaapp	276	45	0	0		0	0	0	0	0
101	1	298	52	-1	520	183	14.5	31	ABpraaapap	316	292	0	0		0	0	0	0	0
102	1	281	191	-1	498	355	18.1	28	MSapappa	189	273	0	0		0	0	0	0	0
103	1	163	40	-1	597	397	17.3	33	ABalapaaap	277	-1395	0	0		0	0	0	0	0
104	1	78	314	-1	360	237	22.4	32	ABarpaappp	323	207	0	0		0	0	0	0	0
105	1	24	171	-1	383	441	19.4	29	ABplaappaa	265	400	0	0		0	0	0	0	0
106	1	69	223	-1	197	391	15.2	30	ABplappaap	-39	0	0	0		0	0	0	0	0
107	1	165	102	-1	243	104	11.3	29	ABprapppaa	259	172	0	0		0	0	0	0	0
108	1	309	192	-1	477	283	19.3	31	MSpaaapa	309	104	0	0		0	0	0	0	0
109	1	179	42	-1	609	254	5.4	30	ABaraaappa	-45	0	0	0		0	0	0	0	0
110	1	228	132	-1	228	285	23.4	33	ABarppapap	333	6	0	0		0	0	0	0	0
111	1	230	359	-1	433	144	13.9	25	MSpppapa	214	113	0	0		0	0	0	0	0
112	1	334	357	-1	463	357	22.9	27	ABplaaapaa	263	125	0	0		0	0	0	0	0
113	1	189	268	-1	542	266	8.2	28	ABaraaapapp	263	414	0	0		0	0	0	0	0
114	1	130	187	-1	369	162	6.3	31	ABprpapppa	275	1522	0	0		0	0	0	0	0
115	1	118	361	-1	422	424	21.5	31	ABalppppppp	288	542	0	0		0	0	0	0	0
116	1	210	199	-1	240	344	23.5	33	ABplapapaa	331	-506	0	0		0	0	0	0	0
117	1	263	149	-1	338	131	16.9	30	Dppa	254	-319	0	0		0	0	0	0	0
118	1	212	293	-1	490	184	4.6	27	ABarappaap	151	0	0	0		0	0	0	0	0
119	1	134	178	-1	509	430	7.5	29	ABalppapaa	61	0	0	0		0	0	0	0	0
120	1	54	374	-1	316	139	6.1	29	ABprpapppp	258	-1074	0	0		0	0	0	0	0
121	1	48	120	-1	416	250	22.7	33	ABarpaappa	331	253	0	0		0	0	0	0	0
122	1	255	130	-1	489	395	18.8	31	ABalppppap	245	0	0	0		0	0	0	0	0
123	1	362	196	-1	468	200	10.7	27	MSppaapp	260	224	0	0		0	0	0	0	0
124	1	94	23	-1	470	98	15.1	32	ABprpaappp	-20	0	0	0		0	0	0	0	0
125	1	138	116	-1	599	405	7.1	30	ABalpaappa	279	372	0	0		0	0	0	0	0
126	1	311	32	-1	361	423	11.2	31	ABplpapaap	441	0	0	0		0	0	0	0	0
127	1	217	151	-1	508	135	20.5	28	ABpraappaa	245	-265	0	0		0	0	0	0	0
128	1	7	321	-1	430	103	18.3	31	ABpraapppa	145	0	0	0		0	0	0	0	0
129	1	354	352	-1	329	201	24.1	32	ABarppaapa	324	-231	0	0		0	0	0	0	0
130	1	265	260	-1	197	288	6.6	31	Capppp	280	778	0	0		0	0	0	0	0
131	1	139	158	-1	626	208	8.6	30	ABalaapaap	292	-126	0	0		0	0	0	0	0
132	1	14	162	-1	635	387	13.9	30	ABalaaapal	-46	0	0	0		0	0	0	0	0
133	1	49	310	-1	587	286	20.8	28	ABalapppap	246	-205	0	0		0	0	0	0	0
134	1	133	5	-1	294	73	16.9	29	ABprappaaa	6	0	0	0		0	0	0	0	0
135	1	89	30	-1	553	150	11.5	30	ABpraaaapa	-16	0	0	0		0	0	0	0	0
136	1	289	29	-1	275	213	7.2	29	Z2	280	-126	0	0		0	0	0	0	0
137	1	85	292	-1	190	125	5.8	30	ABprappppp	166	0	0	0		0	0	0	0	0
138	1	241	89	100	557	416	8.5	33	ABalpaappp	221	191	0	0		0	0	0	0	0
139	1	214	43	-1	291	416	17.5	33	ABplaapppp	316	1102	0	0		0	0	0	0	0
140	1	359	62	-1	249	313	5.5	29	ABplpppppa	-96	0	0	0		0	0	0	0	0
141	1	79	77	-1	610	240	14.5	31	ABalaapppa	549	0	0	0		0	0	0	0	0
142	1	196	11	-1	205	87	11.9	30	ABprapappp	293	390	0	0		0	0	0	0	0
143	1	178	109	-1	528	393	7.1	29	ABalpapaaa	264	0	0	0		0	0	0	0	0
144	1	36	17	-1	560	380	23.6	31	ABplaapaaa	289	0	0	0		0	0	0	0	0
145	1	34	372	-1	350	166	15.5	32	Dpap	321	-462	0	0		0	0	0	0	0
146	1	341	98	-1	261	395	20.0	32	ABplapaapp	82	0	0	0		0	0	0	0	0
147	1	239	258	-1	146	280	4.9	29	Cppppp	253	414	0	0		0	0	0	0	0
148	1	243	285	-1	156	174	8.6	34	Eprpp	348	953	0	0		0	0	0	0	0
149	1	111	383	-1	394	117	19.4	30	ABprapaaap	291	725	0	0		0	0	0	0	0
150	1	346	197	-1	192	335	23.7	33	ABplapapap	334	233	0	0		0	0	0	0	0
151	1	180	182	-1	463	434	20.5	28	ABalpppappp	262	1090	0	0		0	0	0	0	0
152	1	166	68	-1	299	283	22.8	33	ABarppapaa	328	-822	0	0		0	0	0	0	0
153	1	215	8	-1	152	295	12.7	29	Capppa	297	301	0	0		0	0	0	0	0
154	1	193	179	-1	424	376	6.1	29	ABplpappaa	242	756	0	0		0	0	0	0	0
155	1	194	351	-1	324	324	18.1	30	Daap	302	737	0	0		0	0	0	0	0
156	1	170	216	-1	420	343	3.8	27	ABalpappapp	268	292	0	0		0	0	0	0	0
157	1	168	87	-1	466	377	6.3	30	ABalpapapa	191	95	0	0		0	0	0	0	0
158	1	250	55	-1	456	253	13.4	32	MSpaapap	329	0	0	0		0	0	0	0	0
159	1	132	381	-1	199	164	12.7	33	Eprpa	334	-2	0	0		0	0	0	0	0
160	1	68	202	-1	284	340	17.7	33	Dapa	331	-1372	0	0		0	0	0	0	0
161	1	335	299	-1	313	320	5.9	26	MSaappap	213	773	0	0		0	0	0	0	0
162	1	327	63	-1	455	281	16.5	33	MSpaaapp	323	-111	0	0		0	0	0	0	0
163	1	123	230	-1	156	367	14.6	30	ABplappapa	319	0	0	0		0	0	0	0	0
164	1	41	26	-1	580	274	14.2	29	ABaraappaa	-161	0	0	0		0	0	0	0	0
165	1	357	13	-1	491	118	12.4	32	ABprpaaapp	97	0	0	0		0	0	0	0	0
166	1	268	379	-1	142	226	9.4	26	Eplpp	49	0	0	0		0	0	0	0	0
167	1	260	342	-1	435	373	14.2	28	MSapapap	162	-263	0	0		0	0	0	0	0
168	1	26	6	-1	397	149	11.5	27	MSpppapp	202	162	0	0		0	0	0	0	0
169	1	51	155	-1	490	157	12.3	28	ABprpaaapa	86	0	0	0		0	0	0	0	0
170	1	325	81	-1	503	165	22.8	31	ABarpappap	284	112	0	0		0	0	0	0	0
171	1	312	150	-1	377	79	15.5	32	ABpraapppp	21	0	0	0		0	0	0	0	0
172	1	88	254	-1	526	235	4.7	29	ABarapapaa	227	0	0	0		0	0	0	0	0
173	1	95	147	-1	364	377	6.8	27	Nuc148_5_371_357p	230	-784	0	0		0	0	0	0	0
174	1	216	137	-1	565	278	18.1	31	MSpaaaaa	311	-396	0	0		0	0	0	0	0
175	1	122	228	-1	187	297	14.2	30	Cappap	67	0	0	0		0	0	0	0	0
176	1	208	325	-1	542	175	20.3	32	ABpraapapp	317	37	0	0		0	0	0	0	0
177	1	31	316	-1	542	161	16.9	26	ABpraaappa	226	-234	0	0		0	0	0	0	0
178	1	145	212	-1	173	170	24.5	33	Cpaapa	319	-464	0	0		0	0	0	0	0
179	1	247	198	-1	457	267	7.4	25	ABarapaappp	155	0	0	0		0	0	0	0	0
180	1	191	335	-1	348	339	10.3	27	MSappaap	163	0	0	0		0	0	0	0	0
181	1	199	160	-1	553	430	12.5	26	Nuc150_13_550_424	199	282	0	0		0	0	0	0	0
182	1	213	27	-1	587	247	10.8	27	MSppaaaa	242	564	0	0		0	0	0	0	0
183	1	295	337	-1	275	106	6.4	30	ABprppppap	236	20	0	0		0	0	0	0	0
184	1	171	227	-1	315	361	5.8	31	ABplpapppa	-311	0	0	0		0	0	0	0	0
185	1	60	39	-1	317	186	6.3	30	MSpapppp	272	657	0	0		0	0	0	0	0
186	1	129	14	-1	161	331	9.7	28	ABplapppap	247	0	0	0		0	0	0	0	0
187	1	249	69	-1	354	415	7.7	30	ABplpapapa	242	281	0	0		0	0	0	0	0
188	1	190	190	-1	480	138	15.1	29	ABprpaapap	-15	0	0	0		0	0	0	0	0
189	1	175	181	-1	150	189	4.5	32	Cpppaa	291	1361	0	0		0	0	0	0	0
190	1	84	291	-1	329	413	20.6	33	ABplaapppa	330	-697	0	0		0	0	0	0	0
191	1	257	235	-1	390	277	6.5	27	MSaapapa	231	-114	0	0		0	0	0	0	0
192	1	93	138	-1	223	393	11.3	31	ABplppappp	312	554	0	0		0	0	0	0	0
193	1	141	257	-1	637	365	10.7	30	ABalaaaarl	85	0	0	0		0	0	0	0	0
194	1	330	134	-1	585	318	15.9	27	MSaaaaapa	152	0	0	0		0	0	0	0	0
195	1	254	185	-1	619	296	20.6	33	ABalapppaa	327	178	0	0		0	0	0	0	0
196	1	58	74	-1	436	445	17.5	32	ABplpaapap	70	0	0	0		0	0	0	0	0
197	1	240	107	-1	500	325	13.2	32	MSaaapaa	241	154	0	0		0	0	0	0	0
198	1	91	225	-1	632	225	11.5	35	ABalaappap	336	681	0	0		0	0	0	0	0
199	1	266	80	-1	302	292	19.3	31	MSappppp	310	227	0	0		0	0	0	0	0
200	1	42	103	-1	587	181	12.2	30	ABpraaaaaa	277	-180	0	0		0	0	0	0	0
201	1	205	36	122	541	264	12.3	31	ABaraappap	149	0	0	0		0	0	0	0	0
202	1	340	51	-1	245	366	5.0	28	ABplppppaa	-79	0	0	0		0	0	0	0	0
203	1	110	65	-1	558	198	13.8	28	ABpraaapaa	309	0	0	0		0	0	0	0	0
204	1	114	7	-1	454	246	23.5	32	ABarpaapap	300	1608	0	0		0	0	0	0	0
205	1	358	371	-1	503	209	8.9	25	MSppaapa	200	-1179	0	0		0	0	0	0	0
206	1	100	113	-1	402	151	20.7	29	ABprapaaaa	289	-789	0	0		0	0	0	0	0
207	1	117	78	-1	511	266	8.9	27	ABaraapppaa	100	0	0	0		0	0	0	0	0
208	1	270	328	-1	379	85	19.5	28	ABprapaapa	418	0	0	0		0	0	0	0	0
209	1	338	224	-1	347	232	10.5	33	Earpa	334	-15	0	0		0	0	0	0	0
210	1	76	211	-1	314	114	7.0	29	ABprppppaa	306	0	0	0		0	0	0	0	0
211	1	25	119	-1	626	339	20.1	25	Nuc148_21_627_349	203	669	0	0		0	0	0	0	0
212	1	16	56	-1	587	422	12.9	30	ABalaaaalp	-132	0	0	0		0	0	0	0	0
213	1	70	339	-1	191	238	13.5	36	Eplap	-55	0	0	0		0	0	0	0	0
214	1	65	259	-1	511	359	6.6	30	ABalpappaa	214	107	0	0		0	0	0	0	0
215	1	8	217	-1	404	403	9.2	30	ABplpapaaa	218	90	0	0		0	0	0	0	0
216	1	238	309	-1	481	310	6.8	29	ABalpapppa	254	798	0	0		0	0	0	0	0
217	1	221	64	-1	273	335	13.4	32	Capaaa	316	438	0	0		0	0	0	0	0
218	1	322	15	-1	281	349	5.0	30	ABplpapppp	263	968	0	0		0	0	0	0	0
219	1	143	174	-1	577	347	20.8	30	ABalapapap	302	1172	0	0		0	0	0	0	0
220	1	278	101	-1	578	290	7.5	27	ABaraaapapa	271	-101	0	0		0	0	0	0	0
221	1	201	238	-1	239	344	9.9	29	Capaap	299	1248	0	0		0	0	0	0	0
222	1	13	48	-1	483	124	9.4	31	ABprpaaaap	257	0	0	0		0	0	0	0	0
223	1	82	215	-1	600	257	24.1	34	ABpraapaaa	-64	0	0	0		0	0	0	0	0
224	1	227	163	-1	508	400	15.5	30	ABalppppaa	304	345	0	0		0	0	0	0	0
225	1	313	112	-1	227	80	21.0	32	ABprapapaa	307	355	0	0		0	0	0	0	0
226	1	373	237	-1	109	266	18.3	38	Caapa	343	18	0	0		0	0	0	0	0
227	1	317	279	-1	372	336	18.5	31	MSapppap	311	707	0	0		0	0	0	0	0
228	1	269	168	-1	464	150	17.6	29	ABprpaappa	77	0	0	0		0	0	0	0	0
229	1	6	33	-1	546	333	7.4	28	ABalpaapapp	284	115	0	0		0	0	0	0	0
230	1	146	264	-1	347	341	22.1	28	ABplapaaaa	50	0	0	0		0	0	0	0	0
231	1	206	73	-1	438	179	4.5	32	ABprpappaa	314	0	0	0		0	0	0	0	0
232	1	222	382	-1	411	374	11.8	28	MSapaapp	88	0	0	0		0	0	0	0	0
233	1	202	232	-1	334	290	10.3	32	Ealpa	318	62	0	0		0	0	0	0	0
234	1	233	96	-1	493	457	15.4	30	ABalpppapa	-121	0	0	0		0	0	0	0	0
235	1	372	344	-1	609	349	18.0	29	MSaaaaaal	259	27	0	0		0	0	0	0	0
236	1	345	302	-1	127	241	5.2	29	Cpppap	289	-261	0	0		0	0	0	0	0
237	1	21	234	-1	589	294	11.6	30	ABaraapaaa	325	0	0	0		0	0	0	0	0
238	1	103	205	-1	313	135	13.5	30	Cppaaa	274	391	0	0		0	0	0	0	0
239	1	97	226	-1	113	147	19.2	34	Cpapap	343	-143	0	0		0	0	0	0	0
240	1	287	358	-1	368	410	22.5	33	ABplaappap	274	0	0	0		0	0	0	0	0
241	1	291	301	-1	459	124	20.4	31	ABpraappap	436	0	0	0		0	0	0	0	0
242	1	59	336	-1	406	364	17.3	29	MSapppaa	293	0	0	0		0	0	0	0	0
243	1	74	295	-1	479	158	8.0	26	ABarapppppp	167	137	0	0		0	0	0	0	0
244	1	279	296	-1	642	273	18.5	31	ABalappap	273	327	0	0		0	0	0	0	0
245	1	107	307	-1	473	420	13.2	35	ABplpaaaaa	147	0	0	0		0	0	0	0	0
246	1	86	364	-1	391	449	15.8	31	ABplpaappp	267	-866	0	0		0	0	0	0	0
247	1	336	86	-1	555	352	5.1	27	ABalpaaapa	15	0	0	0		0	0	0	0	0
248	1	35	183	-1	555	220	4.9	26	ABarapaaap	-36	0	0	0		0	0	0	0	0
249	1	283	330	-1	197	234	21.5	37	Caaaa	376	407	0	0		0	0	0	0	0
250	1	57	165	-1	178	355	18.2	31	ABplapappp	268	0	0	0		0	0	0	0	0
251	1	30	22	-1	610	397	12.1	30	ABalaaaala	-81	0	0	0		0	0	0	0	0
252	1	29	125	-1	175	289	23.4	32	ABarppappa	323	1331	0	0		0	0	0	0	0
253	1	2	350	-1	441	412	5.6	30	ABalppapap	277	-656	0	0		0	0	0	0	0
254	1	328	218	-1	198	112	23.2	32	ABarpppppa	290	-715	0	0		0	0	0	0	0
255	1	331	221	-1	227	340	15.4	31	Cappaa	54	0	0	0		0	0	0	0	0
256	1	177	90	-1	650	303	11.6	31	ABalaaaarr	233	-117	0	0		0	0	0	0	0
257	1	169	154	-1	530	447	11.4	31	ABalppaaap	-75	0	0	0		0	0	0	0	0
258	1	161	31	-1	551	138	15.2	33	ABpraaaapp	292	-1005	0	0		0	0	0	0	0
259	1	158	28	-1	386	123	23.8	31	ABarpppaaa	117	0	0	0		0	0	0	0	0
260	1	351	329	-1	460	388	21.6	31	ABplaapapp	19	0	0	0		0	0	0	0	0
261	1	344	367	-1	485	315	23.5	31	ABplaaaapap	310	26	0	0		0	0	0	0	0
262	1	375	348	-1	486	208	13.2	25	MSppapap	219	1242	0	0		0	0	0	0	0
263	1	47	306	-1	332	86	21.6	33	ABarpppaap	337	384	0	0		0	0	0	0	0
264	1	56	275	-1	549	267	5.4	30	ABarapaapa	260	333	0	0		0	0	0	0	0
265	1	119	200	-1	578	382	19.3	30	ABalapaapa	151	0	0	0		0	0	0	0	0
266	1	226	194	-1	611	346	11.0	25	ABalpaapaaa	249	-44	0	0		0	0	0	0	0
267	1	176	141	-1	622	383	17.1	29	ABalapaaaa	165	0	0	0		0	0	0	0	0
268	1	314	256	-1	383	83	11.5	32	ABprppapaa	43	0	0	0		0	0	0	0	0
269	1	326	303	-1	391	351	23.5	30	Nuc147_26_416_371	252	399	0	0		0	0	0	0	0
270	1	108	83	-1	619	238	19.6	32	Nuc121_20_611_255	300	-166	0	0		0	0	0	0	0
271	1	142	75	-1	539	391	17.6	29	ABalapappa	298	1018	0	0		0	0	0	0	0
272	1	149	121	-1	520	141	17.6	35	ABpraaappp	114	0	0	0		0	0	0	0	0
273	1	4	373	-1	515	340	15.9	24	Nuc149_15_524_339	-153	0	0	0		0	0	0	0	0
274	1	244	298	-1	448	302	5.5	26	ABalpappppa	34	0	0	0		0	0	0	0	0
275	1	182	161	-1	651	335	15.5	29	ABalaaapar	133	0	0	0		0	0	0	0	0
276	1	271	255	-1	454	170	14.5	28	MSppppaa	186	0	0	0		0	0	0	0	0
277	1	18	378	-1	204	225	9.5	32	Eplpa	317	-190	0	0		0	0	0	0	0
278	1	43	95	-1	349	99	7.5	29	ABprppaapp	253	-284	0	0		0	0	0	0	0
279	1	144	201	-1	384	251	4.7	28	MSpapapa	228	764	0	0		0	0	0	0	0
280	1	115	324	-1	501	244	12.8	30	MSpaapaa	172	0	0	0		0	0	0	0	0
281	1	232	4	-1	506	369	11.3	29	MSapaaap	292	-92	0	0		0	0	0	0	0
282	1	63	209	-1	132	232	21.6	34	Caaap	344	-1288	0	0		0	0	0	0	0
283	1	272	146	-1	108	173	13.3	32	Cpapaa	324	130	0	0		0	0	0	0	0
284	1	248	97	-1	350	181	19.9	31	MSpppppp	284	809	0	0		0	0	0	0	0
285	1	302	253	-1	465	385	16.5	31	ABalpppppa	161	0	0	0		0	0	0	0	0
286	1	181	195	376	521	274	16.1	32	MSpaaaap	259	-207	0	0		0	0	0	0	0
287	1	183	85	-1	612	279	7.2	30	ABaraaaaap	-33	0	0	0		0	0	0	0	0
288	1	15	136	-1	437	94	10.5	31	ABarappapp	312	0	0	0		0	0	0	0	0
289	1	296	244	-1	578	335	12.6	28	ABalpaapaap	202	101	0	0		0	0	0	0	0
290	1	32	207	-1	528	447	18.1	30	ABalpppaap	-31	0	0	0		0	0	0	0	0
291	1	67	72	-1	613	347	14.3	29	MSaaaaaar	258	-862	0	0		0	0	0	0	0
292	1	348	57	-1	507	272	4.5	28	ABarapaappa	271	-1754	0	0		0	0	0	0	0
293	1	131	70	-1	411	160	24.5	33	ABarpapppp	334	412	0	0		0	0	0	0	0
294	1	274	370	-1	560	315	11.5	26	ABaraapaapa	192	124	0	0		0	0	0	0	0
295	1	195	338	-1	360	431	14.5	31	ABplppaaaa	-189	0	0	0		0	0	0	0	0
296	1	374	269	-1	536	281	23.6	28	ABarpaapaaa	284	-1421	0	0		0	0	0	0	0
297	1	9	144	-1	380	136	6.9	25	ABprpapapp	208	-378	0	0		0	0	0	0	0
298	1	310	210	-1	457	331	15.5	30	MSaaapap	-51	0	0	0		0	0	0	0	0
299	1	292	278	-1	222	172	23.5	37	Cpaaap	372	2009	0	0		0	0	0	0	0
300	1	186	156	-1	287	388	22.7	30	ABplapaapa	274	1521	0	0		0	0	0	0	0
301	1	306	281	-1	388	329	6.2	28	ABalpappppp	330	0	0	0		0	0	0	0	0
302	1	102	2	-1	203	373	21.4	31	ABplapappa	446	0	0	0		0	0	0	0	0
303	1	187	274	-1	250	297	18.4	33	Dapp	337	289	0	0		0	0	0	0	0
304	1	126	111	-1	428	340	13.4	24	MSaaappa	-65	0	0	0		0	0	0	0	0
305	1	200	41	-1	269	168	3.5	33	ABprpppppp	328	990	0	0		0	0	0	0	0
306	1	224	311	-1	553	225	10.5	27	MSppaaap	286	0	0	0		0	0	0	0	0
307	1	113	340	-1	502	388	4.5	31	ABalpapaap	278	186	0	0		0	0	0	0	0
308	1	252	345	-1	519	310	8.3	29	ABaraapapaa	207	112	0	0		0	0	0	0	0
309	1	1	167	-1	192	328	4.4	29	ABplpppapap	236	-863	0	0		0	0	0	0	0
310	1	259	46	-1	640	209	14.7	35	ABalaapapp	309	842	0	0		0	0	0	0	0
311	1	44	331	-1	294	210	11.4	33	Earpp	334	1070	0	0		0	0	0	0	0
312	1	55	35	-1	475	146	5.5	32	ABarappapa	324	-269	0	0		0	0	0	0	0
313	1	135	110	-1	531	316	4.4	31	ABalpaaapp	-366	0	0	0		0	0	0	0	0
314	1	37	9	-1	162	107	12.4	30	ABprappapp	3	0	0	0		0	0	0	0	0
315	1	286	177	-1	476	291	10.4	28	ABaraapapap	229	769	0	0		0	0	0	0	0
316	1	152	131	-1	244	161	9.7	30	Cppapa	272	1157	0	0		0	0	0	0	0
317	1	274	308	-1	532	310	11.0	26	ABaraapaapp	123	0	0	0		0	0	0	0	0
318	1	92	252	-1	496	269	25.4	33	ABarpaapaap	196	0	0	0		0	0	0	0	0
319	1	280	363	-1	246	169	15.4	34	Epraa	346	35	0	0		0	0	0	0	0
320	1	321	203	-1	318	360	12.6	30	MSaapppa	305	204	0	0		0	0	0	0	0
321	1	197	355	-1	216	202	14.0	33	Eprap	274	641	0	0		0	0	0	0	0
322	1	40	231	-1	456	179	7.5	29	ABprpapaaa	266	253	0	0		0	0	0	0	0
323	1	293	389	-1	469	217	17.8	29	MSppappp	135	0	0	0		0	0	0	0	0
324	1	353	47	-1	553	182	9.2	32	ABarappppa	-135	0	0	0		0	0	0	0	0
325	0	307	-1	-1	424	104	14.9	23		210	421	0	0		0	0	0	0	0
326	1	125	59	-1	268	410	10.4	32	ABplppappa	-139	0	0	0		0	0	0	0	0
327	1	98	124	-1	345	232	14.5	33	Earap	330	308	0	0		0	0	0	0	0
328	1	267	261	-1	310	259	14.9	36	Ealap	366	237	0	0		0	0	0	0	0
329	1	282	250	-1	546	326	17.5	27	MSaaaaapp	273	-223	0	0		0	0	0	0	0
330	1	347	99	-1	234	198	6.6	32	Cppapp	67	0	0	0		0	0	0	0	0
331	1	203	19	-1	118	277	6.9	28	Cppppa	283	532	0	0		0	0	0	0	0
332	1	81	186	-1	280	394	7.8	29	ABplppaapp	292	-674	0	0		0	0	0	0	0
333	1	198	284	-1	280	145	6.4	30	ABprpppppa	305	1404	0	0		0	0	0	0	0
334	1	101	247	-1	401	343	11.6	28	MSappaaa	198	1126	0	0		0	0	0	0	0
335	1	124	236	-1	520	179	11.7	32	ABprpaaaaa	329	-40	0	0		0	0	0	0	0
336	1	160	180	-1	554	377	13.3	29	MSapaaaa	292	1116	0	0		0	0	0	0	0
337	1	284	294	-1	403	185	19.6	29	MSpppppa	188	386	0	0		0	0	0	0	0
338	1	192	305	-1	314	282	5.3	31	Z3	238	76	0	0		0	0	0	0	0
339	1	120	104	-1	421	208	5.6	29	ABarapapppp	-35	0	0	0		0	0	0	0	0
340	1	273	347	-1	288	84	8.6	31	ABprpppaaa	12	0	0	0		0	0	0	0	0
341	1	95	38	-1	376	363	9.2	24	Nuc148_5_371_357a	217	901	0	0		0	0	0	0	0
342	1	264	277	-1	503	232	24.5	29	ABarpapapa	298	173	0	0		0	0	0	0	0
343	1	335	283	-1	351	325	5.2	26	MSaappaa	144	0	0	0		0	0	0	0	0
344	1	276	262	-1	588	244	20.7	29	ABalappppa	279	-187	0	0		0	0	0	0	0
345	1	140	243	-1	292	257	10.6	34	Ealpp	337	935	0	0		0	0	0	0	0
346	1	109	153	-1	441	190	11.1	29	MSpppaaa	202	1070	0	0		0	0	0	0	0
347	1	38	360	-1	397	408	18.1	27	ABplpaappa	11	0	0	0		0	0	0	0	0
348	1	332	387	-1	565	261	26.2	29	ABarpapaaa	217	0	0	0		0	0	0	0	0
349	1	236	164	-1	651	289	15.5	30	ABalaaappl	261	1122	0	0		0	0	0	0	0
350	1	185	93	-1	594	214	5.8	31	ABaraaappp	297	-17	0	0		0	0	0	0	0
351	1	61	242	-1	267	207	23.3	32	Cpaaaa	122	0	0	0		0	0	0	0	0
352	1	381	323	-1	346	140	23.0	30	ABarpppapap	771	0	0	0		0	0	0	0	0
353	1	337	265	-1	464	372	10.9	27	MSapapaa	42	0	0	0		0	0	0	0	0
354	1	23	159	-1	395	202	16.4	28	Nuc152_16_399_208	141	0	0	0		0	0	0	0	0
355	1	305	172	-1	556	222	21.2	26	ABalappppp	263	-1253	0	0		0	0	0	0	0
356	1	237	105	-1	215	118	8.4	28	ABprapppap	-276	0	0	0		0	0	0	0	0
357	1	297	276	-1	328	84	9.9	30	ABprppappa	307	0	0	0		0	0	0	0	0
358	1	349	343	-1	476	248	9.6	27	ABaraapppap	379	0	0	0		0	0	0	0	0
359	1	231	334	-1	292	153	17.8	35	Dppp	67	0	0	0		0	0	0	0	0
360	1	329	82	-1	579	308	23.6	29	ABarpaaaaa	293	-192	0	0		0	0	0	0	0
361	1	162	142	-1	469	183	17.0	28	ABprpaapaa	263	115	0	0		0	0	0	0	0
362	1	308	380	-1	455	201	22.6	32	ABarpapapp	50	0	0	0		0	0	0	0	0
363	1	370	375	-1	326	326	24.5	36	ABplaaappp	322	395	0	0		0	0	0	0	0
364	1	127	346	-1	525	222	10.8	24	MSppapaa	203	-628	0	0		0	0	0	0	0
365	1	211	129	-1	199	363	6.6	25	ABplpppapaa	231	163	0	0		0	0	0	0	0
366	1	180	386	-1	493	446	17.8	27	ABalpppappa	141	0	0	0		0	0	0	0	0
367	1	96	222	-1	419	315	8.5	31	MSaapaaa	312	684	0	0		0	0	0	0	0
368	1	225	354	-1	229	156	4.4	28	ABprpppapap	256	1323	0	0		0	0	0	0	0
369	1	150	362	-1	445	131	12.1	30	ABprppaaaa	301	-515	0	0		0	0	0	0	0
370	1	83	60	-1	144	319	18.0	31	ABarppappp	294	127	0	0		0	0	0	0	0
371	1	229	10	-1	224	126	18.4	31	ABprappapa	312	-699	0	0		0	0	0	0	0
372	1	99	266	-1	314	361	22.4	31	ABplapaaap	312	145	0	0		0	0	0	0	0
373	1	303	366	-1	194	76	18.4	29	ABprapapap	-26	0	0	0		0	0	0	0	0
374	1	261	353	-1	361	299	23.5	31	ABarppaaaa	304	-3	0	0		0	0	0	0	0
375	1	27	16	-1	514	228	17.4	29	MSppappa	247	913	0	0		0	0	0	0	0
376	1	350	356	-1	541	443	15.3	33	ABalpppaaa	339	0	0	0		0	0	0	0	0
377	1	218	384	-1	624	227	17.2	37	ABalaapppp	-5	0	0	0		0	0	0	0	0
378	1	-1	385	-1	617	194	13.8	22	Nuc154_14_617_194	373	0	0	0		0	0	0	0	0
379	1	342	246	-1	543	318	23.5	27	ABarpaaaap	388	0	0	0		0	0	0	0	0
380	1	333	272	-1	421	457	14.0	22	ABplpaaapp	320	0	0	0		0	0	0	0	0
381	1	363	239	319	555	222	23.3	31	ABarpapaap	-153	0	0	0		0	0	0	0	0
382	1	315	128	-1	402	242	14.3	29	Nuc152_16_406_252	298	-345	0	0		0	0	0	0	0
383	1	355	368	-1	345	138	25.3	35	ABarpppapaa	10	0	0	0		0	0	0	0	0
384	1	245	91	-1	639	235	7.9	22	ABalaapaaa	95	0	0	0		0	0	0	0	0
385	1	74	152	-1	518	170	8.6	27	ABarapppppa	137	0	0	0		0	0	0	0	0
