# Supplementary material for: The AP-2 Transcription Factor APTF-2 Is Required for Neuroblast and Epidermal Morphogenesis in Caenorhabditis elegans Embryogenesis
Source: PLoS Genet. 2016 May 13;12(5):e1006048. doi: 10.1371/journal.pgen.1006048 (PMC4866721; doi:10.1371/journal.pgen.1006048)
Supplement: S6 Text — (ZIP) [file pgen.1006048.s034.zip › nuclei/t154-nuclei]

1	1	16	83	-1	519	315	19.6	33	MSaaaapa	290	164	0	0		0	0	0	0	0
2	1	302	303	-1	204	375	21.2	31	ABplapappa	314	51	0	0		0	0	0	0	0
3	1	69	38	-1	433	262	9.7	30	ABaraapppp	88	0	0	0		0	0	0	0	0
4	1	281	372	-1	502	365	11.2	29	MSapaaap	271	-830	0	0		0	0	0	0	0
5	1	134	116	-1	297	73	16.6	29	ABprappaaa	-14	0	0	0		0	0	0	0	0
6	1	168	194	-1	399	146	11.6	27	MSpppapp	197	-464	0	0		0	0	0	0	0
7	1	204	198	-1	453	244	23.7	32	ABarpaapap	321	1370	0	0		0	0	0	0	0
8	1	153	264	-1	151	295	12.5	29	Capppa	293	62	0	0		0	0	0	0	0
9	1	314	252	-1	163	108	12.4	30	ABprappapp	314	0	0	0		0	0	0	0	0
10	1	371	328	-1	228	123	18.5	31	ABprappapa	303	312	0	0		0	0	0	0	0
11	1	142	89	-1	206	88	11.8	30	ABprapappp	429	0	0	0		0	0	0	0	0
12	1	81	157	-1	591	199	21.3	33	ABpraapaap	34	0	0	0		0	0	0	0	0
13	1	165	19	-1	493	120	12.4	30	ABprpaaapp	287	199	0	0		0	0	0	0	0
14	1	186	209	-1	161	329	9.6	29	ABplapppap	268	-18	0	0		0	0	0	0	0
15	1	218	177	-1	280	351	5.3	29	ABplpapppp	284	650	0	0		0	0	0	0	0
16	1	375	199	-1	515	229	17.4	29	MSppappa	247	-27	0	0		0	0	0	0	0
17	1	144	222	-1	563	380	23.6	31	ABplaapaaa	-3	0	0	0		0	0	0	0	0
18	1	27	286	-1	474	231	7.4	31	ABarapappa	338	0	0	0		0	0	0	0	0
19	1	331	96	-1	118	278	7.3	28	Cppppa	262	-211	0	0		0	0	0	0	0
20	1	25	8	-1	469	452	10.9	32	ABalppaapp	-41	0	0	0		0	0	0	0	0
21	1	99	91	278	432	426	8.9	31	ABalppappp	220	473	0	0		0	0	0	0	0
22	1	251	274	-1	610	399	11.5	31	ABalaaaala	-383	0	0	0		0	0	0	0	0
23	1	124	16	-1	473	100	15.1	32	ABprpaappp	290	0	0	0		0	0	0	0	0
24	1	73	33	-1	148	359	10.0	27	ABplappppa	-49	0	0	0		0	0	0	0	0
25	1	1	165	-1	384	181	11.7	29	MSpppaap	234	-130	0	0		0	0	0	0	0
26	1	164	69	-1	581	271	14.4	31	ABaraappaa	95	0	0	0		0	0	0	0	0
27	1	182	101	-1	588	247	10.8	27	MSppaaaa	213	-55	0	0		0	0	0	0	0
28	1	259	149	-1	387	127	23.9	31	ABarpppaaa	278	118	0	0		0	0	0	0	0
29	1	136	379	-1	270	218	6.8	28	Z2	288	921	0	0		0	0	0	0	0
30	1	135	50	-1	550	144	11.5	36	ABpraaaapa	740	0	0	0		0	0	0	0	0
31	1	258	131	-1	549	139	15.1	33	ABpraaaapp	882	0	0	0		0	0	0	0	0
32	1	126	134	-1	366	416	11.4	31	ABplpapaap	308	335	0	0		0	0	0	0	0
33	1	229	171	-1	545	325	7.7	28	ABalpaapapp	227	1061	0	0		0	0	0	0	0
34	1	3	56	-1	189	374	9.3	31	ABplpppaap	35	0	0	0		0	0	0	0	0
35	1	312	41	-1	474	150	5.5	32	ABarappapa	9	0	0	0		0	0	0	0	0
36	1	201	308	-1	557	270	12.9	27	ABaraappapa	197	-498	0	0		0	0	0	0	0
37	1	39	346	-1	84	238	14.5	33	Caappd	329	209	0	0		0	0	0	0	0
38	1	341	26	-1	376	362	8.8	24	Nuc148_5_371_357a	209	886	0	0		0	0	0	0	0
39	1	185	291	-1	315	190	6.4	29	MSpapppp	-283	0	0	0		0	0	0	0	0
40	1	103	285	-1	590	403	16.4	33	ABalapaaap	173	0	0	0		0	0	0	0	0
41	1	305	135	-1	267	171	4.3	31	ABprpppppp	307	13	0	0		0	0	0	0	0
42	1	109	120	-1	607	253	5.7	31	ABaraaappa	234	-46	0	0		0	0	0	0	0
43	1	139	197	-1	292	417	17.6	32	ABplaapppp	304	1079	0	0		0	0	0	0	0
44	1	82	290	-1	624	308	11.6	28	ABaraaaapa	-134	0	0	0		0	0	0	0	0
45	1	8	108	-1	401	239	9.5	31	MSpapaap	21	0	0	0		0	0	0	0	0
46	1	310	324	-1	634	203	14.6	35	ABalaapapp	313	-1040	0	0		0	0	0	0	0
47	1	324	23	-1	555	182	9.3	32	ABarappppa	204	0	0	0		0	0	0	0	0
48	1	222	164	-1	481	121	9.2	32	ABprpaaaap	288	228	0	0		0	0	0	0	0
49	1	19	94	-1	172	333	13.1	28	ABplapppaa	260	706	0	0		0	0	0	0	0
50	1	100	211	-1	475	321	18.8	29	MSaaaapp	238	45	0	0		0	0	0	0	0
51	1	202	17	-1	245	369	5.2	29	ABplppppaa	267	169	0	0		0	0	0	0	0
52	1	101	80	-1	519	183	14.5	30	ABpraaapap	117	0	0	0		0	0	0	0	0
53	1	88	184	-1	442	437	13.8	29	ABplpaaapa	398	0	0	0		0	0	0	0	0
54	1	9	137	-1	592	171	15.7	29	ABpraaaaap	231	0	0	0		0	0	0	0	0
55	1	158	124	-1	453	251	13.2	32	MSpaapap	247	0	0	0		0	0	0	0	0
56	1	212	237	-1	586	420	12.7	30	ABalaaaalp	-103	0	0	0		0	0	0	0	0
57	1	292	113	-1	505	271	4.9	27	ABarapaappa	276	379	0	0		0	0	0	0	0
58	1	17	219	-1	573	185	17.4	35	ABpraapapa	303	122	0	0		0	0	0	0	0
59	1	326	10	-1	272	411	10.4	31	ABplppappa	-347	0	0	0		0	0	0	0	0
60	1	370	339	-1	145	320	17.6	31	ABarppappp	297	-206	0	0		0	0	0	0	0
61	1	89	13	-1	608	347	7.2	28	ABaraaaaaa	-62	0	0	0		0	0	0	0	0
62	1	140	227	-1	248	314	5.6	30	ABplpppppa	299	-602	0	0		0	0	0	0	0
63	1	162	239	-1	455	280	16.3	33	MSpaaapp	335	745	0	0		0	0	0	0	0
64	1	217	280	-1	274	339	13.3	32	Capaaa	186	0	0	0		0	0	0	0	0
65	1	203	162	-1	559	198	13.7	29	ABpraaapaa	35	0	0	0		0	0	0	0	0
66	1	11	169	-1	186	99	8.3	27	ABprappppa	265	-920	0	0		0	0	0	0	0
67	1	91	9	-1	263	420	13.5	30	ABplppapap	293	950	0	0		0	0	0	0	0
68	1	152	352	-1	297	282	23.1	33	ABarppapaa	291	131	0	0		0	0	0	0	0
69	1	187	110	-1	357	411	7.9	29	ABplpapapa	281	1233	0	0		0	0	0	0	0
70	1	293	331	-1	418	161	24.5	33	ABarpapppp	305	105	0	0		0	0	0	0	0
71	1	37	166	-1	530	202	22.6	28	ABarpappaa	167	105	0	0		0	0	0	0	0
72	1	291	167	-1	610	346	14.1	30	MSaaaaaar	99	0	0	0		0	0	0	0	0
73	1	231	305	-1	442	183	4.5	32	ABprpappaa	-33	0	0	0		0	0	0	0	0
74	1	196	63	-1	435	451	17.5	32	ABplpaapap	47	0	0	0		0	0	0	0	0
75	1	271	225	-1	539	392	17.5	30	ABalapappa	405	0	0	0		0	0	0	0	0
76	1	80	240	-1	320	411	10.2	30	ABplppaapa	270	-1060	0	0		0	0	0	0	0
77	1	141	175	-1	612	238	14.3	31	ABalaapppa	298	565	0	0		0	0	0	0	0
78	1	207	128	-1	507	264	8.7	27	ABaraapppaa	-5	0	0	0		0	0	0	0	0
79	1	20	312	-1	259	74	14.6	29	ABprappaap	294	419	0	0		0	0	0	0	0
80	1	199	381	-1	298	290	19.2	31	MSappppp	289	745	0	0		0	0	0	0	0
81	1	170	20	-1	502	170	22.9	32	ABarpappap	277	740	0	0		0	0	0	0	0
82	1	360	207	-1	585	310	24.0	30	ABarpaaaaa	297	13	0	0		0	0	0	0	0
83	1	270	344	-1	625	239	19.7	32	Nuc121_20_611_255	321	-853	0	0		0	0	0	0	0
84	1	77	297	-1	427	322	23.0	31	ABplaaaapp	265	12	0	0		0	0	0	0	0
85	1	287	226	-1	604	278	6.7	32	ABaraaaaap	245	275	0	0		0	0	0	0	0
86	1	247	39	-1	553	346	5.2	29	ABalpaaapa	268	314	0	0		0	0	0	0	0
87	1	157	180	249	466	378	6.4	29	ABalpapapa	250	308	0	0		0	0	0	0	0
88	1	35	246	-1	272	145	9.4	30	Cppaap	291	-1038	0	0		0	0	0	0	0
89	1	138	147	-1	571	401	8.8	30	ABalpaapppa	189	-103	0	0		0	0	0	0	0
90	1	256	79	-1	649	302	11.2	32	ABalaaaarr	170	0	0	0		0	0	0	0	0
91	1	384	156	-1	638	237	7.5	22	ABalaapaaa	157	-291	0	0		0	0	0	0	0
92	1	68	70	-1	375	209	5.7	29	MSpapapp	281	376	0	0		0	0	0	0	0
93	1	350	256	-1	590	217	5.8	31	ABaraaappp	268	302	0	0		0	0	0	0	0
94	0	43	-1	-1	658	249	10.7	23		159	-161	0	0		0	0	0	0	0
95	1	278	292	-1	348	104	7.5	29	ABprppaapp	288	758	0	0		0	0	0	0	0
96	1	234	380	-1	496	449	15.8	33	ABalpppapa	321	968	0	0		0	0	0	0	0
97	1	284	351	-1	349	178	20.4	32	MSpppppp	314	-452	0	0		0	0	0	0	0
98	1	146	321	-1	261	395	20.1	32	ABplapaapp	320	287	0	0		0	0	0	0	0
99	1	330	92	-1	236	192	7.4	31	Cppapp	-249	0	0	0		0	0	0	0	0
100	1	138	86	-1	533	414	8.5	27	ABalpaapppp	205	0	0	0		0	0	0	0	0
101	1	220	141	-1	573	286	7.9	27	ABaraaapapa	487	0	0	0		0	0	0	0	0
102	1	107	337	-1	242	100	11.0	29	ABprapppaa	238	-450	0	0		0	0	0	0	0
103	1	200	47	-1	588	179	11.8	29	ABpraaaaaa	291	107	0	0		0	0	0	0	0
104	1	339	348	-1	416	211	5.5	29	ABarapapppp	293	661	0	0		0	0	0	0	0
105	1	356	340	-1	213	120	8.5	29	ABprapppap	246	341	0	0		0	0	0	0	0
106	1	33	18	-1	592	194	7.8	28	ABarapppaa	278	81	0	0		0	0	0	0	0
107	1	197	301	323	495	325	13.6	32	MSaaapaa	201	155	0	0		0	0	0	0	0
108	1	2	244	-1	278	90	22.4	37	ABarppppa	372	82	0	0		0	0	0	0	0
109	1	143	350	-1	527	386	6.8	29	ABalpapaaa	285	58	0	0		0	0	0	0	0
110	1	313	241	-1	524	315	4.5	31	ABalpaaapp	315	-788	0	0		0	0	0	0	0
111	1	304	27	-1	425	341	13.3	24	MSaaappa	224	-675	0	0		0	0	0	0	0
112	1	225	243	-1	227	76	20.9	32	ABprapapaa	293	41	0	0		0	0	0	0	0
113	1	206	170	-1	402	153	20.8	29	ABprapaaaa	289	427	0	0		0	0	0	0	0
114	1	40	77	-1	440	141	9.4	30	ABprpapaap	199	0	0	0		0	0	0	0	0
115	1	29	247	-1	322	69	12.4	31	ABprppapap	280	342	0	0		0	0	0	0	0
116	1	125	53	-1	597	402	6.9	29	ABalpaappa	102	0	0	0		0	0	0	0	0
117	1	95	261	-1	621	321	16.9	25	ABalappaaa	220	763	0	0		0	0	0	0	0
118	1	83	54	-1	83	238	7.4	30	Cpappv	309	492	0	0		0	0	0	0	0
119	1	211	68	-1	624	340	19.6	25	Nuc148_21_627_349	237	231	0	0		0	0	0	0	0
120	1	121	158	-1	415	255	22.1	32	ABarpaappa	328	-143	0	0		0	0	0	0	0
121	1	272	138	-1	517	146	17.5	34	ABpraaappp	98	0	0	0		0	0	0	0	0
122	1	201	155	-1	517	259	11.8	26	ABaraappapp	220	449	0	0		0	0	0	0	0
123	1	13	163	-1	322	430	13.7	32	ABplppapaa	162	0	0	0		0	0	0	0	0
124	1	327	333	-1	344	233	14.5	33	Earap	314	-793	0	0		0	0	0	0	0
125	1	252	32	-1	174	290	23.6	34	ABarppappa	333	46	0	0		0	0	0	0	0
126	1	47	354	-1	352	299	20.6	32	MSappppa	322	-52	0	0		0	0	0	0	0
127	1	30	206	-1	552	351	24.9	30	ABplaaaaaa	298	381	0	0		0	0	0	0	0
128	1	382	193	-1	391	245	13.9	26	Nuc152_16_406_252	265	-69	0	0		0	0	0	0	0
129	1	365	343	-1	198	368	6.7	26	ABplpppapaa	210	157	0	0		0	0	0	0	0
130	1	122	363	-1	492	397	18.9	31	ABalppppap	305	-446	0	0		0	0	0	0	0
131	1	316	102	-1	242	158	10.5	30	Cppapa	266	192	0	0		0	0	0	0	0
132	1	110	60	-1	228	284	23.5	32	ABarppapap	314	183	0	0		0	0	0	0	0
133	1	36	46	-1	606	308	8.4	29	ABaraaapaa	168	0	0	0		0	0	0	0	0
134	1	194	130	-1	582	317	16.0	28	MSaaaaapa	15	0	0	0		0	0	0	0	0
135	1	46	121	-1	567	424	19.7	32	ABalapaapp	-70	0	0	0		0	0	0	0	0
136	1	288	152	-1	434	97	10.3	29	ABarappapp	-14	0	0	0		0	0	0	0	0
137	1	174	11	-1	563	278	18.5	31	MSpaaaaa	296	465	0	0		0	0	0	0	0
138	1	192	82	-1	223	394	11.1	31	ABplppappp	22	0	0	0		0	0	0	0	0
139	1	18	260	-1	382	289	11.2	32	MSaapaap	269	766	0	0		0	0	0	0	0
140	1	59	182	-1	577	344	8.8	29	ABalpaapapa	48	0	0	0		0	0	0	0	0
141	1	267	215	-1	617	381	16.9	29	ABalapaaaa	-73	0	0	0		0	0	0	0	0
142	1	361	114	-1	466	187	16.8	28	ABprpaapaa	242	419	0	0		0	0	0	0	0
143	1	5	139	-1	130	325	6.9	28	ABplappppp	274	154	0	0		0	0	0	0	0
144	1	297	342	-1	382	131	6.5	28	ABprpapapp	199	83	0	0		0	0	0	0	0
145	1	56	176	-1	504	349	23.6	31	ABplaaaaap	311	-484	0	0		0	0	0	0	0
146	1	283	356	-1	103	171	13.2	31	Cpapaa	309	221	0	0		0	0	0	0	0
147	1	173	300	-1	365	373	5.9	30	Nuc148_5_371_357p	211	-154	0	0		0	0	0	0	0
148	1	-1	257	-1	425	106	14.5	26	Nuc155_15_425_106	193	114	0	0		0	0	0	0	0
149	1	117	112	-1	333	133	17.5	33	Dppa	330	954	0	0		0	0	0	0	0
150	1	171	151	-1	378	81	15.6	32	ABpraapppp	-100	0	0	0		0	0	0	0	0
151	1	127	204	-1	511	135	20.6	28	ABpraappaa	259	-478	0	0		0	0	0	0	0
152	1	385	281	-1	518	167	8.5	28	ABarapppppa	201	139	0	0		0	0	0	0	0
153	1	346	154	-1	437	192	11.3	29	MSpppaaa	112	0	0	0		0	0	0	0	0
154	1	257	84	-1	530	448	11.4	32	ABalppaaap	285	-135	0	0		0	0	0	0	0
155	1	169	97	-1	493	157	12.0	29	ABprpaaapa	402	0	0	0		0	0	0	0	0
156	1	300	144	-1	294	392	22.5	30	ABplapaapa	274	1186	0	0		0	0	0	0	0
157	1	62	315	-1	349	360	13.0	26	MSappapp	210	88	0	0		0	0	0	0	0
158	1	131	1	-1	625	210	8.5	30	ABalaapaap	206	0	0	0		0	0	0	0	0
159	1	354	282	-1	390	203	17.0	28	Nuc152_16_399_208	285	-196	0	0		0	0	0	0	0
160	1	181	181	-1	555	434	12.3	26	Nuc150_13_550_424	224	-23	0	0		0	0	0	0	0
161	1	275	160	-1	650	336	15.2	28	ABalaaapar	125	0	0	0		0	0	0	0	0
162	1	132	309	-1	633	388	13.7	30	ABalaaapal	-69	0	0	0		0	0	0	0	0
163	1	224	189	-1	508	397	15.4	30	ABalppppaa	286	-61	0	0		0	0	0	0	0
164	1	349	218	-1	654	296	15.5	29	ABalaaappl	243	181	0	0		0	0	0	0	0
165	1	250	178	-1	178	355	17.9	31	ABplapappp	306	235	0	0		0	0	0	0	0
166	1	96	81	-1	558	386	4.6	28	ABalpaaaap	285	-42	0	0		0	0	0	0	0
167	1	309	267	-1	191	331	4.4	28	ABplpppapap	243	395	0	0		0	0	0	0	0
168	1	228	224	-1	463	151	17.8	30	ABprpaappa	36	0	0	0		0	0	0	0	0
169	1	31	299	-1	431	184	18.5	27	MSppppap	262	-139	0	0		0	0	0	0	0
170	1	32	190	-1	286	78	10.4	31	ABprppappp	10	0	0	0		0	0	0	0	0
171	1	105	76	-1	380	440	19.4	30	ABplaappaa	90	0	0	0		0	0	0	0	0
172	1	355	104	-1	559	221	21.4	28	ABalappppp	224	330	0	0		0	0	0	0	0
173	1	97	62	-1	387	448	11.5	33	ABplpaaaap	29	0	0	0		0	0	0	0	0
174	1	219	161	-1	578	349	20.8	31	ABalapapap	-22	0	0	0		0	0	0	0	0
175	1	42	146	-1	453	341	6.3	28	ABalpapapp	52	0	0	0		0	0	0	0	0
176	1	57	45	-1	361	144	10.9	30	MSpapppa	75	0	0	0		0	0	0	0	0
177	1	315	205	-1	471	289	10.6	26	ABaraapapap	132	0	0	0		0	0	0	0	0
178	1	119	201	-1	511	433	7.5	29	ABalppapaa	25	0	0	0		0	0	0	0	0
179	1	154	384	-1	427	383	5.9	27	ABplpappaa	114	0	0	0		0	0	0	0	0
180	1	336	283	-1	552	379	13.2	29	MSapaaaa	291	-163	0	0		0	0	0	0	0
181	1	189	369	-1	146	190	4.5	32	Cpppaa	313	421	0	0		0	0	0	0	0
182	1	151	357	-1	462	436	20.4	29	ABalpppappp	230	-479	0	0		0	0	0	0	0
183	1	248	231	-1	549	219	5.1	26	ABarapaaap	258	-5	0	0		0	0	0	0	0
184	1	50	325	-1	426	384	17.9	27	ABalppppppa	268	-1333	0	0		0	0	0	0	0
185	1	195	34	-1	621	295	20.4	33	ABalapppaa	110	0	0	0		0	0	0	0	0
186	1	332	129	-1	283	399	7.6	30	ABplppaapp	267	1151	0	0		0	0	0	0	0
187	1	114	288	-1	370	166	6.4	31	ABprpapppa	304	805	0	0		0	0	0	0	0
188	1	24	185	-1	477	417	9.4	30	ABalppappa	260	0	0	0		0	0	0	0	0
189	1	41	349	-1	406	158	16.9	32	Dpaa	257	324	0	0		0	0	0	0	0
190	1	188	271	-1	479	137	14.9	29	ABprpaapap	278	-378	0	0		0	0	0	0	0
191	1	102	370	-1	492	355	18.3	27	MSapappa	273	0	0	0		0	0	0	0	0
192	1	108	74	-1	472	284	19.4	31	MSpaaapa	121	0	0	0		0	0	0	0	0
193	1	7	14	-1	337	71	16.3	30	ABprapaapp	267	-502	0	0		0	0	0	0	0
194	1	266	93	-1	607	346	10.9	26	ABalpaapaaa	238	18	0	0		0	0	0	0	0
195	1	286	232	-1	502	266	17.2	29	MSpaaaapp	234	-210	0	0		0	0	0	0	0
196	1	123	245	-1	463	196	10.7	26	MSppaapp	216	-47	0	0		0	0	0	0	0
197	1	150	307	-1	192	335	23.8	32	ABplapapap	313	1568	0	0		0	0	0	0	0
198	1	179	298	-1	454	270	7.3	25	ABarapaappp	204	457	0	0		0	0	0	0	0
199	1	116	140	-1	240	346	23.7	33	ABplapapaa	335	13	0	0		0	0	0	0	0
200	1	265	248	-1	575	384	18.9	29	ABalapaapa	266	139	0	0		0	0	0	0	0
201	1	279	40	-1	382	250	5.1	28	MSpapapa	138	0	0	0		0	0	0	0	0
202	1	160	329	-1	287	342	17.9	34	Dapa	254	1375	0	0		0	0	0	0	0
203	1	320	57	-1	312	361	12.5	31	MSaapppa	278	807	0	0		0	0	0	0	0
204	1	79	65	-1	226	346	6.5	30	ABplppppap	78	0	0	0		0	0	0	0	0
205	1	238	36	-1	319	135	13.4	30	Cppaaa	297	-210	0	0		0	0	0	0	0
206	1	67	105	-1	465	171	22.9	30	ABarpapppa	304	-461	0	0		0	0	0	0	0
207	1	290	2	-1	532	442	18.2	30	ABalpppaap	135	0	0	0		0	0	0	0	0
208	1	23	327	-1	497	433	23.1	33	ABplaapapa	325	1480	0	0		0	0	0	0	0
209	1	282	272	-1	130	232	21.6	37	Caaap	177	0	0	0		0	0	0	0	0
210	1	298	59	-1	454	332	15.5	31	MSaaapap	279	-184	0	0		0	0	0	0	0
211	1	210	270	-1	314	117	6.6	28	ABprppppaa	263	-35	0	0		0	0	0	0	0
212	1	178	284	-1	170	168	24.1	32	Cpaapa	328	847	0	0		0	0	0	0	0
213	1	22	378	-1	587	371	6.1	29	ABalpaaaaa	243	-327	0	0		0	0	0	0	0
214	1	63	159	-1	160	100	16.5	30	ABarpppppp	231	0	0	0		0	0	0	0	0
215	1	223	111	-1	603	261	24.2	33	ABpraapaaa	-91	0	0	0		0	0	0	0	0
216	1	156	269	-1	421	348	4.1	28	ABalpappapp	281	843	0	0		0	0	0	0	0
217	1	215	75	-1	404	398	9.0	30	ABplpapaaa	235	-525	0	0		0	0	0	0	0
218	1	254	263	-1	199	111	22.8	31	ABarpppppa	315	548	0	0		0	0	0	0	0
219	1	94	153	-1	528	191	5.1	28	ABarappaaa	250	328	0	0		0	0	0	0	0
220	1	45	24	-1	424	333	18.8	29	MSapappp	285	-572	0	0		0	0	0	0	0
221	1	255	200	-1	228	338	15.1	32	Cappaa	318	652	0	0		0	0	0	0	0
222	1	367	210	-1	415	317	8.4	31	MSaapaaa	435	0	0	0		0	0	0	0	0
223	1	106	7	-1	197	391	15.1	30	ABplappaap	286	362	0	0		0	0	0	0	0
224	1	209	319	-1	344	234	10.5	32	Earpa	236	0	0	0		0	0	0	0	0
225	1	198	125	-1	630	229	11.4	33	ABalaappap	332	0	0	0		0	0	0	0	0
226	1	239	183	-1	116	149	19.0	33	Cpapap	333	347	0	0		0	0	0	0	0
227	1	184	118	-1	317	360	5.8	30	ABplpapppa	271	-199	0	0		0	0	0	0	0
228	1	175	29	-1	186	298	14.8	32	Cappap	320	1640	0	0		0	0	0	0	0
229	1	65	230	-1	541	425	22.3	35	ABalapappp	310	-466	0	0		0	0	0	0	0
230	1	163	202	-1	157	370	14.6	30	ABplappapa	298	19	0	0		0	0	0	0	0
231	1	322	35	-1	449	179	7.4	30	ABprpapaaa	-205	0	0	0		0	0	0	0	0
232	1	233	195	-1	332	290	10.4	32	Ealpa	326	-1468	0	0		0	0	0	0	0
233	1	10	49	-1	319	396	6.8	28	ABplpapapp	269	621	0	0		0	0	0	0	0
234	1	237	310	-1	594	292	11.8	31	ABaraapaaa	276	0	0	0		0	0	0	0	0
235	1	191	67	-1	385	280	6.6	26	MSaapapa	180	0	0	0		0	0	0	0	0
236	1	335	213	-1	520	179	11.5	31	ABprpaaaaa	26	0	0	0		0	0	0	0	0
237	1	226	122	-1	108	267	18.3	38	Caapa	219	0	0	0		0	0	0	0	0
238	1	221	295	-1	236	346	10.1	29	Capaap	1	0	0	0		0	0	0	0	0
239	1	381	377	-1	541	249	22.3	27	ABarpapaapa	276	624	0	0		0	0	0	0	0
240	1	6	251	-1	169	305	4.3	29	ABplpppppp	268	322	0	0		0	0	0	0	0
241	1	48	203	-1	363	348	17.1	35	Daaa	353	343	0	0		0	0	0	0	0
242	1	351	106	-1	267	204	22.5	32	Cpaaaa	-16	0	0	0		0	0	0	0	0
243	1	345	322	-1	291	255	10.7	34	Ealpp	340	-10	0	0		0	0	0	0	0
244	1	289	150	-1	576	334	13.1	27	ABalpaapaap	236	1007	0	0		0	0	0	0	0
245	1	64	216	-1	446	314	11.2	30	ABaraapapp	186	0	0	0		0	0	0	0	0
246	1	379	371	-1	544	317	24.2	29	ABarpaaaap	70	0	0	0		0	0	0	0	0
247	1	334	168	-1	398	347	12.0	29	MSappaaa	222	811	0	0		0	0	0	0	0
248	1	98	250	-1	453	246	5.0	26	ABarapapppa	97	0	0	0		0	0	0	0	0
249	1	76	127	-1	293	152	22.6	34	ABarpppapp	313	50	0	0		0	0	0	0	0
250	1	329	148	-1	547	326	17.7	28	MSaaaaapp	286	-29	0	0		0	0	0	0	0
251	1	4	358	-1	474	345	10.3	24	MSapaapa	69	0	0	0		0	0	0	0	0
252	1	318	389	-1	493	276	25.2	31	ABarpaapaap	259	-94	0	0		0	0	0	0	0
253	1	285	64	-1	464	396	16.7	32	ABalpppppa	248	175	0	0		0	0	0	0	0
254	1	172	4	-1	523	236	4.9	29	ABarapapaa	261	-384	0	0		0	0	0	0	0
255	1	276	172	-1	454	170	14.5	27	MSppppaa	-135	0	0	0		0	0	0	0	0
256	1	268	73	-1	382	82	11.5	31	ABprppapaa	307	818	0	0		0	0	0	0	0
257	1	193	115	-1	632	365	10.5	31	ABalaaaarl	88	0	0	0		0	0	0	0	0
258	1	147	187	-1	144	282	5.0	29	Cppppp	254	-537	0	0		0	0	0	0	0
259	1	214	238	-1	507	358	6.7	30	ABalpappaa	201	-1210	0	0		0	0	0	0	0
260	1	130	87	-1	196	291	6.7	30	Capppp	278	149	0	0		0	0	0	0	0
261	1	328	318	-1	308	256	15.1	35	Ealap	354	527	0	0		0	0	0	0	0
262	1	344	275	-1	591	239	20.6	28	ABalappppa	22	0	0	0		0	0	0	0	0
263	1	28	22	-1	326	221	4.5	31	MSpappa	313	1063	0	0		0	0	0	0	0
264	1	230	266	-1	341	337	21.8	27	ABplapaaaa	263	0	0	0		0	0	0	0	0
265	1	353	107	-1	464	371	11.2	27	MSapapaa	-567	0	0	0		0	0	0	0	0
266	1	372	341	-1	313	363	22.5	30	ABplapaaap	264	-362	0	0		0	0	0	0	0
267	1	26	228	-1	571	246	5.5	26	ABarapaaaa	219	0	0	0		0	0	0	0	0
268	1	113	58	-1	543	265	8.6	26	ABaraaapapp	67	0	0	0		0	0	0	0	0
269	1	296	367	-1	538	285	23.8	30	ABarpaapaaa	238	-198	0	0		0	0	0	0	0
270	1	38	66	-1	506	396	24.2	31	ABplaapaap	334	0	0	0		0	0	0	0	0
271	1	12	143	-1	555	170	6.5	30	ABarapppap	284	822	0	0		0	0	0	0	0
272	1	380	375	-1	417	457	13.8	24	ABplpaaapp	224	1289	0	0		0	0	0	0	0
273	1	85	28	-1	409	136	7.8	31	ABprpapapa	276	115	0	0		0	0	0	0	0
274	1	303	192	-1	249	297	18.3	34	Dapp	329	528	0	0		0	0	0	0	0
275	1	264	133	-1	546	264	5.7	32	ABarapaapa	289	-289	0	0		0	0	0	0	0
276	1	357	255	-1	330	88	9.6	29	ABprppappa	-134	0	0	0		0	0	0	0	0
277	1	342	365	-1	509	237	24.6	29	ABarpapapa	279	0	0	0		0	0	0	0	0
278	1	299	320	-1	222	169	23.4	36	Cpaaap	348	95	0	0		0	0	0	0	0
279	1	227	44	-1	371	337	19.3	30	MSapppap	329	0	0	0		0	0	0	0	0
280	1	92	109	-1	222	298	9.5	34	Capap	346	-353	0	0		0	0	0	0	0
281	1	301	208	-1	387	327	6.2	29	ABalpappppp	257	935	0	0		0	0	0	0	0
282	1	14	196	-1	397	110	9.8	27	ABprppaapa	235	-292	0	0		0	0	0	0	0
283	1	343	52	-1	356	329	4.7	24	MSaappaa	193	1379	0	0		0	0	0	0	0
284	1	333	119	-1	277	152	6.5	31	ABprpppppa	279	219	0	0		0	0	0	0	0
285	1	148	103	-1	154	177	8.5	35	Eprpp	349	-100	0	0		0	0	0	0	0
286	1	21	174	-1	278	329	8.1	27	MSaapppp	-126	0	0	0		0	0	0	0	0
287	1	86	6	-1	289	232	22.4	32	ABarppaapp	303	135	0	0		0	0	0	0	0
288	1	54	229	-1	393	155	4.5	31	ABprpappap	-112	0	0	0		0	0	0	0	0
289	1	84	188	-1	359	225	24.7	34	ABarppaaap	326	-181	0	0		0	0	0	0	0
290	1	34	361	-1	484	228	3.8	31	ABarapapap	306	1038	0	0		0	0	0	0	0
291	1	190	383	-1	331	415	20.5	32	ABplaapppa	206	0	0	0		0	0	0	0	0
292	1	137	360	-1	189	128	5.5	30	ABprappppp	271	400	0	0		0	0	0	0	0
293	1	118	42	-1	492	185	4.6	27	ABarappaap	242	0	0	0		0	0	0	0	0
294	1	337	336	-1	403	190	19.8	26	MSpppppa	167	0	0	0		0	0	0	0	0
295	1	243	313	-1	473	157	7.7	26	ABarapppppp	198	753	0	0		0	0	0	0	0
296	1	244	258	-1	646	272	18.2	31	ABalappap	-258	0	0	0		0	0	0	0	0
297	1	49	330	-1	417	377	23.5	31	ABplaaapap	303	401	0	0		0	0	0	0	0
298	1	274	100	-1	448	301	5.2	26	ABalpappppa	264	-258	0	0		0	0	0	0	0
299	1	161	98	-1	312	319	6.1	26	MSaappap	117	0	0	0		0	0	0	0	0
300	1	93	217	-1	482	348	3.9	25	ABalpappapa	-290	0	0	0		0	0	0	0	0
301	1	241	223	-1	461	124	20.4	30	ABpraappap	50	0	0	0		0	0	0	0	0
302	1	236	179	-1	125	244	5.2	29	Cpppap	289	657	0	0		0	0	0	0	0
303	1	269	186	-1	393	351	23.1	31	Nuc147_26_416_371	271	1023	0	0		0	0	0	0	0
304	1	72	37	-1	418	260	5.3	30	MSpapaaa	296	1271	0	0		0	0	0	0	0
305	1	338	12	-1	310	283	5.4	29	Z3	287	-731	0	0		0	0	0	0	0
306	1	263	374	-1	337	88	21.6	32	ABarpppaap	326	882	0	0		0	0	0	0	0
307	1	245	126	-1	474	420	12.9	35	ABplpaaaaa	320	26	0	0		0	0	0	0	0
308	1	317	21	-1	526	306	11.1	26	ABaraapaapp	215	178	0	0		0	0	0	0	0
309	1	216	51	-1	478	310	6.9	28	ABalpapppa	163	0	0	0		0	0	0	0	0
310	1	133	326	-1	589	291	20.7	30	ABalapppap	299	575	0	0		0	0	0	0	0
311	1	306	214	-1	553	225	10.7	26	MSppaaap	262	-240	0	0		0	0	0	0	0
312	1	60	253	-1	97	184	8.7	31	Cpappd	-37	0	0	0		0	0	0	0	0
313	1	75	277	-1	233	391	8.3	30	ABplpppaaa	302	-278	0	0		0	0	0	0	0
314	1	104	355	-1	375	252	23.1	34	ABarpaappp	340	-11	0	0		0	0	0	0	0
315	1	74	191	-1	244	90	7.4	29	ABprpppaap	259	-764	0	0		0	0	0	0	0
316	1	177	72	-1	544	161	17.3	27	ABpraaappa	156	0	0	0		0	0	0	0	0
317	1	52	15	-1	390	380	14.5	27	MSappapa	181	97	0	0		0	0	0	0	0
318	1	71	5	-1	645	270	12.6	29	ABalaaappr	269	-26	0	0		0	0	0	0	0
319	1	381	388	-1	532	207	24.7	29	ABarpapaapp	120	0	0	0		0	0	0	0	0
320	1	66	123	-1	136	141	23.2	35	Cpaapp	318	-42	0	0		0	0	0	0	0
321	1	128	279	-1	432	104	18.5	31	ABpraapppa	125	0	0	0		0	0	0	0	0
322	1	61	212	-1	414	308	14.3	27	MSaaappp	269	1155	0	0		0	0	0	0	0
323	1	352	368	-1	345	139	22.7	29	ABarpppapap	739	0	0	0		0	0	0	0	0
324	1	280	31	-1	496	237	13.4	30	MSpaapaa	279	-831	0	0		0	0	0	0	0
325	1	176	142	-1	544	179	20.3	34	ABpraapapp	344	840	0	0		0	0	0	0	0
326	1	90	221	-1	111	328	13.1	30	ABplappapp	301	348	0	0		0	0	0	0	0
327	1	51	353	-1	253	237	14.8	35	Eplaa	247	0	0	0		0	0	0	0	0
328	1	208	338	-1	381	87	19.4	30	ABprapaapa	269	-187	0	0		0	0	0	0	0
329	1	260	88	-1	464	389	21.7	33	ABplaapapp	327	322	0	0		0	0	0	0	0
330	1	249	242	-1	197	232	21.6	38	Caaaa	375	780	0	0		0	0	0	0	0
331	1	311	85	-1	292	208	11.4	33	Earpp	333	22	0	0		0	0	0	0	0
332	1	15	78	-1	239	382	16.7	29	ABplappaaa	25	0	0	0		0	0	0	0	0
333	1	53	220	-1	352	299	5.9	29	MSaapapp	-5	0	0	0		0	0	0	0	0
334	1	359	262	-1	293	155	17.8	36	Dppp	347	-451	0	0		0	0	0	0	0
335	1	180	273	-1	347	336	10.0	27	MSappaap	257	406	0	0		0	0	0	0	0
336	1	242	3	-1	403	360	17.3	29	MSapppaa	238	301	0	0		0	0	0	0	0
337	1	183	302	-1	276	112	6.0	30	ABprppppap	267	642	0	0		0	0	0	0	0
338	1	295	55	-1	368	421	14.4	32	ABplppaaaa	263	2027	0	0		0	0	0	0	0
339	1	213	311	-1	186	236	13.7	36	Eplap	345	295	0	0		0	0	0	0	0
340	1	307	99	-1	501	390	4.8	29	ABalpapaap	256	590	0	0		0	0	0	0	0
341	1	44	287	-1	192	74	14.6	29	ABprapappa	276	62	0	0		0	0	0	0	0
342	1	167	347	-1	431	377	14.1	28	MSapapap	249	-562	0	0		0	0	0	0	0
343	1	358	334	-1	470	248	9.4	27	ABaraapppap	-3	0	0	0		0	0	0	0	0
344	1	235	294	-1	604	350	17.3	28	MSaaaaaal	254	-335	0	0		0	0	0	0	0
345	1	308	233	-1	520	306	7.9	30	ABaraapapaa	225	-833	0	0		0	0	0	0	0
346	1	364	25	-1	524	219	10.5	25	MSppapaa	209	-311	0	0		0	0	0	0	0
347	1	340	254	-1	289	92	7.9	31	ABprpppaaa	359	0	0	0		0	0	0	0	0
348	1	262	265	-1	485	205	12.6	26	MSppapap	218	-9	0	0		0	0	0	0	0
349	1	58	71	-1	498	275	22.9	27	ABarpaaapa	267	982	0	0		0	0	0	0	0
350	1	253	61	-1	443	416	5.5	32	ABalppapap	296	-30	0	0		0	0	0	0	0
351	1	155	289	-1	321	324	18.1	32	Daap	194	0	0	0		0	0	0	0	0
352	1	129	234	-1	330	198	23.6	33	ABarppaapa	304	531	0	0		0	0	0	0	0
353	1	374	335	-1	361	300	24.2	31	ABarppaaaa	298	-499	0	0		0	0	0	0	0
354	1	368	276	-1	230	159	4.4	28	ABprpppapap	276	403	0	0		0	0	0	0	0
355	1	321	364	-1	215	204	13.9	33	Eprap	77	0	0	0		0	0	0	0	0
356	1	376	268	-1	539	451	14.7	29	ABalpppaaa	248	-59	0	0		0	0	0	0	0
357	1	112	30	-1	467	360	23.6	28	ABplaaapaa	252	578	0	0		0	0	0	0	0
358	1	240	132	-1	370	411	22.6	35	ABplaappap	332	1015	0	0		0	0	0	0	0
359	1	111	145	-1	430	149	14.1	26	MSpppapa	114	0	0	0		0	0	0	0	0
360	1	347	48	-1	399	408	18.5	28	ABplpaappa	231	0	0	0		0	0	0	0	0
361	1	115	136	-1	425	426	21.5	30	ABalppppppp	299	219	0	0		0	0	0	0	0
362	1	369	304	-1	447	133	12.2	30	ABprppaaaa	264	1233	0	0		0	0	0	0	0
363	1	319	317	-1	246	168	15.5	35	Epraa	39	0	0	0		0	0	0	0	0
364	1	246	259	-1	393	444	16.0	34	ABplpaappp	286	70	0	0		0	0	0	0	0
365	1	55	359	-1	238	114	5.0	27	ABprpppapaa	201	-67	0	0		0	0	0	0	0
366	1	373	117	-1	197	77	18.1	30	ABprapapap	300	-165	0	0		0	0	0	0	0
367	1	261	293	-1	483	319	23.5	31	ABplaaaapap	10	0	0	0		0	0	0	0	0
368	1	383	173	-1	344	139	25.0	34	ABarpppapaa	345	739	0	0		0	0	0	0	0
369	1	70	332	-1	89	283	9.8	30	Caappv	295	203	0	0		0	0	0	0	0
370	1	294	90	-1	570	312	11.9	25	ABaraapaapa	220	423	0	0		0	0	0	0	0
371	1	205	95	-1	498	204	9.0	25	MSppaapa	57	0	0	0		0	0	0	0	0
372	1	145	345	-1	355	165	15.6	31	Dpap	312	1047	0	0		0	0	0	0	0
373	1	273	390	-1	509	335	16.4	23	Nuc149_15_524_339	115	0	0	0		0	0	0	0	0
374	1	120	296	-1	312	145	6.4	28	ABprpapppp	242	1437	0	0		0	0	0	0	0
375	1	363	386	-1	331	332	24.3	42	ABplaaappp	421	147	0	0		0	0	0	0	0
376	1	286	362	-1	536	284	15.6	28	MSpaaaapa	227	105	0	0		0	0	0	0	0
377	1	87	236	-1	368	285	15.9	37	Ealaa	266	0	0	0		0	0	0	0	0
378	1	277	316	-1	202	227	9.6	32	Eplpa	325	199	0	0		0	0	0	0	0
379	1	166	376	-1	149	230	10.3	32	Eplpp	322	237	0	0		0	0	0	0	0
380	1	362	382	-1	458	203	23.1	32	ABarpapapp	290	240	0	0		0	0	0	0	0
381	1	159	314	-1	200	168	12.6	34	Eprpa	327	472	0	0		0	0	0	0	0
382	1	232	385	-1	409	373	11.7	29	MSapaapp	266	55	0	0		0	0	0	0	0
383	1	149	43	-1	395	116	19.7	31	ABprapaaap	265	1648	0	0		0	0	0	0	0
384	1	377	235	-1	628	225	17.3	34	ABalaapppp	383	0	0	0		0	0	0	0	0
385	1	378	387	-1	612	194	13.2	22	Nuc154_14_617_194	53	0	0	0		0	0	0	0	0
386	1	366	391	-1	497	445	17.9	24	ABalpppappa	89	0	0	0		0	0	0	0	0
387	1	348	366	-1	567	266	26.8	31	ABarpapaaa	195	0	0	0		0	0	0	0	0
388	1	78	373	-1	480	390	13.9	22	ABplpaapaa	123	-88	0	0		0	0	0	0	0
389	1	323	392	-1	471	219	18.2	28	MSppappp	284	-806	0	0		0	0	0	0	0
