# Supplementary material for: The AP-2 Transcription Factor APTF-2 Is Required for Neuroblast and Epidermal Morphogenesis in Caenorhabditis elegans Embryogenesis
Source: PLoS Genet. 2016 May 13;12(5):e1006048. doi: 10.1371/journal.pgen.1006048 (PMC4866721; doi:10.1371/journal.pgen.1006048)
Supplement: S6 Text — (ZIP) [file pgen.1006048.s034.zip › nuclei/t155-nuclei]

1	1	158	327	-1	621	208	8.5	31	ABalaapaap	313	163	0	0		0	0	0	0	0
2	1	207	14	-1	531	442	18.5	30	ABalpppaap	-179	0	0	0		0	0	0	0	0
3	1	336	5	-1	403	357	17.4	29	MSapppaa	223	299	0	0		0	0	0	0	0
4	1	254	128	-1	522	236	5.0	29	ABarapapaa	-7	0	0	0		0	0	0	0	0
5	1	318	308	-1	642	263	13.0	28	ABalaaappr	147	0	0	0		0	0	0	0	0
6	1	287	347	-1	287	232	22.5	31	ABarppaapp	307	761	0	0		0	0	0	0	0
7	1	223	169	-1	197	392	15.2	29	ABplappaap	208	0	0	0		0	0	0	0	0
8	1	20	229	-1	472	451	11.2	31	ABalppaapp	305	113	0	0		0	0	0	0	0
9	1	67	83	-1	259	417	13.4	30	ABplppapap	118	0	0	0		0	0	0	0	0
10	1	59	324	-1	275	410	10.2	31	ABplppappa	-37	0	0	0		0	0	0	0	0
11	1	137	183	-1	555	276	19.2	32	MSpaaaaa	325	563	0	0		0	0	0	0	0
12	1	305	353	-1	310	279	4.9	32	Z3	221	-233	0	0		0	0	0	0	0
13	1	61	13	-1	610	348	7.3	29	ABaraaaaaa	-38	0	0	0		0	0	0	0	0
14	1	193	186	-1	339	72	15.9	30	ABprapaapp	280	1073	0	0		0	0	0	0	0
15	1	317	219	-1	394	374	14.7	27	MSappapa	258	101	0	0		0	0	0	0	0
16	1	23	170	-1	479	104	15.3	33	ABprpaappp	323	301	0	0		0	0	0	0	0
17	1	51	290	-1	248	369	5.1	29	ABplppppaa	-127	0	0	0		0	0	0	0	0
18	1	106	2	-1	588	194	7.9	29	ABarapppaa	278	99	0	0		0	0	0	0	0
19	1	13	385	-1	490	121	12.4	33	ABprpaaapp	286	-239	0	0		0	0	0	0	0
20	1	81	26	-1	503	173	23.3	32	ABarpappap	267	-480	0	0		0	0	0	0	0
21	1	308	355	-1	529	302	11.2	27	ABaraapaapp	156	0	0	0		0	0	0	0	0
22	1	263	69	-1	327	221	4.5	31	MSpappa	16	0	0	0		0	0	0	0	0
23	1	47	392	-1	552	180	9.5	31	ABarappppa	-123	0	0	0		0	0	0	0	0
24	1	220	156	-1	423	332	19.5	30	MSapappp	302	-1132	0	0		0	0	0	0	0
25	1	346	74	-1	520	220	10.0	26	MSppapaa	213	-4	0	0		0	0	0	0	0
26	1	38	289	-1	372	355	8.1	24	Nuc148_5_371_357a	196	-261	0	0		0	0	0	0	0
27	1	111	39	-1	422	337	12.9	24	MSaaappa	211	-364	0	0		0	0	0	0	0
28	1	273	98	-1	413	135	8.1	30	ABprpapapa	98	0	0	0		0	0	0	0	0
29	1	228	119	-1	184	297	15.1	31	Cappap	263	298	0	0		0	0	0	0	0
30	1	357	236	-1	468	358	23.8	30	ABplaaapaa	295	317	0	0		0	0	0	0	0
31	1	324	144	-1	494	240	13.5	29	MSpaapaa	246	430	0	0		0	0	0	0	0
32	1	125	177	-1	174	290	23.3	34	ABarppappa	337	-902	0	0		0	0	0	0	0
33	1	24	3	-1	149	359	10.0	28	ABplappppa	12	0	0	0		0	0	0	0	0
34	1	185	367	-1	621	296	20.3	32	ABalapppaa	452	0	0	0		0	0	0	0	0
35	1	231	129	-1	452	177	7.6	31	ABprpapaaa	292	265	0	0		0	0	0	0	0
36	1	205	288	-1	322	134	13.4	30	Cppaaa	306	205	0	0		0	0	0	0	0
37	1	304	164	-1	418	258	5.0	30	MSpapaaa	24	0	0	0		0	0	0	0	0
38	1	3	72	-1	433	264	9.5	29	ABaraapppp	297	256	0	0		0	0	0	0	0
39	1	86	4	-1	552	341	4.8	28	ABalpaaapa	243	-622	0	0		0	0	0	0	0
40	1	201	90	-1	381	250	5.5	28	MSpapapa	189	0	0	0		0	0	0	0	0
41	1	35	277	-1	475	148	5.5	31	ABarappapa	307	604	0	0		0	0	0	0	0
42	1	293	262	-1	493	186	4.7	27	ABarappaap	274	336	0	0		0	0	0	0	0
43	1	383	271	-1	394	121	19.5	31	ABprapaaap	286	363	0	0		0	0	0	0	0
44	1	279	143	-1	370	338	19.3	29	MSapppap	324	0	0	0		0	0	0	0	0
45	1	176	35	-1	364	139	11.1	30	MSpapppa	277	-113	0	0		0	0	0	0	0
46	1	133	134	-1	608	308	8.1	29	ABaraaapaa	96	0	0	0		0	0	0	0	0
47	1	103	267	-1	584	179	11.8	29	ABpraaaaaa	294	99	0	0		0	0	0	0	0
48	1	360	138	-1	396	404	18.8	29	ABplpaappa	279	-348	0	0		0	0	0	0	0
49	1	233	79	-1	319	397	7.1	28	ABplpapapp	157	0	0	0		0	0	0	0	0
50	1	30	260	-1	549	142	11.8	33	ABpraaaapa	-79	0	0	0		0	0	0	0	0
51	1	309	228	-1	478	307	6.5	27	ABalpapppa	265	0	0	0		0	0	0	0	0
52	1	283	361	-1	361	329	4.8	24	MSaappaa	198	438	0	0		0	0	0	0	0
53	1	116	383	-1	593	402	6.5	31	ABalpaappa	78	0	0	0		0	0	0	0	0
54	1	118	322	-1	82	236	7.6	30	Cpappv	-28	0	0	0		0	0	0	0	0
55	1	338	51	-1	370	417	14.3	31	ABplppaaaa	236	764	0	0		0	0	0	0	0
56	1	34	215	-1	190	371	9.1	30	ABplpppaap	272	-1237	0	0		0	0	0	0	0
57	1	203	20	-1	313	362	12.3	31	MSaapppa	265	-136	0	0		0	0	0	0	0
58	1	268	197	-1	543	262	8.9	26	ABaraaapapp	37	0	0	0		0	0	0	0	0
59	1	210	105	-1	450	330	15.9	32	MSaaapap	319	770	0	0		0	0	0	0	0
60	1	132	168	-1	227	284	23.5	32	ABarppapap	324	0	0	0		0	0	0	0	0
61	1	350	93	-1	450	415	5.5	32	ABalppapap	324	10	0	0		0	0	0	0	0
62	1	173	113	-1	383	448	11.6	33	ABplpaaaap	265	-607	0	0		0	0	0	0	0
63	1	74	334	-1	437	449	17.4	31	ABplpaapap	319	241	0	0		0	0	0	0	0
64	1	253	203	278	462	390	16.5	32	ABalpppppa	168	0	0	0		0	0	0	0	0
65	1	204	159	-1	227	348	6.4	29	ABplppppap	281	-416	0	0		0	0	0	0	0
66	1	270	297	-1	509	398	24.2	33	ABplaapaap	328	369	0	0		0	0	0	0	0
67	1	235	196	-1	381	282	6.7	26	MSaapapa	260	1217	0	0		0	0	0	0	0
68	1	119	365	-1	627	337	19.4	27	Nuc148_21_627_349	254	520	0	0		0	0	0	0	0
69	1	26	57	-1	584	272	14.8	31	ABaraappaa	128	0	0	0		0	0	0	0	0
70	1	92	77	-1	378	209	5.7	29	MSpapapp	356	0	0	0		0	0	0	0	0
71	1	349	396	-1	494	280	22.9	29	ABarpaaapa	290	1305	0	0		0	0	0	0	0
72	1	316	381	-1	541	161	17.8	24	ABpraaappa	-49	0	0	0		0	0	0	0	0
73	1	256	71	-1	380	81	11.7	32	ABprppapaa	318	-440	0	0		0	0	0	0	0
74	1	192	320	-1	471	287	19.5	29	MSpaaapa	260	102	0	0		0	0	0	0	0
75	1	217	172	-1	405	397	9.3	30	ABplpapaaa	238	0	0	0		0	0	0	0	0
76	1	171	111	-1	386	442	19.3	29	ABplaappaa	85	0	0	0		0	0	0	0	0
77	1	114	390	-1	442	140	9.5	31	ABprpapaap	280	-85	0	0		0	0	0	0	0
78	1	332	118	-1	239	385	16.5	30	ABplappaaa	302	649	0	0		0	0	0	0	0
79	1	90	8	-1	650	294	11.3	30	ABalaaaarr	249	-448	0	0		0	0	0	0	0
80	1	52	192	-1	517	181	14.5	31	ABpraaapap	188	0	0	0		0	0	0	0	0
81	1	166	153	-1	564	379	4.2	28	ABalpaaaap	280	653	0	0		0	0	0	0	0
82	1	138	62	-1	225	393	10.5	31	ABplppappp	-418	0	0	0		0	0	0	0	0
83	1	1	150	-1	518	315	19.5	32	MSaaaapa	303	482	0	0		0	0	0	0	0
84	1	154	239	-1	534	447	11.4	33	ABalppaaap	306	1037	0	0		0	0	0	0	0
85	1	331	352	-1	287	210	11.5	34	Earpp	324	1791	0	0		0	0	0	0	0
86	1	100	258	-1	528	410	8.4	26	ABalpaapppp	202	-111	0	0		0	0	0	0	0
87	1	260	243	-1	195	295	6.5	31	Capppp	314	195	0	0		0	0	0	0	0
88	1	329	305	-1	467	390	22.2	33	ABplaapapp	319	4	0	0		0	0	0	0	0
89	1	11	139	-1	205	90	11.5	29	ABprapappp	293	298	0	0		0	0	0	0	0
90	1	370	259	-1	574	314	11.5	27	ABaraapaapa	211	406	0	0		0	0	0	0	0
91	1	21	178	-1	411	425	9.1	26	ABalppapppp	184	-166	0	0		0	0	0	0	0
92	1	99	66	-1	239	188	7.7	30	Cppapp	297	1615	0	0		0	0	0	0	0
93	1	194	268	-1	609	342	10.8	26	ABalpaapaaa	23	0	0	0		0	0	0	0	0
94	1	49	384	-1	171	330	13.1	28	ABplapppaa	82	0	0	0		0	0	0	0	0
95	1	371	184	-1	497	201	9.1	25	MSppaapa	56	0	0	0		0	0	0	0	0
96	1	19	364	-1	119	276	7.1	29	Cppppa	-99	0	0	0		0	0	0	0	0
97	1	155	179	-1	494	157	11.8	29	ABprpaaapa	244	-222	0	0		0	0	0	0	0
98	1	299	131	-1	311	318	6.5	25	MSaappap	209	88	0	0		0	0	0	0	0
99	1	340	202	-1	505	382	4.4	30	ABalpapaap	271	49	0	0		0	0	0	0	0
100	1	298	302	-1	446	297	4.8	27	ABalpappppa	68	0	0	0		0	0	0	0	0
101	1	27	245	-1	590	246	10.8	27	MSppaaaa	229	-54	0	0		0	0	0	0	0
102	1	131	185	-1	238	150	10.9	30	Cppapa	304	22	0	0		0	0	0	0	0
103	1	285	332	-1	154	177	8.6	35	Eprpp	345	-72	0	0		0	0	0	0	0
104	1	172	350	-1	563	224	21.6	28	ABalappppp	232	321	0	0		0	0	0	0	0
105	1	206	201	-1	464	170	22.6	30	ABarpapppa	251	517	0	0		0	0	0	0	0
106	1	242	116	-1	264	203	22.6	31	Cpaaaa	316	579	0	0		0	0	0	0	0
107	1	265	96	-1	461	369	10.8	28	MSapapaa	279	-33	0	0		0	0	0	0	0
108	1	45	48	-1	401	240	9.4	31	MSpapaap	280	69	0	0		0	0	0	0	0
109	1	280	166	311	221	298	9.3	34	Capap	-26	0	0	0		0	0	0	0	0
110	1	69	54	-1	357	406	8.3	29	ABplpapapa	292	287	0	0		0	0	0	0	0
111	1	215	276	-1	606	263	24.2	32	ABpraapaaa	313	-45	0	0		0	0	0	0	0
112	1	149	104	-1	329	132	17.5	32	Dppa	327	57	0	0		0	0	0	0	0
113	1	57	388	-1	508	271	5.0	27	ABarapaappa	257	378	0	0		0	0	0	0	0
114	1	142	234	-1	465	187	16.9	28	ABprpaapaa	283	-88	0	0		0	0	0	0	0
115	1	257	58	-1	631	365	10.2	31	ABalaaaarl	267	-222	0	0		0	0	0	0	0
116	1	5	233	-1	298	73	16.3	29	ABprappaaa	437	0	0	0		0	0	0	0	0
117	1	366	387	-1	198	76	17.7	31	ABprapapap	285	-43	0	0		0	0	0	0	0
118	1	227	312	-1	320	360	5.7	30	ABplpapppa	301	310	0	0		0	0	0	0	0
119	1	284	333	-1	277	155	6.5	31	ABprpppppa	296	706	0	0		0	0	0	0	0
120	1	42	63	-1	615	249	5.6	30	ABaraaappa	239	-353	0	0		0	0	0	0	0
121	1	135	191	-1	568	423	19.7	31	ABalapaapp	57	0	0	0		0	0	0	0	0
122	1	237	145	-1	108	264	18.4	37	Caapa	369	464	0	0		0	0	0	0	0
123	1	320	7	-1	137	135	22.6	33	Cpaapp	324	-1250	0	0		0	0	0	0	0
124	1	55	100	-1	451	251	12.7	32	MSpaapap	-102	0	0	0		0	0	0	0	0
125	1	225	265	-1	627	216	11.6	33	ABalaappap	309	389	0	0		0	0	0	0	0
126	1	307	319	-1	483	416	12.7	35	ABplpaaaaa	337	254	0	0		0	0	0	0	0
127	1	249	49	-1	294	153	22.5	34	ABarpppapp	341	1069	0	0		0	0	0	0	0
128	1	78	127	-1	504	262	9.1	27	ABaraapppaa	151	0	0	0		0	0	0	0	0
129	1	186	394	-1	284	399	7.7	30	ABplppaapp	263	213	0	0		0	0	0	0	0
130	1	134	173	-1	586	316	16.2	27	MSaaaaapa	254	322	0	0		0	0	0	0	0
131	1	31	209	-1	547	138	15.5	32	ABpraaaapp	304	254	0	0		0	0	0	0	0
132	1	358	356	-1	370	417	22.5	34	ABplaappap	297	1355	0	0		0	0	0	0	0
133	1	275	351	-1	547	262	5.6	30	ABarapaapa	254	-604	0	0		0	0	0	0	0
134	1	32	33	-1	364	417	11.3	31	ABplpapaap	-13	0	0	0		0	0	0	0	0
135	1	41	165	-1	266	174	4.2	31	ABprpppppp	302	-671	0	0		0	0	0	0	0
136	1	361	109	-1	429	425	21.7	31	ABalppppppp	279	-149	0	0		0	0	0	0	0
137	1	54	238	-1	588	171	16.0	29	ABpraaaaap	393	0	0	0		0	0	0	0	0
138	1	121	360	-1	513	153	18.2	35	ABpraaappp	275	1035	0	0		0	0	0	0	0
139	1	143	261	-1	129	325	7.0	28	ABplappppp	43	0	0	0		0	0	0	0	0
140	1	199	372	-1	239	345	23.6	33	ABplapapaa	332	137	0	0		0	0	0	0	0
141	1	101	255	-1	577	278	8.2	28	ABaraaapapa	85	0	0	0		0	0	0	0	0
142	1	325	148	-1	548	185	20.3	34	ABpraapapp	195	0	0	0		0	0	0	0	0
143	1	271	214	-1	555	165	6.8	30	ABarapppap	438	0	0	0		0	0	0	0	0
144	1	156	362	-1	296	392	22.3	30	ABplapaapa	253	-64	0	0		0	0	0	0	0
145	1	359	292	-1	428	152	14.6	25	MSpppapa	206	1033	0	0		0	0	0	0	0
146	1	175	235	331	454	342	7.0	30	ABalpapapp	117	0	0	0		0	0	0	0	0
147	1	89	141	-1	577	393	9.1	27	ABalpaapppa	204	0	0	0		0	0	0	0	0
148	1	250	223	-1	550	330	17.9	27	MSaaaaapp	274	15	0	0		0	0	0	0	0
149	1	28	295	-1	386	125	23.8	32	ABarpppaaa	307	-526	0	0		0	0	0	0	0
150	1	244	125	-1	577	336	13.1	27	ABalpaapaap	63	0	0	0		0	0	0	0	0
151	1	150	23	-1	380	78	15.5	33	ABpraapppp	375	0	0	0		0	0	0	0	0
152	1	136	12	-1	435	97	10.2	29	ABarappapp	-2	0	0	0		0	0	0	0	0
153	1	219	240	-1	528	190	5.2	29	ABarappaaa	26	0	0	0		0	0	0	0	0
154	1	153	70	-1	434	192	11.5	28	MSpppaaa	252	424	0	0		0	0	0	0	0
155	1	122	314	-1	514	261	12.6	27	ABaraappapp	-181	0	0	0		0	0	0	0	0
156	1	91	398	-1	638	233	7.8	22	ABalaapaaa	225	-617	0	0		0	0	0	0	0
157	1	12	382	-1	592	201	21.4	33	ABpraapaap	195	0	0	0		0	0	0	0	0
158	1	120	40	-1	412	262	22.0	33	ABarpaappa	319	-143	0	0		0	0	0	0	0
159	1	214	82	-1	159	98	16.2	30	ABarpppppp	294	787	0	0		0	0	0	0	0
160	1	161	137	-1	652	337	14.8	28	ABalaaapar	270	-289	0	0		0	0	0	0	0
161	1	174	266	-1	581	350	20.8	31	ABalapapap	299	336	0	0		0	0	0	0	0
162	1	65	30	-1	553	200	13.6	29	ABpraaapaa	334	0	0	0		0	0	0	0	0
163	1	123	94	-1	322	428	13.6	32	ABplppapaa	318	-12	0	0		0	0	0	0	0
164	1	48	326	-1	482	121	8.9	32	ABprpaaaap	316	674	0	0		0	0	0	0	0
165	1	25	10	-1	387	181	11.4	29	MSpppaap	221	1130	0	0		0	0	0	0	0
166	1	71	286	-1	528	205	22.7	28	ABarpappaa	249	82	0	0		0	0	0	0	0
167	1	72	32	-1	610	344	14.2	30	MSaaaaaar	736	0	0	0		0	0	0	0	0
168	1	247	369	-1	397	342	11.9	28	MSappaaa	229	-135	0	0		0	0	0	0	0
169	1	66	171	-1	184	102	8.1	28	ABprappppa	238	-227	0	0		0	0	0	0	0
170	1	113	89	-1	402	155	21.1	30	ABprapaaaa	292	346	0	0		0	0	0	0	0
171	1	33	187	-1	546	321	7.8	29	ABalpaapapp	81	0	0	0		0	0	0	0	0
172	1	255	358	-1	455	170	14.7	27	MSppppaa	225	183	0	0		0	0	0	0	0
173	1	368	180	-1	344	135	25.3	34	ABarpppapaa	342	-142	0	0		0	0	0	0	0
174	1	286	122	-1	281	330	8.4	28	MSaapppp	276	466	0	0		0	0	0	0	0
175	1	77	373	-1	602	232	14.2	31	ABalaapppa	-53	0	0	0		0	0	0	0	0
176	1	145	280	-1	508	348	23.4	31	ABplaaaaap	305	236	0	0		0	0	0	0	0
177	1	15	56	-1	283	354	5.5	29	ABplpapppp	277	257	0	0		0	0	0	0	0
178	1	165	45	-1	180	353	17.7	31	ABplapappp	226	0	0	0		0	0	0	0	0
179	1	302	206	-1	122	243	5.4	29	Cpppap	287	526	0	0		0	0	0	0	0
180	1	87	250	-1	489	376	7.0	24	ABalpapapaa	194	166	0	0		0	0	0	0	0
181	1	160	84	-1	557	433	12.3	25	Nuc150_13_550_424	219	69	0	0		0	0	0	0	0
182	1	140	310	-1	577	344	8.9	29	ABalpaapapa	369	0	0	0		0	0	0	0	0
183	1	226	140	-1	119	149	18.7	33	Cpapap	316	753	0	0		0	0	0	0	0
184	1	53	251	-1	447	437	14.4	30	ABplpaaapa	252	-1046	0	0		0	0	0	0	0
185	1	188	222	-1	486	414	9.6	30	ABalppappa	280	-119	0	0		0	0	0	0	0
186	1	303	291	-1	393	352	23.3	31	Nuc147_26_416_371	304	404	0	0		0	0	0	0	0
187	1	258	328	-1	146	280	4.8	29	Cppppp	245	80	0	0		0	0	0	0	0
188	1	289	340	-1	367	234	23.5	32	ABarppaaap	226	512	0	0		0	0	0	0	0
189	1	163	115	-1	510	393	15.3	31	ABalppppaa	256	-37	0	0		0	0	0	0	0
190	1	170	247	-1	288	82	10.2	31	ABprppappp	279	309	0	0		0	0	0	0	0
191	1	315	263	-1	242	89	7.4	30	ABprpppaap	290	-211	0	0		0	0	0	0	0
192	1	274	306	-1	247	297	18.5	34	Dapp	347	-337	0	0		0	0	0	0	0
193	1	128	101	-1	394	245	14.3	30	Nuc152_16_406_252	302	1134	0	0		0	0	0	0	0
194	1	6	348	-1	400	144	12.5	29	MSpppapp	260	479	0	0		0	0	0	0	0
195	1	232	317	-1	330	291	10.5	31	Ealpa	311	799	0	0		0	0	0	0	0
196	1	282	281	-1	398	109	9.9	27	ABprppaapa	25	0	0	0		0	0	0	0	0
197	1	43	230	-1	294	418	17.6	34	ABplaapppp	138	0	0	0		0	0	0	0	0
198	1	7	325	-1	455	243	24.4	32	ABarpaapap	324	-609	0	0		0	0	0	0	0
199	1	16	188	-1	518	232	17.5	29	MSppappa	255	-74	0	0		0	0	0	0	0
200	1	221	11	-1	228	336	14.9	31	Cappaa	284	444	0	0		0	0	0	0	0
201	1	178	300	-1	508	433	7.4	30	ABalppapaa	27	0	0	0		0	0	0	0	0
202	1	230	161	-1	159	368	14.8	30	ABplappapa	427	0	0	0		0	0	0	0	0
203	1	241	29	-1	363	358	16.8	31	Daaa	275	370	0	0		0	0	0	0	0
204	1	151	88	-1	512	136	21.1	28	ABpraappaa	272	426	0	0		0	0	0	0	0
205	1	177	16	-1	472	293	10.6	27	ABaraapapap	224	1025	0	0		0	0	0	0	0
206	1	127	342	-1	551	353	25.4	31	ABplaaaaaa	297	952	0	0		0	0	0	0	0
207	1	82	126	-1	581	309	24.0	31	ABarpaaaaa	297	348	0	0		0	0	0	0	0
208	1	281	216	-1	389	331	5.7	29	ABalpappppp	270	264	0	0		0	0	0	0	0
209	1	14	336	-1	159	328	9.4	29	ABplapppap	265	249	0	0		0	0	0	0	0
210	1	222	246	282	416	316	8.3	31	MSaapaaa	430	0	0	0		0	0	0	0	0
211	1	50	152	-1	475	321	18.8	30	MSaaaapp	292	355	0	0		0	0	0	0	0
212	1	322	80	-1	415	306	14.5	29	MSaaappp	260	1107	0	0		0	0	0	0	0
213	1	236	220	-1	521	180	11.5	31	ABprpaaaaa	246	0	0	0		0	0	0	0	0
214	1	311	114	-1	551	225	10.8	25	MSppaaap	257	1236	0	0		0	0	0	0	0
215	1	141	9	-1	617	379	16.7	28	ABalapaaaa	250	0	0	0		0	0	0	0	0
216	1	245	244	-1	443	306	11.2	30	ABaraapapp	295	217	0	0		0	0	0	0	0
217	1	300	270	-1	484	349	3.7	26	ABalpappapa	241	-263	0	0		0	0	0	0	0
218	1	164	92	-1	652	294	15.2	28	ABalaaappl	75	0	0	0		0	0	0	0	0
219	1	58	335	-1	568	186	17.4	32	ABpraapapa	201	0	0	0		0	0	0	0	0
220	1	333	42	-1	350	300	6.0	29	MSaapapp	7	0	0	0		0	0	0	0	0
221	1	326	102	-1	112	327	12.8	31	ABplappapp	-118	0	0	0		0	0	0	0	0
222	1	17	194	-1	565	382	23.7	31	ABplaapaaa	87	0	0	0		0	0	0	0	0
223	1	301	371	-1	462	122	20.5	32	ABpraappap	-179	0	0	0		0	0	0	0	0
224	1	168	386	-1	465	152	18.4	30	ABprpaappa	-26	0	0	0		0	0	0	0	0
225	1	75	17	-1	540	393	17.4	30	ABalapappa	224	0	0	0		0	0	0	0	0
226	1	85	237	-1	609	272	6.5	32	ABaraaaaap	282	0	0	0		0	0	0	0	0
227	1	62	73	-1	252	316	5.6	29	ABplpppppa	281	386	0	0		0	0	0	0	0
228	1	267	254	-1	573	246	5.4	27	ABarapaaaa	-60	0	0	0		0	0	0	0	0
229	1	288	315	-1	396	158	5.0	32	ABprpappap	207	170	0	0		0	0	0	0	0
230	1	229	103	-1	538	425	22.3	33	ABalapappp	333	652	0	0		0	0	0	0	0
231	1	183	135	-1	549	217	4.9	27	ABarapaaap	268	0	0	0		0	0	0	0	0
232	1	195	330	-1	497	269	17.4	30	MSpaaaapp	215	1066	0	0		0	0	0	0	0
233	1	345	110	-1	518	304	8.3	29	ABaraapapaa	207	766	0	0		0	0	0	0	0
234	1	352	146	-1	330	198	24.3	33	ABarppaapa	335	179	0	0		0	0	0	0	0
235	1	384	142	-1	627	229	17.5	36	ABalaapppp	314	-16	0	0		0	0	0	0	0
236	1	377	24	-1	360	285	16.2	35	Ealaa	353	305	0	0		0	0	0	0	0
237	1	56	274	-1	586	416	12.5	31	ABalaaaalp	265	-407	0	0		0	0	0	0	0
238	1	259	298	338	509	351	6.9	30	ABalpappaa	185	360	0	0		0	0	0	0	0
239	1	63	95	-1	455	279	15.9	34	MSpaaapp	472	0	0	0		0	0	0	0	0
240	1	76	175	-1	320	413	10.3	30	ABplppaapa	275	188	0	0		0	0	0	0	0
241	1	110	182	-1	523	312	4.5	29	ABalpaaapp	267	132	0	0		0	0	0	0	0
242	1	330	318	-1	197	229	21.6	36	Caaaa	361	1630	0	0		0	0	0	0	0
243	1	112	133	-1	231	73	20.6	31	ABprapapaa	263	355	0	0		0	0	0	0	0
244	1	108	85	-1	279	91	22.3	37	ABarppppa	365	-510	0	0		0	0	0	0	0
245	1	196	225	-1	463	191	10.7	25	MSppaapp	316	0	0	0		0	0	0	0	0
246	1	88	167	-1	274	147	9.3	31	Cppaap	28	0	0	0		0	0	0	0	0
247	1	115	106	-1	320	70	12.4	30	ABprppapap	255	30	0	0		0	0	0	0	0
248	1	200	329	-1	581	386	19.3	30	ABalapaapa	170	0	0	0		0	0	0	0	0
249	1	87	253	-1	442	376	6.5	24	ABalpapapap	183	476	0	0		0	0	0	0	0
250	1	248	195	-1	453	248	4.8	26	ABarapapppa	263	-379	0	0		0	0	0	0	0
251	1	240	257	-1	168	302	4.3	29	ABplpppppp	247	-1481	0	0		0	0	0	0	0
252	1	9	112	-1	161	105	11.9	30	ABprappapp	-42	0	0	0		0	0	0	0	0
253	1	312	19	-1	95	183	9.1	31	Cpappd	312	586	0	0		0	0	0	0	0
254	1	347	151	-1	285	92	7.7	32	ABprpppaaa	319	-590	0	0		0	0	0	0	0
255	1	276	378	-1	329	89	9.5	30	ABprppappa	-198	0	0	0		0	0	0	0	0
256	1	93	18	-1	588	214	5.5	29	ABaraaappp	279	935	0	0		0	0	0	0	0
257	1	148	160	-1	431	97	14.4	26	Nuc155_15_425_106	226	427	0	0		0	0	0	0	0
258	1	296	68	-1	641	269	18.1	30	ABalappap	224	0	0	0		0	0	0	0	0
259	1	364	52	-1	406	442	15.6	32	ABplpaappp	387	0	0	0		0	0	0	0	0
260	1	139	64	349	385	293	11.0	34	MSaapaap	244	449	0	0		0	0	0	0	0
261	1	117	189	-1	623	320	16.8	25	ABalappaaa	251	858	0	0		0	0	0	0	0
262	1	334	107	-1	293	154	17.9	34	Dppp	331	1205	0	0		0	0	0	0	0
263	1	218	176	-1	202	107	22.9	33	ABarpppppa	37	0	0	0		0	0	0	0	0
264	1	8	65	-1	151	294	12.4	30	Capppa	393	0	0	0		0	0	0	0	0
265	1	348	389	-1	484	208	12.6	26	MSppapap	198	310	0	0		0	0	0	0	0
266	1	264	213	-1	338	335	22.3	30	ABplapaaaa	280	-2	0	0		0	0	0	0	0
267	1	167	221	-1	195	330	4.5	27	ABplpppapap	50	0	0	0		0	0	0	0	0
268	1	356	224	-1	546	441	15.4	34	ABalpppaaa	330	739	0	0		0	0	0	0	0
269	1	216	256	-1	425	345	4.4	27	ABalpappapp	251	-202	0	0		0	0	0	0	0
270	1	211	210	-1	318	117	6.4	30	ABprppppaa	248	246	0	0		0	0	0	0	0
271	1	190	76	-1	479	140	15.0	29	ABprpaapap	287	353	0	0		0	0	0	0	0
272	1	209	368	-1	131	231	21.4	38	Caaap	928	0	0	0		0	0	0	0	0
273	1	335	226	-1	347	338	9.9	28	MSappaap	280	837	0	0		0	0	0	0	0
274	1	22	309	-1	612	399	11.7	31	ABalaaaala	225	0	0	0		0	0	0	0	0
275	1	262	121	-1	593	243	20.4	29	ABalappppa	-7	0	0	0		0	0	0	0	0
276	1	354	345	-1	238	151	4.4	28	ABprpppapap	269	609	0	0		0	0	0	0	0
277	1	313	204	-1	233	390	7.9	30	ABplpppaaa	11	0	0	0		0	0	0	0	0
278	1	21	346	-1	453	420	8.8	26	ABalppapppa	148	0	0	0		0	0	0	0	0
279	1	321	158	-1	433	104	18.5	31	ABpraapppa	285	112	0	0		0	0	0	0	0
280	1	64	44	-1	276	339	13.3	31	Capaaa	32	0	0	0		0	0	0	0	0
281	1	152	252	-1	520	161	8.4	29	ABarapppppa	137	0	0	0		0	0	0	0	0
282	1	159	60	-1	384	203	17.2	29	Nuc152_16_399_208	259	461	0	0		0	0	0	0	0
283	1	180	321	-1	550	377	12.7	28	MSapaaaa	285	517	0	0		0	0	0	0	0
284	1	212	124	-1	170	161	24.4	32	Cpaapa	292	767	0	0		0	0	0	0	0
285	1	40	304	-1	588	404	16.4	31	ABalapaaap	312	1454	0	0		0	0	0	0	0
286	1	18	147	-1	473	236	7.2	32	ABarapappa	90	0	0	0		0	0	0	0	0
287	1	341	269	-1	193	73	14.3	29	ABprapappa	-18	0	0	0		0	0	0	0	0
288	1	187	46	-1	367	167	6.2	30	ABprpapppa	235	522	0	0		0	0	0	0	0
289	1	351	323	-1	324	325	18.4	32	Daap	181	0	0	0		0	0	0	0	0
290	1	44	198	-1	626	304	11.4	27	ABaraaaapa	182	0	0	0		0	0	0	0	0
291	1	39	181	-1	317	188	6.5	30	MSpapppp	344	0	0	0		0	0	0	0	0
292	1	95	207	-1	350	103	7.4	29	ABprppaapp	253	-276	0	0		0	0	0	0	0
293	1	367	231	-1	482	317	23.6	32	ABplaaaapap	265	634	0	0		0	0	0	0	0
294	1	344	199	-1	603	347	17.8	26	MSaaaaaal	133	0	0	0		0	0	0	0	0
295	1	238	275	-1	236	345	10.0	29	Capaap	297	-257	0	0		0	0	0	0	0
296	1	374	264	-1	312	145	6.1	28	ABprpapppp	270	566	0	0		0	0	0	0	0
297	1	84	211	-1	426	323	23.1	31	ABplaaaapp	264	940	0	0		0	0	0	0	0
298	1	198	337	-1	452	273	7.1	26	ABarapaappp	140	0	0	0		0	0	0	0	0
299	1	169	28	-1	433	186	19.0	27	MSppppap	272	473	0	0		0	0	0	0	0
300	1	147	174	-1	366	376	5.4	30	Nuc148_5_371_357p	261	-190	0	0		0	0	0	0	0
301	1	107	242	-1	479	321	14.0	27	MSaaapaap	202	107	0	0		0	0	0	0	0
302	1	337	205	-1	278	110	5.6	29	ABprppppap	292	31	0	0		0	0	0	0	0
303	1	2	344	-1	206	372	21.1	30	ABplapappa	306	905	0	0		0	0	0	0	0
304	1	362	155	-1	448	134	12.1	30	ABprppaaaa	395	0	0	0		0	0	0	0	0
305	1	73	149	-1	444	183	4.6	31	ABprpappaa	263	874	0	0		0	0	0	0	0
306	0	94	-1	-1	651	236	11.1	23		212	333	0	0		0	0	0	0	0
307	1	197	217	-1	189	337	24.3	35	ABplapapap	80	0	0	0		0	0	0	0	0
308	1	36	287	-1	561	265	12.7	26	ABaraappapa	219	1380	0	0		0	0	0	0	0
309	1	162	31	-1	633	383	13.6	30	ABalaaapal	278	202	0	0		0	0	0	0	0
310	1	234	123	-1	595	288	11.8	31	ABaraapaaa	227	0	0	0		0	0	0	0	0
311	1	339	376	-1	187	236	13.6	35	Eplap	343	169	0	0		0	0	0	0	0
312	1	79	47	-1	259	72	14.4	29	ABprappaap	-53	0	0	0		0	0	0	0	0
313	1	295	227	-1	471	156	7.6	26	ABarapppppp	458	0	0	0		0	0	0	0	0
314	1	381	154	-1	196	169	12.7	33	Eprpa	338	-458	0	0		0	0	0	0	0
315	1	157	307	-1	347	363	13.0	26	MSappapp	254	125	0	0		0	0	0	0	0
316	1	378	354	-1	201	225	9.7	33	Eplpa	334	967	0	0		0	0	0	0	0
317	1	363	343	-1	243	168	16.1	35	Epraa	352	-27	0	0		0	0	0	0	0
318	1	261	248	-1	306	252	15.0	36	Ealap	360	986	0	0		0	0	0	0	0
319	1	224	357	-1	345	234	10.5	33	Earpa	335	489	0	0		0	0	0	0	0
320	1	278	117	-1	225	165	23.1	34	Cpaaap	298	1404	0	0		0	0	0	0	0
321	1	98	61	-1	261	396	19.9	32	ABplapaapp	425	0	0	0		0	0	0	0	0
322	1	243	81	-1	293	255	10.6	34	Ealpp	-122	0	0	0		0	0	0	0	0
323	1	107	97	-1	523	338	14.5	28	MSaaapaaa	221	105	0	0		0	0	0	0	0
324	1	46	341	-1	628	197	15.2	33	ABalaapapp	321	250	0	0		0	0	0	0	0
325	1	184	212	-1	425	380	17.7	27	ABalppppppa	398	0	0	0		0	0	0	0	0
326	1	310	136	-1	590	293	21.1	29	ABalapppap	196	0	0	0		0	0	0	0	0
327	1	208	132	-1	493	434	22.5	31	ABplaapapa	281	-328	0	0		0	0	0	0	0
328	1	10	303	-1	229	119	18.3	32	ABprappapa	40	0	0	0		0	0	0	0	0
329	1	202	25	200	287	344	17.8	34	Dapa	260	124	0	0		0	0	0	0	0
330	1	297	86	-1	420	376	24.1	32	ABplaaapap	-226	0	0	0		0	0	0	0	0
331	1	70	241	-1	420	163	23.5	30	ABarpapppp	184	1072	0	0		0	0	0	0	0
332	1	369	316	-1	89	284	10.1	29	Caappv	296	10	0	0		0	0	0	0	0
333	1	124	163	-1	341	232	14.2	34	Earap	341	1167	0	0		0	0	0	0	0
334	1	343	366	-1	468	250	9.5	27	ABaraapppap	-182	0	0	0		0	0	0	0	0
335	1	353	162	-1	364	301	24.7	31	ABarppaaaa	310	987	0	0		0	0	0	0	0
336	1	294	78	-1	399	190	20.2	26	MSpppppa	262	55	0	0		0	0	0	0	0
337	1	102	59	-1	242	95	10.7	28	ABprapppaa	625	0	0	0		0	0	0	0	0
338	1	328	285	-1	384	88	19.5	29	ABprapaapa	288	122	0	0		0	0	0	0	0
339	1	60	273	-1	147	320	17.7	32	ABarppappp	314	-162	0	0		0	0	0	0	0
340	1	105	279	-1	212	120	8.2	28	ABprapppap	278	479	0	0		0	0	0	0	0
341	1	266	379	-1	315	363	23.4	31	ABplapaaap	271	-36	0	0		0	0	0	0	0
342	1	144	34	-1	379	133	7.2	29	ABprpapapp	207	382	0	0		0	0	0	0	0
343	1	129	190	-1	199	367	6.1	25	ABplpppapaa	248	71	0	0		0	0	0	0	0
344	1	83	43	-1	627	238	20.1	33	Nuc121_20_611_255	149	0	0	0		0	0	0	0	0
345	1	372	15	-1	356	165	15.6	30	Dpap	44	0	0	0		0	0	0	0	0
346	1	37	296	-1	83	241	14.6	33	Caappd	310	580	0	0		0	0	0	0	0
347	1	342	375	-1	430	374	13.9	26	MSapapap	264	637	0	0		0	0	0	0	0
348	1	104	87	-1	422	211	5.5	27	ABarapapppp	-273	0	0	0		0	0	0	0	0
349	1	189	75	-1	406	159	16.9	32	Dpaa	324	504	0	0		0	0	0	0	0
350	1	109	22	-1	536	381	6.7	32	ABalpapaaa	228	0	0	0		0	0	0	0	0
351	1	97	1	-1	348	180	20.2	33	MSpppppp	332	143	0	0		0	0	0	0	0
352	1	68	41	-1	294	283	23.3	33	ABarppapaa	336	16	0	0		0	0	0	0	0
353	1	327	377	-1	255	237	14.6	34	Eplaa	342	967	0	0		0	0	0	0	0
354	1	126	67	-1	351	297	20.4	31	MSappppa	188	0	0	0		0	0	0	0	0
355	1	314	218	-1	377	246	21.7	33	ABarpaappp	333	38	0	0		0	0	0	0	0
356	1	146	301	-1	104	172	13.6	32	Cpapaa	89	0	0	0		0	0	0	0	0
357	1	182	38	-1	459	440	20.4	28	ABalpppappp	281	-202	0	0		0	0	0	0	0
358	1	251	363	-1	475	343	10.5	25	MSapaapa	235	88	0	0		0	0	0	0	0
359	1	365	359	-1	239	109	4.5	27	ABprpppapaa	271	-863	0	0		0	0	0	0	0
360	1	292	193	-1	187	129	5.4	30	ABprappppp	292	772	0	0		0	0	0	0	0
361	1	290	55	-1	486	228	4.2	31	ABarapapap	294	145	0	0		0	0	0	0	0
362	1	376	157	-1	548	285	15.5	27	MSpaaaapa	441	0	0	0		0	0	0	0	0
363	1	130	313	-1	493	394	18.5	30	ABalppppap	258	151	0	0		0	0	0	0	0
364	1	355	284	-1	214	203	14.4	32	Eprap	326	664	0	0		0	0	0	0	0
365	1	277	27	-1	506	237	24.4	30	ABarpapapa	302	-109	0	0		0	0	0	0	0
366	1	387	283	-1	550	239	25.2	28	ABarpapaaa	270	-817	0	0		0	0	0	0	0
367	1	269	249	-1	541	284	23.5	30	ABarpaapaaa	294	376	0	0		0	0	0	0	0
368	1	323	232	-1	344	138	22.6	28	ABarpppapap	928	0	0	0		0	0	0	0	0
369	1	181	37	-1	144	193	4.6	32	Cpppaa	-223	0	0	0		0	0	0	0	0
370	1	191	208	-1	492	354	18.4	26	MSapappa	-18	0	0	0		0	0	0	0	0
371	1	246	374	-1	544	318	23.6	29	ABarpaaaap	266	25	0	0		0	0	0	0	0
372	1	4	120	-1	500	359	11.2	29	MSapaaap	425	0	0	0		0	0	0	0	0
373	1	388	393	-1	474	387	13.7	26	ABplpaapaa	217	-512	0	0		0	0	0	0	0
374	1	306	6	-1	339	88	21.6	32	ABarpppaap	327	78	0	0		0	0	0	0	0
375	1	272	395	-1	422	453	13.4	24	ABplpaaapp	191	-882	0	0		0	0	0	0	0
376	1	379	36	-1	150	231	10.4	33	Eplpp	334	31	0	0		0	0	0	0	0
377	1	239	91	-1	539	249	22.4	26	ABarpapaapa	184	760	0	0		0	0	0	0	0
378	1	213	391	-1	594	367	5.2	31	ABalpaaaaa	273	-341	0	0		0	0	0	0	0
379	1	29	370	-1	270	218	7.0	30	Z2	272	293	0	0		0	0	0	0	0
380	1	96	53	-1	498	443	16.0	34	ABalpppapa	337	12	0	0		0	0	0	0	0
381	1	80	108	-1	298	288	19.5	31	MSappppp	309	-522	0	0		0	0	0	0	0
382	1	380	130	-1	458	203	23.0	31	ABarpapapp	311	-613	0	0		0	0	0	0	0
383	1	291	299	-1	334	415	20.4	31	ABplaapppa	316	279	0	0		0	0	0	0	0
384	1	179	294	-1	419	392	5.4	27	ABplpappaa	199	116	0	0		0	0	0	0	0
385	1	382	50	-1	409	374	11.8	30	MSapaapp	39	0	0	0		0	0	0	0	0
386	1	375	-1	-1	329	326	24.6	40	ABplaaappp	385	0	0	0		0	0	0	0	0
387	1	385	339	-1	608	188	13.8	22	Nuc154_14_617_194	52	0	0	0		0	0	0	0	0
388	1	319	21	-1	530	205	25.5	32	ABarpapaapp	321	-991	0	0		0	0	0	0	0
389	1	252	272	-1	495	277	25.0	30	ABarpaapaap	216	0	0	0		0	0	0	0	0
390	1	373	380	-1	500	331	15.9	23	Nuc149_15_524_339	115	0	0	0		0	0	0	0	0
391	1	386	99	-1	497	434	18.0	23	ABalpppappa	-274	0	0	0		0	0	0	0	0
392	1	389	293	-1	472	221	18.4	28	MSppappp	281	-903	0	0		0	0	0	0	0
