# Supplementary material for: The AP-2 Transcription Factor APTF-2 Is Required for Neuroblast and Epidermal Morphogenesis in Caenorhabditis elegans Embryogenesis
Source: PLoS Genet. 2016 May 13;12(5):e1006048. doi: 10.1371/journal.pgen.1006048 (PMC4866721; doi:10.1371/journal.pgen.1006048)
Supplement: S6 Text — (ZIP) [file pgen.1006048.s034.zip › nuclei/t156-nuclei]

1	1	351	95	-1	351	179	20.0	31	MSpppppp	273	-89	0	0		0	0	0	0	0
2	1	18	201	-1	589	190	7.6	28	ABarapppaa	80	0	0	0		0	0	0	0	0
3	1	33	175	-1	147	360	10.7	28	ABplappppa	359	0	0	0		0	0	0	0	0
4	1	39	73	-1	547	342	4.7	29	ABalpaaapa	20	0	0	0		0	0	0	0	0
5	1	3	245	-1	403	357	17.2	29	MSapppaa	290	1548	0	0		0	0	0	0	0
6	1	374	317	-1	343	85	21.3	32	ABarpppaap	322	817	0	0		0	0	0	0	0
7	1	123	333	-1	135	135	22.6	34	Cpaapp	338	56	0	0		0	0	0	0	0
8	1	79	321	-1	645	293	10.6	33	ABalaaaarr	253	197	0	0		0	0	0	0	0
9	1	215	205	-1	615	375	16.5	30	ABalapaaaa	-43	0	0	0		0	0	0	0	0
10	1	165	184	-1	389	179	11.3	28	MSpppaap	267	-1706	0	0		0	0	0	0	0
11	1	200	26	-1	228	336	15.1	32	Cappaa	90	0	0	0		0	0	0	0	0
12	1	152	81	-1	435	95	10.4	30	ABarappapp	266	-307	0	0		0	0	0	0	0
13	1	13	47	-1	602	352	7.4	30	ABaraaaaaa	272	0	0	0		0	0	0	0	0
14	1	2	174	-1	531	440	19.1	30	ABalpppaap	275	99	0	0		0	0	0	0	0
15	1	345	334	-1	355	161	15.6	31	Dpap	292	251	0	0		0	0	0	0	0
16	1	205	229	-1	470	294	10.8	27	ABaraapapap	241	445	0	0		0	0	0	0	0
17	1	225	291	-1	543	394	17.3	29	ABalapappa	296	542	0	0		0	0	0	0	0
18	1	256	115	-1	580	213	5.5	28	ABaraaappp	-36	0	0	0		0	0	0	0	0
19	1	253	138	-1	91	187	9.3	31	Cpappd	299	-29	0	0		0	0	0	0	0
20	1	57	86	-1	311	361	12.2	30	MSaapppa	332	0	0	0		0	0	0	0	0
21	1	388	398	-1	527	209	26.2	31	ABarpapaapp	316	94	0	0		0	0	0	0	0
22	1	350	67	-1	538	388	7.1	31	ABalpapaaa	225	-90	0	0		0	0	0	0	0
23	1	151	88	-1	381	76	15.6	31	ABpraapppp	300	-53	0	0		0	0	0	0	0
24	1	236	154	-1	358	284	16.3	36	Ealaa	159	0	0	0		0	0	0	0	0
25	1	329	263	-1	266	334	18.5	30	Dapap	284	139	0	0		0	0	0	0	0
26	1	20	288	-1	502	173	23.2	32	ABarpappap	311	276	0	0		0	0	0	0	0
27	1	365	96	-1	501	246	23.7	30	ABarpapapa	239	199	0	0		0	0	0	0	0
28	1	299	342	-1	433	191	19.2	29	MSppppap	146	0	0	0		0	0	0	0	0
29	1	203	394	-1	364	352	16.5	32	Daaa	319	-359	0	0		0	0	0	0	0
30	1	162	264	-1	549	200	13.4	29	ABpraaapaa	113	0	0	0		0	0	0	0	0
31	1	309	268	-1	635	388	13.5	30	ABalaaapal	-111	0	0	0		0	0	0	0	0
32	1	167	63	-1	609	342	13.6	31	MSaaaaaar	131	0	0	0		0	0	0	0	0
33	1	134	280	-1	366	419	10.6	31	ABplpapaap	310	158	0	0		0	0	0	0	0
34	1	342	243	-1	383	130	7.1	29	ABprpapapp	67	0	0	0		0	0	0	0	0
35	1	45	108	-1	365	139	11.0	30	MSpapppa	302	1627	0	0		0	0	0	0	0
36	1	376	180	-1	152	227	10.5	34	Eplpp	349	165	0	0		0	0	0	0	0
37	1	369	24	-1	136	196	4.8	32	Cpppaa	114	0	0	0		0	0	0	0	0
38	1	357	395	-1	462	442	20.3	29	ABalpppappp	255	-1046	0	0		0	0	0	0	0
39	1	27	307	-1	421	338	12.3	24	MSaaappa	219	264	0	0		0	0	0	0	0
40	1	158	328	-1	411	266	22.3	33	ABarpaappa	59	0	0	0		0	0	0	0	0
41	1	352	274	-1	294	286	23.3	35	ABarppapaa	347	998	0	0		0	0	0	0	0
42	1	220	211	-1	348	300	5.7	30	MSaapapp	252	0	0	0		0	0	0	0	0
43	1	344	314	-1	631	243	19.7	33	Nuc121_20_611_255	330	157	0	0		0	0	0	0	0
44	1	280	320	-1	278	342	13.7	30	Capaaa	70	0	0	0		0	0	0	0	0
45	1	178	69	-1	181	355	17.8	31	ABplapappp	305	-110	0	0		0	0	0	0	0
46	1	288	392	-1	370	167	5.7	28	ABprpapppa	240	841	0	0		0	0	0	0	0
47	1	312	114	-1	259	72	14.4	29	ABprappaap	228	0	0	0		0	0	0	0	0
48	1	108	122	-1	396	244	9.5	31	MSpapaap	314	511	0	0		0	0	0	0	0
49	1	127	248	-1	293	151	22.7	34	ABarpppapp	-16	0	0	0		0	0	0	0	0
50	1	385	349	-1	403	372	11.1	28	MSapaapp	270	-942	0	0		0	0	0	0	0
51	1	55	370	-1	368	417	14.4	31	ABplppaaaa	224	126	0	0		0	0	0	0	0
52	1	259	133	-1	401	439	15.7	31	ABplpaappp	299	0	0	0		0	0	0	0	0
53	1	380	299	-1	498	446	16.2	34	ABalpppapa	-296	0	0	0		0	0	0	0	0
54	1	110	300	-1	353	401	8.2	29	ABplpapapa	-2	0	0	0		0	0	0	0	0
55	1	361	151	-1	484	227	4.4	29	ABarapapap	142	0	0	0		0	0	0	0	0
56	1	177	127	-1	283	354	5.4	28	ABplpapppp	284	500	0	0		0	0	0	0	0
57	1	69	164	-1	585	270	14.3	30	ABaraappaa	303	804	0	0		0	0	0	0	0
58	1	115	111	-1	631	364	10.1	30	ABalaaaarl	-219	0	0	0		0	0	0	0	0
59	1	337	16	-1	240	94	10.5	28	ABprapppaa	279	320	0	0		0	0	0	0	0
60	1	282	183	-1	380	202	16.9	29	Nuc152_16_399_208	116	0	0	0		0	0	0	0	0
61	1	321	266	-1	260	395	19.7	31	ABplapaapp	267	-1143	0	0		0	0	0	0	0
62	1	82	40	-1	222	392	10.4	31	ABplppappp	314	244	0	0		0	0	0	0	0
63	1	120	160	-1	604	251	5.6	32	ABaraaappa	255	247	0	0		0	0	0	0	0
64	1	260	253	-1	401	297	10.4	30	MSaapaapa	201	754	0	0		0	0	0	0	0
65	1	264	21	-1	148	294	12.4	30	Capppa	266	626	0	0		0	0	0	0	0
66	1	92	109	-1	239	184	7.7	29	Cppapp	291	1162	0	0		0	0	0	0	0
67	1	354	251	-1	352	301	20.5	30	MSappppa	308	897	0	0		0	0	0	0	0
68	1	258	6	-1	635	272	17.3	30	ABalappap	290	-133	0	0		0	0	0	0	0
69	1	22	39	-1	328	219	4.5	32	MSpappa	-318	0	0	0		0	0	0	0	0
70	1	154	240	-1	433	197	11.8	29	MSpppaaa	251	34	0	0		0	0	0	0	0
71	1	73	337	-1	382	82	11.6	31	ABprppapaa	320	1178	0	0		0	0	0	0	0
72	1	38	2	-1	433	265	9.3	30	ABaraapppp	57	0	0	0		0	0	0	0	0
73	1	227	148	-1	252	315	5.6	28	ABplpppppa	270	8	0	0		0	0	0	0	0
74	1	25	38	-1	517	223	9.8	27	MSppapaa	187	-290	0	0		0	0	0	0	0
75	1	349	129	-1	409	164	17.3	32	Dpaa	321	-354	0	0		0	0	0	0	0
76	1	271	112	-1	479	146	14.9	29	ABprpaapap	295	1423	0	0		0	0	0	0	0
77	1	70	62	-1	375	209	5.8	28	MSpapapp	-355	0	0	0		0	0	0	0	0
78	1	336	360	-1	398	191	19.9	24	MSpppppa	-32	0	0	0		0	0	0	0	0
79	1	49	225	-1	316	397	6.8	28	ABplpapapp	220	535	0	0		0	0	0	0	0
80	1	212	327	-1	410	308	14.4	28	MSaaappp	267	-386	0	0		0	0	0	0	0
81	1	322	158	-1	289	254	10.6	35	Ealpp	351	188	0	0		0	0	0	0	0
82	1	159	59	-1	156	99	15.7	30	ABarpppppp	305	1133	0	0		0	0	0	0	0
83	1	9	135	-1	257	417	13.2	30	ABplppapap	133	0	0	0		0	0	0	0	0
84	1	181	305	-1	558	436	12.4	25	Nuc150_13_550_424	72	0	0	0		0	0	0	0	0
85	1	244	306	-1	282	88	22.2	37	ABarppppa	374	41	0	0		0	0	0	0	0
86	1	330	197	-1	424	378	24.3	32	ABplaaapap	329	-356	0	0		0	0	0	0	0
87	1	348	77	-1	417	209	5.7	28	ABarapapppp	23	0	0	0		0	0	0	0	0
88	1	204	246	-1	515	137	20.7	27	ABpraappaa	266	0	0	0		0	0	0	0	0
89	1	170	393	-1	401	160	21.4	30	ABprapaaaa	285	1178	0	0		0	0	0	0	0
90	1	40	78	-1	380	251	5.5	28	MSpapapa	222	-149	0	0		0	0	0	0	0
91	1	377	330	-1	546	253	22.0	26	ABarpapaapa	220	302	0	0		0	0	0	0	0
92	1	218	117	-1	652	298	14.8	28	ABalaaappl	245	-93	0	0		0	0	0	0	0
93	1	61	153	-1	449	411	5.6	33	ABalppapap	253	1330	0	0		0	0	0	0	0
94	1	163	28	-1	324	429	13.5	32	ABplppapaa	265	0	0	0		0	0	0	0	0
95	1	239	325	361	450	277	16.2	32	MSpaaapp	149	0	0	0		0	0	0	0	0
96	1	107	397	-1	460	368	10.8	29	MSapapaa	256	264	0	0		0	0	0	0	0
97	1	323	110	-1	535	341	14.9	28	MSaaapaaa	285	-276	0	0		0	0	0	0	0
98	1	28	128	-1	418	132	8.2	31	ABprpapapa	314	-208	0	0		0	0	0	0	0
99	1	391	94	-1	494	428	17.6	24	ABalpppappa	225	114	0	0		0	0	0	0	0
100	1	124	11	-1	448	251	12.4	36	MSpaapap	184	0	0	0		0	0	0	0	0
101	1	193	355	-1	387	248	14.4	32	Nuc152_16_406_252	100	0	0	0		0	0	0	0	0
102	1	221	49	-1	114	330	12.9	30	ABplappapp	305	41	0	0		0	0	0	0	0
103	1	230	50	-1	538	422	22.3	32	ABalapappp	269	-563	0	0		0	0	0	0	0
104	1	112	373	-1	330	131	17.6	33	Dppa	332	184	0	0		0	0	0	0	0
105	1	59	385	-1	450	330	15.5	33	MSaaapap	278	-1042	0	0		0	0	0	0	0
106	1	247	12	-1	325	72	12.2	31	ABprppapap	13	0	0	0		0	0	0	0	0
107	1	262	42	-1	294	154	17.8	35	Dppp	351	16	0	0		0	0	0	0	0
108	1	381	194	-1	299	289	19.5	31	MSappppp	312	404	0	0		0	0	0	0	0
109	1	136	316	-1	425	421	21.7	30	ABalppppppp	285	173	0	0		0	0	0	0	0
110	1	233	146	-1	517	303	8.5	29	ABaraapapaa	138	0	0	0		0	0	0	0	0
111	1	76	282	-1	388	438	19.3	29	ABplaappaa	-225	0	0	0		0	0	0	0	0
112	1	252	136	-1	158	104	11.4	30	ABprappapp	272	-369	0	0		0	0	0	0	0
113	1	62	187	-1	381	449	11.6	31	ABplpaaaap	244	642	0	0		0	0	0	0	0
114	1	214	36	-1	549	226	11.0	25	MSppaaap	215	16	0	0		0	0	0	0	0
115	1	189	20	-1	509	395	15.5	30	ABalppppaa	290	600	0	0		0	0	0	0	0
116	1	106	313	-1	265	201	22.7	32	Cpaaaa	276	-307	0	0		0	0	0	0	0
117	1	320	5	-1	229	162	22.6	34	Cpaaap	341	-626	0	0		0	0	0	0	0
118	1	78	294	-1	240	388	16.5	31	ABplappaaa	301	-1392	0	0		0	0	0	0	0
119	1	29	195	-1	184	296	14.9	31	Cappap	306	-370	0	0		0	0	0	0	0
120	1	372	362	-1	500	356	11.2	28	MSapaaap	257	443	0	0		0	0	0	0	0
121	1	275	25	-1	597	246	20.6	30	ABalappppa	262	390	0	0		0	0	0	0	0
122	1	174	118	-1	281	333	8.5	28	MSaapppp	114	0	0	0		0	0	0	0	0
123	1	310	4	-1	593	291	11.7	30	ABaraapaaa	154	0	0	0		0	0	0	0	0
124	1	284	228	-1	170	159	24.4	33	Cpaapa	325	-72	0	0		0	0	0	0	0
125	1	150	227	-1	575	336	13.3	26	ABalpaapaap	41	0	0	0		0	0	0	0	0
126	1	207	161	353	586	312	24.5	32	ABarpaaaaa	319	-589	0	0		0	0	0	0	0
127	1	128	90	-1	504	263	9.4	26	ABaraapppaa	81	0	0	0		0	0	0	0	0
128	1	4	283	-1	520	243	4.6	29	ABarapapaa	51	0	0	0		0	0	0	0	0
129	1	35	179	-1	454	179	8.2	31	ABprpapaaa	292	0	0	0		0	0	0	0	0
130	1	382	254	-1	460	206	23.2	30	ABarpapapp	286	-551	0	0		0	0	0	0	0
131	1	98	388	-1	309	317	6.3	25	MSaappap	39	0	0	0		0	0	0	0	0
132	1	327	259	-1	487	430	22.4	31	ABplaapapa	301	-31	0	0		0	0	0	0	0
133	1	243	284	-1	232	72	20.2	30	ABprapapaa	296	289	0	0		0	0	0	0	0
134	1	46	322	365	600	309	7.8	30	ABaraaapaa	203	125	0	0		0	0	0	0	0
135	1	231	170	-1	544	219	5.0	26	ABarapaaap	410	0	0	0		0	0	0	0	0
136	1	326	89	-1	590	295	20.5	30	ABalapppap	250	195	0	0		0	0	0	0	0
137	1	160	292	-1	647	341	14.4	29	ABalaaapar	68	0	0	0		0	0	0	0	0
138	1	48	165	-1	396	400	18.7	30	ABplpaappa	236	237	0	0		0	0	0	0	0
139	1	89	207	-1	203	92	11.4	30	ABprapappp	288	887	0	0		0	0	0	0	0
140	1	183	382	-1	112	151	18.4	33	Cpapap	336	1136	0	0		0	0	0	0	0
141	1	147	147	-1	582	404	8.9	27	ABalpaapppa	212	0	0	0		0	0	0	0	0
142	1	235	101	-1	634	228	16.6	34	ABalaapppp	326	-345	0	0		0	0	0	0	0
143	1	44	315	-1	372	339	19.4	29	MSapppap	309	0	0	0		0	0	0	0	0
144	1	31	208	-1	487	244	13.9	29	MSpaapaa	124	0	0	0		0	0	0	0	0
145	1	122	359	-1	108	263	18.5	38	Caapa	374	580	0	0		0	0	0	0	0
146	1	234	93	-1	328	197	24.0	34	ABarppaapa	340	321	0	0		0	0	0	0	0
147	1	286	17	-1	472	237	7.4	31	ABarapappa	662	0	0	0		0	0	0	0	0
148	1	142	37	-1	552	197	19.6	32	ABpraapapp	299	-119	0	0		0	0	0	0	0
149	1	305	380	-1	442	186	4.8	31	ABprpappaa	232	118	0	0		0	0	0	0	0
150	1	83	159	-1	517	314	19.2	31	MSaaaapa	243	131	0	0		0	0	0	0	0
151	1	254	381	-1	285	91	7.8	32	ABprpppaaa	-90	0	0	0		0	0	0	0	0
152	1	211	368	-1	472	323	18.6	31	MSaaaapp	9	0	0	0		0	0	0	0	0
153	1	81	273	-1	562	379	4.1	30	ABalpaaaap	285	48	0	0		0	0	0	0	0
154	1	314	276	-1	194	168	12.6	34	Eprpa	343	-496	0	0		0	0	0	0	0
155	1	304	10	-1	444	136	11.8	32	ABprppaaaa	117	0	0	0		0	0	0	0	0
156	1	24	198	-1	424	331	19.4	29	MSapappp	272	173	0	0		0	0	0	0	0
157	1	362	45	-1	549	286	15.6	28	MSpaaaapa	115	0	0	0		0	0	0	0	0
158	1	279	3	-1	435	106	18.3	31	ABpraapppa	342	0	0	0		0	0	0	0	0
159	1	65	167	-1	227	345	6.3	29	ABplppppap	516	0	0	0		0	0	0	0	0
160	1	257	341	-1	433	100	14.3	25	Nuc155_15_425_106	221	751	0	0		0	0	0	0	0
161	1	202	340	-1	159	368	15.0	30	ABplappapa	333	0	0	0		0	0	0	0	0
162	1	335	83	-1	359	302	23.5	31	ABarppaaaa	304	1066	0	0		0	0	0	0	0
163	1	333	23	-1	338	228	14.3	35	Earap	336	1300	0	0		0	0	0	0	0
164	1	37	206	-1	416	261	5.1	30	MSpapaaa	-130	0	0	0		0	0	0	0	0
165	1	135	318	-1	273	169	4.3	31	ABprpppppp	316	403	0	0		0	0	0	0	0
166	1	109	199	-1	208	286	7.6	29	Capapp	267	-1118	0	0		0	0	0	0	0
167	1	246	178	-1	275	146	9.5	30	Cppaap	299	70	0	0		0	0	0	0	0
168	1	60	35	-1	231	286	23.5	33	ABarppapap	327	219	0	0		0	0	0	0	0
169	1	7	252	-1	198	393	15.6	30	ABplappaap	-141	0	0	0		0	0	0	0	0
170	1	16	124	-1	480	110	15.4	32	ABprpaappp	42	0	0	0		0	0	0	0	0
171	1	169	188	-1	186	102	7.7	28	ABprappppa	253	699	0	0		0	0	0	0	0
172	1	75	181	-1	406	398	9.1	29	ABplpapaaa	258	-1252	0	0		0	0	0	0	0
173	1	130	272	-1	585	313	16.1	27	MSaaaaapa	278	517	0	0		0	0	0	0	0
174	1	300	366	-1	365	382	4.9	30	Nuc148_5_371_357p	301	1598	0	0		0	0	0	0	0
175	1	240	185	-1	323	411	10.4	29	ABplppaapa	150	0	0	0		0	0	0	0	0
176	1	263	230	-1	202	107	22.8	34	ABarpppppa	333	250	0	0		0	0	0	0	0
177	1	32	71	-1	175	286	23.6	34	ABarppappa	338	-16	0	0		0	0	0	0	0
178	1	91	371	-1	408	429	8.6	26	ABalppapppp	143	0	0	0		0	0	0	0	0
179	1	97	53	-1	494	160	11.8	28	ABprpaaapa	226	720	0	0		0	0	0	0	0
180	1	173	232	-1	343	134	24.6	34	ABarpppapaa	598	0	0	0		0	0	0	0	0
181	1	291	91	-1	315	190	6.9	31	MSpapppp	259	667	0	0		0	0	0	0	0
182	1	241	324	-1	520	312	4.6	28	ABalpaaapp	284	-184	0	0		0	0	0	0	0
183	1	11	29	-1	546	277	19.3	32	MSpaaaaa	289	-1681	0	0		0	0	0	0	0
184	1	95	390	-1	496	202	9.4	25	MSppaapa	37	0	0	0		0	0	0	0	0
185	1	102	182	-1	238	143	11.4	30	Cppapa	282	1225	0	0		0	0	0	0	0
186	1	14	214	-1	339	69	15.8	29	ABprapaapp	-83	0	0	0		0	0	0	0	0
187	1	171	58	-1	540	322	7.9	28	ABalpaapapp	114	0	0	0		0	0	0	0	0
188	1	199	192	-1	519	234	17.4	28	MSppappa	227	-95	0	0		0	0	0	0	0
189	1	261	215	-1	622	325	16.5	25	ABalappaaa	104	0	0	0		0	0	0	0	0
190	1	343	75	-1	198	366	5.9	25	ABplpppapaa	210	-1450	0	0		0	0	0	0	0
191	1	121	149	-1	565	425	19.5	30	ABalapaapp	106	0	0	0		0	0	0	0	0
192	1	80	140	-1	516	182	14.7	30	ABpraaapap	120	0	0	0		0	0	0	0	0
193	1	360	74	-1	186	131	5.3	30	ABprappppp	265	-515	0	0		0	0	0	0	0
194	1	222	34	-1	565	380	23.8	30	ABplaapaaa	284	0	0	0		0	0	0	0	0
195	1	250	107	-1	450	244	5.0	24	ABarapapppa	247	-53	0	0		0	0	0	0	0
196	1	67	99	-1	375	281	7.3	26	MSaapapa	311	0	0	0		0	0	0	0	0
197	1	58	98	-1	541	260	9.3	26	ABaraaapapp	48	0	0	0		0	0	0	0	0
198	1	290	60	-1	624	305	10.6	28	ABaraaaapa	184	0	0	0		0	0	0	0	0
199	1	294	249	-1	605	350	19.2	25	MSaaaaaal	199	-346	0	0		0	0	0	0	0
200	1	329	113	-1	306	363	17.4	31	Dapaa	135	0	0	0		0	0	0	0	0
201	1	105	19	-1	464	172	22.6	30	ABarpapppa	299	-177	0	0		0	0	0	0	0
202	1	99	344	-1	509	387	4.9	29	ABalpapaap	274	292	0	0		0	0	0	0	0
203	1	64	226	-1	443	396	17.3	27	ABalpppppap	201	510	0	0		0	0	0	0	0
204	1	277	157	-1	229	387	7.7	30	ABplpppaaa	301	-673	0	0		0	0	0	0	0
205	1	302	55	-1	279	112	5.6	29	ABprppppap	296	-270	0	0		0	0	0	0	0
206	1	179	250	-1	117	242	5.5	30	Cpppap	283	-1270	0	0		0	0	0	0	0
207	1	292	286	-1	351	103	7.2	28	ABprppaapp	219	0	0	0		0	0	0	0	0
208	1	370	190	-1	488	354	17.8	26	MSapappa	265	-1127	0	0		0	0	0	0	0
209	1	131	162	-1	552	140	15.6	32	ABpraaaapp	302	1517	0	0		0	0	0	0	0
210	1	270	281	-1	321	118	5.8	30	ABprppppaa	236	551	0	0		0	0	0	0	0
211	1	297	302	-1	425	323	22.9	31	ABplaaaapp	305	249	0	0		0	0	0	0	0
212	1	325	326	-1	420	375	18.4	28	ABalppppppa	231	88	0	0		0	0	0	0	0
213	1	266	143	-1	336	334	22.5	33	ABplapaaaa	334	-466	0	0		0	0	0	0	0
214	1	143	202	-1	552	168	6.5	30	ABarapppap	302	-96	0	0		0	0	0	0	0
215	1	56	76	-1	191	371	9.3	30	ABplpppaap	55	0	0	0		0	0	0	0	0
216	1	208	70	-1	390	330	4.9	27	ABalpappppp	278	113	0	0		0	0	0	0	0
217	1	307	352	-1	189	335	23.9	33	ABplapapap	336	-35	0	0		0	0	0	0	0
218	1	355	216	-1	383	249	22.0	33	ABarpaappp	310	368	0	0		0	0	0	0	0
219	1	15	331	-1	396	371	14.2	26	MSappapa	220	418	0	0		0	0	0	0	0
220	1	213	134	-1	519	182	11.6	30	ABprpaaaaa	294	-510	0	0		0	0	0	0	0
221	1	267	275	-1	195	329	4.6	28	ABplpppapap	329	0	0	0		0	0	0	0	0
222	1	185	120	-1	487	414	9.7	30	ABalppappa	279	-106	0	0		0	0	0	0	0
223	1	148	241	-1	555	327	18.5	28	MSaaaaapp	262	-195	0	0		0	0	0	0	0
224	1	268	351	-1	544	441	15.4	33	ABalpppaaa	336	1331	0	0		0	0	0	0	0
225	1	245	400	-1	459	201	11.1	23	MSppaapp	183	-176	0	0		0	0	0	0	0
226	1	273	372	-1	350	334	9.5	27	MSappaap	230	-591	0	0		0	0	0	0	0
227	1	313	298	-1	472	152	8.2	25	ABarapppppp	129	0	0	0		0	0	0	0	0
228	1	51	13	-1	478	309	6.2	27	ABalpapppa	245	527	0	0		0	0	0	0	0
229	1	8	104	-1	470	453	11.4	31	ABalppaapp	383	0	0	0		0	0	0	0	0
230	1	197	271	-1	291	418	17.6	32	ABplaapppp	193	0	0	0		0	0	0	0	0
231	1	293	247	-1	483	319	24.0	32	ABplaaaapap	292	958	0	0		0	0	0	0	0
232	1	368	169	-1	346	137	22.4	25	ABarpppapap	254	695	0	0		0	0	0	0	0
233	1	116	51	-1	298	73	16.2	29	ABprappaaa	136	0	0	0		0	0	0	0	0
234	1	114	220	-1	470	189	17.3	28	ABprpaapaa	227	187	0	0		0	0	0	0	0
235	1	146	257	-1	448	343	6.5	25	ABalpapappp	176	93	0	0		0	0	0	0	0
236	1	30	332	-1	469	361	23.6	30	ABplaaapaa	254	206	0	0		0	0	0	0	0
237	1	226	177	-1	598	273	6.2	32	ABaraaaaap	249	1220	0	0		0	0	0	0	0
238	1	137	18	-1	593	172	16.3	29	ABpraaaaap	193	0	0	0		0	0	0	0	0
239	1	84	277	-1	531	450	11.4	31	ABalppaaap	289	1015	0	0		0	0	0	0	0
240	1	153	323	-1	522	191	5.1	28	ABarappaaa	256	1003	0	0		0	0	0	0	0
241	1	331	80	-1	416	159	24.4	32	ABarpapppp	323	-122	0	0		0	0	0	0	0
242	1	301	125	-1	481	321	14.1	28	MSaaapaap	189	91	0	0		0	0	0	0	0
243	1	87	377	-1	182	295	6.4	33	Capppp	285	198	0	0		0	0	0	0	0
244	1	216	103	-1	440	303	11.1	31	ABaraapapp	-116	0	0	0		0	0	0	0	0
245	1	101	27	-1	588	244	10.7	27	MSppaaaa	205	882	0	0		0	0	0	0	0
246	1	210	82	-1	431	325	7.8	25	MSaapaaaa	194	714	0	0		0	0	0	0	0
247	1	190	44	-1	289	79	10.4	28	ABprppappp	282	535	0	0		0	0	0	0	0
248	1	318	289	-1	303	249	15.2	35	Ealap	349	863	0	0		0	0	0	0	0
249	1	367	172	-1	540	285	23.2	29	ABarpaapaaa	279	647	0	0		0	0	0	0	0
250	1	180	262	-1	489	373	7.6	25	ABalpapapaa	202	-456	0	0		0	0	0	0	0
251	1	184	106	-1	442	436	13.7	29	ABplpaaapa	257	198	0	0		0	0	0	0	0
252	1	281	46	-1	520	160	8.2	27	ABarapppppa	219	-181	0	0		0	0	0	0	0
253	1	249	296	-1	437	374	6.2	26	ABalpapapap	192	156	0	0		0	0	0	0	0
254	1	228	52	-1	565	244	5.5	26	ABarapaaaa	-96	0	0	0		0	0	0	0	0
255	1	141	9	-1	574	280	8.5	28	ABaraaapapa	263	62	0	0		0	0	0	0	0
256	1	269	66	-1	427	348	4.2	28	ABalpappapp	257	738	0	0		0	0	0	0	0
257	1	251	378	-1	162	306	4.1	32	ABplpppppp	279	441	0	0		0	0	0	0	0
258	1	86	367	-1	529	417	8.2	27	ABalpaapppp	205	0	0	0		0	0	0	0	0
259	1	90	193	-1	569	315	11.0	26	ABaraapaapa	55	0	0	0		0	0	0	0	0
260	1	50	7	-1	543	143	11.7	30	ABpraaaapa	282	-34	0	0		0	0	0	0	0
261	1	139	279	-1	130	329	7.2	29	ABplappppp	-4	0	0	0		0	0	0	0	0
262	1	42	345	-1	489	185	4.5	27	ABarappaap	274	53	0	0		0	0	0	0	0
263	1	191	210	-1	243	89	7.3	29	ABprpppaap	272	245	0	0		0	0	0	0	0
264	1	296	203	-1	313	147	6.0	29	ABprpapppp	592	0	0	0		0	0	0	0	0
265	1	125	105	-1	623	209	11.2	34	ABalaappap	323	0	0	0		0	0	0	0	0
266	1	161	301	-1	581	351	20.8	31	ABalapapap	313	217	0	0		0	0	0	0	0
267	1	47	31	-1	581	182	12.0	29	ABpraaaaaa	176	0	0	0		0	0	0	0	0
268	1	93	141	-1	605	342	10.8	25	ABalpaapaaa	364	0	0	0		0	0	0	0	0
269	1	287	54	-1	188	73	14.3	30	ABprapappa	259	1303	0	0		0	0	0	0	0
270	1	217	145	-1	485	358	3.9	26	ABalpappapa	245	-534	0	0		0	0	0	0	0
271	1	43	218	-1	390	124	19.5	30	ABprapaaap	306	-272	0	0		0	0	0	0	0
272	1	389	338	-1	490	271	25.4	27	ABarpaapaap	200	145	0	0		0	0	0	0	0
273	1	339	102	-1	148	320	17.5	31	ABarppappp	315	-299	0	0		0	0	0	0	0
274	1	237	260	-1	586	419	12.4	32	ABalaaaalp	260	859	0	0		0	0	0	0	0
275	1	295	121	-1	239	348	10.2	29	Capaap	-41	0	0	0		0	0	0	0	0
276	1	111	237	-1	604	267	24.2	33	ABpraapaaa	325	1180	0	0		0	0	0	0	0
277	1	41	43	-1	476	146	5.5	32	ABarappapa	316	-697	0	0		0	0	0	0	0
278	1	64	56	-1	479	377	15.6	27	ABalpppppaa	210	-118	0	0		0	0	0	0	0
279	1	340	209	-1	212	122	7.7	29	ABprapppap	258	1320	0	0		0	0	0	0	0
280	1	176	335	-1	510	352	23.0	31	ABplaaaaap	315	-180	0	0		0	0	0	0	0
281	1	196	233	-1	398	111	10.2	27	ABprppaapa	19	0	0	0		0	0	0	0	0
282	1	210	256	-1	400	311	7.9	26	MSaapaaap	208	1358	0	0		0	0	0	0	0
283	1	366	30	-1	565	257	25.7	26	ABarpapaaa	253	36	0	0		0	0	0	0	0
284	1	364	97	-1	210	201	14.5	32	Eprap	322	440	0	0		0	0	0	0	0
285	1	338	236	-1	389	88	19.4	29	ABprapaapa	288	509	0	0		0	0	0	0	0
286	1	166	356	-1	529	205	22.5	30	ABarpappaa	256	-608	0	0		0	0	0	0	0
287	1	308	130	-1	556	262	12.5	27	ABaraappapa	240	745	0	0		0	0	0	0	0
288	1	36	189	-1	322	132	13.4	31	Cppaaa	290	674	0	0		0	0	0	0	0
289	1	26	297	-1	368	356	7.4	24	Nuc148_5_371_357a	62	0	0	0		0	0	0	0	0
290	1	17	244	-1	250	364	5.0	28	ABplppppaa	254	138	0	0		0	0	0	0	0
291	1	186	391	-1	392	355	23.3	31	Nuc147_26_416_371	303	730	0	0		0	0	0	0	0
292	1	145	255	-1	428	156	14.9	25	MSpppapa	247	-32	0	0		0	0	0	0	0
293	1	392	258	-1	474	216	19.4	28	MSppappp	213	-773	0	0		0	0	0	0	0
294	1	384	84	-1	416	398	4.9	26	ABplpappaa	-174	0	0	0		0	0	0	0	0
295	1	149	1	-1	387	128	24.2	32	ABarpppaaa	276	1358	0	0		0	0	0	0	0
296	1	346	376	-1	84	246	14.7	33	Caappd	323	499	0	0		0	0	0	0	0
297	1	66	139	-1	510	402	24.2	34	ABplaapaap	337	-956	0	0		0	0	0	0	0
298	1	238	311	-1	521	365	7.3	26	ABalpappaaa	195	997	0	0		0	0	0	0	0
299	1	383	171	-1	334	418	20.4	31	ABplaapppa	316	5	0	0		0	0	0	0	0
300	1	201	261	-1	501	434	7.4	30	ABalppapaa	265	-600	0	0		0	0	0	0	0
301	1	356	8	-1	102	173	13.5	33	Cpapaa	330	-68	0	0		0	0	0	0	0
302	1	100	191	-1	448	297	4.6	27	ABalpappppa	272	-7	0	0		0	0	0	0	0
303	1	328	329	-1	230	118	18.4	32	ABprappapa	321	32	0	0		0	0	0	0	0
304	1	285	386	-1	592	401	16.6	33	ABalapaaap	306	-344	0	0		0	0	0	0	0
305	1	88	350	-1	465	389	22.2	31	ABplaapapp	45	0	0	0		0	0	0	0	0
306	1	192	364	-1	249	294	18.5	36	Dapp	362	-589	0	0		0	0	0	0	0
307	1	315	64	-1	346	365	12.7	28	MSappapp	235	0	0	0		0	0	0	0	0
308	1	5	33	-1	643	261	12.1	29	ABalaaappr	290	351	0	0		0	0	0	0	0
309	1	274	119	-1	615	402	11.7	30	ABalaaaala	-111	0	0	0		0	0	0	0	0
310	1	182	126	-1	570	348	9.4	29	ABalpaapapa	54	0	0	0		0	0	0	0	0
311	1	109	290	-1	237	310	10.5	31	Capapa	250	-844	0	0		0	0	0	0	0
312	1	118	213	-1	321	359	5.6	30	ABplpapppa	288	-158	0	0		0	0	0	0	0
313	1	363	100	-1	481	395	19.2	31	ABalppppap	310	481	0	0		0	0	0	0	0
314	1	155	176	-1	512	265	13.1	27	ABaraappapp	276	-709	0	0		0	0	0	0	0
315	1	229	310	396	404	158	5.4	32	ABprpappap	168	0	0	0		0	0	0	0	0
316	1	332	270	-1	87	287	10.2	31	Caappv	306	-695	0	0		0	0	0	0	0
317	1	195	348	-1	320	290	10.5	31	Ealpa	293	1125	0	0		0	0	0	0	0
318	1	242	295	-1	196	232	22.3	37	Caaaa	372	928	0	0		0	0	0	0	0
319	1	126	150	-1	483	419	12.6	35	ABplpaaaaa	352	95	0	0		0	0	0	0	0
320	1	74	41	-1	469	288	19.7	31	MSpaaapa	54	0	0	0		0	0	0	0	0
321	1	283	166	-1	549	381	12.5	28	MSapaaaa	280	-256	0	0		0	0	0	0	0
322	1	54	116	-1	79	238	8.0	31	Cpappv	307	934	0	0		0	0	0	0	0
323	1	289	267	-1	324	325	18.3	33	Daap	330	226	0	0		0	0	0	0	0
324	1	10	79	-1	272	408	9.7	32	ABplppappa	-20	0	0	0		0	0	0	0	0
325	1	198	219	-1	449	244	23.7	33	ABarpaapap	305	1679	0	0		0	0	0	0	0
326	1	164	223	-1	482	120	9.3	32	ABprpaaaap	386	0	0	0		0	0	0	0	0
327	1	1	224	-1	622	213	7.7	31	ABalaapaap	185	0	0	0		0	0	0	0	0
328	1	187	61	-1	140	283	4.8	28	Cppppp	251	-266	0	0		0	0	0	0	0
329	1	248	48	-1	589	397	19.4	32	ABalapaapa	292	512	0	0		0	0	0	0	0
330	1	232	15	-1	494	274	17.3	29	MSpaaaapp	147	0	0	0		0	0	0	0	0
331	1	146	358	-1	468	350	7.3	25	ABalpapappa	181	-1116	0	0		0	0	0	0	0
332	1	103	235	-1	154	174	8.5	34	Eprpp	348	-681	0	0		0	0	0	0	0
333	1	119	354	-1	276	154	6.4	31	ABprpppppa	285	916	0	0		0	0	0	0	0
334	1	63	293	-1	439	448	17.4	31	ABplpaapap	304	820	0	0		0	0	0	0	0
335	1	219	347	-1	575	188	17.4	31	ABpraapapa	232	-111	0	0		0	0	0	0	0
336	1	209	132	-1	161	331	9.5	29	ABplapppap	277	508	0	0		0	0	0	0	0
337	1	298	22	-1	452	276	7.2	24	ABarapaappp	151	0	0	0		0	0	0	0	0
338	1	238	242	-1	499	340	6.8	26	ABalpappaap	170	54	0	0		0	0	0	0	0
339	1	387	401	-1	611	187	13.8	22	Nuc154_14_617_194	49	0	0	0		0	0	0	0	0
340	1	188	308	-1	352	240	23.4	35	ABarppaaap	354	1021	0	0		0	0	0	0	0
341	1	324	383	-1	632	201	14.7	33	ABalaapapp	238	0	0	0		0	0	0	0	0
342	1	206	68	-1	548	348	25.0	31	ABplaaaaaa	265	949	0	0		0	0	0	0	0
343	1	317	374	-1	244	165	15.9	35	Epraa	230	0	0	0		0	0	0	0	0
344	1	303	123	-1	207	372	21.3	30	ABplapappa	292	740	0	0		0	0	0	0	0
345	1	276	303	-1	237	154	4.2	28	ABprpppapap	281	124	0	0		0	0	0	0	0
346	1	278	343	-1	452	421	9.0	26	ABalppapppa	-142	0	0	0		0	0	0	0	0
347	1	6	278	-1	289	232	22.9	31	ABarppaapp	317	257	0	0		0	0	0	0	0
348	1	194	339	-1	400	144	12.9	28	MSpppapp	170	0	0	0		0	0	0	0	0
349	1	260	336	-1	358	286	11.5	29	MSaapaapp	201	1067	0	0		0	0	0	0	0
350	1	104	173	-1	566	228	21.8	27	ABalappppp	275	511	0	0		0	0	0	0	0
351	1	133	131	-1	542	268	5.5	29	ABarapaapa	445	0	0	0		0	0	0	0	0
352	1	85	234	-1	280	210	11.5	33	Earpp	335	204	0	0		0	0	0	0	0
353	1	12	357	-1	310	277	4.5	31	Z3	260	83	0	0		0	0	0	0	0
354	1	316	389	-1	201	222	9.6	32	Eplpa	329	-371	0	0		0	0	0	0	0
355	1	21	65	-1	523	302	11.4	28	ABaraapaapp	276	1093	0	0		0	0	0	0	0
356	1	132	287	-1	369	418	22.4	34	ABplaappap	329	-188	0	0		0	0	0	0	0
357	1	319	363	-1	340	233	10.5	33	Earpa	312	-725	0	0		0	0	0	0	0
358	1	172	155	-1	454	173	15.1	27	MSppppaa	235	207	0	0		0	0	0	0	0
359	1	359	369	-1	241	112	4.4	27	ABprpppapaa	241	153	0	0		0	0	0	0	0
360	1	138	319	-1	515	154	17.8	34	ABpraaappp	256	93	0	0		0	0	0	0	0
361	1	52	212	-1	362	329	4.5	25	MSaappaa	206	441	0	0		0	0	0	0	0
362	1	144	168	-1	301	391	21.6	28	ABplapaapa	287	492	0	0		0	0	0	0	0
363	1	358	269	-1	475	344	10.7	25	MSapaapa	-118	0	0	0		0	0	0	0	0
364	1	96	163	-1	118	278	7.1	28	Cppppa	277	310	0	0		0	0	0	0	0
365	1	68	379	-1	635	337	18.8	25	Nuc148_21_627_349	197	-612	0	0		0	0	0	0	0
366	1	334	384	-1	466	253	9.7	27	ABaraapppap	104	0	0	0		0	0	0	0	0
367	1	34	239	-1	620	299	20.2	33	ABalapppaa	331	806	0	0		0	0	0	0	0
368	1	272	375	-1	129	233	21.4	38	Caaap	384	364	0	0		0	0	0	0	0
369	1	168	309	-1	394	341	11.8	26	MSappaaa	234	-732	0	0		0	0	0	0	0
370	1	379	85	-1	268	219	7.1	29	Z2	290	-326	0	0		0	0	0	0	0
371	1	223	200	-1	465	121	20.4	31	ABpraappap	292	1063	0	0		0	0	0	0	0
372	1	140	265	-1	237	347	23.7	33	ABplapapaa	335	-193	0	0		0	0	0	0	0
373	1	175	32	-1	602	230	13.6	32	ABalaapppa	267	-997	0	0		0	0	0	0	0
374	1	371	387	-1	544	319	22.8	29	ABarpaaaap	290	-105	0	0		0	0	0	0	0
375	1	347	152	-1	433	374	13.9	27	MSapapap	226	429	0	0		0	0	0	0	0
376	1	311	92	-1	187	236	13.5	34	Eplap	335	-196	0	0		0	0	0	0	0
377	1	353	346	-1	252	238	14.5	33	Eplaa	336	431	0	0		0	0	0	0	0
378	1	255	87	-1	330	87	9.4	31	ABprppappa	298	148	0	0		0	0	0	0	0
379	1	341	312	-1	317	362	21.9	25	ABplapaaap	-246	0	0	0		0	0	0	0	0
380	1	390	-1	-1	511	330	15.8	24	Nuc149_15_524_339	122	0	0	0		0	0	0	0	0
381	1	72	231	-1	539	166	17.5	29	ABpraaappa	121	0	0	0		0	0	0	0	0
382	1	157	144	-1	596	203	21.6	33	ABpraapaap	257	0	0	0		0	0	0	0	0
383	1	53	186	-1	592	406	6.3	32	ABalpaappa	291	-547	0	0		0	0	0	0	0
384	1	94	285	-1	174	328	12.9	29	ABplapppaa	185	0	0	0		0	0	0	0	0
385	1	19	217	-1	488	123	12.3	34	ABprpaaapp	346	863	0	0		0	0	0	0	0
386	1	224	137	-1	468	156	18.4	29	ABprpaappa	73	0	0	0		0	0	0	0	0
387	1	117	221	-1	194	75	17.5	30	ABprapapap	298	1609	0	0		0	0	0	0	0
388	1	113	142	-1	504	273	5.2	27	ABarapaappa	-363	0	0	0		0	0	0	0	0
389	1	265	238	-1	483	210	12.8	28	MSppapap	-5	0	0	0		0	0	0	0	0
390	1	77	196	-1	440	140	9.6	32	ABprpapaap	224	0	0	0		0	0	0	0	0
391	1	378	156	-1	592	368	5.3	28	ABalpaaaaa	282	0	0	0		0	0	0	0	0
392	1	23	57	-1	550	180	9.4	31	ABarappppa	347	0	0	0		0	0	0	0	0
393	1	373	204	-1	468	409	14.5	28	ABplpaapaa	-30	0	0	0		0	0	0	0	0
394	1	129	14	-1	285	394	8.1	31	ABplppaapp	180	0	0	0		0	0	0	0	0
395	1	375	222	-1	421	456	13.3	22	ABplpaaapp	21	0	0	0		0	0	0	0	0
396	1	71	304	-1	493	285	23.6	29	ABarpaaapa	47	0	0	0		0	0	0	0	0
397	0	306	-1	-1	644	233	11.0	22		-23	0	0	0		0	0	0	0	0
398	1	156	72	-1	635	239	7.8	22	ABalaapaaa	479	0	0	0		0	0	0	0	0
