# Supplementary material for: The AP-2 Transcription Factor APTF-2 Is Required for Neuroblast and Epidermal Morphogenesis in Caenorhabditis elegans Embryogenesis
Source: PLoS Genet. 2016 May 13;12(5):e1006048. doi: 10.1371/journal.pgen.1006048 (PMC4866721; doi:10.1371/journal.pgen.1006048)
Supplement: S6 Text — (ZIP) [file pgen.1006048.s034.zip › nuclei/t157-nuclei]

1	1	295	89	-1	388	129	24.0	32	ABarpppaaa	103	0	0	0		0	0	0	0	0
2	1	72	17	-1	436	259	9.7	30	ABaraapppp	395	0	0	0		0	0	0	0	0
3	1	158	101	-1	432	104	18.2	33	ABpraapppa	-210	0	0	0		0	0	0	0	0
4	1	123	171	-1	591	291	12.0	32	ABaraapaaa	149	0	0	0		0	0	0	0	0
5	1	117	291	-1	229	162	22.5	34	Cpaaap	345	-274	0	0		0	0	0	0	0
6	1	68	189	-1	636	277	17.4	30	ABalappap	276	-105	0	0		0	0	0	0	0
7	1	260	215	-1	542	144	12.5	29	ABpraaaapa	250	0	0	0		0	0	0	0	0
8	1	301	232	-1	102	172	13.5	33	Cpapaa	323	244	0	0		0	0	0	0	0
9	1	255	229	-1	574	279	8.4	28	ABaraaapapa	260	975	0	0		0	0	0	0	0
10	1	155	63	-1	444	137	12.2	31	ABprppaaaa	312	1462	0	0		0	0	0	0	0
11	1	100	214	-1	448	255	12.7	33	MSpaapap	286	0	0	0		0	0	0	0	0
12	1	106	380	-1	326	71	12.4	32	ABprppapap	176	0	0	0		0	0	0	0	0
13	1	228	68	-1	477	313	6.0	27	ABalpapppa	111	0	0	0		0	0	0	0	0
14	1	394	67	-1	285	395	7.7	32	ABplppaapp	313	352	0	0		0	0	0	0	0
15	1	330	136	-1	498	286	16.9	28	MSpaaaapp	228	135	0	0		0	0	0	0	0
16	1	59	207	-1	241	96	10.6	29	ABprapppaa	119	0	0	0		0	0	0	0	0
17	1	147	122	-1	474	237	7.8	31	ABarapappa	305	330	0	0		0	0	0	0	0
18	1	238	84	-1	594	175	16.5	29	ABpraaaaap	227	0	0	0		0	0	0	0	0
19	1	201	176	-1	466	175	22.8	29	ABarpapppa	271	-85	0	0		0	0	0	0	0
20	1	115	138	-1	505	394	15.4	30	ABalppppaa	60	0	0	0		0	0	0	0	0
21	1	65	217	-1	150	295	12.3	30	Capppa	306	-1293	0	0		0	0	0	0	0
22	1	337	311	-1	452	276	7.2	24	ABarapaappp	206	126	0	0		0	0	0	0	0
23	1	163	205	-1	331	225	14.3	33	Earap	329	1195	0	0		0	0	0	0	0
24	1	37	238	-1	131	199	5.3	31	Cpppaa	431	0	0	0		0	0	0	0	0
25	1	121	184	-1	602	249	21.2	30	ABalappppa	275	351	0	0		0	0	0	0	0
26	1	11	260	-1	226	338	15.3	31	Cappaa	310	460	0	0		0	0	0	0	0
27	1	245	394	-1	588	244	10.5	27	MSppaaaa	200	250	0	0		0	0	0	0	0
28	1	94	93	-1	321	429	13.3	31	ABplppapaa	-59	0	0	0		0	0	0	0	0
29	1	183	132	-1	538	279	19.4	31	MSpaaaaa	313	32	0	0		0	0	0	0	0
30	1	283	367	-1	564	262	26.4	33	ABarpapaaa	330	640	0	0		0	0	0	0	0
31	1	267	114	-1	583	185	12.2	29	ABpraaaaaa	322	0	0	0		0	0	0	0	0
32	1	373	54	-1	601	231	13.6	30	ABalaapppa	34	0	0	0		0	0	0	0	0
33	1	308	46	-1	642	264	11.9	29	ABalaaappr	148	0	0	0		0	0	0	0	0
34	1	194	70	-1	562	378	24.1	32	ABplaapaaa	321	-102	0	0		0	0	0	0	0
35	1	168	333	-1	232	279	24.1	33	ABarppapap	326	-519	0	0		0	0	0	0	0
36	1	114	180	-1	549	226	11.3	25	MSppaaap	215	-291	0	0		0	0	0	0	0
37	1	148	146	-1	557	202	19.6	31	ABpraapapp	265	-545	0	0		0	0	0	0	0
38	1	74	57	-1	519	223	9.9	27	MSppapaa	224	969	0	0		0	0	0	0	0
39	1	69	23	-1	327	215	4.7	32	MSpappa	130	0	0	0		0	0	0	0	0
40	1	62	137	-1	226	396	10.4	31	ABplppappp	306	-345	0	0		0	0	0	0	0
41	1	320	274	-1	464	292	19.5	31	MSpaaapa	319	294	0	0		0	0	0	0	0
42	1	107	211	-1	294	155	18.0	34	Dppp	344	-728	0	0		0	0	0	0	0
43	1	277	190	-1	483	151	5.5	31	ABarappapa	-94	0	0	0		0	0	0	0	0
44	1	247	265	-1	293	81	10.1	30	ABprppappp	291	-634	0	0		0	0	0	0	0
45	1	157	126	-1	546	290	15.9	28	MSpaaaapa	132	0	0	0		0	0	0	0	0
46	1	252	199	-1	523	158	8.5	28	ABarapppppa	448	0	0	0		0	0	0	0	0
47	1	13	28	-1	602	353	7.8	30	ABaraaaaaa	-64	0	0	0		0	0	0	0	0
48	1	329	153	-1	589	406	19.4	33	ABalapaapa	163	0	0	0		0	0	0	0	0
49	1	102	216	-1	115	331	13.2	30	ABplappapp	273	-95	0	0		0	0	0	0	0
50	1	103	276	-1	543	421	22.4	33	ABalapappp	62	0	0	0		0	0	0	0	0
51	1	233	51	-1	298	71	16.0	29	ABprappaaa	284	-766	0	0		0	0	0	0	0
52	1	254	131	-1	567	242	5.6	27	ABarapaaaa	185	0	0	0		0	0	0	0	0
53	1	179	11	-1	496	160	11.8	28	ABprpaaapa	250	95	0	0		0	0	0	0	0
54	1	269	19	-1	191	74	14.2	30	ABprapappa	339	0	0	0		0	0	0	0	0
55	1	205	31	-1	280	114	5.8	29	ABprppppap	91	0	0	0		0	0	0	0	0
56	1	278	192	-1	476	375	15.4	28	ABalpppppaa	196	0	0	0		0	0	0	0	0
57	1	392	220	-1	553	180	9.5	31	ABarappppa	113	0	0	0		0	0	0	0	0
58	1	187	37	-1	536	323	8.4	29	ABalpaapapp	102	0	0	0		0	0	0	0	0
59	1	82	123	-1	154	98	15.6	29	ABarpppppp	293	-313	0	0		0	0	0	0	0
60	1	198	282	-1	622	303	10.5	30	ABaraaaapa	180	0	0	0		0	0	0	0	0
61	1	328	243	-1	139	286	4.8	29	Cppppp	285	-585	0	0		0	0	0	0	0
62	1	77	55	-1	375	207	6.1	28	MSpapapp	-66	0	0	0		0	0	0	0	0
63	1	32	98	-1	608	342	13.5	31	MSaaaaaar	129	0	0	0		0	0	0	0	0
64	1	307	255	-1	345	364	12.6	30	MSappapp	298	-723	0	0		0	0	0	0	0
65	1	355	177	-1	519	306	11.4	27	ABaraapaapp	266	376	0	0		0	0	0	0	0
66	1	256	264	-1	420	345	4.0	27	ABalpappapp	272	1022	0	0		0	0	0	0	0
67	1	22	209	-1	535	392	7.0	30	ABalpapaaa	236	0	0	0		0	0	0	0	0
68	1	342	161	-1	538	349	24.6	31	ABplaaaaaa	-1	0	0	0		0	0	0	0	0
69	1	45	261	-1	183	355	17.9	30	ABplapappp	303	-442	0	0		0	0	0	0	0
70	1	216	272	-1	390	330	5.0	27	ABalpappppp	259	49	0	0		0	0	0	0	0
71	1	177	61	-1	178	288	23.4	32	ABarppappa	279	30	0	0		0	0	0	0	0
72	1	398	376	-1	636	237	7.9	22	ABalaapaaa	162	0	0	0		0	0	0	0	0
73	1	4	313	-1	547	341	4.9	29	ABalpaaapa	285	1037	0	0		0	0	0	0	0
74	1	193	281	-1	182	130	5.1	30	ABprappppp	289	56	0	0		0	0	0	0	0
75	1	190	389	-1	199	366	5.9	24	ABplpppapaa	207	130	0	0		0	0	0	0	0
76	1	215	230	-1	190	371	9.3	30	ABplpppaap	55	0	0	0		0	0	0	0	0
77	1	87	94	-1	415	209	5.8	27	ABarapapppp	265	-1101	0	0		0	0	0	0	0
78	1	90	26	-1	379	248	5.6	27	MSpapapa	166	0	0	0		0	0	0	0	0
79	1	324	284	-1	277	411	9.6	31	ABplppappa	-31	0	0	0		0	0	0	0	0
80	1	241	365	-1	418	165	24.5	33	ABarpapppp	117	0	0	0		0	0	0	0	0
81	1	12	83	-1	439	95	10.6	30	ABarappapp	-12	0	0	0		0	0	0	0	0
82	1	246	318	-1	433	321	7.2	25	MSaapaaaa	203	403	0	0		0	0	0	0	0
83	1	162	254	-1	360	303	23.4	30	ABarppaaaa	298	617	0	0		0	0	0	0	0
84	1	294	10	-1	416	395	4.7	25	ABplpappaa	228	862	0	0		0	0	0	0	0
85	1	370	75	-1	268	219	7.2	29	Z2	279	887	0	0		0	0	0	0	0
86	1	20	295	-1	310	359	11.8	30	MSaapppa	158	0	0	0		0	0	0	0	0
87	1	378	249	-1	335	87	9.4	31	ABprppappa	294	432	0	0		0	0	0	0	0
88	1	23	4	-1	382	77	15.7	32	ABpraapppp	120	0	0	0		0	0	0	0	0
89	1	136	363	-1	591	295	20.5	28	ABalapppap	285	1175	0	0		0	0	0	0	0
90	1	127	50	-1	504	264	9.8	26	ABaraapppaa	250	-276	0	0		0	0	0	0	0
91	1	181	2	-1	314	190	7.4	31	MSpapppp	43	0	0	0		0	0	0	0	0
92	1	376	335	-1	188	234	13.4	34	Eplap	340	390	0	0		0	0	0	0	0
93	1	146	145	-1	332	198	23.8	35	ABarppaapa	350	-1019	0	0		0	0	0	0	0
94	1	99	62	-1	490	434	17.6	25	ABalpppappa	203	-611	0	0		0	0	0	0	0
95	1	1	85	-1	351	180	20.4	31	MSpppppp	300	486	0	0		0	0	0	0	0
96	1	27	80	-1	500	248	23.4	29	ABarpapapa	288	-525	0	0		0	0	0	0	0
97	1	284	60	-1	203	201	14.6	32	Eprap	310	87	0	0		0	0	0	0	0
98	1	197	231	-1	541	262	9.6	27	ABaraaapapp	56	0	0	0		0	0	0	0	0
99	1	196	247	-1	375	275	7.6	27	MSaapapa	271	-1013	0	0		0	0	0	0	0
100	1	313	305	-1	476	396	18.6	33	ABalppppap	330	533	0	0		0	0	0	0	0
101	1	142	106	-1	632	233	16.7	36	ABalaapppp	-20	0	0	0		0	0	0	0	0
102	1	273	352	-1	150	317	17.5	32	ABarppappp	412	0	0	0		0	0	0	0	0
103	1	244	14	-1	442	300	10.9	30	ABaraapapp	151	0	0	0		0	0	0	0	0
104	1	229	154	-1	465	451	11.2	31	ABalppaapp	20	0	0	0		0	0	0	0	0
105	1	265	298	-1	622	209	10.6	33	ABalaappap	252	0	0	0		0	0	0	0	0
106	1	251	5	-1	438	433	13.4	30	ABplpaaapa	173	0	0	0		0	0	0	0	0
107	1	195	275	-1	451	245	5.1	25	ABarapapppa	161	0	0	0		0	0	0	0	0
108	1	35	24	-1	367	139	11.1	30	MSpapppa	81	0	0	0		0	0	0	0	0
109	1	66	388	-1	237	183	7.7	29	Cppapp	285	482	0	0		0	0	0	0	0
110	1	97	292	-1	537	340	15.1	29	MSaaapaaa	216	193	0	0		0	0	0	0	0
111	1	58	149	-1	631	366	10.0	30	ABalaaaarl	409	0	0	0		0	0	0	0	0
112	1	76	195	-1	483	146	15.5	30	ABprpaapap	24	0	0	0		0	0	0	0	0
113	1	200	334	-1	309	360	16.8	29	Dapaa	250	425	0	0		0	0	0	0	0
114	1	47	251	-1	261	73	14.5	29	ABprappaap	-192	0	0	0		0	0	0	0	0
115	1	18	208	-1	580	211	5.4	29	ABaraaappp	-36	0	0	0		0	0	0	0	0
116	1	322	248	-1	78	240	8.2	31	Cpappv	306	1551	0	0		0	0	0	0	0
117	1	92	115	-1	650	303	14.7	29	ABalaaappl	269	-419	0	0		0	0	0	0	0
118	1	122	81	-1	281	335	8.6	28	MSaapppp	240	0	0	0		0	0	0	0	0
119	1	309	307	-1	612	405	11.7	31	ABalaaaala	257	192	0	0		0	0	0	0	0
120	1	222	64	-1	489	412	9.7	30	ABalppappa	305	82	0	0		0	0	0	0	0
121	1	275	59	-1	237	349	10.2	29	Capaap	296	221	0	0		0	0	0	0	0
122	1	48	44	-1	399	242	9.5	30	MSpapaap	129	0	0	0		0	0	0	0	0
123	1	344	163	-1	207	373	21.3	30	ABplapappa	263	0	0	0		0	0	0	0	0
124	1	170	144	-1	481	111	15.5	33	ABprpaappp	303	-591	0	0		0	0	0	0	0
125	1	242	306	-1	479	324	14.0	28	MSaaapaap	220	-853	0	0		0	0	0	0	0
126	1	310	87	-1	570	352	9.6	28	ABalpaapapa	-257	0	0	0		0	0	0	0	0
127	1	56	240	-1	282	345	5.6	28	ABplpapppp	265	604	0	0		0	0	0	0	0
128	1	98	79	-1	419	130	8.1	30	ABprpapapa	255	0	0	0		0	0	0	0	0
129	1	75	331	-1	411	162	17.5	32	Dpaa	317	-17	0	0		0	0	0	0	0
130	1	287	212	-1	554	264	12.4	28	ABaraappapa	234	-197	0	0		0	0	0	0	0
131	1	351	328	-1	544	269	6.0	28	ABarapaapa	270	-226	0	0		0	0	0	0	0
132	1	336	104	-1	160	331	9.4	28	ABplapppap	284	-285	0	0		0	0	0	0	0
133	1	52	245	293	402	440	15.8	29	ABplpaappp	287	0	0	0		0	0	0	0	0
134	1	220	40	134	520	181	11.8	31	ABprpaaaaa	114	0	0	0		0	0	0	0	0
135	1	83	235	-1	261	416	13.3	29	ABplppapap	124	0	0	0		0	0	0	0	0
136	1	112	99	-1	158	104	11.3	30	ABprappapp	257	146	0	0		0	0	0	0	0
137	1	386	82	-1	471	160	18.7	30	ABprpaappa	279	119	0	0		0	0	0	0	0
138	1	19	196	-1	88	190	9.5	32	Cpappd	315	-1045	0	0		0	0	0	0	0
139	1	297	337	-1	509	414	24.1	37	ABplaapaap	352	498	0	0		0	0	0	0	0
140	1	192	6	-1	517	181	15.2	29	ABpraaapap	-92	0	0	0		0	0	0	0	0
141	1	268	398	-1	601	341	10.8	25	ABalpaapaaa	-195	0	0	0		0	0	0	0	0
142	1	388	103	-1	499	274	5.2	26	ABarapaappa	25	0	0	0		0	0	0	0	0
143	1	213	297	-1	337	333	22.6	34	ABplapaaaa	326	-66	0	0		0	0	0	0	0
144	1	382	155	-1	598	205	21.4	33	ABpraapaap	258	0	0	0		0	0	0	0	0
145	1	270	124	-1	484	360	3.7	27	ABalpappapa	273	-482	0	0		0	0	0	0	0
146	1	110	12	-1	514	303	8.5	29	ABaraapapaa	455	0	0	0		0	0	0	0	0
147	1	141	279	-1	586	410	9.0	28	ABalpaapppa	275	0	0	0		0	0	0	0	0
148	1	73	71	-1	251	315	5.7	28	ABplpppppa	276	960	0	0		0	0	0	0	0
149	1	191	72	-1	559	427	18.9	30	ABalapaapp	116	0	0	0		0	0	0	0	0
150	1	319	213	-1	485	418	12.6	35	ABplpaaaaa	69	0	0	0		0	0	0	0	0
151	1	55	257	-1	485	233	4.5	29	ABarapapap	143	0	0	0		0	0	0	0	0
152	1	375	225	-1	430	373	13.8	27	MSapapap	262	392	0	0		0	0	0	0	0
153	1	93	206	-1	450	407	5.8	32	ABalppapap	261	81	0	0		0	0	0	0	0
154	1	24	151	-1	353	281	16.4	36	Ealaa	364	-90	0	0		0	0	0	0	0
155	1	358	135	-1	457	174	15.4	27	MSppppaa	243	512	0	0		0	0	0	0	0
156	1	391	210	-1	581	374	7.2	26	ABalpaaaaa	213	-288	0	0		0	0	0	0	0
157	1	204	58	-1	229	387	7.7	30	ABplpppaaa	276	-46	0	0		0	0	0	0	0
158	1	81	379	-1	287	253	10.7	34	Ealpp	317	-866	0	0		0	0	0	0	0
159	1	150	69	-1	521	322	19.2	31	MSaaaapa	268	-814	0	0		0	0	0	0	0
160	1	63	353	-1	605	249	5.5	30	ABaraaappa	240	249	0	0		0	0	0	0	0
161	1	126	325	-1	578	319	23.0	30	ABarpaaaaar	261	379	0	0		0	0	0	0	0
162	1	209	127	-1	554	140	16.2	32	ABpraaaapp	574	0	0	0		0	0	0	0	0
163	1	364	310	-1	116	280	7.2	29	Cppppa	249	311	0	0		0	0	0	0	0
164	1	57	169	-1	584	271	14.5	29	ABaraappaa	376	0	0	0		0	0	0	0	0
165	1	138	370	-1	395	402	18.5	29	ABplpaappa	256	-114	0	0		0	0	0	0	0
166	1	321	183	-1	546	385	12.3	28	MSapaaaa	222	0	0	0		0	0	0	0	0
167	1	159	308	-1	227	345	6.1	29	ABplppppap	148	0	0	0		0	0	0	0	0
168	1	362	360	-1	301	390	21.5	29	ABplapaapa	437	0	0	0		0	0	0	0	0
169	1	232	399	-1	344	135	22.3	28	ABarpppapap	281	851	0	0		0	0	0	0	0
170	1	135	351	-1	543	219	4.7	27	ABarapaaap	245	-24	0	0		0	0	0	0	0
171	1	299	33	-1	332	415	21.0	32	ABplaapppa	320	-701	0	0		0	0	0	0	0
172	1	249	102	-1	538	287	23.5	31	ABarpaapaaa	311	126	0	0		0	0	0	0	0
173	1	350	301	-1	570	227	21.8	27	ABalappppp	243	310	0	0		0	0	0	0	0
174	1	14	38	-1	524	444	19.0	30	ABalpppaap	300	-101	0	0		0	0	0	0	0
175	1	3	381	-1	148	362	10.8	28	ABplappppa	281	217	0	0		0	0	0	0	0
176	1	314	76	-1	513	262	13.2	29	ABaraappapp	263	375	0	0		0	0	0	0	0
177	1	237	270	-1	599	273	6.5	31	ABaraaaaap	-51	0	0	0		0	0	0	0	0
178	1	167	348	-1	275	143	9.5	30	Cppaap	306	293	0	0		0	0	0	0	0
179	1	129	194	-1	456	178	8.4	30	ABprpapaaa	307	658	0	0		0	0	0	0	0
180	1	36	329	-1	151	229	10.3	35	Eplpp	352	-550	0	0		0	0	0	0	0
181	1	172	113	-1	405	396	8.7	30	ABplpapaaa	610	0	0	0		0	0	0	0	0
182	1	185	332	-1	237	142	11.0	30	Cppapa	-30	0	0	0		0	0	0	0	0
183	1	60	327	-1	379	199	17.3	29	Nuc152_16_399_208	275	978	0	0		0	0	0	0	0
184	1	10	165	-1	391	178	11.5	29	MSpppaap	177	0	0	0		0	0	0	0	0
185	1	175	218	-1	326	409	10.2	28	ABplppaapa	481	0	0	0		0	0	0	0	0
186	1	383	185	-1	595	399	5.7	33	ABalpaappa	302	406	0	0		0	0	0	0	0
187	1	113	90	-1	375	448	11.7	32	ABplpaaaap	278	-905	0	0		0	0	0	0	0
188	1	171	128	-1	191	98	7.4	29	ABprappppa	261	39	0	0		0	0	0	0	0
189	1	288	227	-1	325	131	12.8	31	Cppaaa	312	-250	0	0		0	0	0	0	0
190	1	208	315	-1	489	355	17.9	27	MSapappa	251	-110	0	0		0	0	0	0	0
191	1	302	387	-1	448	294	4.5	28	ABalpappppa	251	-127	0	0		0	0	0	0	0
192	1	188	396	-1	518	232	17.6	27	MSppappa	265	1484	0	0		0	0	0	0	0
193	1	259	97	-1	564	314	10.9	26	ABaraapaapa	361	0	0	0		0	0	0	0	0
194	1	108	152	-1	299	285	19.7	31	MSappppp	177	0	0	0		0	0	0	0	0
195	1	119	358	-1	187	295	14.5	32	Cappap	307	-657	0	0		0	0	0	0	0
196	1	390	167	-1	444	138	9.6	31	ABprpapaap	295	243	0	0		0	0	0	0	0
197	1	86	312	-1	423	379	24.4	31	ABplaaapap	310	1067	0	0		0	0	0	0	0
198	1	156	18	-1	424	334	19.3	28	MSapappp	287	-498	0	0		0	0	0	0	0
199	1	166	204	-1	207	288	7.7	30	Capapp	268	783	0	0		0	0	0	0	0
200	1	371	383	-1	461	123	20.3	31	ABpraappap	313	697	0	0		0	0	0	0	0
201	1	2	125	-1	587	188	7.8	28	ABarapppaa	-126	0	0	0		0	0	0	0	0
202	1	214	368	-1	552	169	6.5	30	ABarapppap	-255	0	0	0		0	0	0	0	0
203	1	264	27	-1	309	148	5.6	29	ABprpapppp	281	-1584	0	0		0	0	0	0	0
204	1	393	21	-1	461	412	14.6	29	ABplpaapaa	286	172	0	0		0	0	0	0	0
205	1	9	47	-1	612	379	16.4	30	ABalapaaaa	237	-46	0	0		0	0	0	0	0
206	1	164	41	-1	417	256	5.5	30	MSpapaaa	208	0	0	0		0	0	0	0	0
207	1	139	182	-1	205	91	11.2	30	ABprapappp	303	256	0	0		0	0	0	0	0
208	1	144	143	-1	490	243	14.2	30	MSpaapaa	285	115	0	0		0	0	0	0	0
209	1	279	268	-1	214	123	7.5	28	ABprapppap	65	0	0	0		0	0	0	0	0
210	1	263	224	-1	245	88	7.4	30	ABprpppaap	300	303	0	0		0	0	0	0	0
211	1	42	32	-1	348	296	5.6	29	MSaapapp	262	910	0	0		0	0	0	0	0
212	1	361	364	-1	358	325	4.4	24	MSaappaa	209	139	0	0		0	0	0	0	0
213	1	312	346	-1	321	356	5.6	30	ABplpapppa	298	226	0	0		0	0	0	0	0
214	1	186	109	-1	338	70	15.7	29	ABprapaapp	-194	0	0	0		0	0	0	0	0
215	1	189	158	-1	618	326	16.5	25	ABalappaaa	104	0	0	0		0	0	0	0	0
216	1	218	112	-1	384	243	22.1	32	ABarpaappp	323	16	0	0		0	0	0	0	0
217	1	385	314	-1	489	127	12.5	32	ABprpaaapp	306	-839	0	0		0	0	0	0	0
218	1	271	118	-1	390	125	19.7	30	ABprapaaap	258	571	0	0		0	0	0	0	0
219	1	325	345	-1	453	244	23.4	33	ABarpaapap	335	562	0	0		0	0	0	0	0
220	1	234	377	-1	471	196	17.1	27	ABprpaapaa	263	-135	0	0		0	0	0	0	0
221	1	387	342	-1	195	73	17.4	29	ABprapapap	596	0	0	0		0	0	0	0	0
222	1	395	326	-1	413	442	11.5	34	ABplpaaapp	308	1108	0	0		0	0	0	0	0
223	1	326	111	-1	481	120	9.8	30	ABprpaaaap	302	-13	0	0		0	0	0	0	0
224	1	327	228	-1	621	212	7.7	31	ABalaapaap	-170	0	0	0		0	0	0	0	0
225	1	79	133	-1	318	393	6.7	27	ABplpapapp	270	-267	0	0		0	0	0	0	0
226	1	203	1	-1	439	399	16.9	26	ABalpppppap	229	819	0	0		0	0	0	0	0
227	1	125	36	-1	575	339	13.3	27	ABalpaapaap	-33	0	0	0		0	0	0	0	0
228	1	124	385	-1	172	160	24.4	34	Cpaapa	320	950	0	0		0	0	0	0	0
229	1	16	390	-1	472	297	10.7	28	ABaraapapap	137	0	0	0		0	0	0	0	0
230	1	176	369	-1	203	102	22.7	34	ABarpppppa	325	127	0	0		0	0	0	0	0
231	1	381	53	-1	542	166	18.4	28	ABpraaappa	-193	0	0	0		0	0	0	0	0
232	1	180	20	-1	344	134	24.5	34	ABarpppapaa	333	1385	0	0		0	0	0	0	0
233	1	281	186	-1	403	110	10.4	27	ABprppaapa	272	-418	0	0		0	0	0	0	0
234	1	352	355	-1	275	209	11.5	33	Earpp	222	0	0	0		0	0	0	0	0
235	1	332	338	-1	153	175	8.2	35	Eprpp	348	866	0	0		0	0	0	0	0
236	1	285	3	-1	391	89	19.5	28	ABprapaapa	42	0	0	0		0	0	0	0	0
237	1	276	197	-1	602	266	24.2	32	ABpraapaaa	531	0	0	0		0	0	0	0	0
238	1	389	203	-1	481	208	12.8	28	MSppapap	207	303	0	0		0	0	0	0	0
239	1	367	191	-1	622	302	20.3	33	ABalapppaa	148	0	0	0		0	0	0	0	0
240	1	70	340	-1	432	200	11.8	29	MSpppaaa	295	258	0	0		0	0	0	0	0
241	1	223	330	-1	559	329	18.8	28	MSaaaaapp	222	-195	0	0		0	0	0	0	0
242	1	338	371	-1	500	335	6.0	26	ABalpappaap	44	0	0	0		0	0	0	0	0
243	1	34	391	-1	385	130	7.2	29	ABprpapapp	212	-256	0	0		0	0	0	0	0
244	1	290	200	-1	251	366	5.2	29	ABplppppaa	155	0	0	0		0	0	0	0	0
245	1	5	25	-1	401	354	16.8	27	MSapppaa	260	-637	0	0		0	0	0	0	0
246	1	88	289	-1	513	135	20.8	28	ABpraappaa	48	0	0	0		0	0	0	0	0
247	1	231	382	-1	480	324	24.4	32	ABplaaaapap	325	43	0	0		0	0	0	0	0
248	1	49	262	-1	294	150	22.6	34	ABarpppapp	341	-445	0	0		0	0	0	0	0
249	1	199	157	-1	604	349	18.1	30	MSaaaaaal	287	-392	0	0		0	0	0	0	0
250	1	206	56	-1	116	244	5.5	30	Cpppap	263	-375	0	0		0	0	0	0	0
251	1	67	320	-1	353	300	20.4	31	MSappppa	293	-700	0	0		0	0	0	0	0
252	1	169	77	-1	199	395	15.5	30	ABplappaap	275	145	0	0		0	0	0	0	0
253	1	64	374	-1	405	299	10.5	29	MSaapaapa	209	-192	0	0		0	0	0	0	0
254	1	130	110	-1	457	207	22.7	30	ABarpapapp	303	11	0	0		0	0	0	0	0
255	1	292	119	-1	430	159	14.9	24	MSpppapa	227	133	0	0		0	0	0	0	0
256	1	282	250	-1	384	306	7.7	26	MSaapaaap	194	101	0	0		0	0	0	0	0
257	1	235	378	-1	439	343	6.3	25	ABalpapappp	407	0	0	0		0	0	0	0	0
258	1	293	349	-1	474	227	18.6	26	MSppappp	219	395	0	0		0	0	0	0	0
259	1	132	15	-1	483	430	22.2	32	ABplaapapa	303	-733	0	0		0	0	0	0	0
260	1	274	166	-1	583	420	12.7	30	ABalaaaalp	206	0	0	0		0	0	0	0	0
261	1	300	181	-1	498	434	7.4	30	ABalppapaa	278	966	0	0		0	0	0	0	0
262	1	250	16	-1	494	375	7.3	25	ABalpapapaa	158	0	0	0		0	0	0	0	0
263	1	25	278	-1	262	330	18.3	30	Dapap	69	0	0	0		0	0	0	0	0
264	1	30	244	-1	549	199	13.6	28	ABpraaapaa	-142	0	0	0		0	0	0	0	0
265	1	372	300	-1	235	344	23.7	33	ABplapapaa	330	-9	0	0		0	0	0	0	0
266	1	61	283	-1	262	395	19.7	33	ABplapaapp	103	0	0	0		0	0	0	0	0
267	1	323	66	-1	320	324	17.9	32	Daap	287	1188	0	0		0	0	0	0	0
268	1	31	117	-1	635	393	13.5	30	ABalaaapal	262	503	0	0		0	0	0	0	0
269	1	363	150	-1	468	343	10.7	24	MSapaapa	44	0	0	0		0	0	0	0	0
270	1	316	178	-1	88	289	10.4	31	Caappv	-238	0	0	0		0	0	0	0	0
271	1	230	236	-1	295	419	17.6	32	ABplaapppp	128	0	0	0		0	0	0	0	0
272	1	173	43	-1	583	312	16.4	28	MSaaaaapa	93	0	0	0		0	0	0	0	0
273	1	153	271	-1	561	382	4.2	29	ABalpaaaap	286	351	0	0		0	0	0	0	0
274	1	41	179	-1	292	283	23.6	34	ABarppapaa	324	76	0	0		0	0	0	0	0
275	1	221	366	-1	198	330	4.7	27	ABplpppapap	222	-188	0	0		0	0	0	0	0
276	1	154	290	-1	191	169	12.5	35	Eprpa	339	-822	0	0		0	0	0	0	0
277	1	239	233	-1	529	447	10.8	30	ABalppaaap	386	0	0	0		0	0	0	0	0
278	1	347	296	-1	293	232	22.7	32	ABarppaapp	205	0	0	0		0	0	0	0	0
279	1	261	198	-1	130	330	7.4	29	ABplappppp	276	15	0	0		0	0	0	0	0
280	1	33	121	-1	367	417	10.5	31	ABplpapaap	281	353	0	0		0	0	0	0	0
281	1	210	22	-1	321	120	5.8	30	ABprppppaa	214	0	0	0		0	0	0	0	0
282	1	111	239	-1	385	436	19.1	29	ABplaappaa	81	0	0	0		0	0	0	0	0
283	1	128	35	-1	523	247	4.5	29	ABarapapaa	12	0	0	0		0	0	0	0	0
284	1	133	108	-1	231	74	19.9	30	ABprapapaa	-297	0	0	0		0	0	0	0	0
285	1	384	141	-1	173	328	12.7	29	ABplapppaa	64	0	0	0		0	0	0	0	0
286	1	207	65	-1	351	108	6.9	28	ABprppaapp	281	7	0	0		0	0	0	0	0
287	1	356	223	-1	366	421	22.5	35	ABplaappap	120	0	0	0		0	0	0	0	0
288	1	26	202	-1	506	173	23.2	33	ABarpappap	332	-43	0	0		0	0	0	0	0
289	1	248	222	-1	301	247	15.3	34	Ealap	337	-1009	0	0		0	0	0	0	0
290	1	311	294	-1	241	318	11.6	31	Capapa	253	-548	0	0		0	0	0	0	0
291	1	17	49	-1	540	393	17.6	30	ABalapappa	257	106	0	0		0	0	0	0	0
292	1	137	13	-1	644	347	14.3	28	ABalaaapar	283	-1592	0	0		0	0	0	0	0
293	1	334	88	-1	436	449	16.9	31	ABplpaapap	147	0	0	0		0	0	0	0	0
294	1	118	302	-1	242	393	16.4	30	ABplappaaa	288	-454	0	0		0	0	0	0	0
295	1	318	343	-1	197	231	22.6	36	Caaaa	353	437	0	0		0	0	0	0	0
296	1	253	400	-1	436	369	6.0	24	ABalpapapap	223	13	0	0		0	0	0	0	0
297	1	289	362	-1	367	352	7.1	24	Nuc148_5_371_357a	382	0	0	0		0	0	0	0	0
298	1	227	201	-1	476	156	8.5	25	ABarapppppp	153	0	0	0		0	0	0	0	0
299	1	53	395	-1	498	448	16.2	35	ABalpppapa	69	0	0	0		0	0	0	0	0
300	1	54	234	-1	356	395	8.0	30	ABplpapapa	136	0	0	0		0	0	0	0	0
301	1	266	107	-1	585	359	21.2	31	ABalapapap	136	0	0	0		0	0	0	0	0
302	1	211	29	-1	425	327	22.7	31	ABplaaaapp	306	315	0	0		0	0	0	0	0
303	1	345	372	-1	238	154	4.3	28	ABprpppapap	233	-160	0	0		0	0	0	0	0
304	1	396	373	-1	495	289	24.3	30	ABarpaaapa	382	0	0	0		0	0	0	0	0
305	1	84	159	-1	555	440	12.4	25	Nuc150_13_550_424	184	0	0	0		0	0	0	0	0
306	1	85	288	-1	283	86	22.1	36	ABarppppa	357	-584	0	0		0	0	0	0	0
307	1	39	280	-1	418	331	11.8	24	MSaaappa	-48	0	0	0		0	0	0	0	0
308	1	340	42	-1	344	252	23.4	33	ABarppaaap	334	-752	0	0		0	0	0	0	0
309	1	369	147	-1	391	336	11.6	27	MSappaaa	189	203	0	0		0	0	0	0	0
310	1	315	258	-1	417	156	5.5	26	ABprpappapa	471	0	0	0		0	0	0	0	0
311	1	298	116	-1	523	368	7.3	26	ABalpappaaa	57	0	0	0		0	0	0	0	0
312	1	379	8	-1	308	353	20.9	29	ABplapaaap	265	188	0	0		0	0	0	0	0
313	1	116	219	-1	270	199	23.1	35	Cpaaaa	351	725	0	0		0	0	0	0	0
314	1	43	34	-1	630	247	19.5	34	Nuc121_20_611_255	328	-414	0	0		0	0	0	0	0
315	1	143	7	-1	371	338	19.0	29	MSapppap	23	0	0	0		0	0	0	0	0
316	1	109	361	-1	423	422	21.5	30	ABalppppppp	-126	0	0	0		0	0	0	0	0
317	1	6	175	-1	343	84	21.3	33	ABarpppaap	323	487	0	0		0	0	0	0	0
318	1	165	253	-1	272	176	4.2	30	ABprpppppp	308	543	0	0		0	0	0	0	0
319	1	360	401	-1	514	161	18.5	36	ABpraaappp	281	-544	0	0		0	0	0	0	0
320	1	44	168	-1	277	342	14.2	30	Capaaa	114	0	0	0		0	0	0	0	0
321	1	8	273	-1	646	302	11.4	31	ABalaaaarr	253	1132	0	0		0	0	0	0	0
322	1	134	386	-1	615	315	7.7	24	ABaraaapaaa	189	450	0	0		0	0	0	0	0
323	1	240	100	-1	523	191	5.3	29	ABarappaaa	-24	0	0	0		0	0	0	0	0
324	1	182	120	-1	525	307	4.3	28	ABalpaaapp	156	0	0	0		0	0	0	0	0
325	1	95	174	-1	424	281	16.8	27	MSpaaappp	251	139	0	0		0	0	0	0	0
326	1	212	339	-1	416	374	18.4	27	ABalppppppa	233	50	0	0		0	0	0	0	0
327	1	80	321	-1	410	309	14.4	29	MSaaappp	241	-900	0	0		0	0	0	0	0
328	1	40	226	-1	410	269	21.7	34	ABarpaappa	344	106	0	0		0	0	0	0	0
329	1	303	130	-1	229	123	18.4	33	ABprappapa	-2	0	0	0		0	0	0	0	0
330	1	91	392	-1	545	255	22.1	28	ABarpapaapa	279	617	0	0		0	0	0	0	0
331	1	219	173	-1	397	368	14.0	26	MSappapa	250	479	0	0		0	0	0	0	0
332	1	236	350	-1	468	371	23.9	29	ABplaaapaa	298	237	0	0		0	0	0	0	0
333	1	7	92	-1	136	139	22.8	34	Cpaapp	309	331	0	0		0	0	0	0	0
334	1	15	323	-1	358	159	15.8	32	Dpap	315	0	0	0		0	0	0	0	0
335	1	280	148	-1	510	358	22.4	32	ABplaaaaap	325	-164	0	0		0	0	0	0	0
336	1	349	188	-1	356	275	11.5	28	MSaapaapp	224	-1132	0	0		0	0	0	0	0
337	1	71	73	-1	384	83	11.5	31	ABprppapaa	185	0	0	0		0	0	0	0	0
338	1	272	269	-1	498	252	25.5	29	ABarpaapaap	287	750	0	0		0	0	0	0	0
339	1	348	359	-1	404	149	13.0	28	MSpppapp	211	1108	0	0		0	0	0	0	0
340	1	161	286	-1	161	370	15.0	30	ABplappapa	23	0	0	0		0	0	0	0	0
341	1	160	403	-1	435	101	14.4	24	Nuc155_15_425_106	228	83	0	0		0	0	0	0	0
342	1	28	285	-1	435	194	19.4	28	MSppppap	242	1062	0	0		0	0	0	0	0
343	1	346	86	-1	450	415	8.9	26	ABalppapppa	499	0	0	0		0	0	0	0	0
344	1	202	246	-1	505	387	4.5	31	ABalpapaap	86	0	0	0		0	0	0	0	0
345	1	262	341	-1	490	188	4.5	27	ABarappaap	263	-151	0	0		0	0	0	0	0
346	1	377	139	-1	245	238	14.8	35	Eplaa	346	-42	0	0		0	0	0	0	0
347	1	335	48	-1	573	195	16.8	30	ABpraapapa	251	210	0	0		0	0	0	0	0
348	1	317	384	-1	318	289	10.5	32	Ealpa	294	-1193	0	0		0	0	0	0	0
349	1	50	187	-1	401	374	11.2	24	MSapaapp	309	0	0	0		0	0	0	0	0
350	1	305	242	-1	462	390	21.4	32	ABplaapapp	288	96	0	0		0	0	0	0	0
351	1	224	402	-1	534	450	14.5	26	ABalpppaaa	189	1215	0	0		0	0	0	0	0
352	1	217	375	-1	188	334	23.9	34	ABplapapap	45	0	0	0		0	0	0	0	0
353	1	126	393	-1	580	322	25.9	30	ABarpaaaaal	309	-619	0	0		0	0	0	0	0
354	1	333	357	-1	275	157	6.5	30	ABprpppppa	607	0	0	0		0	0	0	0	0
355	1	101	404	-1	376	245	14.4	26	Nuc152_16_406_252	157	-700	0	0		0	0	0	0	0
356	1	286	-1	-1	532	211	22.8	31	ABarpappaa	227	371	0	0		0	0	0	0	0
357	1	353	30	-1	308	275	5.2	33	Z3	212	1352	0	0		0	0	0	0	0
358	1	331	336	-1	475	357	7.4	24	ABalpapappa	141	0	0	0		0	0	0	0	0
359	1	145	287	-1	114	261	18.3	40	Caapa	403	784	0	0		0	0	0	0	0
360	1	78	316	-1	399	196	20.4	26	MSpppppa	210	596	0	0		0	0	0	0	0
361	1	95	105	-1	472	284	16.2	27	MSpaaappa	200	448	0	0		0	0	0	0	0
362	1	120	356	-1	497	354	11.1	27	MSapaaap	231	448	0	0		0	0	0	0	0
363	1	357	347	-1	340	230	10.5	32	Earpa	321	-118	0	0		0	0	0	0	0
364	1	306	304	-1	246	294	18.5	35	Dapp	350	312	0	0		0	0	0	0	0
365	1	134	354	-1	589	310	7.4	24	ABaraaapaap	201	761	0	0		0	0	0	0	0
366	1	174	277	-1	366	379	4.6	31	Nuc148_5_371_357p	314	1036	0	0		0	0	0	0	0
367	1	258	237	-1	534	422	7.6	28	ABalpaapppp	-88	0	0	0		0	0	0	0	0
368	1	152	52	-1	470	328	18.6	30	MSaaaapp	287	-6	0	0		0	0	0	0	0
369	1	359	317	-1	243	113	4.4	27	ABprpppapaa	210	1078	0	0		0	0	0	0	0
370	1	51	172	266	367	414	14.6	28	ABplppaaaa	260	588	0	0		0	0	0	0	0
371	1	178	91	-1	406	426	8.2	26	ABalppapppp	417	0	0	0		0	0	0	0	0
372	1	226	162	-1	350	333	9.5	27	MSappaap	235	1333	0	0		0	0	0	0	0
373	1	104	259	-1	333	129	17.3	33	Dppa	322	644	0	0		0	0	0	0	0
374	1	343	267	-1	239	165	15.7	34	Epraa	345	-34	0	0		0	0	0	0	0
375	1	368	344	-1	133	233	21.3	40	Caaap	401	578	0	0		0	0	0	0	0
376	1	296	129	-1	86	246	14.7	33	Caappd	-53	0	0	0		0	0	0	0	0
377	1	243	170	-1	185	301	6.5	34	Capppp	198	0	0	0		0	0	0	0	0
378	1	257	252	-1	167	308	4.4	31	ABplpppppp	206	0	0	0		0	0	0	0	0
379	1	365	140	-1	635	341	18.7	25	Nuc148_21_627_349	14	0	0	0		0	0	0	0	0
380	1	149	96	263	443	186	5.0	31	ABprpappaa	211	441	0	0		0	0	0	0	0
381	1	151	322	-1	288	91	7.6	32	ABprpppaaa	294	-24	0	0		0	0	0	0	0
382	1	140	78	-1	112	150	18.5	32	Cpapap	311	605	0	0		0	0	0	0	0
383	1	341	74	-1	638	207	14.5	34	ABalaapapp	-70	0	0	0		0	0	0	0	0
384	1	366	142	-1	471	253	10.2	26	ABaraapppap	238	-198	0	0		0	0	0	0	0
385	1	105	256	-1	449	324	14.6	33	MSaaapap	228	1671	0	0		0	0	0	0	0
386	1	304	319	-1	591	404	16.5	33	ABalapaaap	331	357	0	0		0	0	0	0	0
387	1	374	156	-1	541	318	23.8	29	ABarpaaaap	284	190	0	0		0	0	0	0	0
388	1	131	95	-1	310	314	6.2	25	MSaappap	224	310	0	0		0	0	0	0	0
389	1	354	164	-1	198	221	9.5	33	Eplpa	322	51	0	0		0	0	0	0	0
390	1	184	241	-1	498	203	9.5	26	MSppaapa	184	-186	0	0		0	0	0	0	0
391	1	291	324	-1	390	358	23.4	31	Nuc147_26_416_371	315	780	0	0		0	0	0	0	0
392	1	46	309	-1	376	171	5.7	28	ABprpapppa	235	0	0	0		0	0	0	0	0
393	1	89	221	-1	400	162	21.5	30	ABprapaaaa	304	215	0	0		0	0	0	0	0
394	1	29	45	-1	361	354	16.3	31	Daaa	262	-63	0	0		0	0	0	0	0
395	1	38	9	-1	458	449	20.0	29	ABalpppappp	264	238	0	0		0	0	0	0	0
396	1	315	160	-1	394	154	4.8	26	ABprpappapp	180	156	0	0		0	0	0	0	0
397	1	96	299	-1	458	371	10.6	28	MSapapaa	263	622	0	0		0	0	0	0	0
398	1	21	193	-1	526	214	24.9	28	ABarpapaapp	484	0	0	0		0	0	0	0	0
399	0	397	-1	-1	643	237	11.0	22		-42	0	0	0		0	0	0	0	0
400	1	225	397	-1	458	197	10.8	26	MSppaapp	-27	0	0	0		0	0	0	0	0
401	1	339	39	-1	615	189	14.0	22	Nuc154_14_617_194	44	0	0	0		0	0	0	0	0
