# Supplementary material for: The AP-2 Transcription Factor APTF-2 Is Required for Neuroblast and Epidermal Morphogenesis in Caenorhabditis elegans Embryogenesis
Source: PLoS Genet. 2016 May 13;12(5):e1006048. doi: 10.1371/journal.pgen.1006048 (PMC4866721; doi:10.1371/journal.pgen.1006048)
Supplement: S6 Text — (ZIP) [file pgen.1006048.s034.zip › nuclei/t158-nuclei]

1	1	226	376	-1	437	402	16.8	26	ABalpppppap	213	491	0	0		0	0	0	0	0
2	1	91	220	-1	316	191	7.5	31	MSpapppp	236	52	0	0		0	0	0	0	0
3	1	236	306	-1	394	91	19.3	27	ABprapaapa	254	-249	0	0		0	0	0	0	0
4	1	88	47	-1	383	78	15.5	31	ABpraapppp	88	0	0	0		0	0	0	0	0
5	1	106	168	-1	436	431	12.6	29	ABplpaaapa	182	0	0	0		0	0	0	0	0
6	1	140	44	-1	514	184	15.2	30	ABpraaapap	-32	0	0	0		0	0	0	0	0
7	1	315	277	-1	372	338	19.2	29	MSapppap	278	343	0	0		0	0	0	0	0
8	1	312	378	-1	320	331	21.6	24	ABplapaaap	179	-141	0	0		0	0	0	0	0
9	1	395	176	-1	459	449	19.5	28	ABalpppappp	266	-693	0	0		0	0	0	0	0
10	1	84	68	-1	420	392	4.7	26	ABplpappaa	215	-401	0	0		0	0	0	0	0
11	1	53	407	-1	507	152	11.6	22	ABprpaaapa	-449	0	0	0		0	0	0	0	0
12	1	146	190	-1	514	300	8.5	27	ABaraapapaa	226	441	0	0		0	0	0	0	0
13	1	292	205	-1	644	345	14.4	29	ABalaaapar	275	73	0	0		0	0	0	0	0
14	1	103	129	-1	443	302	10.6	30	ABaraapapp	146	0	0	0		0	0	0	0	0
15	1	259	191	-1	485	433	21.5	31	ABplaapapa	427	0	0	0		0	0	0	0	0
16	1	262	22	-1	494	374	7.1	26	ABalpapapaa	216	-1409	0	0		0	0	0	0	0
17	1	2	89	-1	436	262	10.0	29	ABaraapppp	274	137	0	0		0	0	0	0	0
18	1	198	295	-1	426	338	19.3	28	MSapappp	242	230	0	0		0	0	0	0	0
19	1	54	74	-1	194	72	13.8	30	ABprapappa	348	0	0	0		0	0	0	0	0
20	1	232	164	-1	348	136	24.5	33	ABarpppapaa	290	183	0	0		0	0	0	0	0
21	1	204	253	-1	460	414	14.5	31	ABplpaapaa	171	0	0	0		0	0	0	0	0
22	1	281	302	-1	321	122	5.9	30	ABprppppaa	-108	0	0	0		0	0	0	0	0
23	1	39	106	-1	325	215	5.1	34	MSpappa	77	0	0	0		0	0	0	0	0
24	1	108	39	-1	369	137	11.2	30	MSpapppa	-147	0	0	0		0	0	0	0	0
25	1	245	147	-1	399	355	17.0	27	MSapppaa	284	0	0	0		0	0	0	0	0
26	1	78	30	-1	376	244	6.0	28	MSpapapa	259	211	0	0		0	0	0	0	0
27	1	203	123	-1	308	149	5.5	31	ABprpapppp	-60	0	0	0		0	0	0	0	0
28	1	47	140	-1	596	352	7.7	30	ABaraaaaaa	272	-419	0	0		0	0	0	0	0
29	1	302	372	-1	423	326	22.7	30	ABplaaaapp	299	-733	0	0		0	0	0	0	0
30	1	357	347	-1	308	278	5.2	32	Z3	238	97	0	0		0	0	0	0	0
31	1	55	186	-1	280	114	6.2	29	ABprppppap	203	537	0	0		0	0	0	0	0
32	1	211	175	-1	347	295	5.5	29	MSaapapp	287	107	0	0		0	0	0	0	0
33	1	171	296	-1	334	413	21.2	33	ABplaapppa	298	484	0	0		0	0	0	0	0
34	1	314	199	-1	637	248	19.7	34	Nuc121_20_611_255	336	230	0	0		0	0	0	0	0
35	1	283	25	-1	525	247	4.9	29	ABarapapaa	133	0	0	0		0	0	0	0	0
36	1	227	273	-1	575	340	13.0	26	ABalpaapaap	266	-30	0	0		0	0	0	0	0
37	1	58	27	-1	532	322	8.4	29	ABalpaapapp	101	0	0	0		0	0	0	0	0
38	1	174	81	-1	528	442	18.5	31	ABalpppaap	150	0	0	0		0	0	0	0	0
39	1	401	399	-1	613	185	13.5	22	Nuc154_14_617_194	130	355	0	0		0	0	0	0	0
40	1	134	46	-1	525	184	11.4	30	ABprpaaaaaa	77	0	0	0		0	0	0	0	0
41	1	206	8	334	416	253	5.8	31	MSpapaaa	161	0	0	0		0	0	0	0	0
42	1	308	50	-1	340	260	23.5	32	ABarppaaap	311	-195	0	0		0	0	0	0	0
43	1	272	275	-1	583	308	16.6	28	MSaaaaapa	120	0	0	0		0	0	0	0	0
44	1	122	319	357	396	243	10.0	31	MSpapaap	137	0	0	0		0	0	0	0	0
45	1	394	282	-1	358	351	16.2	31	Daaa	55	0	0	0		0	0	0	0	0
46	1	33	308	-1	640	264	11.7	29	ABalaaappr	288	1820	0	0		0	0	0	0	0
47	1	205	202	-1	611	377	15.8	29	ABalapaaaa	-54	0	0	0		0	0	0	0	0
48	1	347	125	-1	579	187	17.4	32	ABpraapapa	238	-725	0	0		0	0	0	0	0
49	1	291	58	-1	541	394	17.7	30	ABalapappa	106	0	0	0		0	0	0	0	0
50	1	90	266	-1	504	265	10.0	26	ABaraapppaa	121	0	0	0		0	0	0	0	0
51	1	51	257	-1	302	72	16.1	29	ABprappaaa	264	-174	0	0		0	0	0	0	0
52	1	368	62	-1	469	328	18.5	30	MSaaaapp	-8	0	0	0		0	0	0	0	0
53	1	231	396	-1	545	162	17.9	22	ABpraaappa	190	-1078	0	0		0	0	0	0	0
54	1	32	33	-1	601	231	13.4	30	ABalaapppa	284	609	0	0		0	0	0	0	0
55	1	62	88	-1	375	205	6.2	29	MSpapapp	257	-665	0	0		0	0	0	0	0
56	1	250	56	-1	115	243	5.6	30	Cpppap	257	261	0	0		0	0	0	0	0
57	1	38	53	-1	520	223	10.0	26	MSppapaa	174	-290	0	0		0	0	0	0	0
58	1	157	161	-1	230	385	8.3	30	ABplpppaaa	-10	0	0	0		0	0	0	0	0
59	1	121	96	-1	236	349	10.3	29	Capaap	263	-295	0	0		0	0	0	0	0
60	1	97	228	-1	200	197	15.0	32	Eprap	325	-477	0	0		0	0	0	0	0
61	1	71	380	-1	177	287	23.3	33	ABarppappa	328	663	0	0		0	0	0	0	0
62	1	94	107	-1	491	433	17.5	25	ABalpppappa	318	0	0	0		0	0	0	0	0
63	1	10	217	-1	448	140	12.3	32	ABprppaaaa	307	164	0	0		0	0	0	0	0
64	1	120	141	-1	489	418	9.7	32	ABalppappa	323	129	0	0		0	0	0	0	0
65	1	286	11	-1	351	107	7.1	28	ABprppaapp	-382	0	0	0		0	0	0	0	0
66	1	267	320	-1	313	322	18.1	31	Daap	316	928	0	0		0	0	0	0	0
67	1	14	60	-1	287	395	8.3	33	ABplppaapp	312	-209	0	0		0	0	0	0	0
68	1	13	93	-1	473	315	6.1	27	ABalpapppa	110	0	0	0		0	0	0	0	0
69	1	159	16	-1	521	321	19.3	31	MSaaaapa	237	-1127	0	0		0	0	0	0	0
70	1	34	198	-1	561	382	24.3	34	ABplaapaaa	336	-272	0	0		0	0	0	0	0
71	1	148	345	-1	256	316	5.7	28	ABplpppppa	289	956	0	0		0	0	0	0	0
72	1	149	14	-1	564	427	18.4	30	ABalapaapp	-142	0	0	0		0	0	0	0	0
73	1	337	268	-1	387	85	11.6	32	ABprppapaa	276	0	0	0		0	0	0	0	0
74	1	383	21	-1	634	203	14.1	33	ABalaapapp	303	-984	0	0		0	0	0	0	0
75	1	85	356	-1	265	220	7.2	29	Z2	290	-37	0	0		0	0	0	0	0
76	1	176	165	-1	515	266	13.4	29	ABaraappapp	271	-565	0	0		0	0	0	0	0
77	1	252	327	-1	201	393	15.4	29	ABplappaap	297	521	0	0		0	0	0	0	0
78	1	382	263	-1	113	148	18.3	35	Cpapap	344	0	0	0		0	0	0	0	0
79	1	128	26	-1	420	128	8.4	30	ABprpapapa	272	69	0	0		0	0	0	0	0
80	1	96	-1	-1	503	250	22.3	27	ABarpapapa	195	-207	0	0		0	0	0	0	0
81	1	118	272	-1	280	332	8.9	28	MSaapppp	282	-477	0	0		0	0	0	0	0
82	1	137	126	-1	473	164	18.7	29	ABprpaappa	81	0	0	0		0	0	0	0	0
83	1	81	314	-1	443	96	10.9	30	ABarappapp	299	0	0	0		0	0	0	0	0
84	1	18	10	-1	594	172	16.1	29	ABpraaaaap	265	544	0	0		0	0	0	0	0
85	1	95	146	-1	351	180	20.3	31	MSpppppp	286	-772	0	0		0	0	0	0	0
86	1	343	377	-1	448	419	8.9	27	ABalppapppa	267	182	0	0		0	0	0	0	0
87	1	126	4	-1	565	350	9.7	28	ABalpaapapa	-81	0	0	0		0	0	0	0	0
88	1	293	233	-1	433	454	16.6	31	ABplpaapap	143	0	0	0		0	0	0	0	0
89	1	1	132	-1	391	130	24.0	32	ABarpppaaa	307	375	0	0		0	0	0	0	0
90	1	187	99	-1	371	445	11.6	32	ABplpaaaap	275	-925	0	0		0	0	0	0	0
91	1	371	292	-1	404	428	8.0	26	ABalppapppp	103	0	0	0		0	0	0	0	0
92	1	333	187	-1	135	137	22.5	33	Cpaapp	346	0	0	0		0	0	0	0	0
93	1	28	15	-1	316	428	12.9	32	ABplppapaa	279	-373	0	0		0	0	0	0	0
94	1	77	95	-1	412	204	5.9	27	ABarapapppp	120	0	0	0		0	0	0	0	0
95	1	388	45	-1	309	313	6.1	26	MSaappap	-9	0	0	0		0	0	0	0	0
96	1	380	342	-1	431	176	4.7	24	ABprpappaap	192	53	0	0		0	0	0	0	0
97	1	193	67	-1	562	313	10.7	25	ABaraapaapa	74	0	0	0		0	0	0	0	0
98	1	63	104	-1	610	335	13.4	30	MSaaaaaar	143	0	0	0		0	0	0	0	0
99	1	136	166	-1	160	102	11.1	30	ABprappapp	280	-803	0	0		0	0	0	0	0
100	1	323	185	-1	524	194	5.5	29	ABarappaaa	83	0	0	0		0	0	0	0	0
101	1	3	57	-1	436	105	18.2	31	ABpraapppa	101	0	0	0		0	0	0	0	0
102	1	172	405	-1	538	285	24.0	29	ABarpaapaaa	257	113	0	0		0	0	0	0	0
103	1	142	112	-1	494	276	5.8	27	ABarapaappa	228	1036	0	0		0	0	0	0	0
104	1	132	28	-1	160	332	9.4	28	ABplapppap	263	1101	0	0		0	0	0	0	0
105	1	361	145	-1	476	286	16.1	28	MSpaaappa	-177	0	0	0		0	0	0	0	0
106	1	101	368	-1	634	228	16.4	35	ABalaapppp	324	267	0	0		0	0	0	0	0
107	1	301	77	-1	586	358	21.3	31	ABalapapap	245	0	0	0		0	0	0	0	0
108	1	284	371	-1	232	74	19.8	30	ABprapapaa	307	390	0	0		0	0	0	0	0
109	1	214	34	-1	342	70	15.6	30	ABprapaapp	85	0	0	0		0	0	0	0	0
110	1	254	100	-1	458	210	22.7	30	ABarpapapp	295	167	0	0		0	0	0	0	0
111	1	223	305	-1	482	121	10.0	31	ABprpaaaap	93	0	0	0		0	0	0	0	0
112	1	216	361	-1	385	242	22.4	34	ABarpaappp	340	-542	0	0		0	0	0	0	0
113	1	181	24	-1	408	397	8.7	29	ABplpapaaa	285	-260	0	0		0	0	0	0	0
114	1	31	271	-1	581	184	12.3	31	ABpraaaaaa	266	-215	0	0		0	0	0	0	0
115	1	117	18	-1	649	300	14.7	29	ABalaaappl	-112	0	0	0		0	0	0	0	0
116	1	311	38	-1	520	366	7.4	26	ABalpappaaa	181	665	0	0		0	0	0	0	0
117	1	268	208	-1	630	392	13.2	29	ABalaaapal	506	0	0	0		0	0	0	0	0
118	1	218	318	-1	394	129	20.1	31	ABprapaaap	312	520	0	0		0	0	0	0	0
119	1	255	13	-1	435	161	15.1	25	MSpppapa	208	113	0	0		0	0	0	0	0
120	1	324	97	-1	521	302	4.4	29	ABalpaaapp	405	0	0	0		0	0	0	0	0
121	1	280	144	-1	366	414	10.7	30	ABplpapaap	266	-574	0	0		0	0	0	0	0
122	1	17	254	-1	473	238	8.2	30	ABarapappa	60	0	0	0		0	0	0	0	0
123	1	59	163	-1	156	97	15.7	30	ABarpppppp	298	0	0	0		0	0	0	0	0
124	1	145	395	-1	477	357	3.8	26	ABalpappapa	236	1118	0	0		0	0	0	0	0
125	1	201	122	-1	584	188	7.5	29	ABarapppaa	195	0	0	0		0	0	0	0	0
126	1	45	120	-1	544	293	15.9	27	MSpaaaapa	270	143	0	0		0	0	0	0	0
127	1	162	113	-1	554	144	16.3	32	ABpraaaapp	308	0	0	0		0	0	0	0	0
128	1	188	391	-1	194	98	7.3	28	ABprappppa	354	0	0	0		0	0	0	0	0
129	1	376	341	-1	85	250	15.0	33	Caappd	334	270	0	0		0	0	0	0	0
130	1	329	326	-1	228	126	18.5	32	ABprappapa	309	23	0	0		0	0	0	0	0
131	1	52	55	-1	567	245	5.6	26	ABarapaaaa	264	1111	0	0		0	0	0	0	0
132	1	29	152	-1	535	279	19.4	30	MSpaaaaa	293	-11	0	0		0	0	0	0	0
133	1	225	54	-1	323	394	6.7	29	ABplpapapp	240	-247	0	0		0	0	0	0	0
134	1	134	128	-1	494	166	12.1	29	ABprpaaaaap	224	996	0	0		0	0	0	0	0
135	1	155	133	-1	458	174	15.9	29	MSppppaa	289	-272	0	0		0	0	0	0	0
136	1	15	240	-1	500	286	16.7	28	MSpaaaapp	205	136	0	0		0	0	0	0	0
137	1	40	182	-1	227	398	10.5	30	ABplppappp	280	289	0	0		0	0	0	0	0
138	1	20	193	-1	506	393	15.2	30	ABalppppaa	98	0	0	0		0	0	0	0	0
139	1	346	215	-1	244	236	14.6	35	Eplaa	348	911	0	0		0	0	0	0	0
140	1	379	78	-1	636	342	18.8	25	Nuc148_21_627_349	252	-183	0	0		0	0	0	0	0
141	1	285	204	-1	175	328	12.7	29	ABplapppaa	-245	0	0	0		0	0	0	0	0
142	1	384	221	-1	469	253	10.8	26	ABaraapppap	103	0	0	0		0	0	0	0	0
143	1	208	6	-1	488	248	14.2	29	MSpaapaa	56	0	0	0		0	0	0	0	0
144	1	124	59	-1	486	114	16.1	33	ABprpaappp	35	0	0	0		0	0	0	0	0
145	1	93	367	-1	334	200	23.8	34	ABarppaapa	347	428	0	0		0	0	0	0	0
146	1	37	94	-1	556	203	19.8	33	ABpraapapp	243	-227	0	0		0	0	0	0	0
147	1	309	298	-1	387	335	11.8	27	MSappaaa	207	515	0	0		0	0	0	0	0
148	1	335	117	-1	504	360	22.5	32	ABplaaaaap	138	0	0	0		0	0	0	0	0
149	1	111	222	-1	630	365	9.9	29	ABalaaaarl	105	0	0	0		0	0	0	0	0
150	1	269	353	-1	462	344	11.0	24	MSapaapa	218	-463	0	0		0	0	0	0	0
151	1	154	244	-1	349	281	15.9	37	Ealaa	373	21	0	0		0	0	0	0	0
152	1	194	300	-1	298	282	19.7	31	MSappppp	300	878	0	0		0	0	0	0	0
153	1	48	82	-1	591	404	19.2	34	ABalapaapa	-144	0	0	0		0	0	0	0	0
154	1	104	224	-1	465	454	11.1	31	ABalppaapp	-7	0	0	0		0	0	0	0	0
155	1	144	41	-1	601	208	21.4	33	ABpraapaap	332	-1301	0	0		0	0	0	0	0
156	1	387	409	-1	545	323	22.6	28	ABarpaaaap	278	-34	0	0		0	0	0	0	0
157	1	249	105	-1	607	347	18.1	30	MSaaaaaal	385	0	0	0		0	0	0	0	0
158	1	215	160	-1	618	320	16.6	24	ABalappaaa	408	0	0	0		0	0	0	0	0
159	1	305	194	-1	554	440	12.3	25	Nuc150_13_550_424	217	124	0	0		0	0	0	0	0
160	1	396	90	-1	383	152	4.9	26	ABprpappapp	191	-160	0	0		0	0	0	0	0
161	1	68	170	-1	542	353	24.6	29	ABplaaaaaa	277	342	0	0		0	0	0	0	0
162	1	372	323	-1	351	335	9.3	28	MSappaap	257	1039	0	0		0	0	0	0	0
163	1	123	270	-1	207	376	21.4	31	ABplapappa	309	344	0	0		0	0	0	0	0
164	1	389	344	-1	195	218	9.5	33	Eplpa	323	191	0	0		0	0	0	0	0
165	1	184	310	-1	392	177	11.6	28	MSpppaap	231	158	0	0		0	0	0	0	0
166	1	260	118	-1	584	423	12.6	30	ABalaaaalp	-118	0	0	0		0	0	0	0	0
167	1	196	394	-1	445	138	10.0	32	ABprpapaap	321	552	0	0		0	0	0	0	0
168	1	320	265	-1	274	339	14.5	31	Capaaa	292	-213	0	0		0	0	0	0	0
169	1	164	248	-1	582	273	14.3	31	ABaraappaa	283	-270	0	0		0	0	0	0	0
170	1	377	195	-1	188	307	7.3	35	Capppp	315	234	0	0		0	0	0	0	0
171	1	4	197	-1	591	295	11.5	31	ABaraapaaa	446	0	0	0		0	0	0	0	0
172	1	370	36	-1	385	417	14.8	26	ABplppaaaaa	197	-492	0	0		0	0	0	0	0
173	1	331	183	-1	397	365	13.7	26	MSappapa	206	488	0	0		0	0	0	0	0
174	1	325	171	-1	419	285	17.3	28	MSpaaappp	112	0	0	0		0	0	0	0	0
175	1	317	261	-1	345	87	21.3	33	ABarpppaap	335	292	0	0		0	0	0	0	0
176	1	19	102	-1	468	177	22.7	30	ABarpapppa	293	-322	0	0		0	0	0	0	0
177	1	65	135	-1	524	308	11.6	27	ABaraapaapp	483	0	0	0		0	0	0	0	0
178	1	270	243	-1	91	291	10.7	30	Caappv	289	-511	0	0		0	0	0	0	0
179	1	274	386	-1	291	281	23.5	35	ABarppapaa	357	1412	0	0		0	0	0	0	0
180	1	36	154	-1	549	230	11.8	26	MSppaaap	198	1593	0	0		0	0	0	0	0
181	1	261	227	-1	504	433	7.2	29	ABalppapaa	55	0	0	0		0	0	0	0	0
182	1	207	31	-1	208	92	11.5	30	ABprapappp	294	39	0	0		0	0	0	0	0
183	1	166	206	-1	547	383	12.3	28	MSapaaaa	268	561	0	0		0	0	0	0	0
184	1	25	337	-1	600	248	20.3	29	ABalappppa	293	0	0	0		0	0	0	0	0
185	1	186	115	-1	586	403	6.1	32	ABalpaappa	275	95	0	0		0	0	0	0	0
186	1	233	382	-1	406	111	10.6	27	ABprppaapa	259	-563	0	0		0	0	0	0	0
187	1	349	402	-1	405	366	10.8	27	MSapaapp	251	-510	0	0		0	0	0	0	0
188	1	336	64	-1	355	277	11.4	28	MSaapaapp	249	1380	0	0		0	0	0	0	0
189	1	6	48	-1	640	274	17.2	30	ABalappap	298	378	0	0		0	0	0	0	0
190	1	43	92	-1	481	157	5.4	31	ABarappapa	221	0	0	0		0	0	0	0	0
191	1	239	335	-1	621	299	19.8	34	ABalapppaa	293	1745	0	0		0	0	0	0	0
192	1	56	369	-1	474	377	15.4	28	ABalpppppaa	207	816	0	0		0	0	0	0	0
193	1	398	236	-1	532	214	24.1	28	ABarpapaapp	284	390	0	0		0	0	0	0	0
194	1	179	331	-1	453	180	8.4	30	ABprpapaaa	311	0	0	0		0	0	0	0	0
195	1	112	86	-1	492	146	16.1	30	ABprpaapap	224	1275	0	0		0	0	0	0	0
196	1	138	17	-1	87	193	10.0	32	Cpappd	313	1571	0	0		0	0	0	0	0
197	1	237	304	-1	607	270	23.7	33	ABpraapaaa	81	0	0	0		0	0	0	0	0
198	1	279	150	-1	130	328	7.4	28	ABplappppp	175	0	0	0		0	0	0	0	0
199	1	46	223	-1	520	156	8.6	27	ABarapppppa	253	1703	0	0		0	0	0	0	0
200	1	244	79	-1	252	368	5.2	28	ABplppppaa	177	0	0	0		0	0	0	0	0
201	1	298	276	-1	477	158	8.2	26	ABarapppppp	259	751	0	0		0	0	0	0	0
202	1	288	180	-1	510	176	23.5	34	ABarpappap	-33	0	0	0		0	0	0	0	0
203	1	238	189	-1	478	208	12.7	28	MSppapap	243	1244	0	0		0	0	0	0	0
204	1	199	234	-1	211	285	7.4	31	Capapp	266	0	0	0		0	0	0	0	0
205	1	23	392	-1	329	223	14.3	33	Earap	336	1667	0	0		0	0	0	0	0
206	1	153	225	-1	452	406	5.9	30	ABalppapap	257	91	0	0		0	0	0	0	0
207	1	16	70	-1	242	94	10.8	29	ABprapppaa	126	0	0	0		0	0	0	0	0
208	1	115	181	-1	585	216	4.9	29	ABaraaappp	-22	0	0	0		0	0	0	0	0
209	1	67	258	-1	530	392	7.3	30	ABalpapaaa	222	857	0	0		0	0	0	0	0
210	1	156	66	-1	575	374	7.2	27	ABalpaaaaa	204	645	0	0		0	0	0	0	0
211	1	42	321	-1	298	159	18.3	35	Dppp	351	17	0	0		0	0	0	0	0
212	1	130	20	-1	556	265	12.5	27	ABaraappapa	254	394	0	0		0	0	0	0	0
213	1	150	65	-1	485	419	12.5	33	ABplpaaaaa	325	-578	0	0		0	0	0	0	0
214	1	11	103	-1	445	263	13.4	32	MSpaapap	320	-49	0	0		0	0	0	0	0
215	1	7	75	-1	544	144	12.8	29	ABpraaaapa	119	0	0	0		0	0	0	0	0
216	1	49	200	-1	117	333	13.4	31	ABplappapp	261	0	0	0		0	0	0	0	0
217	1	21	32	-1	150	294	12.3	30	Capppa	14	0	0	0		0	0	0	0	0
218	1	185	294	-1	326	410	9.7	30	ABplppaapa	478	0	0	0		0	0	0	0	0
219	1	313	281	-1	268	198	23.3	33	Cpaaaa	321	636	0	0		0	0	0	0	0
220	1	57	51	-1	557	187	9.4	31	ABarappppa	290	-138	0	0		0	0	0	0	0
221	1	393	151	-1	401	164	21.4	30	ABprapaaaa	206	0	0	0		0	0	0	0	0
222	1	289	9	-1	302	248	15.4	33	Ealap	339	-517	0	0		0	0	0	0	0
223	1	287	280	-1	368	421	22.5	33	ABplaappap	304	500	0	0		0	0	0	0	0
224	1	210	61	-1	247	88	7.4	28	ABprpppaap	273	263	0	0		0	0	0	0	0
225	1	152	370	-1	429	376	13.8	28	MSapapap	252	37	0	0		0	0	0	0	0
226	1	328	124	-1	408	276	21.9	34	ABarpaappa	333	173	0	0		0	0	0	0	0
227	1	189	178	-1	327	132	12.7	30	Cppaaa	-266	0	0	0		0	0	0	0	0
228	1	224	393	-1	618	206	7.6	31	ABalaapaap	-101	0	0	0		0	0	0	0	0
229	1	9	12	-1	574	276	8.4	28	ABaraaapapa	280	260	0	0		0	0	0	0	0
230	1	76	137	-1	190	371	9.4	30	ABplpppaap	267	-565	0	0		0	0	0	0	0
231	1	98	153	-1	539	264	9.6	27	ABaraaapapp	225	368	0	0		0	0	0	0	0
232	1	8	162	-1	104	167	13.5	33	Cpapaa	300	-542	0	0		0	0	0	0	0
233	1	277	269	-1	530	446	11.2	32	ABalppaaap	281	-476	0	0		0	0	0	0	0
234	1	300	226	-1	361	393	7.9	30	ABplpapapa	289	123	0	0		0	0	0	0	0
235	1	135	35	-1	260	416	13.2	29	ABplppapap	365	0	0	0		0	0	0	0	0
236	1	271	297	-1	291	419	17.6	32	ABplaapppp	-97	0	0	0		0	0	0	0	0
237	1	367	19	-1	537	424	7.2	26	ABalpaapppp	211	870	0	0		0	0	0	0	0
238	1	24	245	-1	128	199	5.3	31	Cpppaa	308	541	0	0		0	0	0	0	0
239	1	282	148	-1	387	435	18.8	29	ABplaappaa	257	70	0	0		0	0	0	0	0
240	1	127	80	-1	284	348	5.7	28	ABplpapppp	273	586	0	0		0	0	0	0	0
241	1	390	241	-1	500	205	9.6	26	MSppaapa	131	0	0	0		0	0	0	0	0
242	1	350	379	-1	467	397	21.5	31	ABplaapapp	311	-517	0	0		0	0	0	0	0
243	1	61	358	-1	140	286	4.8	29	Cppppp	421	0	0	0		0	0	0	0	0
244	1	264	211	-1	548	197	13.8	28	ABpraaapaa	281	1079	0	0		0	0	0	0	0
245	1	133	340	-1	415	424	15.8	26	ABplpaapppa	201	546	0	0		0	0	0	0	0
246	1	344	375	-1	498	386	4.5	30	ABalpapaap	289	946	0	0		0	0	0	0	0
247	1	99	213	-1	374	276	8.2	28	MSaapapa	246	0	0	0		0	0	0	0	0
248	1	116	365	-1	77	244	8.3	31	Cpappv	-15	0	0	0		0	0	0	0	0
249	1	87	130	-1	338	87	9.4	31	ABprppappa	104	0	0	0		0	0	0	0	0
250	1	256	239	-1	382	302	7.2	27	MSaapaaap	193	124	0	0		0	0	0	0	0
251	1	114	111	-1	263	72	14.5	28	ABprappaap	-78	0	0	0		0	0	0	0	0
252	1	378	299	-1	168	311	4.4	30	ABplpppppp	269	100	0	0		0	0	0	0	0
253	1	318	360	-1	270	172	4.5	30	ABprpppppp	227	821	0	0		0	0	0	0	0
254	1	83	338	-1	364	305	23.2	29	ABarppaaaa	246	-677	0	0		0	0	0	0	0
255	1	64	390	-1	342	367	12.3	30	MSappapp	303	-172	0	0		0	0	0	0	0
256	1	385	231	324	445	324	14.6	31	MSaaapap	96	0	0	0		0	0	0	0	0
257	1	151	156	209	483	235	4.5	29	ABarapapap	461	0	0	0		0	0	0	0	0
258	1	310	121	-1	429	147	6.1	25	ABprpappapa	206	-459	0	0		0	0	0	0	0
259	1	373	283	-1	336	130	17.4	34	Dppa	308	0	0	0		0	0	0	0	0
260	1	26	246	-1	223	338	15.5	32	Cappaa	322	736	0	0		0	0	0	0	0
261	1	69	315	-1	180	356	17.7	32	ABplapappp	273	186	0	0		0	0	0	0	0
262	1	248	267	-1	294	145	23.4	34	ABarpppapp	338	403	0	0		0	0	0	0	0
263	1	380	71	-1	464	199	5.5	24	ABprpappaaa	108	0	0	0		0	0	0	0	0
264	1	66	381	-1	416	346	4.1	28	ABalpappapp	263	261	0	0		0	0	0	0	0
265	1	44	69	-1	296	79	10.2	32	ABprppappp	297	383	0	0		0	0	0	0	0
266	1	370	216	-1	343	417	14.9	26	ABplppaaaap	136	0	0	0		0	0	0	0	0
267	1	374	73	-1	241	166	15.8	35	Epraa	353	-411	0	0		0	0	0	0	0
268	1	209	279	-1	215	121	7.5	29	ABprapppap	379	0	0	0		0	0	0	0	0
269	1	338	364	-1	500	253	24.5	31	ABarpaapaap	310	187	0	0		0	0	0	0	0
270	1	177	63	-1	604	279	6.7	32	ABaraaaaap	254	0	0	0		0	0	0	0	0
271	1	273	98	-1	555	382	4.2	28	ABalpaaaap	287	353	0	0		0	0	0	0	0
272	1	70	287	-1	391	326	4.7	27	ABalpappppp	271	-1249	0	0		0	0	0	0	0
273	1	321	5	-1	645	303	11.4	32	ABalaaaarr	278	173	0	0		0	0	0	0	0
274	1	41	359	-1	461	296	19.6	31	MSpaaapa	311	84	0	0		0	0	0	0	0
275	1	107	138	-1	450	242	5.2	26	ABarapapppa	235	-773	0	0		0	0	0	0	0
276	1	50	250	-1	542	418	22.2	35	ABalapappp	279	123	0	0		0	0	0	0	0
277	1	366	322	-1	370	377	4.4	33	Nuc148_5_371_357p	328	195	0	0		0	0	0	0	0
278	1	263	332	-1	257	325	18.4	29	Dapap	244	-870	0	0		0	0	0	0	0
279	1	147	196	-1	587	412	9.2	29	ABalpaapppa	275	271	0	0		0	0	0	0	0
280	1	307	91	-1	415	332	12.0	24	MSaaappa	216	1214	0	0		0	0	0	0	0
281	1	74	142	-1	183	133	5.2	30	ABprappppp	300	1158	0	0		0	0	0	0	0
282	1	60	219	-1	621	309	10.4	30	ABaraaaapa	265	474	0	0		0	0	0	0	0
283	1	266	218	-1	261	395	20.2	31	ABplapaapp	106	0	0	0		0	0	0	0	0
284	1	79	29	-1	274	412	9.7	31	ABplppappa	272	-38	0	0		0	0	0	0	0
285	1	342	348	-1	436	196	19.3	27	MSppppap	-81	0	0	0		0	0	0	0	0
286	1	340	158	-1	163	371	15.1	30	ABplappapa	284	-335	0	0		0	0	0	0	0
287	1	359	354	-1	115	260	18.4	40	Caapa	-22	0	0	0		0	0	0	0	0
288	1	306	366	-1	287	84	22.0	38	ABarppppa	381	142	0	0		0	0	0	0	0
289	1	246	109	-1	517	137	20.7	28	ABpraappaa	-259	0	0	0		0	0	0	0	0
290	1	276	286	-1	189	167	12.1	34	Eprpa	341	-970	0	0		0	0	0	0	0
291	1	5	307	-1	231	158	22.9	35	Cpaaap	349	172	0	0		0	0	0	0	0
292	1	110	214	-1	537	339	15.2	28	MSaaapaaa	-168	0	0	0		0	0	0	0	0
293	1	133	76	-1	392	454	15.1	25	ABplpaapppp	-37	0	0	0		0	0	0	0	0
294	1	290	173	-1	241	320	12.1	32	Capapa	13	0	0	0		0	0	0	0	0
295	1	86	289	-1	306	359	11.9	30	MSaapppa	300	511	0	0		0	0	0	0	0
296	1	278	333	-1	292	231	22.5	33	ABarppaapp	325	638	0	0		0	0	0	0	0
297	1	143	119	285	334	329	23.1	35	ABplapaaaa	341	905	0	0		0	0	0	0	0
298	1	105	101	-1	622	215	10.5	36	ABalaappap	365	-1370	0	0		0	0	0	0	0
299	1	397	237	-1	457	375	10.6	28	MSapapaa	-7	0	0	0		0	0	0	0	0
300	1	265	139	-1	235	346	23.7	31	ABplapapaa	314	527	0	0		0	0	0	0	0
301	1	173	274	-1	573	235	21.8	29	ABalappppp	246	-939	0	0		0	0	0	0	0
302	1	294	352	-1	244	390	16.5	30	ABplappaaa	300	-209	0	0		0	0	0	0	0
303	0	399	-1	-1	645	242	9.9	21		-222	0	0	0		0	0	0	0	0
304	1	364	134	-1	246	291	18.5	34	Dapp	341	-290	0	0		0	0	0	0	0
305	1	100	110	-1	476	401	18.5	32	ABalppppap	312	639	0	0		0	0	0	0	0
306	1	125	262	-1	481	325	14.0	28	MSaaapaap	251	106	0	0		0	0	0	0	0
307	1	119	350	-1	609	407	11.6	32	ABalaaaala	250	514	0	0		0	0	0	0	0
308	1	167	49	-1	228	346	6.2	29	ABplppppap	246	-187	0	0		0	0	0	0	0
309	1	392	259	-1	391	168	7.1	30	ABprpapppa	43	0	0	0		0	0	0	0	0
310	1	163	293	-1	117	279	7.1	30	Cppppa	329	0	0	0		0	0	0	0	0
311	1	22	383	-1	452	273	7.6	24	ABarapaappp	212	-503	0	0		0	0	0	0	0
312	1	197	127	-1	422	380	24.3	31	ABplaaapap	295	-165	0	0		0	0	0	0	0
313	1	73	169	-1	545	340	5.2	28	ABalpaaapa	405	0	0	0		0	0	0	0	0
314	1	217	242	-1	503	129	12.8	30	ABprpaaapp	247	116	0	0		0	0	0	0	0
315	1	190	40	-1	490	354	17.8	27	MSapappa	266	0	0	0		0	0	0	0	0
316	1	360	131	-1	400	200	19.9	28	MSpppppa	284	821	0	0		0	0	0	0	0
317	1	369	229	-1	246	112	4.3	27	ABprpppapaa	429	0	0	0		0	0	0	0	0
318	1	82	172	-1	433	318	7.2	27	MSaapaaaa	209	-545	0	0		0	0	0	0	0
319	1	386	404	-1	589	392	16.6	29	ABalapaaap	229	-98	0	0		0	0	0	0	0
320	1	251	330	-1	350	300	20.1	31	MSappppa	317	-696	0	0		0	0	0	0	0
321	1	327	43	-1	405	312	14.5	28	MSaaappp	67	0	0	0		0	0	0	0	0
322	1	381	401	-1	292	90	8.2	33	ABprpppaaa	270	893	0	0		0	0	0	0	0
323	1	334	374	-1	360	162	16.1	30	Dpap	297	639	0	0		0	0	0	0	0
324	1	391	316	-1	392	357	23.3	31	Nuc147_26_416_371	298	-496	0	0		0	0	0	0	0
325	1	161	238	-1	580	319	23.4	30	ABarpaaaaar	277	424	0	0		0	0	0	0	0
326	1	222	312	-1	414	432	11.4	31	ABplpaaapp	157	0	0	0		0	0	0	0	0
327	1	183	255	-1	377	199	17.3	28	Nuc152_16_399_208	277	396	0	0		0	0	0	0	0
328	1	131	203	-1	537	269	6.4	29	ABarapaapa	394	0	0	0		0	0	0	0	0
329	1	180	167	-1	149	225	10.6	35	Eplpp	352	1173	0	0		0	0	0	0	0
330	1	241	303	-1	560	330	18.8	28	MSaaaaapp	271	-518	0	0		0	0	0	0	0
331	1	129	192	-1	409	162	17.1	32	Dpaa	322	967	0	0		0	0	0	0	0
332	1	182	264	-1	240	139	10.9	31	Cppapa	295	268	0	0		0	0	0	0	0
333	1	35	52	-1	231	281	23.6	33	ABarppapap	327	72	0	0		0	0	0	0	0
334	1	113	179	-1	309	359	17.1	29	Dapaa	281	1065	0	0		0	0	0	0	0
335	1	92	384	-1	190	234	13.2	34	Eplap	323	1421	0	0		0	0	0	0	0
336	1	358	313	-1	475	356	7.6	26	ABalpapappa	206	134	0	0		0	0	0	0	0
337	1	139	188	-1	508	416	23.8	35	ABplaapaap	322	815	0	0		0	0	0	0	0
338	1	235	2	-1	152	173	8.3	35	Eprpp	352	-729	0	0		0	0	0	0	0
339	1	326	184	-1	417	375	17.8	28	ABalppppppa	244	-222	0	0		0	0	0	0	0
340	1	240	363	-1	432	204	11.8	29	MSpppaaa	282	283	0	0		0	0	0	0	0
341	1	345	256	-1	493	189	4.5	28	ABarappaap	254	-121	0	0		0	0	0	0	0
342	1	221	389	-1	198	74	17.4	30	ABprapapap	-41	0	0	0		0	0	0	0	0
343	1	295	1	-1	196	229	23.1	37	Caaaa	-14	0	0	0		0	0	0	0	0
344	1	375	232	-1	133	235	21.5	40	Caaap	402	-41	0	0		0	0	0	0	0
345	1	219	84	-1	455	248	22.7	30	ABarpaapap	300	137	0	0		0	0	0	0	0
346	1	213	108	-1	316	361	5.5	29	ABplpapppa	476	0	0	0		0	0	0	0	0
347	1	363	388	-1	339	229	10.5	32	Earpa	315	-420	0	0		0	0	0	0	0
348	1	178	42	-1	278	142	10.3	31	Cppaap	310	1276	0	0		0	0	0	0	0
349	1	258	177	-1	475	234	18.3	27	MSppappp	272	365	0	0		0	0	0	0	0
350	1	332	249	-1	470	378	24.3	29	ABplaaapaa	244	141	0	0		0	0	0	0	0
351	1	170	288	-1	544	217	5.0	28	ABarapaaap	224	912	0	0		0	0	0	0	0
352	1	102	309	-1	147	318	17.3	31	ABarppappp	-131	0	0	0		0	0	0	0	0
353	1	160	317	-1	607	258	5.4	33	ABaraaappa	236	268	0	0		0	0	0	0	0
354	1	365	155	-1	578	309	7.1	25	ABaraaapaap	185	1071	0	0		0	0	0	0	0
355	1	234	37	-1	276	206	11.5	33	Earpp	60	0	0	0		0	0	0	0	0
356	1	362	329	-1	495	353	11.3	28	MSapaaap	266	734	0	0		0	0	0	0	0
357	1	354	328	-1	278	158	7.2	29	ABprpppppa	273	896	0	0		0	0	0	0	0
358	1	195	343	-1	186	294	14.3	31	Cappap	261	922	0	0		0	0	0	0	0
359	1	339	398	-1	409	156	12.8	27	MSpppapp	274	134	0	0		0	0	0	0	0
360	1	168	252	-1	302	391	21.5	29	ABplapaapa	289	-488	0	0		0	0	0	0	0
361	1	316	278	-1	422	421	21.4	31	ABalppppppp	309	753	0	0		0	0	0	0	0
362	1	297	362	-1	371	354	7.1	24	Nuc148_5_371_357a	216	422	0	0		0	0	0	0	0
363	1	89	346	-1	588	293	20.4	28	ABalapppap	334	0	0	0		0	0	0	0	0
364	1	212	23	-1	356	322	4.3	25	MSaappaa	244	489	0	0		0	0	0	0	0
365	1	80	230	-1	416	160	24.4	29	ABarpapppp	262	-604	0	0		0	0	0	0	0
366	1	275	207	-1	200	329	4.6	26	ABplpppapap	230	106	0	0		0	0	0	0	0
367	1	30	385	-1	574	265	26.0	35	ABarpapaaa	458	0	0	0		0	0	0	0	0
368	1	202	247	-1	545	166	6.4	30	ABarapppap	78	0	0	0		0	0	0	0	0
369	1	230	3	-1	202	105	22.8	34	ABarpppppa	336	654	0	0		0	0	0	0	0
370	1	165	301	-1	391	401	18.5	29	ABplpaappa	268	743	0	0		0	0	0	0	0
371	1	242	339	-1	496	336	5.2	26	ABalpappaap	193	-602	0	0		0	0	0	0	0
372	1	303	349	-1	239	150	4.5	27	ABprpppapap	265	-484	0	0		0	0	0	0	0
373	1	304	351	-1	498	291	24.1	30	ABarpaaapa	285	-353	0	0		0	0	0	0	0
374	1	253	251	-1	406	300	10.3	28	MSaapaapa	128	0	0	0		0	0	0	0	0
375	1	352	174	403	186	332	23.6	34	ABplapapap	340	887	0	0		0	0	0	0	0
376	1	72	406	-1	630	232	7.8	22	ABalaapaaa	244	0	0	0		0	0	0	0	0
377	1	220	336	-1	470	198	17.2	29	ABprpaapaa	249	168	0	0		0	0	0	0	0
378	1	257	235	-1	436	343	6.3	27	ABalpapappp	194	395	0	0		0	0	0	0	0
379	1	158	212	-1	287	251	10.7	34	Ealpp	343	-445	0	0		0	0	0	0	0
380	1	12	116	-1	324	74	12.4	32	ABprppapap	290	-57	0	0		0	0	0	0	0
381	1	175	157	-1	144	360	10.8	29	ABplappppa	550	0	0	0		0	0	0	0	0
382	1	247	87	-1	475	326	24.4	33	ABplaaaapap	326	-164	0	0		0	0	0	0	0
383	1	200	149	-1	465	125	20.4	31	ABpraappap	312	-115	0	0		0	0	0	0	0
384	1	348	291	-1	317	292	10.6	31	Ealpa	300	21	0	0		0	0	0	0	0
385	1	228	284	-1	172	160	24.4	34	Cpaapa	291	0	0	0		0	0	0	0	0
386	1	322	136	-1	619	322	7.6	24	ABaraaapaaa	206	473	0	0		0	0	0	0	0
387	1	191	311	-1	449	291	4.3	28	ABalpappppa	278	-715	0	0		0	0	0	0	0
388	1	109	159	-1	237	183	7.4	29	Cppapp	296	-282	0	0		0	0	0	0	0
389	1	75	210	-1	197	364	6.0	23	ABplpppapaa	219	120	0	0		0	0	0	0	0
390	1	229	387	-1	472	301	10.8	28	ABaraapapap	255	-170	0	0		0	0	0	0	0
391	1	243	355	-1	386	126	7.2	30	ABprpapapp	248	-269	0	0		0	0	0	0	0
392	1	330	290	-1	553	259	21.9	30	ABarpapaapa	255	-333	0	0		0	0	0	0	0
393	1	353	400	-1	548	320	24.6	27	ABarpaaaaal	92	0	0	0		0	0	0	0	0
394	1	27	83	-1	584	246	10.9	28	MSppaaaa	253	0	0	0		0	0	0	0	0
395	1	299	260	-1	499	449	16.2	34	ABalpppapa	396	0	0	0		0	0	0	0	0
396	1	192	85	-1	520	233	17.5	27	MSppappa	-19	0	0	0		0	0	0	0	0
397	1	400	373	-1	455	198	11.0	23	MSppaapp	257	0	0	0		0	0	0	0	0
398	1	141	72	-1	599	341	10.6	26	ABalpaapaaa	131	0	0	0		0	0	0	0	0
399	1	169	7	-1	346	135	22.3	28	ABarpppapap	282	150	0	0		0	0	0	0	0
400	1	296	143	-1	436	369	6.4	25	ABalpapapap	363	0	0	0		0	0	0	0	0
401	1	319	114	-1	519	168	19.5	35	ABpraaappp	115	0	0	0		0	0	0	0	0
402	1	351	201	-1	532	449	14.5	27	ABalpppaaa	216	0	0	0		0	0	0	0	0
403	1	341	397	-1	436	102	14.3	23	Nuc155_15_425_106	66	0	0	0		0	0	0	0	0
404	1	355	325	-1	388	242	15.4	33	Nuc152_16_406_252	331	-661	0	0		0	0	0	0	0
