# Supplementary material for: The AP-2 Transcription Factor APTF-2 Is Required for Neuroblast and Epidermal Morphogenesis in Caenorhabditis elegans Embryogenesis
Source: PLoS Genet. 2016 May 13;12(5):e1006048. doi: 10.1371/journal.pgen.1006048 (PMC4866721; doi:10.1371/journal.pgen.1006048)
Supplement: S6 Text — (ZIP) [file pgen.1006048.s034.zip › nuclei/t159-nuclei]

1	1	343	366	-1	194	226	23.1	38	Caaaa	388	222	0	0		0	0	0	0	0
2	1	338	278	-1	154	173	8.2	35	Eprpp	344	79	0	0		0	0	0	0	0
3	1	369	159	-1	207	109	22.9	34	ABarpppppa	317	325	0	0		0	0	0	0	0
4	1	87	359	-1	564	349	9.4	28	ABalpaapapa	429	0	0	0		0	0	0	0	0
5	1	273	241	-1	645	303	11.7	32	ABalaaaarr	246	1114	0	0		0	0	0	0	0
6	1	143	95	-1	487	253	14.3	28	MSpaapaa	146	0	0	0		0	0	0	0	0
7	1	399	336	-1	347	139	22.3	28	ABarpppapap	253	660	0	0		0	0	0	0	0
8	1	41	171	-1	431	253	5.5	25	MSpapaaaa	201	158	0	0		0	0	0	0	0
9	1	222	107	-1	299	252	15.4	34	Ealap	336	208	0	0		0	0	0	0	0
10	1	84	236	-1	595	174	16.4	29	ABpraaaaap	74	0	0	0		0	0	0	0	0
11	1	65	235	-1	356	110	7.2	27	ABprppaapp	112	0	0	0		0	0	0	0	0
12	1	229	390	-1	574	275	8.5	28	ABaraaapapa	270	213	0	0		0	0	0	0	0
13	1	119	350	-1	435	164	15.2	25	MSpppapa	212	430	0	0		0	0	0	0	0
14	1	72	4	-1	565	428	18.4	30	ABalapaapp	271	669	0	0		0	0	0	0	0
15	1	93	108	-1	316	432	13.3	31	ABplppapaa	-126	0	0	0		0	0	0	0	0
16	1	69	393	415	522	322	19.4	32	MSaaaapa	105	0	0	0		0	0	0	0	0
17	1	196	391	-1	86	196	10.3	32	Cpappd	290	296	0	0		0	0	0	0	0
18	1	115	173	-1	651	303	15.1	29	ABalaaappl	43	0	0	0		0	0	0	0	0
19	1	237	86	-1	541	424	6.9	26	ABalpaapppp	250	571	0	0		0	0	0	0	0
20	1	212	282	-1	553	265	12.9	26	ABaraappapa	237	89	0	0		0	0	0	0	0
21	1	74	121	-1	632	201	14.3	32	ABalaapapp	-91	0	0	0		0	0	0	0	0
22	1	16	394	-1	489	374	7.1	26	ABalpapapaa	166	0	0	0		0	0	0	0	0
23	1	364	334	-1	353	321	4.2	25	MSaappaa	216	754	0	0		0	0	0	0	0
24	1	113	175	-1	408	399	8.7	29	ABplpapaaa	286	1017	0	0		0	0	0	0	0
25	1	35	376	-1	529	251	5.2	30	ABarapapaa	68	0	0	0		0	0	0	0	0
26	1	79	106	-1	426	126	8.7	31	ABprpapapa	277	-859	0	0		0	0	0	0	0
27	1	37	233	-1	533	319	8.2	29	ABalpaapapp	263	766	0	0		0	0	0	0	0
28	1	104	145	-1	162	335	9.5	29	ABplapppap	190	0	0	0		0	0	0	0	0
29	1	284	154	-1	276	415	10.0	32	ABplppappa	296	286	0	0		0	0	0	0	0
30	1	26	58	-1	375	241	6.3	27	MSpapapa	249	0	0	0		0	0	0	0	0
31	1	182	50	-1	210	97	11.7	30	ABprapappp	273	407	0	0		0	0	0	0	0
32	1	217	340	-1	151	294	12.3	30	Capppa	307	317	0	0		0	0	0	0	0
33	1	54	256	-1	604	234	13.4	30	ABalaapppa	299	301	0	0		0	0	0	0	0
34	1	109	93	-1	340	71	15.5	30	ABprapaapp	299	216	0	0		0	0	0	0	0
35	1	235	328	-1	258	415	13.4	30	ABplppapap	140	0	0	0		0	0	0	0	0
36	1	172	292	-1	386	419	14.7	25	ABplppaaaaa	209	178	0	0		0	0	0	0	0
37	1	355	137	-1	275	207	11.7	33	Earpp	331	123	0	0		0	0	0	0	0
38	1	116	164	-1	515	365	7.5	25	ABalpappaaa	35	0	0	0		0	0	0	0	0
39	1	24	42	-1	373	139	11.3	30	MSpapppa	376	0	0	0		0	0	0	0	0
40	1	315	403	-1	492	359	18.0	25	MSapappa	258	-757	0	0		0	0	0	0	0
41	1	155	207	-1	599	207	21.5	34	ABpraapaap	263	0	0	0		0	0	0	0	0
42	1	348	234	-1	282	141	10.7	32	Cppaap	316	635	0	0		0	0	0	0	0
43	1	321	296	-1	398	309	14.5	29	MSaaappp	114	0	0	0		0	0	0	0	0
44	1	6	74	-1	511	191	15.2	30	ABpraaapap	266	-442	0	0		0	0	0	0	0
45	1	95	251	-1	312	314	5.9	27	MSaappap	235	-18	0	0		0	0	0	0	0
46	1	40	33	-1	522	187	11.4	30	ABprpaaaaaa	304	-518	0	0		0	0	0	0	0
47	1	4	2	-1	382	77	15.9	31	ABpraapppp	110	0	0	0		0	0	0	0	0
48	1	189	245	-1	635	269	17.0	30	ABalappap	275	965	0	0		0	0	0	0	0
49	1	308	265	-1	225	352	6.2	28	ABplppppap	280	382	0	0		0	0	0	0	0
50	1	42	83	-1	341	268	23.4	34	ABarppaaap	311	724	0	0		0	0	0	0	0
51	1	220	191	-1	562	189	9.5	30	ABarappppa	254	0	0	0		0	0	0	0	0
52	1	333	239	-1	235	284	23.4	33	ABarppapap	326	946	0	0		0	0	0	0	0
53	1	57	337	-1	522	223	9.8	27	MSppapaa	318	0	0	0		0	0	0	0	0
54	1	133	287	-1	322	393	6.8	29	ABplpapapp	269	91	0	0		0	0	0	0	0
55	1	131	152	-1	572	248	5.7	26	ABarapaaaa	264	0	0	0		0	0	0	0	0
56	1	56	48	-1	111	245	5.5	30	Cpppap	272	1248	0	0		0	0	0	0	0
57	1	101	242	-1	439	109	18.3	33	ABpraapppa	284	447	0	0		0	0	0	0	0
58	1	49	304	-1	541	394	17.8	28	ABalapappa	428	0	0	0		0	0	0	0	0
59	1	144	150	-1	487	121	16.3	31	ABprpaappp	49	0	0	0		0	0	0	0	0
60	1	67	332	-1	289	397	8.3	33	ABplppaapp	280	-411	0	0		0	0	0	0	0
61	1	224	379	-1	249	89	7.1	28	ABprpppaap	145	0	0	0		0	0	0	0	0
62	1	52	392	-1	466	326	18.2	30	MSaaaapp	286	450	0	0		0	0	0	0	0
63	1	270	64	-1	604	278	7.1	31	ABaraaaaap	139	0	0	0		0	0	0	0	0
64	1	188	54	-1	354	278	11.5	27	MSaapaapp	247	403	0	0		0	0	0	0	0
65	1	213	15	-1	488	421	12.4	32	ABplpaaaaa	330	790	0	0		0	0	0	0	0
66	1	210	204	-1	574	372	6.7	27	ABalpaaaaa	240	106	0	0		0	0	0	0	0
67	1	97	222	-1	562	313	10.5	26	ABaraapaapa	357	0	0	0		0	0	0	0	0
68	1	10	320	-1	417	393	4.7	26	ABplpappaa	39	0	0	0		0	0	0	0	0
69	1	265	38	-1	296	80	10.4	32	ABprppappp	323	-213	0	0		0	0	0	0	0
70	1	207	65	-1	240	93	10.5	29	ABprapppaa	193	0	0	0		0	0	0	0	0
71	1	263	101	-1	461	204	5.4	24	ABprpappaaa	190	-209	0	0		0	0	0	0	0
72	1	398	61	-1	602	337	10.4	26	ABalpaapaaa	213	1675	0	0		0	0	0	0	0
73	1	267	331	-1	240	172	16.0	35	Epraa	351	201	0	0		0	0	0	0	0
74	1	19	20	-1	196	74	13.9	29	ABprapappa	285	1268	0	0		0	0	0	0	0
75	1	215	271	-1	545	146	12.8	29	ABpraaaapa	470	0	0	0		0	0	0	0	0
76	1	293	174	-1	388	454	15.4	27	ABplpaapppp	199	277	0	0		0	0	0	0	0
77	1	107	139	-1	581	360	20.8	31	ABalapapap	314	96	0	0		0	0	0	0	0
78	1	140	217	-1	632	341	19.3	26	Nuc148_21_627_349	181	198	0	0		0	0	0	0	0
79	1	200	72	-1	253	372	5.5	27	ABplppppaa	271	-50	0	0		0	0	0	0	0
80	1	240	325	-1	283	350	5.6	29	ABplpapppp	-147	0	0	0		0	0	0	0	0
81	1	38	397	-1	528	442	18.3	31	ABalpppaap	-157	0	0	0		0	0	0	0	0
82	1	153	87	-1	591	402	18.6	34	ABalapaapa	162	0	0	0		0	0	0	0	0
83	1	394	105	-1	584	244	10.8	28	MSppaaaa	178	570	0	0		0	0	0	0	0
84	1	345	114	-1	452	249	23.4	33	ABarpaapap	333	748	0	0		0	0	0	0	0
85	1	396	371	-1	519	235	17.9	26	MSppappa	255	337	0	0		0	0	0	0	0
86	1	195	210	-1	499	151	16.5	30	ABprpaapap	19	0	0	0		0	0	0	0	0
87	1	382	140	-1	469	328	23.7	32	ABplaaaapap	325	385	0	0		0	0	0	0	0
88	1	55	102	-1	380	204	6.5	31	MSpapapp	257	0	0	0		0	0	0	0	0
89	1	17	43	-1	438	265	9.6	29	ABaraapppp	107	0	0	0		0	0	0	0	0
90	1	160	224	-1	384	151	4.6	26	ABprpappapp	145	0	0	0		0	0	0	0	0
91	1	280	339	-1	416	334	12.0	24	MSaaappa	198	-985	0	0		0	0	0	0	0
92	1	190	284	-1	480	159	5.5	31	ABarappapa	310	-262	0	0		0	0	0	0	0
93	1	68	60	-1	471	316	6.5	28	ABalpapppa	94	0	0	0		0	0	0	0	0
94	1	146	13	382	553	200	20.4	30	ABpraapapp	305	353	0	0		0	0	0	0	0
95	1	94	157	-1	416	206	6.0	27	ABarapapppp	273	220	0	0		0	0	0	0	0
96	1	59	118	-1	237	352	10.3	29	Capaap	270	28	0	0		0	0	0	0	0
97	1	120	312	-1	517	303	4.5	29	ABalpaaapp	-193	0	0	0		0	0	0	0	0
98	1	271	252	-1	550	382	4.3	28	ABalpaaaap	38	0	0	0		0	0	0	0	0
99	1	90	10	-1	371	447	11.6	32	ABplpaaaap	340	0	0	0		0	0	0	0	0
100	1	110	206	-1	459	211	23.3	31	ABarpapapp	287	-147	0	0		0	0	0	0	0
101	1	298	300	-1	623	219	10.5	35	ABalaappap	338	565	0	0		0	0	0	0	0
102	1	176	18	-1	469	176	22.9	29	ABarpapppa	268	101	0	0		0	0	0	0	0
103	1	214	335	-1	444	266	13.5	32	MSpaapap	112	0	0	0		0	0	0	0	0
104	1	98	267	-1	610	329	13.5	29	MSaaaaaar	119	0	0	0		0	0	0	0	0
105	1	157	24	-1	606	349	18.1	31	MSaaaaaal	283	-1182	0	0		0	0	0	0	0
106	1	23	237	-1	327	210	4.8	37	MSpappa	296	376	0	0		0	0	0	0	0
107	1	62	346	-1	490	432	17.0	25	ABalpppappa	211	328	0	0		0	0	0	0	0
108	1	346	84	-1	317	361	5.5	29	ABplpapppa	296	391	0	0		0	0	0	0	0
109	1	289	45	-1	515	136	21.2	32	ABpraappaa	-136	0	0	0		0	0	0	0	0
110	1	305	162	-1	477	401	18.5	34	ABalppppap	329	437	0	0		0	0	0	0	0
111	1	251	113	-1	261	76	14.5	29	ABprappaap	293	-586	0	0		0	0	0	0	0
112	1	103	283	-1	495	276	6.0	26	ABarapaappa	84	0	0	0		0	0	0	0	0
113	1	127	21	-1	551	144	16.2	33	ABpraaaapp	-36	0	0	0		0	0	0	0	0
114	1	401	202	-1	527	167	19.8	37	ABpraaappp	-532	0	0	0		0	0	0	0	0
115	1	185	3	-1	588	400	5.9	32	ABalpaappa	274	699	0	0		0	0	0	0	0
116	1	380	298	-1	327	73	12.4	32	ABprppapap	281	570	0	0		0	0	0	0	0
117	1	148	30	153	502	362	22.5	32	ABplaaaaap	236	-175	0	0		0	0	0	0	0
118	1	166	151	-1	581	420	12.5	30	ABalaaaalp	268	203	0	0		0	0	0	0	0
119	1	297	309	-1	328	332	21.5	30	ABplapaaaaa	250	-113	0	0		0	0	0	0	0
120	1	126	111	-1	542	295	16.2	27	MSpaaaapa	199	0	0	0		0	0	0	0	0
121	1	258	384	-1	434	145	6.2	26	ABprpappapa	136	0	0	0		0	0	0	0	0
122	1	125	37	-1	584	189	7.4	30	ABarapppaa	178	0	0	0		0	0	0	0	0
123	1	27	133	-1	307	148	5.6	29	ABprpapppp	272	-116	0	0		0	0	0	0	0
124	1	226	348	-1	406	278	21.9	32	ABarpaappa	320	-446	0	0		0	0	0	0	0
125	1	48	372	-1	575	194	16.6	32	ABpraapapa	260	217	0	0		0	0	0	0	0
126	1	82	212	-1	475	167	18.6	29	ABprpaappa	286	9	0	0		0	0	0	0	0
127	1	312	358	-1	425	381	24.3	31	ABplaaapap	139	0	0	0		0	0	0	0	0
128	1	134	110	-1	497	165	12.2	29	ABprpaaaaap	261	-262	0	0		0	0	0	0	0
129	1	14	29	-1	441	306	10.7	29	ABaraapapp	169	0	0	0		0	0	0	0	0
130	1	249	73	-1	338	89	9.4	29	ABprppappa	-428	0	0	0		0	0	0	0	0
131	1	316	226	-1	404	200	19.9	27	MSpppppa	261	-298	0	0		0	0	0	0	0
132	1	89	125	-1	390	131	23.5	31	ABarpppaaa	315	164	0	0		0	0	0	0	0
133	1	135	109	-1	458	175	16.1	29	MSppppaa	251	124	0	0		0	0	0	0	0
134	1	304	315	-1	244	289	19.1	36	Dapp	361	693	0	0		0	0	0	0	0
135	1	177	127	-1	526	308	11.8	28	ABaraapaapp	76	0	0	0		0	0	0	0	0
136	1	386	181	-1	621	317	7.4	24	ABaraaapaaa	200	161	0	0		0	0	0	0	0
137	1	230	143	-1	191	374	9.1	39	ABplpppaap	328	0	0	0		0	0	0	0	0
138	1	275	103	-1	453	241	5.5	29	ABarapapppa	172	0	0	0		0	0	0	0	0
139	1	300	141	-1	236	349	23.7	32	ABplapapaa	320	-712	0	0		0	0	0	0	0
140	1	28	19	-1	600	349	7.4	29	ABaraaaaaa	458	0	0	0		0	0	0	0	0
141	1	64	321	-1	491	418	9.7	33	ABalppappa	333	-108	0	0		0	0	0	0	0
142	1	281	322	-1	182	133	5.2	31	ABprappppp	-92	0	0	0		0	0	0	0	0
143	1	400	344	-1	435	372	6.5	26	ABalpapapap	-153	0	0	0		0	0	0	0	0
144	1	121	5	-1	369	414	11.1	30	ABplpapaap	259	57	0	0		0	0	0	0	0
145	1	105	67	-1	474	289	15.8	27	MSpaaappa	260	-845	0	0		0	0	0	0	0
146	1	85	277	-1	352	182	20.4	31	MSpppppp	317	171	0	0		0	0	0	0	0
147	1	25	257	-1	400	352	16.7	28	MSapppaa	178	0	0	0		0	0	0	0	0
148	1	239	57	-1	390	437	18.9	30	ABplaappaa	234	710	0	0		0	0	0	0	0
149	1	383	182	-1	466	124	20.3	31	ABpraappap	166	0	0	0		0	0	0	0	0
150	1	198	200	-1	130	331	7.5	29	ABplappppp	2	0	0	0		0	0	0	0	0
151	1	221	156	-1	403	164	21.4	31	ABprapaaaa	317	-303	0	0		0	0	0	0	0
152	1	132	186	-1	532	279	19.8	31	MSpaaaaa	-356	0	0	0		0	0	0	0	0
153	1	231	319	-1	538	266	10.1	27	ABaraaapapp	87	0	0	0		0	0	0	0	0
154	1	180	314	-1	548	232	12.3	26	MSppaaap	128	1552	0	0		0	0	0	0	0
155	1	354	120	-1	579	310	6.6	26	ABaraaapaap	120	0	0	0		0	0	0	0	0
156	1	257	354	-1	502	235	5.0	24	ABarapapapa	181	-144	0	0		0	0	0	0	0
157	1	381	52	-1	144	362	10.8	28	ABplappppa	573	0	0	0		0	0	0	0	0
158	1	286	138	-1	164	372	15.2	29	ABplappapa	216	0	0	0		0	0	0	0	0
159	1	388	306	-1	238	180	7.5	29	Cppapp	194	0	0	0		0	0	0	0	0
160	1	158	261	-1	617	321	16.9	24	ABalappaaa	219	401	0	0		0	0	0	0	0
161	1	58	80	-1	230	390	8.6	30	ABplpppaaa	-16	0	0	0		0	0	0	0	0
162	1	232	119	-1	105	168	13.5	31	Cpapaa	301	1305	0	0		0	0	0	0	0
163	1	123	369	-1	160	100	16.2	30	ABarpppppp	309	217	0	0		0	0	0	0	0
164	1	20	270	-1	348	138	24.6	35	ABarpppapaa	356	-178	0	0		0	0	0	0	0
165	1	76	262	-1	518	265	13.5	29	ABaraappapp	230	1019	0	0		0	0	0	0	0
166	1	99	353	-1	161	102	11.1	29	ABprappapp	121	0	0	0		0	0	0	0	0
167	1	329	380	-1	152	227	10.4	34	Eplpp	340	-313	0	0		0	0	0	0	0
168	1	5	40	-1	438	431	12.5	30	ABplpaaapa	273	-184	0	0		0	0	0	0	0
169	1	313	349	-1	544	340	5.5	28	ABalpaaapa	131	0	0	0		0	0	0	0	0
170	1	161	364	-1	540	356	24.7	31	ABplaaaaaa	272	-859	0	0		0	0	0	0	0
171	1	174	295	-1	419	286	17.3	29	MSpaaappp	432	0	0	0		0	0	0	0	0
172	1	318	81	-1	430	315	6.7	27	MSaapaaaa	75	0	0	0		0	0	0	0	0
173	1	294	238	-1	236	324	12.0	32	Capapa	279	-631	0	0		0	0	0	0	0
174	1	375	398	-1	188	332	22.4	32	ABplapapapa	283	1032	0	0		0	0	0	0	0
175	1	32	183	-1	346	292	5.5	29	MSaapapp	97	0	0	0		0	0	0	0	0
176	1	9	163	-1	459	453	18.6	29	ABalpppappp	237	-407	0	0		0	0	0	0	0
177	1	349	220	-1	469	236	18.0	25	MSppappp	216	391	0	0		0	0	0	0	0
178	1	227	240	-1	330	135	12.7	30	Cppaaa	82	0	0	0		0	0	0	0	0
179	1	334	286	-1	312	360	16.9	30	Dapaa	297	-212	0	0		0	0	0	0	0
180	1	202	387	-1	511	178	23.4	34	ABarpappap	329	84	0	0		0	0	0	0	0
181	1	208	11	-1	586	219	4.8	30	ABaraaappp	301	200	0	0		0	0	0	0	0
182	1	137	179	-1	227	400	11.2	30	ABplppappp	280	0	0	0		0	0	0	0	0
183	1	173	365	-1	396	361	13.7	26	MSappapa	234	542	0	0		0	0	0	0	0
184	1	339	285	-1	421	373	17.1	29	ABalppppppa	269	-278	0	0		0	0	0	0	0
185	1	100	338	-1	528	196	5.2	29	ABarappaaa	255	262	0	0		0	0	0	0	0
186	1	31	268	-1	278	115	6.2	30	ABprppppap	264	306	0	0		0	0	0	0	0
187	1	92	280	-1	134	140	22.5	34	Cpaapp	327	653	0	0		0	0	0	0	0
188	1	337	132	-1	504	422	23.7	34	ABplaapaap	315	472	0	0		0	0	0	0	0
189	1	203	223	-1	477	210	12.8	28	MSppapap	228	296	0	0		0	0	0	0	0
190	1	12	216	-1	511	300	8.6	26	ABaraapapaa	-181	0	0	0		0	0	0	0	0
191	1	15	219	-1	487	444	20.6	31	ABplaapapa	278	978	0	0		0	0	0	0	0
192	1	331	404	-1	412	159	17.1	31	Dpaa	272	609	0	0		0	0	0	0	0
193	1	138	170	-1	509	393	15.2	30	ABalppppaa	209	0	0	0		0	0	0	0	0
194	1	159	190	-1	558	444	11.9	25	Nuc150_13_550_424	250	-347	0	0		0	0	0	0	0
195	1	170	185	-1	187	311	7.6	33	Capppp	267	-399	0	0		0	0	0	0	0
196	1	279	34	-1	589	413	8.7	28	ABalpaapppa	287	0	0	0		0	0	0	0	0
197	1	171	362	383	591	300	11.1	31	ABaraapaaa	141	0	0	0		0	0	0	0	0
198	1	70	169	-1	562	382	24.3	34	ABplaapaaa	317	-324	0	0		0	0	0	0	0
199	1	34	97	-1	633	242	20.1	32	Nuc121_20_611_255	306	-77	0	0		0	0	0	0	0
200	1	216	76	-1	114	334	13.5	30	ABplappapp	299	-1050	0	0		0	0	0	0	0
201	1	402	92	-1	540	443	14.5	32	ABalpppaaa	294	434	0	0		0	0	0	0	0
202	1	47	172	-1	613	373	16.0	28	ABalapaaaa	291	0	0	0		0	0	0	0	0
203	1	328	91	-1	539	269	6.7	30	ABarapaapa	240	707	0	0		0	0	0	0	0
204	1	141	96	-1	175	333	12.6	28	ABplapppaa	506	0	0	0		0	0	0	0	0
205	1	13	184	-1	643	345	14.2	28	ABalaaapar	95	0	0	0		0	0	0	0	0
206	1	183	131	-1	546	384	12.2	28	MSapaaaa	247	628	0	0		0	0	0	0	0
207	1	366	165	-1	199	329	4.6	25	ABplpppapap	248	317	0	0		0	0	0	0	0
208	1	117	98	-1	630	394	13.1	31	ABalaaapal	199	0	0	0		0	0	0	0	0
209	1	257	329	-1	471	237	4.2	24	ABarapapapp	179	-154	0	0		0	0	0	0	0
210	1	389	264	-1	197	365	5.8	24	ABplpppapaa	245	0	0	0		0	0	0	0	0
211	1	244	213	-1	548	197	13.8	28	ABpraaapaa	-340	0	0	0		0	0	0	0	0
212	1	379	310	-1	284	254	10.5	35	Ealpp	346	47	0	0		0	0	0	0	0
213	1	247	272	-1	374	275	8.2	27	MSaapapa	271	-79	0	0		0	0	0	0	0
214	1	292	100	-1	539	343	15.2	29	MSaaapaaa	273	-121	0	0		0	0	0	0	0
215	1	139	122	-1	243	237	14.6	35	Eplaa	347	-341	0	0		0	0	0	0	0
216	1	266	116	-1	346	425	15.4	28	ABplppaaaap	136	0	0	0		0	0	0	0	0
217	1	63	16	-1	450	143	12.4	31	ABprppaaaa	318	-692	0	0		0	0	0	0	0
218	1	283	368	-1	263	398	20.4	31	ABplapaapp	290	-554	0	0		0	0	0	0	0
219	1	282	144	-1	624	310	10.3	29	ABaraaaapa	166	0	0	0		0	0	0	0	0
220	1	2	227	-1	317	190	7.2	31	MSpapppp	225	55	0	0		0	0	0	0	0
221	1	142	6	-1	469	255	10.8	26	ABaraapppap	55	0	0	0		0	0	0	0	0
222	1	149	12	-1	629	365	9.9	30	ABalaaaarl	88	0	0	0		0	0	0	0	0
223	1	199	39	-1	520	160	8.4	26	ABarapppppa	250	-493	0	0		0	0	0	0	0
224	1	154	176	-1	462	455	10.8	30	ABalppaapp	284	-312	0	0		0	0	0	0	0
225	1	206	135	-1	451	407	6.3	30	ABalppapap	96	0	0	0		0	0	0	0	0
226	1	234	214	-1	361	394	8.2	30	ABplpapapa	306	-110	0	0		0	0	0	0	0
227	1	181	44	-1	503	434	7.2	30	ABalppapaa	297	3	0	0		0	0	0	0	0
228	1	60	9	-1	200	199	14.7	32	Eprap	326	149	0	0		0	0	0	0	0
229	1	317	318	-1	249	116	4.3	27	ABprpppapaa	271	847	0	0		0	0	0	0	0
230	1	365	386	-1	420	169	23.8	29	ABarpapppp	290	-358	0	0		0	0	0	0	0
231	1	256	31	-1	423	320	14.9	27	MSaaapapp	219	-1450	0	0		0	0	0	0	0
232	1	344	136	-1	132	231	22.3	39	Caaap	395	315	0	0		0	0	0	0	0
233	1	88	333	-1	426	451	17.0	30	ABplpaapap	554	0	0	0		0	0	0	0	0
234	1	204	17	-1	212	285	7.1	30	Capapp	284	-82	0	0		0	0	0	0	0
235	1	378	378	-1	436	346	6.3	26	ABalpapappp	221	1627	0	0		0	0	0	0	0
236	1	193	188	-1	533	217	23.8	29	ABarpapaapp	188	0	0	0		0	0	0	0	0
237	1	299	53	-1	454	376	10.7	28	MSapapaa	239	-9	0	0		0	0	0	0	0
238	1	325	129	-1	578	322	23.8	30	ABarpaaaaar	254	-512	0	0		0	0	0	0	0
239	1	250	250	-1	380	304	6.4	27	MSaapaaap	204	151	0	0		0	0	0	0	0
240	1	136	35	-1	500	289	16.9	26	MSpaaaapp	237	-803	0	0		0	0	0	0	0
241	1	241	377	-1	499	206	9.9	25	MSppaapa	199	1400	0	0		0	0	0	0	0
242	1	314	276	-1	503	132	13.3	34	ABprpaaapp	739	0	0	0		0	0	0	0	0
243	1	178	134	-1	88	289	11.2	30	Caappv	298	-302	0	0		0	0	0	0	0
244	1	151	117	-1	349	280	15.8	36	Ealaa	362	1811	0	0		0	0	0	0	0
245	1	238	293	-1	127	204	5.1	31	Cpppaa	87	0	0	0		0	0	0	0	0
246	1	260	23	-1	222	333	15.4	31	Cappaa	290	356	0	0		0	0	0	0	0
247	1	368	88	-1	544	168	6.4	30	ABarapppap	144	0	0	0		0	0	0	0	0
248	1	169	55	-1	581	274	14.4	31	ABaraappaa	55	0	0	0		0	0	0	0	0
249	1	350	142	-1	470	379	24.1	28	ABplaaapaa	283	-482	0	0		0	0	0	0	0
250	1	276	205	211	541	414	22.0	34	ABalapappp	232	460	0	0		0	0	0	0	0
251	1	374	194	-1	406	301	9.8	26	MSaapaapa	163	0	0	0		0	0	0	0	0
252	1	360	370	-1	310	391	21.1	29	ABplapaapa	275	-1162	0	0		0	0	0	0	0
253	1	21	70	-1	462	413	14.2	29	ABplpaapaa	272	-30	0	0		0	0	0	0	0
254	1	122	79	-1	477	239	8.2	30	ABarapappa	270	376	0	0		0	0	0	0	0
255	1	327	281	-1	371	203	16.8	28	Nuc152_16_399_208	288	382	0	0		0	0	0	0	0
256	1	341	374	-1	497	192	4.5	27	ABarappaap	233	-2001	0	0		0	0	0	0	0
257	1	51	130	-1	298	73	16.2	28	ABprappaaa	-18	0	0	0		0	0	0	0	0
258	1	209	273	-1	523	388	7.1	28	ABalpapaaa	241	-80	0	0		0	0	0	0	0
259	1	309	69	-1	398	168	7.4	30	ABprpapppa	340	0	0	0		0	0	0	0	0
260	1	395	75	-1	499	448	15.4	33	ABalpppapa	297	-109	0	0		0	0	0	0	0
261	1	175	8	-1	351	86	21.3	31	ABarpppaap	204	0	0	0		0	0	0	0	0
262	1	306	326	-1	488	330	14.1	27	MSaaapaap	212	102	0	0		0	0	0	0	0
263	1	78	192	-1	112	148	18.3	35	Cpapap	318	-167	0	0		0	0	0	0	0
264	1	332	47	-1	240	140	10.7	29	Cppapa	294	423	0	0		0	0	0	0	0
265	1	168	187	-1	274	338	14.6	31	Capaaa	355	0	0	0		0	0	0	0	0
266	1	50	198	-1	503	262	10.5	25	ABaraapppaa	168	0	0	0		0	0	0	0	0
267	1	262	260	-1	296	145	23.5	33	ABarpppapp	334	543	0	0		0	0	0	0	0
268	1	73	1	-1	387	86	11.6	31	ABprppapaa	314	574	0	0		0	0	0	0	0
269	1	233	355	-1	530	446	10.6	31	ABalppaaap	287	-177	0	0		0	0	0	0	0
270	1	163	215	-1	207	377	21.5	32	ABplapappa	296	671	0	0		0	0	0	0	0
271	1	114	160	-1	582	185	12.6	31	ABpraaaaaa	139	0	0	0		0	0	0	0	0
272	1	81	77	-1	282	337	9.1	29	MSaapppp	283	-479	0	0		0	0	0	0	0
273	1	36	41	-1	576	341	13.0	27	ABalpaapaap	92	0	0	0		0	0	0	0	0
274	1	301	147	-1	579	244	21.6	31	ABalappppp	308	-526	0	0		0	0	0	0	0
275	1	43	146	-1	583	308	16.5	28	MSaaaaapa	261	204	0	0		0	0	0	0	0
276	1	201	26	-1	481	159	8.4	27	ABarapppppp	-279	0	0	0		0	0	0	0	0
277	1	7	82	-1	373	339	19.0	28	MSapppap	259	-1162	0	0		0	0	0	0	0
278	1	361	291	-1	422	420	21.4	31	ABalppppppp	270	-925	0	0		0	0	0	0	0
279	1	268	167	-1	215	125	7.3	28	ABprapppap	254	-237	0	0		0	0	0	0	0
280	1	223	317	-1	370	420	22.4	32	ABplaappap	289	377	0	0		0	0	0	0	0
281	1	219	158	-1	271	199	23.4	33	Cpaaaa	328	0	0	0		0	0	0	0	0
282	1	45	279	-1	359	353	16.2	30	Daaa	301	66	0	0		0	0	0	0	0
283	1	259	274	-1	337	130	17.3	33	Dppa	304	611	0	0		0	0	0	0	0
284	1	385	14	-1	172	162	24.1	33	Cpaapa	336	1555	0	0		0	0	0	0	0
285	1	297	161	-1	337	333	24.3	32	ABplapaaaap	426	0	0	0		0	0	0	0	0
286	1	290	275	-1	190	169	11.8	34	Eprpa	341	706	0	0		0	0	0	0	0
287	1	272	323	-1	391	327	4.5	29	ABalpappppp	248	8	0	0		0	0	0	0	0
288	1	351	269	-1	546	221	4.8	27	ABarapaaap	222	577	0	0		0	0	0	0	0
289	1	295	209	-1	308	362	12.1	29	MSaapppa	195	0	0	0		0	0	0	0	0
290	1	392	360	-1	548	252	22.4	28	ABarpapaapa	198	119	0	0		0	0	0	0	0
291	1	384	68	-1	317	293	10.6	32	Ealpa	312	-2	0	0		0	0	0	0	0
292	1	91	228	-1	404	430	8.0	27	ABalppapppp	237	739	0	0		0	0	0	0	0
293	1	310	201	-1	114	280	7.4	29	Cppppa	257	648	0	0		0	0	0	0	0
294	1	218	32	-1	331	409	10.3	30	ABplppaapa	282	-482	0	0		0	0	0	0	0
295	1	18	395	-1	428	342	19.3	28	MSapappp	254	1478	0	0		0	0	0	0	0
296	1	33	402	-1	336	411	20.9	34	ABplaapppa	167	0	0	0		0	0	0	0	0
297	1	236	22	-1	293	421	17.6	33	ABplaapppp	330	-83	0	0		0	0	0	0	0
298	1	147	124	-1	387	334	11.4	26	MSappaaa	240	1768	0	0		0	0	0	0	0
299	1	252	78	-1	165	314	4.6	31	ABplpppppp	230	-821	0	0		0	0	0	0	0
300	1	152	166	-1	296	279	19.9	32	MSappppp	318	-265	0	0		0	0	0	0	0
301	1	370	367	-1	392	400	18.4	30	ABplpaappa	3	0	0	0		0	0	0	0	0
302	1	22	324	-1	325	121	6.2	30	ABprppppaa	254	130	0	0		0	0	0	0	0
303	1	330	36	-1	559	327	18.8	28	MSaaaaapp	264	416	0	0		0	0	0	0	0
304	1	197	308	-1	609	278	23.8	33	ABpraapaaa	150	0	0	0		0	0	0	0	0
305	1	111	149	208	482	125	10.5	31	ABprpaaaap	414	0	0	0		0	0	0	0	0
306	1	3	356	-1	399	93	19.1	27	ABprapaapa	277	24	0	0		0	0	0	0	0
307	1	291	253	-1	233	163	22.6	35	Cpaaap	348	107	0	0		0	0	0	0	0
308	1	46	25	-1	642	266	11.8	29	ABalaaappr	285	-326	0	0		0	0	0	0	0
309	1	352	289	-1	147	319	17.3	31	ABarppappp	67	0	0	0		0	0	0	0	0
310	1	165	297	-1	392	177	11.8	28	MSpppaap	166	0	0	0		0	0	0	0	0
311	1	387	248	-1	449	293	4.3	27	ABalpappppa	273	-186	0	0		0	0	0	0	0
312	1	326	195	-1	411	435	11.6	31	ABplpaaapp	130	0	0	0		0	0	0	0	0
313	1	336	104	-1	473	354	7.4	26	ABalpapappa	238	122	0	0		0	0	0	0	0
314	1	83	155	-1	442	96	11.1	29	ABarappapp	-48	0	0	0		0	0	0	0	0
315	1	261	51	-1	180	355	17.7	32	ABplapappp	-755	0	0	0		0	0	0	0	0
316	1	324	399	-1	396	361	23.3	32	Nuc147_26_416_371	273	-467	0	0		0	0	0	0	0
317	1	353	414	-1	610	260	5.5	31	ABaraaappa	252	561	0	0		0	0	0	0	0
318	1	118	46	-1	392	134	19.7	27	ABprapaaap	273	444	0	0		0	0	0	0	0
319	1	44	85	-1	412	244	10.3	27	MSpapaapa	227	449	0	0		0	0	0	0	0
320	1	66	405	-1	311	323	18.0	32	Daap	323	795	0	0		0	0	0	0	0
321	1	211	199	-1	301	160	18.3	36	Dppp	364	811	0	0		0	0	0	0	0
322	1	277	123	-1	369	377	4.4	33	Nuc148_5_371_357p	327	688	0	0		0	0	0	0	0
323	1	162	305	-1	352	336	9.0	28	MSappaap	257	1353	0	0		0	0	0	0	0
324	1	256	345	-1	461	337	14.4	26	MSaaapapa	208	124	0	0		0	0	0	0	0
325	1	404	94	-1	384	248	15.3	31	Nuc152_16_406_252	308	-927	0	0		0	0	0	0	0
326	1	130	71	-1	228	127	18.4	31	ABprappapa	293	-52	0	0		0	0	0	0	0
327	1	77	221	-1	205	394	15.6	28	ABplappaap	265	-1509	0	0		0	0	0	0	0
328	1	357	303	-1	281	159	7.5	30	ABprpppppa	-89	0	0	0		0	0	0	0	0
329	1	356	193	-1	495	355	11.3	27	MSapaaap	271	-534	0	0		0	0	0	0	0
330	1	320	218	-1	350	303	19.8	31	MSappppa	278	-724	0	0		0	0	0	0	0
331	1	194	225	-1	452	181	8.2	29	ABprpapaaa	292	163	0	0		0	0	0	0	0
332	1	278	259	-1	260	325	18.4	30	Dapap	265	381	0	0		0	0	0	0	0
333	1	296	89	-1	297	233	22.6	33	ABarppaapp	-53	0	0	0		0	0	0	0	0
334	1	41	316	-1	402	258	5.6	25	MSpapaaap	-133	0	0	0		0	0	0	0	0
335	1	191	112	-1	621	301	19.9	34	ABalapppaa	144	0	0	0		0	0	0	0	0
336	1	377	352	-1	471	201	17.3	29	ABprpaapaa	191	0	0	0		0	0	0	0	0
337	1	184	27	-1	598	253	19.6	28	ABalappppa	256	621	0	0		0	0	0	0	0
338	1	254	148	-1	366	307	23.3	30	ABarppaaaa	271	270	0	0		0	0	0	0	0
339	1	371	28	-1	496	338	4.5	26	ABalpappaap	330	0	0	0		0	0	0	0	0
340	1	245	189	-1	415	422	15.4	27	ABplpaapppa	195	512	0	0		0	0	0	0	0
341	1	129	128	-1	87	252	14.9	33	Caappd	287	592	0	0		0	0	0	0	0
342	1	96	230	-1	428	177	4.6	24	ABprpappaap	44	0	0	0		0	0	0	0	0
343	1	358	258	-1	185	295	14.1	30	Cappap	280	0	0	0		0	0	0	0	0
344	1	164	342	-1	197	218	9.3	32	Eplpa	300	157	0	0		0	0	0	0	0
345	1	71	177	-1	254	319	5.7	29	ABplpppppa	29	0	0	0		0	0	0	0	0
346	1	363	406	-1	589	296	20.5	28	ABalapppap	283	418	0	0		0	0	0	0	0
347	1	30	62	-1	308	276	5.5	30	Z3	100	0	0	0		0	0	0	0	0
348	1	285	311	-1	437	197	19.4	28	MSppppap	65	0	0	0		0	0	0	0	0
349	1	372	363	-1	240	150	4.7	27	ABprpppapap	275	403	0	0		0	0	0	0	0
350	1	307	115	-1	611	408	11.6	31	ABalaaaala	198	0	0	0		0	0	0	0	0
351	1	373	341	-1	496	291	24.2	30	ABarpaaapa	297	379	0	0		0	0	0	0	0
352	1	302	180	-1	243	390	16.9	30	ABplappaaa	298	-719	0	0		0	0	0	0	0
353	1	150	299	-1	465	345	11.0	24	MSapaapa	201	-139	0	0		0	0	0	0	0
354	1	287	90	-1	119	258	18.3	40	Caapa	402	-114	0	0		0	0	0	0	0
355	1	391	375	-1	390	128	7.4	28	ABprpapapp	258	411	0	0		0	0	0	0	0
356	1	75	229	-1	265	221	7.4	30	Z2	294	-11	0	0		0	0	0	0	0
357	1	44	231	-1	375	240	10.6	26	MSpapaapp	198	758	0	0		0	0	0	0	0
358	1	243	290	-1	139	291	5.1	28	Cppppp	255	-213	0	0		0	0	0	0	0
359	1	274	385	-1	462	293	19.4	30	MSpaaapa	68	0	0	0		0	0	0	0	0
360	1	253	301	-1	269	171	4.4	31	ABprpppppp	204	135	0	0		0	0	0	0	0
361	1	112	63	-1	385	242	22.1	34	ABarpaappp	342	1392	0	0		0	0	0	0	0
362	1	362	411	-1	375	357	7.1	24	Nuc148_5_371_357a	237	-197	0	0		0	0	0	0	0
363	1	340	178	-1	432	205	12.1	28	MSpppaaa	286	723	0	0		0	0	0	0	0
364	1	269	7	-1	503	257	24.6	30	ABarpaapaap	297	-873	0	0		0	0	0	0	0
365	1	248	288	-1	79	246	8.2	30	Cpappv	-9	0	0	0		0	0	0	0	0
366	1	288	401	-1	286	87	22.2	38	ABarppppa	379	688	0	0		0	0	0	0	0
367	1	145	343	-1	336	199	23.7	35	ABarppaapa	-113	0	0	0		0	0	0	0	0
368	1	106	59	-1	643	233	16.3	33	ABalaapppp	318	-124	0	0		0	0	0	0	0
369	1	192	197	-1	476	380	15.1	26	ABalpppppaa	259	508	0	0		0	0	0	0	0
370	1	225	351	-1	428	375	13.7	27	MSapapap	267	397	0	0		0	0	0	0	0
371	1	108	249	-1	229	75	20.0	31	ABprapapaa	182	0	0	0		0	0	0	0	0
372	1	29	232	-1	424	328	22.8	30	ABplaaaapp	326	0	0	0		0	0	0	0	0
373	1	397	266	-1	457	196	10.5	22	MSppaapp	-56	0	0	0		0	0	0	0	0
374	1	323	66	-1	363	162	16.5	30	Dpap	274	-226	0	0		0	0	0	0	0
375	1	246	243	-1	497	387	4.2	32	ABalpapaap	320	413	0	0		0	0	0	0	0
376	1	1	247	-1	437	401	16.8	26	ABalpppppap	204	-453	0	0		0	0	0	0	0
377	1	86	347	-1	447	419	8.9	26	ABalppapppa	41	0	0	0		0	0	0	0	0
378	1	8	400	-1	314	350	20.5	25	ABplapaaap	186	1241	0	0		0	0	0	0	0
379	1	242	263	-1	469	407	21.4	32	ABplaapapp	294	652	0	0		0	0	0	0	0
380	1	61	99	-1	177	288	23.3	34	ABarppappa	346	1018	0	0		0	0	0	0	0
381	1	264	294	-1	418	350	4.3	27	ABalpappapp	249	891	0	0		0	0	0	0	0
382	1	186	126	-1	408	112	10.9	27	ABprppaapa	33	0	0	0		0	0	0	0	0
383	1	311	327	-1	455	276	7.3	23	ABarapaappp	223	-233	0	0		0	0	0	0	0
384	1	335	313	-1	196	239	12.8	34	Eplap	408	0	0	0		0	0	0	0	0
385	1	367	361	-1	574	272	26.0	32	ABarpapaaa	-272	0	0	0		0	0	0	0	0
386	1	179	196	-1	294	281	23.8	36	ABarppapaa	285	0	0	0		0	0	0	0	0
387	1	390	56	-1	470	298	10.9	27	ABaraapapap	260	131	0	0		0	0	0	0	0
388	1	347	381	-1	336	228	10.7	31	Earpa	303	93	0	0		0	0	0	0	0
389	1	342	307	-1	201	75	17.3	30	ABprapapap	293	909	0	0		0	0	0	0	0
390	1	255	357	-1	344	375	12.5	29	MSappapp	267	211	0	0		0	0	0	0	0
391	1	128	373	-1	201	97	7.2	27	ABprappppa	249	989	0	0		0	0	0	0	0
392	1	205	246	-1	328	222	14.3	34	Earap	327	-104	0	0		0	0	0	0	0
393	1	228	330	-1	619	210	7.6	32	ABalaapaap	302	239	0	0		0	0	0	0	0
394	1	167	410	-1	447	143	10.1	31	ABprpapaap	302	0	0	0		0	0	0	0	0
395	1	124	168	-1	471	361	3.7	26	ABalpappapa	247	-766	0	0		0	0	0	0	0
396	1	53	254	-1	537	166	17.5	30	ABpraaappa	99	0	0	0		0	0	0	0	0
397	1	403	203	-1	437	104	14.9	22	Nuc155_15_425_106	-199	0	0	0		0	0	0	0	0
398	1	359	302	-1	413	162	12.5	29	MSpppapp	-60	0	0	0		0	0	0	0	0
399	1	39	255	-1	612	185	13.0	22	Nuc154_14_617_194	39	0	0	0		0	0	0	0	0
400	1	393	389	-1	537	322	23.7	27	ABarpaaaaal	445	0	0	0		0	0	0	0	0
401	1	322	413	-1	293	88	8.2	32	ABprpppaaa	-48	0	0	0		0	0	0	0	0
402	1	187	408	-1	399	365	11.4	29	MSapaapp	5	0	0	0		0	0	0	0	0
403	1	375	244	-1	186	327	25.3	35	ABplapapapp	358	407	0	0		0	0	0	0	0
404	1	319	388	412	590	395	15.5	22	ABalapaaap	-107	0	0	0		0	0	0	0	0
405	1	102	396	-1	543	277	23.3	28	ABarpaapaaa	273	1132	0	0		0	0	0	0	0
406	1	376	407	-1	633	237	7.2	23	ABalaapaaa	-69	0	0	0		0	0	0	0	0
407	1	11	49	-1	510	154	11.0	22	ABprpaaapa	-431	0	0	0		0	0	0	0	0
408	0	303	-1	-1	651	241	10.1	22		-220	0	0	0		0	0	0	0	0
409	1	156	409	-1	572	321	21.9	25	ABarpaaaap	-532	0	0	0		0	0	0	0	0
