# Supplementary material for: The AP-2 Transcription Factor APTF-2 Is Required for Neuroblast and Epidermal Morphogenesis in Caenorhabditis elegans Embryogenesis
Source: PLoS Genet. 2016 May 13;12(5):e1006048. doi: 10.1371/journal.pgen.1006048 (PMC4866721; doi:10.1371/journal.pgen.1006048)
Supplement: S6 Text — (ZIP) [file pgen.1006048.s034.zip › nuclei/t160-nuclei]

1	1	268	110	-1	388	87	11.5	32	ABprppapaa	290	553	0	0		0	0	0	0	0
2	1	47	76	-1	381	77	16.2	30	ABpraapppp	284	0	0	0		0	0	0	0	0
3	1	115	59	-1	587	395	6.2	29	ABalpaappa	297	0	0	0		0	0	0	0	0
4	1	14	109	-1	566	429	18.3	31	ABalapaapp	22	0	0	0		0	0	0	0	0
5	1	144	21	-1	373	413	11.3	30	ABplpapaap	39	0	0	0		0	0	0	0	0
6	1	221	74	-1	469	252	10.7	27	ABaraapppap	437	0	0	0		0	0	0	0	0
7	1	364	270	-1	504	252	24.5	32	ABarpaapaap	327	551	0	0		0	0	0	0	0
8	1	261	352	-1	350	88	21.4	34	ABarpppaap	339	218	0	0		0	0	0	0	0
9	1	228	145	-1	198	199	14.5	32	Eprap	162	0	0	0		0	0	0	0	0
10	1	99	66	-1	372	447	11.7	30	ABplpaaaap	24	0	0	0		0	0	0	0	0
11	1	181	184	-1	587	222	5.3	30	ABaraaappp	246	0	0	0		0	0	0	0	0
12	1	222	35	-1	625	366	9.7	30	ABalaaaarl	229	92	0	0		0	0	0	0	0
13	1	94	139	-1	535	188	21.0	27	ABpraapappp	234	377	0	0		0	0	0	0	0
14	1	284	154	-1	174	163	23.4	33	Cpaapa	257	339	0	0		0	0	0	0	0
15	1	65	100	-1	490	422	12.3	32	ABplpaaaaa	317	289	0	0		0	0	0	0	0
16	1	217	386	-1	451	146	12.4	30	ABprppaaaa	-164	0	0	0		0	0	0	0	0
17	1	234	130	-1	215	283	7.0	29	Capapp	280	-403	0	0		0	0	0	0	0
18	1	102	322	-1	467	176	23.1	29	ABarpapppa	295	463	0	0		0	0	0	0	0
19	1	140	193	-1	599	344	7.9	28	ABaraaaaaa	-173	0	0	0		0	0	0	0	0
20	1	74	344	-1	196	73	13.6	29	ABprapappa	-7	0	0	0		0	0	0	0	0
21	1	113	235	-1	548	141	16.1	33	ABpraaaapp	203	0	0	0		0	0	0	0	0
22	1	297	62	-1	292	419	17.8	33	ABplaapppp	195	0	0	0		0	0	0	0	0
23	1	246	391	-1	223	330	15.5	31	Cappaa	299	73	0	0		0	0	0	0	0
24	1	105	339	-1	607	342	17.4	30	MSaaaaaal	271	232	0	0		0	0	0	0	0
25	1	308	39	-1	646	263	12.0	29	ABalaaappr	-57	0	0	0		0	0	0	0	0
26	1	276	381	-1	479	160	8.9	25	ABarapppppp	238	309	0	0		0	0	0	0	0
27	1	337	236	-1	594	253	19.6	28	ABalappppa	286	1959	0	0		0	0	0	0	0
28	1	339	410	-1	494	336	4.4	26	ABalpappaap	252	840	0	0		0	0	0	0	0
29	1	129	19	-1	442	307	10.8	28	ABaraapapp	85	0	0	0		0	0	0	0	0
30	1	117	279	-1	485	352	23.0	27	ABplaaaaapp	266	113	0	0		0	0	0	0	0
31	1	231	138	-1	416	323	15.1	26	MSaaapapp	178	-201	0	0		0	0	0	0	0
32	1	294	38	-1	331	413	10.5	29	ABplppaapa	-177	0	0	0		0	0	0	0	0
33	1	46	73	-1	527	186	11.4	30	ABprpaaaaaa	96	0	0	0		0	0	0	0	0
34	1	196	164	-1	583	415	8.6	27	ABalpaapppa	417	0	0	0		0	0	0	0	0
35	1	240	375	-1	502	284	16.6	27	MSpaaaapp	228	137	0	0		0	0	0	0	0
36	1	303	372	-1	560	322	19.1	29	MSaaaaapp	267	112	0	0		0	0	0	0	0
37	1	122	26	-1	586	187	7.2	30	ABarapppaa	-93	0	0	0		0	0	0	0	0
38	1	69	396	-1	297	80	10.3	32	ABprppappp	91	0	0	0		0	0	0	0	0
39	1	223	142	-1	517	164	8.6	26	ABarapppppa	261	469	0	0		0	0	0	0	0
40	1	168	180	-1	442	437	13.1	30	ABplpaaapa	296	-137	0	0		0	0	0	0	0
41	1	273	71	-1	573	340	13.1	27	ABalpaapaap	254	-247	0	0		0	0	0	0	0
42	1	39	92	-1	372	140	11.4	30	MSpapppa	273	0	0	0		0	0	0	0	0
43	1	89	81	-1	437	271	9.2	31	ABaraapppp	76	0	0	0		0	0	0	0	0
44	1	227	232	-1	506	433	7.3	30	ABalppapaa	308	-326	0	0		0	0	0	0	0
45	1	109	113	-1	512	130	20.6	29	ABpraappaa	262	-135	0	0		0	0	0	0	0
46	1	318	182	-1	391	132	19.6	29	ABprapaaap	261	391	0	0		0	0	0	0	0
47	1	264	325	-1	239	141	11.4	30	Cppapa	297	-852	0	0		0	0	0	0	0
48	1	56	108	-1	110	245	5.6	29	Cpppap	293	286	0	0		0	0	0	0	0
49	1	407	196	-1	506	154	11.1	22	ABprpaaapa	-419	0	0	0		0	0	0	0	0
50	1	31	91	-1	208	99	12.2	31	ABprapappp	294	382	0	0		0	0	0	0	0
51	1	315	43	-1	179	355	17.7	32	ABplapappp	289	187	0	0		0	0	0	0	0
52	1	157	56	-1	144	362	11.0	28	ABplappppa	250	-372	0	0		0	0	0	0	0
53	1	237	378	-1	455	372	10.9	28	MSapapaa	286	703	0	0		0	0	0	0	0
54	1	64	53	-1	352	279	11.5	28	MSaapaapp	267	-542	0	0		0	0	0	0	0
55	1	248	263	-1	579	274	14.4	31	ABaraappaa	-14	0	0	0		0	0	0	0	0
56	1	387	52	-1	470	295	11.0	27	ABaraapapap	224	-214	0	0		0	0	0	0	0
57	1	148	200	-1	393	439	18.6	29	ABplaappaa	110	0	0	0		0	0	0	0	0
58	1	30	61	-1	369	241	6.4	28	MSpapapa	277	-881	0	0		0	0	0	0	0
59	1	368	329	-1	641	237	16.4	33	ABalaapppp	331	234	0	0		0	0	0	0	0
60	1	93	206	-1	467	314	6.9	28	ABalpapppa	107	0	0	0		0	0	0	0	0
61	1	72	244	-1	598	331	10.6	26	ABalpaapaaa	187	0	0	0		0	0	0	0	0
62	1	347	267	-1	308	272	6.1	29	Z3	254	-535	0	0		0	0	0	0	0
63	1	361	409	-1	383	247	21.8	31	ABarpaappp	311	378	0	0		0	0	0	0	0
64	1	63	265	-1	601	278	7.4	31	ABaraaaaap	-488	0	0	0		0	0	0	0	0
65	1	70	22	-1	236	95	10.4	29	ABprapppaa	289	182	0	0		0	0	0	0	0
66	1	374	253	-1	363	162	16.6	31	Dpap	311	-337	0	0		0	0	0	0	0
67	1	145	178	-1	473	288	15.8	28	MSpaaappa	97	0	0	0		0	0	0	0	0
68	1	291	389	-1	315	291	10.6	31	Ealpa	312	357	0	0		0	0	0	0	0
69	1	259	121	-1	400	171	7.3	30	ABprpapppa	339	0	0	0		0	0	0	0	0
70	1	253	64	-1	464	410	14.2	29	ABplpaapaa	283	142	0	0		0	0	0	0	0
71	1	326	326	-1	227	125	18.2	30	ABprappapa	306	444	0	0		0	0	0	0	0
72	1	79	165	-1	250	371	6.1	26	ABplppppaa	246	103	0	0		0	0	0	0	0
73	1	130	243	-1	338	88	9.5	30	ABprppappa	278	0	0	0		0	0	0	0	0
74	1	44	167	-1	511	189	15.3	30	ABpraaapap	300	517	0	0		0	0	0	0	0
75	1	260	177	-1	496	439	15.7	34	ABalpppapa	305	-149	0	0		0	0	0	0	0
76	1	200	23	-1	113	331	13.4	29	ABplappapp	266	0	0	0		0	0	0	0	0
77	1	272	411	-1	281	341	9.4	29	MSaapppp	154	0	0	0		0	0	0	0	0
78	1	299	359	408	163	315	4.6	31	ABplpppppp	197	760	0	0		0	0	0	0	0
79	1	254	143	-1	484	235	7.9	30	ABarapappa	262	-258	0	0		0	0	0	0	0
80	1	161	48	-1	227	391	8.7	31	ABplpppaaa	65	0	0	0		0	0	0	0	0
81	1	172	173	-1	426	317	6.5	26	MSaapaaaa	213	384	0	0		0	0	0	0	0
82	1	277	135	-1	374	338	19.2	28	MSapppap	288	168	0	0		0	0	0	0	0
83	1	50	127	-1	338	271	22.9	33	ABarppaaap	333	-1367	0	0		0	0	0	0	0
84	1	108	275	-1	314	361	5.4	30	ABplpapppa	264	-962	0	0		0	0	0	0	0
85	1	319	301	-1	419	248	9.9	25	MSpapaapa	135	0	0	0		0	0	0	0	0
86	1	19	273	-1	543	421	6.5	26	ABalpaapppp	-348	0	0	0		0	0	0	0	0
87	1	82	1	-1	591	393	18.4	31	ABalapaapa	211	0	0	0		0	0	0	0	0
88	1	247	233	-1	543	167	6.5	28	ABarapppap	344	0	0	0		0	0	0	0	0
89	1	333	188	-1	299	233	22.7	33	ABarppaapp	336	181	0	0		0	0	0	0	0
90	1	354	379	-1	119	252	18.4	39	Caapa	371	1277	0	0		0	0	0	0	0
91	1	203	116	-1	536	263	7.1	33	ABarapaapa	329	-245	0	0		0	0	0	0	0
92	1	201	197	-1	539	434	14.1	31	ABalpppaaa	193	0	0	0		0	0	0	0	0
93	1	34	90	-1	342	68	15.6	30	ABprapaapp	272	1440	0	0		0	0	0	0	0
94	1	325	328	-1	377	250	13.8	26	Nuc152_16_406_252	189	1216	0	0		0	0	0	0	0
95	1	6	150	-1	485	250	14.4	28	MSpaapaa	71	0	0	0		0	0	0	0	0
96	1	204	225	-1	172	336	12.6	29	ABplapppaa	220	0	0	0		0	0	0	0	0
97	1	199	238	-1	633	244	20.2	30	Nuc121_20_611_255	307	-208	0	0		0	0	0	0	0
98	1	208	168	-1	629	391	12.7	30	ABalaaapal	-107	0	0	0		0	0	0	0	0
99	1	380	371	-1	181	287	23.5	34	ABarppappa	290	-26	0	0		0	0	0	0	0
100	1	214	44	-1	540	346	15.2	29	MSaaapaaa	-73	0	0	0		0	0	0	0	0
101	1	71	78	-1	462	202	5.1	24	ABprpappaaa	210	366	0	0		0	0	0	0	0
102	1	88	251	-1	383	207	6.8	32	MSpapapp	237	-59	0	0		0	0	0	0	0
103	1	138	115	-1	455	231	6.4	28	ABarapapppa	-134	0	0	0		0	0	0	0	0
104	1	313	117	-1	474	351	7.7	26	ABalpapappa	202	425	0	0		0	0	0	0	0
105	1	83	312	-1	583	243	10.6	26	MSppaaaa	205	893	0	0		0	0	0	0	0
106	1	26	46	-1	423	131	8.7	29	ABprpapapa	137	0	0	0		0	0	0	0	0
107	1	9	354	-1	295	255	14.8	35	Ealap	348	162	0	0		0	0	0	0	0
108	1	15	119	-1	318	434	13.4	31	ABplppapaa	310	-580	0	0		0	0	0	0	0
109	1	133	299	-1	457	175	16.3	30	MSppppaa	250	0	0	0		0	0	0	0	0
110	1	128	47	-1	497	165	12.3	28	ABprpaaaaap	233	64	0	0		0	0	0	0	0
111	1	120	261	-1	539	296	16.5	29	MSpaaaapa	238	-1655	0	0		0	0	0	0	0
112	1	335	155	-1	622	297	19.6	34	ABalapppaa	318	-480	0	0		0	0	0	0	0
113	1	111	36	-1	263	74	14.5	29	ABprappaap	102	0	0	0		0	0	0	0	0
114	1	84	374	-1	450	246	23.7	31	ABarpaapap	277	-173	0	0		0	0	0	0	0
115	1	350	42	-1	611	406	10.8	29	ABalaaaala	195	0	0	0		0	0	0	0	0
116	1	216	387	-1	351	427	15.5	28	ABplppaaaap	265	1394	0	0		0	0	0	0	0
117	1	244	131	-1	349	277	15.5	36	Ealaa	276	0	0	0		0	0	0	0	0
118	1	96	105	-1	238	351	10.6	29	Capaap	291	179	0	0		0	0	0	0	0
119	1	162	157	-1	105	164	13.7	32	Cpapaa	435	0	0	0		0	0	0	0	0
120	1	155	298	-1	581	307	6.7	25	ABaraaapaap	-70	0	0	0		0	0	0	0	0
121	1	21	346	-1	631	200	14.6	32	ABalaapapp	298	1473	0	0		0	0	0	0	0
122	1	215	308	-1	239	237	14.6	35	Eplaa	312	249	0	0		0	0	0	0	0
123	1	322	18	-1	366	377	4.5	34	Nuc148_5_371_357p	332	-287	0	0		0	0	0	0	0
124	1	298	280	-1	382	334	11.7	27	MSappaaa	216	-143	0	0		0	0	0	0	0
125	1	132	350	-1	391	132	24.3	32	ABarpppaaa	322	-4	0	0		0	0	0	0	0
126	1	382	222	-1	408	116	11.1	27	ABprppaapa	244	95	0	0		0	0	0	0	0
127	1	135	187	-1	524	309	11.8	27	ABaraapaapp	-133	0	0	0		0	0	0	0	0
128	1	341	306	-1	90	250	14.7	32	Caappd	301	643	0	0		0	0	0	0	0
129	1	238	106	-1	587	329	24.6	31	ABarpaaaaar	304	-343	0	0		0	0	0	0	0
130	1	257	213	-1	297	72	16.4	30	ABprappaaa	274	37	0	0		0	0	0	0	0
131	1	206	237	-1	547	381	11.9	28	MSapaaaa	241	626	0	0		0	0	0	0	0
132	1	188	95	-1	505	416	24.2	36	ABplaapaap	351	437	0	0		0	0	0	0	0
133	1	123	8	-1	304	152	5.7	31	ABprpapppp	206	482	0	0		0	0	0	0	0
134	1	243	13	-1	84	287	11.4	30	Caappv	130	0	0	0		0	0	0	0	0
135	1	225	366	-1	455	408	6.5	28	ABalppapap	116	0	0	0		0	0	0	0	0
136	1	232	398	-1	129	237	22.0	39	Caaap	395	597	0	0		0	0	0	0	0
137	1	37	103	-1	273	207	11.7	33	Earpp	329	228	0	0		0	0	0	0	0
138	1	158	58	-1	164	372	15.3	30	ABplappapa	-80	0	0	0		0	0	0	0	0
139	1	77	272	-1	579	363	20.6	31	ABalapapap	310	-300	0	0		0	0	0	0	0
140	1	87	202	-1	471	320	23.4	31	ABplaaaapap	282	-873	0	0		0	0	0	0	0
141	1	139	33	-1	235	351	23.7	32	ABplapapaa	308	374	0	0		0	0	0	0	0
142	1	249	3	-1	470	384	24.3	28	ABplaaapaa	534	0	0	0		0	0	0	0	0
143	1	137	14	-1	189	374	9.2	33	ABplpppaap	250	955	0	0		0	0	0	0	0
144	1	219	230	-1	629	313	10.4	30	ABaraaaapa	256	-171	0	0		0	0	0	0	0
145	1	28	307	-1	161	334	9.6	30	ABplapppap	267	795	0	0		0	0	0	0	0
146	1	275	290	-1	578	301	16.7	29	MSaaaaapa	209	0	0	0		0	0	0	0	0
147	1	274	283	-1	579	246	22.6	30	ABalappppp	276	-213	0	0		0	0	0	0	0
148	1	338	401	-1	365	307	23.1	28	ABarppaaaa	284	960	0	0		0	0	0	0	0
149	1	305	211	-1	491	131	8.9	25	ABprpaaaapa	214	962	0	0		0	0	0	0	0
150	1	59	37	-1	486	124	16.1	30	ABprpaappp	253	-278	0	0		0	0	0	0	0
151	1	118	163	-1	582	416	12.4	31	ABalaaaalp	210	0	0	0		0	0	0	0	0
152	1	55	51	-1	572	250	5.5	27	ABarapaaaa	271	1352	0	0		0	0	0	0	0
153	1	117	60	-1	526	362	21.8	26	ABplaaaaapa	137	0	0	0		0	0	0	0	0
154	1	29	15	-1	276	416	10.3	31	ABplppappa	293	0	0	0		0	0	0	0	0
155	1	314	254	-1	438	95	11.1	29	ABarappapp	22	0	0	0		0	0	0	0	0
156	1	151	305	-1	405	166	21.4	31	ABprapaaaa	298	-69	0	0		0	0	0	0	0
157	1	95	120	-1	415	207	5.8	27	ABarapapppp	235	129	0	0		0	0	0	0	0
158	1	281	214	-1	268	206	23.4	33	Cpaaaa	326	-44	0	0		0	0	0	0	0
159	1	3	159	-1	208	106	22.7	35	ABarpppppa	352	502	0	0		0	0	0	0	0
160	1	271	16	-1	582	185	12.9	30	ABpraaaaaa	291	180	0	0		0	0	0	0	0
161	1	285	360	-1	342	335	23.6	34	ABplapaaaap	341	-344	0	0		0	0	0	0	0
162	1	110	382	-1	477	394	18.4	32	ABalppppap	273	452	0	0		0	0	0	0	0
163	1	176	413	-1	463	451	18.1	29	ABalpppappp	55	0	0	0		0	0	0	0	0
164	1	38	102	-1	512	359	7.6	25	ABalpappaaa	218	281	0	0		0	0	0	0	0
165	1	207	269	-1	198	325	4.9	26	ABplpppapap	232	540	0	0		0	0	0	0	0
166	1	300	2	-1	295	280	20.3	32	MSappppp	313	1062	0	0		0	0	0	0	0
167	1	279	281	-1	212	125	7.1	28	ABprapppap	276	457	0	0		0	0	0	0	0
168	1	395	72	-1	468	361	3.7	26	ABalpappapa	261	604	0	0		0	0	0	0	0
169	1	198	377	-1	572	386	24.3	33	ABplaapaaa	308	-338	0	0		0	0	0	0	0
170	1	193	330	-1	515	392	15.4	30	ABalppppaa	297	-141	0	0		0	0	0	0	0
171	1	8	239	-1	433	251	5.5	24	MSpapaaaa	155	0	0	0		0	0	0	0	0
172	1	202	181	-1	617	373	16.3	30	ABalapaaaa	232	295	0	0		0	0	0	0	0
173	1	18	126	-1	652	303	14.7	30	ABalaaappl	-68	0	0	0		0	0	0	0	0
174	1	76	104	-1	387	453	15.5	28	ABplpaapppp	278	0	0	0		0	0	0	0	0
175	1	24	30	-1	407	399	8.6	30	ABplpapaaa	56	0	0	0		0	0	0	0	0
176	1	224	54	-1	465	456	10.7	31	ABalppaapp	15	0	0	0		0	0	0	0	0
177	1	345	67	-1	255	319	6.2	29	ABplpppppa	266	-926	0	0		0	0	0	0	0
178	1	363	87	-1	429	208	12.3	28	MSpppaaa	275	145	0	0		0	0	0	0	0
179	1	182	331	-1	227	397	11.2	31	ABplppappp	299	0	0	0		0	0	0	0	0
180	1	352	96	-1	242	394	17.1	30	ABplappaaa	650	0	0	0		0	0	0	0	0
181	1	136	176	-1	617	316	7.6	24	ABaraaapaaa	217	-497	0	0		0	0	0	0	0
182	1	149	353	-1	464	124	20.0	31	ABpraappap	315	173	0	0		0	0	0	0	0
183	1	175	217	-1	343	294	5.9	29	MSaapapp	102	0	0	0		0	0	0	0	0
184	1	205	94	-1	643	348	14.1	28	ABalaaapar	127	0	0	0		0	0	0	0	0
185	1	195	256	-1	193	314	8.0	33	Capppp	227	0	0	0		0	0	0	0	0
186	1	152	342	-1	530	278	19.7	32	MSpaaaaa	292	544	0	0		0	0	0	0	0
187	1	265	303	-1	270	338	14.7	32	Capaaa	303	-312	0	0		0	0	0	0	0
188	1	236	160	-1	537	216	23.9	29	ABarpapaapp	287	391	0	0		0	0	0	0	0
189	1	340	276	-1	414	427	15.0	26	ABplpaapppa	189	0	0	0		0	0	0	0	0
190	1	194	123	-1	563	443	11.7	25	Nuc150_13_550_424	252	679	0	0		0	0	0	0	0
191	1	51	17	-1	568	191	9.6	32	ABarappppa	319	-454	0	0		0	0	0	0	0
192	1	263	89	-1	111	146	18.4	33	Cpapap	332	878	0	0		0	0	0	0	0
193	1	329	363	-1	498	353	11.3	27	MSapaaap	189	0	0	0		0	0	0	0	0
194	1	251	29	-1	404	305	9.8	26	MSaapaapa	233	-170	0	0		0	0	0	0	0
195	1	312	12	-1	416	447	11.5	32	ABplpaaapp	234	163	0	0		0	0	0	0	0
196	1	386	250	-1	295	282	23.6	35	ABarppapaa	334	1422	0	0		0	0	0	0	0
197	1	369	199	-1	472	375	14.9	25	ABalpppppaa	228	0	0	0		0	0	0	0	0
198	1	266	172	-1	501	260	10.7	26	ABaraapppaa	93	0	0	0		0	0	0	0	0
199	1	321	228	-1	298	159	18.4	35	Dppp	345	-844	0	0		0	0	0	0	0
200	1	150	151	-1	130	330	7.7	28	ABplappppp	933	0	0	0		0	0	0	0	0
201	1	293	124	-1	113	280	7.4	29	Cppppa	917	0	0	0		0	0	0	0	0
202	1	114	345	-1	521	162	19.7	36	ABpraaappp	272	53	0	0		0	0	0	0	0
203	1	397	337	-1	437	104	14.4	22	Nuc155_15_425_106	202	6	0	0		0	0	0	0	0
204	1	66	97	255	573	367	6.7	27	ABalpaaaaa	189	1353	0	0		0	0	0	0	0
205	1	250	93	-1	528	401	22.4	29	ABalapapppp	202	110	0	0		0	0	0	0	0
206	1	100	268	-1	457	210	23.5	32	ABarpapapp	316	-768	0	0		0	0	0	0	0
207	1	41	260	-1	601	205	21.6	34	ABpraapaap	263	0	0	0		0	0	0	0	0
208	1	305	170	-1	473	115	12.1	26	ABprpaaaapp	30	0	0	0		0	0	0	0	0
209	1	289	128	-1	309	365	12.3	30	MSaapppa	305	-42	0	0		0	0	0	0	0
210	1	86	88	-1	501	150	16.6	28	ABprpaapap	81	0	0	0		0	0	0	0	0
211	1	250	190	-1	560	412	21.7	29	ABalapapppa	259	1086	0	0		0	0	0	0	0
212	1	126	132	-1	472	168	19.5	28	ABprpaappa	280	339	0	0		0	0	0	0	0
213	1	211	166	-1	549	194	13.8	28	ABpraaapaa	231	0	0	0		0	0	0	0	0
214	1	226	40	-1	360	398	8.2	31	ABplpapapa	458	0	0	0		0	0	0	0	0
215	1	270	7	-1	210	378	21.4	31	ABplapappa	315	-1074	0	0		0	0	0	0	0
216	1	190	11	-1	507	295	8.5	26	ABaraapapaa	132	0	0	0		0	0	0	0	0
217	1	78	317	-1	634	337	18.8	26	Nuc148_21_627_349	266	-164	0	0		0	0	0	0	0
218	1	330	355	-1	352	306	19.8	31	MSappppa	211	0	0	0		0	0	0	0	0
219	1	191	69	-1	486	445	21.1	31	ABplaapapa	22	0	0	0		0	0	0	0	0
220	1	177	99	-1	472	235	18.5	26	MSppappp	206	-510	0	0		0	0	0	0	0
221	1	327	57	-1	204	396	15.5	30	ABplappaap	265	1270	0	0		0	0	0	0	0
222	1	67	101	-1	557	314	10.8	25	ABaraapaapa	244	-93	0	0		0	0	0	0	0
223	1	189	388	-1	478	209	12.9	27	MSppapap	295	0	0	0		0	0	0	0	0
224	1	90	311	-1	381	150	4.5	27	ABprpappapp	225	125	0	0		0	0	0	0	0
225	1	331	75	-1	448	184	8.1	29	ABprpapaaa	230	0	0	0		0	0	0	0	0
226	1	131	240	-1	402	199	19.6	28	MSpppppa	283	-191	0	0		0	0	0	0	0
227	1	220	50	-1	318	186	7.8	32	MSpapppp	266	-258	0	0		0	0	0	0	0
228	1	292	338	-1	407	431	8.2	26	ABalppapppp	339	0	0	0		0	0	0	0	0
229	1	356	333	-1	265	220	7.4	31	Z2	268	2	0	0		0	0	0	0	0
230	1	342	340	-1	427	178	4.5	26	ABprpappaap	198	354	0	0		0	0	0	0	0
231	1	357	189	-1	369	237	10.4	27	MSpapaapp	130	0	0	0		0	0	0	0	0
232	1	372	252	-1	424	329	22.7	29	ABplaaaapp	283	-19	0	0		0	0	0	0	0
233	1	27	55	-1	528	317	8.4	29	ABalpaapapp	275	1096	0	0		0	0	0	0	0
234	1	42	320	-1	281	139	10.9	31	Cppaap	315	105	0	0		0	0	0	0	0
235	1	11	65	-1	356	111	7.3	28	ABprppaapp	241	123	0	0		0	0	0	0	0
236	1	10	234	-1	591	171	16.6	29	ABpraaaaap	270	-122	0	0		0	0	0	0	0
237	1	106	315	-1	325	206	4.8	36	MSpappa	75	0	0	0		0	0	0	0	0
238	1	173	82	-1	231	321	12.1	31	Capapa	268	625	0	0		0	0	0	0	0
239	1	52	262	-1	239	289	23.4	34	ABarppapap	-317	0	0	0		0	0	0	0	0
240	1	178	292	-1	328	134	12.7	29	Cppaaa	297	-371	0	0		0	0	0	0	0
241	1	5	31	-1	651	298	11.4	31	ABalaaaarr	268	180	0	0		0	0	0	0	0
242	1	57	241	-1	436	103	18.2	34	ABpraapppa	294	138	0	0		0	0	0	0	0
243	1	375	310	-1	494	388	4.3	32	ABalpapaap	319	319	0	0		0	0	0	0	0
244	1	403	140	-1	188	332	25.3	35	ABplapapapp	357	488	0	0		0	0	0	0	0
245	1	48	216	-1	630	270	16.7	29	ABalappap	287	168	0	0		0	0	0	0	0
246	1	392	6	-1	325	222	14.3	33	Earap	335	138	0	0		0	0	0	0	0
247	1	376	229	-1	437	400	16.8	26	ABalpppppap	265	38	0	0		0	0	0	0	0
248	1	311	368	-1	446	292	4.4	27	ABalpappppa	372	0	0	0		0	0	0	0	0
249	1	371	258	-1	232	72	19.7	31	ABprapapaa	313	35	0	0		0	0	0	0	0
250	1	239	136	-1	380	307	6.2	27	MSaapaaap	228	-460	0	0		0	0	0	0	0
251	1	45	407	-1	312	317	5.7	25	MSaappap	139	0	0	0		0	0	0	0	0
252	1	98	111	-1	551	380	4.2	32	ABalpaaaap	267	81	0	0		0	0	0	0	0
253	1	307	365	-1	231	165	22.6	33	Cpaaap	328	-45	0	0		0	0	0	0	0
254	1	396	174	-1	537	175	17.4	30	ABpraaappa	97	0	0	0		0	0	0	0	0
255	1	399	153	-1	611	181	12.8	22	Nuc154_14_617_194	160	-277	0	0		0	0	0	0	0
256	1	33	125	-1	609	234	12.9	30	ABalaapppa	213	0	0	0		0	0	0	0	0
257	1	147	376	-1	401	352	16.7	27	MSapppaa	422	0	0	0		0	0	0	0	0
258	1	343	286	-1	186	296	13.9	31	Cappap	279	912	0	0		0	0	0	0	0
259	1	332	259	-1	263	328	18.5	31	Dapap	300	736	0	0		0	0	0	0	0
260	1	267	28	-1	294	147	23.1	34	ABarpppapp	327	1014	0	0		0	0	0	0	0
261	1	160	414	-1	621	319	16.5	23	ABalappaaa	188	138	0	0		0	0	0	0	0
262	1	165	148	-1	515	263	13.5	28	ABaraappapp	396	0	0	0		0	0	0	0	0
263	1	379	98	-1	479	405	21.3	31	ABplaapapp	282	1944	0	0		0	0	0	0	0
264	1	210	400	-1	193	361	5.9	24	ABplpppapaa	391	0	0	0		0	0	0	0	0
265	1	49	34	-1	224	353	6.1	28	ABplppppap	46	0	0	0		0	0	0	0	0
266	1	373	406	-1	455	202	10.7	25	MSppaapp	256	358	0	0		0	0	0	0	0
267	1	104	5	-1	606	332	13.6	30	MSaaaaaar	272	122	0	0		0	0	0	0	0
268	1	186	384	-1	274	126	5.5	27	ABprppppap	203	-1266	0	0		0	0	0	0	0
269	1	288	300	-1	550	220	4.8	28	ABarapaaap	247	256	0	0		0	0	0	0	0
270	1	164	144	-1	348	139	24.5	35	ABarpppapaa	321	-411	0	0		0	0	0	0	0
271	1	75	83	-1	542	147	12.2	28	ABpraaaapa	267	591	0	0		0	0	0	0	0
272	1	213	309	-1	375	276	8.3	27	MSaapapa	386	0	0	0		0	0	0	0	0
273	1	258	114	-1	523	384	7.5	28	ABalpapaaa	229	232	0	0		0	0	0	0	0
274	1	283	343	-1	334	127	17.2	33	Dppa	177	0	0	0		0	0	0	0	0
275	1	286	327	-1	189	170	11.7	34	Eprpa	335	953	0	0		0	0	0	0	0
276	1	242	80	-1	506	132	12.6	31	ABprpaaapp	289	103	0	0		0	0	0	0	0
277	1	146	45	-1	350	184	20.4	31	MSpppppp	307	285	0	0		0	0	0	0	0
278	1	2	32	-1	152	171	8.2	35	Eprpp	355	-92	0	0		0	0	0	0	0
279	1	282	395	-1	359	352	16.3	29	Daaa	263	131	0	0		0	0	0	0	0
280	1	187	198	-1	136	136	22.4	34	Cpaapp	330	-600	0	0		0	0	0	0	0
281	1	255	137	-1	370	201	17.1	28	Nuc152_16_399_208	265	135	0	0		0	0	0	0	0
282	1	20	9	-1	548	263	13.2	27	ABaraappapa	249	390	0	0		0	0	0	0	0
283	1	112	146	-1	493	273	5.6	26	ABarapaappa	261	-1125	0	0		0	0	0	0	0
284	1	92	412	-1	478	160	5.7	30	ABarappapa	220	-181	0	0		0	0	0	0	0
285	1	184	405	-1	420	373	17.3	28	ABalppppppa	220	362	0	0		0	0	0	0	0
286	1	179	349	-1	310	360	16.7	30	Dapaa	191	0	0	0		0	0	0	0	0
287	1	54	201	-1	320	394	7.1	30	ABplpapapp	104	0	0	0		0	0	0	0	0
288	1	365	296	-1	80	246	8.5	30	Cpappv	290	-415	0	0		0	0	0	0	0
289	1	309	220	-1	149	318	17.3	30	ABarppappp	323	0	0	0		0	0	0	0	0
290	1	358	332	-1	134	291	5.1	29	Cppppp	96	0	0	0		0	0	0	0	0
291	1	278	223	-1	426	420	21.3	30	ABalppppppp	305	237	0	0		0	0	0	0	0
292	1	36	169	-1	386	418	14.6	24	ABplppaaaaa	325	0	0	0		0	0	0	0	0
293	1	245	399	-1	125	204	5.4	31	Cpppaa	263	-103	0	0		0	0	0	0	0
294	1	381	348	-1	416	352	4.5	27	ABalpappapp	270	-75	0	0		0	0	0	0	0
295	1	171	205	-1	420	284	16.8	29	MSpaaappp	257	-1158	0	0		0	0	0	0	0
296	1	43	134	-1	396	306	14.3	28	MSaaappp	236	-510	0	0		0	0	0	0	0
297	1	310	321	-1	390	176	12.2	28	MSpppaap	278	-379	0	0		0	0	0	0	0
298	1	116	295	-1	326	72	12.5	32	ABprppapap	313	-111	0	0		0	0	0	0	0
299	1	353	186	-1	471	343	11.2	24	MSapaapa	202	543	0	0		0	0	0	0	0
300	1	101	266	-1	627	212	10.5	35	ABalaappap	338	287	0	0		0	0	0	0	0
301	1	360	288	341	266	172	4.5	31	ABprpppppp	282	628	0	0		0	0	0	0	0
302	1	398	226	-1	415	166	12.3	28	MSpppapp	-44	0	0	0		0	0	0	0	0
303	1	328	373	-1	278	161	7.7	29	ABprpppppa	267	543	0	0		0	0	0	0	0
304	1	58	289	-1	536	382	18.8	27	ABalapappa	272	-129	0	0		0	0	0	0	0
305	1	323	129	-1	349	333	9.0	29	MSappaap	220	-853	0	0		0	0	0	0	0
306	1	159	77	-1	234	177	7.8	29	Cppapp	-114	0	0	0		0	0	0	0	0
307	1	389	24	-1	203	74	17.1	30	ABprapapap	289	-93	0	0		0	0	0	0	0
308	1	304	351	-1	610	282	23.8	34	ABpraapaaa	157	0	0	0		0	0	0	0	0
309	1	119	41	-1	322	333	21.0	31	ABplapaaaaa	119	0	0	0		0	0	0	0	0
310	1	212	404	-1	283	253	10.4	34	Ealpp	342	969	0	0		0	0	0	0	0
311	1	348	397	-1	435	198	19.2	28	MSppppap	270	361	0	0		0	0	0	0	0
312	1	97	79	-1	510	305	4.8	29	ABalpaaapp	132	0	0	0		0	0	0	0	0
313	1	384	302	-1	191	239	12.9	33	Eplap	334	-547	0	0		0	0	0	0	0
314	1	154	356	-1	553	234	13.9	26	MSppaaap	197	615	0	0		0	0	0	0	0
315	1	134	277	-1	243	291	18.9	35	Dapp	278	0	0	0		0	0	0	0	0
316	1	334	318	-1	393	261	5.2	25	MSpapaaap	178	0	0	0		0	0	0	0	0
317	1	280	212	-1	370	421	22.5	34	ABplaappap	330	-512	0	0		0	0	0	0	0
318	1	229	207	-1	245	118	4.4	27	ABprpppapaa	221	-424	0	0		0	0	0	0	0
319	1	153	324	-1	538	265	10.3	27	ABaraaapapp	57	0	0	0		0	0	0	0	0
320	1	68	227	-1	419	392	4.7	26	ABplpappaa	250	141	0	0		0	0	0	0	0
321	1	141	133	-1	501	408	9.5	28	ABalppappa	211	-55	0	0		0	0	0	0	0
322	1	142	370	-1	179	130	5.1	30	ABprappppp	264	546	0	0		0	0	0	0	0
323	1	287	149	-1	389	326	4.1	29	ABalpappppp	253	-594	0	0		0	0	0	0	0
324	1	302	20	-1	323	122	6.2	31	ABprppppaa	216	-502	0	0		0	0	0	0	0
325	1	80	364	-1	279	349	6.1	28	ABplpapppp	285	753	0	0		0	0	0	0	0
326	1	262	141	-1	491	330	14.4	27	MSaaapaap	267	129	0	0		0	0	0	0	0
327	1	383	323	-1	457	274	7.3	24	ABarapaappp	390	0	0	0		0	0	0	0	0
328	1	35	86	-1	256	417	13.5	30	ABplppapap	166	0	0	0		0	0	0	0	0
329	1	209	362	-1	470	235	3.9	24	ABarapapapp	198	-483	0	0		0	0	0	0	0
330	1	393	183	-1	624	215	7.5	32	ABalaapaap	288	-79	0	0		0	0	0	0	0
331	1	73	171	-1	239	176	16.3	35	Epraa	351	878	0	0		0	0	0	0	0
332	1	60	358	-1	287	397	8.4	32	ABplppaapp	287	187	0	0		0	0	0	0	0
333	1	233	208	-1	427	453	17.3	31	ABplpaapap	448	0	0	0		0	0	0	0	0
334	1	23	191	-1	349	320	4.3	27	MSaappaa	169	0	0	0		0	0	0	0	0
335	1	103	242	-1	443	265	13.4	32	MSpaapap	305	151	0	0		0	0	0	0	0
336	1	7	-1	-1	345	142	22.3	28	ABarpppapap	275	1282	0	0		0	0	0	0	0
337	1	53	245	-1	526	222	9.6	27	MSppapaa	198	-2	0	0		0	0	0	0	0
338	1	185	152	-1	528	193	5.5	28	ABarappaaa	-17	0	0	0		0	0	0	0	0
339	1	91	68	-1	414	335	12.2	23	MSaaappa	106	0	0	0		0	0	0	0	0
340	1	32	393	-1	150	292	12.2	30	Capppa	307	587	0	0		0	0	0	0	0
341	1	351	203	-1	494	286	24.0	31	ABarpaaapa	160	0	0	0		0	0	0	0	0
342	1	344	403	-1	195	217	9.0	32	Eplpa	325	809	0	0		0	0	0	0	0
343	1	367	221	-1	337	199	23.6	34	ABarppaapa	173	0	0	0		0	0	0	0	0
344	1	143	156	-1	437	370	7.1	26	ABalpapapap	13	0	0	0		0	0	0	0	0
345	1	324	367	-1	458	338	14.3	28	MSaaapapa	200	-518	0	0		0	0	0	0	0
346	1	107	380	-1	492	427	17.5	26	ABalpppappa	12	0	0	0		0	0	0	0	0
347	1	377	369	-1	444	414	9.4	27	ABalppapppa	254	14	0	0		0	0	0	0	0
348	1	124	335	-1	409	275	22.0	32	ABarpaappa	171	0	0	0		0	0	0	0	0
349	1	169	204	-1	540	338	5.7	29	ABalpaaapa	199	-183	0	0		0	0	0	0	0
350	1	13	293	-1	433	170	15.2	24	MSpppapa	123	0	0	0		0	0	0	0	0
351	1	370	224	-1	427	376	13.7	27	MSapapap	115	0	0	0		0	0	0	0	0
352	1	336	107	-1	470	200	17.6	28	ABprpaapaa	255	-433	0	0		0	0	0	0	0
353	1	166	185	-1	160	103	11.2	30	ABprappapp	264	1665	0	0		0	0	0	0	0
354	1	156	291	-1	510	230	4.8	24	ABarapapapa	165	0	0	0		0	0	0	0	0
355	1	269	192	-1	534	446	10.4	31	ABalppaaap	298	80	0	0		0	0	0	0	0
356	1	306	63	-1	399	93	18.8	27	ABprapaapa	241	131	0	0		0	0	0	0	0
357	1	390	231	-1	345	379	12.3	29	MSappapp	-222	0	0	0		0	0	0	0	0
358	1	127	394	-1	427	382	24.0	31	ABplaaapap	280	-483	0	0		0	0	0	0	0
359	1	4	147	-1	562	340	9.4	28	ABalpaapapa	259	73	0	0		0	0	0	0	0
360	1	290	271	-1	535	250	22.7	27	ABarpapaapa	183	1061	0	0		0	0	0	0	0
361	1	385	287	-1	574	271	25.6	29	ABarpapaaa	247	101	0	0		0	0	0	0	0
362	1	197	304	-1	609	299	11.3	26	ABaraapaaaa	142	0	0	0		0	0	0	0	0
363	1	349	390	-1	238	153	4.6	28	ABprpppapap	266	87	0	0		0	0	0	0	0
364	1	170	195	-1	539	357	25.2	32	ABplaaaaaa	322	-1072	0	0		0	0	0	0	0
365	1	183	215	-1	391	362	13.5	26	MSappapa	211	0	0	0		0	0	0	0	0
366	1	1	27	-1	197	227	23.4	37	Caaaa	363	874	0	0		0	0	0	0	0
367	1	301	85	-1	393	399	18.5	30	ABplpaappa	271	-415	0	0		0	0	0	0	0
368	1	218	285	-1	264	400	20.3	31	ABplapaapp	-224	0	0	0		0	0	0	0	0
369	1	163	209	-1	159	99	16.4	30	ABarpppppp	-18	0	0	0		0	0	0	0	0
370	1	252	10	-1	314	393	20.8	29	ABplapaapa	174	0	0	0		0	0	0	0	0
371	1	85	402	-1	521	232	18.6	26	MSppappa	259	69	0	0		0	0	0	0	0
372	1	125	161	-1	572	198	16.5	32	ABpraapapa	294	230	0	0		0	0	0	0	0
373	1	391	297	-1	203	96	7.2	27	ABprappppa	274	153	0	0		0	0	0	0	0
374	1	256	4	-1	494	193	4.3	27	ABarappaap	214	0	0	0		0	0	0	0	0
375	1	355	84	-1	388	130	7.2	27	ABprpapapp	267	-212	0	0		0	0	0	0	0
376	1	25	194	-1	530	251	5.1	30	ABarapapaa	198	70	0	0		0	0	0	0	0
377	1	241	319	-1	497	205	10.1	24	MSppaapa	488	0	0	0		0	0	0	0	0
378	1	235	415	-1	436	348	6.3	27	ABalpapappp	372	0	0	0		0	0	0	0	0
379	1	61	218	-1	249	90	7.1	28	ABprpppaap	272	137	0	0		0	0	0	0	0
380	1	167	49	-1	152	227	10.2	34	Eplpp	344	-79	0	0		0	0	0	0	0
381	1	388	385	-1	332	224	10.9	32	Earpa	321	521	0	0		0	0	0	0	0
382	1	94	416	-1	572	216	19.4	28	ABpraapappa	61	0	0	0		0	0	0	0	0
383	1	197	313	-1	573	294	11.4	24	ABaraapaaap	141	0	0	0		0	0	0	0	0
384	1	121	158	-1	429	143	5.8	27	ABprpappapa	258	-42	0	0		0	0	0	0	0
385	1	359	248	-1	460	290	19.2	32	MSpaaapa	326	-490	0	0		0	0	0	0	0
386	1	230	210	-1	421	168	24.3	29	ABarpapppp	263	485	0	0		0	0	0	0	0
387	1	180	175	-1	506	170	23.5	32	ABarpappap	324	239	0	0		0	0	0	0	0
388	1	404	219	-1	562	400	15.6	27	ABalapaaapp	229	-512	0	0		0	0	0	0	0
389	1	400	316	-1	537	326	23.6	28	ABarpaaaaal	260	666	0	0		0	0	0	0	0
390	1	12	278	-1	573	275	8.6	28	ABaraaapapa	269	502	0	0		0	0	0	0	0
391	1	17	162	-1	91	196	10.8	32	Cpappd	107	0	0	0		0	0	0	0	0
392	1	62	249	-1	463	325	18.1	30	MSaaaapp	303	1134	0	0		0	0	0	0	0
393	1	16	334	-1	502	313	19.1	28	MSaaaapap	109	0	0	0		0	0	0	0	0
394	1	22	282	-1	487	373	7.5	25	ABalpapapaa	108	0	0	0		0	0	0	0	0
395	1	295	347	-1	433	347	20.4	26	MSapappp	267	0	0	0		0	0	0	0	0
396	1	405	118	-1	549	265	22.6	26	ABarpaapaaa	168	1061	0	0		0	0	0	0	0
397	1	81	392	-1	525	433	18.6	31	ABalpppaap	210	162	0	0		0	0	0	0	0
398	1	174	25	-1	187	335	22.4	30	ABplapapapa	306	7	0	0		0	0	0	0	0
399	1	316	179	-1	394	364	23.2	31	Nuc147_26_416_371	308	-199	0	0		0	0	0	0	0
400	1	378	264	-1	306	358	21.2	29	ABplapaaap	265	-158	0	0		0	0	0	0	0
401	1	366	112	-1	286	86	22.3	39	ABarppppa	392	177	0	0		0	0	0	0	0
402	1	296	257	-1	341	408	21.3	33	ABplaapppa	282	439	0	0		0	0	0	0	0
403	1	40	357	-1	495	354	17.8	25	MSapappa	221	637	0	0		0	0	0	0	0
404	1	192	284	-1	410	161	16.9	30	Dpaa	301	104	0	0		0	0	0	0	0
405	1	320	246	-1	313	326	17.7	32	Daap	300	-23	0	0		0	0	0	0	0
406	1	346	417	-1	590	297	20.4	29	ABalapppap	177	0	0	0		0	0	0	0	0
407	1	406	274	-1	636	243	6.9	22	ABalaapaaa	-73	0	0	0		0	0	0	0	0
408	1	402	336	-1	403	371	11.1	24	MSapaapp	392	0	0	0		0	0	0	0	0
409	1	409	294	-1	582	329	22.5	26	ABarpaaaap	-33	0	0	0		0	0	0	0	0
410	1	394	247	-1	448	141	9.7	32	ABprpapaap	145	0	0	0		0	0	0	0	0
411	1	362	361	-1	378	359	7.0	24	Nuc148_5_371_357a	-242	0	0	0		0	0	0	0	0
412	1	404	122	-1	616	403	16.5	28	ABalapaaapa	429	0	0	0		0	0	0	0	0
413	1	401	383	-1	292	88	8.1	33	ABprpppaaa	189	0	0	0		0	0	0	0	0
414	1	317	70	-1	610	268	5.4	32	ABaraaappa	-78	0	0	0		0	0	0	0	0
415	1	16	314	-1	538	336	20.0	27	MSaaaapaa	378	0	0	0		0	0	0	0	0
