# Supplementary material for: The AP-2 Transcription Factor APTF-2 Is Required for Neuroblast and Epidermal Morphogenesis in Caenorhabditis elegans Embryogenesis
Source: PLoS Genet. 2016 May 13;12(5):e1006048. doi: 10.1371/journal.pgen.1006048 (PMC4866721; doi:10.1371/journal.pgen.1006048)
Supplement: S6 Text — (ZIP) [file pgen.1006048.s034.zip › nuclei/t161-nuclei]

1	1	87	57	-1	582	390	18.0	31	ABalapaapa	308	306	0	0		0	0	0	0	0
2	1	166	49	-1	292	276	19.9	32	MSappppp	320	52	0	0		0	0	0	0	0
3	1	142	309	-1	471	377	24.4	29	ABplaaapaa	274	225	0	0		0	0	0	0	0
4	1	374	89	-1	496	190	4.4	28	ABarappaap	265	229	0	0		0	0	0	0	0
5	1	267	94	-1	602	334	13.6	31	MSaaaaaar	293	434	0	0		0	0	0	0	0
6	1	246	213	-1	322	222	14.2	34	Earap	339	-682	0	0		0	0	0	0	0
7	1	215	212	-1	206	377	21.1	32	ABplapappa	297	-412	0	0		0	0	0	0	0
8	1	133	79	181	307	150	5.5	32	ABprpapppp	217	-370	0	0		0	0	0	0	0
9	1	282	323	-1	546	264	13.4	27	ABaraappapa	251	-580	0	0		0	0	0	0	0
10	1	370	53	-1	315	391	20.9	30	ABplapaapa	258	1386	0	0		0	0	0	0	0
11	1	216	362	-1	508	291	8.6	25	ABaraapapaa	253	0	0	0		0	0	0	0	0
12	1	195	243	-1	416	441	12.5	33	ABplpaaapp	215	814	0	0		0	0	0	0	0
13	1	134	273	-1	85	289	11.6	30	Caappv	260	155	0	0		0	0	0	0	0
14	1	143	31	-1	188	374	9.2	30	ABplpppaap	248	37	0	0		0	0	0	0	0
15	1	154	211	-1	279	418	10.2	31	ABplppappa	290	0	0	0		0	0	0	0	0
16	1	160	13	-1	582	184	13.3	30	ABpraaaaaa	158	0	0	0		0	0	0	0	0
17	1	191	236	-1	568	192	9.8	31	ABarappppa	98	0	0	0		0	0	0	0	0
18	1	123	98	-1	370	376	4.5	32	Nuc148_5_371_357p	325	-69	0	0		0	0	0	0	0
19	1	29	100	-1	440	309	10.8	30	ABaraapapp	-220	0	0	0		0	0	0	0	0
20	1	324	375	382	319	115	6.5	30	ABprppppaa	202	443	0	0		0	0	0	0	0
21	1	5	370	-1	382	409	11.5	31	ABplpapaap	237	324	0	0		0	0	0	0	0
22	1	65	413	-1	233	98	10.0	28	ABprapppaa	283	673	0	0		0	0	0	0	0
23	1	76	209	-1	113	330	13.2	29	ABplappapp	293	644	0	0		0	0	0	0	0
24	1	307	296	-1	205	73	17.3	30	ABprapapap	273	-330	0	0		0	0	0	0	0
25	1	398	117	-1	184	336	22.4	31	ABplapapapa	278	-216	0	0		0	0	0	0	0
26	1	37	258	-1	587	186	7.1	30	ABarapppaa	297	-78	0	0		0	0	0	0	0
27	1	366	265	-1	198	228	23.3	37	Caaaa	362	135	0	0		0	0	0	0	0
28	1	260	286	-1	294	151	23.5	35	ABarpppapp	358	-2	0	0		0	0	0	0	0
29	1	194	122	-1	400	304	9.8	27	MSaapaapa	223	147	0	0		0	0	0	0	0
30	1	175	75	-1	409	401	8.7	29	ABplpapaaa	271	688	0	0		0	0	0	0	0
31	1	241	312	-1	650	296	11.6	31	ABalaaaarr	196	0	0	0		0	0	0	0	0
32	1	278	126	-1	152	170	8.1	34	Eprpp	348	-275	0	0		0	0	0	0	0
33	1	141	116	-1	233	352	23.6	33	ABplapapaa	330	61	0	0		0	0	0	0	0
34	1	265	165	-1	227	355	5.8	30	ABplppppap	236	-48	0	0		0	0	0	0	0
35	1	12	398	-1	627	364	9.7	28	ABalaaaarl	239	1028	0	0		0	0	0	0	0
36	1	113	176	-1	265	73	14.8	28	ABprappaap	277	-288	0	0		0	0	0	0	0
37	1	150	344	395	487	124	15.6	31	ABprpaappp	57	0	0	0		0	0	0	0	0
38	1	32	142	-1	334	411	10.7	28	ABplppaapa	248	0	0	0		0	0	0	0	0
39	1	25	274	-1	645	265	12.3	29	ABalaaappr	275	0	0	0		0	0	0	0	0
40	1	214	313	422	363	397	8.2	30	ABplpapapa	198	137	0	0		0	0	0	0	0
41	1	309	133	-1	319	328	21.2	30	ABplapaaaaa	278	-1467	0	0		0	0	0	0	0
42	1	115	113	-1	610	401	11.4	30	ABalaaaala	207	0	0	0		0	0	0	0	0
43	1	51	83	-1	179	351	17.6	32	ABplapappp	309	-428	0	0		0	0	0	0	0
44	1	100	153	-1	539	343	15.5	29	MSaaapaaa	293	1010	0	0		0	0	0	0	0
45	1	277	194	-1	350	186	20.4	31	MSpppppp	284	-198	0	0		0	0	0	0	0
46	1	106	235	-1	419	136	8.7	29	ABprpapapa	120	0	0	0		0	0	0	0	0
47	1	110	363	-1	500	161	12.2	28	ABprpaaaaap	228	-249	0	0		0	0	0	0	0
48	1	80	173	-1	227	391	8.5	31	ABplpppaaa	294	243	0	0		0	0	0	0	0
49	1	380	232	-1	152	229	10.1	34	Eplpp	343	-412	0	0		0	0	0	0	0
50	1	227	33	-1	323	178	8.1	33	MSpapppp	74	0	0	0		0	0	0	0	0
51	1	152	3	-1	567	248	5.6	26	ABarapaaaa	248	277	0	0		0	0	0	0	0
52	1	56	202	-1	470	293	10.9	27	ABaraapapap	-183	0	0	0		0	0	0	0	0
53	1	54	208	-1	354	278	11.3	28	MSaapaapp	277	-118	0	0		0	0	0	0	0
54	1	176	78	-1	465	455	10.7	32	ABalppaapp	348	0	0	0		0	0	0	0	0
55	1	233	46	-1	525	320	8.7	28	ABalpaapapp	248	442	0	0		0	0	0	0	0
56	1	52	308	-1	145	364	10.8	28	ABplappppa	261	0	0	0		0	0	0	0	0
57	1	221	406	-1	203	396	15.5	29	ABplappaap	283	337	0	0		0	0	0	0	0
58	1	138	66	-1	162	371	15.2	30	ABplappapa	279	277	0	0		0	0	0	0	0
59	1	3	207	324	587	394	6.7	29	ABalpaappa	-41	0	0	0		0	0	0	0	0
60	1	153	62	-1	525	356	21.8	27	ABplaaaaapa	250	245	0	0		0	0	0	0	0
61	1	58	23	-1	372	239	6.4	27	MSpapapa	250	0	0	0		0	0	0	0	0
62	1	22	154	-1	293	418	18.4	33	ABplaapppp	294	210	0	0		0	0	0	0	0
63	1	356	355	-1	402	96	19.2	29	ABprapaapa	252	139	0	0		0	0	0	0	0
64	1	70	399	-1	468	406	14.3	28	ABplpaapaa	284	-877	0	0		0	0	0	0	0
65	1	235	77	-1	355	107	7.5	29	ABprppaapp	-174	0	0	0		0	0	0	0	0
66	1	10	29	-1	375	446	11.7	30	ABplpaaaap	-370	0	0	0		0	0	0	0	0
67	1	177	253	-1	259	320	6.4	30	ABplpppppa	21	0	0	0		0	0	0	0	0
68	1	339	336	-1	415	337	12.2	24	MSaaappa	-55	0	0	0		0	0	0	0	0
69	1	219	249	-1	482	441	21.5	32	ABplaapapa	23	0	0	0		0	0	0	0	0
70	1	414	136	-1	607	269	4.8	32	ABaraaappa	311	-133	0	0		0	0	0	0	0
71	1	41	330	-1	568	340	13.1	27	ABalpaapaap	241	-243	0	0		0	0	0	0	0
72	1	168	291	-1	469	358	4.0	25	ABalpappapa	249	285	0	0		0	0	0	0	0
73	1	33	314	-1	525	187	11.5	31	ABprpaaaaaa	117	0	0	0		0	0	0	0	0
74	1	6	95	-1	467	251	10.6	27	ABaraapppap	138	0	0	0		0	0	0	0	0
75	1	225	124	-1	451	183	8.0	29	ABprpapaaa	52	0	0	0		0	0	0	0	0
76	1	2	9	-1	385	78	16.5	32	ABpraapppp	285	-92	0	0		0	0	0	0	0
77	1	306	146	-1	235	175	7.5	30	Cppapp	302	18	0	0		0	0	0	0	0
78	1	101	388	-1	462	200	5.0	24	ABprpappaaa	240	767	0	0		0	0	0	0	0
79	1	312	50	-1	508	301	4.8	30	ABalpaaapp	206	447	0	0		0	0	0	0	0
80	1	276	229	-1	511	123	12.1	30	ABprpaaapp	149	0	0	0		0	0	0	0	0
81	1	43	81	-1	437	272	8.7	31	ABaraapppp	77	0	0	0		0	0	0	0	0
82	1	238	290	-1	229	322	12.3	30	Capapa	283	318	0	0		0	0	0	0	0
83	1	271	263	-1	542	145	12.7	30	ABpraaaapa	-95	0	0	0		0	0	0	0	0
84	1	375	106	-1	389	128	7.2	26	ABprpapapp	192	428	0	0		0	0	0	0	0
85	1	367	107	-1	394	402	18.8	30	ABplpaappa	242	237	0	0		0	0	0	0	0
86	1	328	289	-1	257	418	13.5	30	ABplppapap	304	235	0	0		0	0	0	0	0
87	1	178	47	-1	426	209	12.4	28	MSpppaaa	275	-168	0	0		0	0	0	0	0
88	1	210	376	-1	508	146	16.4	30	ABprpaapap	236	-850	0	0		0	0	0	0	0
89	1	192	233	-1	111	144	18.5	33	Cpapap	427	0	0	0		0	0	0	0	0
90	1	93	17	-1	346	71	15.8	30	ABprapaapp	296	-173	0	0		0	0	0	0	0
91	1	50	193	-1	208	103	12.4	31	ABprapappp	307	-112	0	0		0	0	0	0	0
92	1	42	37	-1	371	138	11.4	30	MSpapppa	235	0	0	0		0	0	0	0	0
93	1	205	184	-1	526	391	22.3	28	ABalapapppp	190	733	0	0		0	0	0	0	0
94	1	184	128	-1	641	346	14.1	28	ABalaaapar	107	0	0	0		0	0	0	0	0
95	1	132	349	-1	509	414	24.4	36	ABplaapaap	365	579	0	0		0	0	0	0	0
96	1	180	203	-1	242	390	16.8	29	ABplappaaa	281	8	0	0		0	0	0	0	0
97	1	204	394	-1	588	370	7.2	25	ABalpaaaaaa	185	85	0	0		0	0	0	0	0
98	1	263	334	-1	476	396	21.2	31	ABplaapapp	-92	0	0	0		0	0	0	0	0
99	1	220	278	-1	477	230	18.4	26	MSppappp	223	132	0	0		0	0	0	0	0
100	1	15	303	-1	489	424	12.3	32	ABplpaaaaa	411	0	0	0		0	0	0	0	0
101	1	222	189	-1	558	312	11.1	25	ABaraapaapa	249	593	0	0		0	0	0	0	0
102	1	164	297	-1	512	356	7.5	25	ABalpappaaa	213	286	0	0		0	0	0	0	0
103	1	137	415	-1	269	207	11.5	33	Earpp	336	632	0	0		0	0	0	0	0
104	1	174	365	-1	388	452	15.7	28	ABplpaapppp	591	0	0	0		0	0	0	0	0
105	1	118	131	-1	238	351	10.6	29	Capaap	-22	0	0	0		0	0	0	0	0
106	1	129	387	-1	583	328	24.5	31	ABarpaaaaar	302	20	0	0		0	0	0	0	0
107	1	352	149	-1	471	200	17.6	28	ABprpaapaa	259	195	0	0		0	0	0	0	0
108	1	48	206	-1	105	244	5.6	29	Cpppap	262	275	0	0		0	0	0	0	0
109	1	4	115	-1	565	431	18.1	32	ABalapaapp	161	0	0	0		0	0	0	0	0
110	1	1	261	-1	387	88	11.6	32	ABprppapaa	-34	0	0	0		0	0	0	0	0
111	1	252	172	352	549	377	4.4	29	ABalpaaaap	235	-235	0	0		0	0	0	0	0
112	1	401	341	-1	289	88	22.5	38	ABarppppa	379	322	0	0		0	0	0	0	0
113	1	45	111	-1	513	126	19.8	27	ABpraappaa	221	348	0	0		0	0	0	0	0
114	1	273	6	-1	528	381	7.5	29	ABalpapaaa	242	-398	0	0		0	0	0	0	0
115	1	103	200	-1	456	225	6.4	26	ABarapapppa	111	0	0	0		0	0	0	0	0
116	1	91	381	-1	538	265	7.3	31	ABarapaapa	262	-238	0	0		0	0	0	0	0
117	1	104	295	-1	474	346	7.6	27	ABalpapappa	207	441	0	0		0	0	0	0	0
118	1	396	19	-1	544	290	22.8	28	ABarpaapaaa	243	-28	0	0		0	0	0	0	0
119	1	108	119	-1	321	434	13.4	31	ABplppapaa	40	0	0	0		0	0	0	0	0
120	1	157	105	-1	416	206	5.5	27	ABarapapppp	255	-116	0	0		0	0	0	0	0
121	1	69	266	-1	396	173	7.1	30	ABprpapppa	-1	0	0	0		0	0	0	0	0
122	1	412	58	-1	612	405	16.6	30	ABalapaaapa	101	0	0	0		0	0	0	0	0
123	1	190	221	-1	560	441	11.1	24	Nuc150_13_550_424	-9	0	0	0		0	0	0	0	0
124	1	201	187	-1	112	281	7.3	29	Cppppa	275	-261	0	0		0	0	0	0	0
125	1	256	255	-1	607	232	12.8	30	ABalaapppa	300	85	0	0		0	0	0	0	0
126	1	173	164	-1	652	298	14.9	29	ABalaaappl	293	542	0	0		0	0	0	0	0
127	1	83	247	-1	335	273	22.8	31	ABarppaaap	250	1009	0	0		0	0	0	0	0
128	1	209	316	-1	314	369	12.2	31	MSaapppa	316	610	0	0		0	0	0	0	0
129	1	305	182	-1	347	336	9.0	27	MSappaap	235	50	0	0		0	0	0	0	0
130	1	17	103	-1	217	282	7.1	29	Capapp	247	1172	0	0		0	0	0	0	0
131	1	117	424	-1	347	276	15.3	36	Ealaa	360	2115	0	0		0	0	0	0	0
132	1	212	140	-1	474	167	19.2	30	ABprpaappa	-22	0	0	0		0	0	0	0	0
133	1	321	328	-1	503	409	9.4	28	ABalppappa	271	877	0	0		0	0	0	0	0
134	1	296	410	-1	393	311	14.3	28	MSaaappp	121	0	0	0		0	0	0	0	0
135	1	82	272	-1	373	335	19.1	29	MSapppap	258	-295	0	0		0	0	0	0	0
136	1	250	275	-1	378	314	6.4	26	MSaapaaap	244	488	0	0		0	0	0	0	0
137	1	281	396	-1	368	208	17.0	28	Nuc152_16_399_208	259	749	0	0		0	0	0	0	0
138	1	31	412	-1	417	324	15.1	26	MSaaapapp	217	422	0	0		0	0	0	0	0
139	1	13	371	-1	533	190	21.4	30	ABpraapappp	240	753	0	0		0	0	0	0	0
140	1	244	423	-1	185	332	25.4	33	ABplapapapp	337	408	0	0		0	0	0	0	0
141	1	326	10	-1	491	331	14.6	27	MSaaapaap	270	-26	0	0		0	0	0	0	0
142	1	39	22	-1	517	167	8.6	27	ABarapppppa	243	663	0	0		0	0	0	0	0
143	1	79	277	-1	479	234	7.6	31	ABarapappa	370	0	0	0		0	0	0	0	0
144	1	270	121	-1	349	146	24.3	34	ABarpppapaa	348	126	0	0		0	0	0	0	0
145	1	9	214	-1	199	198	14.4	33	Eprap	335	656	0	0		0	0	0	0	0
146	1	283	251	-1	491	271	5.7	26	ABarapaappa	227	-143	0	0		0	0	0	0	0
147	1	359	34	-1	559	338	9.5	29	ABalpaapapa	82	0	0	0		0	0	0	0	0
148	1	262	73	-1	515	259	13.5	29	ABaraappapp	408	0	0	0		0	0	0	0	0
149	1	323	390	-1	394	329	4.3	30	ABalpappppp	266	49	0	0		0	0	0	0	0
150	1	95	282	-1	483	253	14.3	28	MSpaapaa	85	0	0	0		0	0	0	0	0
151	1	200	372	-1	132	331	7.6	29	ABplappppp	129	0	0	0		0	0	0	0	0
152	1	338	161	-1	528	192	5.5	29	ABarappaaa	232	288	0	0		0	0	0	0	0
153	1	255	373	-1	608	173	11.9	22	Nuc154_14_617_194	157	39	0	0		0	0	0	0	0
154	1	14	401	-1	177	162	22.4	34	Cpaapa	343	-1286	0	0		0	0	0	0	0
155	1	112	63	-1	626	300	20.2	34	ABalapppaa	340	-480	0	0		0	0	0	0	0
156	1	344	196	-1	442	373	7.1	27	ABalpapapap	244	337	0	0		0	0	0	0	0
157	1	119	201	-1	102	164	14.0	31	Cpapaa	313	-1217	0	0		0	0	0	0	0
158	1	384	267	-1	424	147	5.6	27	ABprpappapa	318	0	0	0		0	0	0	0	0
159	1	159	408	-1	212	107	22.8	34	ABarpppppa	303	439	0	0		0	0	0	0	0
160	1	188	99	-1	542	213	23.9	29	ABarpapaapp	254	630	0	0		0	0	0	0	0
161	1	372	269	-1	574	196	17.3	33	ABpraapapa	303	206	0	0		0	0	0	0	0
162	1	391	152	-1	92	200	11.1	32	Cpappd	315	435	0	0		0	0	0	0	0
163	1	151	101	-1	580	415	12.1	30	ABalaaaalp	-96	0	0	0		0	0	0	0	0
164	1	34	321	-1	582	419	8.6	27	ABalpaapppa	320	0	0	0		0	0	0	0	0
165	1	72	85	-1	260	376	6.2	25	ABplppppaa	225	98	0	0		0	0	0	0	0
166	1	213	178	-1	549	195	14.2	29	ABpraaapaa	234	0	0	0		0	0	0	0	0
167	1	74	28	-1	512	190	15.3	29	ABpraaapap	280	-1256	0	0		0	0	0	0	0
168	1	98	378	-1	634	389	12.8	29	ABalaaapal	199	0	0	0		0	0	0	0	0
169	1	292	331	-1	387	421	14.7	25	ABplppaaaaa	231	507	0	0		0	0	0	0	0
170	1	208	127	-1	468	111	12.5	25	ABprpaaaapp	134	0	0	0		0	0	0	0	0
171	1	331	386	-1	239	176	16.3	35	Epraa	358	-34	0	0		0	0	0	0	0
172	1	198	244	-1	505	257	10.6	26	ABaraapppaa	258	1352	0	0		0	0	0	0	0
173	1	81	129	-1	425	315	6.8	25	MSaapaaaa	239	56	0	0		0	0	0	0	0
174	1	254	304	-1	536	183	17.6	31	ABpraaappa	297	101	0	0		0	0	0	0	0
175	1	387	222	-1	505	170	23.4	32	ABarpappap	325	132	0	0		0	0	0	0	0
176	1	181	8	-1	618	314	7.7	24	ABaraaapaaa	134	0	0	0		0	0	0	0	0
177	1	75	347	414	498	440	15.7	33	ABalpppapa	156	0	0	0		0	0	0	0	0
178	1	67	132	-1	469	288	15.7	29	MSpaaappa	43	0	0	0		0	0	0	0	0
179	1	399	299	-1	391	365	23.2	32	Nuc147_26_416_371	293	-139	0	0		0	0	0	0	0
180	1	40	125	-1	450	438	13.6	30	ABplpaaapa	249	1125	0	0		0	0	0	0	0
181	1	172	59	-1	610	373	16.3	29	ABalapaaaa	279	0	0	0		0	0	0	0	0
182	1	46	198	-1	389	135	20.5	31	ABprapaaap	287	721	0	0		0	0	0	0	0
183	1	330	284	-1	624	216	7.4	31	ABalaapaap	237	0	0	0		0	0	0	0	0
184	1	11	145	-1	588	225	5.7	27	ABaraaappp	89	0	0	0		0	0	0	0	0
185	1	353	160	-1	160	102	11.1	29	ABprappapp	258	415	0	0		0	0	0	0	0
186	1	299	411	-1	481	344	11.1	23	MSapaapa	237	1022	0	0		0	0	0	0	0
187	1	127	226	-1	525	307	12.1	27	ABaraapaapp	-194	0	0	0		0	0	0	0	0
188	1	89	302	-1	295	234	22.4	33	ABarppaapp	270	-130	0	0		0	0	0	0	0
189	1	231	171	-1	370	240	10.2	28	MSpapaapp	457	0	0	0		0	0	0	0	0
190	1	211	55	-1	569	411	21.5	28	ABalapapppa	-171	0	0	0		0	0	0	0	0
191	1	334	61	-1	352	320	4.2	26	MSaappaa	230	1100	0	0		0	0	0	0	0
192	1	355	400	-1	529	448	10.5	31	ABalppaaap	68	0	0	0		0	0	0	0	0
193	1	19	93	-1	598	341	8.6	29	ABaraaaaaa	-180	0	0	0		0	0	0	0	0
194	1	376	319	428	526	251	5.1	30	ABarapapaa	199	73	0	0		0	0	0	0	0
195	1	364	96	-1	530	353	25.0	32	ABplaaaaaa	309	640	0	0		0	0	0	0	0
196	1	49	-1	-1	511	149	11.0	22	ABprpaaapa	-426	0	0	0		0	0	0	0	0
197	1	92	108	416	537	434	14.2	30	ABalpppaaa	-12	0	0	0		0	0	0	0	0
198	1	280	227	-1	139	135	22.4	35	Cpaapp	455	0	0	0		0	0	0	0	0
199	1	197	254	-1	471	372	14.8	25	ABalpppppaa	248	566	0	0		0	0	0	0	0
200	1	57	42	-1	394	440	18.7	29	ABplaappaa	425	0	0	0		0	0	0	0	0
201	1	287	358	379	322	393	7.5	31	ABplpapapp	199	440	0	0		0	0	0	0	0
202	1	140	288	-1	466	315	22.9	30	ABplaaaapap	231	54	0	0		0	0	0	0	0
203	1	341	43	-1	490	285	24.2	30	ABarpaaapa	283	1038	0	0		0	0	0	0	0
204	1	349	69	92	540	336	5.3	29	ABalpaaapa	451	0	0	0		0	0	0	0	0
205	1	295	144	-1	418	284	16.5	27	MSpaaappp	271	342	0	0		0	0	0	0	0
206	1	60	104	-1	466	311	7.1	28	ABalpapppa	-265	0	0	0		0	0	0	0	0
207	1	318	404	-1	248	117	4.5	25	ABprpppapaa	227	767	0	0		0	0	0	0	0
208	1	333	2	-1	430	450	17.6	31	ABplpaapap	-96	0	0	0		0	0	0	0	0
209	1	369	360	-1	161	100	16.3	31	ABarpppppp	584	0	0	0		0	0	0	0	0
210	1	386	380	-1	411	167	24.4	30	ABarpapppp	272	-143	0	0		0	0	0	0	0
211	1	149	180	-1	488	128	8.7	26	ABprpaaaapa	204	-292	0	0		0	0	0	0	0
212	1	317	141	-1	373	420	22.3	34	ABplaappap	347	0	0	0		0	0	0	0	0
213	1	130	148	-1	300	71	17.0	29	ABprappaaa	-95	0	0	0		0	0	0	0	0
214	1	158	68	-1	268	206	23.6	33	Cpaaaa	340	241	0	0		0	0	0	0	0
215	1	365	56	-1	388	361	13.7	26	MSappapa	236	0	0	0		0	0	0	0	0
216	1	245	14	-1	629	268	16.7	30	ABalappap	344	0	0	0		0	0	0	0	0
217	1	183	383	-1	345	293	5.7	29	MSaapapp	286	721	0	0		0	0	0	0	0
218	1	379	45	-1	248	93	6.8	28	ABprpppaap	258	138	0	0		0	0	0	0	0
219	1	388	21	-1	560	401	15.2	27	ABalapaaapp	200	154	0	0		0	0	0	0	0
220	1	289	54	-1	149	317	17.4	29	ABarppappp	182	0	0	0		0	0	0	0	0
221	1	343	151	-1	333	205	23.5	35	ABarppaapa	351	-1302	0	0		0	0	0	0	0
222	1	126	252	-1	409	116	11.6	27	ABprppaapa	98	0	0	0		0	0	0	0	0
223	1	291	217	-1	428	417	21.4	31	ABalppppppp	275	149	0	0		0	0	0	0	0
224	1	351	204	-1	424	382	13.6	27	MSapapap	275	290	0	0		0	0	0	0	0
225	1	96	391	-1	173	339	12.4	29	ABplapppaa	61	0	0	0		0	0	0	0	0
226	1	302	74	-1	416	170	11.9	28	MSpppapp	228	1218	0	0		0	0	0	0	0
227	1	320	195	-1	422	396	4.5	26	ABplpappaa	285	0	0	0		0	0	0	0	0
228	1	199	220	-1	296	161	18.4	35	Dppp	358	-6	0	0		0	0	0	0	0
229	1	247	305	-1	436	393	16.8	27	ABalpppppap	157	0	0	0		0	0	0	0	0
230	1	144	26	-1	632	316	10.3	29	ABaraaaapa	260	-799	0	0		0	0	0	0	0
231	1	357	250	-1	351	380	12.7	29	MSappapp	235	-358	0	0		0	0	0	0	0
232	1	44	120	-1	512	429	6.7	30	ABalppapaa	52	0	0	0		0	0	0	0	0
233	1	88	242	-1	549	173	6.8	22	ABarapppap	95	0	0	0		0	0	0	0	0
234	1	236	137	-1	589	169	16.7	29	ABpraaaaap	192	0	0	0		0	0	0	0	0
235	1	21	65	-1	549	145	16.1	30	ABpraaaapp	324	0	0	0		0	0	0	0	0
236	1	27	185	-1	594	250	19.6	29	ABalappppa	263	-648	0	0		0	0	0	0	0
237	1	131	276	-1	545	379	11.6	29	MSapaaaa	280	-294	0	0		0	0	0	0	0
238	1	97	223	-1	634	245	20.3	31	Nuc121_20_611_255	322	0	0	0		0	0	0	0	0
239	1	171	339	-1	434	253	4.8	25	MSpapaaaa	213	0	0	0		0	0	0	0	0
240	1	226	240	-1	404	202	19.6	28	MSpppppa	255	60	0	0		0	0	0	0	0
241	1	242	228	-1	435	108	18.5	34	ABpraapppa	296	-799	0	0		0	0	0	0	0
242	1	335	11	-1	443	266	13.2	31	MSpaapap	84	0	0	0		0	0	0	0	0
243	1	73	337	-1	344	84	9.7	29	ABprppappa	291	-9	0	0		0	0	0	0	0
244	1	61	403	-1	597	330	10.9	26	ABalpaapaaa	236	-1289	0	0		0	0	0	0	0
245	1	337	158	-1	521	219	9.5	28	MSppapaa	200	312	0	0		0	0	0	0	0
246	1	405	157	-1	314	325	17.7	32	Daap	304	292	0	0		0	0	0	0	0
247	1	410	167	-1	447	140	9.6	31	ABprpapaap	293	127	0	0		0	0	0	0	0
248	1	385	325	-1	456	287	18.8	31	MSpaaapa	291	100	0	0		0	0	0	0	0
249	1	392	225	-1	460	325	18.1	30	MSaaaapp	-176	0	0	0		0	0	0	0	0
250	1	196	163	-1	292	289	24.1	33	ABarppapaa	329	439	0	0		0	0	0	0	0
251	1	102	259	-1	386	207	6.7	31	MSpapapp	230	252	0	0		0	0	0	0	0
252	1	232	41	-1	420	328	22.8	29	ABplaaaapp	263	-344	0	0		0	0	0	0	0
253	1	66	174	-1	365	164	16.7	31	Dpap	299	468	0	0		0	0	0	0	0
254	1	155	48	-1	433	96	11.0	28	ABarappapp	271	351	0	0		0	0	0	0	0
255	1	204	427	-1	564	351	5.8	25	ABalpaaaaap	177	-238	0	0		0	0	0	0	0
256	1	185	281	-1	196	313	8.3	32	Capppp	289	228	0	0		0	0	0	0	0
257	1	402	407	-1	340	409	21.5	32	ABplaapppa	294	115	0	0		0	0	0	0	0
258	1	249	350	-1	232	71	19.9	31	ABprapapaa	278	346	0	0		0	0	0	0	0
259	1	259	294	-1	262	324	18.6	30	Dapap	299	0	0	0		0	0	0	0	0
260	1	207	245	-1	604	205	21.6	34	ABpraapaap	162	0	0	0		0	0	0	0	0
261	1	111	298	-1	537	298	16.5	29	MSpaaaapa	-119	0	0	0		0	0	0	0	0
262	1	239	318	-1	235	289	22.8	34	ABarppapap	339	393	0	0		0	0	0	0	0
263	1	55	7	-1	581	273	14.5	30	ABaraappaa	301	1795	0	0		0	0	0	0	0
264	1	400	315	-1	308	353	21.2	26	ABplapaaap	201	-883	0	0		0	0	0	0	0
265	1	64	60	-1	602	277	7.5	30	ABaraaaaap	295	0	0	0		0	0	0	0	0
266	1	300	293	-1	626	213	10.7	36	ABalaappap	349	569	0	0		0	0	0	0	0
267	1	62	199	-1	308	277	6.1	29	Z3	186	434	0	0		0	0	0	0	0
268	1	206	264	-1	457	209	23.4	33	ABarpapapp	326	-585	0	0		0	0	0	0	0
269	1	165	20	-1	206	320	4.8	27	ABplpppapap	542	0	0	0		0	0	0	0	0
270	1	7	354	-1	504	258	24.5	30	ABarpaapaap	263	793	0	0		0	0	0	0	0
271	1	360	-1	-1	534	248	24.0	29	ABarpapaapa	182	122	0	0		0	0	0	0	0
272	1	139	90	238	578	363	20.5	31	ABalapapap	145	0	0	0		0	0	0	0	0
273	1	86	177	-1	543	416	6.1	25	ABalpaapppp	-30	0	0	0		0	0	0	0	0
274	1	407	417	-1	639	241	6.8	22	ABalaapaaa	203	-340	0	0		0	0	0	0	0
275	1	84	16	-1	319	361	5.4	30	ABplpapppa	283	393	0	0		0	0	0	0	0
276	1	189	35	-1	418	430	15.6	25	ABplpaapppa	230	819	0	0		0	0	0	0	0
277	1	315	192	-1	239	290	18.9	34	Dapp	288	0	0	0		0	0	0	0	0
278	1	390	109	-1	574	275	9.1	28	ABaraaapapa	177	0	0	0		0	0	0	0	0
279	1	30	333	-1	481	346	23.1	27	ABplaaaaapp	263	377	0	0		0	0	0	0	0
280	1	124	155	-1	378	338	11.9	27	MSappaaa	271	1131	0	0		0	0	0	0	0
281	1	167	287	-1	211	126	6.8	29	ABprapppap	67	0	0	0		0	0	0	0	0
282	1	394	39	-1	488	370	7.9	25	ABalpapapaa	236	-547	0	0		0	0	0	0	0
283	1	147	-1	-1	576	242	22.5	31	ABalappppp	266	-58	0	0		0	0	0	0	0
284	1	404	343	-1	412	161	17.3	30	Dpaa	-199	0	0	0		0	0	0	0	0
285	1	368	262	-1	261	394	19.8	32	ABplapaapp	37	0	0	0		0	0	0	0	0
286	1	258	67	-1	184	296	13.8	30	Cappap	278	-981	0	0		0	0	0	0	0
287	1	361	310	-1	574	263	25.4	31	ABarpapaaa	235	1032	0	0		0	0	0	0	0
288	1	301	285	-1	284	178	4.3	27	ABprppppppa	222	-1142	0	0		0	0	0	0	0
289	1	304	134	-1	534	385	19.1	27	ABalapappa	-77	0	0	0		0	0	0	0	0
290	1	146	300	-1	575	297	17.2	29	MSaaaaapa	298	223	0	0		0	0	0	0	0
291	1	354	25	-1	512	226	4.6	25	ABarapapapa	54	0	0	0		0	0	0	0	0
292	1	240	361	-1	327	135	12.8	30	Cppaaa	267	-344	0	0		0	0	0	0	0
293	1	350	219	-1	438	170	15.0	25	MSpppapa	169	437	0	0		0	0	0	0	0
294	1	409	44	-1	590	312	21.0	22	ABarpaaaap	-41	0	0	0		0	0	0	0	0
295	1	298	421	-1	324	74	13.3	32	ABprppapap	287	221	0	0		0	0	0	0	0
296	1	288	385	-1	79	246	8.7	30	Cpappv	272	0	0	0		0	0	0	0	0
297	1	373	179	-1	204	97	6.9	28	ABprappppa	238	-277	0	0		0	0	0	0	0
298	1	120	72	-1	582	306	6.8	25	ABaraaapaap	100	0	0	0		0	0	0	0	0
299	1	109	327	-1	459	172	16.1	30	MSppppaa	-160	0	0	0		0	0	0	0	0
300	1	269	87	-1	552	219	4.9	27	ABarapaaap	222	-93	0	0		0	0	0	0	0
301	1	85	301	-1	420	247	9.0	27	MSpapaapa	148	0	0	0		0	0	0	0	0
302	1	313	342	-1	191	237	12.6	34	Eplap	297	578	0	0		0	0	0	0	0
303	1	187	147	-1	270	338	14.6	30	Capaaa	-305	0	0	0		0	0	0	0	0
304	1	362	38	-1	612	298	11.4	26	ABaraapaaaa	186	1087	0	0		0	0	0	0	0
305	1	156	329	-1	405	168	21.2	30	ABprapaaaa	285	201	0	0		0	0	0	0	0
306	1	128	374	-1	89	252	14.6	32	Caappd	323	-46	0	0		0	0	0	0	0
307	1	145	317	-1	164	334	9.5	29	ABplapppap	132	0	0	0		0	0	0	0	0
308	1	122	405	-1	237	234	14.8	35	Eplaa	350	1020	0	0		0	0	0	0	0
309	1	272	138	-1	373	276	7.9	26	MSaapapa	48	0	0	0		0	0	0	0	0
310	1	243	183	-1	491	386	4.5	29	ABalpapaap	267	621	0	0		0	0	0	0	0
311	1	224	110	-1	382	148	4.5	28	ABprpappapp	220	-227	0	0		0	0	0	0	0
312	1	105	393	-1	579	241	10.4	26	MSppaaaa	265	0	0	0		0	0	0	0	0
313	1	383	426	-1	571	292	11.8	25	ABaraapaaap	-112	0	0	0		0	0	0	0	0
314	1	415	409	-1	537	339	19.7	26	MSaaaapaa	200	724	0	0		0	0	0	0	0
315	1	237	97	112	326	203	4.8	36	MSpappa	32	0	0	0		0	0	0	0	0
316	1	389	397	-1	536	323	23.3	27	ABarpaaaaal	125	0	0	0		0	0	0	0	0
317	1	217	64	-1	629	336	18.9	26	Nuc148_21_627_349	249	561	0	0		0	0	0	0	0
318	1	316	80	-1	388	262	4.9	26	MSpapaaap	148	0	0	0		0	0	0	0	0
319	1	377	5	-1	489	204	10.3	24	MSppaapa	188	780	0	0		0	0	0	0	0
320	1	234	36	-1	284	136	10.7	31	Cppaap	181	0	0	0		0	0	0	0	0
321	1	297	268	-1	389	175	12.3	27	MSpppaap	214	-136	0	0		0	0	0	0	0
322	1	18	364	-1	465	173	23.2	30	ABarpapppa	256	-656	0	0		0	0	0	0	0
323	1	327	168	-1	457	271	7.1	24	ABarapaappp	165	0	0	0		0	0	0	0	0
324	1	319	51	-1	539	261	10.5	27	ABaraaapapp	273	-41	0	0		0	0	0	0	0
325	1	47	231	-1	244	138	11.4	30	Cppapa	332	0	0	0		0	0	0	0	0
326	1	71	71	-1	228	123	18.3	31	ABprappapa	70	0	0	0		0	0	0	0	0
327	1	275	292	-1	187	169	11.5	33	Eprpa	68	0	0	0		0	0	0	0	0
328	1	94	27	-1	377	247	14.4	32	Nuc152_16_406_252	327	1095	0	0		0	0	0	0	0
329	1	59	52	-1	640	229	16.4	31	ABalaapppp	416	0	0	0		0	0	0	0	0
330	1	170	18	-1	516	393	15.6	29	ABalppppaa	263	166	0	0		0	0	0	0	0
331	1	179	186	-1	232	398	10.8	33	ABplppappp	316	0	0	0		0	0	0	0	0
332	1	290	340	-1	132	291	5.2	30	Cppppp	99	0	0	0		0	0	0	0	0
333	1	229	197	-1	265	219	7.4	32	Z2	309	-626	0	0		0	0	0	0	0
334	1	393	367	-1	498	307	18.9	27	MSaaaapap	196	101	0	0		0	0	0	0	0
335	1	348	307	-1	406	271	21.7	32	ABarpaappa	280	584	0	0		0	0	0	0	0
336	1	408	205	-1	404	361	10.5	27	MSapaapp	278	74	0	0		0	0	0	0	0
337	1	203	418	-1	436	105	14.6	23	Nuc155_15_425_106	2	0	0	0		0	0	0	0	0
338	1	228	169	-1	412	433	8.3	27	ABalppapppp	211	-917	0	0		0	0	0	0	0
339	1	24	70	-1	601	341	17.3	28	MSaaaaaal	273	101	0	0		0	0	0	0	0
340	1	230	82	-1	420	179	4.2	26	ABprpappaap	216	31	0	0		0	0	0	0	0
341	1	301	402	-1	246	172	4.3	28	ABprppppppp	118	0	0	0		0	0	0	0	0
342	1	186	162	-1	529	275	19.6	31	MSpaaaaa	283	0	0	0		0	0	0	0	0
343	1	274	230	-1	331	129	17.3	33	Dppa	333	697	0	0		0	0	0	0	0
344	1	20	86	-1	198	72	13.6	29	ABprapappa	287	-642	0	0		0	0	0	0	0
345	1	202	76	-1	515	160	18.9	24	ABpraaappp	167	506	0	0		0	0	0	0	0
346	1	121	32	-1	627	194	14.5	33	ABalaapapp	265	854	0	0		0	0	0	0	0
347	1	395	389	-1	429	340	19.7	28	MSapappp	285	-1	0	0		0	0	0	0	0
348	1	294	24	-1	420	352	4.6	28	ABalpappapp	266	239	0	0		0	0	0	0	0
349	1	286	218	-1	307	361	16.4	29	Dapaa	295	238	0	0		0	0	0	0	0
350	1	125	135	-1	392	135	24.5	31	ABarpppaaa	34	0	0	0		0	0	0	0	0
351	1	308	345	-1	607	283	24.3	36	ABpraapaaa	345	-185	0	0		0	0	0	0	0
352	1	8	377	-1	353	89	21.5	34	ABarpppaap	334	219	0	0		0	0	0	0	0
353	1	182	351	-1	465	125	19.8	32	ABpraappap	136	0	0	0		0	0	0	0	0
354	1	107	359	-1	294	254	14.7	34	Ealap	349	-74	0	0		0	0	0	0	0
355	1	218	118	-1	354	303	20.0	31	MSappppa	311	126	0	0		0	0	0	0	0
356	1	314	419	-1	555	235	14.2	26	MSppaaap	-11	0	0	0		0	0	0	0	0
357	1	403	15	-1	494	353	18.5	27	MSapappa	305	0	0	0		0	0	0	0	0
358	1	332	130	-1	287	399	8.2	31	ABplppaapp	274	258	0	0		0	0	0	0	0
359	1	78	150	-1	154	309	4.4	29	ABplppppppp	222	1402	0	0		0	0	0	0	0
360	1	161	326	-1	346	330	24.4	35	ABplapaaaap	342	-251	0	0		0	0	0	0	0
361	1	411	356	-1	379	362	7.3	26	Nuc148_5_371_357a	231	-277	0	0		0	0	0	0	0
362	1	329	335	-1	471	237	3.9	24	ABarapapapp	151	0	0	0		0	0	0	0	0
363	1	193	40	-1	502	356	11.6	27	MSapaaap	237	734	0	0		0	0	0	0	0
364	1	325	237	-1	286	345	6.2	28	ABplpapppp	274	16	0	0		0	0	0	0	0
365	1	253	170	-1	229	169	22.8	34	Cpaaap	340	-991	0	0		0	0	0	0	0
366	1	135	241	-1	462	411	6.6	30	ABalppapap	-197	0	0	0		0	0	0	0	0
367	1	345	280	-1	458	337	13.9	28	MSaaapapa	200	438	0	0		0	0	0	0	0
368	1	248	260	-1	444	299	4.3	27	ABalpappppa	196	0	0	0		0	0	0	0	0
369	1	347	143	-1	444	416	9.6	27	ABalppapppa	348	0	0	0		0	0	0	0	0
370	1	322	239	-1	181	132	4.7	30	ABprappppp	289	-798	0	0		0	0	0	0	0
371	1	99	257	-1	179	289	23.5	33	ABarppappa	327	-627	0	0		0	0	0	0	0
372	1	36	210	-1	560	322	19.1	28	MSaaaaapp	270	-14	0	0		0	0	0	0	0
373	1	303	357	-1	282	157	7.7	31	ABprpppppa	314	-268	0	0		0	0	0	0	0
374	1	114	123	-1	449	248	24.2	32	ABarpaapap	321	18	0	0		0	0	0	0	0
375	1	35	248	-1	500	281	16.5	28	MSpaaaapp	224	1082	0	0		0	0	0	0	0
376	1	257	332	-1	401	351	16.7	29	MSapppaa	-259	0	0	0		0	0	0	0	0
377	1	169	270	-1	565	383	24.3	34	ABplaapaaa	311	0	0	0		0	0	0	0	0
378	1	53	256	-1	458	369	10.9	27	MSapapaa	248	844	0	0		0	0	0	0	0
379	1	90	4	-1	118	249	18.1	39	Caapa	395	298	0	0		0	0	0	0	0
380	1	346	215	-1	491	425	18.0	25	ABalpppappa	225	-588	0	0		0	0	0	0	0
381	1	26	88	-1	479	159	9.1	25	ABarapppppp	230	602	0	0		0	0	0	0	0
382	1	162	190	-1	477	391	18.4	34	ABalppppap	266	-1074	0	0		0	0	0	0	0
383	1	413	188	-1	282	91	7.5	31	ABprpppaaa	47	0	0	0		0	0	0	0	0
384	1	268	384	-1	271	133	5.2	27	ABprppppap	291	0	0	0		0	0	0	0	0
385	1	381	191	-1	331	225	10.6	32	Earpa	302	-631	0	0		0	0	0	0	0
386	1	16	216	-1	456	146	12.2	30	ABprppaaaa	438	0	0	0		0	0	0	0	0
387	1	116	84	-1	354	427	15.7	28	ABplppaaaap	282	-2	0	0		0	0	0	0	0
388	1	223	322	-1	479	206	13.1	26	MSppapap	264	-588	0	0		0	0	0	0	0
389	1	68	156	-1	315	290	10.5	32	Ealpa	321	-207	0	0		0	0	0	0	0
390	1	363	12	-1	236	150	4.4	25	ABprpppapap	708	0	0	0		0	0	0	0	0
391	1	23	224	-1	223	331	15.4	31	Cappaa	115	0	0	0		0	0	0	0	0
392	1	397	30	91	523	426	18.7	30	ABalpppaap	249	-823	0	0		0	0	0	0	0
393	1	340	338	-1	150	291	12.0	30	Capppa	306	746	0	0		0	0	0	0	0
394	1	358	368	-1	423	378	23.6	31	ABplaaapap	-61	0	0	0		0	0	0	0	0
395	1	279	159	-1	355	356	16.4	29	Daaa	292	178	0	0		0	0	0	0	0
396	1	38	1	-1	298	74	10.5	35	ABprppappp	348	-46	0	0		0	0	0	0	0
397	1	311	246	-1	435	198	19.1	28	MSppppap	262	77	0	0		0	0	0	0	0
398	1	136	102	-1	131	237	22.0	41	Caaap	393	-702	0	0		0	0	0	0	0
399	1	293	279	-1	121	204	5.6	30	Cpppaa	614	0	0	0		0	0	0	0	0
400	1	264	425	-1	194	361	5.6	24	ABplpppapaa	241	-320	0	0		0	0	0	0	0
401	1	148	283	-1	364	307	22.9	28	ABarppaaaa	134	0	0	0		0	0	0	0	0
402	1	371	348	-1	519	233	18.6	28	MSppappa	214	-936	0	0		0	0	0	0	0
403	1	342	306	-1	193	214	8.8	32	Eplpa	310	-1245	0	0		0	0	0	0	0
404	1	310	353	-1	281	251	10.4	33	Ealpp	329	839	0	0		0	0	0	0	0
405	1	285	346	-1	416	373	17.4	28	ABalppppppa	242	-867	0	0		0	0	0	0	0
406	1	266	420	-1	452	200	10.8	26	MSppaapp	231	417	0	0		0	0	0	0	0
407	1	251	311	-1	314	318	5.8	26	MSaappap	221	-647	0	0		0	0	0	0	0
408	1	78	234	-1	183	322	4.3	27	ABplppppppa	163	108	0	0		0	0	0	0	0
409	1	63	271	-1	380	248	21.4	31	ABarpaappp	303	355	0	0		0	0	0	0	0
410	1	28	139	-1	495	336	4.3	26	ABalpappaap	215	-48	0	0		0	0	0	0	0
411	1	77	320	-1	285	346	9.6	29	MSaapppp	257	-792	0	0		0	0	0	0	0
412	1	284	114	369	475	155	5.8	30	ABarappapa	210	136	0	0		0	0	0	0	0
413	1	163	429	-1	467	446	18.4	28	ABalpppappp	54	0	0	0		0	0	0	0	0
414	1	261	392	-1	620	318	16.3	22	ABalappaaa	130	0	0	0		0	0	0	0	0
415	1	378	366	-1	436	349	6.3	27	ABalpapappp	72	0	0	0		0	0	0	0	0
416	1	382	166	-1	575	210	19.5	29	ABpraapappa	124	0	0	0		0	0	0	0	0
417	1	406	175	-1	590	294	20.0	23	ABalapppap	94	0	0	0		0	0	0	0	0
