# Supplementary material for: The AP-2 Transcription Factor APTF-2 Is Required for Neuroblast and Epidermal Morphogenesis in Caenorhabditis elegans Embryogenesis
Source: PLoS Genet. 2016 May 13;12(5):e1006048. doi: 10.1371/journal.pgen.1006048 (PMC4866721; doi:10.1371/journal.pgen.1006048)
Supplement: S6 Text — (ZIP) [file pgen.1006048.s034.zip › nuclei/t162-nuclei]

1	1	396	110	430	302	71	10.7	34	ABprppappp	314	986	0	0		0	0	0	0	0
2	1	208	28	-1	430	447	18.5	30	ABplpaapap	307	269	0	0		0	0	0	0	0
3	1	51	303	-1	564	248	5.5	27	ABarapaaaa	268	-77	0	0		0	0	0	0	0
4	1	379	104	-1	120	250	18.4	39	Caapa	392	410	0	0		0	0	0	0	0
5	1	319	364	-1	487	205	10.6	25	MSppaapa	201	138	0	0		0	0	0	0	0
6	1	114	336	-1	524	377	7.0	28	ABalpapaaa	-153	0	0	0		0	0	0	0	0
7	1	263	32	-1	577	273	14.0	31	ABaraappaa	235	1717	0	0		0	0	0	0	0
8	1	176	271	-1	613	311	7.7	24	ABaraaapaaa	450	0	0	0		0	0	0	0	0
9	1	76	94	-1	383	78	16.6	33	ABpraapppp	135	0	0	0		0	0	0	0	0
10	1	141	421	-1	494	329	14.8	27	MSaaapaap	169	0	0	0		0	0	0	0	0
11	1	242	78	-1	442	265	13.1	31	MSpaapap	-39	0	0	0		0	0	0	0	0
12	1	390	321	-1	238	145	4.4	26	ABprpppapap	263	436	0	0		0	0	0	0	0
13	1	16	135	-1	581	186	13.3	31	ABpraaaaaa	152	0	0	0		0	0	0	0	0
14	1	216	375	-1	627	269	16.9	29	ABalappap	274	41	0	0		0	0	0	0	0
15	1	357	401	-1	499	355	19.0	27	MSapappa	266	-33	0	0		0	0	0	0	0
16	1	275	341	-1	320	357	5.4	30	ABplpapppa	302	-432	0	0		0	0	0	0	0
17	1	90	81	-1	343	69	16.1	30	ABprapaapp	303	1420	0	0		0	0	0	0	0
18	1	330	153	-1	515	395	15.8	31	ABalppppaa	234	480	0	0		0	0	0	0	0
19	1	118	300	-1	544	294	23.0	28	ABarpaapaaa	288	84	0	0		0	0	0	0	0
20	1	269	299	-1	208	318	5.1	27	ABplpppapap	223	1135	0	0		0	0	0	0	0
21	1	219	118	-1	565	393	14.7	27	ABalapaaapp	269	247	0	0		0	0	0	0	0
22	1	142	301	-1	520	168	8.8	27	ABarapppppa	255	-208	0	0		0	0	0	0	0
23	1	61	60	-1	370	238	6.6	27	MSpapapa	18	0	0	0		0	0	0	0	0
24	1	348	291	-1	416	356	5.4	28	ABalpappapp	248	0	0	0		0	0	0	0	0
25	1	291	355	-1	511	221	4.8	26	ABarapapapa	202	980	0	0		0	0	0	0	0
26	1	230	75	-1	630	313	10.1	29	ABaraaaapa	242	-817	0	0		0	0	0	0	0
27	1	328	434	-1	386	250	14.5	32	Nuc152_16_406_252	323	-62	0	0		0	0	0	0	0
28	1	167	265	-1	512	185	15.4	29	ABpraaapap	353	0	0	0		0	0	0	0	0
29	1	66	376	407	374	445	11.7	30	ABplpaaaap	244	-213	0	0		0	0	0	0	0
30	1	392	46	-1	540	430	17.5	27	ABalpppaapv	199	138	0	0		0	0	0	0	0
31	1	14	293	-1	188	374	9.1	29	ABplpppaap	262	40	0	0		0	0	0	0	0
32	1	346	86	-1	624	191	14.4	31	ABalaapapp	261	-86	0	0		0	0	0	0	0
33	1	50	136	-1	327	170	8.5	32	MSpapppp	294	360	0	0		0	0	0	0	0
34	1	147	33	-1	557	337	9.4	29	ABalpaapapa	278	665	0	0		0	0	0	0	0
35	1	276	217	-1	419	427	15.9	24	ABplpaapppa	-90	0	0	0		0	0	0	0	0
36	1	320	4	-1	286	139	10.6	29	Cppaap	129	0	0	0		0	0	0	0	0
37	1	92	38	-1	373	136	11.7	29	MSpapppa	-116	0	0	0		0	0	0	0	0
38	1	304	204	-1	609	296	11.4	25	ABaraapaaaa	171	0	0	0		0	0	0	0	0
39	1	282	360	-1	487	367	8.2	27	ABalpapapaa	52	0	0	0		0	0	0	0	0
40	1	363	405	-1	502	360	11.7	28	MSapaaap	278	-30	0	0		0	0	0	0	0
41	1	252	348	-1	418	325	22.9	30	ABplaaaapp	304	383	0	0		0	0	0	0	0
42	1	200	63	-1	392	438	19.2	28	ABplaappaa	117	0	0	0		0	0	0	0	0
43	1	203	41	-1	491	286	23.9	31	ABarpaaapa	295	1057	0	0		0	0	0	0	0
44	1	294	357	-1	588	308	21.1	26	ABarpaaaap	248	-877	0	0		0	0	0	0	0
45	1	218	294	-1	249	94	6.9	27	ABprpppaap	235	-139	0	0		0	0	0	0	0
46	1	55	55	-1	521	319	8.5	28	ABalpaapapp	158	0	0	0		0	0	0	0	0
47	1	87	282	-1	427	209	12.5	28	MSpppaaa	273	332	0	0		0	0	0	0	0
48	1	254	91	-1	437	93	11.0	28	ABarappapp	332	0	0	0		0	0	0	0	0
49	1	2	366	-1	285	276	19.6	31	MSappppp	316	1323	0	0		0	0	0	0	0
50	1	79	125	307	499	304	5.2	26	ABalpaaapp	131	0	0	0		0	0	0	0	0
51	1	324	185	-1	538	259	10.5	27	ABaraaapapp	71	0	0	0		0	0	0	0	0
52	1	329	385	-1	631	230	15.9	31	ABalaapppp	266	-230	0	0		0	0	0	0	0
53	1	10	44	-1	318	390	20.8	29	ABplapaapa	260	104	0	0		0	0	0	0	0
54	1	220	199	-1	147	316	17.5	30	ABarppappp	308	-917	0	0		0	0	0	0	0
55	1	190	105	-1	573	410	21.5	29	ABalapapppa	391	0	0	0		0	0	0	0	0
56	1	215	198	-1	391	359	13.7	25	MSappapa	215	-49	0	0		0	0	0	0	0
57	1	1	23	-1	582	390	17.7	30	ABalapaapa	293	0	0	0		0	0	0	0	0
58	1	122	175	-1	616	403	17.4	31	ABalapaaapa	175	0	0	0		0	0	0	0	0
59	1	181	74	-1	610	371	16.2	30	ABalapaaaa	603	0	0	0		0	0	0	0	0
60	1	265	97	-1	597	273	7.5	30	ABaraaaaap	166	0	0	0		0	0	0	0	0
61	1	191	7	-1	356	326	4.3	25	MSaappaa	226	487	0	0		0	0	0	0	0
62	1	60	232	-1	525	355	21.8	27	ABplaaaaapa	264	1178	0	0		0	0	0	0	0
63	1	155	344	-1	628	303	20.4	34	ABalapppaa	168	0	0	0		0	0	0	0	0
64	1	317	150	-1	637	334	18.3	27	Nuc148_21_627_349	-84	0	0	0		0	0	0	0	0
65	1	235	205	-1	555	148	16.4	31	ABpraaaapp	303	43	0	0		0	0	0	0	0
66	1	58	216	-1	161	372	15.0	31	ABplappapa	290	-70	0	0		0	0	0	0	0
67	1	286	340	-1	181	295	14.3	30	Cappap	275	-62	0	0		0	0	0	0	0
68	1	214	437	-1	272	210	24.1	32	Cpaaaa	308	-680	0	0		0	0	0	0	0
69	1	204	227	-1	517	336	4.7	24	ABalpaaapap	190	-171	0	0		0	0	0	0	0
70	1	339	337	-1	609	330	17.8	21	MSaaaaaal	274	0	0	0		0	0	0	0	0
71	1	326	174	-1	232	127	18.4	32	ABprappapa	291	28	0	0		0	0	0	0	0
72	1	298	90	-1	578	302	7.0	25	ABaraaapaap	227	95	0	0		0	0	0	0	0
73	1	148	114	-1	514	258	13.6	28	ABaraappapp	251	-210	0	0		0	0	0	0	0
74	1	226	213	-1	421	175	11.7	28	MSpppapp	241	-343	0	0		0	0	0	0	0
75	1	30	176	-1	415	404	8.7	30	ABplpapaaa	249	73	0	0		0	0	0	0	0
76	1	345	131	-1	528	157	19.7	33	ABpraaappp	293	337	0	0		0	0	0	0	0
77	1	65	297	-1	354	102	7.8	30	ABprppaapp	261	458	0	0		0	0	0	0	0
78	1	54	208	-1	465	454	10.8	32	ABalppaapp	38	0	0	0		0	0	0	0	0
79	1	8	373	-1	322	144	6.1	26	ABprpappppa	219	902	0	0		0	0	0	0	0
80	1	318	266	-1	389	261	5.0	27	MSpapaaap	231	1080	0	0		0	0	0	0	0
81	1	81	123	-1	434	272	8.3	31	ABaraapppp	250	-554	0	0		0	0	0	0	0
82	1	340	172	-1	415	181	4.3	25	ABprpappaap	222	-8	0	0		0	0	0	0	0
83	1	43	306	-1	176	352	17.4	32	ABplapappp	306	-830	0	0		0	0	0	0	0
84	1	387	89	-1	358	422	15.7	28	ABplppaaaap	271	-14	0	0		0	0	0	0	0
85	1	165	248	-1	260	371	6.4	28	ABplppppaa	202	1020	0	0		0	0	0	0	0
86	1	344	155	-1	200	71	13.5	28	ABprapappa	87	0	0	0		0	0	0	0	0
87	1	300	281	-1	553	218	5.3	26	ABarapaaap	277	0	0	0		0	0	0	0	0
88	1	381	45	-1	485	155	9.0	24	ABarapppppp	-69	0	0	0		0	0	0	0	0
89	1	4	210	-1	494	185	4.5	28	ABarappaap	283	37	0	0		0	0	0	0	0
90	1	272	139	-1	593	356	19.6	27	ABalapapapa	223	205	0	0		0	0	0	0	0
91	1	392	426	-1	512	424	19.9	25	ABalpppaapd	202	452	0	0		0	0	0	0	0
92	1	204	252	-1	553	334	5.9	24	ABalpaaapaa	197	-186	0	0		0	0	0	0	0
93	1	193	298	-1	592	335	8.5	30	ABaraaaaaa	249	312	0	0		0	0	0	0	0
94	1	5	19	-1	603	331	13.7	31	MSaaaaaar	117	0	0	0		0	0	0	0	0
95	1	74	235	-1	466	252	10.5	27	ABaraapppap	236	145	0	0		0	0	0	0	0
96	1	195	34	-1	525	353	24.8	32	ABplaaaaaa	305	-953	0	0		0	0	0	0	0
97	1	315	317	-1	319	187	5.7	28	MSpappap	200	669	0	0		0	0	0	0	0
98	1	18	173	-1	369	379	4.7	33	Nuc148_5_371_357p	311	-585	0	0		0	0	0	0	0
99	1	160	258	-1	544	214	24.4	29	ABarpapaapp	294	105	0	0		0	0	0	0	0
100	1	19	134	145	440	307	10.8	31	ABaraapapp	94	0	0	0		0	0	0	0	0
101	1	163	388	-1	582	416	11.6	31	ABalaaaalp	288	-412	0	0		0	0	0	0	0
102	1	398	332	-1	134	238	21.9	42	Caaap	427	176	0	0		0	0	0	0	0
103	1	130	322	-1	214	279	6.9	30	Capapp	279	-95	0	0		0	0	0	0	0
104	1	206	116	-1	462	311	7.0	27	ABalpapppa	353	0	0	0		0	0	0	0	0
105	1	120	233	-1	416	207	5.7	27	ABarapapppp	259	-414	0	0		0	0	0	0	0
106	1	84	71	-1	384	128	7.5	27	ABprpapapp	141	0	0	0		0	0	0	0	0
107	1	85	132	-1	393	398	18.7	30	ABplpaappa	265	551	0	0		0	0	0	0	0
108	1	197	164	-1	522	442	13.2	26	ABalpppaaap	210	121	0	0		0	0	0	0	0
109	1	278	311	-1	572	274	9.4	28	ABaraaapapa	-70	0	0	0		0	0	0	0	0
110	1	311	264	-1	375	152	4.4	27	ABprpappapp	269	743	0	0		0	0	0	0	0
111	1	113	124	-1	511	126	19.7	26	ABpraappaa	249	345	0	0		0	0	0	0	0
112	1	315	79	-1	333	219	4.3	28	MSpappaa	292	0	0	0		0	0	0	0	0
113	1	42	98	-1	610	395	11.7	31	ABalaaaala	212	0	0	0		0	0	0	0	0
114	1	412	368	-1	451	151	5.8	26	ABarappapap	198	132	0	0		0	0	0	0	0
115	1	109	102	-1	571	430	18.3	33	ABalapaapp	332	-830	0	0		0	0	0	0	0
116	1	33	237	-1	230	353	23.7	33	ABplapapaa	323	121	0	0		0	0	0	0	0
117	1	25	195	-1	181	337	22.4	31	ABplapapapa	307	-745	0	0		0	0	0	0	0
118	1	355	203	-1	351	302	19.8	28	MSappppa	284	-766	0	0		0	0	0	0	0
119	1	119	83	-1	323	434	13.6	30	ABplppapaa	312	0	0	0		0	0	0	0	0
120	1	232	128	-1	512	427	6.5	30	ABalppapaa	271	57	0	0		0	0	0	0	0
121	1	144	181	-1	353	151	24.2	33	ABarpppapaa	333	-218	0	0		0	0	0	0	0
122	1	29	111	-1	400	305	10.0	26	MSaapaapa	237	1109	0	0		0	0	0	0	0
123	1	374	65	-1	450	248	24.6	34	ABarpaapap	343	885	0	0		0	0	0	0	0
124	1	75	130	-1	453	183	8.0	29	ABprpapaaa	-320	0	0	0		0	0	0	0	0
125	1	180	6	-1	454	444	14.3	30	ABplpaaapa	273	-772	0	0		0	0	0	0	0
126	1	32	87	-1	151	169	8.0	35	Eprpp	327	150	0	0		0	0	0	0	0
127	1	170	194	-1	473	106	13.0	27	ABprpaaaapp	-47	0	0	0		0	0	0	0	0
128	1	94	166	-1	643	341	13.8	29	ABalaaapar	112	0	0	0		0	0	0	0	0
129	1	173	290	-1	422	316	7.2	25	MSaapaaaa	62	0	0	0		0	0	0	0	0
130	1	358	396	-1	289	396	8.3	33	ABplppaapp	307	-35	0	0		0	0	0	0	0
131	1	105	309	-1	237	349	10.7	29	Capaap	272	1282	0	0		0	0	0	0	0
132	1	178	5	-1	468	288	15.4	28	MSpaaappa	503	0	0	0		0	0	0	0	0
133	1	41	351	-1	323	329	21.5	30	ABplapaaaaa	301	37	0	0		0	0	0	0	0
134	1	289	276	-1	538	388	19.0	27	ABalapappa	237	0	0	0		0	0	0	0	0
135	1	350	323	-1	395	134	24.3	30	ABarpppaaa	305	0	0	0		0	0	0	0	0
136	1	70	119	-1	604	268	4.9	33	ABaraaappa	314	0	0	0		0	0	0	0	0
137	1	234	274	-1	594	178	17.2	30	ABpraaaaap	259	810	0	0		0	0	0	0	0
138	1	309	109	-1	370	281	8.1	27	MSaapapa	179	0	0	0		0	0	0	0	0
139	1	410	149	-1	485	335	4.3	26	ABalpappaap	241	877	0	0		0	0	0	0	0
140	1	132	310	-1	476	165	18.8	30	ABprpaappa	273	393	0	0		0	0	0	0	0
141	1	212	106	-1	366	424	21.8	33	ABplaappap	279	-1146	0	0		0	0	0	0	0
142	1	38	27	-1	336	412	10.6	29	ABplppaapa	75	0	0	0		0	0	0	0	0
143	1	369	211	-1	447	421	9.8	27	ABalppapppa	76	0	0	0		0	0	0	0	0
144	1	205	408	-1	417	288	16.3	28	MSpaaappp	279	-39	0	0		0	0	0	0	0
145	1	184	9	-1	589	226	6.5	29	ABaraaappp	368	0	0	0		0	0	0	0	0
146	1	77	159	-1	232	173	7.4	30	Cppapp	58	0	0	0		0	0	0	0	0
147	1	303	16	-1	268	338	14.4	29	Capaaa	131	0	0	0		0	0	0	0	0
148	1	213	363	-1	299	73	17.3	29	ABprappaaa	25	0	0	0		0	0	0	0	0
149	1	107	137	-1	473	198	17.5	28	ABprpaapaa	242	-377	0	0		0	0	0	0	0
150	1	359	133	-1	149	307	4.5	26	ABplppppppp	205	1087	0	0		0	0	0	0	0
151	1	221	339	-1	334	204	24.1	34	ABarppaapa	328	318	0	0		0	0	0	0	0
152	1	162	345	-1	92	197	11.8	32	Cpappd	321	-848	0	0		0	0	0	0	0
153	1	44	329	-1	541	347	15.5	28	MSaaapaaa	31	0	0	0		0	0	0	0	0
154	1	62	342	-1	294	418	18.6	32	ABplaapppp	316	-1396	0	0		0	0	0	0	0
155	1	280	413	-1	375	336	11.8	26	MSappaaa	218	-242	0	0		0	0	0	0	0
156	1	389	415	-1	314	289	10.4	32	Ealpa	325	-121	0	0		0	0	0	0	0
157	1	246	361	-1	314	327	17.9	33	Daap	334	1279	0	0		0	0	0	0	0
158	1	245	215	-1	520	217	9.5	27	MSppapaa	218	289	0	0		0	0	0	0	0
159	1	395	244	-1	357	353	16.5	29	Daaa	289	50	0	0		0	0	0	0	0
160	1	185	384	-1	160	99	11.5	28	ABprappapp	86	0	0	0		0	0	0	0	0
161	1	152	268	-1	526	192	5.6	27	ABarappaaa	231	929	0	0		0	0	0	0	0
162	1	342	249	-1	526	276	19.7	31	MSpaaaaa	275	0	0	0		0	0	0	0	0
163	1	250	262	-1	288	293	23.6	32	ABarppapaa	325	1234	0	0		0	0	0	0	0
164	1	126	167	-1	650	290	14.5	29	ABalaaappl	295	207	0	0		0	0	0	0	0
165	1	34	14	115	227	353	5.9	30	ABplppppap	206	243	0	0		0	0	0	0	0
166	1	416	347	-1	573	220	19.2	26	ABpraapappa	264	0	0	0		0	0	0	0	0
167	1	247	269	-1	451	139	9.7	31	ABprpapaap	270	139	0	0		0	0	0	0	0
168	1	323	234	-1	455	268	6.6	24	ABarapaappp	216	-152	0	0		0	0	0	0	0
169	1	338	84	-1	414	437	8.3	26	ABalppapppp	335	0	0	0		0	0	0	0	0
170	1	365	283	-1	232	167	23.3	33	Cpaaap	328	-458	0	0		0	0	0	0	0
171	1	189	64	-1	372	247	10.4	28	MSpapaapp	180	0	0	0		0	0	0	0	0
172	1	111	138	-1	540	366	3.5	26	ABalpaaaapp	229	1645	0	0		0	0	0	0	0
173	1	48	432	-1	227	390	8.5	35	ABplpppaaa	-48	0	0	0		0	0	0	0	0
174	1	253	168	-1	365	165	16.7	31	Dpap	316	-152	0	0		0	0	0	0	0
175	1	417	425	-1	566	278	20.9	24	ABalapppap	174	79	0	0		0	0	0	0	0
176	1	36	277	-1	268	72	14.8	29	ABprappaap	290	-251	0	0		0	0	0	0	0
177	1	273	331	-1	545	417	6.1	25	ABalpaapppp	-253	0	0	0		0	0	0	0	0
178	1	166	221	-1	548	198	14.3	29	ABpraaapaa	310	0	0	0		0	0	0	0	0
179	1	297	313	-1	207	94	7.2	28	ABprappppa	662	0	0	0		0	0	0	0	0
180	1	211	279	-1	483	125	8.7	26	ABprpaaaapa	235	8	0	0		0	0	0	0	0
181	1	8	243	-1	292	159	4.5	25	ABprpappppp	183	-406	0	0		0	0	0	0	0
182	1	129	381	-1	344	339	9.1	28	MSappaap	249	37	0	0		0	0	0	0	0
183	1	310	31	-1	489	388	4.9	29	ABalpapaap	142	0	0	0		0	0	0	0	0
184	1	93	428	-1	532	389	21.4	28	ABalapapppp	226	732	0	0		0	0	0	0	0
185	1	236	335	-1	590	255	19.9	30	ABalappppa	292	-9	0	0		0	0	0	0	0
186	1	331	85	-1	230	399	10.8	31	ABplppappp	319	934	0	0		0	0	0	0	0
187	1	124	362	-1	108	280	7.3	29	Cppppa	288	-521	0	0		0	0	0	0	0
188	1	383	99	-1	281	90	7.4	29	ABprpppaaa	228	36	0	0		0	0	0	0	0
189	1	101	245	-1	558	311	10.9	26	ABaraapaapa	209	52	0	0		0	0	0	0	0
190	1	382	152	-1	481	388	18.5	32	ABalppppap	258	-1390	0	0		0	0	0	0	0
191	1	385	369	-1	332	224	10.8	31	Earpa	315	365	0	0		0	0	0	0	0
192	1	277	54	-1	236	292	18.5	34	Dapp	306	-104	0	0		0	0	0	0	0
193	1	91	126	-1	209	102	12.6	30	ABprapappp	143	0	0	0		0	0	0	0	0
194	1	45	30	-1	349	191	20.4	33	MSpppppp	312	-569	0	0		0	0	0	0	0
195	1	227	165	-1	424	391	4.4	26	ABplpappaa	32	0	0	0		0	0	0	0	0
196	1	156	359	-1	444	373	7.1	26	ABalpapapap	-360	0	0	0		0	0	0	0	0
197	1	333	197	-1	267	217	7.3	33	Z2	330	1133	0	0		0	0	0	0	0
198	1	182	389	-1	390	141	20.6	29	ABprapaaap	269	438	0	0		0	0	0	0	0
199	1	267	207	-1	305	277	6.3	28	Z3	221	722	0	0		0	0	0	0	0
200	1	115	236	-1	454	222	6.3	27	ABarapapppa	218	720	0	0		0	0	0	0	0
201	1	157	209	-1	103	158	14.3	32	Cpapaa	309	88	0	0		0	0	0	0	0
202	1	52	22	-1	472	291	10.6	26	ABaraapapap	235	-125	0	0		0	0	0	0	0
203	1	96	392	-1	246	391	16.3	30	ABplappaaa	275	623	0	0		0	0	0	0	0
204	1	224	251	-1	426	387	13.8	28	MSapapap	271	76	0	0		0	0	0	0	0
205	1	336	161	-1	407	359	10.6	28	MSapaapp	244	584	0	0		0	0	0	0	0
206	1	108	62	-1	103	241	5.8	29	Cpppap	280	644	0	0		0	0	0	0	0
207	1	59	50	-1	575	410	6.8	24	ABalpaappap	215	198	0	0		0	0	0	0	0
208	1	53	8	-1	352	280	11.1	28	MSaapaapp	262	485	0	0		0	0	0	0	0
209	1	23	191	-1	113	329	13.3	29	ABplappapp	292	794	0	0		0	0	0	0	0
210	1	372	225	-1	559	320	18.9	27	MSaaaaapp	254	-430	0	0		0	0	0	0	0
211	1	15	15	-1	280	415	10.4	32	ABplppappa	284	-664	0	0		0	0	0	0	0
212	1	7	147	-1	207	380	21.0	32	ABplapappa	309	517	0	0		0	0	0	0	0
213	1	6	218	-1	320	223	13.7	34	Earap	332	-716	0	0		0	0	0	0	0
214	1	145	142	-1	197	203	14.3	33	Eprap	328	-2	0	0		0	0	0	0	0
215	1	380	423	-1	489	424	19.1	25	ABalpppappa	211	-264	0	0		0	0	0	0	0
216	1	386	189	-1	462	144	12.3	29	ABprppaaaa	295	615	0	0		0	0	0	0	0
217	1	223	10	-1	427	414	21.6	31	ABalppppppp	293	797	0	0		0	0	0	0	0
218	1	349	397	-1	306	361	15.9	29	Dapaa	289	-150	0	0		0	0	0	0	0
219	1	293	259	-1	439	170	14.5	25	MSpppapa	245	448	0	0		0	0	0	0	0
220	1	228	157	-1	297	162	18.4	34	Dppp	314	427	0	0		0	0	0	0	0
221	1	123	120	-1	559	438	10.9	25	Nuc150_13_550_424	214	-32	0	0		0	0	0	0	0
222	1	175	270	-1	505	168	23.4	31	ABarpappap	277	487	0	0		0	0	0	0	0
223	1	238	88	-1	630	245	20.5	31	Nuc121_20_611_255	312	279	0	0		0	0	0	0	0
224	1	391	229	-1	223	330	15.6	32	Cappaa	-83	0	0	0		0	0	0	0	0
225	1	249	117	242	463	323	18.3	32	MSaaaapp	137	0	0	0		0	0	0	0	0
226	1	187	280	-1	528	311	12.1	27	ABaraapaapp	261	1053	0	0		0	0	0	0	0
227	1	198	417	-1	143	134	22.5	34	Cpaapp	332	19	0	0		0	0	0	0	0
228	1	241	379	-1	433	113	18.5	33	ABpraapppa	79	0	0	0		0	0	0	0	0
229	1	80	56	-1	509	122	11.6	30	ABprpaaapp	146	0	0	0		0	0	0	0	0
230	1	343	179	-1	333	130	17.6	33	Dppa	316	-340	0	0		0	0	0	0	0
231	1	325	328	-1	245	139	11.7	30	Cppapa	292	342	0	0		0	0	0	0	0
232	1	49	402	-1	151	226	10.0	34	Eplpp	332	152	0	0		0	0	0	0	0
233	1	89	231	-1	113	144	18.3	35	Cpapap	352	-630	0	0		0	0	0	0	0
234	1	408	143	-1	185	323	4.1	25	ABplppppppa	190	1043	0	0		0	0	0	0	0
235	1	46	112	-1	423	133	8.6	30	ABprpapapa	112	0	0	0		0	0	0	0	0
236	1	17	24	-1	563	193	9.8	32	ABarappppa	118	0	0	0		0	0	0	0	0
237	1	364	414	-1	284	342	6.2	28	ABplpapppp	262	-300	0	0		0	0	0	0	0
238	1	272	77	-1	573	359	21.8	26	ABalapapapp	215	209	0	0		0	0	0	0	0
239	1	370	183	-1	184	128	5.2	29	ABprappppp	290	180	0	0		0	0	0	0	0
240	1	240	178	-1	407	206	19.7	28	MSpppppa	270	-254	0	0		0	0	0	0	0
241	1	366	122	400	459	412	6.6	31	ABalppapap	232	119	0	0		0	0	0	0	0
242	1	233	68	-1	540	168	6.5	29	ABarapppap	261	-1673	0	0		0	0	0	0	0
243	1	12	201	-1	419	443	12.6	33	ABplpaaapp	142	0	0	0		0	0	0	0	0
244	1	172	17	-1	502	255	10.4	26	ABaraapppaa	7	0	0	0		0	0	0	0	0
245	1	260	202	-1	594	212	21.6	36	ABpraapaap	306	786	0	0		0	0	0	0	0
246	1	397	302	-1	435	201	18.8	27	MSppppap	79	0	0	0		0	0	0	0	0
247	1	127	66	-1	333	277	22.9	32	ABarppaaap	320	-294	0	0		0	0	0	0	0
248	1	375	158	-1	500	280	16.5	28	MSpaaaapp	217	-491	0	0		0	0	0	0	0
249	1	69	184	-1	476	436	22.3	32	ABplaapapa	288	660	0	0		0	0	0	0	0
250	1	231	61	-1	356	379	13.0	28	MSappapp	264	-57	0	0		0	0	0	0	0
251	1	146	219	-1	488	266	5.6	26	ABarapaappa	250	-144	0	0		0	0	0	0	0
252	1	222	42	-1	409	118	11.9	27	ABprppaapa	221	735	0	0		0	0	0	0	0
253	1	67	26	-1	256	319	6.7	30	ABplpppppa	13	0	0	0		0	0	0	0	0
254	1	199	76	-1	470	371	14.9	26	ABalpppppaa	266	-99	0	0		0	0	0	0	0
255	1	125	188	-1	601	229	12.4	29	ABalaapppa	398	0	0	0		0	0	0	0	0
256	1	378	192	-1	461	366	11.5	29	MSapapaa	228	223	0	0		0	0	0	0	0
257	1	371	378	-1	181	293	23.5	33	ABarppappa	332	-768	0	0		0	0	0	0	0
258	1	26	406	-1	586	181	7.1	30	ABarapppaa	295	866	0	0		0	0	0	0	0
259	1	251	69	-1	385	207	7.1	30	MSpapapp	252	0	0	0		0	0	0	0	0
260	1	368	70	-1	445	300	4.1	27	ABalpappppa	276	-137	0	0		0	0	0	0	0
261	1	110	200	-1	391	87	12.1	31	ABprppapaa	282	23	0	0		0	0	0	0	0
262	1	285	37	-1	261	397	19.7	31	ABplapaapp	299	147	0	0		0	0	0	0	0
263	1	83	82	-1	543	144	13.1	29	ABpraaaapa	269	1262	0	0		0	0	0	0	0
264	1	268	36	-1	456	208	23.1	34	ABarpapapp	304	-765	0	0		0	0	0	0	0
265	1	27	374	-1	198	230	22.9	38	Caaaa	382	671	0	0		0	0	0	0	0
266	1	121	43	-1	394	172	6.9	30	ABprpapppa	-35	0	0	0		0	0	0	0	0
267	1	158	287	-1	417	148	5.6	25	ABprpappapa	-4	0	0	0		0	0	0	0	0
268	1	321	238	-1	391	173	12.5	28	MSpppaap	281	-807	0	0		0	0	0	0	0
269	1	161	333	-1	575	196	17.3	31	ABpraapapa	246	-84	0	0		0	0	0	0	0
270	1	377	35	-1	560	385	24.4	33	ABplaapaaa	320	1104	0	0		0	0	0	0	0
271	1	409	223	-1	376	251	21.4	31	ABarpaappp	318	-126	0	0		0	0	0	0	0
272	1	135	286	-1	376	332	19.0	29	MSapppap	288	289	0	0		0	0	0	0	0
273	1	13	239	-1	83	289	11.6	30	Caappv	297	116	0	0		0	0	0	0	0
274	1	39	273	-1	643	260	12.2	30	ABalaaappr	274	-710	0	0		0	0	0	0	0
275	1	136	40	-1	380	316	6.5	26	MSaapaaap	-159	0	0	0		0	0	0	0	0
276	1	237	404	-1	545	380	11.5	29	MSapaaaa	647	0	0	0		0	0	0	0	0
277	1	143	101	-1	477	229	7.7	32	ABarapappa	251	-246	0	0		0	0	0	0	0
278	1	99	334	-1	472	235	17.8	26	MSppappp	214	1114	0	0		0	0	0	0	0
279	1	399	107	-1	116	201	6.1	30	Cpppaa	80	0	0	0		0	0	0	0	0
280	1	367	350	-1	466	333	13.9	26	MSaaapapa	228	-189	0	0		0	0	0	0	0
281	1	256	72	-1	195	308	8.2	30	Capppp	264	215	0	0		0	0	0	0	0
282	1	150	261	-1	484	253	14.4	28	MSpaapaa	72	0	0	0		0	0	0	0	0
283	1	401	387	-1	364	311	23.1	29	ABarppaaaa	277	-627	0	0		0	0	0	0	0
284	1	183	214	-1	627	217	7.4	33	ABalaapaap	211	0	0	0		0	0	0	0	0
285	1	288	267	-1	279	178	4.2	26	ABprppppppa	187	-185	0	0		0	0	0	0	0
286	1	28	383	-1	294	150	23.8	36	ABarpppapp	369	-341	0	0		0	0	0	0	0
287	1	281	398	-1	213	124	7.4	30	ABprapppap	251	-255	0	0		0	0	0	0	0
288	1	202	403	-1	462	313	23.2	29	ABplaaaapap	323	0	0	0		0	0	0	0	0
289	1	86	129	-1	254	416	13.3	30	ABplppapap	603	0	0	0		0	0	0	0	0
290	1	82	409	-1	224	322	12.3	30	Capapa	283	25	0	0		0	0	0	0	0
291	1	72	47	-1	463	365	4.0	26	ABalpappapa	263	-679	0	0		0	0	0	0	0
292	1	327	308	-1	186	169	11.7	33	Eprpa	331	-2348	0	0		0	0	0	0	0
293	1	266	21	-1	625	212	10.6	34	ABalaappap	345	-138	0	0		0	0	0	0	0
294	1	259	67	-1	261	325	18.7	29	Dapap	307	0	0	0		0	0	0	0	0
295	1	117	353	-1	470	344	7.7	26	ABalpapappa	230	755	0	0		0	0	0	0	0
296	1	24	113	-1	211	72	17.1	30	ABprapapap	275	-40	0	0		0	0	0	0	0
297	1	102	171	-1	509	353	7.3	23	ABalpappaaa	209	314	0	0		0	0	0	0	0
298	1	261	349	-1	535	299	16.5	28	MSpaaaapa	242	-830	0	0		0	0	0	0	0
299	1	179	296	-1	389	367	23.4	31	Nuc147_26_416_371	312	-61	0	0		0	0	0	0	0
300	1	290	13	-1	574	297	16.9	30	MSaaaaapa	278	-30	0	0		0	0	0	0	0
301	1	301	187	-1	419	246	9.0	27	MSpapaapa	148	0	0	0		0	0	0	0	0
302	1	188	424	-1	296	235	22.3	34	ABarppaapp	342	1499	0	0		0	0	0	0	0
303	1	100	177	-1	489	426	12.4	32	ABplpaaaaa	97	0	0	0		0	0	0	0	0
304	1	174	247	-1	538	180	17.7	30	ABpraaappa	266	-783	0	0		0	0	0	0	0
305	1	229	289	-1	440	393	16.7	27	ABalpppppap	217	-157	0	0		0	0	0	0	0
306	1	403	140	-1	194	213	8.5	32	Eplpa	304	-80	0	0		0	0	0	0	0
307	1	335	419	-1	406	266	21.4	32	ABarpaappa	327	153	0	0		0	0	0	0	0
308	1	56	222	-1	147	361	10.7	27	ABplappppa	260	-8	0	0		0	0	0	0	0
309	1	3	163	-1	471	370	24.8	29	ABplaaapaa	280	-1022	0	0		0	0	0	0	0
310	1	287	151	212	571	262	25.4	29	ABarpapaaa	276	198	0	0		0	0	0	0	0
311	1	407	80	-1	314	313	5.5	26	MSaappap	219	-649	0	0		0	0	0	0	0
312	1	31	196	-1	646	289	10.6	31	ABalaaaarr	263	520	0	0		0	0	0	0	0
313	1	40	190	-1	384	398	8.5	27	ABplpapapaa	198	136	0	0		0	0	0	0	0
314	1	73	304	-1	526	188	11.6	30	ABprpaaaaaa	-126	0	0	0		0	0	0	0	0
315	1	264	367	-1	301	357	22.2	26	ABplapaaap	181	210	0	0		0	0	0	0	0
316	1	128	182	-1	317	369	12.1	31	MSaapppa	-25	0	0	0		0	0	0	0	0
317	1	307	315	-1	166	330	9.2	29	ABplapppap	278	110	0	0		0	0	0	0	0
318	1	262	422	-1	234	287	23.0	33	ABarppapap	338	174	0	0		0	0	0	0	0
319	1	194	354	-1	527	259	5.3	27	ABarapapaaa	217	-243	0	0		0	0	0	0	0
320	1	411	275	-1	283	347	9.8	30	MSaapppp	281	1064	0	0		0	0	0	0	0
321	1	164	100	-1	588	421	9.3	29	ABalpaapppa	296	142	0	0		0	0	0	0	0
322	1	388	25	-1	478	207	13.4	27	MSppapap	273	1267	0	0		0	0	0	0	0
323	1	9	272	-1	543	265	13.6	26	ABaraappapa	241	0	0	0		0	0	0	0	0
324	1	59	436	-1	601	381	7.3	25	ABalpaappaa	204	-26	0	0		0	0	0	0	0
325	1	248	49	-1	453	284	18.6	30	MSpaaapa	394	0	0	0		0	0	0	0	0
326	1	360	371	-1	349	337	23.8	31	ABplapaaaap	276	261	0	0		0	0	0	0	0
327	1	299	51	-1	464	171	16.1	30	MSppppaa	304	1240	0	0		0	0	0	0	0
328	1	133	372	-1	506	412	9.5	30	ABalppappa	141	0	0	0		0	0	0	0	0
329	1	305	240	-1	409	168	20.7	30	ABprapaaaa	299	893	0	0		0	0	0	0	0
330	1	71	316	-1	570	339	13.0	26	ABalpaapaap	271	0	0	0		0	0	0	0	0
331	1	169	57	-1	390	418	14.8	25	ABplppaaaaa	133	0	0	0		0	0	0	0	0
332	1	376	53	-1	401	351	16.9	28	MSapppaa	279	358	0	0		0	0	0	0	0
333	1	279	186	-1	478	340	23.0	28	ABplaaaaapp	215	361	0	0		0	0	0	0	0
334	1	98	241	394	474	391	21.5	30	ABplaapapp	153	0	0	0		0	0	0	0	0
335	1	362	170	-1	472	230	3.7	26	ABarapapapp	227	-480	0	0		0	0	0	0	0
336	1	68	380	-1	409	335	12.2	23	MSaaappa	201	0	0	0		0	0	0	0	0
337	1	243	338	-1	347	85	10.4	32	ABprppappa	325	-327	0	0		0	0	0	0	0
338	1	393	11	-1	147	289	11.8	30	Capppa	303	203	0	0		0	0	0	0	0
339	1	239	230	-1	430	253	4.5	26	MSpapaaaa	-100	0	0	0		0	0	0	0	0
340	1	332	20	-1	132	284	5.4	31	Cppppp	247	-546	0	0		0	0	0	0	0
341	1	112	312	-1	291	90	22.8	39	ABarppppa	391	17	0	0		0	0	0	0	0
342	1	302	391	-1	190	237	12.4	35	Eplap	346	-716	0	0		0	0	0	0	0
343	1	284	48	-1	414	161	17.0	31	Dpaa	343	0	0	0		0	0	0	0	0
344	1	37	412	-1	493	130	15.2	25	ABprpaapppa	184	-557	0	0		0	0	0	0	0
345	1	351	260	-1	605	284	24.1	36	ABpraapaaa	138	0	0	0		0	0	0	0	0
346	1	405	370	-1	420	375	17.9	27	ABalppppppa	240	750	0	0		0	0	0	0	0
347	1	177	156	-1	513	447	15.2	30	ABalpppapav	247	464	0	0		0	0	0	0	0
348	1	402	393	-1	519	232	18.5	28	MSppappa	320	0	0	0		0	0	0	0	0
349	1	95	146	-1	517	416	23.8	34	ABplaapaap	348	617	0	0		0	0	0	0	0
350	1	258	93	-1	236	73	19.9	31	ABprapapaa	314	-91	0	0		0	0	0	0	0
351	1	353	416	-1	464	126	19.8	33	ABpraappap	277	-494	0	0		0	0	0	0	0
352	1	111	420	-1	561	384	5.8	24	ABalpaaaapa	218	73	0	0		0	0	0	0	0
353	1	404	284	-1	280	252	10.4	36	Ealpp	360	-100	0	0		0	0	0	0	0
354	1	270	305	-1	506	259	24.5	31	ABarpaapaap	294	-442	0	0		0	0	0	0	0
355	1	63	148	-1	402	99	19.3	28	ABprapaapa	139	0	0	0		0	0	0	0	0
356	1	361	220	-1	380	364	7.6	25	Nuc148_5_371_357a	316	0	0	0		0	0	0	0	0
357	1	373	292	-1	279	156	7.3	32	ABprpppppa	-9	0	0	0		0	0	0	0	0
358	1	201	255	-1	309	381	6.4	27	ABplpapappp	199	-238	0	0		0	0	0	0	0
359	1	354	224	-1	292	255	14.6	35	Ealap	231	0	0	0		0	0	0	0	0
360	1	209	228	-1	165	96	16.6	31	ABarpppppp	279	602	0	0		0	0	0	0	0
361	1	292	358	-1	322	135	13.1	31	Cppaaa	130	0	0	0		0	0	0	0	0
362	1	11	58	-1	504	288	8.7	25	ABaraapapaa	217	112	0	0		0	0	0	0	0
363	1	47	250	-1	505	157	12.0	28	ABprpaaaaap	74	0	0	0		0	0	0	0	0
364	1	322	103	439	467	171	23.7	30	ABarpapppa	303	644	0	0		0	0	0	0	0
365	1	104	253	-1	389	451	16.1	28	ABplpaapppp	258	-348	0	0		0	0	0	0	0
366	1	415	288	-1	437	346	6.4	25	ABalpapappp	201	113	0	0		0	0	0	0	0
367	1	334	180	-1	495	308	18.9	27	MSaaaapap	216	-213	0	0		0	0	0	0	0
368	1	394	29	-1	420	378	23.4	31	ABplaaapap	312	242	0	0		0	0	0	0	0
369	1	412	39	-1	497	155	6.5	27	ABarappapaa	174	139	0	0		0	0	0	0	0
370	1	21	257	-1	387	408	11.5	31	ABplpapaap	270	1276	0	0		0	0	0	0	0
371	1	139	325	-1	531	189	21.4	29	ABpraapappp	262	-517	0	0		0	0	0	0	0
372	1	151	254	-1	135	332	7.5	28	ABplappppp	265	-732	0	0		0	0	0	0	0
373	1	153	399	-1	606	172	11.8	22	Nuc154_14_617_194	352	0	0	0		0	0	0	0	0
374	1	306	108	-1	88	253	14.9	32	Caappd	278	911	0	0		0	0	0	0	0
375	1	20	433	-1	303	113	6.3	26	ABprppppaap	186	155	0	0		0	0	0	0	0
376	1	88	327	-1	518	129	16.5	32	ABprpaapap	319	427	0	0		0	0	0	0	0
377	1	352	365	-1	355	92	21.8	33	ABarpppaap	332	121	0	0		0	0	0	0	0
378	1	168	144	-1	634	386	13.6	28	ABalaaapal	266	-1075	0	0		0	0	0	0	0
379	1	201	356	-1	329	395	7.8	26	ABplpapappa	199	1097	0	0		0	0	0	0	0
380	1	210	169	-1	416	170	24.2	33	ABarpapppp	333	-9	0	0		0	0	0	0	0
381	1	116	154	-1	537	263	7.4	32	ABarapaapa	98	0	0	0		0	0	0	0	0
382	1	20	12	-1	337	115	6.4	26	ABprppppaaa	172	-473	0	0		0	0	0	0	0
383	1	217	263	-1	346	293	5.6	29	MSaapapp	283	1570	0	0		0	0	0	0	0
384	1	384	59	-1	271	135	5.1	26	ABprppppap	186	585	0	0		0	0	0	0	0
385	1	296	246	-1	79	247	9.2	31	Cpappv	292	14	0	0		0	0	0	0	0
386	1	171	2	-1	241	181	16.4	36	Epraa	369	227	0	0		0	0	0	0	0
387	1	106	346	-1	576	332	24.4	33	ABarpaaaaar	411	0	0	0		0	0	0	0	0
388	1	78	343	-1	462	193	4.7	25	ABprpappaaa	418	0	0	0		0	0	0	0	0
389	1	347	206	-1	426	337	19.7	28	MSapappp	249	-1398	0	0		0	0	0	0	0
390	1	149	319	-1	399	323	3.9	29	ABalpappppp	278	57	0	0		0	0	0	0	0
391	1	225	326	-1	171	331	12.3	29	ABplapppaa	269	187	0	0		0	0	0	0	0
392	1	414	410	-1	626	316	16.2	23	ABalappaaa	-13	0	0	0		0	0	0	0	0
393	1	312	320	-1	572	235	10.2	26	MSppaaaa	287	0	0	0		0	0	0	0	0
394	1	97	52	-1	599	362	6.8	23	ABalpaaaaaa	167	-252	0	0		0	0	0	0	0
395	1	37	193	-1	479	115	15.8	26	ABprpaapppp	201	-560	0	0		0	0	0	0	0
396	1	137	377	-1	363	215	17.0	27	Nuc152_16_399_208	-96	0	0	0		0	0	0	0	0
397	1	316	162	-1	534	325	24.0	25	ABarpaaaaal	102	0	0	0		0	0	0	0	0
398	1	35	1	-1	626	361	9.9	29	ABalaaaarl	80	0	0	0		0	0	0	0	0
399	1	64	127	-1	472	406	14.5	29	ABplpaapaa	472	0	0	0		0	0	0	0	0
400	1	192	352	-1	531	446	10.1	32	ABalppaaap	88	0	0	0		0	0	0	0	0
401	1	154	73	-1	177	167	21.5	33	Cpaapa	282	459	0	0		0	0	0	0	0
402	1	341	92	-1	239	175	4.3	27	ABprppppppp	207	119	0	0		0	0	0	0	0
403	1	244	295	-1	595	327	10.8	26	ABalpaapaaa	246	855	0	0		0	0	0	0	0
404	1	207	278	-1	251	118	4.4	24	ABprpppapaa	202	1079	0	0		0	0	0	0	0
405	1	308	256	-1	235	235	14.6	33	Eplaa	-57	0	0	0		0	0	0	0	0
406	1	57	3	-1	204	395	15.4	29	ABplappaap	290	1271	0	0		0	0	0	0	0
407	1	257	418	-1	340	406	21.1	34	ABplaapppa	100	0	0	0		0	0	0	0	0
408	1	159	160	-1	215	105	23.0	35	ABarpppppa	352	51	0	0		0	0	0	0	0
409	1	314	382	-1	536	336	19.5	25	MSaaaapaa	232	100	0	0		0	0	0	0	0
410	1	134	314	-1	394	308	14.3	28	MSaaappp	214	0	0	0		0	0	0	0	0
411	1	186	386	-1	486	343	11.3	24	MSapaapa	202	761	0	0		0	0	0	0	0
412	1	138	390	-1	416	333	15.0	27	MSaaapapp	-179	0	0	0		0	0	0	0	0
413	1	22	95	-1	233	99	10.4	29	ABprapppaa	256	501	0	0		0	0	0	0	0
414	1	177	141	-1	482	439	17.5	28	ABalpppapad	265	733	0	0		0	0	0	0	0
415	1	103	18	-1	268	205	11.4	32	Earpp	322	76	0	0		0	0	0	0	0
416	1	197	330	-1	561	424	14.2	25	ABalpppaaaa	121	0	0	0		0	0	0	0	0
417	1	274	96	-1	637	246	6.4	22	ABalaapaaa	124	0	0	0		0	0	0	0	0
418	1	337	429	-1	434	109	14.9	22	Nuc155_15_425_106	160	0	0	0		0	0	0	0	0
419	1	356	395	-1	557	236	14.8	26	MSppaaap	-3	0	0	0		0	0	0	0	0
420	1	406	431	-1	452	206	11.3	27	MSppaapp	410	0	0	0		0	0	0	0	0
421	1	295	121	-1	328	76	13.3	32	ABprppapap	124	0	0	0		0	0	0	0	0
422	1	40	285	-1	348	392	8.3	26	ABplpapapap	138	0	0	0		0	0	0	0	0
423	1	140	427	-1	183	336	24.8	35	ABplapapapp	354	-748	0	0		0	0	0	0	0
424	1	131	226	-1	345	275	15.3	36	Ealaa	97	0	0	0		0	0	0	0	0
425	1	400	324	-1	194	357	5.4	24	ABplpppapaa	247	0	0	0		0	0	0	0	0
426	1	313	435	-1	568	294	12.0	25	ABaraapaaap	-82	0	0	0		0	0	0	0	0
427	1	255	318	-1	565	351	5.3	25	ABalpaaaaap	59	0	0	0		0	0	0	0	0
428	1	194	411	-1	517	239	4.6	26	ABarapapaap	347	0	0	0		0	0	0	0	0
429	1	413	438	-1	461	444	19.6	27	ABalpppappp	184	1449	0	0		0	0	0	0	0
