# Supplementary material for: The AP-2 Transcription Factor APTF-2 Is Required for Neuroblast and Epidermal Morphogenesis in Caenorhabditis elegans Embryogenesis
Source: PLoS Genet. 2016 May 13;12(5):e1006048. doi: 10.1371/journal.pgen.1006048 (PMC4866721; doi:10.1371/journal.pgen.1006048)
Supplement: S6 Text — (ZIP) [file pgen.1006048.s034.zip › nuclei/t163-nuclei]

1	1	398	207	-1	623	360	9.8	28	ABalaaaarl	359	0	0	0		0	0	0	0	0
2	1	386	222	-1	241	182	16.3	36	Epraa	365	86	0	0		0	0	0	0	0
3	1	406	114	-1	202	395	15.3	30	ABplappaap	291	0	0	0		0	0	0	0	0
4	1	36	118	-1	289	137	10.8	31	Cppaap	308	-385	0	0		0	0	0	0	0
5	1	132	144	-1	464	289	15.4	27	MSpaaappa	-20	0	0	0		0	0	0	0	0
6	1	125	212	-1	452	446	14.3	29	ABplpaaapa	296	-373	0	0		0	0	0	0	0
7	1	61	131	-1	359	325	4.7	24	MSaappaa	230	-157	0	0		0	0	0	0	0
8	1	208	159	-1	350	281	10.8	28	MSaapaapp	257	180	0	0		0	0	0	0	0
9	1	145	22	-1	588	228	6.9	30	ABaraaappp	199	-260	0	0		0	0	0	0	0
10	1	217	183	-1	419	420	21.5	30	ABalppppppp	299	-497	0	0		0	0	0	0	0
11	1	338	267	-1	147	288	11.5	29	Capppa	429	0	0	0		0	0	0	0	0
12	1	382	297	-1	342	115	6.4	25	ABprppppaaa	172	779	0	0		0	0	0	0	0
13	1	300	69	-1	571	300	17.1	29	MSaaaaapa	282	862	0	0		0	0	0	0	0
14	1	165	208	-1	215	368	6.2	27	ABplppppapa	175	867	0	0		0	0	0	0	0
15	1	211	59	-1	278	414	10.5	32	ABplppappa	92	0	0	0		0	0	0	0	0
16	1	147	227	-1	265	337	14.4	30	Capaaa	369	0	0	0		0	0	0	0	0
17	1	244	128	-1	504	258	10.4	27	ABaraapppaa	258	0	0	0		0	0	0	0	0
18	1	415	200	-1	269	204	11.3	33	Earpp	331	34	0	0		0	0	0	0	0
19	1	94	197	-1	599	335	13.6	31	MSaaaaaar	262	123	0	0		0	0	0	0	0
20	1	340	9	-1	131	283	5.2	30	Cppppp	255	-541	0	0		0	0	0	0	0
21	1	293	23	-1	630	213	10.6	35	ABalaappap	331	-75	0	0		0	0	0	0	0
22	1	202	103	-1	473	292	10.6	25	ABaraapapap	246	-129	0	0		0	0	0	0	0
23	1	57	25	-1	580	391	17.4	29	ABalapaapa	-182	0	0	0		0	0	0	0	0
24	1	236	130	206	568	198	9.8	31	ABarappppa	202	1055	0	0		0	0	0	0	0
25	1	322	411	-1	477	208	13.4	27	MSppapap	243	-647	0	0		0	0	0	0	0
26	1	253	406	-1	257	319	6.9	30	ABplpppppa	292	-301	0	0		0	0	0	0	0
27	1	142	91	-1	335	409	10.6	30	ABplppaapa	-54	0	0	0		0	0	0	0	0
28	1	2	123	302	428	446	18.1	27	ABplpaapap	278	193	0	0		0	0	0	0	0
29	1	368	55	-1	406	385	23.5	32	ABplaaapap	302	85	0	0		0	0	0	0	0
30	1	194	261	-1	348	195	20.6	33	MSpppppp	296	666	0	0		0	0	0	0	0
31	1	183	308	-1	489	384	5.4	31	ABalpapaap	182	0	0	0		0	0	0	0	0
32	1	7	38	-1	573	276	14.1	30	ABaraappaa	157	0	0	0		0	0	0	0	0
33	1	34	74	-1	555	342	9.5	28	ABalpaapapa	54	0	0	0		0	0	0	0	0
34	1	96	224	-1	519	357	24.8	31	ABplaaaaaa	319	329	0	0		0	0	0	0	0
35	1	270	119	-1	557	384	24.3	33	ABplaapaaa	333	877	0	0		0	0	0	0	0
36	1	264	329	-1	457	209	24.0	33	ABarpapapp	331	168	0	0		0	0	0	0	0
37	1	262	241	-1	254	401	19.5	31	ABplapaapp	-171	0	0	0		0	0	0	0	0
38	1	37	190	-1	375	137	12.2	31	MSpapppa	290	-91	0	0		0	0	0	0	0
39	1	369	368	-1	505	156	6.5	27	ABarappapaa	188	1082	0	0		0	0	0	0	0
40	1	275	87	-1	380	315	6.7	25	MSaapaaap	207	753	0	0		0	0	0	0	0
41	1	43	444	-1	486	293	23.1	31	ABarpaaapa	265	95	0	0		0	0	0	0	0
42	1	252	355	-1	411	119	12.2	28	ABprppaapa	256	-722	0	0		0	0	0	0	0
43	1	266	283	-1	397	170	6.8	31	ABprpapppa	-84	0	0	0		0	0	0	0	0
44	1	53	296	-1	316	389	21.4	28	ABplapaapa	232	-211	0	0		0	0	0	0	0
45	1	88	4	-1	485	153	8.8	24	ABarapppppp	213	-1225	0	0		0	0	0	0	0
46	1	30	113	-1	541	431	17.3	26	ABalpppaapv	238	1130	0	0		0	0	0	0	0
47	1	291	32	-1	459	368	4.3	27	ABalpappapa	263	92	0	0		0	0	0	0	0
48	1	343	221	-1	415	164	17.2	30	Dpaa	302	166	0	0		0	0	0	0	0
49	1	325	248	-1	452	285	18.6	30	MSpaaapa	298	142	0	0		0	0	0	0	0
50	1	207	252	-1	570	411	6.6	24	ABalpaappap	200	-68	0	0		0	0	0	0	0
51	1	327	340	-1	462	170	16.3	29	MSppppaa	34	0	0	0		0	0	0	0	0
52	1	394	172	-1	594	369	6.4	23	ABalpaaaaaa	173	-272	0	0		0	0	0	0	0
53	1	332	353	-1	396	353	16.8	27	MSapppaa	5	0	0	0		0	0	0	0	0
54	1	192	430	-1	229	290	18.6	34	Dapp	345	857	0	0		0	0	0	0	0
55	1	46	240	-1	517	323	8.9	28	ABalpaapapp	210	0	0	0		0	0	0	0	0
56	1	229	8	-1	506	126	11.7	30	ABprpaaapp	277	-229	0	0		0	0	0	0	0
57	1	331	293	-1	386	419	14.8	26	ABplppaaaaa	157	0	0	0		0	0	0	0	0
58	1	362	409	-1	502	293	8.3	25	ABaraapapaa	416	0	0	0		0	0	0	0	0
59	1	384	311	-1	267	130	5.1	26	ABprppppap	261	0	0	0		0	0	0	0	0
60	1	23	41	-1	367	238	6.9	27	MSpapapa	269	1026	0	0		0	0	0	0	0
61	1	250	362	-1	357	377	13.1	28	MSappapp	279	258	0	0		0	0	0	0	0
62	1	206	346	-1	102	240	5.8	29	Cpppap	9	0	0	0		0	0	0	0	0
63	1	42	244	-1	391	439	19.1	29	ABplaappaa	112	0	0	0		0	0	0	0	0
64	1	171	253	-1	371	246	10.4	29	MSpapaapp	180	0	0	0		0	0	0	0	0
65	1	123	47	-1	449	247	24.5	34	ABarpaapap	340	-905	0	0		0	0	0	0	0
66	1	247	386	-1	330	280	23.0	31	ABarppaaap	245	44	0	0		0	0	0	0	0
67	1	294	350	-1	258	328	18.9	29	Dapap	293	-625	0	0		0	0	0	0	0
68	1	242	198	-1	549	169	6.9	30	ABarapppap	222	-181	0	0		0	0	0	0	0
69	1	259	3	-1	385	208	7.1	30	MSpapapp	348	0	0	0		0	0	0	0	0
70	1	260	412	-1	447	304	4.1	28	ABalpappppa	280	446	0	0		0	0	0	0	0
71	1	106	257	334	383	128	7.6	29	ABprpapapp	163	0	0	0		0	0	0	0	0
72	1	281	417	-1	201	314	8.2	30	Capppp	298	-124	0	0		0	0	0	0	0
73	1	401	315	-1	177	171	21.8	33	Cpaapa	334	715	0	0		0	0	0	0	0
74	1	59	48	-1	608	376	15.7	30	ABalapaaaa	-7	0	0	0		0	0	0	0	0
75	1	26	16	-1	622	314	10.1	30	ABaraaaapa	137	0	0	0		0	0	0	0	0
76	1	254	171	-1	466	369	15.1	26	ABalpppppaa	262	161	0	0		0	0	0	0	0
77	1	238	442	-1	558	364	21.2	26	ABalapapapp	187	-742	0	0		0	0	0	0	0
78	1	11	213	-1	439	266	12.6	31	MSpaapap	310	385	0	0		0	0	0	0	0
79	1	112	258	-1	333	222	4.3	28	MSpappaa	-23	0	0	0		0	0	0	0	0
80	1	311	135	-1	313	312	5.8	26	MSaappap	250	-623	0	0		0	0	0	0	0
81	1	17	116	-1	343	71	16.5	30	ABprapaapp	266	1052	0	0		0	0	0	0	0
82	1	263	83	-1	543	143	13.5	30	ABpraaaapa	-10	0	0	0		0	0	0	0	0
83	1	119	185	-1	318	432	13.6	29	ABplppapaa	9	0	0	0		0	0	0	0	0
84	1	169	148	-1	415	438	8.3	25	ABalppapppp	12	0	0	0		0	0	0	0	0
85	1	186	19	-1	225	400	10.6	32	ABplppappp	-12	0	0	0		0	0	0	0	0
86	1	32	363	-1	625	193	14.6	30	ABalaapapp	-94	0	0	0		0	0	0	0	0
87	1	126	414	-1	150	166	7.9	36	Eprpp	360	182	0	0		0	0	0	0	0
88	1	223	389	443	627	245	20.5	31	Nuc121_20_611_255	-269	0	0	0		0	0	0	0	0
89	1	84	79	-1	355	422	16.0	27	ABplppaaaap	64	0	0	0		0	0	0	0	0
90	1	72	310	-1	577	307	7.1	24	ABaraaapaap	303	0	0	0		0	0	0	0	0
91	1	48	238	-1	434	96	11.3	29	ABarappapp	288	-1622	0	0		0	0	0	0	0
92	1	402	264	-1	239	172	4.1	25	ABprppppppp	208	420	0	0		0	0	0	0	0
93	1	350	295	-1	237	71	19.6	32	ABprapapaa	-226	0	0	0		0	0	0	0	0
94	1	9	288	-1	383	78	16.9	32	ABpraapppp	318	-752	0	0		0	0	0	0	0
95	1	413	270	-1	227	102	10.6	29	ABprapppaa	279	1105	0	0		0	0	0	0	0
96	1	417	-1	-1	631	252	6.9	22	ABalaapaaa	177	1357	0	0		0	0	0	0	0
97	1	60	160	-1	589	275	7.3	30	ABaraaaaap	168	0	0	0		0	0	0	0	0
98	1	113	110	-1	605	401	11.5	32	ABalaaaala	255	532	0	0		0	0	0	0	0
99	1	188	273	-1	281	87	7.5	28	ABprpppaaa	221	32	0	0		0	0	0	0	0
100	1	321	275	-1	584	419	9.4	29	ABalpaapppa	248	1356	0	0		0	0	0	0	0
101	1	277	17	-1	478	229	8.0	32	ABarapappa	64	0	0	0		0	0	0	0	0
102	1	115	54	-1	570	429	18.4	32	ABalapaapp	311	0	0	0		0	0	0	0	0
103	1	364	149	-1	468	175	22.9	28	ABarpapppap	238	761	0	0		0	0	0	0	0
104	1	4	431	-1	123	250	17.7	38	Caapa	355	-758	0	0		0	0	0	0	0
105	1	55	107	-1	570	413	22.1	29	ABalapapppa	243	1333	0	0		0	0	0	0	0
106	1	141	49	-1	357	428	20.5	30	ABplaappap	268	102	0	0		0	0	0	0	0
107	1	279	93	-1	115	201	6.4	29	Cpppaa	293	448	0	0		0	0	0	0	0
108	1	374	111	-1	89	251	14.8	32	Caappd	309	-348	0	0		0	0	0	0	0
109	1	138	70	-1	367	279	8.0	27	MSaapapa	93	0	0	0		0	0	0	0	0
110	1	1	286	-1	308	71	10.7	30	ABprppapppa	275	-7	0	0		0	0	0	0	0
111	1	122	323	-1	396	302	10.1	26	MSaapaapa	175	0	0	0		0	0	0	0	0
112	1	235	381	398	424	133	8.4	29	ABprpapapa	226	739	0	0		0	0	0	0	0
113	1	296	219	-1	217	69	16.6	30	ABprapapap	-74	0	0	0		0	0	0	0	0
114	1	73	101	-1	511	261	13.8	28	ABaraappapp	247	410	0	0		0	0	0	0	0
115	1	165	413	-1	235	336	5.0	25	ABplppppapp	236	0	0	0		0	0	0	0	0
116	1	104	68	-1	463	315	7.2	29	ABalpapppa	322	0	0	0		0	0	0	0	0
117	1	225	433	-1	447	326	17.5	28	MSaaaappp	201	754	0	0		0	0	0	0	0
118	1	21	100	-1	561	394	14.7	28	ABalapaaapp	240	0	0	0		0	0	0	0	0
119	1	136	191	-1	600	272	4.9	33	ABaraaappa	332	669	0	0		0	0	0	0	0
120	1	221	14	-1	552	439	10.9	25	Nuc150_13_550_424	284	0	0	0		0	0	0	0	0
121	1	421	300	-1	329	75	13.5	33	ABprppapap	329	-154	0	0		0	0	0	0	0
122	1	241	82	-1	482	416	6.4	27	ABalppapapa	175	1395	0	0		0	0	0	0	0
123	1	81	175	-1	435	273	7.7	30	ABaraapppp	81	0	0	0		0	0	0	0	0
124	1	111	65	-1	518	131	19.6	27	ABpraappaa	306	0	0	0		0	0	0	0	0
125	1	50	37	-1	485	291	4.7	24	ABalpaaappp	171	1041	0	0		0	0	0	0	0
126	1	193	370	-1	206	105	13.0	31	ABprapappp	-88	0	0	0		0	0	0	0	0
127	1	399	64	377	465	405	14.5	29	ABplpaapaa	245	866	0	0		0	0	0	0	0
128	1	120	324	-1	513	430	6.8	30	ABalppapaa	262	59	0	0		0	0	0	0	0
129	1	289	21	-1	250	417	13.4	31	ABplppapap	406	0	0	0		0	0	0	0	0
130	1	124	62	-1	455	179	7.9	28	ABprpapaaa	395	0	0	0		0	0	0	0	0
131	1	76	56	-1	538	160	20.4	33	ABpraaappp	272	22	0	0		0	0	0	0	0
132	1	107	291	-1	388	397	18.7	28	ABplpaappa	280	327	0	0		0	0	0	0	0
133	1	150	402	-1	147	307	4.5	26	ABplppppppp	220	-160	0	0		0	0	0	0	0
134	1	100	7	-1	428	299	10.3	27	ABaraapappp	212	93	0	0		0	0	0	0	0
135	1	13	36	-1	585	194	13.7	30	ABpraaaaaa	277	779	0	0		0	0	0	0	0
136	1	33	228	-1	325	168	8.4	33	MSpapppp	290	674	0	0		0	0	0	0	0
137	1	149	328	-1	474	199	17.5	29	ABprpaapaa	280	154	0	0		0	0	0	0	0
138	1	172	146	-1	537	364	3.6	27	ABalpaaaapp	203	92	0	0		0	0	0	0	0
139	1	90	320	-1	598	352	19.3	27	ABalapapapa	205	201	0	0		0	0	0	0	0
140	1	306	266	-1	196	210	8.4	33	Eplpa	331	-136	0	0		0	0	0	0	0
141	1	414	139	-1	476	435	16.7	25	ABalpppapad	237	-476	0	0		0	0	0	0	0
142	1	214	203	-1	199	199	14.4	32	Eprap	328	138	0	0		0	0	0	0	0
143	1	234	445	-1	186	326	3.9	25	ABplppppppa	96	0	0	0		0	0	0	0	0
144	1	378	71	-1	632	389	13.0	28	ABalaaapal	407	0	0	0		0	0	0	0	0
145	1	100	309	-1	449	321	10.8	26	ABaraapappa	53	0	0	0		0	0	0	0	0
146	1	349	125	-1	514	418	23.7	33	ABplaapaap	331	-184	0	0		0	0	0	0	0
147	1	212	422	-1	207	379	20.8	30	ABplapappa	308	-7	0	0		0	0	0	0	0
148	1	355	348	-1	404	101	19.5	29	ABprapaapa	236	-183	0	0		0	0	0	0	0
149	1	139	92	-1	487	333	4.4	27	ABalpappaap	266	224	0	0		0	0	0	0	0
150	1	64	89	-1	640	330	17.7	27	Nuc148_21_627_349	250	89	0	0		0	0	0	0	0
151	1	310	404	-1	580	276	26.4	25	ABarpapaaaa	210	-66	0	0		0	0	0	0	0
152	1	190	184	399	477	386	18.7	33	ABalppppap	334	216	0	0		0	0	0	0	0
153	1	18	154	-1	512	397	16.0	31	ABalppppaa	472	0	0	0		0	0	0	0	0
154	1	381	173	-1	534	264	7.3	32	ABarapaapa	130	0	0	0		0	0	0	0	0
155	1	86	284	-1	203	71	13.5	28	ABprapappa	287	409	0	0		0	0	0	0	0
156	1	347	88	-1	509	451	15.2	29	ABalpppapav	233	111	0	0		0	0	0	0	0
157	1	220	45	-1	298	165	18.3	33	Dppp	328	-1351	0	0		0	0	0	0	0
158	1	248	344	-1	495	276	16.7	26	MSpaaaapp	-24	0	0	0		0	0	0	0	0
159	1	146	292	-1	235	169	7.3	31	Cppapp	-40	0	0	0		0	0	0	0	0
160	1	408	239	-1	215	105	23.1	34	ABarpppppa	340	1099	0	0		0	0	0	0	0
161	1	205	42	-1	403	356	10.5	28	MSapaapp	265	-692	0	0		0	0	0	0	0
162	1	397	236	-1	534	332	24.5	26	ABarpaaaaal	138	324	0	0		0	0	0	0	0
163	1	309	379	-1	466	369	25.0	30	ABplaaapaa	272	-1030	0	0		0	0	0	0	0
164	1	108	140	-1	519	450	13.1	28	ABalpppaaap	275	-1098	0	0		0	0	0	0	0
165	1	195	237	-1	422	386	4.2	26	ABplpappaa	-156	0	0	0		0	0	0	0	0
166	1	128	26	-1	641	343	13.2	28	ABalaaapar	112	0	0	0		0	0	0	0	0
167	1	164	263	-1	652	293	14.3	29	ABalaaappl	33	0	0	0		0	0	0	0	0
168	1	174	179	-1	365	165	17.0	32	Dpap	321	1144	0	0		0	0	0	0	0
169	1	380	365	-1	420	171	23.6	33	ABarpapppp	310	362	0	0		0	0	0	0	0
170	1	335	423	-1	471	228	3.7	27	ABarapapapp	268	-21	0	0		0	0	0	0	0
171	1	297	337	-1	510	353	7.2	23	ABalpappaaa	10	0	0	0		0	0	0	0	0
172	1	82	35	-1	414	180	4.3	25	ABprpappaap	1	0	0	0		0	0	0	0	0
173	1	98	319	-1	367	381	4.7	33	Nuc148_5_371_357p	333	784	0	0		0	0	0	0	0
174	1	71	289	-1	231	129	18.5	31	ABprappapa	311	-197	0	0		0	0	0	0	0
175	1	58	231	-1	612	402	18.1	32	ABalapaaapa	-129	0	0	0		0	0	0	0	0
176	1	75	242	-1	416	403	8.8	30	ABplpapaaa	244	74	0	0		0	0	0	0	0
177	1	303	152	-1	489	425	12.7	31	ABplpaaaaa	220	452	0	0		0	0	0	0	0
178	1	240	382	-1	410	206	19.8	27	MSpppppa	276	310	0	0		0	0	0	0	0
179	1	230	177	-1	333	132	17.5	32	Dppa	299	-639	0	0		0	0	0	0	0
180	1	367	61	-1	491	314	18.5	27	MSaaaapap	243	82	0	0		0	0	0	0	0
181	1	121	165	-1	355	155	24.1	33	ABarpppapaa	335	517	0	0		0	0	0	0	0
182	1	316	186	-1	315	368	11.8	31	MSaapppa	280	-18	0	0		0	0	0	0	0
183	1	239	78	-1	178	125	5.3	30	ABprappppp	159	0	0	0		0	0	0	0	0
184	1	249	338	-1	473	431	22.5	33	ABplaapapa	-165	0	0	0		0	0	0	0	0
185	1	51	141	-1	536	259	10.6	27	ABaraaapapp	405	0	0	0		0	0	0	0	0
186	1	333	378	-1	472	342	22.5	27	ABplaaaaapp	272	225	0	0		0	0	0	0	0
187	1	301	174	-1	417	243	9.1	27	MSpapaapa	221	457	0	0		0	0	0	0	0
188	1	255	339	-1	601	227	12.5	31	ABalaapppa	93	0	0	0		0	0	0	0	0
189	1	216	278	-1	461	140	12.5	31	ABprppaaaa	102	0	0	0		0	0	0	0	0
190	1	313	34	-1	389	395	8.6	27	ABplpapapaa	184	441	0	0		0	0	0	0	0
191	1	209	331	-1	110	328	13.2	29	ABplappapp	197	0	0	0		0	0	0	0	0
192	1	256	192	-1	458	369	11.5	28	MSapapaa	255	836	0	0		0	0	0	0	0
193	1	395	307	-1	479	107	16.4	26	ABprpaapppp	202	-588	0	0		0	0	0	0	0
194	1	127	196	-1	473	106	13.0	26	ABprpaaaapp	258	581	0	0		0	0	0	0	0
195	1	117	294	-1	180	338	22.5	33	ABplapapapa	329	-508	0	0		0	0	0	0	0
196	1	312	80	-1	642	292	10.7	30	ABalaaaarr	250	-99	0	0		0	0	0	0	0
197	1	197	435	-1	270	212	7.1	32	Z2	320	-255	0	0		0	0	0	0	0
198	1	56	249	-1	388	357	13.5	25	MSappapa	202	266	0	0		0	0	0	0	0
199	1	54	166	-1	145	318	17.5	31	ABarppappp	316	136	0	0		0	0	0	0	0
200	1	261	122	-1	390	83	12.4	30	ABprppapaa	123	0	0	0		0	0	0	0	0
201	1	243	360	394	415	443	12.7	29	ABplpaaapp	162	0	0	0		0	0	0	0	0
202	1	245	211	218	588	219	21.6	33	ABpraapaap	257	389	0	0		0	0	0	0	0
203	1	118	421	-1	351	298	19.4	28	MSappppa	277	854	0	0		0	0	0	0	0
204	1	38	57	-1	602	293	11.7	25	ABaraapaaaa	202	795	0	0		0	0	0	0	0
205	1	65	112	-1	558	155	16.3	32	ABpraaaapp	64	0	0	0		0	0	0	0	0
206	1	389	180	-1	426	339	20.4	30	MSapappp	245	495	0	0		0	0	0	0	0
207	1	199	188	-1	304	275	6.0	29	Z3	232	-532	0	0		0	0	0	0	0
208	1	78	50	-1	462	450	10.5	34	ABalppaapp	244	-1157	0	0		0	0	0	0	0
209	1	201	205	-1	102	160	14.5	33	Cpapaa	320	317	0	0		0	0	0	0	0
210	1	89	121	-1	494	182	4.7	27	ABarappaap	270	140	0	0		0	0	0	0	0
211	1	143	220	-1	444	422	9.5	26	ABalppapppa	60	0	0	0		0	0	0	0	0
212	1	310	164	-1	563	249	23.4	27	ABarpapaaap	233	244	0	0		0	0	0	0	0
213	1	74	415	-1	422	177	11.2	28	MSpppapp	289	0	0	0		0	0	0	0	0
214	1	284	99	-1	627	223	6.7	32	ABalaapaap	259	531	0	0		0	0	0	0	0
215	1	158	349	-1	518	220	9.6	27	MSppapaa	-40	0	0	0		0	0	0	0	0
216	1	66	40	-1	156	371	14.7	29	ABplappapa	260	-57	0	0		0	0	0	0	0
217	1	35	176	-1	411	426	15.6	25	ABplpaapppa	221	1019	0	0		0	0	0	0	0
218	1	213	392	-1	318	220	13.6	34	Earap	318	-690	0	0		0	0	0	0	0
219	1	251	63	-1	492	264	5.8	25	ABarapaappa	249	842	0	0		0	0	0	0	0
220	1	356	256	-1	375	365	7.6	25	Nuc148_5_371_357a	195	313	0	0		0	0	0	0	0
221	1	178	31	-1	546	203	14.4	30	ABpraaapaa	299	1131	0	0		0	0	0	0	0
222	1	308	162	-1	144	359	10.6	28	ABplappppa	282	0	0	0		0	0	0	0	0
223	1	271	374	432	375	257	21.7	33	ABarpaappp	271	66	0	0		0	0	0	0	0
224	1	359	282	-1	293	254	14.4	34	Ealap	344	254	0	0		0	0	0	0	0
225	1	210	316	-1	558	320	18.8	27	MSaaaaapp	212	0	0	0		0	0	0	0	0
226	1	424	396	-1	345	273	15.0	36	Ealaa	360	-146	0	0		0	0	0	0	0
227	1	69	85	-1	516	334	4.2	25	ABalpaaapap	88	0	0	0		0	0	0	0	0
228	1	360	356	-1	165	97	16.6	31	ABarpppppp	163	0	0	0		0	0	0	0	0
229	1	224	314	-1	222	331	15.6	32	Cappaa	316	-1428	0	0		0	0	0	0	0
230	1	339	127	-1	426	251	4.4	27	MSpapaaaa	-368	0	0	0		0	0	0	0	0
231	1	233	142	-1	112	146	18.6	35	Cpapap	351	178	0	0		0	0	0	0	0
232	1	62	143	-1	523	358	22.0	26	ABplaaaaapa	259	129	0	0		0	0	0	0	0
233	1	105	156	-1	418	207	5.7	27	ABarapapppp	-171	0	0	0		0	0	0	0	0
234	1	168	369	-1	456	266	6.3	25	ABarapaappp	202	-1089	0	0		0	0	0	0	0
235	1	95	77	-1	466	253	10.3	27	ABaraapppap	145	0	0	0		0	0	0	0	0
236	1	200	153	-1	456	219	6.3	26	ABarapapppa	-165	0	0	0		0	0	0	0	0
237	1	116	298	-1	229	353	23.7	32	ABplapapaa	292	738	0	0		0	0	0	0	0
238	1	268	217	-1	393	172	12.8	27	MSpppaap	248	-70	0	0		0	0	0	0	0
239	1	273	251	-1	82	287	11.6	31	Caappv	320	0	0	0		0	0	0	0	0
240	1	329	124	-1	411	169	20.5	31	ABprapaaaa	310	0	0	0		0	0	0	0	0
241	1	334	313	-1	492	386	21.7	27	ABplaapappa	202	489	0	0		0	0	0	0	0
242	1	225	194	-1	470	327	19.0	26	MSaaaappa	211	-508	0	0		0	0	0	0	0
243	1	181	30	-1	291	154	4.2	25	ABprpappppp	257	1048	0	0		0	0	0	0	0
244	1	159	20	-1	355	353	16.4	29	Daaa	170	0	0	0		0	0	0	0	0
245	1	189	150	-1	554	312	11.4	28	ABaraapaapa	225	374	0	0		0	0	0	0	0
246	1	385	147	-1	79	244	9.1	31	Cpappv	306	981	0	0		0	0	0	0	0
247	1	304	440	-1	537	188	17.6	31	ABpraaappa	39	0	0	0		0	0	0	0	0
248	1	85	163	305	260	368	7.1	27	ABplppppaa	229	-540	0	0		0	0	0	0	0
249	1	162	132	-1	521	278	19.5	30	MSpaaaaa	267	0	0	0		0	0	0	0	0
250	1	363	388	-1	511	156	11.4	29	ABprpaaaaap	74	0	0	0		0	0	0	0	0
251	1	204	189	-1	421	385	13.9	28	MSapapap	283	1128	0	0		0	0	0	0	0
252	1	92	410	-1	558	340	5.7	24	ABalpaaapaa	201	-505	0	0		0	0	0	0	0
253	1	365	419	-1	385	454	15.8	28	ABplpaapppp	226	612	0	0		0	0	0	0	0
254	1	372	137	-1	132	329	7.4	28	ABplappppp	-96	0	0	0		0	0	0	0	0
255	1	358	428	-1	297	381	6.4	26	ABplpapappp	178	76	0	0		0	0	0	0	0
256	1	405	301	-1	237	233	14.5	33	Eplaa	331	435	0	0		0	0	0	0	0
257	1	370	73	-1	388	408	11.6	30	ABplpapaap	266	324	0	0		0	0	0	0	0
258	1	99	120	-1	548	217	24.8	28	ABarpapaapp	274	-882	0	0		0	0	0	0	0
259	1	219	269	-1	441	175	14.0	24	MSpppapa	-2	0	0	0		0	0	0	0	0
260	1	345	214	-1	606	286	24.4	37	ABpraapaaa	339	-177	0	0		0	0	0	0	0
261	1	282	66	-1	481	253	14.2	28	MSpaapaa	88	0	0	0		0	0	0	0	0
262	1	163	403	-1	289	295	23.5	32	ABarppapaa	312	887	0	0		0	0	0	0	0
263	1	383	58	-1	345	293	5.6	30	MSaapapp	298	7	0	0		0	0	0	0	0
264	1	110	391	-1	369	150	4.3	26	ABprpappapp	225	413	0	0		0	0	0	0	0
265	1	28	97	-1	511	184	15.4	29	ABpraaapap	272	153	0	0		0	0	0	0	0
266	1	80	181	-1	388	256	4.9	26	MSpapaaap	2	0	0	0		0	0	0	0	0
267	1	285	401	-1	277	175	4.1	26	ABprppppppa	232	-576	0	0		0	0	0	0	0
268	1	161	438	-1	530	195	6.2	27	ABarappaaa	-41	0	0	0		0	0	0	0	0
269	1	167	347	-1	455	139	9.9	34	ABprpapaap	308	751	0	0		0	0	0	0	0
270	1	222	46	-1	508	170	23.5	31	ABarpappap	306	-199	0	0		0	0	0	0	0
271	1	8	28	-1	608	310	7.7	24	ABaraaapaaa	161	0	0	0		0	0	0	0	0
272	1	323	108	-1	539	269	13.4	27	ABaraappapa	485	0	0	0		0	0	0	0	0
273	1	274	357	-1	640	258	11.9	29	ABalaaappr	83	0	0	0		0	0	0	0	0
274	1	137	247	-1	599	182	17.5	30	ABpraaaaap	264	-775	0	0		0	0	0	0	0
275	1	320	326	-1	277	347	10.2	30	MSaapppp	-90	0	0	0		0	0	0	0	0
276	1	134	223	-1	542	393	19.1	27	ABalapappa	269	-705	0	0		0	0	0	0	0
277	1	176	233	-1	270	67	15.1	28	ABprappaap	312	0	0	0		0	0	0	0	0
278	1	404	303	-1	247	115	5.0	24	ABprpppapaa	-95	0	0	0		0	0	0	0	0
279	1	180	39	-1	482	123	8.6	26	ABprpaaaapa	220	-626	0	0		0	0	0	0	0
280	1	226	115	-1	522	316	12.4	27	ABaraapaapp	91	0	0	0		0	0	0	0	0
281	1	87	209	-1	549	220	5.4	27	ABarapaaap	-370	0	0	0		0	0	0	0	0
282	1	47	425	-1	425	208	12.4	30	MSpppaaa	297	-761	0	0		0	0	0	0	0
283	1	170	6	-1	229	171	23.3	34	Cpaaap	333	174	0	0		0	0	0	0	0
284	1	353	155	-1	277	251	10.4	34	Ealpp	-93	0	0	0		0	0	0	0	0
285	1	422	75	-1	345	390	8.3	26	ABplpapapap	195	140	0	0		0	0	0	0	0
286	1	272	5	-1	373	331	18.8	29	MSapppap	212	0	0	0		0	0	0	0	0
287	1	267	336	-1	415	143	5.3	26	ABprpappapa	19	0	0	0		0	0	0	0	0
288	1	366	358	-1	437	345	6.6	26	ABalpapappp	200	-516	0	0		0	0	0	0	0
289	1	305	216	-1	437	393	16.5	26	ABalpppppap	161	0	0	0		0	0	0	0	0
290	1	129	187	-1	419	315	7.4	26	MSaapaaaa	256	667	0	0		0	0	0	0	0
291	1	24	405	-1	413	355	5.8	28	ABalpappapp	223	567	0	0		0	0	0	0	0
292	1	357	426	-1	284	148	7.5	30	ABprpppppa	284	0	0	0		0	0	0	0	0
293	1	31	371	-1	187	370	8.7	30	ABplpppaap	232	1393	0	0		0	0	0	0	0
294	1	45	342	-1	247	93	7.3	29	ABprpppaap	243	-148	0	0		0	0	0	0	0
295	1	403	138	-1	590	328	10.6	25	ABalpaapaaa	233	0	0	0		0	0	0	0	0
296	1	299	354	-1	385	366	23.4	31	Nuc147_26_416_371	268	107	0	0		0	0	0	0	0
297	1	77	10	-1	352	98	8.3	30	ABprppaapp	168	0	0	0		0	0	0	0	0
298	1	93	86	-1	591	341	7.7	30	ABaraaaaaa	7	0	0	0		0	0	0	0	0
299	1	20	24	-1	204	321	5.5	26	ABplpppapap	244	533	0	0		0	0	0	0	0
300	1	19	274	-1	546	301	23.8	30	ABarpaapaaa	309	1376	0	0		0	0	0	0	0
301	1	22	95	-1	519	172	8.8	26	ABarapppppa	56	0	0	0		0	0	0	0	0
302	1	246	280	-1	438	203	18.6	29	MSppppap	277	796	0	0		0	0	0	0	0
303	1	3	204	-1	557	250	5.5	28	ABarapaaaa	257	236	0	0		0	0	0	0	0
304	1	314	202	-1	527	188	11.6	31	ABprpaaaaaa	315	-219	0	0		0	0	0	0	0
305	1	354	272	-1	504	264	24.3	32	ABarpaapaap	324	295	0	0		0	0	0	0	0
306	1	83	321	-1	174	349	16.7	32	ABplapappp	286	-811	0	0		0	0	0	0	0
307	1	50	18	-1	522	303	4.4	25	ABalpaaappa	193	727	0	0		0	0	0	0	0
308	1	292	387	-1	185	169	11.6	33	Eprpa	331	773	0	0		0	0	0	0	0
309	1	131	106	-1	232	351	10.7	28	Capaap	131	0	0	0		0	0	0	0	0
310	1	140	325	-1	478	162	18.5	29	ABprpaappa	289	575	0	0		0	0	0	0	0
311	1	109	193	-1	566	277	9.4	28	ABaraaapapa	222	0	0	0		0	0	0	0	0
312	1	341	12	-1	290	92	22.9	39	ABarppppa	-46	0	0	0		0	0	0	0	0
313	1	179	327	-1	205	95	7.5	29	ABprappppa	232	-918	0	0		0	0	0	0	0
314	1	410	98	-1	391	301	14.1	27	MSaaappp	249	-1220	0	0		0	0	0	0	0
315	1	317	345	-1	164	327	8.8	29	ABplapppap	76	0	0	0		0	0	0	0	0
316	1	330	76	-1	566	344	13.0	26	ABalpaapaap	-53	0	0	0		0	0	0	0	0
317	1	97	287	-1	323	178	5.4	28	MSpappap	37	0	0	0		0	0	0	0	0
318	1	427	151	-1	565	361	4.5	26	ABalpaaaaap	195	386	0	0		0	0	0	0	0
319	1	390	109	-1	401	323	4.3	29	ABalpappppp	292	381	0	0		0	0	0	0	0
320	1	393	145	-1	571	239	10.5	25	MSppaaaa	-29	0	0	0		0	0	0	0	0
321	1	12	375	-1	235	144	4.6	26	ABprpppapap	3	0	0	0		0	0	0	0	0
322	1	103	255	-1	214	278	6.8	30	Capapp	305	720	0	0		0	0	0	0	0
323	1	135	67	-1	396	139	24.2	32	ABarpppaaa	306	-472	0	0		0	0	0	0	0
324	1	425	234	-1	192	357	5.2	24	ABplpppapaa	243	103	0	0		0	0	0	0	0
325	1	371	400	-1	532	194	21.5	30	ABpraapappp	126	0	0	0		0	0	0	0	0
326	1	391	170	-1	169	329	12.2	29	ABplapppaa	294	376	0	0		0	0	0	0	0
327	1	376	33	-1	524	130	16.7	31	ABprpaapap	310	-463	0	0		0	0	0	0	0
328	1	231	60	-1	250	133	11.9	30	Cppapa	114	0	0	0		0	0	0	0	0
329	1	153	53	-1	540	348	15.9	28	MSaaapaaa	285	-131	0	0		0	0	0	0	0
330	1	416	105	-1	561	431	13.9	25	ABalpppaaaa	214	843	0	0		0	0	0	0	0
331	1	177	243	-1	544	419	6.0	26	ABalpaapppp	251	-75	0	0		0	0	0	0	0
332	1	102	372	-1	133	241	21.5	44	Caaap	447	-374	0	0		0	0	0	0	0
333	1	269	441	-1	574	205	16.6	30	ABpraapapa	42	0	0	0		0	0	0	0	0
334	1	278	359	-1	475	234	18.5	27	MSppappp	265	-495	0	0		0	0	0	0	0
335	1	185	407	-1	586	261	20.1	29	ABalappppa	284	-252	0	0		0	0	0	0	0
336	1	6	322	-1	530	377	6.8	29	ABalpapaaa	96	0	0	0		0	0	0	0	0
337	1	70	352	-1	613	336	16.6	29	MSaaaaaal	272	177	0	0		0	0	0	0	0
338	1	337	245	-1	347	83	10.5	32	ABprppappa	392	0	0	0		0	0	0	0	0
339	1	151	304	-1	335	206	24.3	34	ABarppaapa	345	1056	0	0		0	0	0	0	0
340	1	67	94	-1	178	292	14.5	30	Cappap	271	0	0	0		0	0	0	0	0
341	1	16	199	-1	318	356	5.4	30	ABplpapppa	260	104	0	0		0	0	0	0	0
342	1	154	225	-1	289	416	19.0	33	ABplaapppp	184	0	0	0		0	0	0	0	0
343	1	388	312	-1	463	188	4.3	25	ABprpappaaa	79	0	0	0		0	0	0	0	0
344	1	63	318	-1	623	301	19.9	33	ABalapppaa	334	836	0	0		0	0	0	0	0
345	1	152	416	-1	92	198	12.0	33	Cpappd	331	-1110	0	0		0	0	0	0	0
346	1	387	195	-1	572	337	23.9	30	ABarpaaaaar	262	0	0	0		0	0	0	0	0
347	1	166	333	-1	572	228	18.8	25	ABpraapappa	144	0	0	0		0	0	0	0	0
348	1	41	279	-1	420	322	23.2	32	ABplaaaapp	325	792	0	0		0	0	0	0	0
349	1	298	81	-1	533	298	16.5	28	MSpaaaapa	273	778	0	0		0	0	0	0	0
350	1	280	262	-1	462	337	13.8	26	MSaaapapa	-35	0	0	0		0	0	0	0	0
351	1	133	250	-1	326	327	21.5	29	ABplapaaaaa	260	-52	0	0		0	0	0	0	0
352	1	400	43	-1	525	448	10.4	32	ABalppaaap	312	692	0	0		0	0	0	0	0
353	1	295	259	-1	473	344	7.3	24	ABalpapappa	209	-234	0	0		0	0	0	0	0
354	1	319	408	-1	529	271	4.9	26	ABarapapaaa	193	383	0	0		0	0	0	0	0
355	1	25	364	-1	509	214	4.3	26	ABarapapapa	343	0	0	0		0	0	0	0	0
356	1	379	341	-1	326	400	7.9	25	ABplpapappa	216	-165	0	0		0	0	0	0	0
357	1	44	260	-1	590	312	20.5	27	ABarpaaaap	272	128	0	0		0	0	0	0	0
358	1	361	84	-1	320	135	13.4	32	Cppaaa	188	0	0	0		0	0	0	0	0
359	1	196	96	-1	443	373	7.5	27	ABalpapapap	-36	0	0	0		0	0	0	0	0
360	1	39	281	-1	488	365	8.4	26	ABalpapapaa	25	0	0	0		0	0	0	0	0
361	1	157	102	-1	310	323	18.1	32	Daap	321	192	0	0		0	0	0	0	0
362	1	187	158	-1	107	277	7.2	29	Cppppa	258	40	0	0		0	0	0	0	0
363	1	148	335	-1	301	72	17.4	28	ABprappaaa	-58	0	0	0		0	0	0	0	0
364	1	5	268	-1	485	203	10.9	24	MSppaapa	139	0	0	0		0	0	0	0	0
365	1	377	215	-1	353	93	22.1	34	ABarpppaap	340	870	0	0		0	0	0	0	0
366	1	49	235	-1	284	276	19.7	32	MSappppp	320	124	0	0		0	0	0	0	0
367	1	315	393	-1	304	351	21.1	28	ABplapaaap	278	256	0	0		0	0	0	0	0
368	1	114	246	-1	452	147	5.7	27	ABarappapap	184	117	0	0		0	0	0	0	0
369	1	191	1	-1	333	220	10.6	31	Earpa	316	980	0	0		0	0	0	0	0
370	1	346	104	-1	419	372	17.6	28	ABalppppppa	247	1309	0	0		0	0	0	0	0
371	1	326	306	-1	361	334	23.3	25	ABplapaaaap	194	1037	0	0		0	0	0	0	0
372	1	328	232	384	499	414	9.6	33	ABalppappa	186	0	0	0		0	0	0	0	0
373	1	79	136	-1	330	142	6.2	24	ABprpappppa	235	-248	0	0		0	0	0	0	0
374	1	265	178	-1	194	227	23.1	38	Caaaa	364	-20	0	0		0	0	0	0	0
375	1	14	157	-1	621	270	16.7	29	ABalappap	327	0	0	0		0	0	0	0	0
376	1	29	13	-1	356	434	12.3	26	ABplpaaaapp	208	-526	0	0		0	0	0	0	0
377	1	396	285	-1	359	217	16.7	27	Nuc152_16_399_208	266	-230	0	0		0	0	0	0	0
378	1	257	373	-1	179	292	23.8	33	ABarppappa	304	373	0	0		0	0	0	0	0
379	1	228	434	-1	434	113	18.5	33	ABpraapppa	268	1704	0	0		0	0	0	0	0
380	1	336	167	-1	394	327	13.2	23	MSaaappa	197	192	0	0		0	0	0	0	0
381	1	182	29	-1	337	343	9.2	27	MSappaap	267	1215	0	0		0	0	0	0	0
382	1	409	129	-1	536	337	19.4	25	MSaaaapaa	212	33	0	0		0	0	0	0	0
383	1	286	2	-1	293	151	24.2	35	ABarpppapp	352	439	0	0		0	0	0	0	0
384	1	160	361	-1	159	96	11.7	29	ABprappapp	60	0	0	0		0	0	0	0	0
385	1	52	27	366	625	234	15.5	31	ABalaapppp	235	67	0	0		0	0	0	0	0
386	1	411	376	-1	486	345	11.3	24	MSapaapa	217	447	0	0		0	0	0	0	0
387	1	283	436	-1	366	309	22.6	30	ABarppaaaa	267	-642	0	0		0	0	0	0	0
388	1	101	11	-1	579	416	11.6	33	ABalaaaalp	-96	0	0	0		0	0	0	0	0
389	1	198	429	-1	392	143	20.7	28	ABprapaaap	279	542	0	0		0	0	0	0	0
390	1	412	383	-1	413	327	15.3	27	MSaaapapp	205	-458	0	0		0	0	0	0	0
391	1	342	182	-1	193	237	12.3	35	Eplap	350	-1022	0	0		0	0	0	0	0
392	1	203	254	-1	243	391	15.8	28	ABplappaaa	283	-606	0	0		0	0	0	0	0
393	1	348	367	-1	518	233	18.8	29	MSppappa	-36	0	0	0		0	0	0	0	0
394	1	334	290	-1	447	392	22.4	28	ABplaapappp	231	793	0	0		0	0	0	0	0
395	1	419	169	-1	558	242	15.4	26	MSppaaap	185	6	0	0		0	0	0	0	0
396	1	130	271	-1	287	396	8.7	33	ABplppaapp	286	-35	0	0		0	0	0	0	0
397	1	218	420	-1	305	361	15.8	29	Dapaa	275	937	0	0		0	0	0	0	0
398	1	287	332	-1	211	123	7.3	28	ABprapppap	53	0	0	0		0	0	0	0	0
399	1	373	226	-1	604	176	11.9	22	Nuc154_14_617_194	13	0	0	0		0	0	0	0	0
400	1	241	397	-1	435	410	6.5	25	ABalppapapp	181	140	0	0		0	0	0	0	0
401	1	15	351	-1	487	354	18.7	24	MSapappa	341	0	0	0		0	0	0	0	0
402	1	232	390	-1	153	224	10.0	33	Eplpp	-163	0	0	0		0	0	0	0	0
403	1	288	133	-1	460	316	23.2	30	ABplaaaapap	345	0	0	0		0	0	0	0	0
404	1	276	90	-1	544	381	11.2	29	MSapaaaa	26	0	0	0		0	0	0	0	0
405	1	40	395	-1	502	366	12.3	28	MSapaaap	261	500	0	0		0	0	0	0	0
406	1	258	161	-1	590	186	7.2	30	ABarapppaa	205	0	0	0		0	0	0	0	0
407	1	29	343	-1	389	446	10.4	24	ABplpaaaapa	105	0	0	0		0	0	0	0	0
408	1	144	265	-1	419	286	15.8	29	MSpaaappp	268	-800	0	0		0	0	0	0	0
409	1	290	126	-1	221	318	11.8	29	Capapa	374	0	0	0		0	0	0	0	0
410	1	392	427	-1	627	317	15.3	23	ABalappaaa	199	0	0	0		0	0	0	0	0
411	1	428	134	-1	511	236	4.6	24	ABarapapaap	196	689	0	0		0	0	0	0	0
412	1	344	15	-1	502	142	14.8	26	ABprpaapppa	194	-556	0	0		0	0	0	0	0
413	1	155	380	-1	371	337	11.6	27	MSappaaa	265	-1159	0	0		0	0	0	0	0
414	1	237	277	-1	283	338	5.4	28	ABplpapppp	251	955	0	0		0	0	0	0	0
415	1	156	439	-1	312	290	10.3	31	Ealpa	310	390	0	0		0	0	0	0	0
416	1	351	168	-1	466	126	20.1	32	ABpraappap	320	389	0	0		0	0	0	0	0
417	1	227	52	-1	144	135	22.5	34	Cpaapp	343	704	0	0		0	0	0	0	0
418	1	407	230	-1	339	401	21.4	37	ABplaapppa	275	1348	0	0		0	0	0	0	0
419	1	307	317	-1	405	261	21.5	34	ABarpaappa	332	731	0	0		0	0	0	0	0
420	1	352	299	-1	563	388	5.4	24	ABalpaaaapa	-25	0	0	0		0	0	0	0	0
421	1	10	51	-1	489	330	15.0	26	MSaaapaap	266	719	0	0		0	0	0	0	0
422	1	318	117	-1	235	289	23.3	33	ABarppapap	330	572	0	0		0	0	0	0	0
423	1	215	72	-1	483	425	19.0	25	ABalpppappa	209	588	0	0		0	0	0	0	0
424	1	302	330	-1	296	236	22.3	32	ABarppaapp	324	794	0	0		0	0	0	0	0
425	1	175	424	-1	565	284	21.4	25	ABalapppap	78	0	0	0		0	0	0	0	0
426	1	91	210	-1	505	422	19.6	25	ABalpppaapd	133	0	0	0		0	0	0	0	0
427	1	423	-1	-1	179	337	25.0	36	ABplapapapp	367	-856	0	0		0	0	0	0	0
428	1	184	446	-1	529	390	20.8	28	ABalapapppp	215	0	0	0		0	0	0	0	0
429	1	418	44	-1	431	108	15.0	22	Nuc155_15_425_106	-16	0	0	0		0	0	0	0	0
430	1	1	385	-1	277	78	10.4	31	ABprppapppp	191	0	0	0		0	0	0	0	0
431	1	420	448	-1	447	208	11.4	27	MSppaapp	55	0	0	0		0	0	0	0	0
432	1	173	418	-1	225	389	8.4	31	ABplpppaaa	4	0	0	0		0	0	0	0	0
433	1	375	276	-1	298	112	6.2	25	ABprppppaap	179	0	0	0		0	0	0	0	0
434	1	27	437	-1	383	247	15.0	31	Nuc152_16_406_252	253	0	0	0		0	0	0	0	0
435	1	426	229	-1	560	295	11.6	22	ABaraapaaap	161	-48	0	0		0	0	0	0	0
436	1	324	201	-1	604	385	7.9	25	ABalpaappaa	-52	0	0	0		0	0	0	0	0
437	1	68	449	-1	271	212	23.3	31	Cpaaaa	313	623	0	0		0	0	0	0	0
438	1	429	447	-1	463	443	19.5	28	ABalpppappp	251	1448	0	0		0	0	0	0	0
439	1	364	450	-1	477	172	26.4	29	ABarpapppaa	278	724	0	0		0	0	0	0	0
