# Supplementary material for: The AP-2 Transcription Factor APTF-2 Is Required for Neuroblast and Epidermal Morphogenesis in Caenorhabditis elegans Embryogenesis
Source: PLoS Genet. 2016 May 13;12(5):e1006048. doi: 10.1371/journal.pgen.1006048 (PMC4866721; doi:10.1371/journal.pgen.1006048)
Supplement: S6 Text — (ZIP) [file pgen.1006048.s034.zip › nuclei/t164-nuclei]

1	1	369	35	-1	334	220	10.4	31	Earpa	301	-248	0	0		0	0	0	0	0
2	1	383	87	-1	294	151	24.4	34	ABarpppapp	344	935	0	0		0	0	0	0	0
3	1	69	70	-1	384	207	6.9	30	MSpapapp	87	0	0	0		0	0	0	0	0
4	1	45	120	-1	490	156	8.4	24	ABarapppppp	226	-278	0	0		0	0	0	0	0
5	1	286	46	-1	376	335	18.6	29	MSapppap	257	0	0	0		0	0	0	0	0
6	1	283	67	-1	233	174	23.5	34	Cpaaap	338	-101	0	0		0	0	0	0	0
7	1	134	417	-1	425	292	10.0	27	ABaraapappp	196	-570	0	0		0	0	0	0	0
8	1	56	182	-1	502	130	12.2	29	ABprpaaapp	244	1048	0	0		0	0	0	0	0
9	1	20	436	-1	130	286	5.3	30	Cppppp	232	-851	0	0		0	0	0	0	0
10	1	297	214	-1	343	97	8.5	31	ABprppaapp	312	548	0	0		0	0	0	0	0
11	1	388	23	-1	582	414	12.0	30	ABalaaaalp	204	0	0	0		0	0	0	0	0
12	1	312	106	-1	290	94	22.9	38	ABarppppa	388	12	0	0		0	0	0	0	0
13	1	376	159	-1	351	441	12.2	27	ABplpaaaapp	191	419	0	0		0	0	0	0	0
14	1	120	164	-1	554	435	10.8	24	Nuc150_13_550_424	263	0	0	0		0	0	0	0	0
15	1	412	169	-1	499	143	14.7	26	ABprpaapppa	90	0	0	0		0	0	0	0	0
16	1	75	426	-1	618	310	10.2	29	ABaraaaapa	124	0	0	0		0	0	0	0	0
17	1	101	223	-1	474	233	8.0	32	ABarapappa	60	0	0	0		0	0	0	0	0
18	1	307	388	-1	520	304	4.4	24	ABalpaaappa	217	97	0	0		0	0	0	0	0
19	1	85	69	-1	227	401	10.6	33	ABplppappp	75	0	0	0		0	0	0	0	0
20	1	244	104	-1	352	352	16.2	30	Daaa	285	185	0	0		0	0	0	0	0
21	1	129	351	-1	251	415	13.5	31	ABplppapap	152	0	0	0		0	0	0	0	0
22	1	9	211	423	583	231	7.1	28	ABaraaappp	200	996	0	0		0	0	0	0	0
23	1	21	84	-1	630	211	10.6	34	ABalaappap	322	-702	0	0		0	0	0	0	0
24	1	299	156	-1	201	321	5.5	26	ABplpppapap	226	218	0	0		0	0	0	0	0
25	1	23	248	-1	584	393	17.5	30	ABalapaapa	225	0	0	0		0	0	0	0	0
26	1	166	275	-1	642	338	13.2	29	ABalaaapar	465	0	0	0		0	0	0	0	0
27	1	385	402	-1	630	253	14.5	28	ABalaappppa	218	329	0	0		0	0	0	0	0
28	1	271	328	-1	603	308	7.9	24	ABaraaapaaa	119	0	0	0		0	0	0	0	0
29	1	381	187	-1	335	343	9.2	27	MSappaap	259	617	0	0		0	0	0	0	0
30	1	243	293	-1	291	152	4.3	25	ABprpappppp	196	911	0	0		0	0	0	0	0
31	1	221	290	-1	546	207	14.5	30	ABpraaapaa	280	83	0	0		0	0	0	0	0
32	1	47	141	-1	458	371	4.4	27	ABalpappapa	229	1293	0	0		0	0	0	0	0
33	1	327	294	-1	522	130	16.8	30	ABprpaapap	306	254	0	0		0	0	0	0	0
34	1	190	393	-1	388	397	8.3	27	ABplpapapaa	211	175	0	0		0	0	0	0	0
35	1	172	146	-1	417	176	4.4	26	ABprpappaap	249	-1300	0	0		0	0	0	0	0
36	1	135	3	-1	579	196	14.0	29	ABpraaaaaa	144	0	0	0		0	0	0	0	0
37	1	125	210	-1	481	295	4.6	24	ABalpaaappp	208	143	0	0		0	0	0	0	0
38	1	32	235	352	571	278	14.2	32	ABaraappaa	207	112	0	0		0	0	0	0	0
39	1	279	283	-1	486	126	8.7	25	ABprpaaaapa	215	306	0	0		0	0	0	0	0
40	1	216	38	-1	152	371	14.6	29	ABplappapa	276	-373	0	0		0	0	0	0	0
41	1	60	103	-1	368	240	6.8	27	MSpapapa	556	0	0	0		0	0	0	0	0
42	1	161	409	-1	398	355	10.5	28	MSapaapp	275	354	0	0		0	0	0	0	0
43	1	352	251	-1	524	450	11.4	30	ABalppaaap	12	0	0	0		0	0	0	0	0
44	1	429	379	-1	430	108	15.0	23	Nuc155_15_425_106	230	465	0	0		0	0	0	0	0
45	1	157	94	-1	296	165	18.3	34	Dppp	340	-167	0	0		0	0	0	0	0
46	1	270	396	-1	501	170	23.5	32	ABarpappap	324	200	0	0		0	0	0	0	0
47	1	65	45	-1	445	254	24.5	33	ABarpaapap	323	-453	0	0		0	0	0	0	0
48	1	74	372	-1	607	377	15.8	28	ABalapaaaa	-11	0	0	0		0	0	0	0	0
49	1	106	137	-1	357	430	20.8	30	ABplaappap	282	-567	0	0		0	0	0	0	0
50	1	208	320	-1	463	448	10.6	33	ABalppaapp	222	1047	0	0		0	0	0	0	0
51	1	421	97	-1	483	330	15.5	26	MSaaapaap	269	493	0	0		0	0	0	0	0
52	1	417	125	-1	148	135	22.4	33	Cpaapp	332	960	0	0		0	0	0	0	0
53	1	329	350	-1	540	349	16.1	28	MSaaapaaa	283	76	0	0		0	0	0	0	0
54	1	102	307	-1	570	428	18.4	33	ABalapaapp	317	0	0	0		0	0	0	0	0
55	1	29	171	-1	401	388	23.7	34	ABplaaapap	273	85	0	0		0	0	0	0	0
56	1	131	309	-1	535	160	20.5	33	ABpraaappp	304	26	0	0		0	0	0	0	0
57	1	204	282	-1	598	293	11.9	25	ABaraapaaaa	248	556	0	0		0	0	0	0	0
58	1	263	435	-1	348	295	5.4	29	MSaapapp	82	0	0	0		0	0	0	0	0
59	1	15	370	-1	279	412	10.5	32	ABplppappa	-10	0	0	0		0	0	0	0	0
60	1	328	138	-1	250	132	11.7	30	Cppapa	287	335	0	0		0	0	0	0	0
61	1	180	403	-1	491	318	19.0	27	MSaaaapap	218	694	0	0		0	0	0	0	0
62	1	130	26	-1	455	181	7.9	26	ABprpapaaa	266	586	0	0		0	0	0	0	0
63	1	219	121	-1	492	268	5.7	27	ABarapaappa	245	367	0	0		0	0	0	0	0
64	1	127	216	-1	455	413	16.0	24	ABplpaapaap	212	155	0	0		0	0	0	0	0
65	1	124	64	-1	513	130	20.1	26	ABpraappaa	227	0	0	0		0	0	0	0	0
66	1	261	89	-1	476	263	13.8	29	MSpaapaa	-196	0	0	0		0	0	0	0	0
67	1	323	311	-1	395	141	24.2	32	ABarpppaaa	268	173	0	0		0	0	0	0	0
68	1	116	262	-1	464	318	7.2	29	ABalpapppa	230	-636	0	0		0	0	0	0	0
69	1	13	261	-1	566	307	16.8	30	MSaaaaapa	308	349	0	0		0	0	0	0	0
70	1	109	170	-1	366	283	7.9	27	MSaapapa	38	0	0	0		0	0	0	0	0
71	1	144	319	-1	635	384	13.1	28	ABalaaapal	105	0	0	0		0	0	0	0	0
72	1	423	33	-1	485	420	19.5	24	ABalpppappa	225	1425	0	0		0	0	0	0	0
73	1	257	9	-1	391	414	11.6	31	ABplpapaap	627	0	0	0		0	0	0	0	0
74	1	33	102	-1	554	341	9.5	27	ABalpaapapa	95	0	0	0		0	0	0	0	0
75	1	285	287	-1	347	390	7.9	25	ABplpapapap	177	451	0	0		0	0	0	0	0
76	1	316	427	-1	565	344	13.0	27	ABalpaapaap	-322	0	0	0		0	0	0	0	0
77	1	235	11	-1	466	257	10.2	27	ABaraapppap	245	159	0	0		0	0	0	0	0
78	1	183	367	-1	175	126	5.3	30	ABprappppp	268	196	0	0		0	0	0	0	0
79	1	89	19	-1	354	423	15.6	27	ABplppaaaap	104	0	0	0		0	0	0	0	0
80	1	196	238	-1	640	294	10.7	31	ABalaaaarr	260	847	0	0		0	0	0	0	0
81	1	349	197	-1	531	299	16.7	28	MSpaaaapa	251	168	0	0		0	0	0	0	0
82	1	122	349	-1	484	422	6.2	28	ABalppapapa	172	142	0	0		0	0	0	0	0
83	1	82	245	-1	540	145	13.5	30	ABpraaaapa	-73	0	0	0		0	0	0	0	0
84	1	358	371	-1	317	134	13.5	31	Cppaaa	263	287	0	0		0	0	0	0	0
85	1	227	433	-1	518	335	4.2	24	ABalpaaapap	200	54	0	0		0	0	0	0	0
86	1	298	220	-1	591	339	7.3	30	ABaraaaaaa	11	0	0	0		0	0	0	0	0
87	1	40	10	-1	379	315	6.6	25	MSaapaaap	246	0	0	0		0	0	0	0	0
88	1	156	419	-1	500	457	15.4	30	ABalpppapav	390	0	0	0		0	0	0	0	0
89	1	150	190	-1	641	329	17.9	25	Nuc148_21_627_349	252	-158	0	0		0	0	0	0	0
90	1	404	346	-1	546	381	11.3	28	MSapaaaa	243	340	0	0		0	0	0	0	0
91	1	27	326	-1	339	412	10.5	31	ABplppaapa	18	0	0	0		0	0	0	0	0
92	1	149	215	-1	487	335	4.4	27	ABalpappaap	216	-367	0	0		0	0	0	0	0
93	1	107	416	-1	112	203	6.5	30	Cpppaa	-45	0	0	0		0	0	0	0	0
94	1	340	240	-1	175	293	14.5	30	Cappap	8	0	0	0		0	0	0	0	0
95	1	301	200	-1	518	177	8.8	26	ABarapppppa	229	-490	0	0		0	0	0	0	0
96	1	359	112	-1	446	374	7.6	27	ABalpapapap	246	-348	0	0		0	0	0	0	0
97	1	265	232	-1	505	179	15.7	29	ABpraaapap	-154	0	0	0		0	0	0	0	0
98	1	314	432	-1	390	302	15.2	26	MSaaappp	216	110	0	0		0	0	0	0	0
99	1	214	155	-1	628	230	6.4	32	ABalaapaap	249	0	0	0		0	0	0	0	0
100	1	118	212	-1	560	396	14.6	28	ABalapaaapp	223	-376	0	0		0	0	0	0	0
101	1	114	126	-1	508	260	14.1	28	ABaraappapp	249	1037	0	0		0	0	0	0	0
102	1	361	101	-1	307	322	18.3	33	Daap	307	-637	0	0		0	0	0	0	0
103	1	22	150	-1	469	300	10.7	26	ABaraapapap	246	0	0	0		0	0	0	0	0
104	1	370	256	-1	419	376	18.1	27	ABalppppppa	272	50	0	0		0	0	0	0	0
105	1	330	386	-1	562	437	13.9	29	ABalpppaaaa	226	0	0	0		0	0	0	0	0
106	1	309	115	-1	233	350	10.9	29	Capaap	792	0	0	0		0	0	0	0	0
107	1	105	191	-1	571	419	21.7	29	ABalapapppa	297	-1019	0	0		0	0	0	0	0
108	1	272	24	-1	537	270	13.5	27	ABaraappapa	461	0	0	0		0	0	0	0	0
109	1	319	55	-1	402	323	4.1	30	ABalpappppp	40	0	0	0		0	0	0	0	0
110	1	98	297	-1	608	399	12.0	31	ABalaaaala	-85	0	0	0		0	0	0	0	0
111	1	108	114	-1	91	252	15.0	32	Caappd	312	506	0	0		0	0	0	0	0
112	1	205	15	-1	558	160	16.5	30	ABpraaaapp	144	0	0	0		0	0	0	0	0
113	1	46	338	-1	539	438	16.8	26	ABalpppaapv	236	0	0	0		0	0	0	0	0
114	1	3	244	-1	202	397	15.3	30	ABplappaap	-74	0	0	0		0	0	0	0	0
115	1	280	342	-1	518	320	12.5	28	ABaraapaapp	308	0	0	0		0	0	0	0	0
116	1	81	286	-1	343	70	16.6	30	ABprapaapp	299	-194	0	0		0	0	0	0	0
117	1	422	177	-1	238	296	22.7	28	ABarppapap	271	264	0	0		0	0	0	0	0
118	1	4	183	-1	287	136	11.1	30	Cppaap	285	-115	0	0		0	0	0	0	0
119	1	35	65	-1	556	387	23.9	32	ABplaapaaa	315	1615	0	0		0	0	0	0	0
120	1	258	314	-1	535	219	24.6	26	ABarpapaapp	238	-75	0	0		0	0	0	0	0
121	1	210	318	-1	501	182	4.6	28	ABarappaap	78	0	0	0		0	0	0	0	0
122	1	200	322	-1	389	87	12.3	30	ABprppapaa	300	-237	0	0		0	0	0	0	0
123	1	28	336	-1	429	440	19.3	27	ABplpaapapa	216	981	0	0		0	0	0	0	0
124	1	240	166	-1	411	171	20.5	31	ABprapaaaa	289	38	0	0		0	0	0	0	0
125	1	146	161	-1	514	421	23.5	33	ABplaapaap	338	0	0	0		0	0	0	0	0
126	1	409	199	-1	220	318	12.1	30	Capapa	294	73	0	0		0	0	0	0	0
127	1	230	37	-1	428	247	4.4	26	MSpapaaaa	208	0	0	0		0	0	0	0	0
128	1	17	312	-1	501	261	10.6	26	ABaraapppaa	141	0	0	0		0	0	0	0	0
129	1	382	378	-1	537	339	19.9	25	MSaaaapaa	220	75	0	0		0	0	0	0	0
130	1	24	88	-1	547	189	10.1	26	ABarappppap	200	83	0	0		0	0	0	0	0
131	1	7	239	-1	357	330	4.6	24	MSaappaa	7	0	0	0		0	0	0	0	0
132	1	249	93	-1	514	278	19.5	31	MSpaaaaa	312	-1294	0	0		0	0	0	0	0
133	1	403	180	-1	460	322	22.8	31	ABplaaaapap	163	0	0	0		0	0	0	0	0
134	1	411	192	-1	509	237	4.5	27	ABarapapaap	190	52	0	0		0	0	0	0	0
135	1	80	285	-1	311	315	6.0	25	MSaappap	283	0	0	0		0	0	0	0	0
136	1	373	445	-1	331	142	6.0	25	ABprpappppa	173	-264	0	0		0	0	0	0	0
137	1	254	380	-1	130	330	7.4	28	ABplappppp	281	745	0	0		0	0	0	0	0
138	1	295	151	-1	590	327	10.4	24	ABalpaapaaa	174	0	0	0		0	0	0	0	0
139	1	141	453	-1	479	430	16.7	22	ABalpppapad	185	0	0	0		0	0	0	0	0
140	1	164	257	-1	511	454	13.3	32	ABalpppaaap	56	0	0	0		0	0	0	0	0
141	1	185	278	-1	531	260	10.7	27	ABaraaapapp	238	-518	0	0		0	0	0	0	0
142	1	231	310	-1	112	147	18.9	34	Cpapap	332	-426	0	0		0	0	0	0	0
143	1	232	316	-1	522	364	22.3	26	ABplaaaaapa	246	-187	0	0		0	0	0	0	0
144	1	5	86	-1	461	289	15.7	28	MSpaaappa	34	0	0	0		0	0	0	0	0
145	1	320	49	-1	566	238	10.9	26	MSppaaaa	171	-388	0	0		0	0	0	0	0
146	1	138	360	-1	541	364	3.4	26	ABalpaaaapp	242	-258	0	0		0	0	0	0	0
147	1	246	181	-1	80	247	9.3	31	Cpappv	6	0	0	0		0	0	0	0	0
148	1	84	441	-1	419	434	8.0	24	ABalppapppp	229	305	0	0		0	0	0	0	0
149	1	103	274	-1	468	180	22.8	29	ABarpapppap	290	-73	0	0		0	0	0	0	0
150	1	245	95	-1	549	310	11.4	30	ABaraapaapa	240	371	0	0		0	0	0	0	0
151	1	318	340	-1	566	357	4.3	25	ABalpaaaaap	201	704	0	0		0	0	0	0	0
152	1	177	234	313	490	425	12.7	30	ABplpaaaaa	205	139	0	0		0	0	0	0	0
153	1	236	243	-1	458	219	6.1	27	ABarapapppa	75	0	0	0		0	0	0	0	0
154	1	153	408	437	514	398	15.8	30	ABalppppaa	231	-472	0	0		0	0	0	0	0
155	1	284	333	-1	275	249	10.3	34	Ealpp	341	-329	0	0		0	0	0	0	0
156	1	233	260	-1	418	204	5.7	27	ABarapapppp	261	1112	0	0		0	0	0	0	0
157	1	375	7	-1	610	265	16.7	30	ABalappap	290	-865	0	0		0	0	0	0	0
158	1	362	327	-1	106	279	7.3	29	Cppppa	275	73	0	0		0	0	0	0	0
159	1	8	133	-1	352	280	10.7	27	MSaapaapp	251	-771	0	0		0	0	0	0	0
160	1	97	127	-1	578	278	6.5	28	ABaraaaaap	162	0	0	0		0	0	0	0	0
161	1	406	147	-1	590	188	7.5	28	ABarapppaa	-110	0	0	0		0	0	0	0	0
162	1	222	173	-1	147	363	10.5	28	ABplappppa	258	270	0	0		0	0	0	0	0
163	1	248	389	-1	247	357	6.1	25	ABplppppaap	182	64	0	0		0	0	0	0	0
164	1	212	92	-1	561	253	22.4	31	ABarpapaaap	238	-733	0	0		0	0	0	0	0
165	1	181	401	-1	356	157	24.0	34	ABarpppapaa	339	875	0	0		0	0	0	0	0
166	1	199	58	-1	144	321	18.2	33	ABarppappp	145	0	0	0		0	0	0	0	0
167	1	380	8	-1	389	322	13.6	23	MSaaappa	209	788	0	0		0	0	0	0	0
168	1	416	130	-1	464	126	19.7	32	ABpraappap	282	461	0	0		0	0	0	0	0
169	1	395	448	-1	562	247	15.8	24	MSppaaap	245	256	0	0		0	0	0	0	0
170	1	326	206	-1	165	330	12.2	28	ABplapppaa	249	186	0	0		0	0	0	0	0
171	1	76	442	-1	468	374	15.3	26	ABalpppppaa	232	-28	0	0		0	0	0	0	0
172	1	52	50	-1	594	367	6.7	24	ABalpaaaaaa	199	370	0	0		0	0	0	0	0
173	1	154	362	-1	531	259	7.5	30	ABarapaapa	127	0	0	0		0	0	0	0	0
174	1	187	119	-1	412	242	8.5	27	MSpapaapa	133	0	0	0		0	0	0	0	0
175	1	123	131	-1	438	270	7.8	31	ABaraapppp	170	0	0	0		0	0	0	0	0
176	1	217	295	-1	414	429	15.1	25	ABplpaapppa	76	0	0	0		0	0	0	0	0
177	1	179	250	-1	332	133	17.3	30	Dppa	302	227	0	0		0	0	0	0	0
178	1	374	113	-1	199	227	23.4	39	Caaaa	393	-319	0	0		0	0	0	0	0
179	1	168	429	-1	364	171	17.5	31	Dpap	316	-707	0	0		0	0	0	0	0
180	1	206	66	-1	431	346	20.5	29	MSapappp	245	-109	0	0		0	0	0	0	0
181	1	266	132	-1	392	249	4.4	27	MSpapaaap	453	0	0	0		0	0	0	0	0
182	1	391	303	-1	195	236	12.2	35	Eplap	353	1428	0	0		0	0	0	0	0
183	1	10	189	-1	413	421	21.6	31	ABalppppppp	292	428	0	0		0	0	0	0	0
184	1	152	456	-1	500	390	18.0	26	ABalppppapa	221	-197	0	0		0	0	0	0	0
185	1	83	228	-1	317	432	13.6	30	ABplppapaa	227	116	0	0		0	0	0	0	0
186	1	182	74	-1	317	368	11.6	30	MSaapppa	-268	0	0	0		0	0	0	0	0
187	1	290	160	-1	420	319	7.7	25	MSaapaaaa	259	195	0	0		0	0	0	0	0
188	1	207	96	-1	305	273	5.6	32	Z3	270	97	0	0		0	0	0	0	0
189	1	251	354	-1	420	387	13.4	28	MSapapap	274	-276	0	0		0	0	0	0	0
190	1	38	85	-1	371	138	12.4	31	MSpapppa	60	0	0	0		0	0	0	0	0
191	1	119	34	-1	605	277	6.5	28	ABaraaappa	206	0	0	0		0	0	0	0	0
192	1	192	411	-1	458	370	11.5	27	MSapapaa	226	-28	0	0		0	0	0	0	0
193	1	311	12	-1	562	274	9.5	28	ABaraaapapa	-136	0	0	0		0	0	0	0	0
194	1	242	267	-1	469	331	18.7	26	MSaaaappa	247	1665	0	0		0	0	0	0	0
195	1	346	430	-1	572	339	24.8	30	ABarpaaaaar	258	395	0	0		0	0	0	0	0
196	1	194	358	-1	474	106	12.7	27	ABprpaaaapp	230	333	0	0		0	0	0	0	0
197	1	19	172	-1	597	336	13.6	30	MSaaaaaar	125	0	0	0		0	0	0	0	0
198	1	68	263	-1	554	171	7.2	31	ABarapppap	223	403	0	0		0	0	0	0	0
199	1	341	315	329	316	358	5.4	32	ABplpapppa	233	85	0	0		0	0	0	0	0
200	1	18	178	-1	268	203	10.9	33	Earpp	330	-328	0	0		0	0	0	0	0
201	1	436	100	-1	611	379	8.2	25	ABalpaappaa	199	616	0	0		0	0	0	0	0
202	1	304	203	-1	523	191	12.3	30	ABprpaaaaaa	452	0	0	0		0	0	0	0	0
203	1	142	353	-1	199	201	14.4	32	Eprap	355	0	0	0		0	0	0	0	0
204	1	303	184	-1	556	253	5.4	27	ABarapaaaa	18	0	0	0		0	0	0	0	0
205	1	209	413	-1	104	157	14.6	33	Cpapaa	336	1005	0	0		0	0	0	0	0
206	1	24	209	-1	586	213	10.4	25	ABarappppaa	201	-794	0	0		0	0	0	0	0
207	1	1	60	-1	625	355	10.1	29	ABalaaaarl	273	107	0	0		0	0	0	0	0
208	1	14	299	-1	216	372	6.4	25	ABplppppapa	204	-408	0	0		0	0	0	0	0
209	1	281	284	-1	549	225	5.1	27	ABarapaaap	57	0	0	0		0	0	0	0	0
210	1	426	399	-1	506	431	18.9	23	ABalpppaapd	233	460	0	0		0	0	0	0	0
211	1	202	79	-1	564	213	22.6	30	ABpraapaapp	233	92	0	0		0	0	0	0	0
212	1	6	434	-1	457	445	14.5	29	ABplpaaapa	-178	0	0	0		0	0	0	0	0
213	1	78	63	-1	435	271	12.4	32	MSpaapap	219	0	0	0		0	0	0	0	0
214	1	260	144	-1	609	285	24.4	35	ABpraapaaa	340	790	0	0		0	0	0	0	0
215	1	365	31	-1	350	95	22.2	32	ABarpppaap	319	-405	0	0		0	0	0	0	0
216	1	289	186	-1	432	390	15.9	27	ABalpppppap	272	-28	0	0		0	0	0	0	0
217	1	238	40	-1	390	173	12.7	28	MSpppaap	216	539	0	0		0	0	0	0	0
218	1	202	108	-1	601	234	21.7	29	ABpraapaapa	-222	0	0	0		0	0	0	0	0
219	1	113	249	-1	219	68	16.4	31	ABprapapap	45	0	0	0		0	0	0	0	0
220	1	211	242	-1	445	415	9.4	26	ABalppapppa	203	374	0	0		0	0	0	0	0
221	1	48	390	-1	415	166	16.9	30	Dpaa	302	837	0	0		0	0	0	0	0
222	1	2	13	-1	242	187	16.2	36	Epraa	367	-299	0	0		0	0	0	0	0
223	1	276	391	-1	541	398	19.1	27	ABalapappa	278	-369	0	0		0	0	0	0	0
224	1	34	385	-1	520	362	25.0	31	ABplaaaaaa	311	-24	0	0		0	0	0	0	0
225	1	342	366	-1	288	414	19.4	33	ABplaapppp	-120	0	0	0		0	0	0	0	0
226	1	399	447	-1	593	173	11.9	23	Nuc154_14_617_194	-7	0	0	0		0	0	0	0	0
227	1	16	397	-1	266	337	14.5	30	Capaaa	268	-1234	0	0		0	0	0	0	0
228	1	136	117	-1	319	170	8.3	33	MSpapppp	52	0	0	0		0	0	0	0	0
229	1	435	236	-1	550	292	11.4	21	ABaraapaaap	119	-11	0	0		0	0	0	0	0
230	1	418	198	-1	337	401	20.8	35	ABplaapppa	409	0	0	0		0	0	0	0	0
231	1	175	16	-1	614	399	19.1	33	ABalapaaapa	-99	0	0	0		0	0	0	0	0
232	1	372	357	-1	483	418	9.3	28	ABalppappap	205	475	0	0		0	0	0	0	0
233	1	277	300	-1	270	67	15.4	28	ABprappaap	283	379	0	0		0	0	0	0	0
234	1	324	194	-1	195	354	5.0	24	ABplpppapaa	-42	0	0	0		0	0	0	0	0
235	1	366	213	-1	286	274	19.6	32	MSappppp	314	-281	0	0		0	0	0	0	0
236	1	162	406	-1	533	332	23.5	29	ABarpaaaaal	254	310	0	0		0	0	0	0	0
237	1	165	165	-1	421	384	4.1	25	ABplpappaa	44	0	0	0		0	0	0	0	0
238	1	91	91	-1	432	98	11.3	30	ABarappapp	133	0	0	0		0	0	0	0	0
239	1	160	134	-1	217	104	23.2	35	ABarpppppa	330	-805	0	0		0	0	0	0	0
240	1	55	73	-1	516	324	8.7	28	ABalpaapapp	196	0	0	0		0	0	0	0	0
241	1	37	168	-1	254	402	19.5	32	ABplapaapp	476	0	0	0		0	0	0	0	0
242	1	176	158	-1	418	399	8.9	29	ABplpapaaa	247	714	0	0		0	0	0	0	0
243	1	331	218	-1	545	418	5.8	27	ABalpaapppp	222	-95	0	0		0	0	0	0	0
244	1	63	273	-1	392	443	18.8	28	ABplaappaa	120	0	0	0		0	0	0	0	0
245	1	338	222	-1	346	83	10.6	34	ABprppappa	329	-239	0	0		0	0	0	0	0
246	1	368	233	-1	461	147	5.5	26	ABarappapap	247	35	0	0		0	0	0	0	0
247	1	274	2	-1	596	188	18.4	30	ABpraaaaap	265	156	0	0		0	0	0	0	0
248	1	49	110	-1	451	288	18.6	31	MSpaaapa	311	239	0	0		0	0	0	0	0
249	1	198	298	-1	386	358	13.5	24	MSappapa	-80	0	0	0		0	0	0	0	0
250	1	351	265	-1	328	327	21.7	30	ABplapaaaaa	1	0	0	0		0	0	0	0	0
251	1	239	296	-1	81	287	11.8	29	Caappv	415	0	0	0		0	0	0	0	0
252	1	50	139	-1	573	412	6.3	25	ABalpaappap	214	891	0	0		0	0	0	0	0
253	1	64	176	-1	371	245	10.5	29	MSpapaapp	181	0	0	0		0	0	0	0	0
254	1	392	363	-1	242	391	16.2	30	ABplappaaa	252	-679	0	0		0	0	0	0	0
255	1	322	56	-1	213	280	6.8	30	Capapp	79	0	0	0		0	0	0	0	0
256	1	220	288	-1	373	365	7.6	25	Nuc148_5_371_357a	250	-665	0	0		0	0	0	0	0
257	1	71	384	-1	358	135	7.2	24	ABprpapappp	222	826	0	0		0	0	0	0	0
258	1	79	14	-1	335	218	3.9	28	MSpappaa	260	935	0	0		0	0	0	0	0
259	1	353	365	-1	472	345	6.9	24	ABalpapappa	226	141	0	0		0	0	0	0	0
260	1	357	145	-1	589	314	20.5	29	ABarpaaaap	293	56	0	0		0	0	0	0	0
261	1	30	302	-1	346	197	20.4	32	MSpppppp	259	-374	0	0		0	0	0	0	0
262	1	350	224	-1	456	341	14.4	27	MSaaapapa	271	0	0	0		0	0	0	0	0
263	1	167	143	-1	651	292	14.3	29	ABalaaappl	-185	0	0	0		0	0	0	0	0
264	1	92	428	-1	232	178	4.0	25	ABprppppppp	-149	0	0	0		0	0	0	0	0
265	1	408	356	-1	422	280	15.6	28	MSpaaappp	281	-175	0	0		0	0	0	0	0
266	1	140	258	-1	195	213	8.4	33	Eplpa	331	205	0	0		0	0	0	0	0
267	1	11	412	-1	147	289	11.2	30	Capppa	272	-416	0	0		0	0	0	0	0
268	1	364	72	-1	482	204	10.9	23	MSppaapa	210	-183	0	0		0	0	0	0	0
269	1	259	54	-1	443	179	13.7	24	MSpppapa	229	1815	0	0		0	0	0	0	0
270	1	95	43	-1	222	105	10.6	29	ABprapppaa	-145	0	0	0		0	0	0	0	0
271	1	396	30	-1	293	399	8.5	32	ABplppaapp	289	30	0	0		0	0	0	0	0
272	1	305	221	-1	501	264	24.0	31	ABarpaapaap	309	895	0	0		0	0	0	0	0
273	1	99	81	-1	279	87	7.7	29	ABprpppaaa	345	0	0	0		0	0	0	0	0
274	1	300	78	-1	546	304	23.7	29	ABarpaapaaa	266	43	0	0		0	0	0	0	0
275	1	100	305	-1	591	411	8.9	29	ABalpaapppa	254	49	0	0		0	0	0	0	0
276	1	433	272	-1	293	115	6.2	25	ABprppppaap	193	1128	0	0		0	0	0	0	0
277	1	414	418	-1	282	338	5.3	28	ABplpapppp	263	-314	0	0		0	0	0	0	0
278	1	189	39	280	459	144	12.5	32	ABprppaaaa	-238	0	0	0		0	0	0	0	0
279	1	348	18	-1	419	324	23.4	33	ABplaaaapp	309	93	0	0		0	0	0	0	0
280	1	302	381	-1	437	203	18.3	28	MSppppap	272	-468	0	0		0	0	0	0	0
281	1	360	41	-1	492	367	8.3	26	ABalpapapaa	24	0	0	0		0	0	0	0	0
282	1	224	266	-1	292	254	14.3	34	Ealap	337	-262	0	0		0	0	0	0	0
283	1	43	22	-1	404	164	7.2	31	ABprpapppa	293	-64	0	0		0	0	0	0	0
284	1	155	25	-1	202	72	13.2	29	ABprapappa	289	-987	0	0		0	0	0	0	0
285	1	377	179	-1	356	218	16.5	27	Nuc152_16_399_208	226	1029	0	0		0	0	0	0	0
286	1	110	392	-1	308	71	10.9	31	ABprppapppa	33	0	0	0		0	0	0	0	0
287	1	317	149	-1	326	177	5.0	27	MSpappap	31	0	0	0		0	0	0	0	0
288	1	94	82	-1	383	79	16.8	30	ABpraapppp	116	0	0	0		0	0	0	0	0
289	1	174	217	-1	229	128	18.8	32	ABprappapa	322	41	0	0		0	0	0	0	0
290	1	394	208	-1	444	393	22.7	28	ABplaapappp	280	219	0	0		0	0	0	0	0
291	1	132	136	-1	389	402	18.5	29	ABplpaappa	127	0	0	0		0	0	0	0	0
292	1	159	195	-1	235	166	7.3	31	Cppapp	315	203	0	0		0	0	0	0	0
293	1	57	337	-1	384	417	14.5	25	ABplppaaaaa	158	0	0	0		0	0	0	0	0
294	1	195	124	-1	180	342	22.6	33	ABplapapapa	332	17	0	0		0	0	0	0	0
295	1	93	304	-1	236	71	19.6	32	ABprapapaa	326	1507	0	0		0	0	0	0	0
296	1	44	109	-1	313	386	21.3	28	ABplapaapa	271	408	0	0		0	0	0	0	0
297	1	12	439	-1	335	112	6.1	25	ABprppppaaa	185	-478	0	0		0	0	0	0	0
298	1	237	334	-1	229	352	23.8	32	ABplapapaa	424	0	0	0		0	0	0	0	0
299	1	420	201	-1	565	386	5.3	25	ABalpaaaapa	-24	0	0	0		0	0	0	0	0
300	1	121	154	-1	330	75	13.6	33	ABprppapap	335	90	0	0		0	0	0	0	0
301	1	256	193	-1	238	233	14.6	35	Eplaa	353	631	0	0		0	0	0	0	0
302	1	28	387	-1	420	456	16.1	25	ABplpaapapp	255	38	0	0		0	0	0	0	0
303	1	278	373	-1	243	117	5.3	24	ABprpppapaa	219	171	0	0		0	0	0	0	0
304	1	339	107	-1	335	208	24.4	35	ABarppaapa	354	183	0	0		0	0	0	0	0
305	1	248	128	-1	269	384	7.6	24	ABplppppaaa	379	0	0	0		0	0	0	0	0
306	1	371	425	-1	353	336	23.5	29	ABplapaaaap	258	396	0	0		0	0	0	0	0
307	1	193	83	-1	480	105	16.3	27	ABprpaapppp	353	0	0	0		0	0	0	0	0
308	1	31	152	277	492	388	5.5	29	ABalpapaap	214	-132	0	0		0	0	0	0	0
309	1	145	129	-1	449	334	10.7	25	ABaraapappa	360	0	0	0		0	0	0	0	0
310	1	90	270	-1	576	307	7.4	25	ABaraaapaap	92	0	0	0		0	0	0	0	0
311	1	59	306	-1	265	124	4.7	26	ABprppppap	215	-49	0	0		0	0	0	0	0
312	1	343	196	-1	466	187	4.3	26	ABprpappaaa	357	0	0	0		0	0	0	0	0
313	1	241	80	-1	492	390	21.5	28	ABplaapappa	192	778	0	0		0	0	0	0	0
314	1	229	335	-1	221	333	15.8	31	Cappaa	312	-1208	0	0		0	0	0	0	0
315	1	73	444	-1	175	168	23.8	33	Cpaapa	331	234	0	0		0	0	0	0	0
316	1	225	76	-1	555	319	19.4	28	MSaaaaapp	254	208	0	0		0	0	0	0	0
317	1	419	227	-1	408	263	21.4	33	ABarpaappa	331	103	0	0		0	0	0	0	0
318	1	344	202	-1	623	301	19.5	33	ABalapppaa	304	478	0	0		0	0	0	0	0
319	1	173	61	-1	367	382	4.7	34	Nuc148_5_371_357p	-138	0	0	0		0	0	0	0	0
320	1	139	410	-1	600	353	19.3	27	ABalapapapa	-99	0	0	0		0	0	0	0	0
321	1	306	229	-1	173	348	16.4	31	ABplapappp	274	760	0	0		0	0	0	0	0
322	1	336	414	449	533	378	6.8	29	ABalpapaaa	201	-1160	0	0		0	0	0	0	0
323	1	111	52	-1	394	304	10.0	25	MSaapaapa	244	759	0	0		0	0	0	0	0
324	1	128	268	-1	515	434	7.2	29	ABalppapaa	-180	0	0	0		0	0	0	0	0
325	1	310	237	-1	477	160	18.6	29	ABprpaappa	455	0	0	0		0	0	0	0	0
326	1	275	247	-1	278	347	10.2	31	MSaapppp	296	137	0	0		0	0	0	0	0
327	1	313	118	-1	200	96	7.7	29	ABprappppa	245	-598	0	0		0	0	0	0	0
328	1	137	368	-1	470	199	17.2	29	ABprpaapaa	241	163	0	0		0	0	0	0	0
329	1	36	42	-1	452	211	23.7	33	ABarpapapp	280	611	0	0		0	0	0	0	0
330	1	424	421	-1	297	234	21.9	30	ABarppaapp	273	-174	0	0		0	0	0	0	0
331	1	191	157	-1	110	329	13.1	29	ABplappapp	295	328	0	0		0	0	0	0	0
332	1	398	324	-1	211	123	7.4	28	ABprapppap	268	50	0	0		0	0	0	0	0
333	1	347	452	-1	567	227	19.0	26	ABpraapappa	257	13	0	0		0	0	0	0	0
334	1	71	246	-1	399	115	7.3	25	ABprpapappa	179	-1106	0	0		0	0	0	0	0
335	1	363	57	-1	301	70	17.5	29	ABprappaaa	296	-980	0	0		0	0	0	0	0
336	1	287	75	-1	417	138	5.3	25	ABprpappapa	5	0	0	0		0	0	0	0	0
337	1	171	105	-1	513	355	7.1	24	ABalpappaaa	322	0	0	0		0	0	0	0	0
338	1	184	301	-1	477	428	22.4	31	ABplaapapa	316	-23	0	0		0	0	0	0	0
339	1	188	98	-1	601	224	13.5	32	ABalaapppa	79	0	0	0		0	0	0	0	0
340	1	51	259	-1	457	173	16.2	29	MSppppaa	-148	0	0	0		0	0	0	0	0
341	1	356	424	-1	324	407	7.8	26	ABplpapappa	191	-491	0	0		0	0	0	0	0
342	1	294	344	-1	243	93	7.5	30	ABprpppaap	229	177	0	0		0	0	0	0	0
343	1	407	29	-1	395	447	9.7	25	ABplpaaaapa	181	0	0	0		0	0	0	0	0
344	1	158	162	-1	493	278	16.8	26	MSpaaaapp	240	730	0	0		0	0	0	0	0
345	1	315	341	-1	163	327	8.9	29	ABplapppap	112	0	0	0		0	0	0	0	0
346	1	62	281	-1	101	241	5.9	29	Cpppap	263	-352	0	0		0	0	0	0	0
347	1	269	225	-1	454	144	9.5	31	ABprpapaap	314	-212	0	0		0	0	0	0	0
348	1	148	252	-1	402	104	19.9	28	ABprapaapa	255	-500	0	0		0	0	0	0	0
349	1	215	59	-1	515	222	9.8	26	MSppapaa	178	-354	0	0		0	0	0	0	0
350	1	67	343	-1	254	328	18.5	30	Dapap	253	547	0	0		0	0	0	0	0
351	1	401	175	-1	482	360	18.4	26	MSapappa	334	0	0	0		0	0	0	0	0
352	1	337	226	-1	615	338	16.6	29	MSaaaaaal	273	-401	0	0		0	0	0	0	0
353	1	53	27	-1	395	356	16.6	28	MSapppaa	388	0	0	0		0	0	0	0	0
354	1	296	36	-1	380	367	23.4	31	Nuc147_26_416_371	105	0	0	0		0	0	0	0	0
355	1	42	20	-1	410	123	12.4	29	ABprppaapa	197	0	0	0		0	0	0	0	0
356	1	228	361	-1	166	96	16.7	31	ABarpppppp	197	0	0	0		0	0	0	0	0
357	1	273	241	-1	637	256	11.4	30	ABalaaappr	305	-23	0	0		0	0	0	0	0
358	1	288	99	-1	435	348	6.6	26	ABalpapappp	204	425	0	0		0	0	0	0	0
359	1	334	188	-1	470	235	18.2	28	MSppappp	262	-478	0	0		0	0	0	0	0
360	1	201	48	-1	390	449	13.2	26	ABplpaaappp	192	-150	0	0		0	0	0	0	0
361	1	384	163	-1	155	99	12.0	29	ABprappapp	266	679	0	0		0	0	0	0	0
362	1	61	254	-1	359	380	13.1	28	MSappapp	260	319	0	0		0	0	0	0	0
363	1	86	1	-1	622	190	14.9	31	ABalaapapp	-83	0	0	0		0	0	0	0	0
364	1	355	407	-1	511	215	4.6	25	ABarapapapa	23	0	0	0		0	0	0	0	0
365	1	169	455	-1	420	175	23.6	35	ABarpapppp	315	-216	0	0		0	0	0	0	0
366	1	385	6	-1	622	218	17.4	29	ABalaappppp	7	0	0	0		0	0	0	0	0
367	1	393	394	-1	512	235	18.5	27	MSppappa	182	289	0	0		0	0	0	0	0
368	1	39	153	-1	514	161	6.4	26	ABarappapaa	130	0	0	0		0	0	0	0	0
369	1	234	140	-1	457	272	6.2	24	ABarapaappp	155	0	0	0		0	0	0	0	0
370	1	126	289	-1	201	106	12.7	31	ABprapappp	272	209	0	0		0	0	0	0	0
371	1	293	28	-1	187	374	8.8	30	ABplpppaap	196	411	0	0		0	0	0	0	0
372	1	332	330	-1	132	239	22.3	42	Caaap	425	-278	0	0		0	0	0	0	0
373	1	378	231	-1	182	295	24.1	33	ABarppappa	310	372	0	0		0	0	0	0	0
374	1	223	167	-1	378	258	20.6	31	ABarpaapppp	316	943	0	0		0	0	0	0	0
375	1	321	404	-1	238	146	4.4	26	ABprpppapap	258	342	0	0		0	0	0	0	0
376	1	386	420	-1	485	348	11.3	24	MSapaapa	172	317	0	0		0	0	0	0	0
377	1	127	431	-1	479	390	13.0	24	ABplpaapaaa	196	784	0	0		0	0	0	0	0
378	1	186	398	-1	477	349	23.9	26	ABplaaaaapp	226	925	0	0		0	0	0	0	0
379	1	163	-1	-1	466	373	24.8	29	ABplaaapaa	223	209	0	0		0	0	0	0	0
380	1	413	308	-1	371	337	11.5	27	MSappaaa	85	0	0	0		0	0	0	0	0
381	1	112	276	-1	447	132	7.4	25	ABprpapapaa	203	121	0	0		0	0	0	0	0
382	1	178	369	-1	412	209	20.2	27	MSpppppa	274	-331	0	0		0	0	0	0	0
383	1	390	253	-1	412	330	14.4	27	MSaaapapp	212	-159	0	0		0	0	0	0	0
384	1	372	230	-1	525	412	10.0	27	ABalppappaa	212	1731	0	0		0	0	0	0	0
385	1	430	359	-1	276	81	10.3	33	ABprppapppp	302	-414	0	0		0	0	0	0	0
386	1	66	345	-1	334	281	23.4	32	ABarppaaap	305	-597	0	0		0	0	0	0	0
387	1	308	382	-1	188	168	11.5	34	Eprpa	347	1251	0	0		0	0	0	0	0
388	1	250	53	-1	518	151	10.8	31	ABprpaaaaap	249	72	0	0		0	0	0	0	0
389	1	88	135	-1	639	263	18.7	27	Nuc121_20_611_255a	239	-331	0	0		0	0	0	0	0
390	1	402	325	-1	153	226	9.9	33	Eplpp	335	-607	0	0		0	0	0	0	0
391	1	264	90	-1	368	150	4.3	27	ABprpappapp	239	692	0	0		0	0	0	0	0
392	1	218	348	-1	316	221	13.3	34	Earap	342	356	0	0		0	0	0	0	0
393	1	367	438	-1	307	348	21.2	31	ABplapaaap	287	760	0	0		0	0	0	0	0
394	1	201	440	-1	431	439	11.5	28	ABplpaaappa	180	181	0	0		0	0	0	0	0
395	1	405	51	-1	503	366	12.4	27	MSapaaap	-132	0	0	0		0	0	0	0	0
396	1	226	264	-1	341	272	14.6	34	Ealaa	457	0	0	0		0	0	0	0	0
397	1	400	219	-1	437	410	6.2	24	ABalppapapp	206	757	0	0		0	0	0	0	0
398	1	112	377	-1	406	128	9.2	26	ABprpapapap	208	112	0	0		0	0	0	0	0
399	1	152	271	-1	458	389	19.9	27	ABalppppapp	225	-786	0	0		0	0	0	0	0
400	1	325	207	-1	526	197	21.6	30	ABpraapappp	274	-513	0	0		0	0	0	0	0
401	1	267	77	-1	274	174	4.2	25	ABprppppppa	217	0	0	0		0	0	0	0	0
402	1	133	123	-1	152	302	4.5	26	ABplppppppp	260	60	0	0		0	0	0	0	0
403	1	262	204	-1	286	301	23.4	32	ABarppapaa	320	645	0	0		0	0	0	0	0
404	1	151	347	-1	569	276	26.7	26	ABarpapaaaa	192	-520	0	0		0	0	0	0	0
405	1	291	376	-1	412	356	5.8	26	ABalpappapp	-82	0	0	0		0	0	0	0	0
406	1	26	321	-1	256	320	7.3	30	ABplpppppa	289	-95	0	0		0	0	0	0	0
407	1	335	142	-1	589	267	20.0	27	ABalappppa	261	4	0	0		0	0	0	0	0
408	1	354	255	-1	528	272	4.6	25	ABarapapaaa	66	0	0	0		0	0	0	0	0
409	1	58	17	-1	501	294	8.4	25	ABaraapapaa	203	411	0	0		0	0	0	0	0
410	1	252	21	-1	555	340	5.9	25	ABalpaaapaa	-42	0	0	0		0	0	0	0	0
411	1	25	415	-1	473	211	12.8	28	MSppapap	283	-351	0	0		0	0	0	0	0
412	1	70	32	-1	444	305	4.2	28	ABalpappppa	165	0	0	0		0	0	0	0	0
413	1	115	269	-1	234	330	4.8	25	ABplppppapp	289	0	0	0		0	0	0	0	0
414	1	87	332	-1	149	169	7.9	35	Eprpp	337	242	0	0		0	0	0	0	0
415	1	213	446	-1	433	177	11.2	23	MSpppapp	204	-392	0	0		0	0	0	0	0
416	1	345	339	-1	93	199	12.3	33	Cpappd	318	-586	0	0		0	0	0	0	0
417	1	72	331	-1	201	316	8.4	30	Capppp	304	1262	0	0		0	0	0	0	0
418	1	432	450	-1	229	392	8.3	31	ABplpppaaa	315	-65	0	0		0	0	0	0	0
419	1	253	279	-1	376	451	15.7	28	ABplpaapppp	285	1037	0	0		0	0	0	0	0
420	1	397	116	-1	304	360	15.6	28	Dapaa	284	-89	0	0		0	0	0	0	0
421	1	203	323	-1	350	298	18.9	30	MSappppa	302	1055	0	0		0	0	0	0	0
422	1	147	44	-1	208	380	20.7	30	ABplapappa	302	493	0	0		0	0	0	0	0
423	1	170	422	-1	469	225	3.5	27	ABarapapapp	246	144	0	0		0	0	0	0	0
424	1	425	383	-1	569	285	21.8	24	ABalapppap	170	1024	0	0		0	0	0	0	0
425	1	282	375	-1	424	209	11.9	28	MSpppaaa	-18	0	0	0		0	0	0	0	0
426	1	292	405	-1	290	141	7.8	31	ABprpppppa	249	-302	0	0		0	0	0	0	0
427	1	410	71	-1	623	311	15.5	24	ABalappaaa	257	0	0	0		0	0	0	0	0
428	1	255	400	-1	297	386	5.8	25	ABplpapappp	191	444	0	0		0	0	0	0	0
429	1	389	355	-1	391	143	20.8	30	ABprapaaap	300	-70	0	0		0	0	0	0	0
430	1	54	68	-1	225	289	18.7	34	Dapp	338	188	0	0		0	0	0	0	0
431	1	104	5	-1	124	252	17.5	38	Caapa	376	-447	0	0		0	0	0	0	0
432	1	223	395	-1	380	261	24.4	29	ABarpaapppa	-334	0	0	0		0	0	0	0	0
433	1	117	292	-1	434	322	17.5	28	MSaaaappp	229	-182	0	0		0	0	0	0	0
434	1	379	174	-1	431	113	18.4	34	ABpraapppa	316	-148	0	0		0	0	0	0	0
435	1	197	364	-1	274	211	6.8	30	Z2	307	787	0	0		0	0	0	0	0
436	1	387	374	-1	367	311	22.4	29	ABarppaaaa	232	890	0	0		0	0	0	0	0
437	1	434	4	-1	392	248	14.9	27	Nuc152_16_406_252	211	470	0	0		0	0	0	0	0
438	1	268	148	-1	531	200	6.4	27	ABarappaaa	250	-26	0	0		0	0	0	0	0
439	1	415	205	-1	313	285	9.9	31	Ealpa	300	1174	0	0		0	0	0	0	0
440	1	247	62	-1	527	194	17.5	31	ABpraaappa	300	-503	0	0		0	0	0	0	0
441	1	333	111	-1	573	209	17.3	32	ABpraapapa	256	0	0	0		0	0	0	0	0
442	1	77	185	-1	560	364	21.4	25	ABalapapapp	189	0	0	0		0	0	0	0	0
443	1	88	454	-1	620	239	21.3	27	Nuc121_20_611_255p	128	0	0	0		0	0	0	0	0
444	1	41	122	-1	486	298	23.5	32	ABarpaaapa	17	0	0	0		0	0	0	0	0
445	1	143	291	-1	179	330	3.7	26	ABplppppppa	414	0	0	0		0	0	0	0	0
446	1	428	443	-1	526	385	20.4	24	ABalapapppp	102	0	0	0		0	0	0	0	0
447	1	438	47	-1	464	442	19.5	29	ABalpppappp	194	0	0	0		0	0	0	0	0
448	1	431	451	-1	451	199	10.8	24	MSppaapp	119	0	0	0		0	0	0	0	0
449	1	437	317	-1	271	216	22.4	33	Cpaaaa	229	665	0	0		0	0	0	0	0
450	1	439	-1	-1	494	181	26.1	27	ABarpapppaa	203	-354	0	0		0	0	0	0	0
