# Supplementary material for: The AP-2 Transcription Factor APTF-2 Is Required for Neuroblast and Epidermal Morphogenesis in Caenorhabditis elegans Embryogenesis
Source: PLoS Genet. 2016 May 13;12(5):e1006048. doi: 10.1371/journal.pgen.1006048 (PMC4866721; doi:10.1371/journal.pgen.1006048)
Supplement: S6 Text — (ZIP) [file pgen.1006048.s034.zip › nuclei/t165-nuclei]

1	1	363	83	-1	618	189	14.5	30	ABalaapapp	211	0	0	0		0	0	0	0	0
2	1	247	228	-1	594	192	18.6	30	ABpraaaaap	-162	0	0	0		0	0	0	0	0
3	1	36	122	-1	577	195	14.0	27	ABpraaaaaa	-138	0	0	0		0	0	0	0	0
4	1	437	201	-1	389	250	15.0	27	Nuc152_16_406_252	273	468	0	0		0	0	0	0	0
5	1	431	215	-1	124	250	17.6	37	Caapa	336	197	0	0		0	0	0	0	0
6	1	366	286	-1	625	217	17.7	30	ABalaappppp	-340	0	0	0		0	0	0	0	0
7	1	157	285	-1	605	251	17.0	30	ABalappap	46	0	0	0		0	0	0	0	0
8	1	167	131	-1	388	323	14.2	23	MSaaappa	211	709	0	0		0	0	0	0	0
9	1	73	301	-1	391	418	11.7	31	ABplpapaap	4	0	0	0		0	0	0	0	0
10	1	87	71	-1	379	318	6.6	26	MSaapaaap	133	0	0	0		0	0	0	0	0
11	1	77	248	-1	467	258	9.8	29	ABaraapppap	171	0	0	0		0	0	0	0	0
12	1	193	110	-1	559	270	9.9	28	ABaraaapapa	253	168	0	0		0	0	0	0	0
13	1	222	329	-1	243	189	15.7	34	Epraa	330	-17	0	0		0	0	0	0	0
14	1	258	29	-1	332	216	4.2	30	MSpappaa	255	-7	0	0		0	0	0	0	0
15	1	112	217	-1	559	161	16.7	30	ABpraaaapp	92	0	0	0		0	0	0	0	0
16	1	231	158	-1	612	400	18.6	32	ABalapaaapa	123	0	0	0		0	0	0	0	0
17	1	409	183	-1	502	295	8.5	26	ABaraapapaa	235	127	0	0		0	0	0	0	0
18	1	279	394	-1	418	323	23.5	32	ABplaaaapp	297	420	0	0		0	0	0	0	0
19	1	79	195	-1	354	422	15.4	27	ABplppaaaap	277	319	0	0		0	0	0	0	0
20	1	355	389	-1	410	128	12.5	29	ABprppaapa	274	-98	0	0		0	0	0	0	0
21	1	410	451	-1	557	337	6.0	24	ABalpaaapaa	238	686	0	0		0	0	0	0	0
22	1	283	109	-1	407	164	7.1	32	ABprpapppa	267	0	0	0		0	0	0	0	0
23	1	11	261	-1	584	417	11.5	31	ABalaaaalp	282	-742	0	0		0	0	0	0	0
24	1	108	1	-1	534	269	13.6	27	ABaraappapa	231	446	0	0		0	0	0	0	0
25	1	284	290	-1	208	71	13.1	29	ABprapappa	263	-10	0	0		0	0	0	0	0
26	1	62	142	-1	456	177	7.6	28	ABprpapaaa	204	135	0	0		0	0	0	0	0
27	1	353	86	-1	396	354	16.5	28	MSapppaa	-218	0	0	0		0	0	0	0	0
28	1	371	306	348	184	374	8.9	30	ABplpppaap	102	0	0	0		0	0	0	0	0
29	1	343	101	-1	396	448	9.8	27	ABplpaaaapa	271	-342	0	0		0	0	0	0	0
30	1	271	314	-1	286	400	8.5	32	ABplppaapp	267	677	0	0		0	0	0	0	0
31	1	215	381	-1	354	98	22.3	32	ABarpppaap	326	-226	0	0		0	0	0	0	0
32	1	412	47	-1	446	303	4.1	28	ABalpappppa	284	-386	0	0		0	0	0	0	0
33	1	72	188	-1	483	421	19.4	24	ABalpppappa	215	0	0	0		0	0	0	0	0
34	1	191	18	-1	608	278	6.0	28	ABaraaappa	201	0	0	0		0	0	0	0	0
35	1	1	417	-1	334	222	10.3	30	Earpa	309	1326	0	0		0	0	0	0	0
36	1	354	159	-1	383	368	23.6	31	Nuc147_26_416_371	311	125	0	0		0	0	0	0	0
37	1	127	7	-1	429	245	4.5	25	MSpapaaaa	-25	0	0	0		0	0	0	0	0
38	1	40	143	-1	147	368	14.7	29	ABplappapa	171	0	0	0		0	0	0	0	0
39	1	278	163	-1	445	135	13.9	27	ABprppaaaap	231	731	0	0		0	0	0	0	0
40	1	217	42	-1	389	172	12.8	27	MSpppaap	238	-1629	0	0		0	0	0	0	0
41	1	281	376	-1	493	367	8.1	26	ABalpapapaa	214	345	0	0		0	0	0	0	0
42	1	329	66	-1	453	211	23.4	33	ABarpapapp	313	17	0	0		0	0	0	0	0
43	1	270	299	-1	225	102	10.6	29	ABprapppaa	283	489	0	0		0	0	0	0	0
44	1	422	22	-1	209	382	20.8	30	ABplapappa	294	1979	0	0		0	0	0	0	0
45	1	47	94	-1	445	261	24.7	35	ABarpaapap	358	-559	0	0		0	0	0	0	0
46	1	5	208	-1	375	333	18.5	29	MSapppap	253	-379	0	0		0	0	0	0	0
47	1	447	458	-1	462	444	19.3	24	ABalpppappp	214	1210	0	0		0	0	0	0	0
48	1	360	236	-1	390	450	13.4	27	ABplpaaappp	252	163	0	0		0	0	0	0	0
49	1	145	336	-1	562	233	10.5	26	MSppaaaa	-74	0	0	0		0	0	0	0	0
50	1	172	79	-1	600	366	6.4	24	ABalpaaaaaa	234	-1180	0	0		0	0	0	0	0
51	1	395	321	-1	506	367	12.6	27	MSapaaap	274	1148	0	0		0	0	0	0	0
52	1	323	364	-1	391	306	9.9	26	MSaapaapa	250	164	0	0		0	0	0	0	0
53	1	388	279	-1	516	157	11.4	30	ABprpaaaaap	230	385	0	0		0	0	0	0	0
54	1	269	454	-1	441	179	13.4	24	MSpppapa	154	0	0	0		0	0	0	0	0
55	1	109	392	-1	402	325	4.2	29	ABalpappppp	230	62	0	0		0	0	0	0	0
56	1	255	255	-1	207	278	6.6	30	Capapp	300	243	0	0		0	0	0	0	0
57	1	335	49	-1	306	72	17.5	28	ABprappaaa	239	1113	0	0		0	0	0	0	0
58	1	166	298	-1	145	319	18.5	33	ABarppappp	332	43	0	0		0	0	0	0	0
59	1	349	9	-1	513	221	9.8	27	MSppapaa	280	0	0	0		0	0	0	0	0
60	1	207	233	-1	625	354	10.4	28	ABalaaaarl	127	0	0	0		0	0	0	0	0
61	1	319	104	-1	367	383	4.7	33	Nuc148_5_371_357p	334	-63	0	0		0	0	0	0	0
62	1	440	20	-1	525	191	17.5	31	ABpraaappa	282	-1178	0	0		0	0	0	0	0
63	1	213	145	-1	434	268	12.2	31	MSpaapap	129	0	0	0		0	0	0	0	0
64	1	65	99	-1	508	128	19.8	26	ABpraappaa	267	823	0	0		0	0	0	0	0
65	1	119	302	-1	555	391	24.2	32	ABplaapaaa	79	0	0	0		0	0	0	0	0
66	1	180	435	-1	437	344	21.4	28	MSapappp	267	937	0	0		0	0	0	0	0
67	1	6	211	-1	235	176	23.5	34	Cpaaap	340	-744	0	0		0	0	0	0	0
68	1	430	93	-1	229	291	19.0	31	Dapp	308	134	0	0		0	0	0	0	0
69	1	19	257	-1	229	400	11.1	33	ABplppappp	320	365	0	0		0	0	0	0	0
70	1	3	168	-1	380	210	6.6	30	MSpapapp	260	399	0	0		0	0	0	0	0
71	1	427	-1	-1	622	316	15.7	22	ABalappaaa	281	0	0	0		0	0	0	0	0
72	1	268	175	-1	481	202	10.9	24	MSppaapa	189	440	0	0		0	0	0	0	0
73	1	240	252	-1	516	323	8.6	28	ABalpaapapp	268	140	0	0		0	0	0	0	0
74	1	186	244	-1	318	368	11.5	31	MSaapppa	253	0	0	0		0	0	0	0	0
75	1	336	62	-1	419	138	5.3	25	ABprpappapa	287	0	0	0		0	0	0	0	0
76	1	316	13	-1	552	318	19.4	29	MSaaaaapp	237	-416	0	0		0	0	0	0	0
77	1	401	423	-1	276	173	4.3	26	ABprppppppa	241	117	0	0		0	0	0	0	0
78	1	274	461	-1	545	304	23.5	29	ABarpaapaaa	291	1191	0	0		0	0	0	0	0
79	1	211	276	-1	561	211	22.6	31	ABpraapaapp	225	1349	0	0		0	0	0	0	0
80	1	313	311	-1	493	388	21.1	27	ABplaapappa	214	167	0	0		0	0	0	0	0
81	1	273	6	-1	283	89	7.4	27	ABprpppaaa	252	388	0	0		0	0	0	0	0
82	1	288	429	-1	385	80	17.0	32	ABpraapppp	302	119	0	0		0	0	0	0	0
83	1	307	46	-1	479	105	16.2	27	ABprpaapppp	-279	0	0	0		0	0	0	0	0
84	1	23	54	-1	630	209	11.1	32	ABalaappap	313	-73	0	0		0	0	0	0	0
85	1	190	98	-1	371	139	12.3	31	MSpapppa	-57	0	0	0		0	0	0	0	0
86	1	144	205	-1	457	291	15.7	28	MSpaaappa	281	-374	0	0		0	0	0	0	0
87	1	2	147	-1	296	154	24.5	34	ABarpppapp	330	226	0	0		0	0	0	0	0
88	1	130	184	-1	550	188	10.4	27	ABarappppap	82	0	0	0		0	0	0	0	0
89	1	66	38	-1	473	265	14.2	29	MSpaapaa	166	0	0	0		0	0	0	0	0
90	1	391	269	-1	375	150	4.3	26	ABprpappapp	237	104	0	0		0	0	0	0	0
91	1	238	102	-1	432	103	11.3	30	ABarappapp	129	0	0	0		0	0	0	0	0
92	1	164	413	-1	568	253	22.2	29	ABarpapaaap	286	825	0	0		0	0	0	0	0
93	1	132	284	-1	512	279	19.4	31	MSpaaaaa	175	0	0	0		0	0	0	0	0
94	1	45	96	-1	291	165	18.4	34	Dppp	20	0	0	0		0	0	0	0	0
95	1	150	323	-1	547	314	11.5	28	ABaraapaapa	276	977	0	0		0	0	0	0	0
96	1	188	60	-1	303	273	6.4	30	Z3	251	435	0	0		0	0	0	0	0
97	1	51	447	-1	483	333	15.6	27	MSaaapaap	-193	0	0	0		0	0	0	0	0
98	1	339	191	-1	604	225	14.2	31	ABalaapppa	246	-578	0	0		0	0	0	0	0
99	1	358	133	-1	435	349	6.5	27	ABalpapappp	225	417	0	0		0	0	0	0	0
100	1	201	128	-1	614	378	8.3	26	ABalpaappaa	261	1081	0	0		0	0	0	0	0
101	1	102	35	-1	308	322	18.3	32	Daap	310	595	0	0		0	0	0	0	0
102	1	74	132	-1	556	341	9.4	28	ABalpaapapa	272	655	0	0		0	0	0	0	0
103	1	41	108	-1	361	244	6.5	28	MSpapapa	237	0	0	0		0	0	0	0	0
104	1	20	436	-1	355	353	16.3	29	Daaa	284	-171	0	0		0	0	0	0	0
105	1	337	440	-1	516	350	7.2	23	ABalpappaaa	210	331	0	0		0	0	0	0	0
106	1	12	165	-1	292	95	23.0	39	ABarppppa	394	660	0	0		0	0	0	0	0
107	1	304	242	-1	334	215	24.4	34	ABarppaapa	347	-166	0	0		0	0	0	0	0
108	1	218	374	-1	608	227	22.0	29	ABpraapaapa	234	113	0	0		0	0	0	0	0
109	1	296	274	-1	318	384	21.1	29	ABplapaapa	258	73	0	0		0	0	0	0	0
110	1	248	152	-1	450	291	18.7	31	MSpaaapa	312	1136	0	0		0	0	0	0	0
111	1	441	229	-1	569	210	17.4	30	ABpraapapa	280	571	0	0		0	0	0	0	0
112	1	96	196	-1	447	371	7.7	28	ABalpapapap	-34	0	0	0		0	0	0	0	0
113	1	178	312	-1	199	231	23.2	39	Caaaa	396	0	0	0		0	0	0	0	0
114	1	111	251	-1	88	251	15.2	32	Caappd	309	321	0	0		0	0	0	0	0
115	1	106	246	-1	230	349	11.2	28	Capaap	271	752	0	0		0	0	0	0	0
116	1	420	263	-1	306	358	15.6	28	Dapaa	269	308	0	0		0	0	0	0	0
117	1	228	169	-1	318	172	8.4	33	MSpapppp	360	0	0	0		0	0	0	0	0
118	1	327	161	-1	201	93	7.5	28	ABprappppa	238	18	0	0		0	0	0	0	0
119	1	174	19	-1	408	242	8.1	28	MSpapaapa	124	0	0	0		0	0	0	0	0
120	1	4	303	-1	489	155	8.6	23	ABarapppppp	227	51	0	0		0	0	0	0	0
121	1	63	52	-1	493	270	5.8	26	ABarapaappa	254	384	0	0		0	0	0	0	0
122	1	444	264	-1	482	296	23.5	28	ABarpaaapa	277	286	0	0		0	0	0	0	0
123	1	402	118	-1	151	305	4.3	26	ABplppppppp	246	-682	0	0		0	0	0	0	0
124	1	294	324	-1	183	346	22.6	33	ABplapapapa	325	-239	0	0		0	0	0	0	0
125	1	52	218	-1	153	132	22.3	34	Cpaapp	339	919	0	0		0	0	0	0	0
126	1	101	227	-1	504	264	13.8	28	ABaraappapp	111	0	0	0		0	0	0	0	0
127	1	160	17	-1	570	276	5.8	27	ABaraaaaap	-136	0	0	0		0	0	0	0	0
128	1	305	127	-1	262	383	7.4	24	ABplppppaaa	186	376	0	0		0	0	0	0	0
129	1	309	232	-1	449	333	10.8	26	ABaraapappa	47	0	0	0		0	0	0	0	0
130	1	168	339	-1	463	125	19.5	31	ABpraappap	279	-167	0	0		0	0	0	0	0
131	1	175	53	-1	438	264	7.9	31	ABaraapppp	136	0	0	0		0	0	0	0	0
132	1	181	162	-1	392	256	4.3	26	MSpapaaap	242	75	0	0		0	0	0	0	0
133	1	159	81	-1	355	282	10.6	27	MSaapaapp	166	0	0	0		0	0	0	0	0
134	1	239	78	-1	220	102	23.0	35	ABarpppppa	349	1400	0	0		0	0	0	0	0
135	1	389	134	-1	642	266	18.2	28	Nuc121_20_611_255a	661	0	0	0		0	0	0	0	0
136	1	291	61	189	391	401	18.6	29	ABplpaappa	133	0	0	0		0	0	0	0	0
137	1	49	149	-1	364	428	21.0	30	ABplaappap	292	-318	0	0		0	0	0	0	0
138	1	60	113	-1	254	131	12.1	30	Cppapa	298	478	0	0		0	0	0	0	0
139	1	252	266	-1	577	411	5.9	24	ABalpaappap	232	-25	0	0		0	0	0	0	0
140	1	369	197	-1	455	273	6.1	24	ABarapaappp	221	-463	0	0		0	0	0	0	0
141	1	32	267	-1	461	367	4.3	27	ABalpappapa	236	987	0	0		0	0	0	0	0
142	1	407	245	-1	591	261	20.1	28	ABalappppa	264	720	0	0		0	0	0	0	0
143	1	263	181	-1	649	292	14.2	28	ABalaaappl	-12	0	0	0		0	0	0	0	0
144	1	214	156	-1	609	280	24.0	34	ABpraapaaa	337	1752	0	0		0	0	0	0	0
145	1	260	346	-1	587	315	20.3	28	ABarpaaaap	277	929	0	0		0	0	0	0	0
146	1	35	179	-1	418	175	4.3	26	ABprpappaap	8	0	0	0		0	0	0	0	0
147	1	161	50	-1	591	186	7.9	29	ABarapppaa	157	0	0	0		0	0	0	0	0
148	1	438	155	-1	533	197	6.5	27	ABarappaaa	229	975	0	0		0	0	0	0	0
149	1	287	362	-1	333	174	5.2	27	MSpappap	32	0	0	0		0	0	0	0	0
150	1	103	223	-1	465	303	10.8	27	ABaraapapap	240	424	0	0		0	0	0	0	0
151	1	138	45	-1	591	327	10.5	24	ABalpaapaaa	271	0	0	0		0	0	0	0	0
152	1	308	15	-1	510	385	6.3	26	ABalpapaapa	177	-404	0	0		0	0	0	0	0
153	1	368	206	-1	515	157	6.6	26	ABarappapaa	229	-1113	0	0		0	0	0	0	0
154	1	300	262	-1	333	75	13.6	32	ABprppapap	305	256	0	0		0	0	0	0	0
155	1	99	69	-1	622	224	6.4	33	ABalaapaap	-45	0	0	0		0	0	0	0	0
156	1	24	260	-1	199	323	5.4	26	ABplpppapap	220	240	0	0		0	0	0	0	0
157	1	331	231	-1	105	325	13.2	29	ABplappapp	280	189	0	0		0	0	0	0	0
158	1	242	416	-1	414	399	9.0	30	ABplpapaaa	276	86	0	0		0	0	0	0	0
159	1	13	180	-1	347	443	12.1	26	ABplpaaaapp	160	0	0	0		0	0	0	0	0
160	1	187	148	-1	422	317	7.5	25	MSaapaaaa	-50	0	0	0		0	0	0	0	0
161	1	125	293	-1	503	417	23.8	32	ABplaapaap	291	338	0	0		0	0	0	0	0
162	1	344	272	-1	492	281	16.6	27	MSpaaaapp	106	0	0	0		0	0	0	0	0
163	1	361	421	-1	157	95	12.2	29	ABprappapp	58	0	0	0		0	0	0	0	0
164	1	14	139	-1	557	440	10.7	25	Nuc150_13_550_424	224	256	0	0		0	0	0	0	0
165	1	237	371	-1	420	383	4.2	25	ABplpappaa	15	0	0	0		0	0	0	0	0
166	1	124	360	-1	409	175	21.3	32	ABprapaaaa	259	-268	0	0		0	0	0	0	0
167	1	374	393	-1	375	257	20.7	33	ABarpaapppp	330	251	0	0		0	0	0	0	0
168	1	241	28	-1	255	399	19.2	31	ABplapaapp	170	0	0	0		0	0	0	0	0
169	1	15	287	-1	496	143	15.0	25	ABprpaapppa	77	0	0	0		0	0	0	0	0
170	1	70	55	-1	363	285	8.3	31	MSaapapa	269	1014	0	0		0	0	0	0	0
171	1	55	239	-1	411	391	25.1	32	ABplaaapap	260	399	0	0		0	0	0	0	0
172	1	197	89	-1	600	334	13.8	29	MSaaaaaar	292	-536	0	0		0	0	0	0	0
173	1	162	3	-1	146	362	10.6	27	ABplappppa	255	255	0	0		0	0	0	0	0
174	1	434	335	-1	430	114	18.7	33	ABpraapppa	263	782	0	0		0	0	0	0	0
175	1	351	353	-1	481	360	18.4	26	MSapappa	80	0	0	0		0	0	0	0	0
176	1	253	243	-1	368	246	10.5	28	MSpapaapp	202	0	0	0		0	0	0	0	0
177	1	117	178	-1	239	295	23.4	31	ABarppapap	314	399	0	0		0	0	0	0	0
178	1	200	16	-1	267	202	11.0	32	Earpp	105	0	0	0		0	0	0	0	0
179	1	285	160	-1	355	219	16.6	28	Nuc152_16_399_208	245	-525	0	0		0	0	0	0	0
180	1	133	210	-1	461	322	23.2	31	ABplaaaapap	290	2251	0	0		0	0	0	0	0
181	1	147	452	-1	80	246	9.3	31	Cpappv	299	39	0	0		0	0	0	0	0
182	1	8	326	459	496	134	12.2	31	ABprpaaapp	147	0	0	0		0	0	0	0	0
183	1	118	30	-1	290	136	11.2	31	Cppaap	142	0	0	0		0	0	0	0	0
184	1	204	190	-1	553	247	6.0	28	ABarapaaaa	229	0	0	0		0	0	0	0	0
185	1	442	111	-1	560	368	21.0	26	ABalapapapp	260	-260	0	0		0	0	0	0	0
186	1	216	174	-1	436	386	15.7	26	ABalpppppap	237	1013	0	0		0	0	0	0	0
187	1	29	294	-1	334	347	9.0	26	MSappaap	215	321	0	0		0	0	0	0	0
188	1	359	404	-1	469	237	18.3	28	MSppappp	241	1705	0	0		0	0	0	0	0
189	1	183	135	-1	417	422	21.5	31	ABalppppppp	310	-512	0	0		0	0	0	0	0
190	1	89	457	-1	641	325	17.9	25	Nuc148_21_627_349	196	324	0	0		0	0	0	0	0
191	1	107	400	-1	562	423	21.6	30	ABalapapppa	282	4	0	0		0	0	0	0	0
192	1	134	367	-1	509	239	4.5	27	ABarapapaap	198	-280	0	0		0	0	0	0	0
193	1	301	333	-1	236	237	14.8	35	Eplaa	343	-21	0	0		0	0	0	0	0
194	1	234	115	-1	192	357	5.3	24	ABplpppapaa	-38	0	0	0		0	0	0	0	0
195	1	292	84	-1	239	163	7.4	32	Cppapp	324	270	0	0		0	0	0	0	0
196	1	312	397	-1	467	185	4.2	27	ABprpappaaa	250	209	0	0		0	0	0	0	0
197	1	81	194	-1	531	295	16.8	28	MSpaaaapa	252	0	0	0		0	0	0	0	0
198	1	230	277	-1	337	405	20.9	34	ABplaapppa	287	406	0	0		0	0	0	0	0
199	1	126	220	-1	218	316	12.3	29	Capapa	288	284	0	0		0	0	0	0	0
200	1	95	250	-1	518	175	8.9	25	ABarapppppa	216	-535	0	0		0	0	0	0	0
201	1	299	383	-1	577	384	4.9	25	ABalpaaaapa	221	322	0	0		0	0	0	0	0
202	1	318	10	-1	621	301	19.1	32	ABalapppaa	161	0	0	0		0	0	0	0	0
203	1	202	92	-1	520	190	12.5	31	ABprpaaaaaa	92	0	0	0		0	0	0	0	0
204	1	403	268	-1	288	301	23.6	33	ABarppapaa	333	-202	0	0		0	0	0	0	0
205	1	439	150	-1	313	286	9.7	30	Ealpa	300	-434	0	0		0	0	0	0	0
206	1	170	112	-1	165	333	12.1	28	ABplapppaa	284	929	0	0		0	0	0	0	0
207	1	400	271	-1	534	194	22.4	29	ABpraapappp	213	444	0	0		0	0	0	0	0
208	1	290	237	-1	447	400	23.1	27	ABplaapappp	271	-171	0	0		0	0	0	0	0
209	1	206	334	-1	588	214	10.9	25	ABarappppaa	147	0	0	0		0	0	0	0	0
210	1	37	385	-1	484	298	4.6	24	ABalpaaappp	146	0	0	0		0	0	0	0	0
211	1	22	85	-1	597	249	7.8	24	ABaraaapppa	189	54	0	0		0	0	0	0	0
212	1	100	338	-1	561	398	14.4	28	ABalapaaapp	280	0	0	0		0	0	0	0	0
213	1	235	408	-1	284	274	19.4	32	MSappppp	321	-850	0	0		0	0	0	0	0
214	1	10	278	-1	346	101	8.4	30	ABprppaapp	248	830	0	0		0	0	0	0	0
215	1	92	357	-1	489	333	4.3	28	ABalpappaap	250	1257	0	0		0	0	0	0	0
216	1	64	36	-1	453	414	16.1	23	ABplpaapaap	195	455	0	0		0	0	0	0	0
217	1	289	141	-1	232	129	18.6	30	ABprappapa	496	0	0	0		0	0	0	0	0
218	1	243	387	-1	544	418	5.8	26	ABalpaapppp	248	-34	0	0		0	0	0	0	0
219	1	397	462	-1	435	410	6.1	25	ABalppapapp	473	0	0	0		0	0	0	0	0
220	1	86	37	-1	592	340	7.4	29	ABaraaaaaa	209	0	0	0		0	0	0	0	0
221	1	272	173	-1	503	268	23.9	30	ABarpaapaap	292	881	0	0		0	0	0	0	0
222	1	245	57	-1	352	82	10.5	31	ABprppappa	271	-176	0	0		0	0	0	0	0
223	1	17	41	-1	473	229	8.0	32	ABarapappa	86	0	0	0		0	0	0	0	0
224	1	262	51	-1	455	337	14.3	27	MSaaapapa	267	602	0	0		0	0	0	0	0
225	1	347	90	-1	453	143	9.6	29	ABprpapaap	288	390	0	0		0	0	0	0	0
226	1	352	434	-1	625	344	17.0	26	MSaaaaaal	208	729	0	0		0	0	0	0	0
227	1	317	33	-1	406	263	21.4	34	ABarpaappa	348	-575	0	0		0	0	0	0	0
228	1	185	105	-1	314	430	13.9	31	ABplppapaa	248	751	0	0		0	0	0	0	0
229	1	321	354	-1	174	351	16.5	31	ABplapappp	215	0	0	0		0	0	0	0	0
230	1	384	234	-1	529	406	9.8	26	ABalppappaa	164	0	0	0		0	0	0	0	0
231	1	373	426	-1	183	296	24.1	33	ABarppappa	334	280	0	0		0	0	0	0	0
232	1	97	166	-1	502	175	15.8	29	ABpraaapap	275	1202	0	0		0	0	0	0	0
233	1	246	116	-1	466	145	5.5	28	ABarappapap	203	960	0	0		0	0	0	0	0
234	1	152	249	-1	476	420	13.3	26	ABplpaaaaap	143	0	0	0		0	0	0	0	0
235	1	38	350	-1	583	283	13.9	28	ABaraappaaa	259	560	0	0		0	0	0	0	0
236	1	229	341	-1	552	292	11.9	22	ABaraapaaap	146	57	0	0		0	0	0	0	0
237	1	325	88	177	475	159	18.6	29	ABprpaappa	149	0	0	0		0	0	0	0	0
238	1	80	44	-1	640	292	10.6	31	ABalaaaarr	278	-1059	0	0		0	0	0	0	0
239	1	131	130	-1	353	332	4.5	24	MSaappaa	224	613	0	0		0	0	0	0	0
240	1	94	204	-1	173	294	14.6	30	Cappap	308	140	0	0		0	0	0	0	0
241	1	357	273	-1	640	254	10.9	31	ABalaaappr	9	0	0	0		0	0	0	0	0
242	1	220	289	-1	443	413	9.2	25	ABalppapppa	245	-263	0	0		0	0	0	0	0
243	1	153	65	-1	459	222	5.7	29	ABarapapppa	239	712	0	0		0	0	0	0	0
244	1	114	330	-1	199	396	15.4	30	ABplappaap	13	0	0	0		0	0	0	0	0
245	1	83	304	-1	536	145	13.5	30	ABpraaaapa	420	0	0	0		0	0	0	0	0
246	1	334	414	-1	403	109	7.5	26	ABprpapappa	201	151	0	0		0	0	0	0	0
247	1	326	377	-1	276	349	10.2	31	MSaapppp	252	-173	0	0		0	0	0	0	0
248	1	25	256	-1	579	383	17.2	30	ABalapaapa	273	222	0	0		0	0	0	0	0
249	1	219	74	-1	224	69	16.4	30	ABprapapap	294	0	0	0		0	0	0	0	0
250	1	177	259	-1	335	132	17.2	30	Dppa	293	-478	0	0		0	0	0	0	0
251	1	43	247	-1	522	446	10.6	33	ABalppaaap	323	-135	0	0		0	0	0	0	0
252	1	348	356	-1	401	105	19.5	28	ABprapaapa	245	-176	0	0		0	0	0	0	0
253	1	383	226	-1	413	327	13.7	26	MSaaapapp	205	-158	0	0		0	0	0	0	0
254	1	362	446	-1	360	380	13.3	29	MSappapp	247	308	0	0		0	0	0	0	0
255	1	408	320	-1	531	273	4.4	25	ABarapapaaa	196	-602	0	0		0	0	0	0	0
256	1	104	171	-1	420	372	17.6	28	ABalppppppa	256	742	0	0		0	0	0	0	0
257	1	140	75	-1	508	453	13.1	30	ABalpppaaap	273	49	0	0		0	0	0	0	0
258	1	266	359	-1	194	214	8.3	33	Eplpa	338	-120	0	0		0	0	0	0	0
259	1	340	275	-1	453	174	16.3	30	MSppppaa	125	0	0	0		0	0	0	0	0
260	1	156	56	-1	419	206	5.8	28	ABarapapppp	366	0	0	0		0	0	0	0	0
261	1	69	27	-1	569	309	16.7	29	MSaaaaapa	-41	0	0	0		0	0	0	0	0
262	1	68	202	-1	465	319	7.1	28	ABalpapppa	252	-5	0	0		0	0	0	0	0
263	1	198	34	424	553	172	7.7	28	ABarapppap	431	0	0	0		0	0	0	0	0
264	1	396	431	-1	338	273	14.5	33	Ealaa	453	0	0	0		0	0	0	0	0
265	1	250	331	-1	332	332	21.5	30	ABplapaaaaa	261	-193	0	0		0	0	0	0	0
266	1	282	352	-1	292	254	14.3	34	Ealap	342	188	0	0		0	0	0	0	0
267	1	194	398	-1	470	330	18.7	25	MSaaaappa	201	354	0	0		0	0	0	0	0
268	1	324	14	-1	513	432	7.3	30	ABalppapaa	288	264	0	0		0	0	0	0	0
269	1	413	358	-1	231	329	4.6	24	ABplppppapp	212	-53	0	0		0	0	0	0	0
270	1	310	80	-1	577	303	7.6	25	ABaraaapaap	248	-100	0	0		0	0	0	0	0
271	1	399	258	-1	457	387	19.3	26	ABalppppapp	254	112	0	0		0	0	0	0	0
272	1	276	295	-1	299	114	6.0	25	ABprppppaap	230	-745	0	0		0	0	0	0	0
273	1	244	154	-1	392	443	18.7	27	ABplaappaa	116	0	0	0		0	0	0	0	0
274	1	149	164	-1	468	177	23.5	29	ABarpapppap	293	965	0	0		0	0	0	0	0
275	1	26	138	-1	642	336	13.2	29	ABalaaapar	239	145	0	0		0	0	0	0	0
276	1	381	444	-1	445	128	7.4	25	ABprpapapaa	244	200	0	0		0	0	0	0	0
277	1	308	432	-1	470	387	5.5	26	ABalpapaapp	198	1045	0	0		0	0	0	0	0
278	1	141	5	-1	529	258	10.8	26	ABaraaapapp	230	104	0	0		0	0	0	0	0
279	1	419	315	-1	382	449	15.6	30	ABplpaapppp	271	950	0	0		0	0	0	0	0
280	1	278	386	-1	469	155	12.4	26	ABprppaaaaa	196	-222	0	0		0	0	0	0	0
281	1	346	411	-1	99	242	6.1	28	Cpppap	-53	0	0	0		0	0	0	0	0
282	1	57	265	-1	600	296	11.9	26	ABaraapaaaa	-94	0	0	0		0	0	0	0	0
283	1	39	198	-1	481	125	8.9	24	ABprpaaaapa	60	0	0	0		0	0	0	0	0
284	1	209	199	-1	544	222	5.4	27	ABarapaaap	236	632	0	0		0	0	0	0	0
285	1	135	372	-1	311	316	6.0	25	MSaappap	221	-692	0	0		0	0	0	0	0
286	1	116	288	-1	346	69	17.1	29	ABprapaapp	386	0	0	0		0	0	0	0	0
287	1	75	344	-1	347	393	8.0	24	ABplpapapap	226	-214	0	0		0	0	0	0	0
288	1	256	410	-1	374	369	7.7	24	Nuc148_5_371_357a	249	-73	0	0		0	0	0	0	0
289	1	370	270	-1	202	107	12.9	31	ABprapappp	284	140	0	0		0	0	0	0	0
290	1	31	123	-1	542	207	14.8	30	ABpraaapaa	154	0	0	0		0	0	0	0	0
291	1	445	316	-1	176	336	3.9	24	ABplppppppa	214	748	0	0		0	0	0	0	0
292	1	433	428	-1	426	326	17.5	27	MSaaaappp	225	155	0	0		0	0	0	0	0
293	1	30	409	-1	293	150	4.4	27	ABprpappppp	216	-674	0	0		0	0	0	0	0
294	1	33	214	-1	520	127	16.7	29	ABprpaapap	277	-55	0	0		0	0	0	0	0
295	1	176	157	-1	417	429	14.8	25	ABplpaapppa	204	392	0	0		0	0	0	0	0
296	1	251	390	-1	80	286	11.9	30	Caappv	286	366	0	0		0	0	0	0	0
297	1	110	125	-1	612	401	12.2	31	ABalaaaala	242	0	0	0		0	0	0	0	0
298	1	249	403	-1	390	358	13.3	24	MSappapa	-85	0	0	0		0	0	0	0	0
299	1	208	77	-1	214	376	6.6	24	ABplppppapa	231	0	0	0		0	0	0	0	0
300	1	233	402	-1	273	65	15.5	29	ABprappaap	265	-65	0	0		0	0	0	0	0
301	1	338	119	-1	474	427	22.0	33	ABplaapapa	175	0	0	0		0	0	0	0	0
302	1	261	448	-1	338	199	20.2	30	MSpppppp	292	556	0	0		0	0	0	0	0
303	1	182	439	-1	194	234	12.2	36	Eplap	351	211	0	0		0	0	0	0	0
304	1	295	296	-1	240	68	19.6	31	ABprapapaa	261	-45	0	0		0	0	0	0	0
305	1	275	425	-1	588	408	9.2	29	ABalpaapppa	284	-589	0	0		0	0	0	0	0
306	1	311	103	-1	266	121	4.6	27	ABprppppap	245	-687	0	0		0	0	0	0	0
307	1	54	207	253	570	422	18.2	32	ABalapaapp	273	-135	0	0		0	0	0	0	0
308	1	380	212	-1	370	336	11.6	26	MSappaaa	234	-250	0	0		0	0	0	0	0
309	1	56	95	-1	531	160	20.6	31	ABpraaappp	250	975	0	0		0	0	0	0	0
310	1	142	445	-1	117	146	19.3	33	Cpapap	320	787	0	0		0	0	0	0	0
311	1	67	100	-1	397	141	24.0	31	ABarpppaaa	292	60	0	0		0	0	0	0	0
312	1	128	59	-1	498	260	10.5	26	ABaraapppaa	-88	0	0	0		0	0	0	0	0
313	1	152	395	-1	508	417	11.9	25	ABplpaaaaaa	200	143	0	0		0	0	0	0	0
314	1	120	64	-1	531	222	24.5	29	ABarpapaapp	290	-392	0	0		0	0	0	0	0
315	1	199	281	-1	324	371	6.2	28	ABplpapppaa	198	96	0	0		0	0	0	0	0
316	1	143	25	-1	521	362	21.8	26	ABplaaaaapa	242	-473	0	0		0	0	0	0	0
317	1	449	427	-1	271	211	23.0	34	Cpaaaa	267	-283	0	0		0	0	0	0	0
318	1	121	313	-1	502	181	4.9	27	ABarappaap	132	0	0	0		0	0	0	0	0
319	1	71	182	-1	636	383	13.7	30	ABalaaapal	110	0	0	0		0	0	0	0	0
320	1	50	343	382	469	443	10.5	32	ABalppaapp	156	0	0	0		0	0	0	0	0
321	1	406	32	-1	249	319	7.5	31	ABplpppppa	304	24	0	0		0	0	0	0	0
322	1	122	363	-1	388	91	12.3	31	ABprppapaa	294	-575	0	0		0	0	0	0	0
323	1	421	31	-1	354	300	19.2	29	MSappppa	277	-125	0	0		0	0	0	0	0
324	1	332	8	-1	209	124	7.3	28	ABprapppap	259	361	0	0		0	0	0	0	0
325	1	390	405	-1	152	227	9.6	33	Eplpp	333	69	0	0		0	0	0	0	0
326	1	91	136	-1	340	413	10.8	30	ABplppaapa	-367	0	0	0		0	0	0	0	0
327	1	158	420	-1	108	279	7.3	29	Cppppa	75	0	0	0		0	0	0	0	0
328	1	28	241	-1	601	303	7.7	24	ABaraaapaaa	163	0	0	0		0	0	0	0	0
329	1	199	349	-1	301	348	4.4	27	ABplpapppap	218	1032	0	0		0	0	0	0	0
330	1	372	332	-1	137	242	22.4	42	Caaap	422	-483	0	0		0	0	0	0	0
331	1	417	26	-1	204	319	8.5	31	Capppp	287	948	0	0		0	0	0	0	0
332	1	414	11	-1	151	171	7.9	35	Eprpp	350	448	0	0		0	0	0	0	0
333	1	155	153	-1	274	249	10.1	35	Ealpp	343	784	0	0		0	0	0	0	0
334	1	298	325	-1	233	352	24.2	32	ABplapapaa	306	-205	0	0		0	0	0	0	0
335	1	314	151	-1	219	333	15.9	32	Cappaa	315	1293	0	0		0	0	0	0	0
336	1	123	117	-1	427	445	18.7	28	ABplpaapapa	262	54	0	0		0	0	0	0	0
337	1	293	23	-1	385	417	14.5	26	ABplppaaaaa	-30	0	0	0		0	0	0	0	0
338	1	113	337	-1	538	437	16.5	26	ABalpppaapv	227	-31	0	0		0	0	0	0	0
339	1	416	2	-1	95	202	12.4	32	Cpappd	145	0	0	0		0	0	0	0	0
340	1	151	396	-1	566	355	4.2	25	ABalpaaaaap	238	406	0	0		0	0	0	0	0
341	1	345	224	-1	166	329	8.7	29	ABplapppap	354	0	0	0		0	0	0	0	0
342	1	115	209	-1	519	320	12.6	28	ABaraapaapp	-20	0	0	0		0	0	0	0	0
343	1	350	366	-1	256	325	18.5	29	Dapap	290	-240	0	0		0	0	0	0	0
344	1	342	399	-1	242	92	7.5	29	ABprpppaap	239	-101	0	0		0	0	0	0	0
345	1	386	4	-1	333	285	23.3	31	ABarppaaap	171	0	0	0		0	0	0	0	0
346	1	90	282	-1	548	381	11.0	28	MSapaaaa	-13	0	0	0		0	0	0	0	0
347	1	404	254	-1	571	272	25.4	35	ABarpapaaaa	308	-152	0	0		0	0	0	0	0
348	1	392	319	-1	317	220	13.2	33	Earap	305	556	0	0		0	0	0	0	0
349	1	82	373	-1	483	416	5.7	27	ABalppapapa	144	0	0	0		0	0	0	0	0
350	1	53	121	-1	538	347	15.9	28	MSaaapaaa	211	0	0	0		0	0	0	0	0
351	1	21	361	-1	256	412	13.6	30	ABplppapap	286	-151	0	0		0	0	0	0	0
352	1	38	170	-1	559	277	15.0	26	ABaraappaap	202	130	0	0		0	0	0	0	0
353	1	203	82	-1	200	200	14.3	33	Eprap	313	289	0	0		0	0	0	0	0
354	1	189	40	-1	421	384	13.1	28	MSapapap	287	-1420	0	0		0	0	0	0	0
355	1	429	308	-1	391	145	20.7	29	ABprapaaap	267	487	0	0		0	0	0	0	0
356	1	265	137	-1	420	279	15.5	30	MSpaaappp	161	0	0	0		0	0	0	0	0
357	1	232	345	-1	477	414	9.2	28	ABalppappap	161	0	0	0		0	0	0	0	0
358	1	196	167	-1	468	107	12.6	26	ABprpaaaapp	260	-557	0	0		0	0	0	0	0
359	1	385	322	-1	281	81	10.0	31	ABprppapppp	309	606	0	0		0	0	0	0	0
360	1	146	443	-1	541	361	3.4	26	ABalpaaaapp	222	1707	0	0		0	0	0	0	0
361	1	356	185	-1	173	94	16.7	32	ABarpppppp	318	215	0	0		0	0	0	0	0
362	1	173	305	-1	529	260	7.5	29	ABarapaapa	103	0	0	0		0	0	0	0	0
363	1	254	126	-1	242	388	16.1	28	ABplappaaa	281	-272	0	0		0	0	0	0	0
364	1	435	235	-1	273	211	7.4	31	Z2	284	644	0	0		0	0	0	0	0
365	1	259	455	-1	474	344	6.4	24	ABalpapappa	201	335	0	0		0	0	0	0	0
366	1	225	309	-1	288	414	19.6	35	ABplaapppp	315	-1066	0	0		0	0	0	0	0
367	1	78	222	-1	178	127	5.3	28	ABprappppp	272	-750	0	0		0	0	0	0	0
368	1	328	310	-1	468	200	17.5	28	ABprpaapaa	268	182	0	0		0	0	0	0	0
369	1	382	453	-1	406	209	21.1	22	MSpppppa	182	-181	0	0		0	0	0	0	0
370	1	59	415	-1	281	415	10.6	32	ABplppappa	106	0	0	0		0	0	0	0	0
371	1	84	124	-1	318	135	13.6	30	Cppaaa	-79	0	0	0		0	0	0	0	0
372	1	48	24	-1	601	375	15.6	28	ABalapaaaa	-327	0	0	0		0	0	0	0	0
373	1	303	460	-1	243	118	5.4	25	ABprpppapaa	208	741	0	0		0	0	0	0	0
374	1	436	193	-1	370	313	22.5	29	ABarppaaaa	262	-680	0	0		0	0	0	0	0
375	1	425	384	-1	421	210	11.6	28	MSpppaaa	282	-329	0	0		0	0	0	0	0
376	1	405	68	-1	412	356	5.5	28	ABalpappapp	240	0	0	0		0	0	0	0	0
377	1	398	240	-1	403	128	9.3	26	ABprpapapap	186	-545	0	0		0	0	0	0	0
378	1	129	192	-1	532	339	19.7	25	MSaaaapaa	208	-1175	0	0		0	0	0	0	0
379	1	44	297	-1	428	107	14.9	22	Nuc155_15_425_106	94	0	0	0		0	0	0	0	0
380	1	137	378	-1	130	328	7.6	28	ABplappppp	350	0	0	0		0	0	0	0	0
381	1	280	129	-1	437	210	17.7	26	MSppppap	169	0	0	0		0	0	0	0	0
382	1	387	291	-1	190	170	11.3	35	Eprpa	347	1315	0	0		0	0	0	0	0
383	1	424	370	-1	574	286	22.1	24	ABalapppap	197	396	0	0		0	0	0	0	0
384	1	257	107	-1	358	137	7.0	24	ABprpapappp	198	547	0	0		0	0	0	0	0
385	1	224	280	-1	517	365	24.6	30	ABplaaaaaa	287	1278	0	0		0	0	0	0	0
386	1	105	342	-1	567	441	13.7	28	ABalpppaaaa	112	0	0	0		0	0	0	0	0
387	1	302	172	-1	423	460	15.4	25	ABplpaapapp	200	-9	0	0		0	0	0	0	0
388	1	18	213	-1	522	302	4.4	24	ABalpaaappa	190	-543	0	0		0	0	0	0	0
389	1	163	351	-1	241	359	5.9	25	ABplppppaap	388	0	0	0		0	0	0	0	0
390	1	221	225	-1	412	171	17.0	29	Dpaa	269	-565	0	0		0	0	0	0	0
391	1	223	21	-1	537	401	18.5	27	ABalapappa	219	-171	0	0		0	0	0	0	0
392	1	286	73	-1	314	72	10.6	29	ABprppapppa	262	-280	0	0		0	0	0	0	0
393	1	34	379	-1	383	404	8.3	27	ABplpapapaa	205	175	0	0		0	0	0	0	0
394	1	367	391	-1	510	238	18.4	27	MSppappa	193	2174	0	0		0	0	0	0	0
395	1	432	430	-1	403	267	23.7	27	ABarpaapppa	-103	0	0	0		0	0	0	0	0
396	1	46	12	-1	503	169	23.4	32	ABarpappap	255	1430	0	0		0	0	0	0	0
397	1	227	368	-1	265	335	14.4	30	Capaaa	295	-259	0	0		0	0	0	0	0
398	1	378	307	-1	466	367	24.3	28	ABplaaaaapp	489	0	0	0		0	0	0	0	0
399	1	210	328	-1	505	431	18.6	25	ABalpppaapd	220	60	0	0		0	0	0	0	0
400	1	428	140	-1	290	382	6.0	24	ABplpapappp	194	128	0	0		0	0	0	0	0
401	1	165	375	-1	354	162	24.0	32	ABarpppapaa	329	-282	0	0		0	0	0	0	0
402	1	27	442	-1	634	253	14.4	31	ABalaappppa	333	0	0	0		0	0	0	0	0
403	1	61	48	-1	492	318	19.9	26	MSaaaapap	259	-398	0	0		0	0	0	0	0
404	1	375	238	-1	238	146	4.5	25	ABprpppapap	211	650	0	0		0	0	0	0	0
405	1	426	200	-1	297	140	7.6	30	ABprpppppa	253	640	0	0		0	0	0	0	0
406	1	236	120	-1	535	334	23.9	28	ABarpaaaaal	279	-65	0	0		0	0	0	0	0
407	1	364	97	-1	511	217	4.9	25	ABarapapapa	200	0	0	0		0	0	0	0	0
408	1	154	407	-1	497	399	16.5	27	ABalppppaad	217	199	0	0		0	0	0	0	0
409	1	42	401	-1	394	353	9.8	27	MSapaapp	70	0	0	0		0	0	0	0	0
410	1	320	70	-1	602	354	19.4	28	ABalapapapa	278	-3	0	0		0	0	0	0	0
411	1	192	91	-1	456	366	11.5	28	MSapapaa	254	0	0	0		0	0	0	0	0
412	1	267	63	-1	146	290	11.1	30	Capppa	308	814	0	0		0	0	0	0	0
413	1	205	406	-1	105	156	14.7	33	Cpapaa	318	-1009	0	0		0	0	0	0	0
414	1	322	317	-1	521	367	5.3	25	ABalpapaaap	184	-1137	0	0		0	0	0	0	0
415	1	411	418	-1	472	211	13.4	29	MSppapap	270	314	0	0		0	0	0	0	0
416	1	93	347	-1	109	202	6.6	31	Cpppaa	305	-612	0	0		0	0	0	0	0
417	1	7	216	-1	423	292	9.5	26	ABaraapappp	59	0	0	0		0	0	0	0	0
418	1	277	369	-1	274	336	5.4	31	ABplpapppp	257	1015	0	0		0	0	0	0	0
419	1	88	365	-1	502	454	15.8	27	ABalpppapav	262	0	0	0		0	0	0	0	0
420	1	376	433	-1	486	349	11.2	24	MSapaapa	200	286	0	0		0	0	0	0	0
421	1	330	144	-1	299	237	21.5	29	ABarppaapp	293	-379	0	0		0	0	0	0	0
422	1	423	221	-1	479	218	3.9	22	ABarapapapp	202	0	0	0		0	0	0	0	0
423	1	22	39	-1	571	210	7.4	24	ABaraaapppp	174	54	0	0		0	0	0	0	0
424	1	341	186	-1	320	410	8.0	25	ABplpapappa	207	-477	0	0		0	0	0	0	0
425	1	306	441	-1	353	340	23.6	30	ABplapaaaap	48	0	0	0		0	0	0	0	0
426	1	16	67	-1	620	306	9.7	29	ABaraaaapa	245	174	0	0		0	0	0	0	0
427	1	76	292	-1	564	344	12.9	28	ABalpaapaap	-5	0	0	0		0	0	0	0	0
428	1	264	106	-1	232	174	3.9	23	ABprppppppp	216	218	0	0		0	0	0	0	0
429	1	179	449	-1	363	175	17.8	32	Dpap	300	520	0	0		0	0	0	0	0
430	1	195	76	-1	576	341	23.7	30	ABarpaaaaar	305	1071	0	0		0	0	0	0	0
431	1	377	58	-1	479	387	12.6	26	ABplpaapaaa	260	784	0	0		0	0	0	0	0
432	1	98	230	-1	390	298	14.7	26	MSaaappp	229	-37	0	0		0	0	0	0	0
433	1	85	219	-1	526	329	4.4	25	ABalpaaapap	200	978	0	0		0	0	0	0	0
434	1	212	114	-1	455	441	14.3	33	ABplpaaapa	323	-836	0	0		0	0	0	0	0
435	1	58	340	-1	349	296	5.5	30	MSaapapp	302	319	0	0		0	0	0	0	0
436	1	9	380	-1	130	287	5.4	31	Cppppp	265	98	0	0		0	0	0	0	0
437	1	154	72	-1	527	400	14.4	26	ABalppppaav	239	-200	0	0		0	0	0	0	0
438	1	393	43	-1	306	346	20.6	31	ABplapaaap	246	1152	0	0		0	0	0	0	0
439	1	297	203	-1	335	116	5.9	25	ABprppppaaa	200	-163	0	0		0	0	0	0	0
440	1	394	438	-1	434	447	11.4	31	ABplpaaappa	496	0	0	0		0	0	0	0	0
441	1	148	355	-1	421	437	8.2	24	ABalppapppp	228	-952	0	0		0	0	0	0	0
442	1	171	87	-1	468	372	15.3	26	ABalpppppaa	256	323	0	0		0	0	0	0	0
443	1	446	318	-1	532	391	20.9	24	ABalapapppp	289	0	0	0		0	0	0	0	0
444	1	315	176	-1	173	166	25.3	34	Cpaapa	327	347	0	0		0	0	0	0	0
445	1	136	412	-1	332	145	5.7	25	ABprpappppa	33	0	0	0		0	0	0	0	0
446	1	415	419	-1	422	173	11.1	23	MSpppapp	167	0	0	0		0	0	0	0	0
447	1	226	456	-1	589	170	12.1	23	Nuc154_14_617_194	310	0	0	0		0	0	0	0	0
448	1	169	450	-1	563	244	15.1	24	MSppaaap	-6	0	0	0		0	0	0	0	0
449	1	322	283	-1	556	390	7.3	25	ABalpapaaaa	97	0	0	0		0	0	0	0	0
450	1	418	327	-1	228	391	8.4	32	ABplpppaaa	368	0	0	0		0	0	0	0	0
451	1	448	146	-1	451	200	10.4	23	MSppaapp	-193	0	0	0		0	0	0	0	0
452	1	333	300	-1	568	226	19.6	26	ABpraapappa	77	0	0	0		0	0	0	0	0
453	1	139	187	-1	468	436	16.6	28	ABalpppapad	111	0	0	0		0	0	0	0	0
454	1	443	388	-1	626	235	21.0	22	Nuc121_20_611_255p	171	0	0	0		0	0	0	0	0
455	1	365	422	-1	430	176	23.6	28	ABarpapppp	84	0	0	0		0	0	0	0	0
456	1	184	437	-1	501	390	18.6	27	ABalppppapa	277	-461	0	0		0	0	0	0	0
