# Supplementary material for: The AP-2 Transcription Factor APTF-2 Is Required for Neuroblast and Epidermal Morphogenesis in Caenorhabditis elegans Embryogenesis
Source: PLoS Genet. 2016 May 13;12(5):e1006048. doi: 10.1371/journal.pgen.1006048 (PMC4866721; doi:10.1371/journal.pgen.1006048)
Supplement: S6 Text — (ZIP) [file pgen.1006048.s034.zip › nuclei/t166-nuclei]

1	1	24	370	-1	528	269	13.8	27	ABaraappapa	229	137	0	0		0	0	0	0	0
2	1	339	409	-1	96	202	12.3	33	Cpappd	334	260	0	0		0	0	0	0	0
3	1	173	150	-1	147	363	11.2	28	ABplappppa	282	677	0	0		0	0	0	0	0
4	1	345	121	-1	335	290	22.5	30	ABarppaaap	77	0	0	0		0	0	0	0	0
5	1	278	146	-1	528	258	10.7	27	ABaraaapapp	246	-553	0	0		0	0	0	0	0
6	1	81	115	-1	283	90	7.4	29	ABprpppaaa	-76	0	0	0		0	0	0	0	0
7	1	37	60	-1	428	246	4.7	26	MSpapaaaa	237	25	0	0		0	0	0	0	0
8	1	324	441	-1	207	124	7.4	28	ABprapppap	62	0	0	0		0	0	0	0	0
9	1	59	231	-1	515	221	10.1	28	MSppapaa	187	1227	0	0		0	0	0	0	0
10	1	202	152	412	623	295	18.5	34	ABalapppaa	337	325	0	0		0	0	0	0	0
11	1	332	132	-1	152	172	7.5	34	Eprpp	349	0	0	0		0	0	0	0	0
12	1	396	259	-1	504	165	23.4	31	ABarpappap	259	1420	0	0		0	0	0	0	0
13	1	76	92	-1	551	316	19.4	29	MSaaaaapp	247	528	0	0		0	0	0	0	0
14	1	268	19	-1	519	430	7.4	29	ABalppapaa	270	-436	0	0		0	0	0	0	0
15	1	152	457	-1	513	386	6.0	26	ABalpapaapa	200	540	0	0		0	0	0	0	0
16	1	178	160	-1	261	202	10.5	32	Earpp	322	183	0	0		0	0	0	0	0
17	1	127	95	-1	570	277	6.3	27	ABaraaaaap	61	0	0	0		0	0	0	0	0
18	1	34	189	-1	606	279	5.4	30	ABaraaappa	215	0	0	0		0	0	0	0	0
19	1	119	130	-1	409	243	8.0	27	MSpapaapa	131	0	0	0		0	0	0	0	0
20	1	62	414	-1	529	192	17.5	31	ABpraaappa	307	659	0	0		0	0	0	0	0
21	1	391	94	-1	538	405	18.3	27	ABalapappa	235	145	0	0		0	0	0	0	0
22	1	44	120	-1	213	381	21.1	30	ABplapappa	277	1020	0	0		0	0	0	0	0
23	1	337	127	-1	385	416	14.7	26	ABplppaaaaa	360	0	0	0		0	0	0	0	0
24	1	372	90	-1	607	373	15.4	28	ABalapaaaa	49	0	0	0		0	0	0	0	0
25	1	316	185	-1	521	364	21.8	26	ABplaaaaapa	249	186	0	0		0	0	0	0	0
26	1	331	290	-1	205	323	8.4	31	Capppp	-179	0	0	0		0	0	0	0	0
27	1	261	292	-1	564	308	16.8	30	MSaaaaapa	295	-275	0	0		0	0	0	0	0
28	1	168	182	-1	255	398	19.4	30	ABplapaapp	-175	0	0	0		0	0	0	0	0
29	1	14	295	-1	330	217	4.2	29	MSpappaa	274	918	0	0		0	0	0	0	0
30	1	183	168	-1	294	136	10.8	30	Cppaap	299	604	0	0		0	0	0	0	0
31	1	323	1	-1	353	297	19.3	30	MSappppa	301	253	0	0		0	0	0	0	0
32	1	321	348	-1	250	319	7.5	32	ABplpppppa	337	0	0	0		0	0	0	0	0
33	1	227	338	-1	410	263	21.4	31	ABarpaappa	300	618	0	0		0	0	0	0	0
34	1	263	296	-1	578	173	7.7	25	ABarapppapa	136	0	0	0		0	0	0	0	0
35	1	101	186	-1	303	319	18.4	31	Daap	317	-319	0	0		0	0	0	0	0
36	1	216	164	-1	449	418	15.4	25	ABplpaapaap	216	140	0	0		0	0	0	0	0
37	1	220	36	-1	588	337	7.3	28	ABaraaaaaa	294	0	0	0		0	0	0	0	0
38	1	89	163	-1	474	260	14.3	29	MSpaapaa	180	0	0	0		0	0	0	0	0
39	1	423	257	-1	570	210	7.4	24	ABaraaapppp	368	0	0	0		0	0	0	0	0
40	1	354	347	-1	418	386	12.9	27	MSapapap	276	46	0	0		0	0	0	0	0
41	1	223	22	-1	475	226	8.1	31	ABarapappa	305	-253	0	0		0	0	0	0	0
42	1	40	106	-1	386	173	12.9	27	MSpppaap	224	550	0	0		0	0	0	0	0
43	1	438	229	-1	311	347	20.7	31	ABplapaaap	398	0	0	0		0	0	0	0	0
44	1	238	148	-1	639	293	10.8	30	ABalaaaarr	278	-1070	0	0		0	0	0	0	0
45	1	151	172	-1	588	325	10.4	24	ABalpaapaaa	282	0	0	0		0	0	0	0	0
46	1	83	153	-1	480	104	16.0	28	ABprpaapppp	-2	0	0	0		0	0	0	0	0
47	1	32	387	-1	447	301	4.0	27	ABalpappppa	275	1078	0	0		0	0	0	0	0
48	1	403	416	-1	490	321	19.4	26	MSaaaapap	235	-391	0	0		0	0	0	0	0
49	1	57	315	-1	305	73	17.6	29	ABprappaaa	268	251	0	0		0	0	0	0	0
50	1	147	328	-1	597	189	8.1	31	ABarapppaa	118	0	0	0		0	0	0	0	0
51	1	224	157	-1	453	338	14.3	27	MSaaapapa	257	-58	0	0		0	0	0	0	0
52	1	121	13	-1	495	268	5.4	25	ABarapaappa	250	-870	0	0		0	0	0	0	0
53	1	131	376	-1	439	257	8.3	30	ABaraapppp	324	0	0	0		0	0	0	0	0
54	1	84	96	-1	636	215	11.3	33	ABalaappap	-55	0	0	0		0	0	0	0	0
55	1	170	181	-1	364	286	8.4	30	MSaapapa	78	0	0	0		0	0	0	0	0
56	1	260	65	-1	424	206	5.6	27	ABarapapppp	11	0	0	0		0	0	0	0	0
57	1	222	191	-1	348	81	10.6	29	ABprppappa	284	-205	0	0		0	0	0	0	0
58	1	431	210	-1	483	391	12.1	25	ABplpaapaaa	207	250	0	0		0	0	0	0	0
59	1	312	289	-1	496	257	10.5	26	ABaraapppaa	107	0	0	0		0	0	0	0	0
60	1	96	383	-1	295	281	6.2	31	Z3	224	109	0	0		0	0	0	0	0
61	1	136	378	-1	404	410	17.6	26	ABplpaappaa	239	432	0	0		0	0	0	0	0
62	1	75	9	-1	418	138	5.1	25	ABprpappapa	238	1119	0	0		0	0	0	0	0
63	1	412	98	-1	147	288	11.0	30	Capppa	276	0	0	0		0	0	0	0	0
64	1	314	399	-1	530	222	25.0	29	ABarpapaapp	410	0	0	0		0	0	0	0	0
65	1	243	140	-1	460	223	5.4	28	ABarapapppa	268	153	0	0		0	0	0	0	0
66	1	42	119	-1	457	213	23.4	32	ABarpapapp	310	53	0	0		0	0	0	0	0
67	1	426	25	-1	615	302	9.6	30	ABaraaaapa	256	491	0	0		0	0	0	0	0
68	1	376	313	-1	412	356	5.2	28	ABalpappapp	240	-67	0	0		0	0	0	0	0
69	1	155	404	-1	621	226	6.3	35	ABalaapaap	41	0	0	0		0	0	0	0	0
70	1	410	227	-1	600	352	19.5	28	ABalapapapa	257	642	0	0		0	0	0	0	0
71	1	10	208	-1	383	316	6.6	26	MSaapaaap	69	0	0	0		0	0	0	0	0
72	1	437	136	-1	529	402	13.9	25	ABalppppaav	227	-500	0	0		0	0	0	0	0
73	1	392	330	-1	313	74	10.7	28	ABprppapppa	-30	0	0	0		0	0	0	0	0
74	1	249	256	-1	225	68	16.4	30	ABprapapap	279	585	0	0		0	0	0	0	0
75	1	257	238	-1	510	454	13.4	31	ABalpppaaap	300	639	0	0		0	0	0	0	0
76	1	430	133	-1	574	338	23.0	31	ABarpaaaaar	312	479	0	0		0	0	0	0	0
77	1	299	294	-1	215	376	6.5	26	ABplppppapa	233	-149	0	0		0	0	0	0	0
78	1	134	113	-1	221	105	23.0	35	ABarpppppa	338	1914	0	0		0	0	0	0	0
79	1	50	170	-1	600	359	6.4	25	ABalpaaaaaa	211	-265	0	0		0	0	0	0	0
80	1	270	104	-1	573	304	7.8	25	ABaraaapaap	215	0	0	0		0	0	0	0	0
81	1	133	408	-1	360	284	10.7	29	MSaapaapp	286	-519	0	0		0	0	0	0	0
82	1	353	141	-1	199	201	14.1	33	Eprap	333	308	0	0		0	0	0	0	0
83	1	1	43	-1	617	187	14.1	31	ABalaapapp	249	-719	0	0		0	0	0	0	0
84	1	195	234	-1	240	160	7.6	32	Cppapp	318	400	0	0		0	0	0	0	0
85	1	211	77	-1	595	249	7.7	24	ABaraaapppa	353	0	0	0		0	0	0	0	0
86	1	27	262	-1	393	356	17.0	29	MSapppaa	267	-506	0	0		0	0	0	0	0
87	1	442	66	-1	465	376	15.0	26	ABalpppppaa	395	0	0	0		0	0	0	0	0
88	1	237	33	-1	495	162	18.3	25	ABprpaappaa	213	455	0	0		0	0	0	0	0
89	1	172	276	-1	598	334	13.5	30	MSaaaaaar	117	0	0	0		0	0	0	0	0
90	1	225	62	-1	448	145	10.0	29	ABprpapaap	209	413	0	0		0	0	0	0	0
91	1	411	321	-1	454	367	11.3	29	MSapapaa	-68	0	0	0		0	0	0	0	0
92	1	203	50	443	522	191	12.3	31	ABprpaaaaaa	-219	0	0	0		0	0	0	0	0
93	1	68	154	193	226	287	19.4	30	Dapp	255	1068	0	0		0	0	0	0	0
94	1	45	371	-1	448	259	24.5	35	ABarpaapap	351	218	0	0		0	0	0	0	0
95	1	309	271	-1	528	161	20.5	29	ABpraaappp	-29	0	0	0		0	0	0	0	0
96	1	94	393	-1	290	168	18.6	35	Dppp	340	-232	0	0		0	0	0	0	0
97	1	407	85	-1	511	213	5.3	24	ABarapapapa	211	0	0	0		0	0	0	0	0
98	1	85	131	-1	366	140	12.4	31	MSpapppa	157	0	0	0		0	0	0	0	0
99	1	64	27	-1	508	127	19.6	27	ABpraappaa	252	1125	0	0		0	0	0	0	0
100	1	311	402	-1	397	142	23.8	30	ABarpppaaa	301	221	0	0		0	0	0	0	0
101	1	29	8	-1	394	446	9.8	26	ABplpaaaapa	268	-443	0	0		0	0	0	0	0
102	1	91	390	427	428	104	11.3	30	ABarappapp	130	0	0	0		0	0	0	0	0
103	1	306	169	-1	265	119	4.7	26	ABprppppap	236	-403	0	0		0	0	0	0	0
104	1	61	69	-1	370	387	4.9	34	Nuc148_5_371_357p	326	-485	0	0		0	0	0	0	0
105	1	228	14	166	313	429	13.8	29	ABplppapaa	121	0	0	0		0	0	0	0	0
106	1	428	447	-1	225	173	3.9	25	ABprppppppp	252	128	0	0		0	0	0	0	0
107	1	384	142	-1	358	139	6.8	26	ABprpapappp	212	250	0	0		0	0	0	0	0
108	1	103	123	-1	359	246	6.4	28	MSpapapa	-37	0	0	0		0	0	0	0	0
109	1	22	158	-1	406	162	7.0	32	ABprpapppa	319	-26	0	0		0	0	0	0	0
110	1	12	183	-1	558	269	9.9	28	ABaraaapapa	177	0	0	0		0	0	0	0	0
111	1	185	192	-1	562	368	20.6	27	ABalapapapp	230	703	0	0		0	0	0	0	0
112	1	206	102	-1	164	332	12.1	28	ABplapppaa	271	224	0	0		0	0	0	0	0
113	1	138	363	-1	256	128	12.1	29	Cppapa	287	300	0	0		0	0	0	0	0
114	1	434	184	-1	449	443	13.4	33	ABplpaaapa	295	507	0	0		0	0	0	0	0
115	1	194	47	-1	192	357	5.6	25	ABplpppapaa	227	646	0	0		0	0	0	0	0
116	1	233	442	-1	467	142	5.8	27	ABarappapap	219	337	0	0		0	0	0	0	0
117	1	336	108	-1	425	449	18.8	28	ABplpaapapa	205	395	0	0		0	0	0	0	0
118	1	123	91	-1	153	308	4.5	26	ABplppppppp	47	0	0	0		0	0	0	0	0
119	1	301	72	-1	471	428	21.4	32	ABplaapapa	313	-208	0	0		0	0	0	0	0
120	1	406	456	-1	534	331	24.1	24	ABarpaaaaal	219	86	0	0		0	0	0	0	0
121	1	350	332	-1	537	348	15.8	29	MSaaapaaa	292	438	0	0		0	0	0	0	0
122	1	3	41	-1	575	194	13.9	28	ABpraaaaaa	95	0	0	0		0	0	0	0	0
123	1	290	52	-1	541	209	14.8	30	ABpraaapaa	-181	0	0	0		0	0	0	0	0
124	1	371	241	-1	320	136	13.5	31	Cppaaa	272	0	0	0		0	0	0	0	0
125	1	297	76	-1	616	401	11.5	29	ABalaaaala	256	-381	0	0		0	0	0	0	0
126	1	363	63	-1	241	389	16.1	29	ABplappaaa	275	266	0	0		0	0	0	0	0
127	1	128	335	-1	267	379	7.2	24	ABplppppaaa	186	440	0	0		0	0	0	0	0
128	1	100	174	-1	618	372	8.1	26	ABalpaappaa	254	-281	0	0		0	0	0	0	0
129	1	381	83	-1	437	207	18.3	28	MSppppap	247	-135	0	0		0	0	0	0	0
130	1	239	67	-1	358	335	4.6	24	MSaappaa	222	26	0	0		0	0	0	0	0
131	1	8	386	-1	388	323	14.8	24	MSaaappa	376	0	0	0		0	0	0	0	0
132	1	102	200	-1	549	339	9.3	28	ABalpaapapa	527	0	0	0		0	0	0	0	0
133	1	99	356	-1	434	349	6.4	26	ABalpapappp	232	419	0	0		0	0	0	0	0
134	1	135	277	-1	644	262	17.7	28	Nuc121_20_611_255a	226	623	0	0		0	0	0	0	0
135	1	189	206	-1	417	418	21.5	30	ABalppppppp	304	-166	0	0		0	0	0	0	0
136	1	326	39	-1	341	414	11.2	30	ABplppaapa	321	0	0	0		0	0	0	0	0
137	1	356	103	-1	416	279	15.6	28	MSpaaappp	287	320	0	0		0	0	0	0	0
138	1	275	217	-1	645	336	13.3	29	ABalaaapar	469	0	0	0		0	0	0	0	0
139	1	164	439	-1	560	441	10.7	24	Nuc150_13_550_424	201	1531	0	0		0	0	0	0	0
140	1	400	419	-1	296	379	6.1	24	ABplpapappp	231	166	0	0		0	0	0	0	0
141	1	217	274	-1	234	129	18.6	31	ABprappapa	-207	0	0	0		0	0	0	0	0
142	1	26	385	411	454	174	7.5	29	ABprpapaaa	464	0	0	0		0	0	0	0	0
143	1	38	165	-1	146	365	15.2	30	ABplappapa	289	-120	0	0		0	0	0	0	0
144	1	421	258	-1	301	236	21.8	30	ABarppaapp	258	-492	0	0		0	0	0	0	0
145	1	63	38	-1	433	263	12.2	31	MSpaapap	221	166	0	0		0	0	0	0	0
146	1	451	21	-1	447	207	10.9	24	MSppaapp	236	326	0	0		0	0	0	0	0
147	1	87	432	-1	300	155	24.4	36	ABarpppapp	304	246	0	0		0	0	0	0	0
148	1	160	135	-1	423	319	7.5	26	MSaapaaaa	-6	0	0	0		0	0	0	0	0
149	1	137	56	134	362	431	21.1	30	ABplaappap	9	0	0	0		0	0	0	0	0
150	1	205	451	-1	316	284	9.6	30	Ealpa	290	-68	0	0		0	0	0	0	0
151	1	335	219	-1	218	332	15.7	31	Cappaa	311	983	0	0		0	0	0	0	0
152	1	110	143	-1	447	290	18.4	33	MSpaaapa	199	0	0	0		0	0	0	0	0
153	1	333	403	-1	273	249	10.3	35	Ealpp	350	288	0	0		0	0	0	0	0
154	1	273	64	-1	393	443	18.8	27	ABplaappaa	269	-203	0	0		0	0	0	0	0
155	1	148	285	-1	536	196	6.8	28	ABarappaaa	66	0	0	0		0	0	0	0	0
156	1	144	316	-1	606	282	23.8	34	ABpraapaaa	-1	0	0	0		0	0	0	0	0
157	1	295	161	-1	417	433	14.7	24	ABplpaapppa	83	0	0	0		0	0	0	0	0
158	1	16	235	-1	609	399	18.5	33	ABalapaaapa	117	0	0	0		0	0	0	0	0
159	1	36	331	-1	386	370	23.9	31	Nuc147_26_416_371	267	210	0	0		0	0	0	0	0
160	1	179	299	-1	353	220	16.3	27	Nuc152_16_399_208	267	-939	0	0		0	0	0	0	0
161	1	118	361	-1	203	93	7.5	27	ABprappppa	268	-935	0	0		0	0	0	0	0
162	1	132	29	-1	394	256	4.2	27	MSpapaaap	-125	0	0	0		0	0	0	0	0
163	1	39	280	-1	440	128	14.3	26	ABprppaaaap	196	1053	0	0		0	0	0	0	0
164	1	274	357	-1	472	178	23.7	28	ABarpapppap	279	311	0	0		0	0	0	0	0
165	1	106	314	-1	291	100	23.2	38	ABarppppa	384	735	0	0		0	0	0	0	0
166	1	232	350	-1	502	176	15.6	30	ABpraaapap	250	894	0	0		0	0	0	0	0
167	1	358	251	-1	464	103	12.7	26	ABprpaaaapp	-13	0	0	0		0	0	0	0	0
168	1	70	18	-1	384	212	6.6	30	MSpapapp	387	0	0	0		0	0	0	0	0
169	1	117	75	-1	320	168	8.5	35	MSpapppp	272	-1209	0	0		0	0	0	0	0
170	1	352	71	-1	551	272	15.2	25	ABaraappaap	153	0	0	0		0	0	0	0	0
171	1	256	278	-1	418	373	17.5	28	ABalppppppa	47	0	0	0		0	0	0	0	0
172	1	387	74	-1	422	461	15.4	26	ABplpaapapp	55	0	0	0		0	0	0	0	0
173	1	221	303	-1	506	271	23.5	31	ABarpaapaap	304	22	0	0		0	0	0	0	0
174	1	186	225	-1	434	389	15.5	26	ABalpppppap	266	5	0	0		0	0	0	0	0
175	1	72	377	-1	480	191	11.2	23	MSppaapa	232	131	0	0		0	0	0	0	0
176	1	444	436	-1	176	164	24.6	33	Cpaapa	285	341	0	0		0	0	0	0	0
177	1	237	458	-1	462	163	19.6	27	ABprpaappap	-167	0	0	0		0	0	0	0	0
178	1	177	359	-1	244	293	23.4	32	ABarppapap	328	-1403	0	0		0	0	0	0	0
179	1	146	304	-1	421	176	4.2	26	ABprpappaap	26	0	0	0		0	0	0	0	0
180	1	159	17	-1	345	446	12.7	25	ABplpaaaapp	230	1145	0	0		0	0	0	0	0
181	1	143	301	-1	647	291	14.1	29	ABalaaappl	264	-677	0	0		0	0	0	0	0
182	1	319	87	-1	637	382	13.6	29	ABalaaapal	60	0	0	0		0	0	0	0	0
183	1	17	147	-1	498	292	8.4	25	ABaraapapaa	234	-248	0	0		0	0	0	0	0
184	1	88	323	-1	555	182	10.4	27	ABarappppap	185	365	0	0		0	0	0	0	0
185	1	361	124	-1	176	94	17.1	31	ABarpppppp	301	246	0	0		0	0	0	0	0
186	1	424	422	-1	321	412	8.0	25	ABplpapappa	155	0	0	0		0	0	0	0	0
187	1	453	23	-1	467	447	15.8	27	ABalpppapad	274	1478	0	0		0	0	0	0	0
188	1	33	249	-1	479	424	19.1	23	ABalpppappa	209	180	0	0		0	0	0	0	0
189	1	136	68	-1	382	388	20.3	26	ABplpaappap	218	-523	0	0		0	0	0	0	0
190	1	184	54	-1	556	246	6.1	26	ABarapaaaa	237	0	0	0		0	0	0	0	0
191	1	98	198	-1	606	223	14.4	30	ABalaapppa	370	0	0	0		0	0	0	0	0
192	1	378	137	-1	532	339	19.5	26	MSaaaapaa	260	-285	0	0		0	0	0	0	0
193	1	374	346	-1	373	312	22.5	28	ABarppaaaa	263	1125	0	0		0	0	0	0	0
194	1	197	126	-1	527	297	16.7	26	MSpaaaapa	170	0	0	0		0	0	0	0	0
195	1	19	49	-1	356	420	15.5	28	ABplppaaaap	274	103	0	0		0	0	0	0	0
196	1	112	15	-1	447	370	7.7	28	ABalpapapap	224	276	0	0		0	0	0	0	0
197	1	140	449	-1	457	269	5.9	24	ABarapaappp	311	0	0	0		0	0	0	0	0
198	1	283	302	-1	474	123	9.2	25	ABprpaaaapa	233	-559	0	0		0	0	0	0	0
199	1	284	7	-1	548	219	5.2	27	ABarapaaap	248	1271	0	0		0	0	0	0	0
200	1	405	379	-1	293	138	7.6	31	ABprpppppa	7	0	0	0		0	0	0	0	0
201	1	4	471	-1	383	251	15.1	26	Nuc152_16_406_252	192	663	0	0		0	0	0	0	0
202	1	262	398	-1	464	320	6.8	27	ABalpapppa	272	-838	0	0		0	0	0	0	0
203	1	439	420	-1	337	118	5.3	27	ABprppppaaa	89	0	0	0		0	0	0	0	0
204	1	240	452	-1	175	293	14.6	31	Cappap	289	884	0	0		0	0	0	0	0
205	1	86	267	-1	456	290	15.6	28	MSpaaappa	416	0	0	0		0	0	0	0	0
206	1	153	325	-1	512	150	6.6	25	ABarappapaa	211	2034	0	0		0	0	0	0	0
207	1	307	368	-1	558	434	19.4	27	ABalapaappp	220	-45	0	0		0	0	0	0	0
208	1	46	360	-1	375	330	19.0	28	MSapppap	283	474	0	0		0	0	0	0	0
209	1	342	336	-1	514	320	12.5	28	ABaraapaapp	261	774	0	0		0	0	0	0	0
210	1	180	326	-1	461	323	23.8	31	ABplaaaapap	311	65	0	0		0	0	0	0	0
211	1	67	218	-1	236	180	23.6	35	Cpaaap	354	-791	0	0		0	0	0	0	0
212	1	308	101	-1	370	335	11.6	27	MSappaaa	215	-255	0	0		0	0	0	0	0
213	1	388	318	-1	521	301	4.3	24	ABalpaaappa	218	-233	0	0		0	0	0	0	0
214	1	294	243	-1	522	130	16.5	30	ABprpaapap	97	0	0	0		0	0	0	0	0
215	1	5	254	-1	127	252	17.6	36	Caapa	353	215	0	0		0	0	0	0	0
216	1	417	40	-1	425	293	9.2	26	ABaraapappp	40	0	0	0		0	0	0	0	0
217	1	15	312	-1	565	158	16.9	31	ABpraaaapp	304	0	0	0		0	0	0	0	0
218	1	125	162	-1	155	131	22.5	35	Cpaapp	355	205	0	0		0	0	0	0	0
219	1	433	223	-1	521	329	4.3	25	ABalpaaapap	199	1603	0	0		0	0	0	0	0
220	1	199	82	-1	216	314	12.3	30	Capapa	297	486	0	0		0	0	0	0	0
221	1	422	322	-1	481	217	3.8	24	ABarapapapp	-327	0	0	0		0	0	0	0	0
222	1	367	252	-1	176	126	5.5	29	ABprappppp	290	1277	0	0		0	0	0	0	0
223	1	150	28	-1	462	301	10.8	26	ABaraapapap	267	1535	0	0		0	0	0	0	0
224	1	341	112	-1	164	327	8.9	29	ABplapppap	53	0	0	0		0	0	0	0	0
225	1	390	358	-1	412	169	17.1	30	Dpaa	304	492	0	0		0	0	0	0	0
226	1	253	305	-1	412	324	13.4	26	MSaaapapp	221	-145	0	0		0	0	0	0	0
227	1	126	97	-1	501	261	13.7	27	ABaraappapp	215	163	0	0		0	0	0	0	0
228	1	2	89	-1	594	194	18.7	30	ABpraaaaap	260	470	0	0		0	0	0	0	0
229	1	111	35	-1	566	206	17.5	28	ABpraapapa	262	0	0	0		0	0	0	0	0
230	1	432	44	-1	388	299	15.0	25	MSaaappp	221	0	0	0		0	0	0	0	0
231	1	157	407	-1	104	323	13.4	30	ABplappapp	156	0	0	0		0	0	0	0	0
232	1	129	105	-1	449	333	10.7	24	ABaraapappa	224	2021	0	0		0	0	0	0	0
233	1	60	79	-1	625	348	10.2	29	ABalaaaarl	254	0	0	0		0	0	0	0	0
234	1	230	93	-1	536	402	9.8	25	ABalppappaa	197	182	0	0		0	0	0	0	0
235	1	364	329	-1	273	211	6.7	31	Z2	311	763	0	0		0	0	0	0	0
236	1	48	224	-1	387	452	13.3	28	ABplpaaappp	254	1806	0	0		0	0	0	0	0
237	1	208	319	-1	448	408	23.2	25	ABplaapappp	185	251	0	0		0	0	0	0	0
238	1	404	273	-1	237	147	4.5	25	ABprpppapap	257	635	0	0		0	0	0	0	0
239	1	171	450	-1	416	390	24.4	31	ABplaaapap	266	730	0	0		0	0	0	0	0
240	1	377	270	-1	398	131	9.1	26	ABprpapapap	187	710	0	0		0	0	0	0	0
241	1	328	190	-1	597	305	7.4	24	ABaraaapaaa	168	0	0	0		0	0	0	0	0
242	1	107	463	-1	338	217	23.7	33	ABarppaapa	333	17	0	0		0	0	0	0	0
243	1	176	30	-1	374	246	10.4	28	MSpapaapp	286	1191	0	0		0	0	0	0	0
244	1	74	327	-1	316	368	11.5	30	MSaapppa	175	0	0	0		0	0	0	0	0
245	1	142	461	-1	590	256	20.1	29	ABalappppa	279	121	0	0		0	0	0	0	0
246	1	115	248	-1	230	348	11.3	29	Capaap	290	495	0	0		0	0	0	0	0
247	1	251	88	-1	529	444	10.4	31	ABalppaaap	263	-775	0	0		0	0	0	0	0
248	1	11	196	-1	468	257	9.6	29	ABaraapppap	-143	0	0	0		0	0	0	0	0
249	1	234	129	-1	475	422	12.8	26	ABplpaaaaap	209	185	0	0		0	0	0	0	0
250	1	200	246	-1	517	174	9.1	26	ABarapppppa	425	0	0	0		0	0	0	0	0
251	1	114	343	-1	89	252	15.4	31	Caappd	358	0	0	0		0	0	0	0	0
252	1	73	122	-1	511	322	8.7	27	ABalpaapapp	266	-185	0	0		0	0	0	0	0
253	1	307	245	-1	574	404	16.8	26	ABalapaappa	-14	0	0	0		0	0	0	0	0
254	1	347	247	-1	568	271	24.4	31	ABarpapaaaa	253	491	0	0		0	0	0	0	0
255	1	56	297	-1	207	276	6.5	31	Capapp	299	296	0	0		0	0	0	0	0
256	1	248	100	-1	577	374	16.8	31	ABalapaapa	291	305	0	0		0	0	0	0	0
257	1	69	187	-1	232	401	11.3	34	ABplppappp	55	0	0	0		0	0	0	0	0
258	1	271	233	-1	457	388	18.7	28	ABalppppapp	212	1868	0	0		0	0	0	0	0
259	1	250	308	389	333	133	17.4	31	Dppa	176	0	0	0		0	0	0	0	0
260	1	156	58	-1	197	325	5.4	27	ABplpppapap	218	550	0	0		0	0	0	0	0
261	1	23	374	-1	584	414	11.4	31	ABalaaaalp	153	0	0	0		0	0	0	0	0
262	1	154	155	-1	328	73	14.3	33	ABprppapap	329	361	0	0		0	0	0	0	0
263	1	116	272	-1	305	357	15.5	28	Dapaa	22	0	0	0		0	0	0	0	0
264	1	122	111	-1	483	297	23.5	29	ABarpaaapa	-22	0	0	0		0	0	0	0	0
265	1	282	309	-1	599	297	11.9	25	ABaraapaaaa	253	0	0	0		0	0	0	0	0
266	1	139	86	-1	580	404	5.6	25	ABalpaappap	204	501	0	0		0	0	0	0	0
267	1	141	366	-1	462	371	4.2	27	ABalpappapa	252	645	0	0		0	0	0	0	0
268	1	204	281	-1	290	303	24.0	33	ABarppapaa	330	-156	0	0		0	0	0	0	0
269	1	90	45	-1	374	152	4.3	25	ABprpappapp	-152	0	0	0		0	0	0	0	0
270	1	289	242	-1	203	106	13.2	30	ABprapappp	294	433	0	0		0	0	0	0	0
271	1	207	470	-1	536	192	23.0	27	ABpraapappp	225	131	0	0		0	0	0	0	0
272	1	162	239	-1	490	282	16.5	28	MSpaaaapp	110	0	0	0		0	0	0	0	0
273	1	241	139	-1	637	257	10.7	30	ABalaaappr	354	0	0	0		0	0	0	0	0
274	1	109	232	-1	322	385	20.6	29	ABplapaapa	88	0	0	0		0	0	0	0	0
275	1	259	222	-1	453	173	16.1	29	MSppppaa	290	591	0	0		0	0	0	0	0
276	1	79	61	-1	562	212	22.7	31	ABpraapaapp	226	1035	0	0		0	0	0	0	0
277	1	198	307	-1	338	407	20.6	30	ABplaapppa	233	415	0	0		0	0	0	0	0
278	1	214	205	-1	348	105	8.3	31	ABprppaapp	212	694	0	0		0	0	0	0	0
279	1	53	375	-1	520	143	10.8	32	ABprpaaaaap	281	83	0	0		0	0	0	0	0
280	1	385	10	-1	518	364	24.6	30	ABplaaaaaa	373	0	0	0		0	0	0	0	0
281	1	315	384	-1	332	377	6.6	27	ABplpapppaa	197	-523	0	0		0	0	0	0	0
282	1	346	394	-1	551	377	10.7	28	MSapaaaa	231	26	0	0		0	0	0	0	0
283	1	449	151	-1	561	388	7.1	25	ABalpapaaaa	79	0	0	0		0	0	0	0	0
284	1	93	320	-1	508	282	19.4	31	MSpaaaaa	311	637	0	0		0	0	0	0	0
285	1	7	84	-1	605	246	17.2	31	ABalappap	49	0	0	0		0	0	0	0	0
286	1	6	6	-1	622	208	17.5	29	ABalaappppp	224	287	0	0		0	0	0	0	0
287	1	169	240	-1	490	144	15.2	25	ABprpaapppa	198	-237	0	0		0	0	0	0	0
288	1	286	116	-1	347	69	17.0	29	ABprapaapp	-35	0	0	0		0	0	0	0	0
289	1	242	214	-1	445	412	9.0	25	ABalppapppa	249	299	0	0		0	0	0	0	0
290	1	25	362	-1	216	71	12.8	28	ABprapappa	266	-937	0	0		0	0	0	0	0
291	1	382	188	-1	189	170	11.0	34	Eprpa	324	679	0	0		0	0	0	0	0
292	1	427	204	-1	561	340	12.8	27	ABalpaapaap	71	0	0	0		0	0	0	0	0
293	1	161	55	380	501	414	23.7	31	ABplaapaap	119	0	0	0		0	0	0	0	0
294	1	187	128	-1	334	346	8.9	27	MSappaap	225	9	0	0		0	0	0	0	0
295	1	272	253	-1	301	114	5.8	23	ABprppppaap	214	0	0	0		0	0	0	0	0
296	1	304	421	-1	243	68	19.6	31	ABprapapaa	296	577	0	0		0	0	0	0	0
297	1	379	468	-1	428	103	13.4	22	Nuc155_15_425_106	104	0	0	0		0	0	0	0	0
298	1	58	423	-1	146	321	18.4	32	ABarppappp	320	393	0	0		0	0	0	0	0
299	1	43	293	-1	226	101	10.4	28	ABprapppaa	118	0	0	0		0	0	0	0	0
300	1	452	354	-1	568	223	19.9	26	ABpraapappa	25	0	0	0		0	0	0	0	0
301	1	9	279	-1	392	418	11.7	30	ABplpapaap	294	278	0	0		0	0	0	0	0
302	1	65	213	-1	557	391	24.3	32	ABplaapaaa	0	0	0	0		0	0	0	0	0
303	1	120	287	-1	486	154	8.9	24	ABarapppppp	212	89	0	0		0	0	0	0	0
304	1	245	73	-1	541	145	13.7	31	ABpraaaapa	309	-130	0	0		0	0	0	0	0
305	1	362	57	-1	529	261	7.6	28	ABarapaapa	439	0	0	0		0	0	0	0	0
306	1	28	429	-1	201	378	8.9	26	ABplpppaapa	207	93	0	0		0	0	0	0	0
307	1	398	341	-1	468	375	24.7	29	ABplaaaaapp	283	-142	0	0		0	0	0	0	0
308	1	355	417	-1	394	145	20.5	29	ABprapaaap	297	517	0	0		0	0	0	0	0
309	1	366	405	-1	289	411	19.5	35	ABplaapppp	311	-476	0	0		0	0	0	0	0
310	1	368	117	-1	468	198	17.4	29	ABprpaapaa	134	0	0	0		0	0	0	0	0
311	1	80	197	-1	495	386	20.5	27	ABplaapappa	183	0	0	0		0	0	0	0	0
312	1	113	177	-1	201	233	23.4	38	Caaaa	383	-87	0	0		0	0	0	0	0
313	1	318	413	-1	502	177	5.1	27	ABarappaap	236	-522	0	0		0	0	0	0	0
314	1	30	418	-1	287	400	8.5	32	ABplppaapp	270	357	0	0		0	0	0	0	0
315	1	279	4	-1	382	450	15.7	29	ABplpaapppp	269	-306	0	0		0	0	0	0	0
316	1	291	138	-1	175	341	4.1	23	ABplppppppa	231	718	0	0		0	0	0	0	0
317	1	414	306	-1	515	365	5.0	24	ABalpapaaap	177	-825	0	0		0	0	0	0	0
318	1	443	397	-1	533	396	20.4	26	ABalapapppp	269	830	0	0		0	0	0	0	0
319	1	348	311	-1	315	220	12.8	33	Earap	321	-1143	0	0		0	0	0	0	0
320	1	255	78	-1	533	273	4.5	26	ABarapapaaa	216	980	0	0		0	0	0	0	0
321	1	51	344	-1	507	368	12.6	27	MSapaaap	271	555	0	0		0	0	0	0	0
322	1	359	349	-1	280	88	10.2	30	ABprppapppp	212	-510	0	0		0	0	0	0	0
323	1	95	264	-1	541	313	11.7	26	ABaraapaapa	284	0	0	0		0	0	0	0	0
324	1	124	109	-1	184	348	22.8	34	ABplapapapa	327	-238	0	0		0	0	0	0	0
325	1	334	391	-1	236	351	24.3	33	ABplapapaa	333	151	0	0		0	0	0	0	0
326	1	182	110	-1	509	134	12.7	25	ABprpaaappa	195	-203	0	0		0	0	0	0	0
327	1	450	201	-1	235	390	9.0	28	ABplpppaaa	271	-791	0	0		0	0	0	0	0
328	1	399	144	-1	505	431	18.6	25	ABalpppaapd	234	436	0	0		0	0	0	0	0
329	1	13	426	-1	246	189	15.2	34	Epraa	348	-1232	0	0		0	0	0	0	0
330	1	244	53	-1	200	394	15.2	30	ABplappaap	297	-471	0	0		0	0	0	0	0
331	1	265	283	-1	339	332	21.7	29	ABplapaaaaa	293	1283	0	0		0	0	0	0	0
332	1	330	16	-1	139	241	21.7	41	Caaap	414	-405	0	0		0	0	0	0	0
333	1	193	340	-1	236	233	14.6	33	Eplaa	336	67	0	0		0	0	0	0	0
334	1	209	179	-1	588	215	10.9	26	ABarappppaa	149	0	0	0		0	0	0	0	0
335	1	174	342	-1	433	111	19.1	33	ABpraapppa	137	0	0	0		0	0	0	0	0
336	1	49	435	-1	560	232	10.3	24	MSppaaaa	228	0	0	0		0	0	0	0	0
337	1	338	263	-1	538	437	16.4	27	ABalpppaapv	236	600	0	0		0	0	0	0	0
338	1	212	410	-1	561	398	13.8	27	ABalapaaapp	274	-345	0	0		0	0	0	0	0
339	1	130	194	-1	466	129	19.7	32	ABpraappap	271	138	0	0		0	0	0	0	0
340	1	435	5	-1	351	298	5.4	30	MSaapapp	242	115	0	0		0	0	0	0	0
341	1	236	266	-1	556	296	12.2	25	ABaraapaaap	248	-166	0	0		0	0	0	0	0
342	1	386	195	-1	571	440	14.0	28	ABalpppaaaa	239	108	0	0		0	0	0	0	0
343	1	320	337	-1	450	443	9.9	25	ABalppaappp	202	165	0	0		0	0	0	0	0
344	1	287	99	-1	350	397	8.2	25	ABplpapapap	99	0	0	0		0	0	0	0	0
345	1	357	353	-1	480	410	8.8	27	ABalppappap	227	1190	0	0		0	0	0	0	0
346	1	145	125	-1	584	311	19.8	28	ABarpaaaap	272	299	0	0		0	0	0	0	0
347	1	416	392	-1	108	203	6.5	30	Cpppaa	304	-763	0	0		0	0	0	0	0
348	1	28	298	-1	163	364	8.5	24	ABplpppaapp	98	0	0	0		0	0	0	0	0
349	1	329	324	-1	302	350	4.4	27	ABplpapppap	215	120	0	0		0	0	0	0	0
350	1	235	291	-1	585	282	13.8	27	ABaraappaaa	208	372	0	0		0	0	0	0	0
351	1	389	300	-1	243	366	5.8	24	ABplppppaap	210	-191	0	0		0	0	0	0	0
352	1	266	220	-1	291	255	13.9	35	Ealap	347	392	0	0		0	0	0	0	0
353	1	175	455	-1	478	361	17.6	26	MSapappa	255	316	0	0		0	0	0	0	0
354	1	229	269	-1	174	349	16.5	31	ABplapappp	305	-140	0	0		0	0	0	0	0
355	1	441	11	-1	423	436	8.2	24	ABalppapppp	247	-310	0	0		0	0	0	0	0
356	1	252	80	-1	402	105	19.4	27	ABprapaapa	217	421	0	0		0	0	0	0	0
357	1	215	268	-1	487	330	4.5	26	ABalpappaap	27	0	0	0		0	0	0	0	0
358	1	269	260	-1	228	327	4.5	25	ABplppppapp	254	1020	0	0		0	0	0	0	0
359	1	258	425	-1	194	213	8.0	33	Eplpa	336	943	0	0		0	0	0	0	0
360	1	166	388	-1	403	179	21.7	31	ABprapaaaa	310	1312	0	0		0	0	0	0	0
361	1	351	37	-1	257	414	13.7	30	ABplppapap	-115	0	0	0		0	0	0	0	0
362	1	149	12	-1	339	176	5.6	26	MSpappap	202	625	0	0		0	0	0	0	0
363	1	322	228	-1	385	89	12.4	30	ABprppapaa	289	0	0	0		0	0	0	0	0
364	1	52	26	-1	393	307	9.9	26	MSaapaapa	231	812	0	0		0	0	0	0	0
365	1	419	265	-1	505	452	15.7	28	ABalpppapav	132	0	0	0		0	0	0	0	0
366	1	343	203	-1	256	327	18.5	30	Dapap	266	-529	0	0		0	0	0	0	0
367	1	192	261	-1	510	239	4.3	27	ABarapapaap	207	1281	0	0		0	0	0	0	0
368	1	397	167	-1	264	336	14.3	30	Capaaa	287	362	0	0		0	0	0	0	0
369	1	418	244	-1	272	338	5.4	30	ABplpapppp	379	0	0	0		0	0	0	0	0
370	1	383	216	-1	568	288	21.4	24	ABalapppap	290	0	0	0		0	0	0	0	0
371	1	165	207	-1	422	384	4.1	24	ABplpappaa	245	683	0	0		0	0	0	0	0
372	1	285	24	-1	315	318	5.8	26	MSaappap	265	-234	0	0		0	0	0	0	0
373	1	349	288	-1	491	414	5.3	26	ABalppapapa	201	-423	0	0		0	0	0	0	0
374	1	108	51	-1	606	227	22.5	29	ABpraapaapa	220	-185	0	0		0	0	0	0	0
375	1	401	459	-1	354	164	23.7	33	ABarpppapaa	331	763	0	0		0	0	0	0	0
376	1	41	428	-1	493	369	7.6	25	ABalpapapaa	213	662	0	0		0	0	0	0	0
377	1	247	70	-1	276	348	10.1	31	MSaapppp	458	0	0	0		0	0	0	0	0
378	1	380	365	-1	126	329	8.0	28	ABplappppp	139	0	0	0		0	0	0	0	0
379	1	393	34	-1	379	413	8.2	27	ABplpapapaa	200	162	0	0		0	0	0	0	0
380	1	436	364	-1	127	294	5.6	30	Cppppp	251	105	0	0		0	0	0	0	0
381	1	31	211	-1	353	98	22.4	33	ABarpppaap	321	682	0	0		0	0	0	0	0
382	1	320	333	-1	497	441	10.2	26	ABalppaappa	463	0	0	0		0	0	0	0	0
383	1	201	406	-1	583	376	4.2	25	ABalpaaaapa	196	9	0	0		0	0	0	0	0
384	1	375	199	-1	417	208	11.3	28	MSpppaaa	260	0	0	0		0	0	0	0	0
385	1	210	381	-1	482	296	4.4	25	ABalpaaappp	210	436	0	0		0	0	0	0	0
386	1	280	221	-1	468	160	12.1	25	ABprppaaaaa	78	0	0	0		0	0	0	0	0
387	1	218	395	-1	546	413	5.7	26	ABalpaapppp	25	0	0	0		0	0	0	0	0
388	1	454	400	-1	629	234	20.8	26	Nuc121_20_611_255p	230	-1089	0	0		0	0	0	0	0
389	1	20	226	-1	406	132	12.7	29	ABprppaapa	-137	0	0	0		0	0	0	0	0
390	1	296	454	-1	80	283	12.0	30	Caappv	302	1095	0	0		0	0	0	0	0
391	1	394	438	-1	509	235	18.4	27	MSppappa	263	-33	0	0		0	0	0	0	0
392	1	55	430	-1	401	326	4.3	28	ABalpappppp	234	695	0	0		0	0	0	0	0
393	1	167	444	-1	376	255	20.6	32	ABarpaapppp	310	816	0	0		0	0	0	0	0
394	1	18	178	-1	420	325	23.8	31	ABplaaaapp	426	0	0	0		0	0	0	0	0
395	1	313	437	-1	512	417	11.9	24	ABplpaaaaaa	200	781	0	0		0	0	0	0	0
396	1	340	445	-1	560	348	4.3	26	ABalpaaaaap	96	0	0	0		0	0	0	0	0
397	1	196	31	-1	471	179	4.3	25	ABprpappaaa	73	0	0	0		0	0	0	0	0
398	1	267	32	-1	467	331	18.6	26	MSaaaappa	250	-1346	0	0		0	0	0	0	0
399	1	344	448	-1	243	93	7.5	28	ABprpppaap	253	198	0	0		0	0	0	0	0
400	1	191	424	-1	560	420	22.3	31	ABalapapppa	-33	0	0	0		0	0	0	0	0
401	1	409	107	-1	389	353	9.8	28	MSapaapp	276	264	0	0		0	0	0	0	0
402	1	300	440	-1	275	66	15.6	28	ABprappaap	268	254	0	0		0	0	0	0	0
403	1	298	352	-1	390	355	13.9	25	MSappapa	243	-744	0	0		0	0	0	0	0
404	1	188	345	-1	472	236	18.4	27	MSppappp	144	0	0	0		0	0	0	0	0
405	1	325	453	-1	152	226	9.5	34	Eplpp	339	930	0	0		0	0	0	0	0
406	1	413	373	-1	110	156	14.9	33	Cpapaa	330	-1166	0	0		0	0	0	0	0
407	1	408	202	-1	496	401	16.1	27	ABalppppaad	170	0	0	0		0	0	0	0	0
408	1	213	20	-1	284	273	19.5	32	MSappppp	277	681	0	0		0	0	0	0	0
409	1	293	237	-1	296	152	4.4	28	ABprpappppp	267	0	0	0		0	0	0	0	0
410	1	288	284	-1	378	375	7.9	24	Nuc148_5_371_357a	204	281	0	0		0	0	0	0	0
411	1	281	255	-1	97	245	6.1	29	Cpppap	260	-955	0	0		0	0	0	0	0
412	1	445	466	-1	333	148	5.5	22	ABprpappppa	-150	0	0	0		0	0	0	0	0
413	1	92	351	-1	568	255	21.7	28	ABarpapaaap	-345	0	0	0		0	0	0	0	0
414	1	246	156	-1	406	108	7.6	25	ABprpapappa	230	-447	0	0		0	0	0	0	0
415	1	370	149	-1	286	416	10.6	32	ABplppappa	285	280	0	0		0	0	0	0	0
416	1	158	3	-1	414	397	9.0	29	ABplpapaaa	295	116	0	0		0	0	0	0	0
417	1	35	42	-1	335	225	10.3	32	Earpa	293	38	0	0		0	0	0	0	0
418	1	415	434	-1	470	212	13.2	27	MSppapap	269	257	0	0		0	0	0	0	0
419	1	446	250	-1	421	174	11.4	24	MSpppapp	-40	0	0	0		0	0	0	0	0
420	1	327	180	-1	107	280	7.3	28	Cppppa	369	0	0	0		0	0	0	0	0
421	1	163	81	-1	161	91	12.3	30	ABprappapp	62	0	0	0		0	0	0	0	0
422	1	455	212	-1	429	171	24.4	31	ABarpapppp	319	-850	0	0		0	0	0	0	0
423	1	77	431	-1	272	168	4.3	26	ABprppppppa	-248	0	0	0		0	0	0	0	0
424	1	263	171	-1	532	162	7.2	25	ABarapppapp	180	786	0	0		0	0	0	0	0
425	1	305	286	-1	591	404	8.6	28	ABalpaapppa	345	0	0	0		0	0	0	0	0
426	1	231	230	-1	183	294	24.1	32	ABarppappa	-532	0	0	0		0	0	0	0	0
427	1	317	310	-1	274	209	22.8	33	Cpaaaa	332	-372	0	0		0	0	0	0	0
428	1	292	2	-1	418	326	17.0	25	MSaaaappp	117	0	0	0		0	0	0	0	0
429	1	82	176	-1	385	79	17.2	31	ABpraapppp	313	-327	0	0		0	0	0	0	0
430	1	395	465	-1	408	259	23.5	28	ABarpaapppa	18	0	0	0		0	0	0	0	0
431	1	264	372	-1	330	281	14.4	27	Ealaa	167	-415	0	0		0	0	0	0	0
432	1	277	464	-1	469	391	5.7	26	ABalpapaapp	171	1353	0	0		0	0	0	0	0
433	1	420	382	-1	484	352	11.1	23	MSapaapa	209	213	0	0		0	0	0	0	0
434	1	226	209	-1	611	335	16.7	29	MSaaaaaal	284	99	0	0		0	0	0	0	0
435	1	66	59	-1	440	344	21.4	27	MSapappp	276	201	0	0		0	0	0	0	0
436	1	104	118	-1	353	350	16.3	30	Daaa	10	0	0	0		0	0	0	0	0
437	1	456	415	-1	510	393	18.1	25	ABalppppapa	238	-654	0	0		0	0	0	0	0
438	1	440	173	-1	427	449	11.2	29	ABplpaaappa	221	802	0	0		0	0	0	0	0
439	1	303	433	-1	196	237	11.4	36	Eplap	357	155	0	0		0	0	0	0	0
440	1	105	114	-1	513	351	7.0	24	ABalpappaaa	212	31	0	0		0	0	0	0	0
441	1	425	446	-1	360	345	24.2	32	ABplapaaaap	322	350	0	0		0	0	0	0	0
442	1	402	275	-1	638	248	14.4	28	ABalaappppa	67	0	0	0		0	0	0	0	0
443	1	360	282	-1	540	363	3.4	26	ABalpaaaapp	261	-204	0	0		0	0	0	0	0
444	1	276	396	-1	442	125	7.4	25	ABprpapapaa	253	479	0	0		0	0	0	0	0
445	1	310	236	-1	121	146	19.2	33	Cpapap	333	-788	0	0		0	0	0	0	0
446	1	254	46	-1	360	379	13.4	28	MSappapp	279	630	0	0		0	0	0	0	0
447	1	97	367	-1	480	334	15.4	27	MSaaapaap	243	94	0	0		0	0	0	0	0
448	1	302	159	-1	334	199	19.5	31	MSpppppp	272	840	0	0		0	0	0	0	0
449	1	429	355	-1	367	177	18.3	32	Dpap	327	-65	0	0		0	0	0	0	0
450	1	448	462	-1	564	244	14.9	24	MSppaaap	4	0	0	0		0	0	0	0	0
451	1	21	317	-1	552	336	6.0	25	ABalpaaapaa	250	544	0	0		0	0	0	0	0
452	1	181	334	-1	80	244	9.4	30	Cpappv	299	350	0	0		0	0	0	0	0
453	1	369	401	-1	407	207	19.8	27	MSpppppa	253	-13	0	0		0	0	0	0	0
454	1	54	460	-1	438	175	13.4	24	MSpppapa	152	0	0	0		0	0	0	0	0
455	1	365	48	-1	469	345	6.0	22	ABalpapappa	326	0	0	0		0	0	0	0	0
456	1	447	467	-1	589	167	12.2	22	Nuc154_14_617_194	351	0	0	0		0	0	0	0	0
457	1	190	369	-1	638	327	17.5	26	Nuc148_21_627_349	2	0	0	0		0	0	0	0	0
458	1	47	469	-1	462	451	19.0	22	ABalpppappp	310	0	0	0		0	0	0	0	0
459	1	182	339	-1	478	128	12.7	24	ABprpaaappp	109	0	0	0		0	0	0	0	0
460	1	373	145	-1	241	118	5.0	23	ABprpppapaa	-124	0	0	0		0	0	0	0	0
461	1	78	175	-1	546	307	22.7	28	ABarpaapaaa	142	0	0	0		0	0	0	0	0
462	1	219	215	-1	433	411	6.2	26	ABalppapapp	45	0	0	0		0	0	0	0	0
