# Supplementary material for: The AP-2 Transcription Factor APTF-2 Is Required for Neuroblast and Epidermal Morphogenesis in Caenorhabditis elegans Embryogenesis
Source: PLoS Genet. 2016 May 13;12(5):e1006048. doi: 10.1371/journal.pgen.1006048 (PMC4866721; doi:10.1371/journal.pgen.1006048)
Supplement: S6 Text — (ZIP) [file pgen.1006048.s034.zip › nuclei/t167-nuclei]

1	1	31	143	-1	353	298	19.1	30	MSappppa	308	1312	0	0		0	0	0	0	0
2	1	428	422	-1	418	323	17.0	25	MSaaaappp	252	342	0	0		0	0	0	0	0
3	1	416	292	-1	414	400	8.8	28	ABplpapaaa	132	0	0	0		0	0	0	0	0
4	1	315	397	-1	385	451	15.5	29	ABplpaapppp	268	8	0	0		0	0	0	0	0
5	1	340	237	-1	355	297	5.4	30	MSaapapp	112	0	0	0		0	0	0	0	0
6	1	286	54	-1	620	204	16.9	28	ABalaappppp	227	1236	0	0		0	0	0	0	0
7	1	199	123	-1	546	223	5.3	28	ABarapaaap	8	0	0	0		0	0	0	0	0
8	1	101	202	-1	392	443	9.1	26	ABplpaaaapa	137	0	0	0		0	0	0	0	0
9	1	62	345	-1	409	140	5.2	25	ABprpappapa	228	3	0	0		0	0	0	0	0
10	1	280	3	-1	519	364	24.6	31	ABplaaaaaa	310	129	0	0		0	0	0	0	0
11	1	355	224	-1	422	435	8.2	25	ABalppapppp	224	719	0	0		0	0	0	0	0
12	1	362	99	-1	340	177	5.5	26	MSpappap	2	0	0	0		0	0	0	0	0
13	1	52	78	-1	494	269	5.1	26	ABarapaappa	220	-434	0	0		0	0	0	0	0
14	1	105	82	-1	291	427	13.6	25	ABplppapaap	198	112	0	0		0	0	0	0	0
15	1	196	87	-1	446	370	7.8	28	ABalpapapap	225	-38	0	0		0	0	0	0	0
16	1	332	474	-1	137	244	22.8	41	Caaap	418	-381	0	0		0	0	0	0	0
17	1	180	35	-1	353	447	12.1	26	ABplpaaaapp	-118	0	0	0		0	0	0	0	0
18	1	168	412	-1	380	215	6.6	29	MSpapapp	282	1056	0	0		0	0	0	0	0
19	1	14	316	-1	518	426	7.5	29	ABalppapaa	-120	0	0	0		0	0	0	0	0
20	1	408	290	-1	287	275	19.5	32	MSappppp	297	388	0	0		0	0	0	0	0
21	1	146	284	-1	445	215	10.6	25	MSppaapp	249	633	0	0		0	0	0	0	0
22	1	41	72	-1	478	228	8.1	31	ABarapappa	272	361	0	0		0	0	0	0	0
23	1	187	407	-1	473	458	16.1	25	ABalpppapad	221	-124	0	0		0	0	0	0	0
24	1	372	220	-1	317	323	5.7	27	MSaappap	239	-721	0	0		0	0	0	0	0
25	1	67	37	-1	614	309	9.6	31	ABaraaaapa	163	0	0	0		0	0	0	0	0
26	1	364	1	-1	394	307	10.1	27	MSaapaapa	160	0	0	0		0	0	0	0	0
27	1	99	7	270	512	132	19.4	26	ABpraappaa	137	0	0	0		0	0	0	0	0
28	1	223	22	-1	462	304	10.5	26	ABaraapapap	228	708	0	0		0	0	0	0	0
29	1	162	329	-1	392	261	4.4	26	MSpapaaap	-23	0	0	0		0	0	0	0	0
30	1	243	169	-1	374	247	10.7	28	MSpapaapp	-347	0	0	0		0	0	0	0	0
31	1	397	184	-1	467	179	4.3	26	ABprpappaaa	482	0	0	0		0	0	0	0	0
32	1	398	464	-1	468	332	18.4	26	MSaaaappa	202	751	0	0		0	0	0	0	0
33	1	88	272	-1	498	162	18.2	25	ABprpaappaa	175	-214	0	0		0	0	0	0	0
34	1	379	187	-1	374	412	8.1	26	ABplpapapaa	169	0	0	0		0	0	0	0	0
35	1	229	324	-1	567	211	17.4	30	ABpraapapa	279	-732	0	0		0	0	0	0	0
36	1	37	70	-1	582	339	7.6	29	ABaraaaaaa	-14	0	0	0		0	0	0	0	0
37	1	361	38	-1	260	413	13.6	29	ABplppapap	40	0	0	0		0	0	0	0	0
38	1	145	94	97	432	268	12.2	32	MSpaapap	167	0	0	0		0	0	0	0	0
39	1	136	59	-1	340	412	11.3	29	ABplppaapa	124	0	0	0		0	0	0	0	0
40	1	216	127	-1	424	294	9.1	25	ABaraapappp	4	0	0	0		0	0	0	0	0
41	1	122	251	-1	572	193	13.8	29	ABpraaaaaa	272	0	0	0		0	0	0	0	0
42	1	417	124	-1	331	224	10.1	31	Earpa	284	360	0	0		0	0	0	0	0
43	1	83	200	-1	614	185	13.5	30	ABalaapapp	-41	0	0	0		0	0	0	0	0
44	1	230	60	-1	387	301	15.1	26	MSaaappp	228	144	0	0		0	0	0	0	0
45	1	269	253	-1	369	152	4.4	26	ABprpappapp	70	0	0	0		0	0	0	0	0
46	1	446	269	-1	360	379	13.4	30	MSappapp	316	0	0	0		0	0	0	0	0
47	1	115	157	-1	188	358	6.1	24	ABplpppapaa	228	930	0	0		0	0	0	0	0
48	1	455	435	-1	468	347	5.9	23	ABalpapappa	213	1284	0	0		0	0	0	0	0
49	1	195	223	-1	359	418	15.3	28	ABplppaaaap	252	1116	0	0		0	0	0	0	0
50	1	92	66	-1	535	204	11.8	28	ABprpaaaaaaa	210	114	0	0		0	0	0	0	0
51	1	374	266	-1	606	229	22.6	30	ABpraapaapa	-167	0	0	0		0	0	0	0	0
52	1	123	216	-1	537	208	15.0	29	ABpraaapaa	296	823	0	0		0	0	0	0	0
53	1	330	287	-1	200	397	15.1	29	ABplappaap	295	10	0	0		0	0	0	0	0
54	1	190	112	-1	560	250	6.1	25	ABarapaaaa	219	133	0	0		0	0	0	0	0
55	1	293	343	-1	489	406	23.5	29	ABplaapaapp	224	118	0	0		0	0	0	0	0
56	1	149	116	-1	366	432	21.2	29	ABplaappapa	325	0	0	0		0	0	0	0	0
57	1	305	140	-1	527	261	7.8	29	ABarapaapa	73	0	0	0		0	0	0	0	0
58	1	260	460	-1	194	325	5.2	26	ABplpppapap	-311	0	0	0		0	0	0	0	0
59	1	435	478	-1	442	347	21.0	28	MSapappp	286	109	0	0		0	0	0	0	0
60	1	7	231	-1	426	247	4.6	26	MSpapaaaa	253	106	0	0		0	0	0	0	0
61	1	276	92	-1	561	214	23.0	33	ABpraapaapp	264	418	0	0		0	0	0	0	0
62	1	90	88	434	443	148	10.0	30	ABprpapaap	202	396	0	0		0	0	0	0	0
63	1	126	286	-1	240	388	16.3	29	ABplappaaa	255	746	0	0		0	0	0	0	0
64	1	154	5	-1	393	443	18.9	28	ABplaappaa	140	0	0	0		0	0	0	0	0
65	1	56	403	-1	423	207	5.5	28	ABarapapppp	21	0	0	0		0	0	0	0	0
66	1	87	431	-1	464	380	14.8	26	ABalpppppaa	205	830	0	0		0	0	0	0	0
67	1	130	416	-1	359	333	4.6	24	MSaappaa	211	573	0	0		0	0	0	0	0
68	1	189	436	-1	384	385	20.4	27	ABplpaappap	220	-211	0	0		0	0	0	0	0
69	1	104	401	-1	371	388	5.0	33	Nuc148_5_371_357p	258	0	0	0		0	0	0	0	0
70	1	377	12	-1	275	351	9.9	29	MSaapppp	139	0	0	0		0	0	0	0	0
71	1	170	271	-1	551	273	15.0	25	ABaraappaap	208	149	0	0		0	0	0	0	0
72	1	119	84	-1	468	434	21.4	31	ABplaapapa	450	0	0	0		0	0	0	0	0
73	1	304	109	-1	542	150	13.4	31	ABpraaaapa	492	0	0	0		0	0	0	0	0
74	1	172	406	-1	425	464	15.5	26	ABplpaapapp	-574	0	0	0		0	0	0	0	0
75	1	169	47	-1	320	168	8.3	33	MSpapppp	250	988	0	0		0	0	0	0	0
76	1	125	171	-1	616	404	11.4	30	ABalaaaala	171	0	0	0		0	0	0	0	0
77	1	85	176	-1	593	247	7.5	24	ABaraaapppa	447	0	0	0		0	0	0	0	0
78	1	320	296	-1	536	275	4.3	26	ABarapapaaa	0	0	0	0		0	0	0	0	0
79	1	233	174	-1	624	352	10.4	29	ABalaaaarl	82	0	0	0		0	0	0	0	0
80	1	356	263	-1	407	110	19.1	27	ABprapaapa	274	464	0	0		0	0	0	0	0
81	1	421	13	-1	161	90	12.7	28	ABprappapp	233	-579	0	0		0	0	0	0	0
82	1	220	323	-1	216	315	11.7	30	Capapa	287	-145	0	0		0	0	0	0	0
83	1	129	361	-1	438	209	18.4	28	MSppppap	270	1127	0	0		0	0	0	0	0
84	1	285	438	-1	605	244	17.1	31	ABalappap	34	0	0	0		0	0	0	0	0
85	1	97	243	-1	511	216	5.4	24	ABarapapapa	-72	0	0	0		0	0	0	0	0
86	1	266	319	-1	580	404	5.2	26	ABalpaappap	247	-151	0	0		0	0	0	0	0
87	1	182	100	-1	635	384	13.6	30	ABalaaapal	271	138	0	0		0	0	0	0	0
88	1	247	449	-1	535	442	10.5	31	ABalppaaap	275	193	0	0		0	0	0	0	0
89	1	228	128	-1	593	193	18.2	29	ABpraaaaap	61	0	0	0		0	0	0	0	0
90	1	24	326	-1	610	375	15.9	29	ABalapaaaa	254	-53	0	0		0	0	0	0	0
91	1	118	365	-1	153	304	4.5	26	ABplppppppp	252	401	0	0		0	0	0	0	0
92	1	13	197	-1	549	313	19.5	28	MSaaaaapp	253	512	0	0		0	0	0	0	0
93	1	234	357	-1	540	403	9.9	24	ABalppappaa	176	0	0	0		0	0	0	0	0
94	1	21	318	-1	539	406	18.1	27	ABalapappa	271	-781	0	0		0	0	0	0	0
95	1	17	89	-1	571	279	6.9	27	ABaraaaaap	4	0	0	0		0	0	0	0	0
96	1	54	310	-1	633	217	11.1	31	ABalaappap	-125	0	0	0		0	0	0	0	0
97	1	227	208	-1	499	259	13.5	28	ABaraappapp	261	-513	0	0		0	0	0	0	0
98	1	63	321	-1	147	289	10.8	30	Capppa	137	0	0	0		0	0	0	0	0
99	1	344	68	-1	342	407	7.9	27	ABplpapapap	122	0	0	0		0	0	0	0	0
100	1	256	308	-1	579	377	16.6	31	ABalapaapa	232	294	0	0		0	0	0	0	0
101	1	212	352	-1	367	336	11.7	26	MSappaaa	63	0	0	0		0	0	0	0	0
102	1	112	332	-1	167	338	11.7	30	ABplapppaa	297	541	0	0		0	0	0	0	0
103	1	137	167	-1	415	279	15.9	28	MSpaaappp	252	-187	0	0		0	0	0	0	0
104	1	80	98	-1	574	305	8.3	24	ABaraaapaap	241	220	0	0		0	0	0	0	0
105	1	232	150	-1	447	334	10.8	24	ABaraapappa	152	0	0	0		0	0	0	0	0
106	1	42	147	-1	385	172	13.3	27	MSpppaap	232	219	0	0		0	0	0	0	0
107	1	401	182	-1	385	352	9.8	28	MSapaapp	281	-629	0	0		0	0	0	0	0
108	1	117	268	-1	429	448	18.5	27	ABplpaapapa	274	273	0	0		0	0	0	0	0
109	1	324	19	-1	184	348	22.8	33	ABplapapapa	334	429	0	0		0	0	0	0	0
110	1	326	244	-1	513	133	12.5	26	ABprpaaappa	178	116	0	0		0	0	0	0	0
111	1	264	445	-1	485	298	23.6	30	ABarpaaapa	291	-480	0	0		0	0	0	0	0
112	1	224	163	-1	161	329	8.8	29	ABplapppap	-189	0	0	0		0	0	0	0	0
113	1	78	411	-1	223	107	23.5	34	ABarpppppa	347	1156	0	0		0	0	0	0	0
114	1	440	155	-1	511	353	7.0	25	ABalpappaaa	44	0	0	0		0	0	0	0	0
115	1	6	300	472	279	91	7.2	28	ABprpppaaa	282	870	0	0		0	0	0	0	0
116	1	288	173	-1	347	70	17.1	28	ABprapaapp	206	0	0	0		0	0	0	0	0
117	1	310	233	-1	469	199	17.2	28	ABprpaapaa	264	-58	0	0		0	0	0	0	0
118	1	436	105	-1	353	356	17.0	29	Daaa	295	104	0	0		0	0	0	0	0
119	1	66	328	-1	457	211	23.2	33	ABarpapapp	330	-329	0	0		0	0	0	0	0
120	1	22	18	-1	213	381	21.2	30	ABplapappa	306	-159	0	0		0	0	0	0	0
121	1	4	408	-1	334	292	23.1	30	ABarppaaap	305	-459	0	0		0	0	0	0	0
122	1	252	151	-1	509	321	8.6	28	ABalpaapapp	123	0	0	0		0	0	0	0	0
123	1	108	262	-1	357	245	6.6	27	MSpapapa	236	0	0	0		0	0	0	0	0
124	1	185	64	-1	178	99	17.4	31	ABarpppppp	-439	0	0	0		0	0	0	0	0
125	1	346	29	-1	583	308	19.7	28	ABarpaaaap	273	-14	0	0		0	0	0	0	0
126	1	194	133	-1	525	296	16.6	27	MSpaaaapa	426	0	0	0		0	0	0	0	0
127	1	23	134	-1	388	417	14.6	26	ABplppaaaaa	29	0	0	0		0	0	0	0	0
128	1	294	43	-1	328	346	8.5	27	MSappaap	241	1285	0	0		0	0	0	0	0
129	1	249	185	-1	478	422	12.4	26	ABplpaaaaap	234	-95	0	0		0	0	0	0	0
130	1	19	236	-1	405	247	8.3	27	MSpapaapa	131	0	0	0		0	0	0	0	0
131	1	98	15	-1	363	140	12.4	31	MSpapppa	285	117	0	0		0	0	0	0	0
132	1	11	81	-1	154	173	7.6	33	Eprpp	335	-266	0	0		0	0	0	0	0
133	1	76	274	-1	576	338	23.2	32	ABarpaaaaar	314	-382	0	0		0	0	0	0	0
134	1	149	342	-1	334	420	20.8	25	ABplaappapp	213	840	0	0		0	0	0	0	0
135	1	148	256	-1	422	323	7.6	26	MSaapaaaa	328	0	0	0		0	0	0	0	0
136	1	72	279	-1	528	399	13.7	26	ABalppppaav	225	123	0	0		0	0	0	0	0
137	1	192	440	-1	533	339	19.8	26	MSaaaapaa	239	-201	0	0		0	0	0	0	0
138	1	316	11	-1	174	341	4.2	23	ABplppppppa	197	540	0	0		0	0	0	0	0
139	1	273	40	-1	635	260	10.7	29	ABalaaappr	303	0	0	0		0	0	0	0	0
140	1	65	448	-1	459	224	5.5	29	ABarapapppa	234	430	0	0		0	0	0	0	0
141	1	82	340	-1	196	196	14.1	33	Eprap	327	355	0	0		0	0	0	0	0
142	1	107	229	-1	357	145	7.1	25	ABprpapappp	-28	0	0	0		0	0	0	0	0
143	1	152	246	-1	448	288	18.1	32	MSpaaapa	307	0	0	0		0	0	0	0	0
144	1	328	359	-1	508	438	18.5	26	ABalpppaapd	253	447	0	0		0	0	0	0	0
145	1	460	418	-1	237	118	5.1	25	ABprpppapaa	229	-45	0	0		0	0	0	0	0
146	1	5	265	-1	525	264	10.9	27	ABaraaapapp	102	0	0	0		0	0	0	0	0
147	1	183	353	-1	496	293	8.5	25	ABaraapapaa	130	0	0	0		0	0	0	0	0
148	1	44	52	-1	637	296	10.9	30	ABalaaaarr	262	-114	0	0		0	0	0	0	0
149	1	415	113	-1	286	418	10.3	34	ABplppappa	336	-69	0	0		0	0	0	0	0
150	1	3	360	-1	154	370	10.8	29	ABplappppa	-20	0	0	0		0	0	0	0	0
151	1	283	226	-1	562	390	7.0	27	ABalpapaaaa	78	0	0	0		0	0	0	0	0
152	1	10	183	-1	618	293	19.8	28	ABalapppaap	272	261	0	0		0	0	0	0	0
153	1	46	238	-1	482	110	16.1	28	ABprpaapppp	233	-320	0	0		0	0	0	0	0
154	1	93	264	-1	203	285	17.8	31	Dappp	297	127	0	0		0	0	0	0	0
155	1	262	443	-1	333	74	14.3	34	ABprppapap	339	864	0	0		0	0	0	0	0
156	1	414	402	-1	406	108	7.4	26	ABprpapappa	220	548	0	0		0	0	0	0	0
157	1	51	354	-1	450	341	14.3	27	MSaaapapa	248	726	0	0		0	0	0	0	0
158	1	109	248	-1	402	165	7.3	30	ABprpapppa	-10	0	0	0		0	0	0	0	0
159	1	448	312	-1	329	203	19.3	31	MSpppppp	306	252	0	0		0	0	0	0	0
160	1	16	341	-1	259	202	10.5	33	Earpp	-58	0	0	0		0	0	0	0	0
161	1	157	51	-1	419	436	14.5	24	ABplpaapppa	212	1027	0	0		0	0	0	0	0
162	1	218	327	-1	156	131	22.5	34	Cpaapp	336	-170	0	0		0	0	0	0	0
163	1	38	122	-1	470	262	14.3	30	MSpaapaa	144	0	0	0		0	0	0	0	0
164	1	36	404	-1	452	422	14.9	25	ABplpaapaap	214	771	0	0		0	0	0	0	0
165	1	143	28	-1	142	361	15.1	30	ABplappapa	-101	0	0	0		0	0	0	0	0
166	1	105	159	-1	332	438	14.0	24	ABplppapaaa	187	112	0	0		0	0	0	0	0
167	1	368	344	-1	263	336	14.3	30	Capaaa	463	0	0	0		0	0	0	0	0
168	1	30	304	-1	293	133	11.0	30	Cppaap	304	953	0	0		0	0	0	0	0
169	1	103	314	-1	264	118	4.5	25	ABprppppap	235	-107	0	0		0	0	0	0	0
170	1	79	413	-1	594	359	5.8	25	ABalpaaaaaa	245	-1194	0	0		0	0	0	0	0
171	1	424	383	-1	528	159	7.4	24	ABarapppapp	155	0	0	0		0	0	0	0	0
172	1	45	101	-1	587	328	10.7	26	ABalpaapaaa	-18	0	0	0		0	0	0	0	0
173	1	438	96	-1	427	450	11.3	28	ABplpaaappa	-129	0	0	0		0	0	0	0	0
174	1	128	278	-1	614	372	8.2	27	ABalpaappaa	69	0	0	0		0	0	0	0	0
175	1	461	424	-1	550	301	23.4	25	ABarpaapaaa	203	1606	0	0		0	0	0	0	0
176	1	429	280	-1	387	79	17.4	30	ABpraapppp	279	-886	0	0		0	0	0	0	0
177	1	312	386	-1	201	236	23.5	37	Caaaa	376	-595	0	0		0	0	0	0	0
178	1	394	432	-1	424	323	24.1	31	ABplaaaapp	312	116	0	0		0	0	0	0	0
179	1	334	189	-1	587	213	10.8	26	ABarappppaa	180	0	0	0		0	0	0	0	0
180	1	420	376	-1	108	280	7.2	29	Cppppa	278	706	0	0		0	0	0	0	0
181	1	55	210	-1	363	284	8.5	30	MSaapapa	96	0	0	0		0	0	0	0	0
182	1	28	392	-1	258	401	19.4	31	ABplapaapp	-137	0	0	0		0	0	0	0	0
183	1	110	23	-1	555	273	10.1	28	ABaraaapapa	180	0	0	0		0	0	0	0	0
184	1	114	172	-1	452	451	13.5	31	ABplpaaapa	195	0	0	0		0	0	0	0	0
185	1	25	242	-1	522	367	21.8	26	ABplaaaaapa	261	263	0	0		0	0	0	0	0
186	1	35	368	-1	303	320	18.4	32	Daap	307	1191	0	0		0	0	0	0	0
187	1	257	57	-1	235	403	11.3	33	ABplppappp	85	0	0	0		0	0	0	0	0
188	1	291	249	-1	186	170	11.0	35	Eprpa	351	-106	0	0		0	0	0	0	0
189	1	18	250	-1	601	280	5.4	30	ABaraaappa	304	-515	0	0		0	0	0	0	0
190	1	241	10	-1	599	308	7.1	24	ABaraaapaaa	-175	0	0	0		0	0	0	0	0
191	1	57	63	-1	348	80	10.7	31	ABprppappa	290	1081	0	0		0	0	0	0	0
192	1	111	355	-1	560	369	20.4	27	ABalapapapp	228	707	0	0		0	0	0	0	0
193	1	93	199	-1	241	293	20.3	31	Dappa	105	0	0	0		0	0	0	0	0
194	1	339	6	-1	470	133	19.5	31	ABpraappap	-176	0	0	0		0	0	0	0	0
195	1	342	49	-1	566	444	14.2	28	ABalpppaaaa	-118	0	0	0		0	0	0	0	0
196	1	248	45	-1	469	261	9.5	29	ABaraapppap	256	116	0	0		0	0	0	0	0
197	1	311	103	-1	494	384	20.3	28	ABplaapappa	231	345	0	0		0	0	0	0	0
198	1	191	44	-1	604	224	13.9	29	ABalaapppa	292	-112	0	0		0	0	0	0	0
199	1	384	114	-1	419	209	11.7	29	MSpppaaa	-117	0	0	0		0	0	0	0	0
200	1	132	61	-1	544	340	9.5	29	ABalpaapapa	266	-522	0	0		0	0	0	0	0
201	1	327	444	463	239	388	8.6	31	ABplpppaaa	214	753	0	0		0	0	0	0	0
202	1	407	260	-1	498	402	15.9	26	ABalppppaad	266	1284	0	0		0	0	0	0	0
203	1	366	338	-1	259	328	18.4	30	Dapap	307	1050	0	0		0	0	0	0	0
204	1	292	33	-1	560	345	12.9	27	ABalpaapaap	151	0	0	0		0	0	0	0	0
205	1	278	285	375	346	106	8.5	31	ABprppaapp	212	397	0	0		0	0	0	0	0
206	1	135	137	-1	418	418	21.1	32	ABalppppppp	325	1082	0	0		0	0	0	0	0
207	1	371	234	-1	421	385	4.2	25	ABplpappaa	249	120	0	0		0	0	0	0	0
208	1	71	427	-1	385	313	7.1	25	MSaapaaap	380	0	0	0		0	0	0	0	0
209	1	434	429	-1	602	334	16.6	31	MSaaaaaal	312	-771	0	0		0	0	0	0	0
210	1	58	217	-1	485	393	12.2	24	ABplpaapaaa	242	-64	0	0		0	0	0	0	0
211	1	381	330	-1	347	102	22.8	33	ABarpppaap	338	-388	0	0		0	0	0	0	0
212	1	422	215	-1	428	168	24.3	32	ABarpapppp	322	-68	0	0		0	0	0	0	0
213	1	302	380	-1	555	392	23.8	33	ABplaapaaa	335	-144	0	0		0	0	0	0	0
214	1	289	261	-1	447	413	9.0	26	ABalppapppa	224	-894	0	0		0	0	0	0	0
215	1	462	219	-1	437	413	5.8	25	ABalppapapp	19	0	0	0		0	0	0	0	0
216	1	370	461	-1	567	290	21.4	24	ABalapppap	209	-24	0	0		0	0	0	0	0
217	1	138	247	-1	647	335	13.5	28	ABalaaapar	463	0	0	0		0	0	0	0	0
218	1	211	230	-1	237	183	23.5	34	Cpaaap	334	-1402	0	0		0	0	0	0	0
219	1	151	378	-1	221	331	16.1	32	Cappaa	319	467	0	0		0	0	0	0	0
220	1	352	273	-1	288	257	13.6	34	Ealap	333	-814	0	0		0	0	0	0	0
221	1	386	55	-1	470	162	11.8	26	ABprppaaaaa	395	0	0	0		0	0	0	0	0
222	1	275	377	-1	455	174	16.1	28	MSppppaa	258	-562	0	0		0	0	0	0	0
223	1	219	466	-1	522	331	4.1	23	ABalpaaapap	29	0	0	0		0	0	0	0	0
224	1	236	16	-1	387	457	12.9	27	ABplpaaappp	257	263	0	0		0	0	0	0	0
225	1	174	107	-1	436	393	15.2	26	ABalpppppap	236	248	0	0		0	0	0	0	0
226	1	389	384	-1	406	135	12.5	29	ABprppaapa	177	0	0	0		0	0	0	0	0
227	1	70	400	-1	597	351	19.8	28	ABalapapapa	283	254	0	0		0	0	0	0	0
228	1	363	293	-1	386	91	12.6	32	ABprppapaa	136	0	0	0		0	0	0	0	0
229	1	43	351	-1	313	348	20.7	32	ABplapaaap	249	-92	0	0		0	0	0	0	0
230	1	426	177	-1	183	294	23.7	33	ABarppappa	326	-624	0	0		0	0	0	0	0
231	1	9	153	-1	512	221	10.0	28	MSppapaa	175	-29	0	0		0	0	0	0	0
232	1	274	164	-1	327	389	20.4	29	ABplapaapa	246	88	0	0		0	0	0	0	0
233	1	258	56	-1	458	389	18.2	27	ABalppppapp	268	385	0	0		0	0	0	0	0
234	1	84	148	-1	240	155	7.5	32	Cppapp	303	-1226	0	0		0	0	0	0	0
235	1	158	399	-1	609	402	18.6	31	ABalapaaapa	114	0	0	0		0	0	0	0	0
236	1	445	394	-1	120	155	19.2	36	Cpapap	337	-167	0	0		0	0	0	0	0
237	1	409	339	-1	291	150	4.5	26	ABprpappppp	259	-741	0	0		0	0	0	0	0
238	1	75	417	-1	514	455	13.3	31	ABalpppaaap	316	434	0	0		0	0	0	0	0
239	1	272	313	-1	487	289	16.2	27	MSpaaaapp	110	0	0	0		0	0	0	0	0
240	1	287	9	-1	486	146	15.0	25	ABprpaapppa	189	692	0	0		0	0	0	0	0
241	1	124	334	-1	320	137	13.8	30	Cppaaa	297	-621	0	0		0	0	0	0	0
242	1	270	193	-1	202	109	13.4	30	ABprapappp	-205	0	0	0		0	0	0	0	0
243	1	214	221	-1	523	136	16.4	30	ABprpaapap	105	0	0	0		0	0	0	0	0
244	1	369	209	-1	269	336	5.5	29	ABplpapppp	258	350	0	0		0	0	0	0	0
245	1	253	363	-1	575	404	16.5	26	ABalapaappa	207	-381	0	0		0	0	0	0	0
246	1	250	181	-1	514	175	9.3	26	ABarapppppa	323	0	0	0		0	0	0	0	0
247	1	254	196	-1	565	274	25.6	33	ABarpapaaaa	321	-201	0	0		0	0	0	0	0
248	1	246	21	-1	232	349	11.3	29	Capaap	133	0	0	0		0	0	0	0	0
249	1	188	423	-1	484	424	19.0	24	ABalpppappa	558	0	0	0		0	0	0	0	0
250	1	419	414	-1	428	176	12.2	31	MSpppapp	311	89	0	0		0	0	0	0	0
251	1	167	76	-1	463	100	12.9	25	ABprpaaaapp	245	-316	0	0		0	0	0	0	0
252	1	222	325	-1	176	122	5.9	30	ABprappppp	258	534	0	0		0	0	0	0	0
253	1	295	311	-1	300	113	5.8	24	ABprppppaap	195	-728	0	0		0	0	0	0	0
254	1	215	457	-1	126	255	17.8	37	Caapa	371	-411	0	0		0	0	0	0	0
255	1	411	395	-1	99	243	6.1	29	Cpppap	-74	0	0	0		0	0	0	0	0
256	1	74	388	-1	225	68	16.4	31	ABprapapap	296	-983	0	0		0	0	0	0	0
257	1	39	4	-1	570	210	7.2	25	ABaraaapppp	206	643	0	0		0	0	0	0	0
258	1	144	335	-1	304	236	22.1	31	ABarppaapp	306	540	0	0		0	0	0	0	0
259	1	12	462	-1	504	167	23.6	32	ABarpappap	158	0	0	0		0	0	0	0	0
260	1	358	267	-1	226	328	4.5	25	ABplppppapp	211	-248	0	0		0	0	0	0	0
261	1	367	298	-1	513	243	4.2	27	ABarapapaap	219	324	0	0		0	0	0	0	0
262	1	86	405	-1	393	358	17.2	28	MSapppaa	424	0	0	0		0	0	0	0	0
263	1	337	161	-1	540	440	16.3	26	ABalpppaapv	21	0	0	0		0	0	0	0	0
264	1	323	347	-1	542	314	11.8	25	ABaraapaapa	276	0	0	0		0	0	0	0	0
265	1	365	91	-1	505	454	15.4	28	ABalpppapav	68	0	0	0		0	0	0	0	0
266	1	341	83	-1	558	298	12.4	25	ABaraapaaap	215	0	0	0		0	0	0	0	0
267	1	205	126	-1	454	290	15.7	28	MSpaaappa	276	-548	0	0		0	0	0	0	0
268	1	357	366	-1	488	329	4.5	26	ABalpappaap	17	0	0	0		0	0	0	0	0
269	1	354	149	-1	176	353	16.3	31	ABplapappp	179	0	0	0		0	0	0	0	0
270	1	240	93	-1	394	128	9.0	25	ABprpapapap	85	0	0	0		0	0	0	0	0
271	1	95	71	-1	526	174	20.2	33	ABpraaappp	332	795	0	0		0	0	0	0	0
272	1	263	165	-1	306	358	15.5	28	Dapaa	268	1699	0	0		0	0	0	0	0
273	1	238	391	-1	232	149	4.5	27	ABprpppapap	229	1630	0	0		0	0	0	0	0
274	1	141	450	-1	232	133	19.0	31	ABprappapa	54	0	0	0		0	0	0	0	0
275	1	442	227	-1	639	242	14.5	28	ABalaappppa	253	976	0	0		0	0	0	0	0
276	1	89	80	-1	594	336	13.6	31	MSaaaaaar	428	0	0	0		0	0	0	0	0
277	1	134	439	-1	647	257	17.7	27	Nuc121_20_611_255a	271	823	0	0		0	0	0	0	0
278	1	171	456	-1	420	373	17.1	28	ABalppppppa	277	9	0	0		0	0	0	0	0
279	1	301	32	-1	395	416	11.5	29	ABplpapaap	160	0	0	0		0	0	0	0	0
280	1	163	46	-1	442	130	14.3	27	ABprppaaaap	107	0	0	0		0	0	0	0	0
281	1	268	154	-1	291	308	23.5	33	ABarppapaa	333	-458	0	0		0	0	0	0	0
282	1	443	467	-1	536	365	3.4	26	ABalpaaaapp	235	372	0	0		0	0	0	0	0
283	1	331	346	-1	346	333	21.5	30	ABplapaaaaa	260	1096	0	0		0	0	0	0	0
284	1	410	232	-1	378	376	7.9	25	Nuc148_5_371_357a	225	688	0	0		0	0	0	0	0
285	1	155	206	349	536	193	6.6	28	ABarappaaa	107	0	0	0		0	0	0	0	0
286	1	425	409	-1	590	407	8.6	30	ABalpaapppa	-217	0	0	0		0	0	0	0	0
287	1	303	194	-1	483	155	8.9	24	ABarapppppp	241	384	0	0		0	0	0	0	0
288	1	373	162	-1	490	413	5.2	25	ABalppapapa	225	1146	0	0		0	0	0	0	0
289	1	59	297	-1	495	256	10.5	27	ABaraapppaa	91	0	0	0		0	0	0	0	0
290	1	26	120	-1	207	326	8.3	30	Capppp	295	1487	0	0		0	0	0	0	0
291	1	350	160	-1	584	281	13.7	26	ABaraappaaa	260	-277	0	0		0	0	0	0	0
292	1	27	228	-1	567	307	17.3	31	MSaaaaapa	296	60	0	0		0	0	0	0	0
293	1	299	146	-1	228	101	10.9	27	ABprapppaa	95	0	0	0		0	0	0	0	0
294	1	77	179	-1	213	375	6.1	25	ABplppppapa	-42	0	0	0		0	0	0	0	0
295	1	29	362	-1	330	215	4.1	29	MSpappaa	266	-686	0	0		0	0	0	0	0
296	1	34	85	-1	577	177	7.3	25	ABarapppapa	187	425	0	0		0	0	0	0	0
297	1	255	282	-1	208	276	6.3	31	Capapp	-22	0	0	0		0	0	0	0	0
298	1	348	389	-1	158	365	7.9	24	ABplpppaapp	194	-1456	0	0		0	0	0	0	0
299	1	160	39	-1	349	220	16.0	26	Nuc152_16_399_208	213	437	0	0		0	0	0	0	0
300	1	351	213	-1	241	367	5.9	24	ABplppppaap	109	0	0	0		0	0	0	0	0
301	1	181	259	-1	647	288	13.8	30	ABalaaappl	-49	0	0	0		0	0	0	0	0
302	1	198	428	-1	470	122	9.2	25	ABprpaaaapa	-42	0	0	0		0	0	0	0	0
303	1	173	102	-1	511	276	23.5	31	ABarpaapaap	311	652	0	0		0	0	0	0	0
304	1	179	30	-1	422	176	4.5	27	ABprpappaap	347	0	0	0		0	0	0	0	0
305	1	226	348	-1	412	323	13.5	26	MSaaapapp	475	0	0	0		0	0	0	0	0
306	1	317	372	-1	508	367	4.5	24	ABalpapaaap	192	-537	0	0		0	0	0	0	0
307	1	277	475	-1	348	403	20.4	23	ABplaapppa	100	0	0	0		0	0	0	0	0
308	1	259	302	-1	359	137	17.4	29	Dppaa	293	823	0	0		0	0	0	0	0
309	1	265	254	-1	598	295	11.9	25	ABaraapaaaa	-34	0	0	0		0	0	0	0	0
310	1	427	477	-1	271	219	23.0	34	Cpaaaa	204	-160	0	0		0	0	0	0	0
311	1	319	281	-1	311	221	12.6	34	Earap	344	266	0	0		0	0	0	0	0
312	1	217	419	-1	565	163	16.8	31	ABpraaaapp	-923	0	0	0		0	0	0	0	0
313	1	68	17	-1	410	356	4.7	29	ABalpappapp	281	949	0	0		0	0	0	0	0
314	1	165	79	-1	288	102	23.4	38	ABarppppa	381	-147	0	0		0	0	0	0	0
315	1	49	350	-1	309	75	17.7	28	ABprappaaa	237	0	0	0		0	0	0	0	0
316	1	156	25	-1	605	279	23.9	34	ABpraapaaa	340	338	0	0		0	0	0	0	0
317	1	451	433	-1	543	336	6.0	25	ABalpaaapaa	238	343	0	0		0	0	0	0	0
318	1	213	129	-1	516	298	4.3	24	ABalpaaappa	549	0	0	0		0	0	0	0	0
319	1	237	291	-1	446	406	23.2	28	ABplaapappp	188	505	0	0		0	0	0	0	0
320	1	284	178	-1	505	284	19.3	30	MSpaaaaa	126	0	0	0		0	0	0	0	0
321	1	91	86	-1	450	367	11.3	30	MSapapaa	223	-74	0	0		0	0	0	0	0
322	1	221	166	-1	480	214	4.1	24	ABarapapapp	224	624	0	0		0	0	0	0	0
323	1	184	369	-1	559	184	10.2	26	ABarappppap	190	-603	0	0		0	0	0	0	0
324	1	349	95	-1	301	352	4.4	27	ABplpapppap	122	0	0	0		0	0	0	0	0
325	1	206	73	-1	507	145	6.7	25	ABarappapaa	200	473	0	0		0	0	0	0	0
326	1	210	69	-1	463	324	23.5	31	ABplaaaapap	274	-200	0	0		0	0	0	0	0
327	1	244	110	-1	312	367	11.4	30	MSaapppa	41	0	0	0		0	0	0	0	0
328	1	50	201	-1	599	197	7.9	30	ABarapppaa	410	0	0	0		0	0	0	0	0
329	1	235	20	-1	273	209	7.0	31	Z2	287	-898	0	0		0	0	0	0	0
330	1	73	306	-1	315	76	11.0	28	ABprppapppa	168	0	0	0		0	0	0	0	0
331	1	159	2	-1	388	373	23.8	32	Nuc147_26_416_371	324	335	0	0		0	0	0	0	0
332	1	121	190	-1	537	350	16.0	28	MSaaapaaa	288	-2090	0	0		0	0	0	0	0
333	1	382	14	-1	502	441	10.1	27	ABalppaappa	-161	0	0	0		0	0	0	0	0
334	1	452	245	-1	79	246	9.2	31	Cpappv	312	-228	0	0		0	0	0	0	0
335	1	127	333	-1	266	380	6.7	24	ABplppppaaa	206	1070	0	0		0	0	0	0	0
336	1	209	138	-1	515	321	12.7	28	ABaraapaapp	286	-265	0	0		0	0	0	0	0
337	1	343	152	-1	451	444	9.8	25	ABalppaappp	164	0	0	0		0	0	0	0	0
338	1	33	415	-1	408	263	20.8	28	ABarpaappa	282	-98	0	0		0	0	0	0	0
339	1	459	65	-1	473	130	12.6	25	ABprpaaappp	107	0	0	0		0	0	0	0	0
340	1	333	459	-1	234	232	14.4	33	Eplaa	316	625	0	0		0	0	0	0	0
341	1	307	119	-1	469	379	24.5	27	ABplaaaaapp	202	-782	0	0		0	0	0	0	0
342	1	335	27	-1	436	112	18.7	32	ABpraapppa	313	110	0	0		0	0	0	0	0
343	1	251	322	-1	87	253	15.3	32	Caappd	82	0	0	0		0	0	0	0	0
344	1	321	204	-1	504	368	12.8	28	MSapaaap	270	-983	0	0		0	0	0	0	0
345	1	404	356	-1	477	239	18.7	26	MSppappp	259	-1133	0	0		0	0	0	0	0
346	1	193	315	-1	375	312	22.6	29	ABarppaaaa	258	-345	0	0		0	0	0	0	0
347	1	40	374	-1	418	383	12.9	28	MSapapap	-26	0	0	0		0	0	0	0	0
348	1	32	212	-1	254	319	7.5	33	ABplpppppa	40	0	0	0		0	0	0	0	0
349	1	322	131	-1	282	86	10.1	30	ABprppapppp	294	-805	0	0		0	0	0	0	0
350	1	166	90	-1	501	176	15.4	32	ABpraaapap	268	587	0	0		0	0	0	0	0
351	1	413	381	-1	567	253	22.1	27	ABarpapaaap	310	0	0	0		0	0	0	0	0
352	1	403	437	-1	385	360	13.9	24	MSappapa	231	-419	0	0		0	0	0	0	0
353	1	345	26	-1	481	410	8.7	27	ABalppappap	235	-67	0	0		0	0	0	0	0
354	1	300	458	-1	568	223	20.1	27	ABpraapappa	108	0	0	0		0	0	0	0	0
355	1	449	426	-1	363	178	18.5	32	Dpap	288	901	0	0		0	0	0	0	0
356	1	133	117	-1	431	347	6.3	25	ABalpapappp	207	131	0	0		0	0	0	0	0
357	1	164	191	-1	470	177	23.5	28	ABarpapppap	270	204	0	0		0	0	0	0	0
358	1	225	48	-1	414	173	16.8	30	Dpaa	-109	0	0	0		0	0	0	0	0
359	1	178	288	-1	242	295	23.5	34	ABarppapap	344	161	0	0		0	0	0	0	0
360	1	208	75	-1	379	334	19.2	29	MSapppap	0	0	0	0		0	0	0	0	0
361	1	161	222	-1	204	91	7.9	27	ABprappppa	234	54	0	0		0	0	0	0	0
362	1	290	364	-1	216	72	13.0	28	ABprapappa	277	-675	0	0		0	0	0	0	0
363	1	113	283	-1	255	128	12.5	30	Cppapa	276	66	0	0		0	0	0	0	0
364	1	380	382	-1	127	296	5.6	30	Cppppp	419	0	0	0		0	0	0	0	0
365	1	378	258	-1	126	330	8.2	28	ABplappppp	317	0	0	0		0	0	0	0	0
366	1	267	317	-1	462	375	4.2	28	ABalpappapa	280	774	0	0		0	0	0	0	0
367	1	447	241	-1	482	336	15.6	26	MSaaapaap	203	895	0	0		0	0	0	0	0
368	1	207	207	-1	560	438	19.2	27	ABalapaappp	-14	0	0	0		0	0	0	0	0
369	1	457	473	-1	635	333	17.4	25	Nuc148_21_627_349	229	455	0	0		0	0	0	0	0
370	1	1	135	-1	528	269	13.4	28	ABaraappapa	122	0	0	0		0	0	0	0	0
371	1	94	142	-1	453	255	24.2	34	ABarpaapap	339	68	0	0		0	0	0	0	0
372	1	431	180	-1	338	273	15.2	32	Ealaa	326	-530	0	0		0	0	0	0	0
373	1	406	373	-1	108	155	15.1	33	Cpapaa	326	538	0	0		0	0	0	0	0
374	1	261	390	-1	586	414	11.2	30	ABalaaaalp	270	-1055	0	0		0	0	0	0	0
375	1	279	125	-1	514	149	10.6	35	ABprpaaaaap	321	1003	0	0		0	0	0	0	0
376	1	53	108	-1	431	262	8.6	27	ABaraapppp	166	0	0	0		0	0	0	0	0
377	1	175	170	-1	478	191	11.2	23	MSppaapa	187	-338	0	0		0	0	0	0	0
378	1	61	156	-1	407	411	17.4	27	ABplpaappaa	244	607	0	0		0	0	0	0	0
379	1	200	289	-1	293	138	7.5	31	ABprpppppa	307	0	0	0		0	0	0	0	0
380	1	293	77	-1	519	423	22.8	29	ABplaapaapa	124	0	0	0		0	0	0	0	0
381	1	385	130	-1	478	298	4.4	24	ABalpaaappp	188	127	0	0		0	0	0	0	0
382	1	433	307	-1	482	353	11.4	24	MSapaapa	522	0	0	0		0	0	0	0	0
383	1	60	398	-1	290	283	6.1	32	Z3	269	-219	0	0		0	0	0	0	0
384	1	281	42	-1	332	380	6.6	27	ABplpapppaa	52	0	0	0		0	0	0	0	0
385	1	142	275	-1	471	181	7.3	25	ABprpapaaaa	193	-493	0	0		0	0	0	0	0
386	1	131	320	-1	389	326	15.3	23	MSaaappa	406	0	0	0		0	0	0	0	0
387	1	47	276	-1	444	300	4.1	27	ABalpappppa	418	0	0	0		0	0	0	0	0
388	1	360	192	-1	397	183	22.0	31	ABprapaaaa	314	-179	0	0		0	0	0	0	0
389	1	259	218	-1	311	140	17.4	30	Dppap	285	-87	0	0		0	0	0	0	0
390	1	102	139	-1	414	99	11.3	26	ABarappappp	127	0	0	0		0	0	0	0	0
391	1	325	240	-1	233	352	24.3	33	ABplapapaa	302	712	0	0		0	0	0	0	0
392	1	347	425	-1	104	203	6.7	31	Cpppaa	309	0	0	0		0	0	0	0	0
393	1	96	136	-1	283	174	18.7	35	Dppp	349	-764	0	0		0	0	0	0	0
394	1	282	118	-1	552	378	10.7	26	MSapaaaa	13	0	0	0		0	0	0	0	0
395	1	387	387	-1	547	416	5.8	26	ABalpaapppp	257	581	0	0		0	0	0	0	0
396	1	444	370	-1	439	128	7.0	25	ABprpapapaa	-132	0	0	0		0	0	0	0	0
397	1	318	132	-1	535	403	20.5	28	ABalapapppp	193	0	0	0		0	0	0	0	0
398	1	202	115	-1	462	323	6.9	29	ABalpapppa	184	0	0	0		0	0	0	0	0
399	1	64	430	-1	530	223	25.2	26	ABarpapaapp	236	-304	0	0		0	0	0	0	0
400	1	388	385	-1	627	237	20.6	27	Nuc121_20_611_255p	268	288	0	0		0	0	0	0	0
401	1	453	106	-1	409	211	19.5	28	MSpppppa	234	483	0	0		0	0	0	0	0
402	1	100	235	-1	395	144	23.6	30	ABarpppaaa	124	0	0	0		0	0	0	0	0
403	1	153	441	-1	269	247	10.3	35	Ealpp	-38	0	0	0		0	0	0	0	0
404	1	69	121	-1	622	231	6.0	33	ABalaapaap	282	-331	0	0		0	0	0	0	0
405	1	309	294	-1	291	411	19.3	34	ABplaapppp	165	0	0	0		0	0	0	0	0
406	1	383	447	-1	579	375	3.8	25	ABalpaaaapa	243	-250	0	0		0	0	0	0	0
407	1	231	301	-1	104	323	13.3	29	ABplappapp	265	123	0	0		0	0	0	0	0
408	1	81	470	-1	357	285	11.2	30	MSaapaapp	119	0	0	0		0	0	0	0	0
409	1	2	396	-1	95	205	12.2	33	Cpappd	-54	0	0	0		0	0	0	0	0
410	1	338	239	-1	560	399	13.6	28	ABalapaaapp	277	0	0	0		0	0	0	0	0
411	1	142	168	-1	434	171	7.5	26	ABprpapaaap	189	1085	0	0		0	0	0	0	0
412	1	10	337	-1	625	292	16.4	28	ABalapppaaa	277	-8	0	0		0	0	0	0	0
413	1	313	74	-1	502	177	5.5	29	ABarappaap	181	-493	0	0		0	0	0	0	0
414	1	20	67	-1	525	194	17.4	29	ABpraaappa	9	0	0	0		0	0	0	0	0
415	1	437	104	-1	515	397	17.6	23	ABalppppapa	166	465	0	0		0	0	0	0	0
416	1	48	277	-1	493	322	19.1	26	MSaaaapap	219	-388	0	0		0	0	0	0	0
417	1	308	186	-1	394	147	20.4	30	ABprapaaap	302	340	0	0		0	0	0	0	0
418	1	314	141	-1	284	400	8.0	32	ABplppaapp	54	0	0	0		0	0	0	0	0
419	1	140	255	-1	298	379	6.1	25	ABplpapappp	96	0	0	0		0	0	0	0	0
420	1	203	203	-1	331	119	5.0	25	ABprppppaaa	198	404	0	0		0	0	0	0	0
421	1	296	62	-1	244	70	19.5	31	ABprapapaa	316	1891	0	0		0	0	0	0	0
422	1	186	309	-1	318	414	7.7	25	ABplpapappa	155	0	0	0		0	0	0	0	0
423	1	298	198	-1	146	324	18.5	31	ABarppappp	101	0	0	0		0	0	0	0	0
424	1	400	111	-1	568	416	21.6	29	ABalapapppa	281	0	0	0		0	0	0	0	0
425	1	359	295	-1	191	214	8.0	33	Eplpa	331	1355	0	0		0	0	0	0	0
426	1	329	31	-1	243	190	15.0	34	Epraa	433	0	0	0		0	0	0	0	0
427	1	102	303	-1	441	107	10.6	25	ABarappappa	187	445	0	0		0	0	0	0	0
428	1	376	465	-1	490	371	7.2	25	ABalpapapaa	210	323	0	0		0	0	0	0	0
429	1	306	188	-1	203	383	9.0	25	ABplpppaapa	408	0	0	0		0	0	0	0	0
430	1	392	358	-1	397	327	4.5	28	ABalpappppp	276	966	0	0		0	0	0	0	0
431	1	423	225	-1	264	168	4.3	27	ABprppppppa	259	-217	0	0		0	0	0	0	0
432	1	147	8	-1	301	159	24.0	37	ABarpppapp	370	1117	0	0		0	0	0	0	0
433	1	439	50	-1	196	234	11.4	36	Eplap	358	-638	0	0		0	0	0	0	0
434	1	418	371	-1	470	215	12.8	27	MSppapap	594	0	0	0		0	0	0	0	0
435	1	336	468	-1	557	233	9.9	23	MSppaaaa	224	0	0	0		0	0	0	0	0
436	1	176	205	-1	178	174	24.3	35	Cpaapa	358	292	0	0		0	0	0	0	0
437	1	395	58	-1	510	414	12.1	25	ABplpaaaaaa	203	467	0	0		0	0	0	0	0
438	1	391	336	-1	510	234	18.5	31	MSppappa	212	-30	0	0		0	0	0	0	0
439	1	139	367	-1	566	440	10.6	24	Nuc150_13_550_424	-120	0	0	0		0	0	0	0	0
440	1	402	214	-1	278	67	15.6	28	ABprappaap	251	1173	0	0		0	0	0	0	0
441	1	8	53	-1	206	123	7.6	28	ABprapppap	-24	0	0	0		0	0	0	0	0
442	1	116	175	-1	464	145	5.9	26	ABarappapap	214	963	0	0		0	0	0	0	0
443	1	92	41	-1	508	187	12.4	27	ABprpaaaaaap	203	-1464	0	0		0	0	0	0	0
444	1	393	454	-1	376	256	20.6	32	ABarpaapppp	318	1241	0	0		0	0	0	0	0
445	1	396	36	-1	554	356	4.8	26	ABalpaaaaap	235	726	0	0		0	0	0	0	0
446	1	441	379	-1	366	346	24.5	33	ABplapaaaap	74	0	0	0		0	0	0	0	0
447	1	106	331	-1	212	177	4.1	26	ABprppppppp	230	592	0	0		0	0	0	0	0
448	1	399	158	-1	241	93	7.6	30	ABprpppaap	203	-167	0	0		0	0	0	0	0
449	1	197	452	-1	457	270	5.8	24	ABarapaappp	246	-209	0	0		0	0	0	0	0
450	1	239	34	-1	415	400	23.7	31	ABplaaapap	293	-521	0	0		0	0	0	0	0
451	1	150	420	-1	314	279	9.4	30	Ealpa	308	669	0	0		0	0	0	0	0
452	1	204	455	-1	170	293	14.5	32	Cappap	320	-881	0	0		0	0	0	0	0
453	1	405	257	-1	151	226	9.4	33	Eplpp	337	628	0	0		0	0	0	0	0
454	1	390	195	-1	82	284	11.9	30	Caappv	295	137	0	0		0	0	0	0	0
455	1	353	446	-1	475	361	17.3	26	MSapappa	183	-614	0	0		0	0	0	0	0
456	1	120	252	-1	488	347	24.0	25	ABarpaaaaal	192	706	0	0		0	0	0	0	0
457	1	15	24	-1	508	387	5.6	26	ABalpapaapa	172	625	0	0		0	0	0	0	0
458	1	177	144	-1	455	168	19.8	26	ABprpaappap	234	775	0	0		0	0	0	0	0
459	1	375	451	-1	355	166	23.8	33	ABarpppapaa	320	-297	0	0		0	0	0	0	0
460	1	454	453	-1	444	178	13.4	24	MSpppapa	465	0	0	0		0	0	0	0	0
461	1	245	211	-1	589	249	20.1	30	ABalappppa	38	0	0	0		0	0	0	0	0
462	1	450	145	-1	563	246	14.4	23	MSppaaap	311	0	0	0		0	0	0	0	0
463	1	242	410	476	344	221	24.2	32	ABarppaapa	145	0	0	0		0	0	0	0	0
464	1	432	299	-1	467	398	5.9	24	ABalpapaapp	81	0	0	0		0	0	0	0	0
465	1	430	393	-1	407	264	23.4	32	ABarpaapppa	29	0	0	0		0	0	0	0	0
466	1	412	421	-1	333	147	5.3	24	ABprpappppa	390	0	0	0		0	0	0	0	0
467	1	456	442	-1	584	162	11.6	22	Nuc154_14_617_194	356	0	0	0		0	0	0	0	0
468	1	297	-1	-1	431	101	14.9	22	Nuc155_15_425_106	170	0	0	0		0	0	0	0	0
469	1	458	469	-1	464	444	18.8	26	ABalpppappp	334	0	0	0		0	0	0	0	0
470	1	271	305	-1	538	190	23.4	30	ABpraapappp	257	1041	0	0		0	0	0	0	0
471	1	201	471	-1	376	250	15.7	27	Nuc152_16_406_252	240	693	0	0		0	0	0	0	0
