# Supplementary material for: The AP-2 Transcription Factor APTF-2 Is Required for Neuroblast and Epidermal Morphogenesis in Caenorhabditis elegans Embryogenesis
Source: PLoS Genet. 2016 May 13;12(5):e1006048. doi: 10.1371/journal.pgen.1006048 (PMC4866721; doi:10.1371/journal.pgen.1006048)
Supplement: S6 Text — (ZIP) [file pgen.1006048.s034.zip › nuclei/t168-nuclei]

1	1	26	237	-1	395	309	10.2	27	MSaapaapa	44	0	0	0		0	0	0	0	0
2	1	331	84	-1	392	371	24.1	33	Nuc147_26_416_371	274	156	0	0		0	0	0	0	0
3	1	10	411	-1	522	367	24.5	32	ABplaaaaaa	268	66	0	0		0	0	0	0	0
4	1	257	155	-1	573	210	6.8	24	ABaraaapppp	316	0	0	0		0	0	0	0	0
5	1	64	35	-1	398	439	18.8	27	ABplaappaa	446	0	0	0		0	0	0	0	0
6	1	194	196	-1	471	134	19.4	31	ABpraappap	128	0	0	0		0	0	0	0	0
7	1	27	31	-1	512	128	19.1	26	ABpraappaap	-180	0	0	0		0	0	0	0	0
8	1	432	110	-1	303	159	23.4	34	ABarpppapp	324	496	0	0		0	0	0	0	0
9	1	240	388	-1	493	147	14.7	25	ABprpaapppa	210	379	0	0		0	0	0	0	0
10	1	190	154	-1	600	309	6.8	24	ABaraaapaaa	224	-150	0	0		0	0	0	0	0
11	1	138	249	-1	175	340	4.2	23	ABplppppppa	234	1304	0	0		0	0	0	0	0
12	1	70	308	-1	275	352	9.8	29	MSaapppp	140	0	0	0		0	0	0	0	0
13	1	81	391	-1	162	89	12.6	29	ABprappapp	290	-687	0	0		0	0	0	0	0
14	1	333	244	-1	504	440	9.9	26	ABalppaappa	195	0	0	0		0	0	0	0	0
15	1	131	30	-1	362	139	12.2	31	MSpapppa	153	0	0	0		0	0	0	0	0
16	1	224	4	-1	388	457	12.8	27	ABplpaaappp	-21	0	0	0		0	0	0	0	0
17	1	313	250	-1	411	355	4.8	29	ABalpappapp	221	-1287	0	0		0	0	0	0	0
18	1	120	332	-1	216	380	21.2	32	ABplapappa	317	111	0	0		0	0	0	0	0
19	1	109	293	-1	185	345	23.0	33	ABplapapapa	305	710	0	0		0	0	0	0	0
20	1	329	423	-1	277	205	7.1	30	Z2	305	377	0	0		0	0	0	0	0
21	1	248	324	-1	233	350	11.6	29	Capaap	291	476	0	0		0	0	0	0	0
22	1	28	25	-1	460	301	10.9	26	ABaraapapap	269	590	0	0		0	0	0	0	0
23	1	183	287	-1	554	274	10.3	27	ABaraaapapa	-152	0	0	0		0	0	0	0	0
24	1	457	323	-1	502	387	5.1	26	ABalpapaapa	184	638	0	0		0	0	0	0	0
25	1	316	365	-1	599	279	23.8	34	ABpraapaaa	2	0	0	0		0	0	0	0	0
26	1	353	282	-1	485	410	8.8	27	ABalppappap	260	0	0	0		0	0	0	0	0
27	1	342	206	-1	440	114	18.4	32	ABpraapppa	299	120	0	0		0	0	0	0	0
28	1	165	77	-1	139	357	14.9	29	ABplappapa	268	222	0	0		0	0	0	0	0
29	1	125	266	-1	588	309	19.9	30	ABarpaaaap	251	222	0	0		0	0	0	0	0
30	1	304	337	-1	425	174	4.3	26	ABprpappaap	251	28	0	0		0	0	0	0	0
31	1	426	420	-1	245	194	15.0	34	Epraa	344	82	0	0		0	0	0	0	0
32	1	279	326	329	398	417	11.5	29	ABplpapaap	154	0	0	0		0	0	0	0	0
33	1	204	169	-1	558	346	12.9	28	ABalpaapaap	436	0	0	0		0	0	0	0	0
34	1	450	303	-1	416	398	23.6	30	ABplaaapap	271	-228	0	0		0	0	0	0	0
35	1	17	385	-1	354	445	11.6	26	ABplpaaaapp	165	0	0	0		0	0	0	0	0
36	1	445	373	-1	547	356	5.1	27	ABalpaaaaap	216	383	0	0		0	0	0	0	0
37	1	25	73	-1	615	308	9.5	29	ABaraaaapa	-138	0	0	0		0	0	0	0	0
38	1	37	315	-1	264	413	13.5	30	ABplppapap	-155	0	0	0		0	0	0	0	0
39	1	299	390	-1	350	217	15.9	25	Nuc152_16_399_208	259	-1534	0	0		0	0	0	0	0
40	1	139	325	-1	636	261	10.9	29	ABalaaappr	-7	0	0	0		0	0	0	0	0
41	1	443	353	-1	510	184	12.4	25	ABprpaaaaaap	-207	0	0	0		0	0	0	0	0
42	1	384	132	-1	336	380	6.2	25	ABplpapppaa	50	0	0	0		0	0	0	0	0
43	1	128	291	-1	332	343	8.2	27	MSappaap	260	967	0	0		0	0	0	0	0
44	1	198	137	-1	608	227	14.1	29	ABalaapppa	14	0	0	0		0	0	0	0	0
45	1	196	89	-1	470	263	9.6	27	ABaraapppap	-123	0	0	0		0	0	0	0	0
46	1	280	88	-1	445	130	13.8	28	ABprppaaaap	243	511	0	0		0	0	0	0	0
47	1	75	23	-1	323	166	8.3	33	MSpapppp	-271	0	0	0		0	0	0	0	0
48	1	358	167	-1	414	177	16.4	30	Dpaa	300	-405	0	0		0	0	0	0	0
49	1	195	184	-1	572	439	14.1	27	ABalpppaaaa	224	59	0	0		0	0	0	0	0
50	1	433	419	-1	198	235	11.4	37	Eplap	366	782	0	0		0	0	0	0	0
51	1	161	274	-1	421	438	14.4	24	ABplpaapppa	200	399	0	0		0	0	0	0	0
52	1	148	223	-1	638	296	10.7	30	ABalaaaarr	512	0	0	0		0	0	0	0	0
53	1	441	10	-1	208	122	7.4	29	ABprapppap	284	1011	0	0		0	0	0	0	0
54	1	6	201	-1	626	206	17.1	27	ABalaappppp	249	-391	0	0		0	0	0	0	0
55	1	221	193	-1	474	163	11.8	24	ABprppaaaaa	62	0	0	0		0	0	0	0	0
56	1	233	276	-1	460	389	17.8	27	ABalppppapp	250	-219	0	0		0	0	0	0	0
57	1	187	133	-1	238	403	11.4	31	ABplppappp	411	0	0	0		0	0	0	0	0
58	1	437	455	-1	514	414	12.1	24	ABplpaaaaaa	224	1096	0	0		0	0	0	0	0
59	1	39	225	-1	340	410	11.3	29	ABplppaapa	140	0	0	0		0	0	0	0	0
60	1	44	43	-1	388	300	15.3	26	MSaaappp	224	511	0	0		0	0	0	0	0
61	1	200	85	-1	542	338	9.3	28	ABalpaapapa	111	0	0	0		0	0	0	0	0
62	1	421	234	-1	249	67	19.4	30	ABprapapaa	297	626	0	0		0	0	0	0	0
63	1	191	63	-1	350	78	10.7	30	ABprppappa	255	491	0	0		0	0	0	0	0
64	1	124	27	-1	181	97	17.6	32	ABarpppppp	306	254	0	0		0	0	0	0	0
65	1	339	214	-1	477	132	12.7	25	ABprpaaappp	186	-185	0	0		0	0	0	0	0
66	1	50	64	-1	546	205	11.4	27	ABprpaaaaaaa	107	0	0	0		0	0	0	0	0
67	1	414	309	-1	534	193	17.0	32	ABpraaappa	295	171	0	0		0	0	0	0	0
68	1	99	352	-1	346	402	8.2	26	ABplpapapap	221	122	0	0		0	0	0	0	0
69	1	326	435	-1	464	324	23.5	30	ABplaaaapap	305	-261	0	0		0	0	0	0	0
70	1	36	197	-1	581	339	7.6	29	ABaraaaaaa	114	0	0	0		0	0	0	0	0
71	1	271	252	465	527	177	20.2	34	ABpraaappp	75	0	0	0		0	0	0	0	0
72	1	22	163	-1	478	226	8.1	32	ABarapappa	317	63	0	0		0	0	0	0	0
73	1	325	123	-1	509	142	6.9	24	ABarappapaa	183	0	0	0		0	0	0	0	0
74	1	413	180	464	506	174	5.8	30	ABarappaap	-1120	0	0	0		0	0	0	0	0
75	1	360	208	-1	381	334	19.3	29	MSapppap	256	332	0	0		0	0	0	0	0
76	1	251	147	-1	464	99	12.9	26	ABprpaaaapp	240	0	0	0		0	0	0	0	0
77	1	380	402	-1	528	429	22.5	28	ABplaapaapa	112	0	0	0		0	0	0	0	0
78	1	13	356	-1	496	266	5.4	25	ABarapaappa	240	-430	0	0		0	0	0	0	0
79	1	314	427	-1	294	102	23.4	38	ABarppppa	380	609	0	0		0	0	0	0	0
80	1	276	172	-1	594	336	13.5	29	MSaaaaaar	238	0	0	0		0	0	0	0	0
81	1	132	307	-1	155	171	7.7	35	Eprpp	358	1170	0	0		0	0	0	0	0
82	1	14	74	-1	293	430	13.5	26	ABplppapaap	438	0	0	0		0	0	0	0	0
83	1	266	275	-1	561	300	12.6	24	ABaraapaaap	165	0	0	0		0	0	0	0	0
84	1	72	81	-1	469	434	21.2	31	ABplaapapa	298	-758	0	0		0	0	0	0	0
85	1	296	322	-1	579	179	7.2	26	ABarapppapa	108	0	0	0		0	0	0	0	0
86	1	321	413	-1	448	366	11.4	29	MSapapaa	213	-74	0	0		0	0	0	0	0
87	1	15	128	-1	445	365	7.7	28	ABalpapapap	274	9	0	0		0	0	0	0	0
88	1	62	70	-1	434	141	10.0	26	ABprpapaapp	187	-227	0	0		0	0	0	0	0
89	1	95	161	-1	570	281	7.2	29	ABaraaaaap	309	0	0	0		0	0	0	0	0
90	1	350	136	-1	504	169	15.5	34	ABpraaapap	350	155	0	0		0	0	0	0	0
91	1	265	144	-1	509	450	15.4	28	ABalpppapav	241	-1180	0	0		0	0	0	0	0
92	1	61	462	-1	567	214	23.5	34	ABpraapaapp	308	105	0	0		0	0	0	0	0
93	1	270	99	-1	394	127	9.0	25	ABprpapapap	61	0	0	0		0	0	0	0	0
94	1	38	168	-1	409	262	11.8	26	MSpaapapp	219	-764	0	0		0	0	0	0	0
95	1	324	346	-1	303	351	4.5	26	ABplpapppap	128	0	0	0		0	0	0	0	0
96	1	173	209	-1	428	451	11.4	27	ABplpaaappa	200	0	0	0		0	0	0	0	0
97	1	38	75	-1	452	262	12.8	26	MSpaapapa	169	0	0	0		0	0	0	0	0
98	1	104	194	-1	574	305	8.6	24	ABaraaapaap	336	0	0	0		0	0	0	0	0
99	1	12	53	-1	348	172	5.8	26	MSpappap	147	0	0	0		0	0	0	0	0
100	1	87	404	-1	628	377	13.4	30	ABalaaapal	293	-97	0	0		0	0	0	0	0
101	1	172	19	-1	583	329	10.8	25	ABalpaapaaa	28	0	0	0		0	0	0	0	0
102	1	303	375	-1	511	274	23.6	32	ABarpaapaap	321	341	0	0		0	0	0	0	0
103	1	197	1	-1	492	384	20.1	27	ABplaapappa	38	0	0	0		0	0	0	0	0
104	1	415	100	-1	518	395	17.6	25	ABalppppapa	229	94	0	0		0	0	0	0	0
105	1	118	401	-1	354	351	17.1	28	Daaa	284	1215	0	0		0	0	0	0	0
106	1	401	259	-1	411	216	19.6	28	MSpppppa	289	315	0	0		0	0	0	0	0
107	1	225	371	-1	437	394	15.0	25	ABalpppppap	219	-697	0	0		0	0	0	0	0
108	1	376	86	205	437	256	8.1	27	ABaraapppp	227	-1315	0	0		0	0	0	0	0
109	1	73	165	-1	547	150	13.6	30	ABpraaaapa	101	0	0	0		0	0	0	0	0
110	1	327	298	-1	312	365	11.4	30	MSaapppa	306	-94	0	0		0	0	0	0	0
111	1	424	183	-1	573	415	21.4	28	ABalapapppa	267	568	0	0		0	0	0	0	0
112	1	54	34	-1	562	248	6.2	27	ABarapaaaa	110	0	0	0		0	0	0	0	0
113	1	149	247	-1	293	418	10.5	31	ABplppappa	322	0	0	0		0	0	0	0	0
114	1	199	233	-1	418	208	11.9	30	MSpppaaa	267	-420	0	0		0	0	0	0	0
115	1	398	96	-1	463	316	6.8	29	ABalpapppa	149	0	0	0		0	0	0	0	0
116	1	56	218	-1	368	434	21.1	31	ABplaappapa	281	119	0	0		0	0	0	0	0
117	1	356	372	-1	435	339	6.3	25	ABalpapappp	194	-497	0	0		0	0	0	0	0
118	1	394	436	-1	548	376	10.4	28	MSapaaaa	210	14	0	0		0	0	0	0	0
119	1	341	236	-1	466	377	24.4	28	ABplaaaaapp	278	22	0	0		0	0	0	0	0
120	1	290	105	-1	210	329	8.2	29	Capppp	298	-498	0	0		0	0	0	0	0
121	1	404	415	-1	625	238	5.7	33	ABalaapaap	330	746	0	0		0	0	0	0	0
122	1	163	9	-1	471	251	15.2	28	MSpaapaa	278	-137	0	0		0	0	0	0	0
123	1	7	224	-1	544	224	5.6	28	ABarapaaap	219	1269	0	0		0	0	0	0	0
124	1	42	446	-1	328	226	9.6	31	Earpa	278	357	0	0		0	0	0	0	0
125	1	375	109	-1	513	148	10.5	33	ABprpaaaaap	299	82	0	0		0	0	0	0	0
126	1	267	212	-1	455	288	15.7	27	MSpaaappa	189	0	0	0		0	0	0	0	0
127	1	40	146	-1	426	292	9.5	25	ABaraapappp	319	0	0	0		0	0	0	0	0
128	1	89	54	-1	598	193	18.2	29	ABpraaaaap	244	769	0	0		0	0	0	0	0
129	1	318	68	-1	515	297	4.2	24	ABalpaaappa	204	0	0	0		0	0	0	0	0
130	1	381	226	-1	479	296	4.3	25	ABalpaaappp	203	-189	0	0		0	0	0	0	0
131	1	349	129	-1	270	84	10.4	27	ABprppapppp	215	756	0	0		0	0	0	0	0
132	1	397	296	-1	538	406	20.2	29	ABalapapppp	258	787	0	0		0	0	0	0	0
133	1	126	255	-1	524	289	16.8	28	MSpaaaapa	247	130	0	0		0	0	0	0	0
134	1	127	216	-1	386	416	14.8	26	ABplppaaaaa	236	1575	0	0		0	0	0	0	0
135	1	370	288	-1	530	268	13.9	27	ABaraappapa	243	-204	0	0		0	0	0	0	0
136	1	393	82	-1	281	172	19.1	35	Dppp	109	0	0	0		0	0	0	0	0
137	1	206	312	-1	419	411	20.5	32	ABalppppppp	327	138	0	0		0	0	0	0	0
138	1	336	403	-1	516	321	12.8	29	ABaraapaapp	156	0	0	0		0	0	0	0	0
139	1	390	65	-1	414	95	11.3	26	ABarappappp	178	445	0	0		0	0	0	0	0
140	1	57	139	-1	530	262	7.8	30	ABarapaapa	97	0	0	0		0	0	0	0	0
141	1	418	378	-1	284	404	8.1	30	ABplppaapp	254	1017	0	0		0	0	0	0	0
142	1	371	434	-1	458	250	24.3	35	ABarpaapap	354	50	0	0		0	0	0	0	0
143	1	1	383	-1	355	298	18.8	31	MSappppa	300	-64	0	0		0	0	0	0	0
144	1	458	92	-1	455	169	19.5	27	ABprpaappap	258	808	0	0		0	0	0	0	0
145	1	462	475	-1	565	243	14.2	24	MSppaaap	225	-86	0	0		0	0	0	0	0
146	1	293	116	-1	224	101	11.1	28	ABprapppaa	-57	0	0	0		0	0	0	0	0
147	1	106	389	-1	384	171	13.9	27	MSpppaap	235	-683	0	0		0	0	0	0	0
148	1	234	351	-1	248	149	8.2	31	Cppapp	315	86	0	0		0	0	0	0	0
149	1	269	354	-1	177	355	15.9	31	ABplapappp	1086	0	0	0		0	0	0	0	0
150	1	105	254	-1	446	331	10.7	24	ABaraapappa	18	0	0	0		0	0	0	0	0
151	1	122	124	-1	506	321	8.5	28	ABalpaapapp	126	0	0	0		0	0	0	0	0
152	1	337	56	-1	451	446	9.9	25	ABalppaappp	801	0	0	0		0	0	0	0	0
153	1	231	152	-1	517	219	10.4	27	MSppapaa	-60	0	0	0		0	0	0	0	0
154	1	281	369	-1	292	311	23.5	32	ABarppapaa	326	482	0	0		0	0	0	0	0
155	1	114	246	-1	506	352	7.1	24	ABalpappaaa	49	0	0	0		0	0	0	0	0
156	1	378	442	-1	413	412	17.4	27	ABplpaappaa	70	0	0	0		0	0	0	0	0
157	1	47	94	-1	189	358	6.2	24	ABplpppapaa	232	456	0	0		0	0	0	0	0
158	1	448	177	-1	239	90	8.0	30	ABprpppaap	200	153	0	0		0	0	0	0	0
159	1	166	314	-1	334	437	14.1	26	ABplppapaaa	105	0	0	0		0	0	0	0	0
160	1	291	79	-1	583	282	13.8	26	ABaraappaaa	48	0	0	0		0	0	0	0	0
161	1	263	473	-1	543	439	16.2	25	ABalpppaapv	253	-750	0	0		0	0	0	0	0
162	1	288	417	-1	488	414	5.5	25	ABalppapapa	216	2082	0	0		0	0	0	0	0
163	1	112	39	-1	164	330	8.8	29	ABplapppap	268	528	0	0		0	0	0	0	0
164	1	232	90	-1	331	388	20.2	28	ABplapaapa	251	1654	0	0		0	0	0	0	0
165	1	272	382	-1	305	360	15.4	29	Dapaa	291	381	0	0		0	0	0	0	0
166	1	322	438	-1	482	208	4.0	25	ABarapapapp	251	65	0	0		0	0	0	0	0
167	1	103	21	-1	414	278	15.7	28	MSpaaappp	-251	0	0	0		0	0	0	0	0
168	1	411	418	-1	432	167	7.3	24	ABprpapaaap	194	104	0	0		0	0	0	0	0
169	1	30	339	-1	372	243	10.7	29	MSpapaapp	-136	0	0	0		0	0	0	0	0
170	1	377	481	-1	475	192	11.1	22	MSppaapa	162	999	0	0		0	0	0	0	0
171	1	76	317	-1	616	398	11.3	31	ABalaaaala	309	-701	0	0		0	0	0	0	0
172	1	184	69	-1	459	453	13.5	30	ABplpaaapa	313	0	0	0		0	0	0	0	0
173	1	116	412	-1	351	71	16.7	29	ABprapaapp	261	136	0	0		0	0	0	0	0
174	1	79	28	-1	623	352	10.2	29	ABalaaaarl	59	0	0	0		0	0	0	0	0
175	1	442	368	-1	466	145	6.1	25	ABarappapap	252	-266	0	0		0	0	0	0	0
176	1	77	344	-1	595	243	7.5	25	ABaraaapppa	231	528	0	0		0	0	0	0	0
177	1	230	200	-1	185	291	23.8	34	ABarppappa	315	103	0	0		0	0	0	0	0
178	1	320	2	-1	504	285	19.4	31	MSpaaaaa	64	0	0	0		0	0	0	0	0
179	1	294	306	-1	215	374	6.1	25	ABplppppapa	239	100	0	0		0	0	0	0	0
180	1	372	331	-1	335	269	15.0	34	Ealaa	343	221	0	0		0	0	0	0	0
181	1	246	421	-1	525	178	9.5	26	ABarapppppa	1	0	0	0		0	0	0	0	0
182	1	107	91	-1	381	351	9.7	28	MSapaapp	262	104	0	0		0	0	0	0	0
183	1	152	366	-1	621	297	20.5	29	ABalapppaap	263	1550	0	0		0	0	0	0	0
184	1	31	338	-1	471	173	4.5	26	ABprpappaaa	263	672	0	0		0	0	0	0	0
185	1	129	106	-1	482	422	12.3	26	ABplpaaaaap	201	1138	0	0		0	0	0	0	0
186	1	417	448	-1	407	155	19.5	28	ABprapaaap	238	643	0	0		0	0	0	0	0
187	1	34	131	-1	373	413	8.2	26	ABplpapapaa	123	0	0	0		0	0	0	0	0
188	1	429	407	-1	204	386	8.9	24	ABplpppaapa	141	0	0	0		0	0	0	0	0
189	1	179	17	-1	589	212	10.9	26	ABarappppaa	169	0	0	0		0	0	0	0	0
190	1	332	377	-1	537	347	15.8	29	MSaaapaaa	197	0	0	0		0	0	0	0	0
191	1	357	422	-1	475	175	23.7	29	ABarpapppap	265	0	0	0		0	0	0	0	0
192	1	388	103	-1	397	185	22.1	30	ABprapaaaa	293	507	0	0		0	0	0	0	0
193	1	242	393	-1	202	108	13.5	28	ABprapappp	30	0	0	0		0	0	0	0	0
194	1	287	313	-1	487	158	8.9	25	ABarapppppp	-18	0	0	0		0	0	0	0	0
195	1	454	36	-1	80	282	11.9	31	Caappv	258	137	0	0		0	0	0	0	0
196	1	247	280	-1	566	271	25.5	29	ABarpapaaaa	255	133	0	0		0	0	0	0	0
197	1	92	95	-1	549	312	19.6	29	MSaaaaapp	224	546	0	0		0	0	0	0	0
198	1	423	355	-1	148	327	18.5	31	ABarppappp	180	0	0	0		0	0	0	0	0
199	1	193	228	-1	249	285	19.8	33	Dappa	246	1064	0	0		0	0	0	0	0
200	1	43	150	-1	617	185	13.1	31	ABalaapapp	241	0	0	0		0	0	0	0	0
201	1	328	140	-1	602	200	7.9	29	ABarapppaa	1032	0	0	0		0	0	0	0	0
202	1	8	176	-1	390	441	8.9	25	ABplpaaaapa	299	0	0	0		0	0	0	0	0
203	1	420	122	-1	329	116	4.9	25	ABprppppaaa	203	-858	0	0		0	0	0	0	0
204	1	344	102	-1	504	368	13.1	29	MSapaaap	240	1250	0	0		0	0	0	0	0
205	1	436	395	-1	180	170	23.7	33	Cpaapa	331	655	0	0		0	0	0	0	0
206	1	285	397	-1	530	189	6.9	24	ABarappaaap	162	-146	0	0		0	0	0	0	0
207	1	368	98	-1	563	438	18.5	28	ABalapaappp	17	0	0	0		0	0	0	0	0
208	1	97	178	-1	500	257	13.7	30	ABaraappapp	397	0	0	0		0	0	0	0	0
209	1	244	145	-1	269	338	5.1	31	ABplpapppp	207	-191	0	0		0	0	0	0	0
210	1	181	243	-1	362	287	8.6	29	MSaapapa	269	-562	0	0		0	0	0	0	0
211	1	461	445	-1	597	253	19.5	32	ABalappppa	290	684	0	0		0	0	0	0	0
212	1	348	281	-1	254	321	7.6	33	ABplpppppa	-300	0	0	0		0	0	0	0	0
213	1	300	283	-1	243	367	5.9	23	ABplppppaap	232	623	0	0		0	0	0	0	0
214	1	440	359	-1	282	65	15.7	28	ABprappaap	277	23	0	0		0	0	0	0	0
215	1	212	20	-1	429	169	24.4	31	ABarpapppp	319	-242	0	0		0	0	0	0	0
216	1	52	44	-1	538	205	14.7	28	ABpraaapaa	-123	0	0	0		0	0	0	0	0
217	1	210	471	-1	485	392	12.2	25	ABplpaapaaa	206	1418	0	0		0	0	0	0	0
218	1	389	444	-1	310	139	17.5	29	Dppap	274	-374	0	0		0	0	0	0	0
219	1	215	357	-1	442	415	5.8	26	ABalppapapp	246	-1219	0	0		0	0	0	0	0
220	1	24	286	-1	321	316	5.3	27	MSaappap	251	-693	0	0		0	0	0	0	0
221	1	243	156	-1	518	126	15.3	26	ABprpaapap	191	-226	0	0		0	0	0	0	0
222	1	361	198	-1	201	92	8.1	27	ABprappppa	61	0	0	0		0	0	0	0	0
223	1	49	262	-1	360	412	15.1	28	ABplppaaaap	241	488	0	0		0	0	0	0	0
224	1	11	367	-1	422	434	8.4	24	ABalppapppp	34	0	0	0		0	0	0	0	0
225	1	431	362	-1	258	171	4.3	26	ABprppppppa	263	153	0	0		0	0	0	0	0
226	1	151	158	-1	562	388	6.7	26	ABalpapaaaa	17	0	0	0		0	0	0	0	0
227	1	275	300	-1	645	240	14.7	28	ABalaappppa	269	587	0	0		0	0	0	0	0
228	1	292	119	-1	564	308	16.9	30	MSaaaaapa	265	356	0	0		0	0	0	0	0
229	1	142	181	-1	356	143	7.5	25	ABprpapappp	207	907	0	0		0	0	0	0	0
230	1	218	57	-1	238	180	23.5	33	Cpaaap	328	1369	0	0		0	0	0	0	0
231	1	60	186	-1	431	242	4.5	26	MSpapaaaa	119	0	0	0		0	0	0	0	0
232	1	284	440	-1	386	380	8.4	25	Nuc148_5_371_357a	217	391	0	0		0	0	0	0	0
233	1	117	104	-1	474	197	17.4	28	ABprpaapaa	219	-44	0	0		0	0	0	0	0
234	1	207	321	-1	423	387	4.3	26	ABplpappaa	190	0	0	0		0	0	0	0	0
235	1	402	8	-1	399	147	22.1	29	ABarpppaaa	293	-301	0	0		0	0	0	0	0
236	1	130	40	-1	405	243	8.2	27	MSpapaapa	131	0	0	0		0	0	0	0	0
237	1	5	83	162	359	293	5.0	31	MSaapapp	219	186	0	0		0	0	0	0	0
238	1	153	384	-1	487	112	16.2	28	ABprpaapppp	0	0	0	0		0	0	0	0	0
239	1	410	3	-1	560	397	13.7	28	ABalapaaapp	227	891	0	0		0	0	0	0	0
240	1	391	93	-1	232	352	24.4	32	ABplapapaa	326	-289	0	0		0	0	0	0	0
241	1	367	429	-1	480	333	15.7	26	MSaaapaap	266	667	0	0		0	0	0	0	0
242	1	185	118	-1	523	368	21.7	26	ABplaaaaapa	205	-627	0	0		0	0	0	0	0
243	1	85	452	-1	513	214	5.2	24	ABarapapapa	225	758	0	0		0	0	0	0	0
244	1	110	443	-1	521	128	12.5	28	ABprpaaappa	243	-510	0	0		0	0	0	0	0
245	1	334	114	-1	80	246	9.3	31	Cpappv	278	-3	0	0		0	0	0	0	0
246	1	143	107	-1	447	287	18.4	31	MSpaaapa	318	-21	0	0		0	0	0	0	0
247	1	217	330	-1	645	333	13.5	28	ABalaaapar	503	0	0	0		0	0	0	0	0
248	1	158	304	-1	401	162	7.4	31	ABprpapppa	219	780	0	0		0	0	0	0	0
249	1	188	468	-1	186	173	11.4	35	Eprpa	345	532	0	0		0	0	0	0	0
250	1	189	170	-1	596	277	5.5	32	ABaraaappa	202	0	0	0		0	0	0	0	0
251	1	41	45	-1	575	194	13.8	28	ABpraaaaaa	136	0	0	0		0	0	0	0	0
252	1	456	316	-1	487	353	24.0	27	ABarpaaaaal	248	343	0	0		0	0	0	0	0
253	1	45	348	-1	372	147	4.5	25	ABprpappapp	233	-226	0	0		0	0	0	0	0
254	1	309	242	-1	597	296	11.9	25	ABaraapaaaa	325	0	0	0		0	0	0	0	0
255	1	419	472	-1	305	376	6.4	25	ABplpapappp	413	0	0	0		0	0	0	0	0
256	1	135	310	-1	424	318	7.8	26	MSaapaaaa	258	446	0	0		0	0	0	0	0
257	1	453	130	-1	152	226	9.4	33	Eplpp	336	1549	0	0		0	0	0	0	0
258	1	365	153	-1	128	329	8.2	28	ABplappppp	66	0	0	0		0	0	0	0	0
259	1	301	76	-1	655	287	13.5	31	ABalaaappl	-64	0	0	0		0	0	0	0	0
260	1	202	268	-1	499	404	16.3	27	ABalppppaad	251	-227	0	0		0	0	0	0	0
261	1	214	207	-1	451	418	9.1	26	ABalppapppa	269	-568	0	0		0	0	0	0	0
262	1	123	33	-1	358	247	6.8	28	MSpapapa	251	-375	0	0		0	0	0	0	0
263	1	80	66	-1	411	113	18.8	28	ABprapaapa	231	731	0	0		0	0	0	0	0
264	1	154	113	-1	196	290	17.6	31	Dappp	253	490	0	0		0	0	0	0	0
265	1	146	345	-1	528	258	11.1	26	ABaraaapapp	95	0	0	0		0	0	0	0	0
266	1	51	318	-1	611	231	22.5	30	ABpraapaapa	267	459	0	0		0	0	0	0	0
267	1	260	410	-1	227	329	4.5	26	ABplppppapp	69	0	0	0		0	0	0	0	0
268	1	108	245	-1	435	455	18.4	27	ABplpaapapa	279	197	0	0		0	0	0	0	0
269	1	46	469	-1	360	381	13.2	29	MSappapp	204	10	0	0		0	0	0	0	0
270	1	27	175	-1	540	142	17.4	27	ABpraappaaa	187	401	0	0		0	0	0	0	0
271	1	71	50	-1	554	272	15.2	24	ABaraappaap	167	0	0	0		0	0	0	0	0
272	1	33	215	-1	500	158	17.6	25	ABprpaappaa	197	427	0	0		0	0	0	0	0
273	1	220	101	-1	289	257	13.6	34	Ealap	29	0	0	0		0	0	0	0	0
274	1	133	311	-1	579	343	23.4	32	ABarpaaaaar	308	1242	0	0		0	0	0	0	0
275	1	385	261	-1	477	181	7.2	25	ABprpapaaaa	-177	0	0	0		0	0	0	0	0
276	1	387	350	-1	445	295	4.2	27	ABalpappppa	110	0	0	0		0	0	0	0	0
277	1	416	279	-1	490	324	19.5	28	MSaaaapap	212	898	0	0		0	0	0	0	0
278	1	174	191	-1	615	362	7.3	26	ABalpaappaa	231	361	0	0		0	0	0	0	0
279	1	136	52	-1	528	398	13.8	26	ABalppppaav	220	121	0	0		0	0	0	0	0
280	1	176	49	-1	389	78	17.5	31	ABpraapppp	272	0	0	0		0	0	0	0	0
281	1	311	363	-1	311	220	12.6	32	Earap	318	-364	0	0		0	0	0	0	0
282	1	297	220	-1	211	274	6.3	31	Capapp	299	29	0	0		0	0	0	0	0
283	1	363	61	-1	255	127	12.5	30	Cppapa	301	110	0	0		0	0	0	0	0
284	1	21	470	-1	442	218	10.4	26	MSppaapp	316	0	0	0		0	0	0	0	0
285	1	205	42	-1	362	112	7.8	26	ABprppaappa	172	92	0	0		0	0	0	0	0
286	1	63	272	-1	245	387	16.4	29	ABplappaaa	266	1679	0	0		0	0	0	0	0
287	1	53	173	-1	204	395	15.0	30	ABplappaap	233	0	0	0		0	0	0	0	0
288	1	359	185	-1	242	291	23.4	34	ABarppapap	-30	0	0	0		0	0	0	0	0
289	1	379	189	-1	298	137	7.6	30	ABprpppppa	337	0	0	0		0	0	0	0	0
290	1	20	327	-1	291	272	19.3	32	MSappppp	317	410	0	0		0	0	0	0	0
291	1	319	258	-1	446	403	22.5	27	ABplaapappp	271	-450	0	0		0	0	0	0	0
292	1	3	424	-1	419	400	8.7	28	ABplpapaaa	233	0	0	0		0	0	0	0	0
293	1	228	437	449	383	91	12.5	32	ABprppapaa	137	0	0	0		0	0	0	0	0
294	1	405	230	-1	295	411	19.4	34	ABplaapppp	305	165	0	0		0	0	0	0	0
295	1	425	37	-1	195	215	7.8	33	Eplpa	322	-1141	0	0		0	0	0	0	0
296	1	78	294	-1	536	277	4.3	25	ABarapapaaa	190	632	0	0		0	0	0	0	0
297	1	289	135	-1	497	254	10.7	27	ABaraapppaa	223	435	0	0		0	0	0	0	0
298	1	261	240	-1	517	245	4.4	26	ABarapapaap	-2	0	0	0		0	0	0	0	0
299	1	464	328	-1	462	395	6.2	24	ABalpapaapp	195	704	0	0		0	0	0	0	0
300	1	115	277	-1	272	91	7.0	26	ABprpppaaap	254	119	0	0		0	0	0	0	0
301	1	407	26	-1	104	320	13.4	29	ABplappapp	280	-172	0	0		0	0	0	0	0
302	1	308	428	-1	365	136	17.1	29	Dppaa	225	-183	0	0		0	0	0	0	0
303	1	427	149	-1	453	108	10.1	25	ABarappappa	-205	0	0	0		0	0	0	0	0
304	1	168	396	-1	295	128	11.5	30	Cppaap	304	751	0	0		0	0	0	0	0
305	1	470	51	-1	546	192	23.1	30	ABpraapappp	243	1044	0	0		0	0	0	0	0
306	1	330	447	-1	316	74	11.3	30	ABprppapppa	267	168	0	0		0	0	0	0	0
307	1	382	360	-1	482	351	11.5	23	MSapaapa	213	247	0	0		0	0	0	0	0
308	1	100	16	-1	577	373	16.6	31	ABalapaapa	300	0	0	0		0	0	0	0	0
309	1	422	179	-1	320	411	7.6	24	ABplpapappa	211	155	0	0		0	0	0	0	0
310	1	96	263	-1	633	215	10.9	31	ABalaappap	214	0	0	0		0	0	0	0	0
311	1	253	126	-1	300	110	5.9	25	ABprppppaap	208	-109	0	0		0	0	0	0	0
312	1	159	159	-1	333	206	19.4	31	MSpppppp	313	-64	0	0		0	0	0	0	0
313	1	239	451	-1	487	289	16.1	27	MSpaaaapp	237	-206	0	0		0	0	0	0	0
314	1	169	292	-1	265	119	4.8	26	ABprppppap	259	-177	0	0		0	0	0	0	0
315	1	346	143	-1	378	314	22.7	29	ABarppaaaa	280	204	0	0		0	0	0	0	0
316	1	19	439	450	521	423	7.5	29	ABalppapaa	199	-434	0	0		0	0	0	0	0
317	1	366	217	-1	458	371	4.5	28	ABalpappapa	212	951	0	0		0	0	0	0	0
318	1	94	265	-1	542	406	17.9	25	ABalapappa	259	780	0	0		0	0	0	0	0
319	1	86	127	-1	584	399	5.0	25	ABalpaappap	250	-321	0	0		0	0	0	0	0
320	1	386	466	-1	389	325	15.3	23	MSaaappa	-1	0	0	0		0	0	0	0	0
321	1	98	190	-1	147	289	10.7	30	Capppa	282	567	0	0		0	0	0	0	0
322	1	343	213	-1	90	250	15.3	32	Caappd	321	-466	0	0		0	0	0	0	0
323	1	82	138	-1	215	315	12.0	30	Capapa	69	0	0	0		0	0	0	0	0
324	1	35	7	-1	575	213	17.6	31	ABpraapapa	246	0	0	0		0	0	0	0	0
325	1	252	302	-1	177	121	5.4	30	ABprappppp	276	548	0	0		0	0	0	0	0
326	1	90	166	-1	609	373	16.1	29	ABalapaaaa	260	0	0	0		0	0	0	0	0
327	1	162	305	-1	158	132	22.5	34	Cpaapp	344	1351	0	0		0	0	0	0	0
328	1	119	297	-1	459	209	23.3	31	ABarpapapp	284	212	0	0		0	0	0	0	0
329	1	29	121	-1	395	258	4.4	25	MSpapaaap	68	0	0	0		0	0	0	0	0
330	1	211	241	-1	350	102	22.6	34	ABarpppaap	336	-100	0	0		0	0	0	0	0
331	1	447	370	-1	216	178	4.2	26	ABprppppppp	219	-57	0	0		0	0	0	0	0
332	1	102	202	-1	170	340	11.5	29	ABplapppaa	-8	0	0	0		0	0	0	0	0
333	1	335	430	-1	268	380	6.2	25	ABplppppaaa	34	0	0	0		0	0	0	0	0
334	1	241	97	-1	324	137	14.2	30	Cppaaa	-24	0	0	0		0	0	0	0	0
335	1	258	441	-1	305	232	22.0	31	ABarppaapp	311	302	0	0		0	0	0	0	0
336	1	438	187	-1	513	233	18.5	29	MSppappa	233	-31	0	0		0	0	0	0	0
337	1	412	141	-1	630	293	15.5	26	ABalapppaaa	262	-963	0	0		0	0	0	0	0
338	1	203	381	-1	261	327	18.7	31	Dapap	312	133	0	0		0	0	0	0	0
339	1	237	267	-1	290	151	4.7	28	ABprpappppp	320	0	0	0		0	0	0	0	0
340	1	141	392	-1	194	196	14.2	33	Eprap	339	159	0	0		0	0	0	0	0
341	1	160	142	-1	260	201	10.5	33	Earpp	328	794	0	0		0	0	0	0	0
342	1	134	414	-1	338	419	20.5	26	ABplaappapp	212	-847	0	0		0	0	0	0	0
343	1	55	343	-1	484	403	23.6	28	ABplaapaapp	237	134	0	0		0	0	0	0	0
344	1	167	251	-1	265	333	14.3	29	Capaaa	-168	0	0	0		0	0	0	0	0
345	1	9	333	-1	412	139	5.2	26	ABprpappapa	237	0	0	0		0	0	0	0	0
346	1	283	203	-1	348	333	21.5	29	ABplapaaaaa	251	-454	0	0		0	0	0	0	0
347	1	264	271	-1	541	313	11.9	25	ABaraapaapa	212	276	0	0		0	0	0	0	0
348	1	305	467	-1	410	322	13.4	27	MSaaapapp	259	-1050	0	0		0	0	0	0	0
349	1	285	41	-1	553	192	6.0	24	ABarappaaaa	179	-808	0	0		0	0	0	0	0
350	1	315	5	-1	314	76	18.1	29	ABprappaaa	292	167	0	0		0	0	0	0	0
351	1	229	476	-1	313	354	22.1	29	ABplapaaap	296	575	0	0		0	0	0	0	0
352	1	101	199	-1	365	333	11.8	27	MSappaaa	260	-597	0	0		0	0	0	0	0
353	1	147	164	-1	498	291	8.7	25	ABaraapapaa	99	0	0	0		0	0	0	0	0
354	1	157	29	-1	450	337	14.4	27	MSaaapapa	75	0	0	0		0	0	0	0	0
355	1	192	182	-1	561	370	20.4	26	ABalapapapp	233	-881	0	0		0	0	0	0	0
356	1	345	301	-1	479	238	19.0	24	MSppappp	224	717	0	0		0	0	0	0	0
357	1	93	151	-1	543	400	9.8	24	ABalppappaa	130	0	0	0		0	0	0	0	0
358	1	430	253	-1	400	325	4.6	29	ABalpappppp	272	-881	0	0		0	0	0	0	0
359	1	144	235	-1	514	445	18.5	26	ABalpppaapd	234	334	0	0		0	0	0	0	0
360	1	150	15	-1	159	372	10.8	28	ABplappppa	230	-25	0	0		0	0	0	0	0
361	1	83	320	-1	441	209	18.1	27	MSppppap	272	409	0	0		0	0	0	0	0
362	1	295	22	-1	331	206	4.1	28	MSpappaa	213	0	0	0		0	0	0	0	0
363	1	245	219	-1	582	407	16.4	24	ABalapaappa	240	-295	0	0		0	0	0	0	0
364	1	362	386	-1	213	70	12.9	28	ABprapappa	258	51	0	0		0	0	0	0	0
365	1	91	461	-1	157	303	4.5	27	ABplppppppp	255	113	0	0		0	0	0	0	0
366	1	268	48	-1	487	325	4.3	27	ABalpappaap	328	0	0	0		0	0	0	0	0
367	1	439	460	-1	569	438	10.5	24	Nuc150_13_550_424	35	0	0	0		0	0	0	0	0
368	1	186	387	-1	305	323	18.4	32	Daap	320	1052	0	0		0	0	0	0	0
369	1	323	269	-1	567	183	10.0	27	ABarappppap	12	0	0	0		0	0	0	0	0
370	1	396	463	-1	436	130	7.3	25	ABprpapapaa	-103	0	0	0		0	0	0	0	0
371	1	434	456	-1	471	211	12.6	27	MSppapap	253	599	0	0		0	0	0	0	0
372	1	306	257	-1	501	366	4.5	24	ABalpapaaap	200	34	0	0		0	0	0	0	0
373	1	373	260	-1	108	158	15.2	34	Cpapaa	335	-192	0	0		0	0	0	0	0
374	1	347	278	-1	417	383	12.8	28	MSapapap	278	541	0	0		0	0	0	0	0
375	1	205	379	-1	325	96	8.2	26	ABprppaappp	198	97	0	0		0	0	0	0	0
376	1	180	285	-1	111	277	7.0	30	Cppppa	262	24	0	0		0	0	0	0	0
377	1	222	12	-1	457	175	16.2	29	MSppppaa	270	1320	0	0		0	0	0	0	0
378	1	219	336	-1	223	330	16.3	31	Cappaa	-46	0	0	0		0	0	0	0	0
379	1	446	426	-1	367	347	24.0	32	ABplapaaaap	265	-893	0	0		0	0	0	0	0
380	1	213	416	-1	549	392	23.6	33	ABplaapaaa	282	-880	0	0		0	0	0	0	0
381	1	351	71	-1	579	255	20.9	23	ABarpapaaap	155	-446	0	0		0	0	0	0	0
382	1	364	284	-1	128	297	5.5	30	Cppppp	111	0	0	0		0	0	0	0	0
383	1	171	335	-1	533	157	7.7	25	ABarapppapp	-1103	0	0	0		0	0	0	0	0
384	1	226	342	-1	410	134	12.5	30	ABprppaapa	234	1426	0	0		0	0	0	0	0
385	1	400	409	-1	631	243	20.6	28	Nuc121_20_611_255p	239	465	0	0		0	0	0	0	0
386	1	177	374	-1	199	230	23.9	38	Caaaa	383	-762	0	0		0	0	0	0	0
387	1	395	6	-1	549	410	5.7	26	ABalpaapppp	183	0	0	0		0	0	0	0	0
388	1	256	453	-1	230	66	16.4	30	ABprapapap	281	0	0	0		0	0	0	0	0
389	1	298	38	-1	162	365	7.4	23	ABplpppaapp	114	0	0	0		0	0	0	0	0
390	1	374	134	-1	588	410	10.6	31	ABalaaaalp	194	0	0	0		0	0	0	0	0
391	1	273	431	-1	229	149	4.4	27	ABprpppapap	282	0	0	0		0	0	0	0	0
392	1	182	405	-1	259	402	19.6	32	ABplapaapp	309	1134	0	0		0	0	0	0	0
393	1	465	364	-1	411	263	23.5	33	ABarpaapppa	277	533	0	0		0	0	0	0	0
394	1	236	319	-1	120	146	19.3	35	Cpapap	353	747	0	0		0	0	0	0	0
395	1	255	195	-1	102	243	6.2	29	Cpppap	258	299	0	0		0	0	0	0	0
396	1	409	347	-1	98	207	12.4	32	Cpappd	321	938	0	0		0	0	0	0	0
397	1	4	248	-1	390	450	15.4	28	ABplpaapppp	287	1893	0	0		0	0	0	0	0
398	1	383	59	-1	289	283	6.5	30	Z3	93	0	0	0		0	0	0	0	0
399	1	235	406	-1	610	398	18.6	32	ABalapaaapa	309	1032	0	0		0	0	0	0	0
400	1	227	454	-1	597	351	20.1	29	ABalapapapa	271	1009	0	0		0	0	0	0	0
401	1	69	358	-1	375	386	5.2	32	Nuc148_5_371_357p	11	0	0	0		0	0	0	0	0
402	1	156	290	-1	408	106	7.5	25	ABprpapappa	-80	0	0	0		0	0	0	0	0
403	1	65	264	-1	429	202	5.4	28	ABarapapppp	254	590	0	0		0	0	0	0	0
404	1	164	398	-1	457	420	14.5	26	ABplpaapaap	260	1065	0	0		0	0	0	0	0
405	1	262	188	-1	391	356	17.2	29	MSapppaa	-203	0	0	0		0	0	0	0	0
406	1	74	62	-1	429	463	15.6	26	ABplpaapapp	369	0	0	0		0	0	0	0	0
407	1	23	108	-1	479	456	15.8	26	ABalpppapad	287	0	0	0		0	0	0	0	0
408	1	121	478	-1	334	295	23.6	32	ABarppaaap	300	96	0	0		0	0	0	0	0
409	1	286	47	-1	597	399	8.0	29	ABalpaapppa	284	381	0	0		0	0	0	0	0
410	1	463	399	-1	338	216	22.6	30	ABarppaapaa	245	-601	0	0		0	0	0	0	0
411	1	113	341	-1	227	105	23.5	34	ABarpppppa	341	61	0	0		0	0	0	0	0
412	1	18	46	-1	381	214	6.3	30	MSpapapp	104	0	0	0		0	0	0	0	0
413	1	170	480	-1	589	360	5.6	26	ABalpaaaaaa	203	653	0	0		0	0	0	0	0
414	1	250	232	-1	419	172	11.7	25	MSpppapp	163	638	0	0		0	0	0	0	0
415	1	338	477	-1	410	270	21.4	26	ABarpaappa	232	541	0	0		0	0	0	0	0
416	1	67	222	-1	363	335	4.7	24	MSaappaa	277	0	0	0		0	0	0	0	0
417	1	238	174	-1	521	450	12.9	30	ABalpppaaap	294	653	0	0		0	0	0	0	0
418	1	145	432	-1	240	119	5.0	25	ABprpppapaa	274	0	0	0		0	0	0	0	0
419	1	312	270	-1	572	166	16.9	32	ABpraaaapp	127	0	0	0		0	0	0	0	0
420	1	451	14	-1	315	279	9.3	30	Ealpa	302	-197	0	0		0	0	0	0	0
421	1	466	78	-1	331	145	5.3	25	ABprpappppa	89	0	0	0		0	0	0	0	0
422	1	2	408	-1	418	322	16.7	26	MSaaaappp	255	228	0	0		0	0	0	0	0
423	1	249	157	-1	491	422	19.4	25	ABalpppappa	353	0	0	0		0	0	0	0	0
424	1	175	231	-1	547	313	22.8	27	ABarpaapaaa	276	1030	0	0		0	0	0	0	0
425	1	392	192	-1	105	201	7.2	31	Cpppaa	295	-317	0	0		0	0	0	0	0
426	1	355	433	-1	359	177	18.7	32	Dpap	197	0	0	0		0	0	0	0	0
427	1	208	204	-1	388	313	7.4	25	MSaapaaap	230	-563	0	0		0	0	0	0	0
428	1	302	67	-1	476	125	9.2	24	ABprpaaaapa	331	0	0	0		0	0	0	0	0
429	1	209	238	-1	605	326	17.1	32	MSaaaaaal	-45	0	0	0		0	0	0	0	0
430	1	399	227	-1	535	229	24.2	26	ABarpapaapp	211	-186	0	0		0	0	0	0	0
431	1	66	120	-1	465	379	14.7	27	ABalpppppaa	271	-38	0	0		0	0	0	0	0
432	1	178	289	-1	429	323	23.8	31	ABplaaaapp	283	763	0	0		0	0	0	0	0
433	1	317	273	-1	539	338	6.2	25	ABalpaaapaa	362	0	0	0		0	0	0	0	0
434	1	62	117	-1	460	161	9.3	25	ABprpapaapa	89	0	0	0		0	0	0	0	0
435	1	48	211	-1	465	342	5.6	24	ABalpapappa	126	0	0	0		0	0	0	0	0
436	1	68	72	-1	389	382	20.5	26	ABplpaappap	267	24	0	0		0	0	0	0	0
437	1	352	55	-1	383	361	13.7	24	MSappapa	164	0	0	0		0	0	0	0	0
438	1	84	239	-1	607	247	16.9	31	ABalappap	294	427	0	0		0	0	0	0	0
439	1	277	11	-1	650	260	17.9	28	Nuc121_20_611_255a	269	453	0	0		0	0	0	0	0
440	1	137	425	-1	535	338	19.7	26	MSaaaapaa	-515	0	0	0		0	0	0	0	0
441	1	403	80	-1	266	249	10.3	35	Ealpp	132	0	0	0		0	0	0	0	0
442	1	467	479	-1	587	159	11.3	22	Nuc154_14_617_194	198	-273	0	0		0	0	0	0	0
443	1	155	112	-1	330	72	14.4	32	ABprppapap	299	-700	0	0		0	0	0	0	0
444	1	201	18	-1	230	386	8.4	26	ABplpppaaap	178	746	0	0		0	0	0	0	0
445	1	111	299	-1	491	299	23.6	30	ABarpaaapa	237	769	0	0		0	0	0	0	0
446	1	455	60	-1	475	360	17.2	26	MSapappa	196	1232	0	0		0	0	0	0	0
447	1	406	394	-1	574	373	3.8	25	ABalpaaaapa	418	0	0	0		0	0	0	0	0
448	1	140	400	-1	467	224	5.6	30	ABarapapppa	284	770	0	0		0	0	0	0	0
449	1	88	58	-1	543	435	10.5	31	ABalppaaap	222	510	0	0		0	0	0	0	0
450	1	274	229	-1	231	130	19.2	31	ABprappapa	283	-293	0	0		0	0	0	0	0
451	1	459	32	-1	359	171	23.4	33	ABarpppapaa	332	455	0	0		0	0	0	0	0
452	1	449	376	-1	460	267	5.9	25	ABarapaappp	227	156	0	0		0	0	0	0	0
453	1	460	171	-1	446	178	13.3	24	MSpppapa	222	409	0	0		0	0	0	0	0
454	1	444	160	-1	375	252	20.8	32	ABarpaapppp	307	195	0	0		0	0	0	0	0
455	1	452	361	-1	170	295	14.4	31	Cappap	300	-365	0	0		0	0	0	0	0
456	1	278	256	-1	418	374	16.6	28	ABalppppppa	79	0	0	0		0	0	0	0	0
457	1	254	13	-1	127	253	17.6	37	Caapa	342	180	0	0		0	0	0	0	0
458	1	354	459	-1	572	224	20.5	27	ABpraapappa	253	778	0	0		0	0	0	0	0
459	1	340	115	-1	234	233	14.5	32	Eplaa	326	721	0	0		0	0	0	0	0
460	1	58	458	-1	198	326	4.7	26	ABplpppapap	217	-70	0	0		0	0	0	0	0
461	1	216	483	-1	566	294	21.4	24	ABalapppap	222	0	0	0		0	0	0	0	0
462	1	259	24	-1	507	168	24.0	35	ABarpappap	324	-417	0	0		0	0	0	0	0
463	1	201	340	-1	255	392	8.4	25	ABplpppaaaa	200	-504	0	0		0	0	0	0	0
464	1	32	210	-1	464	328	18.3	25	MSaaaappa	234	361	0	0		0	0	0	0	0
465	1	428	148	-1	487	368	7.0	24	ABalpapapaa	227	-607	0	0		0	0	0	0	0
466	1	223	87	-1	521	332	4.0	23	ABalpaaapap	230	-295	0	0		0	0	0	0	0
467	1	282	457	-1	531	362	3.5	25	ABalpaaaapp	53	0	0	0		0	0	0	0	0
468	1	435	125	-1	562	235	10.4	27	MSppaaaa	-79	0	0	0		0	0	0	0	0
469	1	469	221	-1	467	437	18.5	31	ABalpppappp	255	0	0	0		0	0	0	0	0
470	1	408	111	-1	359	281	11.4	29	MSaapaapp	164	0	0	0		0	0	0	0	0
471	1	471	484	-1	370	248	14.9	24	Nuc152_16_406_252	225	571	0	0		0	0	0	0	0
472	1	115	295	-1	295	88	8.7	25	ABprpppaaaa	107	0	0	0		0	0	0	0	0
473	1	369	-1	-1	636	331	16.7	24	Nuc148_21_627_349	-59	0	0	0		0	0	0	0	0
474	1	16	349	-1	143	245	22.2	42	Caaap	-15	0	0	0		0	0	0	0	0
475	1	307	474	-1	367	428	19.1	22	ABplaapppa	389	0	0	0		0	0	0	0	0
476	1	463	334	-1	335	226	25.3	35	ABarppaapap	59	0	0	0		0	0	0	0	0
477	1	310	482	-1	278	219	22.4	33	Cpaaaa	317	-240	0	0		0	0	0	0	0
478	1	59	380	-1	447	340	21.2	28	MSapappp	274	745	0	0		0	0	0	0	0
