# Supplementary material for: The AP-2 Transcription Factor APTF-2 Is Required for Neuroblast and Epidermal Morphogenesis in Caenorhabditis elegans Embryogenesis
Source: PLoS Genet. 2016 May 13;12(5):e1006048. doi: 10.1371/journal.pgen.1006048 (PMC4866721; doi:10.1371/journal.pgen.1006048)
Supplement: S6 Text — (ZIP) [file pgen.1006048.s034.zip › nuclei/t169-nuclei]

1	1	103	370	-1	489	390	20.1	27	ABplaapappa	72	0	0	0		0	0	0	0	0
2	1	178	365	-1	500	287	19.3	31	MSpaaaaa	312	368	0	0		0	0	0	0	0
3	1	239	471	-1	558	399	13.8	26	ABalapaaapp	264	-508	0	0		0	0	0	0	0
4	1	16	273	-1	389	460	12.8	27	ABplpaaappp	221	-335	0	0		0	0	0	0	0
5	1	350	121	-1	314	76	18.1	28	ABprappaaa	274	-435	0	0		0	0	0	0	0
6	1	387	208	-1	556	413	6.1	27	ABalpaapppp	193	0	0	0		0	0	0	0	0
7	1	324	249	-1	578	213	17.4	29	ABpraapapa	285	-1210	0	0		0	0	0	0	0
8	1	235	395	-1	401	146	22.5	30	ABarpppaaa	280	137	0	0		0	0	0	0	0
9	1	122	207	-1	468	251	15.8	29	MSpaapaa	144	0	0	0		0	0	0	0	0
10	1	53	164	-1	208	124	7.3	28	ABprapppap	264	-265	0	0		0	0	0	0	0
11	1	439	71	-1	647	269	18.1	28	Nuc121_20_611_255a	275	-176	0	0		0	0	0	0	0
12	1	377	88	-1	456	176	15.8	28	MSppppaa	-182	0	0	0		0	0	0	0	0
13	1	457	316	-1	131	255	17.7	36	Caapa	365	127	0	0		0	0	0	0	0
14	1	420	298	-1	312	282	9.2	30	Ealpa	309	1346	0	0		0	0	0	0	0
15	1	360	408	-1	157	372	10.7	28	ABplappppa	288	0	0	0		0	0	0	0	0
16	1	308	131	-1	570	379	16.5	30	ABalapaapa	258	294	0	0		0	0	0	0	0
17	1	189	171	-1	587	217	11.0	25	ABarappppaa	250	793	0	0		0	0	0	0	0
18	1	444	488	-1	216	390	8.7	26	ABplpppaaap	191	428	0	0		0	0	0	0	0
19	1	101	108	-1	579	333	10.7	26	ABalpaapaaa	232	952	0	0		0	0	0	0	0
20	1	215	328	-1	429	174	24.5	29	ABarpapppp	250	1030	0	0		0	0	0	0	0
21	1	167	97	-1	416	273	15.5	28	MSpaaappp	268	-254	0	0		0	0	0	0	0
22	1	362	62	-1	331	206	4.3	28	MSpappaa	360	0	0	0		0	0	0	0	0
23	1	47	37	-1	325	166	8.4	33	MSpapppp	252	67	0	0		0	0	0	0	0
24	1	462	340	-1	503	170	24.4	37	ABarpappap	367	-467	0	0		0	0	0	0	0
25	1	22	138	-1	457	300	10.9	26	ABaraapapap	260	379	0	0		0	0	0	0	0
26	1	301	461	-1	104	321	13.8	30	ABplappapp	200	0	0	0		0	0	0	0	0
27	1	64	423	-1	181	96	18.0	31	ABarpppppp	301	-370	0	0		0	0	0	0	0
28	1	174	449	-1	621	355	10.2	29	ABalaaaarl	281	739	0	0		0	0	0	0	0
29	1	354	323	-1	448	336	14.3	26	MSaaapapa	94	0	0	0		0	0	0	0	0
30	1	15	376	-1	360	139	11.8	32	MSpapppa	57	0	0	0		0	0	0	0	0
31	1	7	67	-1	514	133	18.8	28	ABpraappaap	103	0	0	0		0	0	0	0	0
32	1	451	443	-1	362	173	23.4	31	ABarpppapaa	318	1286	0	0		0	0	0	0	0
33	1	262	215	-1	358	247	6.7	28	MSpapapa	-116	0	0	0		0	0	0	0	0
34	1	112	84	-1	558	252	6.0	28	ABarapaaaa	190	775	0	0		0	0	0	0	0
35	1	5	9	-1	400	441	18.5	26	ABplaappaa	204	0	0	0		0	0	0	0	0
36	1	195	353	-1	80	283	12.1	30	Caappv	308	515	0	0		0	0	0	0	0
37	1	295	189	-1	194	216	7.7	32	Eplpa	327	159	0	0		0	0	0	0	0
38	1	389	435	-1	156	365	7.4	28	ABplpppaapp	-142	0	0	0		0	0	0	0	0
39	1	163	243	-1	163	330	8.5	29	ABplapppap	-207	0	0	0		0	0	0	0	0
40	1	236	59	-1	406	244	8.3	27	MSpapaapa	127	0	0	0		0	0	0	0	0
41	1	349	468	-1	563	198	5.5	24	ABarappaaaa	168	760	0	0		0	0	0	0	0
42	1	285	130	-1	366	114	7.8	25	ABprppaappa	149	404	0	0		0	0	0	0	0
43	1	60	150	-1	386	303	15.1	27	MSaaappp	245	202	0	0		0	0	0	0	0
44	1	216	203	-1	536	206	14.6	32	ABpraaapaa	104	0	0	0		0	0	0	0	0
45	1	251	237	-1	577	197	13.6	29	ABpraaaaaa	262	793	0	0		0	0	0	0	0
46	1	412	455	463	385	220	6.1	31	MSpapapp	688	0	0	0		0	0	0	0	0
47	1	409	466	-1	598	398	8.3	29	ABalpaapppa	73	0	0	0		0	0	0	0	0
48	1	366	486	-1	486	330	4.2	25	ABalpappaap	162	0	0	0		0	0	0	0	0
49	1	280	124	-1	388	80	17.5	30	ABpraapppp	300	-101	0	0		0	0	0	0	0
50	1	271	285	-1	551	277	14.7	24	ABaraappaap	199	1584	0	0		0	0	0	0	0
51	1	305	50	-1	545	199	21.7	31	ABpraapappp	275	129	0	0		0	0	0	0	0
52	1	279	339	-1	527	398	14.4	26	ABalppppaav	120	0	0	0		0	0	0	0	0
53	1	99	272	-1	348	171	5.7	26	MSpappap	224	318	0	0		0	0	0	0	0
54	1	128	242	-1	601	191	18.1	30	ABpraaaaap	151	0	0	0		0	0	0	0	0
55	1	437	263	-1	378	359	13.4	24	MSappapa	209	-174	0	0		0	0	0	0	0
56	1	152	158	-1	453	450	9.8	26	ABalppaappp	228	817	0	0		0	0	0	0	0
57	1	230	431	-1	242	182	23.4	31	Cpaaap	319	282	0	0		0	0	0	0	0
58	1	449	277	-1	545	435	10.6	31	ABalppaaap	230	492	0	0		0	0	0	0	0
59	1	398	24	-1	286	284	6.5	29	Z3	38	0	0	0		0	0	0	0	0
60	1	446	300	-1	464	362	17.8	24	MSapappa	244	908	0	0		0	0	0	0	0
61	1	283	290	-1	255	128	12.1	30	Cppapa	299	-27	0	0		0	0	0	0	0
62	1	406	153	-1	436	466	15.8	26	ABplpaapapp	237	3	0	0		0	0	0	0	0
63	1	63	348	-1	347	82	9.9	30	ABprppappa	298	27	0	0		0	0	0	0	0
64	1	66	132	-1	548	212	11.3	27	ABprpaaaaaaa	216	-206	0	0		0	0	0	0	0
65	1	139	193	-1	419	100	10.9	26	ABarappappp	196	134	0	0		0	0	0	0	0
66	1	263	196	-1	412	115	18.8	27	ABprapaapa	266	165	0	0		0	0	0	0	0
67	1	428	362	-1	479	126	9.3	25	ABprpaaaapa	247	-503	0	0		0	0	0	0	0
68	1	129	270	-1	512	299	4.3	25	ABalpaaappa	202	-601	0	0		0	0	0	0	0
69	1	172	34	-1	463	455	13.5	30	ABplpaaapa	299	-10	0	0		0	0	0	0	0
70	1	88	235	-1	432	142	10.2	25	ABprpapaapp	253	196	0	0		0	0	0	0	0
71	1	381	86	-1	571	257	21.9	26	ABarpapaaap	244	251	0	0		0	0	0	0	0
72	1	436	228	-1	389	382	20.7	26	ABplpaappap	244	677	0	0		0	0	0	0	0
73	1	37	335	-1	610	317	9.3	30	ABaraaaapa	-194	0	0	0		0	0	0	0	0
74	1	82	345	-1	290	433	13.4	25	ABplppapaap	125	0	0	0		0	0	0	0	0
75	1	97	85	-1	456	265	13.0	26	MSpaapapa	-152	0	0	0		0	0	0	0	0
76	1	259	13	-1	652	297	13.3	31	ABalaaappl	308	-814	0	0		0	0	0	0	0
77	1	28	206	-1	138	358	14.8	29	ABplappapa	297	-477	0	0		0	0	0	0	0
78	1	421	224	-1	328	146	5.3	26	ABprpappppa	188	-227	0	0		0	0	0	0	0
79	1	160	2	-1	584	286	13.7	26	ABaraappaaa	4	0	0	0		0	0	0	0	0
80	1	441	238	-1	263	249	10.3	34	Ealpp	331	258	0	0		0	0	0	0	0
81	1	84	310	-1	470	437	20.7	32	ABplaapapa	88	0	0	0		0	0	0	0	0
82	1	136	314	419	282	169	18.6	32	Dppp	288	113	0	0		0	0	0	0	0
83	1	237	118	-1	341	295	5.1	25	MSaapappp	182	196	0	0		0	0	0	0	0
84	1	2	184	-1	391	377	24.1	31	Nuc147_26_416_371	305	-396	0	0		0	0	0	0	0
85	1	61	173	-1	536	339	8.9	28	ABalpaapapa	264	132	0	0		0	0	0	0	0
86	1	108	351	-1	442	241	8.9	25	ABaraappppa	-49	0	0	0		0	0	0	0	0
87	1	466	194	-1	517	336	4.3	24	ABalpaaapap	232	-30	0	0		0	0	0	0	0
88	1	46	305	-1	447	140	13.9	25	ABprppaaaap	220	1337	0	0		0	0	0	0	0
89	1	45	293	-1	467	266	9.6	27	ABaraapppap	332	0	0	0		0	0	0	0	0
90	1	164	134	-1	329	391	20.0	29	ABplapaapa	281	387	0	0		0	0	0	0	0
91	1	182	469	-1	372	352	9.5	29	MSapaapp	270	-108	0	0		0	0	0	0	0
92	1	144	465	-1	449	171	19.4	26	ABprpaappap	224	527	0	0		0	0	0	0	0
93	1	240	149	-1	236	356	24.4	32	ABplapapaa	327	-899	0	0		0	0	0	0	0
94	1	157	110	-1	185	358	6.1	24	ABplpppapaa	202	-919	0	0		0	0	0	0	0
95	1	197	44	-1	547	314	19.2	29	MSaaaaapp	290	853	0	0		0	0	0	0	0
96	1	115	113	-1	460	319	6.6	30	ABalpapppa	-173	0	0	0		0	0	0	0	0
97	1	334	452	-1	325	138	14.3	31	Cppaaa	-16	0	0	0		0	0	0	0	0
98	1	207	33	-1	558	441	18.5	29	ABalapaappp	-1	0	0	0		0	0	0	0	0
99	1	93	258	-1	392	131	8.9	25	ABprpapapap	207	60	0	0		0	0	0	0	0
100	1	104	433	-1	515	403	17.9	26	ABalppppapa	204	208	0	0		0	0	0	0	0
101	1	273	261	-1	287	263	13.5	35	Ealap	352	-104	0	0		0	0	0	0	0
102	1	204	141	-1	501	373	13.0	28	MSapaaap	283	-185	0	0		0	0	0	0	0
103	1	192	174	-1	398	188	21.8	28	ABprapaaaa	280	-375	0	0		0	0	0	0	0
104	1	233	399	-1	476	197	16.8	27	ABprpaapaa	271	588	0	0		0	0	0	0	0
105	1	120	143	-1	211	332	8.0	30	Capppp	-154	0	0	0		0	0	0	0	0
106	1	185	4	-1	482	422	12.4	26	ABplpaaaaap	228	-170	0	0		0	0	0	0	0
107	1	246	98	-1	445	290	18.3	31	MSpaaapa	308	206	0	0		0	0	0	0	0
108	1	407	321	-1	481	462	16.4	26	ABalpppapad	-134	0	0	0		0	0	0	0	0
109	1	125	209	-1	512	157	10.6	31	ABprpaaaaap	238	37	0	0		0	0	0	0	0
110	1	8	269	-1	310	162	23.4	35	ABarpppapp	357	-535	0	0		0	0	0	0	0
111	1	470	232	-1	354	285	11.2	29	MSaapaapp	291	-480	0	0		0	0	0	0	0
112	1	443	135	-1	324	78	14.3	32	ABprppapap	310	-332	0	0		0	0	0	0	0
113	1	264	87	-1	192	293	17.4	31	Dappp	277	-136	0	0		0	0	0	0	0
114	1	245	116	-1	84	253	9.2	29	Cpappv	548	0	0	0		0	0	0	0	0
115	1	459	377	-1	232	240	14.7	34	Eplaa	347	-1179	0	0		0	0	0	0	0
116	1	146	424	-1	219	103	11.3	30	ABprapppaa	257	1485	0	0		0	0	0	0	0
117	1	434	276	-1	463	164	9.2	24	ABprpapaapa	88	0	0	0		0	0	0	0	0
118	1	242	403	-1	522	369	21.6	25	ABplaaaaapa	217	950	0	0		0	0	0	0	0
119	1	228	63	-1	560	312	16.5	29	MSaaaaapa	296	166	0	0		0	0	0	0	0
120	1	431	308	-1	465	381	14.6	26	ABalpppppaa	235	1529	0	0		0	0	0	0	0
121	1	329	169	-1	398	262	4.4	26	MSpapaaap	369	0	0	0		0	0	0	0	0
122	1	203	223	-1	329	119	5.1	24	ABprppppaaa	232	1962	0	0		0	0	0	0	0
123	1	73	58	-1	510	147	6.7	24	ABarappapaa	239	223	0	0		0	0	0	0	0
124	1	151	230	-1	501	326	8.2	27	ABalpaapapp	169	0	0	0		0	0	0	0	0
125	1	468	104	-1	561	238	10.5	26	MSppaaaa	142	-59	0	0		0	0	0	0	0
126	1	311	103	-1	298	107	6.0	23	ABprppppaap	218	1784	0	0		0	0	0	0	0
127	1	319	188	-1	585	403	5.2	25	ABalpaappap	228	-310	0	0		0	0	0	0	0
128	1	87	318	-1	444	368	7.9	25	ABalpapapap	238	1578	0	0		0	0	0	0	0
129	1	131	271	-1	259	81	10.7	26	ABprppapppp	198	450	0	0		0	0	0	0	0
130	1	257	137	-1	151	230	9.1	33	Eplpp	330	-14	0	0		0	0	0	0	0
131	1	187	217	-1	373	415	8.2	26	ABplpapapaa	214	1065	0	0		0	0	0	0	0
132	1	42	354	-1	340	377	5.8	26	ABplpapppaa	212	44	0	0		0	0	0	0	0
133	1	57	68	-1	234	404	11.3	31	ABplppappp	255	106	0	0		0	0	0	0	0
134	1	390	82	-1	588	417	10.5	32	ABalaaaalp	251	208	0	0		0	0	0	0	0
135	1	297	25	-1	497	255	10.7	27	ABaraapppaa	-196	0	0	0		0	0	0	0	0
136	1	90	473	-1	507	169	15.5	31	ABpraaapap	25	0	0	0		0	0	0	0	0
137	1	44	163	-1	604	231	14.1	28	ABalaapppa	-102	0	0	0		0	0	0	0	0
138	1	323	53	-1	212	317	12.1	29	Capapa	286	-190	0	0		0	0	0	0	0
139	1	140	40	-1	529	263	7.9	31	ABarapaapa	264	-210	0	0		0	0	0	0	0
140	1	201	444	485	603	209	8.0	27	ABarapppaa	87	0	0	0		0	0	0	0	0
141	1	337	229	-1	635	300	15.4	27	ABalapppaaa	231	-176	0	0		0	0	0	0	0
142	1	341	210	-1	259	204	10.5	33	Earpp	330	57	0	0		0	0	0	0	0
143	1	315	381	-1	379	317	22.6	28	ABarppaaaa	218	-463	0	0		0	0	0	0	0
144	1	91	35	-1	510	455	15.3	29	ABalpppapav	69	0	0	0		0	0	0	0	0
145	1	209	99	226	269	341	5.0	30	ABplpapppp	-194	0	0	0		0	0	0	0	0
146	1	127	199	-1	425	294	9.9	25	ABaraapappp	225	96	0	0		0	0	0	0	0
147	1	76	96	-1	462	101	13.0	26	ABprpaaaapp	265	-265	0	0		0	0	0	0	0
148	1	465	476	-1	484	372	6.9	25	ABalpapapaa	206	336	0	0		0	0	0	0	0
149	1	303	256	-1	458	113	9.6	26	ABarappappa	181	424	0	0		0	0	0	0	0
150	1	200	254	-1	618	188	13.1	30	ABalaapapp	267	0	0	0		0	0	0	0	0
151	1	357	430	-1	541	403	10.0	24	ABalppappaa	240	-443	0	0		0	0	0	0	0
152	1	153	105	-1	515	222	10.7	26	MSppapaa	255	0	0	0		0	0	0	0	0
153	1	258	36	-1	125	329	8.3	28	ABplappppp	114	0	0	0		0	0	0	0	0
154	1	10	299	-1	596	313	6.7	24	ABaraaapaaa	-175	0	0	0		0	0	0	0	0
155	1	4	251	-1	578	215	5.9	25	ABaraaapppp	216	22	0	0		0	0	0	0	0
156	1	221	437	-1	521	129	15.5	26	ABprpaapap	199	-232	0	0		0	0	0	0	0
157	1	423	380	-1	493	429	19.5	25	ABalpppappa	233	333	0	0		0	0	0	0	0
158	1	226	145	-1	560	388	6.9	26	ABalpapaaaa	276	0	0	0		0	0	0	0	0
159	1	312	233	-1	329	207	18.8	30	MSpppppp	218	-59	0	0		0	0	0	0	0
160	1	454	331	-1	377	254	20.8	33	ABarpaapppp	326	889	0	0		0	0	0	0	0
161	1	89	74	-1	568	281	7.1	28	ABaraaaaap	143	0	0	0		0	0	0	0	0
162	1	237	448	-1	377	292	5.6	25	MSaapappa	192	-455	0	0		0	0	0	0	0
163	1	72	41	-1	476	230	8.2	31	ABarapappa	360	0	0	0		0	0	0	0	0
164	1	353	17	-1	491	297	8.8	26	ABaraapapaa	222	416	0	0		0	0	0	0	0
165	1	109	21	-1	547	152	13.6	29	ABpraaaapa	92	0	0	0		0	0	0	0	0
166	1	326	83	-1	607	376	16.6	29	ABalapaaaa	242	0	0	0		0	0	0	0	0
167	1	48	225	-1	412	179	16.2	30	Dpaa	125	0	0	0		0	0	0	0	0
168	1	94	91	-1	405	260	11.7	27	MSpaapapp	139	0	0	0		0	0	0	0	0
169	1	33	402	-1	557	348	12.7	27	ABalpaapaap	477	0	0	0		0	0	0	0	0
170	1	250	240	-1	598	281	5.7	27	ABaraaappa	201	0	0	0		0	0	0	0	0
171	1	453	482	-1	444	179	13.0	23	MSpppapa	201	404	0	0		0	0	0	0	0
172	1	80	161	-1	592	337	13.7	30	MSaaaaaar	282	1067	0	0		0	0	0	0	0
173	1	287	372	-1	203	395	15.2	30	ABplappaap	297	0	0	0		0	0	0	0	0
174	1	417	312	-1	522	455	12.8	27	ABalpppaaap	244	2	0	0		0	0	0	0	0
175	1	270	101	-1	544	149	17.7	27	ABpraappaaa	182	88	0	0		0	0	0	0	0
176	1	202	220	-1	390	442	8.7	25	ABplpaaaapa	23	0	0	0		0	0	0	0	0
177	1	158	78	460	236	93	8.0	30	ABprpppaap	148	0	0	0		0	0	0	0	0
178	1	208	14	-1	495	261	14.1	28	ABaraappapp	278	148	0	0		0	0	0	0	0
179	1	309	397	-1	323	411	7.4	24	ABplpapappa	151	0	0	0		0	0	0	0	0
180	1	74	490	-1	518	182	5.1	25	ABarappaapa	164	1033	0	0		0	0	0	0	0
181	1	229	407	-1	354	144	7.5	24	ABprpapappp	-41	0	0	0		0	0	0	0	0
182	1	355	260	-1	555	371	20.4	26	ABalapapapp	208	-249	0	0		0	0	0	0	0
183	1	111	259	-1	574	414	21.3	28	ABalapapppa	235	254	0	0		0	0	0	0	0
184	1	49	221	-1	566	443	14.4	26	ABalpppaaaa	254	161	0	0		0	0	0	0	0
185	1	288	481	-1	247	294	23.5	32	ABarppapap	314	-87	0	0		0	0	0	0	0
186	1	231	201	-1	432	242	4.7	25	MSpapaaaa	212	-264	0	0		0	0	0	0	0
187	1	336	257	-1	514	238	18.4	26	MSppappa	136	0	0	0		0	0	0	0	0
188	1	405	165	-1	390	356	17.3	29	MSapppaa	222	405	0	0		0	0	0	0	0
189	1	289	303	-1	296	138	7.7	28	ABprpppppa	306	0	0	0		0	0	0	0	0
190	1	321	347	-1	145	289	10.7	30	Capppa	306	-972	0	0		0	0	0	0	0
191	1	278	306	-1	612	360	6.8	25	ABalpaappaa	83	0	0	0		0	0	0	0	0
192	1	425	219	-1	100	204	7.7	31	Cpppaa	309	0	0	0		0	0	0	0	0
193	1	55	364	-1	475	164	11.8	25	ABprppaaaaa	359	0	0	0		0	0	0	0	0
194	1	98	358	-1	572	308	8.5	24	ABaraaapaap	-1	0	0	0		0	0	0	0	0
195	1	395	429	-1	100	244	6.1	28	Cpppap	355	0	0	0		0	0	0	0	0
196	1	6	379	-1	471	134	19.5	31	ABpraappap	128	0	0	0		0	0	0	0	0
197	1	70	109	166	579	344	7.7	30	ABaraaaaaa	157	0	0	0		0	0	0	0	0
198	1	222	389	-1	198	95	8.3	27	ABprappppa	267	698	0	0		0	0	0	0	0
199	1	352	470	-1	360	333	11.8	27	MSappaaa	246	330	0	0		0	0	0	0	0
200	1	177	359	-1	189	294	24.2	33	ABarppappa	333	-36	0	0		0	0	0	0	0
201	1	54	182	-1	624	214	16.6	26	ABalaappppp	209	867	0	0		0	0	0	0	0
202	1	332	383	-1	166	342	11.5	29	ABplapppaa	267	-653	0	0		0	0	0	0	0
203	1	346	211	-1	346	336	21.9	29	ABplapaaaaa	296	767	0	0		0	0	0	0	0
204	1	427	384	-1	388	316	7.5	26	MSaapaaap	80	0	0	0		0	0	0	0	0
205	1	108	167	-1	427	276	8.0	23	ABaraappppp	262	0	0	0		0	0	0	0	0
206	1	27	89	-1	442	117	17.7	32	ABpraapppa	272	1380	0	0		0	0	0	0	0
207	1	261	292	-1	451	419	9.0	27	ABalppapppa	433	0	0	0		0	0	0	0	0
208	1	75	330	-1	383	337	19.0	31	MSapppap	293	338	0	0		0	0	0	0	0
209	1	96	459	-1	427	457	11.6	26	ABplpaaappa	348	0	0	0		0	0	0	0	0
210	1	464	23	-1	459	331	18.3	25	MSaaaappa	204	358	0	0		0	0	0	0	0
211	1	435	146	-1	465	348	5.5	24	ABalpapappa	124	0	0	0		0	0	0	0	0
212	1	126	434	-1	453	289	15.6	27	MSpaaappa	122	0	0	0		0	0	0	0	0
213	1	322	241	-1	92	253	15.1	33	Caappd	513	0	0	0		0	0	0	0	0
214	1	65	170	-1	479	130	12.6	26	ABprpaaappp	125	0	0	0		0	0	0	0	0
215	1	272	133	-1	501	164	17.5	27	ABprpaappaa	275	168	0	0		0	0	0	0	0
216	1	134	8	-1	389	415	14.9	27	ABplppaaaaa	230	328	0	0		0	0	0	0	0
217	1	317	322	-1	458	378	4.5	27	ABalpappapa	321	0	0	0		0	0	0	0	0
218	1	116	320	-1	367	438	20.6	32	ABplaappapa	316	423	0	0		0	0	0	0	0
219	1	363	204	-1	590	417	16.2	27	ABalapaappa	205	0	0	0		0	0	0	0	0
220	1	282	81	-1	207	278	6.3	30	Capapp	-229	0	0	0		0	0	0	0	0
221	1	469	493	-1	464	437	17.5	26	ABalpppappp	392	0	0	0		0	0	0	0	0
222	1	416	19	-1	364	334	4.8	23	MSaappaa	239	-409	0	0		0	0	0	0	0
223	1	52	266	-1	634	302	10.1	29	ABalaaaarr	262	512	0	0		0	0	0	0	0
224	1	123	202	484	544	226	5.5	27	ABarapaaap	8	0	0	0		0	0	0	0	0
225	1	59	252	-1	341	411	11.2	29	ABplppaapa	107	0	0	0		0	0	0	0	0
226	1	130	265	-1	477	297	4.1	25	ABalpaaappp	201	-194	0	0		0	0	0	0	0
227	1	430	436	-1	535	225	24.4	27	ABarpapaapp	110	0	0	0		0	0	0	0	0
228	1	199	156	-1	249	286	20.3	31	Dappa	280	448	0	0		0	0	0	0	0
229	1	450	20	-1	229	133	19.4	30	ABprappapa	305	-364	0	0		0	0	0	0	0
230	1	294	180	-1	293	414	19.2	32	ABplaapppp	302	-157	0	0		0	0	0	0	0
231	1	424	227	-1	560	320	23.2	27	ABarpaapaaa	160	-828	0	0		0	0	0	0	0
232	1	414	213	-1	424	177	11.6	30	MSpppapp	235	-30	0	0		0	0	0	0	0
233	1	114	483	-1	416	207	11.9	31	MSpppaaa	220	217	0	0		0	0	0	0	0
234	1	62	309	-1	251	69	19.2	30	ABprapapaa	267	-717	0	0		0	0	0	0	0
235	1	359	411	-1	518	450	18.8	28	ABalpppaapd	274	707	0	0		0	0	0	0	0
236	1	119	176	-1	462	378	24.4	29	ABplaaaaapp	97	0	0	0		0	0	0	0	0
237	1	1	432	-1	394	309	10.5	26	MSaapaapa	562	0	0	0		0	0	0	0	0
238	1	429	12	-1	599	329	17.4	31	MSaaaaaal	277	-200	0	0		0	0	0	0	0
239	1	438	18	-1	608	255	16.9	31	ABalappap	291	0	0	0		0	0	0	0	0
240	1	298	416	-1	517	248	4.4	26	ABarapapaap	205	0	0	0		0	0	0	0	0
241	1	330	95	-1	353	102	22.6	34	ABarpppaap	345	-559	0	0		0	0	0	0	0
242	1	254	295	-1	594	301	11.8	24	ABaraapaaaa	245	0	0	0		0	0	0	0	0
243	1	210	454	-1	362	289	8.6	29	MSaapapa	277	-557	0	0		0	0	0	0	0
244	1	14	155	-1	504	444	10.3	28	ABalppaappa	243	230	0	0		0	0	0	0	0
245	1	268	369	-1	438	459	18.4	28	ABplpaapapa	254	627	0	0		0	0	0	0	0
246	1	155	123	-1	505	355	7.1	24	ABalpappaaa	192	47	0	0		0	0	0	0	0
247	1	113	467	-1	295	417	10.5	31	ABplppappa	271	307	0	0		0	0	0	0	0
248	1	397	401	-1	391	453	15.3	29	ABplpaapppp	261	-4	0	0		0	0	0	0	0
249	1	11	177	-1	176	337	3.8	24	ABplppppppa	229	109	0	0		0	0	0	0	0
250	1	17	129	-1	415	357	4.9	28	ABalpappapp	224	271	0	0		0	0	0	0	0
251	1	344	457	-1	263	335	14.4	30	Capaaa	277	-95	0	0		0	0	0	0	0
252	1	71	72	-1	506	176	20.9	29	ABpraaapppp	273	88	0	0		0	0	0	0	0
253	1	358	327	-1	403	327	4.4	28	ABalpappppp	282	922	0	0		0	0	0	0	0
254	1	150	1	-1	443	332	10.6	24	ABaraapappa	344	0	0	0		0	0	0	0	0
255	1	133	190	-1	523	289	16.5	28	MSpaaaapa	266	-333	0	0		0	0	0	0	0
256	1	456	245	-1	417	374	17.2	28	ABalppppppa	304	0	0	0		0	0	0	0	0
257	1	372	415	-1	502	373	4.3	25	ABalpapaaap	217	692	0	0		0	0	0	0	0
258	1	291	90	-1	446	404	22.0	27	ABplaapappp	261	172	0	0		0	0	0	0	0
259	1	106	447	-1	412	219	19.5	29	MSpppppa	222	-712	0	0		0	0	0	0	0
260	1	373	179	-1	108	164	15.4	33	Cpapaa	329	1066	0	0		0	0	0	0	0
261	1	275	42	-1	475	186	7.2	25	ABprpapaaaa	401	0	0	0		0	0	0	0	0
262	1	223	100	-1	360	414	14.8	28	ABplppaaaap	286	265	0	0		0	0	0	0	0
263	1	310	262	-1	636	222	11.3	29	ABalaappap	298	26	0	0		0	0	0	0	0
264	1	403	48	-1	432	205	5.4	27	ABarapapppp	-34	0	0	0		0	0	0	0	0
265	1	318	200	-1	542	404	17.7	26	ABalapappa	212	-417	0	0		0	0	0	0	0
266	1	29	197	-1	584	306	19.5	31	ABarpaaaap	278	1483	0	0		0	0	0	0	0
267	1	339	398	-1	284	143	4.4	28	ABprpappppp	8	0	0	0		0	0	0	0	0
268	1	260	325	-1	496	406	15.8	27	ABalppppaad	260	409	0	0		0	0	0	0	0
269	1	369	286	-1	567	192	9.6	27	ABarappppap	-281	0	0	0		0	0	0	0	0
270	1	419	47	-1	565	174	16.6	30	ABpraaaapp	255	122	0	0		0	0	0	0	0
271	1	347	338	-1	540	319	11.8	25	ABaraapaapa	213	-353	0	0		0	0	0	0	0
272	1	286	391	-1	245	388	16.1	29	ABplappaaa	85	0	0	0		0	0	0	0	0
273	1	433	73	-1	540	335	5.8	24	ABalpaaapaa	248	402	0	0		0	0	0	0	0
274	1	51	274	-1	424	441	14.5	24	ABplpaapppa	367	0	0	0		0	0	0	0	0
275	1	83	474	-1	559	304	12.7	24	ABaraapaaap	195	433	0	0		0	0	0	0	0
276	1	56	387	-1	460	393	17.6	26	ABalppppapp	263	1521	0	0		0	0	0	0	0
277	1	300	279	-1	270	89	7.4	25	ABprpppaaap	254	140	0	0		0	0	0	0	0
278	1	374	341	-1	413	388	12.8	27	MSapapap	271	103	0	0		0	0	0	0	0
279	1	277	127	-1	489	328	19.6	27	MSaaaapap	272	0	0	0		0	0	0	0	0
280	1	196	175	-1	563	269	25.0	25	ABarpapaaaa	17	0	0	0		0	0	0	0	0
281	1	212	154	-1	253	320	7.6	33	ABplpppppa	62	0	0	0		0	0	0	0	0
282	1	26	120	-1	488	413	9.3	27	ABalppappap	264	0	0	0		0	0	0	0	0
283	1	213	27	-1	244	371	6.2	24	ABplppppaap	221	1611	0	0		0	0	0	0	0
284	1	382	413	-1	127	299	5.6	29	Cppppp	256	1072	0	0		0	0	0	0	0
285	1	376	386	-1	108	278	6.7	28	Cppppa	45	0	0	0		0	0	0	0	0
286	1	220	55	-1	321	319	5.4	27	MSaappap	272	0	0	0		0	0	0	0	0
287	1	23	162	-1	553	277	10.4	28	ABaraaapapa	-175	0	0	0		0	0	0	0	0
288	1	135	352	-1	529	273	13.7	27	ABaraappapa	148	0	0	0		0	0	0	0	0
289	1	432	205	-1	429	325	23.7	31	ABplaaaapp	506	0	0	0		0	0	0	0	0
290	1	402	114	-1	405	107	7.5	26	ABprpapappa	235	0	0	0		0	0	0	0	0
291	1	43	332	-1	331	346	8.1	27	MSappaap	233	49	0	0		0	0	0	0	0
292	1	314	355	-1	262	116	5.0	25	ABprppppap	212	-554	0	0		0	0	0	0	0
293	1	19	64	-1	184	347	23.0	33	ABplapapapa	322	695	0	0		0	0	0	0	0
294	1	296	349	-1	534	281	4.5	25	ABarapapaaa	-12	0	0	0		0	0	0	0	0
295	1	472	477	-1	297	89	8.6	23	ABprpppaaaa	196	730	0	0		0	0	0	0	0
296	1	132	344	-1	537	408	20.3	28	ABalapapppp	281	1335	0	0		0	0	0	0	0
297	1	328	446	-1	463	209	23.1	31	ABarpapapp	-66	0	0	0		0	0	0	0	0
298	1	110	107	-1	311	367	11.3	30	MSaapppa	266	28	0	0		0	0	0	0	0
299	1	445	291	-1	488	304	23.5	30	ABarpaaapa	298	-452	0	0		0	0	0	0	0
300	1	227	51	-1	644	242	15.1	28	ABalaappppa	272	273	0	0		0	0	0	0	0
301	1	356	356	-1	485	236	19.5	26	MSppappp	252	718	0	0		0	0	0	0	0
302	1	325	216	-1	174	126	5.5	31	ABprappppp	-53	0	0	0		0	0	0	0	0
303	1	34	425	-1	416	404	23.6	30	ABplaaapap	300	-101	0	0		0	0	0	0	0
304	1	248	32	464	398	166	7.1	30	ABprpapppa	258	0	0	0		0	0	0	0	0
305	1	327	5	-1	161	130	22.5	34	Cpaapp	345	146	0	0		0	0	0	0	0
306	1	179	440	-1	213	378	6.2	26	ABplppppapa	247	102	0	0		0	0	0	0	0
307	1	81	65	-1	155	173	7.6	35	Eprpp	350	-1294	0	0		0	0	0	0	0
308	1	12	307	-1	273	357	10.0	28	MSaapppp	209	0	0	0		0	0	0	0	0
309	1	67	357	-1	534	204	17.0	33	ABpraaappa	336	1286	0	0		0	0	0	0	0
310	1	256	264	-1	421	322	7.8	26	MSaapaaaa	35	0	0	0		0	0	0	0	0
311	1	274	396	-1	580	345	23.4	34	ABarpaaaaar	345	126	0	0		0	0	0	0	0
312	1	137	244	-1	418	412	20.4	32	ABalppppppp	62	0	0	0		0	0	0	0	0
313	1	194	144	-1	493	163	8.7	27	ABarapppppp	115	0	0	0		0	0	0	0	0
314	1	159	22	-1	327	439	13.6	25	ABplppapaaa	70	0	0	0		0	0	0	0	0
315	1	38	337	360	261	412	13.5	30	ABplppapap	111	0	0	0		0	0	0	0	0
316	1	252	147	-1	483	355	23.8	26	ABarpaaaaal	260	263	0	0		0	0	0	0	0
317	1	171	367	-1	615	409	11.7	31	ABalaaaala	285	1612	0	0		0	0	0	0	0
318	1	266	404	-1	609	234	22.5	29	ABpraapaapa	145	0	0	0		0	0	0	0	0
319	1	394	275	-1	122	148	19.6	35	Cpapap	351	1141	0	0		0	0	0	0	0
320	1	361	409	-1	441	211	18.2	27	MSppppap	269	578	0	0		0	0	0	0	0
321	1	234	52	-1	423	388	4.2	26	ABplpappaa	213	0	0	0		0	0	0	0	0
322	1	85	79	-1	581	182	7.4	26	ABarapppapa	202	106	0	0		0	0	0	0	0
323	1	24	373	-1	503	394	5.5	26	ABalpapaapa	337	0	0	0		0	0	0	0	0
324	1	21	56	-1	230	351	11.6	30	Capaap	203	0	0	0		0	0	0	0	0
325	1	40	324	478	633	266	11.0	30	ABalaaappr	20	0	0	0		0	0	0	0	0
326	1	32	248	-1	418	422	11.3	25	ABplpapaapa	195	1092	0	0		0	0	0	0	0
327	1	290	388	-1	291	273	19.4	32	MSappppp	300	662	0	0		0	0	0	0	0
328	1	299	178	-1	463	397	6.2	25	ABalpapaapp	67	0	0	0		0	0	0	0	0
329	1	32	451	-1	379	424	11.9	23	ABplpapaapp	149	0	0	0		0	0	0	0	0
330	1	247	45	-1	640	341	13.5	28	ABalaaapar	451	0	0	0		0	0	0	0	0
331	1	180	222	-1	331	269	14.9	34	Ealaa	333	546	0	0		0	0	0	0	0
332	1	18	385	-1	213	382	21.1	31	ABplapappa	304	-297	0	0		0	0	0	0	0
333	1	345	342	-1	416	139	5.4	26	ABprpappapa	250	-462	0	0		0	0	0	0	0
334	1	476	168	-1	343	230	24.5	30	ABarppaapap	255	224	0	0		0	0	0	0	0
335	1	383	157	-1	532	162	7.3	26	ABarapppapp	188	769	0	0		0	0	0	0	0
336	1	378	294	-1	221	329	16.5	31	Cappaa	314	658	0	0		0	0	0	0	0
337	1	30	371	-1	428	174	4.3	25	ABprpappaap	-149	0	0	0		0	0	0	0	0
338	1	184	92	-1	470	175	4.4	26	ABprpappaaa	124	0	0	0		0	0	0	0	0
339	1	169	3	-1	371	243	10.6	28	MSpapaapp	133	0	0	0		0	0	0	0	0
340	1	463	94	-1	262	397	8.1	24	ABplpppaaaa	200	447	0	0		0	0	0	0	0
341	1	411	289	-1	234	99	23.3	35	ABarpppppa	352	861	0	0		0	0	0	0	0
342	1	384	186	-1	410	136	12.2	30	ABprppaapa	268	781	0	0		0	0	0	0	0
343	1	343	183	-1	483	405	23.5	28	ABplaapaapp	263	144	0	0		0	0	0	0	0
344	1	176	281	-1	594	246	7.4	25	ABaraaapppa	224	-415	0	0		0	0	0	0	0
345	1	265	139	-1	526	263	11.2	27	ABaraaapapp	-260	0	0	0		0	0	0	0	0
346	1	95	288	-1	303	354	4.5	26	ABplpapppap	229	-503	0	0		0	0	0	0	0
347	1	396	350	-1	95	209	12.7	31	Cpappd	335	0	0	0		0	0	0	0	0
348	1	253	333	-1	374	143	4.5	26	ABprpappapp	375	0	0	0		0	0	0	0	0
349	1	474	39	-1	143	247	22.7	42	Caaap	427	501	0	0		0	0	0	0	0
350	1	276	390	-1	447	292	4.2	27	ABalpappppa	441	0	0	0		0	0	0	0	0
351	1	148	26	-1	248	149	8.1	31	Cppapp	294	330	0	0		0	0	0	0	0
352	1	68	255	-1	347	400	7.9	24	ABplpapapap	238	-264	0	0		0	0	0	0	0
353	1	41	187	-1	509	186	12.3	25	ABprpaaaaaap	212	419	0	0		0	0	0	0	0
354	1	149	329	-1	175	354	15.9	31	ABplapappp	305	-561	0	0		0	0	0	0	0
355	1	198	462	-1	147	332	18.6	31	ABarppappp	306	1148	0	0		0	0	0	0	0
356	1	78	412	-1	498	268	5.9	25	ABarapaappa	-258	0	0	0		0	0	0	0	0
357	1	219	49	-1	442	420	6.0	26	ABalppapapp	251	143	0	0		0	0	0	0	0
358	1	401	70	-1	377	387	5.3	32	Nuc148_5_371_357p	28	0	0	0		0	0	0	0	0
359	1	214	313	-1	282	69	15.4	28	ABprappaap	19	0	0	0		0	0	0	0	0
360	1	307	427	-1	477	357	11.8	22	MSapaapa	205	-32	0	0		0	0	0	0	0
361	1	455	140	-1	168	296	14.3	31	Cappap	307	429	0	0		0	0	0	0	0
362	1	225	441	-1	254	170	4.2	26	ABprppppppa	266	790	0	0		0	0	0	0	0
363	1	281	297	-1	307	222	12.4	33	Earap	321	-195	0	0		0	0	0	0	0
364	1	393	69	-1	408	272	22.7	34	ABarpaapppa	345	-67	0	0		0	0	0	0	0
365	1	25	75	-1	593	287	23.6	32	ABpraapaaa	264	-3	0	0		0	0	0	0	0
366	1	183	247	-1	621	302	21.5	30	ABalapppaap	295	841	0	0		0	0	0	0	0
367	1	224	115	-1	423	438	8.8	24	ABalppapppp	208	347	0	0		0	0	0	0	0
368	1	175	172	-1	466	148	6.2	26	ABarappapap	239	40	0	0		0	0	0	0	0
369	1	154	422	-1	295	313	23.5	33	ABarppapaa	319	653	0	0		0	0	0	0	0
370	1	331	311	-1	213	183	4.1	25	ABprppppppp	243	282	0	0		0	0	0	0	0
371	1	107	31	-1	433	396	14.8	25	ABalpppppap	216	246	0	0		0	0	0	0	0
372	1	117	112	-1	435	344	6.5	24	ABalpapappp	141	0	0	0		0	0	0	0	0
373	1	36	128	-1	546	360	5.3	25	ABalpaaaaap	218	-566	0	0		0	0	0	0	0
374	1	386	80	-1	200	231	23.8	38	Caaaa	378	734	0	0		0	0	0	0	0
375	1	102	66	-1	509	275	23.5	31	ABarpaapaap	301	-154	0	0		0	0	0	0	0
376	1	452	283	-1	458	266	6.3	24	ABarapaappp	153	0	0	0		0	0	0	0	0
377	1	190	334	-1	529	349	16.1	28	MSaaapaaa	282	-264	0	0		0	0	0	0	0
378	1	141	61	-1	286	406	8.0	24	ABplppaapp	104	0	0	0		0	0	0	0	0
379	1	375	361	-1	321	98	7.9	24	ABprppaappp	-217	0	0	0		0	0	0	0	0
380	1	478	77	-1	444	353	21.3	25	MSapappp	175	888	0	0		0	0	0	0	0
381	1	338	472	-1	261	328	18.6	30	Dapap	279	292	0	0		0	0	0	0	0
382	1	165	30	-1	305	362	15.5	29	Dapaa	283	427	0	0		0	0	0	0	0
383	1	143	410	-1	359	298	18.8	30	MSappppa	302	-1021	0	0		0	0	0	0	0
384	1	238	317	-1	491	117	16.3	26	ABprpaapppp	239	-343	0	0		0	0	0	0	0
385	1	35	296	-1	351	448	11.6	26	ABplpaaaapp	224	625	0	0		0	0	0	0	0
386	1	364	7	-1	211	74	13.1	28	ABprapappa	61	0	0	0		0	0	0	0	0
387	1	368	60	-1	309	322	18.6	31	Daap	310	674	0	0		0	0	0	0	0
388	1	9	343	-1	492	149	14.5	24	ABprpaapppa	239	749	0	0		0	0	0	0	0
389	1	147	336	-1	378	170	14.4	27	MSpppaap	232	588	0	0		0	0	0	0	0
390	1	39	185	-1	351	213	16.0	27	Nuc152_16_399_208	-286	0	0	0		0	0	0	0	0
391	1	13	282	-1	160	94	12.8	29	ABprappapp	244	353	0	0		0	0	0	0	0
392	1	340	195	-1	195	202	14.3	33	Eprap	102	0	0	0		0	0	0	0	0
393	1	193	304	-1	200	112	13.8	29	ABprapappp	255	-79	0	0		0	0	0	0	0
394	1	447	393	-1	572	376	3.8	25	ABalpaaaapa	80	0	0	0		0	0	0	0	0
395	1	205	181	-1	180	172	23.8	35	Cpaapa	337	1357	0	0		0	0	0	0	0
396	1	304	234	-1	293	131	11.5	29	Cppaap	298	0	0	0		0	0	0	0	0
397	1	206	302	-1	523	197	7.1	25	ABarappaaap	178	777	0	0		0	0	0	0	0
398	1	404	445	-1	454	421	14.5	24	ABplpaapaap	249	0	0	0		0	0	0	0	0
399	1	410	456	-1	333	208	21.2	30	ABarppaapaa	252	-27	0	0		0	0	0	0	0
400	1	448	93	-1	463	229	5.4	29	ABarapapppa	252	811	0	0		0	0	0	0	0
401	1	105	160	-1	354	351	16.8	30	Daaa	301	261	0	0		0	0	0	0	0
402	1	77	394	-1	523	433	22.0	27	ABplaapaapa	216	-194	0	0		0	0	0	0	0
403	1	138	117	-1	510	324	12.6	29	ABaraapaapp	180	0	0	0		0	0	0	0	0
404	1	100	278	-1	613	380	13.4	30	ABalaaapal	254	0	0	0		0	0	0	0	0
405	1	392	253	-1	258	402	19.5	32	ABplapaapp	-212	0	0	0		0	0	0	0	0
406	1	399	250	-1	605	397	19.5	30	ABalapaaapa	73	0	0	0		0	0	0	0	0
407	1	188	406	-1	194	383	9.0	24	ABplpppaapa	219	1685	0	0		0	0	0	0	0
408	1	422	119	-1	417	323	16.4	26	MSaaaappp	237	-530	0	0		0	0	0	0	0
409	1	385	198	-1	631	253	21.2	27	Nuc121_20_611_255p	258	-508	0	0		0	0	0	0	0
410	1	267	239	-1	225	336	4.4	26	ABplppppapp	257	2298	0	0		0	0	0	0	0
411	1	3	378	-1	519	369	24.6	34	ABplaaaaaa	329	1011	0	0		0	0	0	0	0
412	1	173	102	-1	350	73	16.6	29	ABprapaapp	-2	0	0	0		0	0	0	0	0
413	1	86	439	-1	440	363	11.5	29	MSapapaa	229	1191	0	0		0	0	0	0	0
414	1	342	111	-1	340	418	20.6	31	ABplaappapp	263	-844	0	0		0	0	0	0	0
415	1	121	326	-1	627	250	5.8	32	ABalaapaap	312	777	0	0		0	0	0	0	0
416	1	380	152	-1	542	401	23.6	33	ABplaapaaa	303	390	0	0		0	0	0	0	0
417	1	162	426	-1	488	420	5.8	24	ABalppapapa	184	0	0	0		0	0	0	0	0
418	1	168	106	-1	434	167	7.5	25	ABprpapaaap	169	-217	0	0		0	0	0	0	0
419	1	50	375	-1	195	237	11.4	35	Eplap	349	-60	0	0		0	0	0	0	0
420	1	31	268	-1	249	197	14.5	34	Epraa	346	65	0	0		0	0	0	0	0
421	1	181	192	-1	529	180	9.7	29	ABarapppppa	238	-241	0	0		0	0	0	0	0
422	1	191	442	-1	473	180	24.0	31	ABarpapppap	277	279	0	0		0	0	0	0	0
423	1	20	159	-1	282	203	7.3	30	Z2	275	-355	0	0		0	0	0	0	0
424	1	292	16	-1	413	404	8.7	29	ABplpapaaa	236	-452	0	0		0	0	0	0	0
425	1	440	246	-1	530	343	19.4	26	MSaaaapaa	265	138	0	0		0	0	0	0	0
426	1	379	414	-1	369	350	24.2	31	ABplapaaaap	-92	0	0	0		0	0	0	0	0
427	1	79	374	-1	293	100	23.3	37	ABarppppa	367	314	0	0		0	0	0	0	0
428	1	302	151	-1	365	136	16.6	29	Dppaa	264	627	0	0		0	0	0	0	0
429	1	241	363	-1	476	337	15.9	26	MSaaapaap	206	336	0	0		0	0	0	0	0
430	1	333	43	-1	269	383	5.6	24	ABplppppaaa	42	0	0	0		0	0	0	0	0
431	1	391	218	-1	221	153	4.2	26	ABprpppapap	256	105	0	0		0	0	0	0	0
432	1	418	458	-1	238	124	5.1	25	ABprpppapaa	190	-338	0	0		0	0	0	0	0
433	1	426	475	-1	358	180	19.1	32	Dpap	318	630	0	0		0	0	0	0	0
434	1	142	38	-1	458	254	24.3	34	ABarpaapap	345	182	0	0		0	0	0	0	0
435	1	69	392	-1	463	327	23.4	29	ABplaaaapap	244	-566	0	0		0	0	0	0	0
436	1	118	126	-1	550	376	10.5	29	MSapaaaa	215	18	0	0		0	0	0	0	0
437	1	293	450	-1	399	98	12.3	27	ABprppapaaa	106	0	0	0		0	0	0	0	0
438	1	166	400	-1	476	209	4.2	24	ABarapapapp	-168	0	0	0		0	0	0	0	0
439	1	316	122	-1	503	435	8.0	24	ABalppapaap	186	-1388	0	0		0	0	0	0	0
440	1	232	136	-1	386	384	8.5	25	Nuc148_5_371_357a	222	390	0	0		0	0	0	0	0
441	1	335	236	-1	304	241	22.4	30	ABarppaapp	241	144	0	0		0	0	0	0	0
442	1	156	346	-1	412	409	17.4	27	ABplpaappaa	476	0	0	0		0	0	0	0	0
443	1	244	301	-1	519	128	11.9	27	ABprpaaappa	263	125	0	0		0	0	0	0	0
444	1	218	54	-1	307	140	17.7	30	Dppap	306	-537	0	0		0	0	0	0	0
445	1	211	368	-1	593	256	19.6	28	ABalappppa	265	-360	0	0		0	0	0	0	0
446	1	124	212	-1	326	232	9.5	30	Earpa	164	0	0	0		0	0	0	0	0
447	1	306	418	-1	313	76	11.3	31	ABprppapppa	280	-145	0	0		0	0	0	0	0
448	1	186	29	-1	401	150	19.7	30	ABprapaaap	277	1170	0	0		0	0	0	0	0
449	1	293	6	-1	363	82	12.2	27	ABprppapaap	100	0	0	0		0	0	0	0	0
450	1	316	267	-1	537	420	6.9	25	ABalppapaaa	210	0	0	0		0	0	0	0	0
451	1	313	191	-1	487	295	16.4	27	MSpaaaapp	105	0	0	0		0	0	0	0	0
452	1	243	148	-1	509	219	5.1	24	ABarapapapa	221	-784	0	0		0	0	0	0	0
453	1	388	11	-1	228	69	16.3	31	ABprapapap	47	0	0	0		0	0	0	0	0
454	1	400	28	-1	590	352	20.2	29	ABalapapapa	777	0	0	0		0	0	0	0	0
455	1	58	453	-1	516	415	12.3	25	ABplpaaaaaa	230	-207	0	0		0	0	0	0	0
456	1	371	284	-1	469	214	12.6	27	MSppapap	247	0	0	0		0	0	0	0	0
457	1	467	366	-1	531	365	3.9	24	ABalpaaaapp	-41	0	0	0		0	0	0	0	0
458	1	460	125	-1	197	327	4.8	25	ABplpppapap	369	0	0	0		0	0	0	0	0
459	1	458	421	-1	576	226	19.9	28	ABpraapappa	335	0	0	0		0	0	0	0	0
460	1	367	405	-1	569	439	10.9	23	Nuc150_13_550_424	181	-924	0	0		0	0	0	0	0
461	1	365	428	-1	158	306	4.4	26	ABplppppppp	248	119	0	0		0	0	0	0	0
462	1	92	46	-1	570	212	23.4	33	ABpraapaapp	281	670	0	0		0	0	0	0	0
463	1	370	10	-1	439	133	7.8	25	ABprpapapaa	-99	0	0	0		0	0	0	0	0
464	1	74	417	-1	491	176	5.9	24	ABarappaapp	167	-175	0	0		0	0	0	0	0
465	1	71	15	-1	543	196	19.4	30	ABpraaapppa	253	89	0	0		0	0	0	0	0
466	1	320	489	-1	389	328	15.0	23	MSaaappa	351	0	0	0		0	0	0	0	0
467	1	348	382	-1	409	324	13.2	26	MSaaapapp	134	0	0	0		0	0	0	0	0
468	1	249	142	-1	180	174	11.2	35	Eprpa	350	-329	0	0		0	0	0	0	0
469	1	269	420	-1	365	381	13.3	29	MSappapp	321	0	0	0		0	0	0	0	0
470	1	284	479	-1	437	218	11.0	24	MSppaapp	327	0	0	0		0	0	0	0	0
471	1	217	315	-1	484	391	12.2	24	ABplpaapaaa	349	0	0	0		0	0	0	0	0
472	1	255	214	-1	307	380	6.3	26	ABplpapappp	140	0	0	0		0	0	0	0	0
473	1	161	280	-1	536	437	16.1	24	ABalpppaapv	106	0	0	0		0	0	0	0	0
474	1	475	491	-1	373	428	19.0	22	ABplaapppa	212	0	0	0		0	0	0	0	0
475	1	145	492	-1	567	250	14.2	26	MSppaaap	-35	0	0	0		0	0	0	0	0
476	1	351	231	-1	311	361	22.4	28	ABplapaaap	-351	0	0	0		0	0	0	0	0
477	1	415	438	-1	405	282	20.9	25	ABarpaappa	181	612	0	0		0	0	0	0	0
478	1	408	57	-1	337	301	24.2	34	ABarppaaap	84	0	0	0		0	0	0	0	0
479	1	442	487	-1	590	168	11.4	22	Nuc154_14_617_194	-262	0	0	0		0	0	0	0	0
480	1	413	287	-1	585	366	5.6	25	ABalpaaaaaa	373	0	0	0		0	0	0	0	0
481	1	170	480	-1	474	194	11.2	22	MSppaapa	55	0	0	0		0	0	0	0	0
482	1	477	319	-1	276	220	23.2	34	Cpaaaa	306	-227	0	0		0	0	0	0	0
483	1	461	494	-1	562	303	21.4	24	ABalapppap	121	0	0	0		0	0	0	0	0
484	1	471	76	-1	363	249	14.5	26	Nuc152_16_406_252	162	1141	0	0		0	0	0	0	0
