# Supplementary material for: The AP-2 Transcription Factor APTF-2 Is Required for Neuroblast and Epidermal Morphogenesis in Caenorhabditis elegans Embryogenesis
Source: PLoS Genet. 2016 May 13;12(5):e1006048. doi: 10.1371/journal.pgen.1006048 (PMC4866721; doi:10.1371/journal.pgen.1006048)
Supplement: S6 Text — (ZIP) [file pgen.1006048.s034.zip › nuclei/t170-nuclei]

1	1	254	66	-1	442	333	10.6	24	ABaraapappa	245	1275	0	0		0	0	0	0	0
2	1	79	43	-1	583	284	13.8	27	ABaraappaaa	267	345	0	0		0	0	0	0	0
3	1	339	23	-1	367	244	10.1	27	MSpapaapp	160	0	0	0		0	0	0	0	0
4	1	106	223	-1	483	424	12.5	26	ABplpaaaaap	236	-171	0	0		0	0	0	0	0
5	1	305	245	-1	163	129	22.5	33	Cpaapp	327	383	0	0		0	0	0	0	0
6	1	449	247	-1	364	79	12.9	26	ABprppapaap	220	90	0	0		0	0	0	0	0
7	1	386	404	-1	209	75	13.4	29	ABprapappa	11	0	0	0		0	0	0	0	0
8	1	216	275	-1	393	411	14.7	25	ABplppaaaaa	345	0	0	0		0	0	0	0	0
9	1	35	152	-1	401	437	18.3	27	ABplaappaa	390	0	0	0		0	0	0	0	0
10	1	463	240	-1	439	134	7.8	25	ABprpapapaa	215	264	0	0		0	0	0	0	0
11	1	453	151	-1	230	67	16.3	30	ABprapapap	288	706	0	0		0	0	0	0	0
12	1	238	260	-1	597	328	17.6	31	MSaaaaaal	205	0	0	0		0	0	0	0	0
13	1	76	297	-1	649	297	13.4	30	ABalaaappl	227	0	0	0		0	0	0	0	0
14	1	178	323	-1	495	261	13.9	28	ABaraappapp	261	-473	0	0		0	0	0	0	0
15	1	465	408	-1	545	193	19.4	30	ABpraaapppa	235	86	0	0		0	0	0	0	0
16	1	424	416	492	411	406	8.7	30	ABplpapaaa	172	0	0	0		0	0	0	0	0
17	1	164	63	-1	489	294	9.0	27	ABaraapapaa	221	-209	0	0		0	0	0	0	0
18	1	239	445	-1	609	256	16.6	30	ABalappap	125	0	0	0		0	0	0	0	0
19	1	222	398	-1	366	330	4.6	25	MSaappaa	205	1155	0	0		0	0	0	0	0
20	1	229	337	-1	230	131	19.6	29	ABprappapa	252	-376	0	0		0	0	0	0	0
21	1	165	410	-1	545	148	13.5	29	ABpraaaapa	66	0	0	0		0	0	0	0	0
22	1	314	175	-1	324	441	13.8	25	ABplppapaaa	206	353	0	0		0	0	0	0	0
23	1	210	57	-1	456	329	18.1	25	MSaaaappa	44	0	0	0		0	0	0	0	0
24	1	59	93	-1	279	284	6.6	30	Z3	250	362	0	0		0	0	0	0	0
25	1	135	305	-1	495	253	11.1	27	ABaraapppaa	248	-1149	0	0		0	0	0	0	0
26	1	351	157	-1	246	143	8.2	31	Cppapp	296	14	0	0		0	0	0	0	0
27	1	283	197	-1	242	369	6.4	24	ABplppppaap	214	356	0	0		0	0	0	0	0
28	1	454	468	-1	589	355	20.3	29	ABalapapapa	280	-114	0	0		0	0	0	0	0
29	1	448	327	-1	399	146	20.0	31	ABprapaaap	298	472	0	0		0	0	0	0	0
30	1	382	107	-1	306	361	15.6	28	Dapaa	255	176	0	0		0	0	0	0	0
31	1	371	375	-1	435	393	14.8	26	ABalpppppap	237	-63	0	0		0	0	0	0	0
32	1	304	39	-1	414	174	7.4	26	ABprpapppaa	227	174	0	0		0	0	0	0	0
33	1	98	268	-1	560	438	18.9	29	ABalapaappp	241	938	0	0		0	0	0	0	0
34	1	69	269	-1	461	454	13.3	31	ABplpaaapa	33	0	0	0		0	0	0	0	0
35	1	144	48	-1	513	457	15.1	28	ABalpppapav	251	386	0	0		0	0	0	0	0
36	1	153	14	-1	124	326	8.5	28	ABplappppp	270	351	0	0		0	0	0	0	0
37	1	23	174	-1	322	166	8.3	32	MSpapppp	259	75	0	0		0	0	0	0	0
38	1	434	409	-1	459	256	23.6	33	ABarpaapap	319	1015	0	0		0	0	0	0	0
39	1	349	225	-1	143	247	22.3	41	Caaap	412	288	0	0		0	0	0	0	0
40	1	139	177	-1	529	263	7.8	29	ABarapaapa	269	114	0	0		0	0	0	0	0
41	1	163	61	-1	478	231	8.2	30	ABarapappa	58	0	0	0		0	0	0	0	0
42	1	261	128	-1	474	187	7.3	25	ABprpapaaaa	245	637	0	0		0	0	0	0	0
43	1	430	265	-1	267	380	5.5	25	ABplppppaaa	220	357	0	0		0	0	0	0	0
44	1	95	444	-1	545	315	19.3	29	MSaaaaapp	213	0	0	0		0	0	0	0	0
45	1	330	17	-1	639	339	13.3	28	ABalaaapar	-168	0	0	0		0	0	0	0	0
46	1	462	190	-1	572	210	23.6	32	ABpraapaapp	327	-284	0	0		0	0	0	0	0
47	1	270	348	490	567	172	16.5	30	ABpraaaapp	222	431	0	0		0	0	0	0	0
48	1	264	382	-1	434	206	4.9	28	ABarapapppp	-67	0	0	0		0	0	0	0	0
49	1	357	403	-1	441	420	6.2	25	ABalppapapp	222	-87	0	0		0	0	0	0	0
50	1	51	401	-1	547	200	21.6	33	ABpraapappp	336	933	0	0		0	0	0	0	0
51	1	300	451	-1	644	242	15.0	28	ABalaappppa	287	75	0	0		0	0	0	0	0
52	1	321	81	-1	424	391	4.2	26	ABplpappaa	260	518	0	0		0	0	0	0	0
53	1	138	284	-1	209	320	12.4	29	Capapa	123	0	0	0		0	0	0	0	0
54	1	444	47	-1	316	139	17.6	33	Dppap	336	769	0	0		0	0	0	0	0
55	1	286	317	-1	323	318	5.3	29	MSaappap	238	1523	0	0		0	0	0	0	0
56	1	324	40	-1	230	352	11.6	29	Capaap	110	0	0	0		0	0	0	0	0
57	1	478	459	-1	338	300	23.9	33	ABarppaaap	329	1046	0	0		0	0	0	0	0
58	1	123	274	-1	508	150	6.5	25	ABarappapaa	128	0	0	0		0	0	0	0	0
59	1	40	200	-1	409	245	8.4	27	MSpapaapa	-195	0	0	0		0	0	0	0	0
60	1	387	427	-1	307	321	18.7	33	Daap	332	869	0	0		0	0	0	0	0
61	1	378	9	-1	292	394	7.9	25	ABplppaapp	194	108	0	0		0	0	0	0	0
62	1	22	41	-1	327	204	4.3	27	MSpappaa	4	0	0	0		0	0	0	0	0
63	1	119	281	-1	559	310	16.5	31	MSaaaaapa	491	0	0	0		0	0	0	0	0
64	1	293	458	-1	186	350	22.8	31	ABplapapapa	287	-220	0	0		0	0	0	0	0
65	1	307	471	-1	157	173	7.7	36	Eprpp	360	126	0	0		0	0	0	0	0
66	1	375	395	-1	509	272	23.5	31	ABarpaapaap	311	270	0	0		0	0	0	0	0
67	1	31	181	-1	513	132	18.4	27	ABpraappaap	182	0	0	0		0	0	0	0	0
68	1	133	77	-1	234	399	10.7	31	ABplppappp	104	0	0	0		0	0	0	0	0
69	1	364	397	-1	406	278	23.4	33	ABarpaapppa	338	-29	0	0		0	0	0	0	0
70	1	358	62	-1	377	390	5.2	32	Nuc148_5_371_357p	337	0	0	0		0	0	0	0	0
71	1	11	258	-1	647	269	18.2	28	Nuc121_20_611_255a	267	465	0	0		0	0	0	0	0
72	1	252	89	-1	505	177	21.3	31	ABpraaapppp	308	-433	0	0		0	0	0	0	0
73	1	273	438	-1	535	336	5.8	24	ABalpaaapaa	215	340	0	0		0	0	0	0	0
74	1	161	189	-1	567	280	7.4	30	ABaraaaaap	144	0	0	0		0	0	0	0	0
75	1	365	209	484	592	282	24.1	35	ABpraapaaa	313	507	0	0		0	0	0	0	0
76	1	484	183	-1	380	236	14.9	29	Nuc152_16_406_252	198	1172	0	0		0	0	0	0	0
77	1	380	257	-1	452	344	20.9	23	MSapappp	215	1575	0	0		0	0	0	0	0
78	1	177	339	-1	247	89	8.4	25	ABprpppaapa	208	164	0	0		0	0	0	0	0
79	1	322	147	-1	581	172	8.0	25	ABarapppapa	204	58	0	0		0	0	0	0	0
80	1	374	498	-1	204	229	23.6	37	Caaaa	372	440	0	0		0	0	0	0	0
81	1	220	193	-1	204	280	6.2	30	Capapp	306	-368	0	0		0	0	0	0	0
82	1	134	324	-1	588	418	10.3	34	ABalaaaalp	275	1774	0	0		0	0	0	0	0
83	1	166	330	-1	602	375	16.5	28	ABalapaaaa	244	0	0	0		0	0	0	0	0
84	1	34	419	-1	563	253	5.8	25	ABarapaaaa	220	365	0	0		0	0	0	0	0
85	1	75	119	-1	458	264	13.1	27	MSpaapapa	233	497	0	0		0	0	0	0	0
86	1	71	64	-1	571	251	22.5	27	ABarpapaaap	249	260	0	0		0	0	0	0	0
87	1	113	338	-1	189	290	17.5	30	Dappp	305	-74	0	0		0	0	0	0	0
88	1	12	199	-1	457	176	15.5	28	MSppppaa	261	25	0	0		0	0	0	0	0
89	1	206	325	-1	440	112	17.7	32	ABpraapppa	267	441	0	0		0	0	0	0	0
90	1	258	19	-1	450	412	22.9	24	ABplaapappp	187	134	0	0		0	0	0	0	0
91	1	168	249	-1	404	260	11.7	27	MSpaapapp	242	-182	0	0		0	0	0	0	0
92	1	338	75	-1	472	169	4.3	28	ABprpappaaa	-54	0	0	0		0	0	0	0	0
93	1	400	80	-1	468	232	4.9	27	ABarapapppa	252	591	0	0		0	0	0	0	0
94	1	340	452	-1	260	393	7.8	24	ABplpppaaaa	190	455	0	0		0	0	0	0	0
95	1	241	472	-1	355	104	22.5	34	ABarpppaap	340	-37	0	0		0	0	0	0	0
96	1	147	290	-1	459	102	12.5	27	ABprpaaaapp	270	101	0	0		0	0	0	0	0
97	1	21	4	-1	416	268	15.5	28	MSpaaappp	285	-601	0	0		0	0	0	0	0
98	1	107	352	-1	444	288	18.4	31	MSpaaapa	16	0	0	0		0	0	0	0	0
99	1	145	412	-1	289	348	5.2	26	ABplpappppa	182	-165	0	0		0	0	0	0	0
100	1	262	37	-1	362	414	14.7	28	ABplppaaaap	264	505	0	0		0	0	0	0	0
101	1	175	83	-1	543	146	17.6	27	ABpraappaaa	87	0	0	0		0	0	0	0	0
102	1	412	7	-1	353	71	16.6	28	ABprapaapp	266	502	0	0		0	0	0	0	0
103	1	126	340	-1	295	102	6.3	23	ABprppppaap	189	-448	0	0		0	0	0	0	0
104	1	125	322	-1	559	236	9.8	25	MSppaaaa	166	-54	0	0		0	0	0	0	0
105	1	152	461	-1	514	220	10.9	26	MSppapaa	181	884	0	0		0	0	0	0	0
106	1	418	482	-1	435	163	7.7	24	ABprpapaaap	108	0	0	0		0	0	0	0	0
107	1	298	272	-1	310	366	11.2	30	MSaapppa	305	0	0	0		0	0	0	0	0
108	1	19	310	-1	579	331	10.7	25	ABalpaapaaa	201	-603	0	0		0	0	0	0	0
109	1	197	364	-1	592	344	7.8	26	ABaraaaaaaa	172	-174	0	0		0	0	0	0	0
110	1	94	112	-1	181	358	6.1	24	ABplpppapaa	232	-123	0	0		0	0	0	0	0
111	1	414	44	-1	341	418	20.4	34	ABplaappapp	278	-213	0	0		0	0	0	0	0
112	1	372	163	-1	439	343	6.5	24	ABalpapappp	190	464	0	0		0	0	0	0	0
113	1	96	150	-1	462	321	6.7	28	ABalpapppa	457	0	0	0		0	0	0	0	0
114	1	290	32	-1	407	110	7.2	25	ABprpapappa	227	-707	0	0		0	0	0	0	0
115	1	367	470	-1	423	439	8.9	24	ABalppapppp	26	0	0	0		0	0	0	0	0
116	1	114	283	-1	83	252	9.4	31	Cpappv	303	-312	0	0		0	0	0	0	0
117	1	403	314	-1	510	326	12.8	28	ABaraapaapp	279	-318	0	0		0	0	0	0	0
118	1	83	386	-1	332	294	4.9	24	MSaapappp	188	1144	0	0		0	0	0	0	0
119	1	408	377	-1	419	322	16.2	26	MSaaaappp	50	0	0	0		0	0	0	0	0
120	1	282	178	-1	492	415	9.7	26	ABalppappap	249	-352	0	0		0	0	0	0	0
121	1	5	433	-1	314	75	18.0	28	ABprappaaa	265	-112	0	0		0	0	0	0	0
122	1	439	473	-1	498	440	8.0	24	ABalppapaap	210	241	0	0		0	0	0	0	0
123	1	246	391	-1	502	355	7.5	24	ABalpappaaa	33	0	0	0		0	0	0	0	0
124	1	49	236	-1	388	80	17.4	30	ABpraapppp	29	0	0	0		0	0	0	0	0
125	1	458	173	-1	194	328	4.9	26	ABplpppapap	227	534	0	0		0	0	0	0	0
126	1	436	460	-1	553	376	10.4	27	MSapaaaa	214	646	0	0		0	0	0	0	0
127	1	279	347	-1	487	326	19.5	26	MSaaaapap	250	261	0	0		0	0	0	0	0
128	1	373	480	-1	548	359	5.4	24	ABalpaaaaap	198	353	0	0		0	0	0	0	0
129	1	250	429	-1	417	361	5.2	28	ABalpappapp	278	-18	0	0		0	0	0	0	0
130	1	42	232	-1	369	112	8.1	25	ABprppaappa	84	0	0	0		0	0	0	0	0
131	1	16	358	-1	568	386	16.3	30	ABalapaapa	292	631	0	0		0	0	0	0	0
132	1	64	201	-1	549	208	11.4	27	ABprpaaaaaaa	126	0	0	0		0	0	0	0	0
133	1	215	234	-1	499	167	17.6	27	ABprpaappaa	269	1339	0	0		0	0	0	0	0
134	1	90	136	-1	329	396	19.1	27	ABplapaapa	241	250	0	0		0	0	0	0	0
135	1	112	250	-1	323	76	14.3	32	ABprppapap	299	-38	0	0		0	0	0	0	0
136	1	440	53	-1	386	382	8.6	25	Nuc148_5_371_357a	213	24	0	0		0	0	0	0	0
137	1	130	450	-1	160	232	9.5	28	Eplpp	192	417	0	0		0	0	0	0	0
138	1	25	328	-1	457	302	10.9	26	ABaraapapap	261	-203	0	0		0	0	0	0	0
139	1	345	54	-1	524	262	11.6	28	ABaraaapapp	101	0	0	0		0	0	0	0	0
140	1	361	252	-1	167	295	14.4	32	Cappap	324	371	0	0		0	0	0	0	0
141	1	102	402	-1	502	370	13.2	28	MSapaaap	205	611	0	0		0	0	0	0	0
142	1	468	420	-1	184	175	11.3	34	Eprpa	334	1043	0	0		0	0	0	0	0
143	1	105	477	-1	212	333	8.1	31	Capppp	309	-793	0	0		0	0	0	0	0
144	1	313	30	-1	497	159	8.7	28	ABarapppppp	-191	0	0	0		0	0	0	0	0
145	1	158	316	-1	559	386	7.0	25	ABalpapaaaa	222	-1294	0	0		0	0	0	0	0
146	1	211	336	-1	467	350	5.0	24	ABalpapappa	223	1378	0	0		0	0	0	0	0
147	1	316	495	-1	480	356	24.2	26	ABarpaaaaal	190	50	0	0		0	0	0	0	0
148	1	452	220	-1	511	216	5.2	23	ABarapapapa	143	0	0	0		0	0	0	0	0
149	1	93	262	-1	235	358	24.3	32	ABplapapaa	296	133	0	0		0	0	0	0	0
150	1	43	286	-1	385	300	15.0	28	MSaaappp	276	-4	0	0		0	0	0	0	0
151	1	428	335	-1	367	137	15.5	28	Dppaa	278	427	0	0		0	0	0	0	0
152	1	416	319	-1	536	398	23.6	32	ABplaapaaa	-86	0	0	0		0	0	0	0	0
153	1	62	369	-1	441	465	16.0	26	ABplpaapapp	233	-4	0	0		0	0	0	0	0
154	1	281	103	-1	252	321	7.4	32	ABplpppppa	-11	0	0	0		0	0	0	0	0
155	1	244	488	-1	509	448	10.6	27	ABalppaappa	243	213	0	0		0	0	0	0	0
156	1	228	31	-1	251	286	20.5	33	Dappa	293	135	0	0		0	0	0	0	0
157	1	335	106	-1	530	159	7.2	25	ABarapppapp	200	143	0	0		0	0	0	0	0
158	1	56	229	-1	451	451	9.9	25	ABalppaappp	250	-110	0	0		0	0	0	0	0
159	1	423	475	-1	278	200	7.2	28	Z2	272	21	0	0		0	0	0	0	0
160	1	401	215	-1	351	346	16.2	31	Daaa	314	1234	0	0		0	0	0	0	0
161	1	172	18	-1	592	336	13.6	29	MSaaaaaar	102	0	0	0		0	0	0	0	0
162	1	287	208	-1	549	274	10.5	28	ABaraaapapa	280	0	0	0		0	0	0	0	0
163	1	137	205	-1	604	229	13.8	27	ABalaapppa	273	1041	0	0		0	0	0	0	0
164	1	10	214	-1	206	122	7.4	27	ABprapppap	20	0	0	0		0	0	0	0	0
165	1	188	486	-1	393	354	16.8	29	MSapppaa	89	0	0	0		0	0	0	0	0
166	1	197	326	-1	559	341	7.8	25	ABaraaaaaap	197	194	0	0		0	0	0	0	0
167	1	205	131	-1	426	278	7.7	24	ABaraappppp	257	0	0	0		0	0	0	0	0
168	1	334	226	-1	340	239	25.2	29	ABarppaapap	212	-628	0	0		0	0	0	0	0
169	1	121	13	-1	407	265	4.5	27	MSpapaaap	435	0	0	0		0	0	0	0	0
170	1	214	424	-1	480	127	12.5	27	ABprpaaappp	121	0	0	0		0	0	0	0	0
171	1	17	137	-1	586	222	10.6	26	ABarappppaa	216	-1102	0	0		0	0	0	0	0
172	1	368	138	-1	465	149	6.4	26	ABarappapap	259	31	0	0		0	0	0	0	0
173	1	85	99	-1	533	341	9.1	29	ABalpaapapa	265	0	0	0		0	0	0	0	0
174	1	103	21	-1	400	186	21.6	29	ABprapaaaa	292	-30	0	0		0	0	0	0	0
175	1	280	168	-1	565	271	24.7	22	ABarpapaaaa	159	88	0	0		0	0	0	0	0
176	1	236	467	-1	459	381	24.6	29	ABplaaaaapp	288	608	0	0		0	0	0	0	0
177	1	249	121	-1	170	335	4.0	25	ABplppppppa	191	22	0	0		0	0	0	0	0
178	1	328	108	-1	467	401	5.8	24	ABalpapaapp	197	-30	0	0		0	0	0	0	0
179	1	260	231	-1	109	167	15.7	34	Cpapaa	341	-18	0	0		0	0	0	0	0
180	1	230	243	-1	294	415	19.2	31	ABplaapppp	127	0	0	0		0	0	0	0	0
181	1	395	3	-1	179	175	24.3	36	Cpaapa	359	-342	0	0		0	0	0	0	0
182	1	201	407	-1	625	213	16.7	26	ABalaappppp	244	1818	0	0		0	0	0	0	0
183	1	343	434	-1	484	408	23.6	27	ABplaapaapp	275	-878	0	0		0	0	0	0	0
184	1	84	100	-1	390	379	23.9	32	Nuc147_26_416_371	294	196	0	0		0	0	0	0	0
185	1	390	362	-1	350	211	15.6	27	Nuc152_16_399_208	254	1388	0	0		0	0	0	0	0
186	1	342	29	-1	411	135	12.2	30	ABprppaapa	251	-144	0	0		0	0	0	0	0
187	1	353	126	-1	508	185	12.3	25	ABprpaaaaaap	252	364	0	0		0	0	0	0	0
188	1	127	355	-1	585	401	5.1	26	ABalpaappap	-147	0	0	0		0	0	0	0	0
189	1	37	20	-1	192	217	7.6	33	Eplpa	328	112	0	0		0	0	0	0	0
190	1	255	393	-1	522	286	17.0	27	MSpaaaapa	276	385	0	0		0	0	0	0	0
191	1	451	341	-1	483	296	16.3	27	MSpaaaapp	107	0	0	0		0	0	0	0	0
192	1	421	413	-1	534	177	10.1	27	ABarapppppa	213	1013	0	0		0	0	0	0	0
193	1	65	120	-1	417	101	10.6	26	ABarappappp	445	0	0	0		0	0	0	0	0
194	1	87	212	-1	514	339	4.5	25	ABalpaaapap	201	170	0	0		0	0	0	0	0
195	1	392	463	-1	196	201	14.3	33	Eprap	334	129	0	0		0	0	0	0	0
196	1	66	406	-1	414	113	18.9	27	ABprapaapa	135	0	0	0		0	0	0	0	0
197	1	266	497	-1	582	305	19.7	31	ABarpaaaap	251	0	0	0		0	0	0	0	0
198	1	409	25	-1	627	253	21.3	27	Nuc121_20_611_255p	120	0	0	0		0	0	0	0	0
199	1	146	218	-1	423	297	9.9	25	ABaraapappp	226	109	0	0		0	0	0	0	0
200	1	265	354	-1	543	402	17.7	27	ABalapappa	135	0	0	0		0	0	0	0	0
201	1	186	69	-1	437	244	4.6	25	MSpapaaaa	59	0	0	0		0	0	0	0	0
202	1	224	6	-1	547	219	5.9	26	ABarapaaapp	70	0	0	0		0	0	0	0	0
203	1	44	299	-1	538	201	14.2	32	ABpraaapaa	-215	0	0	0		0	0	0	0	0
204	1	219	191	-1	595	422	16.2	27	ABalapaappa	-316	0	0	0		0	0	0	0	0
205	1	289	222	-1	428	328	23.7	31	ABplaaaapp	293	537	0	0		0	0	0	0	0
206	1	77	216	-1	137	354	15.2	29	ABplappapa	268	483	0	0		0	0	0	0	0
207	1	9	179	-1	465	247	16.2	28	MSpaapaa	138	0	0	0		0	0	0	0	0
208	1	6	428	-1	560	414	6.3	26	ABalpaapppp	193	0	0	0		0	0	0	0	0
209	1	109	73	-1	509	156	10.6	30	ABprpaaaaap	242	666	0	0		0	0	0	0	0
210	1	142	122	-1	263	203	10.5	32	Earpp	88	0	0	0		0	0	0	0	0
211	1	203	50	-1	349	336	21.5	28	ABplapaaaaa	235	-644	0	0		0	0	0	0	0
212	1	446	440	-1	323	228	9.3	30	Earpa	300	201	0	0		0	0	0	0	0
213	1	232	8	-1	423	177	12.0	30	MSpppapp	228	-48	0	0		0	0	0	0	0
214	1	472	447	-1	310	375	6.4	26	ABplpapappp	196	733	0	0		0	0	0	0	0
215	1	33	94	-1	361	243	6.3	28	MSpapapa	135	0	0	0		0	0	0	0	0
216	1	302	425	-1	173	125	5.5	30	ABprappppp	302	388	0	0		0	0	0	0	0
217	1	131	186	-1	370	413	8.5	25	ABplpapapaa	208	-509	0	0		0	0	0	0	0
218	1	431	78	-1	220	150	4.4	26	ABprpppapap	256	-539	0	0		0	0	0	0	0
219	1	192	206	-1	100	205	8.2	31	Cpppaa	320	660	0	0		0	0	0	0	0
220	1	176	96	-1	388	442	8.9	25	ABplpaaaapa	59	0	0	0		0	0	0	0	0
221	1	184	387	-1	568	443	14.0	27	ABalpppaaaa	97	0	0	0		0	0	0	0	0
222	1	331	307	-1	329	264	14.4	34	Ealaa	342	-504	0	0		0	0	0	0	0
223	1	122	368	-1	326	113	5.3	25	ABprppppaaa	212	31	0	0		0	0	0	0	0
224	1	78	356	-1	323	142	5.5	26	ABprpappppa	183	95	0	0		0	0	0	0	0
225	1	167	363	-1	415	183	16.2	29	Dpaa	284	98	0	0		0	0	0	0	0
226	1	145	1	-1	245	337	4.9	24	ABplpappppp	168	2029	0	0		0	0	0	0	0
227	1	231	360	-1	555	319	23.5	27	ABarpaapaaa	257	634	0	0		0	0	0	0	0
228	1	72	204	-1	387	379	20.5	27	ABplpaappap	54	0	0	0		0	0	0	0	0
229	1	141	273	-1	638	307	16.2	28	ABalapppaaa	280	1271	0	0		0	0	0	0	0
230	1	124	271	-1	500	325	8.4	28	ABalpaapapp	154	0	0	0		0	0	0	0	0
231	1	476	333	-1	324	360	21.4	31	ABplapaaap	306	43	0	0		0	0	0	0	0
232	1	111	289	-1	354	280	10.4	29	MSaapaapp	288	-242	0	0		0	0	0	0	0
233	1	159	170	-1	334	208	19.5	30	MSpppppp	267	246	0	0		0	0	0	0	0
234	1	396	146	-1	293	131	11.5	30	Cppaap	294	-717	0	0		0	0	0	0	0
235	1	70	12	-1	436	142	10.3	24	ABprpapaapp	226	29	0	0		0	0	0	0	0
236	1	441	164	-1	307	247	22.4	31	ABarppaapp	301	16	0	0		0	0	0	0	0
237	1	45	294	-1	579	196	13.7	30	ABpraaaaaa	134	0	0	0		0	0	0	0	0
238	1	80	169	-1	263	247	10.1	35	Ealpp	357	1004	0	0		0	0	0	0	0
239	1	410	140	-1	220	338	4.3	26	ABplppppapp	236	423	0	0		0	0	0	0	0
240	1	170	221	-1	597	281	6.1	28	ABaraaappa	122	0	0	0		0	0	0	0	0
241	1	213	446	-1	98	253	15.3	33	Caappd	325	-100	0	0		0	0	0	0	0
242	1	54	116	-1	602	190	18.0	30	ABpraaaaap	180	0	0	0		0	0	0	0	0
243	1	39	332	-1	160	328	8.6	29	ABplapppap	268	-216	0	0		0	0	0	0	0
244	1	312	376	-1	420	413	20.5	33	ABalppppppp	337	-343	0	0		0	0	0	0	0
245	1	256	133	-1	421	372	16.8	27	ABalppppppa	215	-411	0	0		0	0	0	0	0
246	1	425	141	-1	528	339	19.5	28	MSaaaapaa	225	352	0	0		0	0	0	0	0
247	1	366	95	-1	622	297	21.6	29	ABalapppaap	292	550	0	0		0	0	0	0	0
248	1	326	71	-1	425	421	11.7	25	ABplpapaapa	185	169	0	0		0	0	0	0	0
249	1	7	448	-1	576	216	17.0	31	ABpraapapa	54	0	0	0		0	0	0	0	0
250	1	406	371	-1	601	397	19.6	29	ABalapaaapa	129	0	0	0		0	0	0	0	0
251	1	155	196	-1	585	211	5.6	24	ABaraaapppp	247	-115	0	0		0	0	0	0	0
252	1	225	176	-1	341	411	11.4	29	ABplppaapa	-176	0	0	0		0	0	0	0	0
253	1	405	399	-1	262	401	19.2	32	ABplapaapp	264	122	0	0		0	0	0	0	0
254	1	150	288	-1	617	186	13.0	30	ABalaapapp	278	570	0	0		0	0	0	0	0
255	1	352	411	-1	347	399	7.9	24	ABplpapapap	235	717	0	0		0	0	0	0	0
256	1	149	162	-1	456	112	8.9	25	ABarappappa	205	1043	0	0		0	0	0	0	0
257	1	187	202	-1	514	237	17.9	25	MSppappa	3	0	0	0		0	0	0	0	0
258	1	99	266	-1	393	138	8.7	26	ABprpapapap	246	-273	0	0		0	0	0	0	0
259	1	183	439	-1	574	410	21.4	28	ABalapapppa	254	-68	0	0		0	0	0	0	0
260	1	182	278	-1	555	372	20.5	25	ABalapapapp	220	70	0	0		0	0	0	0	0
261	1	101	321	-1	286	262	13.3	36	Ealap	360	433	0	0		0	0	0	0	0
262	1	263	392	-1	628	219	10.8	29	ABalaappap	280	1625	0	0		0	0	0	0	0
263	1	55	394	-1	377	354	13.4	25	MSappapa	193	541	0	0		0	0	0	0	0
264	1	310	282	-1	420	324	8.2	25	MSaapaaaa	250	657	0	0		0	0	0	0	0
265	1	226	11	-1	477	293	4.2	24	ABalpaaappp	208	-1123	0	0		0	0	0	0	0
266	1	223	423	-1	632	302	9.9	32	ABalaaaarr	270	193	0	0		0	0	0	0	0
267	1	450	380	-1	536	419	6.4	26	ABalppapaaa	240	839	0	0		0	0	0	0	0
268	1	420	441	-1	249	199	15.0	37	Epraa	372	158	0	0		0	0	0	0	0
269	1	110	390	-1	310	159	23.4	34	ABarpppapp	338	277	0	0		0	0	0	0	0
270	1	68	242	-1	508	301	4.4	25	ABalpaaappa	233	-281	0	0		0	0	0	0	0
271	1	129	342	-1	257	73	11.0	26	ABprppapppp	138	0	0	0		0	0	0	0	0
272	1	53	59	-1	342	170	5.7	24	MSpappap	-323	0	0	0		0	0	0	0	0
273	1	4	46	-1	390	459	12.9	26	ABplpaaappp	231	312	0	0		0	0	0	0	0
274	1	274	90	-1	427	442	14.7	24	ABplpaapppa	437	0	0	0		0	0	0	0	0
275	1	319	251	-1	125	144	19.6	33	Cpapap	331	-505	0	0		0	0	0	0	0
276	1	117	70	-1	464	163	9.0	23	ABprpapaapa	-181	0	0	0		0	0	0	0	0
277	1	58	331	442	541	428	10.4	30	ABalppaaap	192	0	0	0		0	0	0	0	0
278	1	404	65	437	611	381	13.1	29	ABalaaapal	256	0	0	0		0	0	0	0	0
279	1	277	105	-1	273	85	8.0	25	ABprpppaaap	225	459	0	0		0	0	0	0	0
280	1	473	422	-1	543	440	16.4	26	ABalpppaapv	258	-49	0	0		0	0	0	0	0
281	1	344	233	-1	590	245	7.2	25	ABaraaapppa	206	-101	0	0		0	0	0	0	0
282	1	391	388	-1	157	94	13.4	29	ABprappapp	252	378	0	0		0	0	0	0	0
283	1	376	159	-1	459	265	6.6	25	ABarapaappp	200	137	0	0		0	0	0	0	0
284	1	456	87	-1	469	212	12.4	27	MSppapap	263	-140	0	0		0	0	0	0	0
285	1	50	67	-1	549	275	14.9	24	ABaraappaap	202	-1	0	0		0	0	0	0	0
286	1	269	373	-1	565	194	9.7	25	ABarappppap	182	0	0	0		0	0	0	0	0
287	1	480	74	-1	585	363	5.1	24	ABalpaaaaaa	245	810	0	0		0	0	0	0	0
288	1	346	285	-1	314	354	4.4	26	ABplpapppap	209	162	0	0		0	0	0	0	0
289	1	341	230	-1	235	100	23.3	35	ABarpppppa	335	-499	0	0		0	0	0	0	0
290	1	61	113	-1	254	128	12.5	31	Cppapa	420	0	0	0		0	0	0	0	0
291	1	299	256	-1	491	305	23.5	31	ABarpaaapa	283	1023	0	0		0	0	0	0	0
292	1	207	366	-1	449	419	9.1	30	ABalppapppa	234	117	0	0		0	0	0	0	0
293	1	89	144	-1	462	265	9.6	26	ABaraapppap	658	0	0	0		0	0	0	0	0
294	1	336	481	-1	221	326	16.7	32	Cappaa	320	426	0	0		0	0	0	0	0
295	1	242	237	-1	591	298	12.2	25	ABaraapaaaa	-46	0	0	0		0	0	0	0	0
296	1	385	42	-1	346	447	11.7	25	ABplpaaaapp	270	0	0	0		0	0	0	0	0
297	1	363	16	-1	307	221	12.7	33	Earap	334	1244	0	0		0	0	0	0	0
298	1	14	172	-1	310	280	9.3	30	Ealpa	282	1003	0	0		0	0	0	0	0
299	1	154	479	-1	591	313	7.1	24	ABaraaapaaa	206	1396	0	0		0	0	0	0	0
300	1	60	469	-1	466	363	17.6	26	MSapappa	256	-72	0	0		0	0	0	0	0
301	1	443	155	-1	516	126	11.7	26	ABprpaaappa	256	124	0	0		0	0	0	0	0
302	1	397	270	-1	525	195	7.2	24	ABarappaaap	197	130	0	0		0	0	0	0	0
303	1	189	370	-1	288	136	7.4	28	ABprpppppa	278	0	0	0		0	0	0	0	0
304	1	393	22	-1	195	112	14.0	30	ABprapappp	299	1301	0	0		0	0	0	0	0
305	1	88	148	-1	452	139	13.8	26	ABprppaaaap	239	311	0	0		0	0	0	0	0
306	1	191	383	-1	612	360	6.2	26	ABalpaappaa	223	-1453	0	0		0	0	0	0	0
307	1	308	255	-1	272	358	10.0	27	MSaapppp	267	155	0	0		0	0	0	0	0
308	1	120	426	-1	465	381	14.5	26	ABalpppppaa	261	220	0	0		0	0	0	0	0
309	1	234	165	-1	254	68	18.8	30	ABprapapaa	286	393	0	0		0	0	0	0	0
310	1	81	86	-1	473	435	20.8	32	ABplaapapa	186	0	0	0		0	0	0	0	0
311	1	370	350	-1	215	180	4.0	24	ABprppppppp	215	546	0	0		0	0	0	0	0
312	1	174	130	-1	523	455	13.0	29	ABalpppaaap	47	0	0	0		0	0	0	0	0
313	1	359	367	-1	282	69	15.4	27	ABprappaap	419	0	0	0		0	0	0	0	0
314	1	82	171	-1	263	166	18.5	30	Dpppp	257	129	0	0		0	0	0	0	0
315	1	471	455	-1	483	393	12.2	25	ABplpaapaaa	201	594	0	0		0	0	0	0	0
316	1	13	198	-1	132	253	17.7	35	Caapa	314	-441	0	0		0	0	0	0	0
317	1	384	254	-1	485	122	16.4	27	ABprpaapppp	266	1319	0	0		0	0	0	0	0
318	1	128	298	-1	443	367	7.8	26	ABalpapapap	265	-868	0	0		0	0	0	0	0
319	1	482	421	-1	277	222	22.1	33	Cpaaaa	326	61	0	0		0	0	0	0	0
320	1	218	166	-1	367	438	20.3	30	ABplaappapa	291	277	0	0		0	0	0	0	0
321	1	108	306	-1	485	465	16.3	26	ABalpppapad	255	-401	0	0		0	0	0	0	0
322	1	217	365	-1	455	384	5.0	28	ABalpappapa	205	966	0	0		0	0	0	0	0
323	1	29	279	-1	450	335	14.3	26	MSaaapapa	265	89	0	0		0	0	0	0	0
324	1	325	154	-1	632	281	11.4	24	ABalaaapprl	167	10	0	0		0	0	0	0	0
325	1	268	33	-1	495	412	16.1	26	ABalppppaad	261	-429	0	0		0	0	0	0	0
326	1	415	194	-1	631	257	6.2	32	ABalaapaap	318	-921	0	0		0	0	0	0	0
327	1	253	414	-1	404	333	4.9	28	ABalpappppp	264	-19	0	0		0	0	0	0	0
328	1	20	10	-1	434	177	23.5	29	ABarpapppp	291	-154	0	0		0	0	0	0	0
329	1	354	346	-1	175	352	15.9	31	ABplapappp	111	0	0	0		0	0	0	0	0
330	1	208	431	-1	384	335	18.7	29	MSapppap	257	282	0	0		0	0	0	0	0
331	1	160	454	-1	378	255	20.5	32	ABarpaapppp	33	0	0	0		0	0	0	0	0
332	1	291	349	-1	328	342	8.0	27	MSappaap	213	380	0	0		0	0	0	0	0
333	1	348	123	-1	370	134	4.6	27	ABprpappapp	156	0	0	0		0	0	0	0	0
334	1	377	161	-1	530	350	16.3	28	MSaaapaaa	269	-670	0	0		0	0	0	0	0
335	1	73	241	-1	609	312	9.5	29	ABaraaaapa	147	0	0	0		0	0	0	0	0
336	1	389	124	-1	375	169	14.4	29	MSpppaap	276	0	0	0		0	0	0	0	0
337	1	315	153	-1	240	399	13.4	27	ABplppapapp	202	-525	0	0		0	0	0	0	0
338	1	271	98	-1	539	315	12.0	25	ABaraapaapa	66	0	0	0		0	0	0	0	0
339	1	52	345	-1	526	397	14.6	26	ABalppppaav	116	0	0	0		0	0	0	0	0
340	1	24	248	-1	508	169	24.4	36	ABarpappap	313	-402	0	0		0	0	0	0	0
341	1	278	292	-1	411	386	12.4	26	MSapapap	263	-227	0	0		0	0	0	0	0
342	1	333	104	-1	415	141	5.3	28	ABprpappapa	106	0	0	0		0	0	0	0	0
343	1	388	443	-1	497	149	14.2	24	ABprpaapppa	131	0	0	0		0	0	0	0	0
344	1	296	359	-1	538	408	20.5	27	ABalapapppp	276	123	0	0		0	0	0	0	0
345	1	74	295	-1	293	437	12.9	24	ABplppapaap	215	1198	0	0		0	0	0	0	0
346	1	442	259	-1	413	405	17.5	27	ABplpaappaa	222	-265	0	0		0	0	0	0	0
347	1	190	55	-1	143	287	10.7	30	Capppa	305	-349	0	0		0	0	0	0	0
348	1	63	102	-1	351	85	10.1	29	ABprppappa	282	-598	0	0		0	0	0	0	0
349	1	294	239	-1	529	279	4.6	25	ABarapapaaa	200	299	0	0		0	0	0	0	0
350	1	347	378	-1	95	209	13.4	31	Cpappd	300	318	0	0		0	0	0	0	0
351	1	86	101	-1	444	239	9.0	24	ABaraappppa	-26	0	0	0		0	0	0	0	0
352	1	288	15	-1	526	273	14.1	26	ABaraappapa	243	738	0	0		0	0	0	0	0
353	1	36	217	-1	80	281	12.3	30	Caappv	295	-342	0	0		0	0	0	0	0
354	1	132	180	-1	342	379	5.7	26	ABplpapppaa	241	17	0	0		0	0	0	0	0
355	1	292	418	-1	259	108	5.2	26	ABprppppap	252	-608	0	0		0	0	0	0	0
356	1	301	485	-1	491	238	19.8	26	MSppappp	249	65	0	0		0	0	0	0	0
357	1	309	267	-1	532	201	16.6	32	ABpraaappa	326	-194	0	0		0	0	0	0	0
358	1	194	82	-1	567	310	8.9	25	ABaraaapaap	237	353	0	0		0	0	0	0	0
359	1	200	287	-1	195	300	24.2	32	ABarppappa	317	127	0	0		0	0	0	0	0
360	1	315	246	-1	272	419	13.0	27	ABplppapapa	185	-515	0	0		0	0	0	0	0
361	1	379	160	-1	322	95	8.3	25	ABprppaappp	179	412	0	0		0	0	0	0	0
362	1	67	52	-1	476	126	9.6	25	ABprpaaaapa	140	0	0	0		0	0	0	0	0
363	1	429	334	-1	476	338	15.8	26	MSaaapaap	254	336	0	0		0	0	0	0	0
364	1	193	184	-1	476	162	11.8	25	ABprppaaaaa	189	-289	0	0		0	0	0	0	0
365	1	2	381	-1	497	286	19.3	32	MSpaaaaa	324	1117	0	0		0	0	0	0	0
366	1	457	462	-1	528	363	3.8	24	ABalpaaaapp	225	416	0	0		0	0	0	0	0
367	1	317	384	-1	610	411	11.6	30	ABalaaaala	54	0	0	0		0	0	0	0	0
368	1	445	167	-1	599	254	19.3	30	ABalappppa	222	0	0	0		0	0	0	0	0
369	1	245	494	-1	441	459	18.2	30	ABplpaapapa	37	0	0	0		0	0	0	0	0
370	1	1	118	-1	493	388	20.1	27	ABplaapappa	224	63	0	0		0	0	0	0	0
371	1	337	158	-1	428	171	4.5	25	ABprpappaap	227	-915	0	0		0	0	0	0	0
372	1	173	187	-1	200	393	15.0	30	ABplappaap	211	0	0	0		0	0	0	0	0
373	1	323	301	-1	504	393	6.0	26	ABalpapaapa	220	-270	0	0		0	0	0	0	0
374	1	427	188	-1	296	98	23.0	38	ABarppppa	386	-292	0	0		0	0	0	0	0
375	1	419	58	-1	199	235	10.8	34	Eplap	330	-379	0	0		0	0	0	0	0
376	1	30	28	-1	362	141	11.7	32	MSpapppa	325	330	0	0		0	0	0	0	0
377	1	115	464	-1	232	240	14.5	31	Eplaa	118	0	0	0		0	0	0	0	0
378	1	411	396	-1	515	367	24.6	35	ABplaaaaaa	316	724	0	0		0	0	0	0	0
379	1	196	203	-1	468	134	19.6	31	ABpraappap	293	0	0	0		0	0	0	0	0
380	1	157	483	-1	497	430	19.6	23	ABalpppappa	352	0	0	0		0	0	0	0	0
381	1	143	415	-1	380	322	22.5	26	ABarppaaaa	263	827	0	0		0	0	0	0	0
382	1	467	353	-1	408	320	13.3	26	MSaaapapp	233	-491	0	0		0	0	0	0	0
383	1	202	51	-1	165	340	11.6	30	ABplapppaa	321	0	0	0		0	0	0	0	0
384	1	204	132	-1	387	317	7.6	26	MSaapaaap	40	0	0	0		0	0	0	0	0
385	1	332	264	-1	215	383	20.8	31	ABplapappa	53	0	0	0		0	0	0	0	0
386	1	285	213	-1	105	277	6.7	29	Cppppa	290	392	0	0		0	0	0	0	0
387	1	276	2	-1	465	396	17.6	27	ABalppppapp	223	592	0	0		0	0	0	0	0
388	1	327	351	-1	293	274	19.3	32	MSappppp	210	0	0	0		0	0	0	0	0
389	1	198	195	-1	188	96	8.6	28	ABprappppa	259	141	0	0		0	0	0	0	0
390	1	350	27	-1	448	295	4.2	27	ABalpappppa	205	424	0	0		0	0	0	0	0
391	1	272	304	-1	243	386	16.1	29	ABplappaaa	274	-890	0	0		0	0	0	0	0
392	1	435	253	-1	462	326	23.2	30	ABplaaaapap	296	-6	0	0		0	0	0	0	0
393	1	394	417	-1	567	377	3.7	25	ABalpaaaapa	256	-571	0	0		0	0	0	0	0
394	1	402	300	-1	525	434	22.1	25	ABplaapaapa	1	0	0	0		0	0	0	0	0
395	1	8	263	-1	399	149	23.4	30	ABarpppaaa	271	447	0	0		0	0	0	0	0
396	1	311	344	-1	578	349	23.6	34	ABarpaaaaar	345	724	0	0		0	0	0	0	0
397	1	179	389	-1	323	409	7.7	24	ABplpapappa	201	1024	0	0		0	0	0	0	0
398	1	267	379	-1	279	138	4.8	27	ABprpappppp	235	1001	0	0		0	0	0	0	0
399	1	104	296	-1	479	199	16.8	28	ABprpaapaa	394	0	0	0		0	0	0	0	0
400	1	438	114	-1	479	205	4.5	24	ABarapapapp	202	-351	0	0		0	0	0	0	0
401	1	248	45	-1	397	451	15.4	29	ABplpaapppp	286	-956	0	0		0	0	0	0	0
402	1	169	244	-1	555	344	12.8	26	ABalpaapaap	33	0	0	0		0	0	0	0	0
403	1	118	111	-1	522	367	21.7	25	ABplaaaaapa	23	0	0	0		0	0	0	0	0
404	1	318	228	-1	611	231	22.6	29	ABpraapaapa	235	153	0	0		0	0	0	0	0
405	1	460	432	-1	565	437	10.3	23	Nuc150_13_550_424	18	0	0	0		0	0	0	0	0
406	1	407	35	-1	190	378	8.7	25	ABplpppaapa	233	112	0	0		0	0	0	0	0
407	1	181	92	-1	349	142	7.7	24	ABprpapappp	191	-343	0	0		0	0	0	0	0
408	1	15	115	-1	148	368	10.7	28	ABplappppa	272	0	0	0		0	0	0	0	0
409	1	320	97	-1	441	210	18.3	27	MSppppap	265	-1	0	0		0	0	0	0	0
410	1	383	156	-1	359	299	18.7	30	MSappppa	298	1478	0	0		0	0	0	0	0
411	1	235	436	-1	523	450	18.6	27	ABalpppaapd	237	986	0	0		0	0	0	0	0
412	1	356	211	-1	498	269	6.3	25	ABarapaappa	205	0	0	0		0	0	0	0	0
413	1	284	142	-1	124	299	5.5	29	Cppppp	126	0	0	0		0	0	0	0	0
414	1	426	207	-1	367	353	24.1	30	ABplapaaaap	262	36	0	0		0	0	0	0	0
415	1	257	145	-1	497	374	4.4	24	ABalpapaaap	365	0	0	0		0	0	0	0	0
416	1	240	235	-1	518	243	4.4	26	ABarapapaap	353	0	0	0		0	0	0	0	0
417	1	464	491	-1	489	175	6.1	23	ABarappaapp	174	-488	0	0		0	0	0	0	0
418	1	447	276	-1	316	80	11.3	33	ABprppapppa	313	472	0	0		0	0	0	0	0
419	1	82	5	-1	301	170	19.7	30	Dpppa	260	753	0	0		0	0	0	0	0
420	1	469	474	-1	373	379	13.4	29	MSappapp	217	20	0	0		0	0	0	0	0
421	1	459	117	-1	579	226	19.8	27	ABpraapappa	123	0	0	0		0	0	0	0	0
422	1	369	135	-1	291	317	23.5	33	ABarppapaa	335	1081	0	0		0	0	0	0	0
423	1	27	280	-1	186	94	17.9	31	ABarpppppp	308	261	0	0		0	0	0	0	0
424	1	116	329	-1	214	101	11.4	30	ABprapppaa	252	845	0	0		0	0	0	0	0
425	1	303	487	-1	413	407	23.5	33	ABplaaapap	359	0	0	0		0	0	0	0	0
426	1	417	49	-1	492	422	5.7	24	ABalppapapa	129	0	0	0		0	0	0	0	0
427	1	360	227	-1	479	357	11.7	23	MSapaapa	177	-356	0	0		0	0	0	0	0
428	1	461	261	-1	157	303	4.5	27	ABplppppppp	201	835	0	0		0	0	0	0	0
429	1	195	129	-1	97	242	6.2	29	Cpppap	263	892	0	0		0	0	0	0	0
430	1	151	291	-1	539	399	10.1	24	ABalppappaa	248	512	0	0		0	0	0	0	0
431	1	57	210	-1	245	186	22.0	31	Cpaaap	309	188	0	0		0	0	0	0	0
432	1	237	34	-1	390	308	10.6	27	MSaapaapa	130	0	0	0		0	0	0	0	0
433	1	100	110	-1	516	401	17.7	25	ABalppppapa	244	249	0	0		0	0	0	0	0
434	1	212	88	-1	454	285	15.7	27	MSpaaappa	245	676	0	0		0	0	0	0	0
435	1	38	478	-1	152	360	7.3	24	ABplpppaapp	196	491	0	0		0	0	0	0	0
436	1	227	357	-1	539	222	24.5	28	ABarpapaapp	217	-233	0	0		0	0	0	0	0
437	1	156	109	-1	522	122	15.5	26	ABprpaapap	210	159	0	0		0	0	0	0	0
438	1	477	-1	-1	403	273	20.4	26	ABarpaappa	179	98	0	0		0	0	0	0	0
439	1	413	308	-1	435	363	11.4	28	MSapapaa	269	1516	0	0		0	0	0	0	0
440	1	306	125	-1	209	374	6.0	24	ABplppppapa	247	150	0	0		0	0	0	0	0
441	1	362	219	-1	253	165	4.3	28	ABprppppppa	280	521	0	0		0	0	0	0	0
442	1	422	405	-1	474	177	24.0	28	ABarpapppap	273	207	0	0		0	0	0	0	0
443	1	32	449	-1	363	174	24.4	33	ABarpppapaa	327	155	0	0		0	0	0	0	0
444	1	140	313	-1	614	229	7.3	26	ABarapppaaa	161	705	0	0		0	0	0	0	0
445	1	398	72	-1	459	422	14.5	25	ABplpaapaap	-72	0	0	0		0	0	0	0	0
446	1	297	400	-1	467	213	22.9	31	ABarpapapp	319	-1114	0	0		0	0	0	0	0
447	1	259	374	-1	409	221	19.5	29	MSpppppa	262	543	0	0		0	0	0	0	0
448	1	162	318	-1	380	289	5.5	27	MSaapappa	198	-452	0	0		0	0	0	0	0
449	1	28	361	-1	619	354	10.3	29	ABalaaaarl	232	317	0	0		0	0	0	0	0
450	1	437	224	-1	397	95	12.0	26	ABprppapaaa	200	163	0	0		0	0	0	0	0
451	1	329	385	-1	378	424	12.1	24	ABplpapaapp	197	462	0	0		0	0	0	0	0
452	1	97	91	-1	324	138	14.3	32	Cppaaa	276	-305	0	0		0	0	0	0	0
453	1	455	302	-1	518	415	12.9	24	ABplpaaaaaa	-68	0	0	0		0	0	0	0	0
454	1	243	84	-1	355	287	8.0	28	MSaapapa	290	-9	0	0		0	0	0	0	0
455	1	46	85	-1	400	224	5.7	26	MSpapappa	199	-211	0	0		0	0	0	0	0
456	1	399	435	-1	344	222	23.0	27	ABarppaapaa	257	-9	0	0		0	0	0	0	0
457	1	251	143	-1	264	336	14.6	29	Capaaa	257	0	0	0		0	0	0	0	0
458	1	432	185	-1	239	117	5.0	25	ABprpppapaa	209	-652	0	0		0	0	0	0	0
459	1	209	139	-1	425	457	11.9	25	ABplpaaappa	227	968	0	0		0	0	0	0	0
460	1	177	24	-1	213	91	7.8	25	ABprpppaapp	192	-1095	0	0		0	0	0	0	0
461	1	26	38	-1	103	318	14.2	30	ABplappapp	293	-726	0	0		0	0	0	0	0
462	1	355	489	-1	147	330	19.1	32	ABarppappp	288	-807	0	0		0	0	0	0	0
463	1	46	68	-1	368	200	5.7	26	MSpapappp	208	105	0	0		0	0	0	0	0
464	1	304	277	-1	378	160	6.2	26	ABprpapppap	217	-138	0	0		0	0	0	0	0
465	1	92	309	-1	448	173	18.9	26	ABprpaappap	239	122	0	0		0	0	0	0	0
466	1	47	315	-1	606	393	8.4	27	ABalpaapppa	233	-858	0	0		0	0	0	0	0
467	1	247	192	-1	296	416	10.3	32	ABplppappa	274	305	0	0		0	0	0	0	0
468	1	41	311	-1	563	193	5.6	24	ABarappaaaa	454	0	0	0		0	0	0	0	0
469	1	91	182	-1	365	349	9.1	29	MSapaapp	272	106	0	0		0	0	0	0	0
470	1	199	343	-1	360	331	11.9	26	MSappaaa	222	346	0	0		0	0	0	0	0
471	1	3	238	-1	557	400	13.7	27	ABalapaaapp	374	0	0	0		0	0	0	0	0
472	1	381	76	-1	264	329	18.7	31	Dapap	-9	0	0	0		0	0	0	0	0
473	1	136	134	-1	516	165	15.6	27	ABpraaapap	179	0	0	0		0	0	0	0	0
474	1	275	56	-1	557	301	12.8	24	ABaraapaaap	196	-514	0	0		0	0	0	0	0
475	1	433	476	-1	361	181	18.9	32	Dpap	320	609	0	0		0	0	0	0	0
476	1	148	26	-1	482	374	7.1	25	ABalpapapaa	208	-283	0	0		0	0	0	0	0
477	1	295	36	-1	298	91	9.5	22	ABprpppaaaa	246	0	0	0		0	0	0	0	0
478	1	325	127	-1	624	251	11.1	26	ABalaaapprr	10	0	0	0		0	0	0	0	0
479	1	470	149	-1	435	211	10.4	25	MSppaapp	315	0	0	0		0	0	0	0	0
480	1	481	60	-1	477	194	11.1	22	MSppaapa	81	0	0	0		0	0	0	0	0
481	1	185	372	-1	247	294	24.2	35	ABarppapap	-273	0	0	0		0	0	0	0	0
482	1	171	453	-1	449	180	12.8	22	MSpppapa	-11	0	0	0		0	0	0	0	0
483	1	233	457	-1	414	206	11.8	32	MSpppaaa	-95	0	0	0		0	0	0	0	0
484	1	224	320	-1	547	250	5.0	23	ABarapaaapa	171	0	0	0		0	0	0	0	0
485	1	140	303	-1	590	193	8.2	26	ABarapppaap	72	0	0	0		0	0	0	0	0
486	1	48	293	-1	485	330	4.0	24	ABalpappaap	246	0	0	0		0	0	0	0	0
487	1	479	493	-1	587	169	11.1	22	Nuc154_14_617_194	208	0	0	0		0	0	0	0	0
488	1	18	465	-1	210	391	8.7	25	ABplpppaaap	109	0	0	0		0	0	0	0	0
489	1	466	456	-1	385	321	14.6	24	MSaaappa	121	654	0	0		0	0	0	0	0
490	1	180	496	-1	525	186	4.8	26	ABarappaapa	181	1028	0	0		0	0	0	0	0
491	1	474	-1	-1	376	422	19.9	22	ABplaapppa	-76	0	0	0		0	0	0	0	0
492	1	475	466	-1	570	253	14.8	25	MSppaaap	-338	0	0	0		0	0	0	0	0
493	1	221	312	-1	472	437	17.6	26	ABalpppappp	390	0	0	0		0	0	0	0	0
494	1	483	430	-1	568	303	21.0	25	ABalapppap	167	449	0	0		0	0	0	0	0
