# Supplementary material for: The AP-2 Transcription Factor APTF-2 Is Required for Neuroblast and Epidermal Morphogenesis in Caenorhabditis elegans Embryogenesis
Source: PLoS Genet. 2016 May 13;12(5):e1006048. doi: 10.1371/journal.pgen.1006048 (PMC4866721; doi:10.1371/journal.pgen.1006048)
Supplement: S6 Text — (ZIP) [file pgen.1006048.s034.zip › nuclei/t171-nuclei]

1	1	226	322	-1	240	334	4.7	25	ABplpappppp	222	100	0	0		0	0	0	0	0
2	1	387	404	-1	468	390	17.6	26	ABalppppapp	226	948	0	0		0	0	0	0	0
3	1	181	142	-1	181	172	24.6	33	Cpaapa	338	118	0	0		0	0	0	0	0
4	1	97	107	-1	415	267	15.4	28	MSpaaappp	264	-190	0	0		0	0	0	0	0
5	1	419	18	-1	312	170	20.4	31	Dpppa	302	-100	0	0		0	0	0	0	0
6	1	202	182	-1	547	222	5.7	26	ABarapaaapp	211	393	0	0		0	0	0	0	0
7	1	102	348	-1	359	71	16.7	30	ABprapaapp	105	0	0	0		0	0	0	0	0
8	1	213	426	-1	427	175	12.5	29	MSpppapp	254	887	0	0		0	0	0	0	0
9	1	61	332	372	289	394	7.6	30	ABplppaapp	192	457	0	0		0	0	0	0	0
10	1	328	284	-1	441	166	23.7	30	ABarpapppp	303	349	0	0		0	0	0	0	0
11	1	265	294	-1	474	294	4.4	23	ABalpaaappp	211	135	0	0		0	0	0	0	0
12	1	235	427	-1	437	138	10.3	24	ABprpapaapp	379	0	0	0		0	0	0	0	0
13	1	169	56	-1	408	265	4.4	27	MSpapaaap	265	719	0	0		0	0	0	0	0
14	1	36	96	-1	124	322	8.4	28	ABplappppp	282	1021	0	0		0	0	0	0	0
15	1	352	410	-1	527	273	13.7	26	ABaraappapa	-181	0	0	0		0	0	0	0	0
16	1	297	127	-1	304	217	12.5	33	Earap	335	-401	0	0		0	0	0	0	0
17	1	45	35	-1	643	333	13.0	28	ABalaaapar	167	0	0	0		0	0	0	0	0
18	1	161	297	-1	590	337	13.3	30	MSaaaaaar	113	0	0	0		0	0	0	0	0
19	1	90	390	-1	456	405	23.4	22	ABplaapappp	169	136	0	0		0	0	0	0	0
20	1	189	409	-1	193	213	7.4	34	Eplpa	327	366	0	0		0	0	0	0	0
21	1	174	393	-1	403	190	21.4	31	ABprapaaaa	281	788	0	0		0	0	0	0	0
22	1	304	433	-1	197	111	14.3	30	ABprapappp	274	836	0	0		0	0	0	0	0
23	1	3	30	-1	370	240	9.5	27	MSpapaapp	-181	0	0	0		0	0	0	0	0
24	1	460	122	-1	208	87	7.6	26	ABprpppaapp	171	162	0	0		0	0	0	0	0
25	1	198	27	-1	631	258	21.3	27	Nuc121_20_611_255p	231	-464	0	0		0	0	0	0	0
26	1	476	486	-1	479	374	6.8	26	ABalpapapaa	232	367	0	0		0	0	0	0	0
27	1	390	368	-1	446	295	4.1	26	ABalpappppa	232	135	0	0		0	0	0	0	0
28	1	376	73	-1	368	141	11.6	32	MSpapppa	-88	0	0	0		0	0	0	0	0
29	1	186	215	-1	413	131	12.2	29	ABprppaapa	249	174	0	0		0	0	0	0	0
30	1	144	148	-1	499	160	8.7	26	ABarapppppp	247	460	0	0		0	0	0	0	0
31	1	156	162	-1	251	284	20.5	32	Dappa	279	-804	0	0		0	0	0	0	0
32	1	114	271	-1	407	106	7.2	24	ABprpapappa	245	-152	0	0		0	0	0	0	0
33	1	325	371	-1	503	403	16.2	24	ABalppppaad	186	933	0	0		0	0	0	0	0
34	1	432	49	-1	389	305	10.7	27	MSaapaapa	273	-43	0	0		0	0	0	0	0
35	1	406	136	-1	185	374	8.7	25	ABplpppaapa	216	-894	0	0		0	0	0	0	0
36	1	477	170	-1	303	79	9.0	22	ABprpppaaaa	175	120	0	0		0	0	0	0	0
37	1	100	179	-1	364	412	14.8	28	ABplppaaaap	271	186	0	0		0	0	0	0	0
38	1	461	7	-1	104	314	14.4	29	ABplappapp	275	513	0	0		0	0	0	0	0
39	1	32	208	-1	414	172	7.4	26	ABprpapppaa	148	0	0	0		0	0	0	0	0
40	1	56	264	-1	228	349	11.7	29	Capaap	274	-357	0	0		0	0	0	0	0
41	1	62	207	-1	325	199	4.3	28	MSpappaa	252	0	0	0		0	0	0	0	0
42	1	296	396	-1	348	447	11.7	27	ABplpaaaapp	227	-58	0	0		0	0	0	0	0
43	1	2	75	-1	581	281	13.5	26	ABaraappaaa	24	0	0	0		0	0	0	0	0
44	1	111	118	-1	344	417	20.3	35	ABplaappapp	281	1982	0	0		0	0	0	0	0
45	1	401	442	-1	402	449	15.6	29	ABplpaapppp	594	0	0	0		0	0	0	0	0
46	1	273	365	-1	394	458	13.1	26	ABplpaaappp	-5	0	0	0		0	0	0	0	0
47	1	54	228	-1	316	138	17.5	30	Dppap	264	626	0	0		0	0	0	0	0
48	1	35	472	-1	515	455	15.3	29	ABalpppapav	271	386	0	0		0	0	0	0	0
49	1	426	366	-1	496	419	6.2	23	ABalppapapa	205	-184	0	0		0	0	0	0	0
50	1	211	173	-1	353	338	21.6	27	ABplapaaaaa	227	326	0	0		0	0	0	0	0
51	1	383	90	-1	164	337	11.6	30	ABplapppaa	-86	0	0	0		0	0	0	0	0
52	1	362	238	-1	474	121	10.1	25	ABprpaaaapa	144	0	0	0		0	0	0	0	0
53	1	136	68	-1	384	378	8.9	24	Nuc148_5_371_357a	166	7	0	0		0	0	0	0	0
54	1	139	42	-1	520	260	11.0	27	ABaraaapapp	225	106	0	0		0	0	0	0	0
55	1	347	91	-1	141	282	10.8	30	Capppa	282	-1076	0	0		0	0	0	0	0
56	1	474	229	-1	556	304	12.8	24	ABaraapaaap	373	0	0	0		0	0	0	0	0
57	1	23	150	-1	456	324	18.2	24	MSaaaappa	54	0	0	0		0	0	0	0	0
58	1	375	86	-1	204	229	10.6	34	Eplap	344	552	0	0		0	0	0	0	0
59	1	272	248	-1	341	167	5.5	26	MSpappap	-19	0	0	0		0	0	0	0	0
60	1	480	499	-1	480	187	11.1	20	MSppaapa	183	0	0	0		0	0	0	0	0
61	1	41	160	-1	478	228	8.2	30	ABarapappa	255	361	0	0		0	0	0	0	0
62	1	70	449	-1	377	393	5.4	33	Nuc148_5_371_357p	326	215	0	0		0	0	0	0	0
63	1	17	200	-1	484	294	9.3	26	ABaraapapaa	-212	0	0	0		0	0	0	0	0
64	1	86	302	-1	572	246	22.2	24	ABarpapaaap	206	-320	0	0		0	0	0	0	0
65	1	278	430	-1	623	358	13.2	25	ABalaaapalr	186	575	0	0		0	0	0	0	0
66	1	1	52	-1	439	331	10.9	24	ABaraapappa	215	127	0	0		0	0	0	0	0
67	1	285	432	-1	552	275	14.6	24	ABaraappaap	308	0	0	0		0	0	0	0	0
68	1	463	260	-1	368	196	5.7	24	MSpapappp	247	652	0	0		0	0	0	0	0
69	1	201	307	-1	437	241	4.5	24	MSpapaaaa	324	0	0	0		0	0	0	0	0
70	1	276	93	-1	465	161	9.0	24	ABprpapaapa	242	791	0	0		0	0	0	0	0
71	1	248	153	-1	427	420	12.0	25	ABplpapaapa	471	0	0	0		0	0	0	0	0
72	1	445	169	-1	458	417	14.5	26	ABplpaapaap	565	0	0	0		0	0	0	0	0
73	1	209	441	-1	509	156	10.6	29	ABprpaaaaap	248	45	0	0		0	0	0	0	0
74	1	287	363	-1	575	360	5.1	25	ABalpaaaaaa	224	-215	0	0		0	0	0	0	0
75	1	92	419	-1	474	166	4.5	26	ABprpappaaa	241	213	0	0		0	0	0	0	0
76	1	472	147	-1	264	330	18.5	30	Dapap	298	144	0	0		0	0	0	0	0
77	1	68	168	-1	238	396	10.5	31	ABplppappp	245	0	0	0		0	0	0	0	0
78	1	218	457	-1	222	144	4.4	27	ABprpppapap	240	365	0	0		0	0	0	0	0
79	0	80	-1	-1	205	219	25.4	34		274	132	0	0		0	0	0	0	0
80	1	93	230	-1	473	229	4.8	26	ABarapapppa	258	619	0	0		0	0	0	0	0
81	1	52	239	-1	420	392	4.4	25	ABplpappaa	237	870	0	0		0	0	0	0	0
82	1	358	328	-1	566	306	9.1	25	ABaraaapaap	222	0	0	0		0	0	0	0	0
83	1	101	74	-1	544	141	17.8	26	ABpraappaaa	231	97	0	0		0	0	0	0	0
84	1	454	355	-1	352	283	7.7	29	MSaapapa	271	132	0	0		0	0	0	0	0
85	1	455	315	-1	402	225	5.5	26	MSpapappa	197	102	0	0		0	0	0	0	0
86	1	310	221	-1	476	431	21.1	31	ABplaapapa	272	141	0	0		0	0	0	0	0
87	1	284	412	-1	468	208	12.2	27	MSppapap	213	1062	0	0		0	0	0	0	0
88	1	434	387	-1	455	276	15.9	26	MSpaaappa	72	0	0	0		0	0	0	0	0
89	1	72	241	-1	516	185	20.5	30	ABpraaapppp	257	174	0	0		0	0	0	0	0
90	1	274	357	-1	431	443	15.0	24	ABplpaapppa	219	122	0	0		0	0	0	0	0
91	1	452	126	-1	328	133	14.4	30	Cppaaa	362	0	0	0		0	0	0	0	0
92	1	407	282	-1	354	142	7.7	25	ABprpapappp	221	596	0	0		0	0	0	0	0
93	1	24	154	-1	277	285	6.5	29	Z3	13	0	0	0		0	0	0	0	0
94	1	215	219	-1	362	238	5.9	29	MSpapapa	263	-142	0	0		0	0	0	0	0
95	1	247	298	-1	625	297	21.6	30	ABalapppaap	263	-89	0	0		0	0	0	0	0
96	1	220	343	-1	384	441	9.2	25	ABplpaaaapa	350	0	0	0		0	0	0	0	0
97	1	409	342	-1	441	211	18.3	27	MSppppap	244	-596	0	0		0	0	0	0	0
98	1	338	174	-1	535	312	11.7	25	ABaraapaapa	207	557	0	0		0	0	0	0	0
99	1	173	189	-1	530	337	9.4	29	ABalpaapapa	279	-861	0	0		0	0	0	0	0
100	1	184	291	-1	392	378	23.3	31	Nuc147_26_416_371	301	179	0	0		0	0	0	0	0
101	1	351	318	-1	445	234	8.7	24	ABaraappppa	-45	0	0	0		0	0	0	0	0
102	1	348	337	-1	353	85	10.2	29	ABprppappa	-157	0	0	0		0	0	0	0	0
103	1	154	25	-1	257	325	7.6	33	ABplpppppa	335	-92	0	0		0	0	0	0	0
104	1	342	195	-1	415	141	5.3	26	ABprpappapa	107	0	0	0		0	0	0	0	0
105	1	279	58	-1	276	85	8.5	26	ABprpppaaap	212	453	0	0		0	0	0	0	0
106	1	157	413	-1	529	158	7.2	25	ABarapppapp	130	0	0	0		0	0	0	0	0
107	1	30	268	-1	308	358	15.7	27	Dapaa	259	193	0	0		0	0	0	0	0
108	1	178	460	-1	475	402	5.0	25	ABalpapaapp	200	-655	0	0		0	0	0	0	0
109	1	437	362	-1	522	119	15.4	25	ABprpaapap	231	130	0	0		0	0	0	0	0
110	1	433	128	-1	518	396	17.6	27	ABalppppapa	267	-211	0	0		0	0	0	0	0
111	1	403	256	-1	523	363	21.5	25	ABplaaaaapa	224	46	0	0		0	0	0	0	0
112	1	110	367	-1	182	353	6.1	23	ABplpppapaa	207	250	0	0		0	0	0	0	0
113	1	290	119	-1	260	126	12.6	31	Cppapa	279	409	0	0		0	0	0	0	0
114	1	400	236	-1	482	198	5.0	24	ABarapapapp	-24	0	0	0		0	0	0	0	0
115	1	408	43	-1	146	363	10.9	29	ABplappppa	271	0	0	0		0	0	0	0	0
116	1	242	349	-1	608	195	18.0	31	ABpraaaaap	171	0	0	0		0	0	0	0	0
117	1	421	59	-1	581	223	19.8	27	ABpraapappa	100	0	0	0		0	0	0	0	0
118	1	370	152	-1	495	388	20.1	27	ABplaapappa	254	605	0	0		0	0	0	0	0
119	1	85	33	-1	457	258	13.1	28	MSpaapapa	419	0	0	0		0	0	0	0	0
120	1	193	263	-1	418	98	10.6	27	ABarappappp	128	0	0	0		0	0	0	0	0
121	1	177	283	-1	166	331	3.8	23	ABplppppppa	18	0	0	0		0	0	0	0	0
122	1	210	166	-1	257	198	10.6	32	Earpp	323	765	0	0		0	0	0	0	0
123	1	333	265	-1	372	130	4.6	27	ABprpappapp	303	0	0	0		0	0	0	0	0
124	1	336	133	-1	370	167	14.3	28	MSpppaap	223	-965	0	0		0	0	0	0	0
125	1	440	273	-1	210	373	6.4	25	ABplppppapa	232	909	0	0		0	0	0	0	0
126	1	187	451	-1	510	186	12.2	26	ABprpaaaaaap	220	-291	0	0		0	0	0	0	0
127	1	478	235	-1	617	250	11.1	26	ABalaaapprr	201	355	0	0		0	0	0	0	0
128	1	42	474	-1	476	182	7.4	25	ABprpapaaaa	234	263	0	0		0	0	0	0	0
129	1	429	199	-1	93	240	6.5	30	Cpppap	250	-609	0	0		0	0	0	0	0
130	1	312	262	-1	521	454	13.1	30	ABalpppaaap	270	-241	0	0		0	0	0	0	0
131	1	167	66	-1	425	277	7.5	24	ABaraappppp	-93	0	0	0		0	0	0	0	0
132	1	384	196	-1	386	318	7.5	27	MSaapaaap	327	0	0	0		0	0	0	0	0
133	1	245	321	-1	422	366	17.4	27	ABalppppppa	224	0	0	0		0	0	0	0	0
134	1	473	100	-1	511	165	15.6	31	ABpraaapap	313	1319	0	0		0	0	0	0	0
135	1	422	445	-1	297	313	23.5	32	ABarppapaa	326	36	0	0		0	0	0	0	0
136	1	134	98	-1	331	393	19.4	28	ABplapaapa	270	-56	0	0		0	0	0	0	0
137	1	171	429	-1	588	226	10.1	26	ABarappppaa	151	0	0	0		0	0	0	0	0
138	1	172	225	-1	470	143	6.6	26	ABarappapap	225	474	0	0		0	0	0	0	0
139	1	459	364	-1	425	454	11.9	25	ABplpaaappa	607	0	0	0		0	0	0	0	0
140	1	239	70	-1	215	337	4.3	26	ABplppppapp	208	1052	0	0		0	0	0	0	0
141	1	246	213	-1	530	336	19.6	28	MSaaaapaa	420	0	0	0		0	0	0	0	0
142	1	413	407	-1	123	296	5.6	30	Cppppp	266	725	0	0		0	0	0	0	0
143	1	457	210	-1	264	336	14.6	30	Capaaa	287	-687	0	0		0	0	0	0	0
144	1	293	28	-1	456	263	9.7	27	ABaraapppap	39	0	0	0		0	0	0	0	0
145	1	415	436	-1	496	369	4.5	25	ABalpapaaap	363	0	0	0		0	0	0	0	0
146	1	234	57	-1	300	128	11.8	30	Cppaap	46	0	0	0		0	0	0	0	0
147	1	79	191	-1	580	171	7.8	25	ABarapppapa	220	687	0	0		0	0	0	0	0
148	1	305	354	-1	455	138	13.6	26	ABprppaaaap	131	0	0	0		0	0	0	0	0
149	1	479	384	-1	435	209	10.1	24	MSppaapp	141	-574	0	0		0	0	0	0	0
150	1	113	41	-1	459	322	6.8	29	ABalpapppa	137	0	0	0		0	0	0	0	0
151	1	11	325	-1	233	65	16.2	29	ABprapapap	288	633	0	0		0	0	0	0	0
152	1	9	218	-1	405	434	18.5	27	ABplaappaa	609	0	0	0		0	0	0	0	0
153	1	337	245	-1	235	396	13.2	27	ABplppapapp	419	0	0	0		0	0	0	0	0
154	1	324	290	-1	637	283	10.9	25	ABalaaapprl	173	317	0	0		0	0	0	0	0
155	1	301	480	-1	516	123	11.4	27	ABprpaaappa	248	918	0	0		0	0	0	0	0
156	1	410	175	-1	355	298	18.7	30	MSappppa	303	240	0	0		0	0	0	0	0
157	1	26	353	-1	248	138	8.4	31	Cppapp	309	923	0	0		0	0	0	0	0
158	1	371	389	-1	434	166	4.5	25	ABprpappaap	46	0	0	0		0	0	0	0	0
159	1	283	352	-1	455	264	6.7	25	ABarapaappp	201	143	0	0		0	0	0	0	0
160	1	361	274	-1	325	93	8.1	24	ABprppaappp	231	-472	0	0		0	0	0	0	0
161	1	334	17	-1	531	350	16.4	28	MSaaapaaa	275	-50	0	0		0	0	0	0	0
162	1	256	95	-1	452	107	8.9	25	ABarappappa	299	0	0	0		0	0	0	0	0
163	1	112	101	-1	437	345	6.8	24	ABalpapappp	198	120	0	0		0	0	0	0	0
164	1	236	414	-1	306	249	22.7	32	ABarppaapp	319	-188	0	0		0	0	0	0	0
165	1	309	270	-1	256	66	18.9	31	ABprapapaa	299	376	0	0		0	0	0	0	0
166	1	320	67	-1	371	438	19.8	31	ABplaappapa	118	0	0	0		0	0	0	0	0
167	1	368	446	-1	598	256	18.8	30	ABalappppa	357	0	0	0		0	0	0	0	0
168	1	175	360	-1	563	277	24.9	23	ABarpapaaaa	191	84	0	0		0	0	0	0	0
169	1	238	466	-1	263	246	10.0	35	Ealpp	351	-63	0	0		0	0	0	0	0
170	1	233	113	-1	337	211	19.4	29	MSpppppp	284	-265	0	0		0	0	0	0	0
171	1	314	380	-1	260	163	18.4	32	Dpppp	255	-166	0	0		0	0	0	0	0
172	1	298	336	-1	311	276	9.2	29	Ealpa	290	1056	0	0		0	0	0	0	0
173	1	125	167	-1	190	324	4.8	25	ABplpppapap	258	682	0	0		0	0	0	0	0
174	1	37	277	-1	319	163	8.4	33	MSpapppp	-234	0	0	0		0	0	0	0	0
175	1	22	209	-1	326	435	13.6	25	ABplppapaaa	34	0	0	0		0	0	0	0	0
176	1	252	181	-1	344	408	11.5	29	ABplppaapa	243	0	0	0		0	0	0	0	0
177	1	40	155	-1	526	257	7.6	27	ABarapaapa	238	761	0	0		0	0	0	0	0
178	1	120	237	-1	497	416	9.8	26	ABalppappap	264	528	0	0		0	0	0	0	0
179	1	207	356	-1	468	243	16.0	29	MSpaapaa	342	0	0	0		0	0	0	0	0
180	1	354	38	-1	344	377	5.8	25	ABplpapppaa	218	50	0	0		0	0	0	0	0
181	1	67	316	-1	513	134	18.2	27	ABpraappaap	130	0	0	0		0	0	0	0	0
182	1	469	224	-1	359	349	9.3	29	MSapaapp	262	66	0	0		0	0	0	0	0
183	1	76	491	-1	368	239	13.4	29	Nuc152_16_406_252	259	-939	0	0		0	0	0	0	0
184	1	364	471	-1	477	161	11.8	24	ABprppaaaaa	572	0	0	0		0	0	0	0	0
185	1	458	13	-1	239	111	5.5	26	ABprpppapaa	199	-424	0	0		0	0	0	0	0
186	1	217	475	-1	366	408	8.8	25	ABplpapapaa	106	0	0	0		0	0	0	0	0
187	1	372	40	-1	201	390	15.3	30	ABplappaap	300	440	0	0		0	0	0	0	0
188	1	374	479	-1	300	95	22.8	37	ABarppppa	370	-108	0	0		0	0	0	0	0
189	1	74	197	-1	561	277	7.0	30	ABaraaaaap	207	138	0	0		0	0	0	0	0
190	1	46	139	-1	578	209	23.3	32	ABpraapaapp	456	0	0	0		0	0	0	0	0
191	1	204	293	-1	599	424	16.2	27	ABalapaappa	235	-249	0	0		0	0	0	0	0
192	1	467	338	-1	296	416	10.3	32	ABplppappa	-8	0	0	0		0	0	0	0	0
193	1	81	132	-1	203	279	6.6	31	Capapp	-46	0	0	0		0	0	0	0	0
194	1	326	214	-1	633	259	6.5	32	ABalaapaap	292	121	0	0		0	0	0	0	0
195	1	389	467	-1	186	97	8.6	28	ABprappppa	-139	0	0	0		0	0	0	0	0
196	1	251	103	-1	586	210	5.4	24	ABaraaapppp	235	-159	0	0		0	0	0	0	0
197	1	27	324	-1	242	368	6.5	23	ABplppppaap	45	0	0	0		0	0	0	0	0
198	1	316	403	-1	137	251	18.3	36	Caapa	367	87	0	0		0	0	0	0	0
199	1	88	110	-1	456	175	15.5	29	MSppppaa	47	0	0	0		0	0	0	0	0
200	1	59	80	-1	410	243	8.1	26	MSpapaapa	232	0	0	0		0	0	0	0	0
201	1	132	12	-1	551	204	11.3	27	ABprpaaaaaaa	257	2379	0	0		0	0	0	0	0
202	1	257	24	-1	516	236	17.7	27	MSppappa	183	-10	0	0		0	0	0	0	0
203	1	379	34	-1	472	132	19.6	31	ABpraappap	289	467	0	0		0	0	0	0	0
204	1	228	326	-1	389	378	20.2	27	ABplpaappap	273	51	0	0		0	0	0	0	0
205	1	163	146	-1	603	225	13.6	28	ABalaapppa	257	356	0	0		0	0	0	0	0
206	1	219	335	-1	99	202	8.4	31	Cpppaa	263	-308	0	0		0	0	0	0	0
207	1	414	193	-1	377	352	23.8	32	ABplapaaaap	269	662	0	0		0	0	0	0	0
208	1	162	232	-1	549	270	10.5	28	ABaraaapapa	13	0	0	0		0	0	0	0	0
209	1	75	140	-1	597	261	24.0	28	ABpraapaaap	209	953	0	0		0	0	0	0	0
210	1	431	395	-1	252	186	22.6	33	Cpaaap	333	-65	0	0		0	0	0	0	0
211	1	412	185	-1	494	268	6.4	24	ABarapaappa	239	-19	0	0		0	0	0	0	0
212	1	194	392	-1	510	336	5.0	24	ABalpaaapap	241	0	0	0		0	0	0	0	0
213	1	386	483	-1	103	274	6.8	29	Cppppa	263	69	0	0		0	0	0	0	0
214	1	164	234	-1	209	119	7.7	28	ABprapppap	38	0	0	0		0	0	0	0	0
215	1	160	448	-1	356	345	17.2	31	Daaa	311	-55	0	0		0	0	0	0	0
216	1	206	279	-1	135	353	15.3	29	ABplappapa	292	-543	0	0		0	0	0	0	0
217	1	353	286	-1	79	276	12.6	30	Caappv	264	-144	0	0		0	0	0	0	0
218	1	199	84	-1	422	293	9.9	24	ABaraapappp	243	15	0	0		0	0	0	0	0
219	1	441	347	-1	257	161	4.4	26	ABprppppppa	239	-8	0	0		0	0	0	0	0
220	1	148	186	-1	510	214	5.1	23	ABarapapapa	539	0	0	0		0	0	0	0	0
221	1	240	69	-1	597	279	6.5	29	ABaraaappa	271	86	0	0		0	0	0	0	0
222	1	205	203	-1	429	331	23.6	31	ABplaaaapp	243	-167	0	0		0	0	0	0	0
223	1	4	252	-1	483	422	12.5	25	ABplpaaaaap	221	-192	0	0		0	0	0	0	0
224	1	450	94	-1	398	88	12.0	26	ABprppapaaa	246	203	0	0		0	0	0	0	0
225	1	39	212	-1	149	242	22.6	41	Caaap	409	437	0	0		0	0	0	0	0
226	1	168	304	-1	343	232	24.7	33	ABarppaapap	334	-284	0	0		0	0	0	0	0
227	1	427	493	-1	480	359	11.6	23	MSapaapa	175	-361	0	0		0	0	0	0	0
228	1	404	397	-1	615	230	22.4	28	ABpraapaapa	239	-474	0	0		0	0	0	0	0
229	1	158	141	-1	449	450	10.0	25	ABalppaappp	228	-930	0	0		0	0	0	0	0
230	1	289	314	-1	238	95	23.4	33	ABarpppppa	331	778	0	0		0	0	0	0	0
231	1	179	223	-1	113	171	16.3	33	Cpapaa	247	0	0	0		0	0	0	0	0
232	1	130	61	-1	367	109	7.9	25	ABprppaappa	82	0	0	0		0	0	0	0	0
233	1	281	144	-1	592	243	7.0	25	ABaraaapppa	212	-415	0	0		0	0	0	0	0
234	1	133	11	-1	496	165	17.8	26	ABprpaappaa	213	1216	0	0		0	0	0	0	0
235	1	416	379	-1	513	241	4.7	26	ABarapapaap	255	-581	0	0		0	0	0	0	0
236	1	124	89	-1	393	81	17.4	30	ABpraapppp	-96	0	0	0		0	0	0	0	0
237	1	295	306	-1	593	295	11.9	25	ABaraapaaaa	247	201	0	0		0	0	0	0	0
238	1	471	201	-1	558	400	13.7	26	ABalapaaapp	-194	0	0	0		0	0	0	0	0
239	1	349	243	-1	525	279	4.5	26	ABarapapaaa	303	0	0	0		0	0	0	0	0
240	1	10	4	-1	440	128	7.7	25	ABprpapapaa	268	0	0	0		0	0	0	0	0
241	1	335	82	-1	605	308	9.1	28	ABaraaaapa	164	0	0	0		0	0	0	0	0
242	1	270	447	-1	504	300	4.4	24	ABalpaaappa	215	345	0	0		0	0	0	0	0
243	1	180	21	-1	296	415	18.9	32	ABplaapppp	274	-184	0	0		0	0	0	0	0
244	1	402	51	-1	555	342	12.7	25	ABalpaapaap	258	-244	0	0		0	0	0	0	0
245	1	5	76	-1	167	128	22.6	32	Cpaapp	270	644	0	0		0	0	0	0	0
246	1	360	202	-1	272	421	13.2	27	ABplppapapa	-253	0	0	0		0	0	0	0	0
247	1	6	37	-1	363	75	13.2	26	ABprppapaap	185	389	0	0		0	0	0	0	0
248	1	340	115	-1	511	172	23.6	39	ABarpappap	395	71	0	0		0	0	0	0	0
249	1	91	99	-1	405	254	11.7	28	MSpaapapp	279	-735	0	0		0	0	0	0	0
250	1	135	249	-1	326	73	13.9	32	ABprppapap	71	0	0	0		0	0	0	0	0
251	1	275	16	-1	125	145	19.5	34	Cpapap	316	-201	0	0		0	0	0	0	0
252	1	140	374	-1	166	292	14.2	32	Cappap	282	0	0	0		0	0	0	0	0
253	1	392	287	-1	462	324	23.3	30	ABplaaaapap	76	0	0	0		0	0	0	0	0
254	1	317	19	-1	487	125	16.3	26	ABprpaapppp	217	285	0	0		0	0	0	0	0
255	1	307	351	-1	273	357	10.1	27	MSaapppp	110	0	0	0		0	0	0	0	0
256	1	291	137	-1	495	305	23.4	30	ABarpaaapa	306	428	0	0		0	0	0	0	0
257	1	77	358	-1	453	343	20.5	27	MSapappp	272	505	0	0		0	0	0	0	0
258	1	71	231	-1	645	270	17.9	28	Nuc121_20_611_255a	279	-489	0	0		0	0	0	0	0
259	1	346	88	-1	417	402	17.5	26	ABplpaappaa	234	972	0	0		0	0	0	0	0
260	1	12	465	-1	600	327	17.5	31	MSaaaaaal	127	0	0	0		0	0	0	0	0
261	1	428	440	-1	157	297	4.7	26	ABplppppppp	254	27	0	0		0	0	0	0	0
262	1	149	3	-1	237	357	24.2	32	ABplapapaa	328	1429	0	0		0	0	0	0	0
263	1	395	176	-1	403	148	23.5	32	ABarpppaaa	317	121	0	0		0	0	0	0	0
264	1	385	165	-1	219	382	20.7	31	ABplapappa	273	-538	0	0		0	0	0	0	0
265	1	43	123	-1	265	376	5.7	25	ABplppppaaa	119	0	0	0		0	0	0	0	0
266	1	258	198	-1	395	135	8.5	26	ABprpapapap	257	-287	0	0		0	0	0	0	0
267	1	357	247	-1	536	198	16.7	32	ABpraaappa	319	-694	0	0		0	0	0	0	0
268	1	33	309	-1	562	436	18.5	28	ABalapaappp	247	645	0	0		0	0	0	0	0
269	1	34	149	-1	463	452	13.4	29	ABplpaaapa	181	0	0	0		0	0	0	0	0
270	1	302	112	-1	527	193	7.3	25	ABarappaaap	129	0	0	0		0	0	0	0	0
271	1	230	398	-1	496	323	8.4	27	ABalpaapapp	235	0	0	0		0	0	0	0	0
272	1	107	301	-1	310	368	11.3	30	MSaapppa	49	0	0	0		0	0	0	0	0
273	1	229	425	-1	632	301	15.4	30	ABalapppaaa	222	0	0	0		0	0	0	0	0
274	1	58	494	-1	509	148	6.4	25	ABarappapaa	129	0	0	0		0	0	0	0	0
275	1	8	134	-1	396	407	14.7	25	ABplppaaaaa	31	0	0	0		0	0	0	0	0
276	1	418	192	-1	322	77	11.3	33	ABprppapppa	311	-194	0	0		0	0	0	0	0
277	1	464	253	-1	378	158	5.8	25	ABprpapppap	174	0	0	0		0	0	0	0	0
278	1	260	418	-1	554	370	20.4	26	ABalapapapp	256	1241	0	0		0	0	0	0	0
279	1	323	158	-1	445	333	14.3	26	MSaaapapa	160	0	0	0		0	0	0	0	0
280	1	423	135	-1	189	91	17.9	31	ABarpppppp	171	0	0	0		0	0	0	0	0
281	1	63	310	-1	559	305	16.6	31	MSaaaaapa	-112	0	0	0		0	0	0	0	0
282	1	264	131	-1	415	324	8.6	25	MSaapaaaa	10	0	0	0		0	0	0	0	0
283	1	116	341	-1	86	249	10.1	31	Cpappv	-58	0	0	0		0	0	0	0	0
284	1	53	194	-1	209	317	12.5	29	Capapa	414	0	0	0		0	0	0	0	0
285	1	288	303	-1	315	352	4.5	26	ABplpapppap	261	300	0	0		0	0	0	0	0
286	1	150	296	-1	384	299	15.0	28	MSaaappp	292	0	0	0		0	0	0	0	0
287	1	359	399	-1	201	306	24.5	33	ABarppappa	337	341	0	0		0	0	0	0	0
288	1	254	187	-1	615	182	12.5	30	ABalaapapp	-42	0	0	0		0	0	0	0	0
289	1	232	111	-1	353	279	10.2	29	MSaapaapp	282	-619	0	0		0	0	0	0	0
290	1	96	77	-1	462	96	13.0	28	ABprpaaaapp	199	316	0	0		0	0	0	0	0
291	1	430	278	-1	538	396	9.8	24	ABalppappaa	260	0	0	0		0	0	0	0	0
292	1	341	29	-1	415	382	12.6	27	MSapapap	272	717	0	0		0	0	0	0	0
293	1	486	151	-1	480	328	4.5	25	ABalpappaap	220	76	0	0		0	0	0	0	0
294	1	237	454	-1	579	196	13.3	32	ABpraaaaaa	318	-524	0	0		0	0	0	0	0
295	1	345	477	-1	294	436	13.1	25	ABplppapaap	-54	0	0	0		0	0	0	0	0
296	1	399	46	388	479	198	16.7	27	ABprpaapaa	259	1457	0	0		0	0	0	0	0
297	1	13	114	-1	651	290	13.4	31	ABalaaappl	134	0	0	0		0	0	0	0	0
298	1	318	443	-1	442	368	7.6	26	ABalpapapap	232	2	0	0		0	0	0	0	0
299	1	203	281	-1	542	198	13.7	31	ABpraaapaa	495	0	0	0		0	0	0	0	0
300	1	394	378	-1	530	431	22.3	30	ABplaapaapa	147	0	0	0		0	0	0	0	0
301	1	373	359	-1	501	390	6.0	25	ABalpapaapa	181	1617	0	0		0	0	0	0	0
302	1	453	289	-1	521	411	12.9	25	ABplpaaaaaa	238	750	0	0		0	0	0	0	0
303	1	485	369	-1	592	193	8.1	25	ABarapppaap	117	0	0	0		0	0	0	0	0
304	1	391	240	-1	244	385	16.2	30	ABplappaaa	-169	0	0	0		0	0	0	0	0
305	1	25	401	-1	494	251	10.7	27	ABaraapppaa	243	146	0	0		0	0	0	0	0
306	1	321	71	-1	490	461	16.2	26	ABalpppapad	21	0	0	0		0	0	0	0	0
307	1	222	250	-1	329	262	14.3	34	Ealaa	346	-259	0	0		0	0	0	0	0
308	1	439	272	-1	437	361	11.1	27	MSapapaa	263	273	0	0		0	0	0	0	0
309	1	465	424	-1	448	172	18.8	26	ABprpaappap	264	-532	0	0		0	0	0	0	0
310	1	108	251	-1	576	328	10.5	25	ABalpaapaaa	25	0	0	0		0	0	0	0	0
311	1	468	85	-1	562	190	5.9	24	ABarappaaaa	456	0	0	0		0	0	0	0	0
312	1	493	455	-1	478	434	17.8	28	ABalpppappp	243	0	0	0		0	0	0	0	0
313	1	444	370	-1	616	227	6.4	25	ABarapppaaa	86	0	0	0		0	0	0	0	0
314	1	117	382	-1	508	323	13.1	28	ABaraapaapp	82	0	0	0		0	0	0	0	0
315	1	466	406	-1	608	386	7.7	28	ABalpaapppa	88	0	0	0		0	0	0	0	0
316	1	145	415	-1	554	384	6.9	26	ABalpapaaaa	213	270	0	0		0	0	0	0	0
317	1	55	78	-1	315	316	5.5	29	MSaappap	248	1198	0	0		0	0	0	0	0
318	1	448	129	-1	377	293	5.3	27	MSaapappa	218	-767	0	0		0	0	0	0	0
319	1	152	305	-1	540	393	23.4	32	ABplaapaaa	238	-750	0	0		0	0	0	0	0
320	1	484	485	-1	538	253	4.6	24	ABarapaaapa	166	803	0	0		0	0	0	0	0
321	1	261	246	-1	286	261	13.3	35	Ealap	344	231	0	0		0	0	0	0	0
322	1	104	411	-1	553	234	9.4	25	MSppaaaa	166	572	0	0		0	0	0	0	0
323	1	14	50	-1	496	257	14.0	27	ABaraappapp	162	0	0	0		0	0	0	0	0
324	1	82	108	-1	590	412	9.3	33	ABalaaaalp	263	-114	0	0		0	0	0	0	0
325	1	89	65	-1	444	111	17.9	32	ABpraapppa	132	0	0	0		0	0	0	0	0
326	1	166	130	-1	550	338	7.7	26	ABaraaaaaap	192	-460	0	0		0	0	0	0	0
327	1	29	288	-1	400	141	19.6	30	ABprapaaap	249	373	0	0		0	0	0	0	0
328	1	138	227	-1	455	299	11.0	26	ABaraapapap	258	386	0	0		0	0	0	0	0
329	1	424	10	-1	216	98	11.5	29	ABprapppaa	252	-37	0	0		0	0	0	0	0
330	1	83	275	-1	601	371	16.1	29	ABalapaaaa	276	0	0	0		0	0	0	0	0
331	1	277	184	-1	531	438	10.1	26	ABalppaaapp	190	-109	0	0		0	0	0	0	0
332	1	243	233	-1	161	324	8.9	29	ABplapppap	382	0	0	0		0	0	0	0	0
333	1	231	340	-1	328	355	20.7	32	ABplapaaap	326	-507	0	0		0	0	0	0	0
334	1	363	183	-1	474	333	16.2	26	MSaaapaap	232	-7	0	0		0	0	0	0	0
335	1	151	266	-1	370	136	16.1	27	Dppaa	275	-726	0	0		0	0	0	0	0
336	1	146	311	-1	462	350	4.7	26	ABalpapappa	237	-488	0	0		0	0	0	0	0
337	1	20	376	-1	231	126	19.8	29	ABprappapa	295	-598	0	0		0	0	0	0	0
338	1	87	92	-1	187	287	17.3	30	Dappp	269	-85	0	0		0	0	0	0	0
339	1	78	9	-1	249	86	8.7	25	ABprpppaapa	187	-134	0	0		0	0	0	0	0
340	1	103	244	-1	297	100	6.3	24	ABprppppaap	210	478	0	0		0	0	0	0	0
341	1	191	461	-1	481	292	16.4	27	MSpaaaapp	156	0	0	0		0	0	0	0	0
342	1	271	211	-1	257	74	11.3	26	ABprppapppp	214	-796	0	0		0	0	0	0	0
343	1	470	109	-1	361	329	12.1	26	MSappaaa	257	93	0	0		0	0	0	0	0
344	1	396	320	-1	579	351	23.1	32	ABarpaaaaar	323	197	0	0		0	0	0	0	0
345	1	339	434	-1	531	393	14.6	24	ABalppppaav	-2	0	0	0		0	0	0	0	0
346	1	329	62	-1	175	349	15.7	31	ABplapappp	286	120	0	0		0	0	0	0	0
347	1	127	48	-1	487	321	19.4	27	MSaaaapap	267	2	0	0		0	0	0	0	0
348	1	47	172	-1	557	162	17.0	26	ABpraaaappp	221	62	0	0		0	0	0	0	0
349	1	332	1	-1	328	340	8.1	27	MSappaap	210	-260	0	0		0	0	0	0	0
350	1	311	317	-1	225	175	4.1	24	ABprppppppp	242	182	0	0		0	0	0	0	0
351	1	388	308	-1	294	270	19.1	31	MSappppp	266	62	0	0		0	0	0	0	0
352	1	98	331	-1	442	282	18.7	32	MSpaaapa	320	55	0	0		0	0	0	0	0
353	1	382	8	-1	410	317	13.1	26	MSaaapapp	238	139	0	0		0	0	0	0	0
354	1	200	492	-1	547	400	17.5	27	ABalapappa	224	139	0	0		0	0	0	0	0
355	1	188	431	-1	579	394	4.8	25	ABalpaappap	198	-992	0	0		0	0	0	0	0
356	1	224	120	-1	325	140	5.5	26	ABprpappppa	206	406	0	0		0	0	0	0	0
357	1	436	55	-1	543	218	24.3	28	ABarpapaapp	151	0	0	0		0	0	0	0	0
358	1	131	157	-1	569	385	16.1	31	ABalapaapa	-109	0	0	0		0	0	0	0	0
359	1	344	462	-1	544	409	19.9	26	ABalapapppp	250	-679	0	0		0	0	0	0	0
360	1	227	391	-1	558	312	24.1	29	ABarpaapaaa	298	133	0	0		0	0	0	0	0
361	1	449	124	-1	617	348	9.7	30	ABalaaaarl	209	624	0	0		0	0	0	0	0
362	1	185	125	-1	350	206	15.4	27	Nuc152_16_399_208	269	625	0	0		0	0	0	0	0
363	1	225	72	-1	416	185	16.2	29	Dpaa	295	1016	0	0		0	0	0	0	0
364	1	109	190	-1	597	344	7.3	25	ABaraaaaaaa	140	0	0	0		0	0	0	0	0
365	1	322	102	-1	452	387	4.8	28	ABalpappapa	192	-292	0	0		0	0	0	0	0
366	1	292	258	-1	443	419	8.5	39	ABalppapppa	323	270	0	0		0	0	0	0	0
367	1	313	22	-1	285	65	15.5	27	ABprappaap	255	-1	0	0		0	0	0	0	0
368	1	223	171	-1	328	114	5.3	25	ABprppppaaa	216	349	0	0		0	0	0	0	0
369	1	153	206	-1	451	463	16.4	26	ABplpaapapp	237	-348	0	0		0	0	0	0	0
370	1	303	313	487	291	139	7.8	28	ABprpppppa	230	446	0	0		0	0	0	0	0
371	1	250	420	-1	604	396	19.4	31	ABalapaaapa	268	161	0	0		0	0	0	0	0
372	1	481	26	-1	250	294	24.4	36	ABarppapap	360	100	0	0		0	0	0	0	0
373	1	286	269	-1	565	194	9.0	25	ABarappppap	224	329	0	0		0	0	0	0	0
374	1	447	405	-1	410	222	19.6	29	MSpppppa	226	0	0	0		0	0	0	0	0
375	1	31	345	-1	438	387	14.9	26	ABalpppppap	236	247	0	0		0	0	0	0	0
376	1	244	216	-1	432	423	20.6	26	ABalppppppp	181	423	0	0		0	0	0	0	0
377	1	119	261	-1	422	318	16.4	27	MSaaaappp	261	234	0	0		0	0	0	0	0
378	1	350	437	-1	95	203	13.5	33	Cpappd	329	-29	0	0		0	0	0	0	0
379	1	398	188	-1	276	132	4.9	27	ABprpappppp	268	-223	0	0		0	0	0	0	0
380	1	267	333	-1	531	420	6.1	24	ABalppapaaa	242	-308	0	0		0	0	0	0	0
381	1	365	138	-1	495	282	19.2	33	MSpaaaaa	428	0	0	0		0	0	0	0	0
382	1	48	156	-1	438	203	4.9	28	ABarapapppp	257	-406	0	0		0	0	0	0	0
383	1	306	385	-1	610	360	5.5	25	ABalpaappaa	253	912	0	0		0	0	0	0	0
384	1	367	53	-1	616	401	11.1	32	ABalaaaala	272	-499	0	0		0	0	0	0	0
385	1	451	346	-1	380	426	12.1	24	ABplpapaapp	185	162	0	0		0	0	0	0	0
386	1	118	459	-1	329	289	4.8	24	MSaapappp	188	0	0	0		0	0	0	0	0
387	1	221	299	-1	569	442	13.6	27	ABalpppaaaa	220	76	0	0		0	0	0	0	0
388	1	282	450	-1	157	95	13.5	29	ABprappapp	89	0	0	0		0	0	0	0	0
389	1	397	344	-1	321	406	7.4	25	ABplpapappa	212	410	0	0		0	0	0	0	0
390	1	269	422	-1	313	154	23.5	34	ABarpppapp	337	-548	0	0		0	0	0	0	0
391	1	123	31	-1	496	357	8.1	23	ABalpappaaa	188	-227	0	0		0	0	0	0	0
392	1	262	458	496	629	218	10.3	30	ABalaappap	304	-1359	0	0		0	0	0	0	0
393	1	190	79	-1	522	284	16.8	27	MSpaaaapa	272	313	0	0		0	0	0	0	0
394	1	263	444	-1	375	350	13.4	24	MSappapa	229	408	0	0		0	0	0	0	0
395	1	66	254	-1	515	273	23.4	29	ABarpaapaap	247	365	0	0		0	0	0	0	0
396	1	378	205	-1	519	357	24.6	34	ABplaaaaaa	309	1671	0	0		0	0	0	0	0
397	1	69	438	-1	412	282	22.7	33	ABarpaapppa	322	775	0	0		0	0	0	0	0
398	1	19	222	-1	364	329	4.6	25	MSaappaa	236	141	0	0		0	0	0	0	0
399	1	253	39	-1	265	397	19.3	31	ABplapaapp	304	-828	0	0		0	0	0	0	0
400	1	446	375	-1	467	211	22.6	31	ABarpapapp	306	305	0	0		0	0	0	0	0
401	1	50	373	-1	550	199	21.2	33	ABpraapappp	84	0	0	0		0	0	0	0	0
402	1	141	220	-1	504	369	13.3	27	MSapaaap	-22	0	0	0		0	0	0	0	0
403	1	49	280	-1	444	419	6.1	26	ABalppapapp	108	0	0	0		0	0	0	0	0
404	1	7	15	-1	210	72	13.5	28	ABprapappa	267	330	0	0		0	0	0	0	0
405	1	442	2	-1	479	181	22.6	29	ABarpapppap	272	144	0	0		0	0	0	0	0
406	1	196	180	-1	416	112	19.0	26	ABprapaapa	217	-536	0	0		0	0	0	0	0
407	1	182	361	-1	627	213	16.5	26	ABalaappppp	242	586	0	0		0	0	0	0	0
408	1	15	500	-1	556	185	19.1	21	ABpraaapppa	147	617	0	0		0	0	0	0	0
409	1	38	47	-1	458	255	23.4	33	ABarpaapap	336	829	0	0		0	0	0	0	0
410	1	21	32	-1	546	147	13.2	29	ABpraaaapa	298	159	0	0		0	0	0	0	0
411	1	255	81	-1	343	396	8.2	27	ABplpapapap	206	100	0	0		0	0	0	0	0
412	1	99	423	-1	291	349	4.9	26	ABplpappppa	207	464	0	0		0	0	0	0	0
413	1	192	60	-1	533	177	9.7	26	ABarapppppa	268	661	0	0		0	0	0	0	0
414	1	327	121	-1	400	333	4.7	28	ABalpappppp	265	-877	0	0		0	0	0	0	0
415	1	381	323	-1	381	321	22.5	27	ABarppaaaa	312	0	0	0		0	0	0	0	0
416	1	16	334	-1	393	406	9.3	25	ABplpapaaap	215	1387	0	0		0	0	0	0	0
417	1	393	105	-1	555	371	3.7	24	ABalpaaaapa	226	-170	0	0		0	0	0	0	0
418	1	355	5	-1	258	104	5.8	26	ABprppppap	132	0	0	0		0	0	0	0	0
419	1	84	295	-1	573	254	5.4	24	ABarapaaaa	180	169	0	0		0	0	0	0	0
420	1	142	394	-1	188	176	10.9	35	Eprpa	349	-69	0	0		0	0	0	0	0
421	1	319	339	-1	284	217	22.3	32	Cpaaaa	324	308	0	0		0	0	0	0	0
422	1	280	464	-1	547	440	16.1	26	ABalpppaapv	73	0	0	0		0	0	0	0	0
423	1	266	482	-1	633	304	9.2	27	ABalaaaarr	91	0	0	0		0	0	0	0	0
424	1	170	204	-1	483	126	12.6	27	ABprpaaappp	203	113	0	0		0	0	0	0	0
425	1	216	468	-1	177	124	5.4	30	ABprappppp	299	-81	0	0		0	0	0	0	0
426	1	308	116	-1	468	380	14.6	26	ABalpppppaa	258	-1138	0	0		0	0	0	0	0
427	1	60	300	-1	305	318	18.6	32	Daap	318	153	0	0		0	0	0	0	0
428	1	208	470	-1	554	410	6.4	25	ABalpaapppp	252	-1083	0	0		0	0	0	0	0
429	1	129	456	-1	413	361	5.5	28	ABalpappapp	229	-679	0	0		0	0	0	0	0
430	1	494	383	-1	582	306	19.8	22	ABalapppap	135	0	0	0		0	0	0	0	0
431	1	330	255	-1	390	330	18.8	29	MSapppap	295	-385	0	0		0	0	0	0	0
432	1	405	163	-1	558	435	9.4	25	Nuc150_13_550_424	302	0	0	0		0	0	0	0	0
433	1	121	386	-1	319	72	17.7	28	ABprappaaa	279	-275	0	0		0	0	0	0	0
434	1	183	143	-1	490	406	24.5	28	ABplaapaapp	-15	0	0	0		0	0	0	0	0
435	1	456	-1	-1	347	217	22.2	26	ABarppaapaa	186	-144	0	0		0	0	0	0	0
436	1	411	330	-1	525	445	18.6	26	ABalpppaapd	585	0	0	0		0	0	0	0	0
437	1	278	87	-1	594	389	12.4	25	ABalaaapall	215	-706	0	0		0	0	0	0	0
438	1	73	242	-1	526	342	6.5	25	ABalpaaapaa	202	802	0	0		0	0	0	0	0
439	1	259	439	-1	584	412	21.2	28	ABalapapppa	287	1129	0	0		0	0	0	0	0
440	1	212	453	-1	326	226	9.1	30	Earpa	304	661	0	0		0	0	0	0	0
441	1	268	473	-1	250	195	14.3	36	Epraa	361	-328	0	0		0	0	0	0	0
442	1	277	6	-1	564	418	11.0	24	ABalppaaapa	186	-1123	0	0		0	0	0	0	0
443	1	343	159	-1	505	146	14.0	25	ABprpaapppa	242	133	0	0		0	0	0	0	0
444	1	44	381	-1	546	311	19.5	30	MSaaaaapp	269	229	0	0		0	0	0	0	0
445	1	18	257	-1	604	255	16.5	30	ABalappap	371	0	0	0		0	0	0	0	0
446	1	241	452	-1	103	252	15.3	31	Caappd	297	1421	0	0		0	0	0	0	0
447	1	214	435	-1	314	371	6.4	25	ABplpapappp	229	788	0	0		0	0	0	0	0
448	1	249	285	-1	577	216	17.2	29	ABpraapapa	-1	0	0	0		0	0	0	0	0
449	1	443	377	-1	369	175	24.2	32	ABarpppapaa	157	0	0	0		0	0	0	0	0
450	1	137	44	-1	153	225	9.8	32	Eplpp	324	2	0	0		0	0	0	0	0
451	1	51	23	-1	638	240	14.8	28	ABalaappppa	254	132	0	0		0	0	0	0	0
452	1	94	481	-1	256	392	7.9	24	ABplpppaaaa	205	0	0	0		0	0	0	0	0
453	1	482	476	-1	453	186	13.0	22	MSpppapa	-10	0	0	0		0	0	0	0	0
454	1	331	20	-1	383	256	20.5	31	ABarpaapppp	312	-976	0	0		0	0	0	0	0
455	1	315	408	-1	485	390	12.2	25	ABplpaapaaa	197	-34	0	0		0	0	0	0	0
456	1	489	497	-1	389	321	14.4	22	MSaaappa	169	673	0	0		0	0	0	0	0
457	1	483	498	-1	412	203	11.6	32	MSpppaaa	241	225	0	0		0	0	0	0	0
458	1	64	83	-1	186	352	22.7	31	ABplapapapa	564	0	0	0		0	0	0	0	0
459	1	57	400	-1	342	297	23.5	32	ABarppaaap	316	1122	0	0		0	0	0	0	0
460	1	126	276	-1	555	372	10.3	28	MSapaaaa	230	33	0	0		0	0	0	0	0
461	1	105	416	-1	512	220	11.5	26	MSppapaa	166	572	0	0		0	0	0	0	0
462	1	366	145	-1	520	362	3.9	22	ABalpaaaapp	177	403	0	0		0	0	0	0	0
463	1	195	484	-1	196	198	13.9	34	Eprap	341	-227	0	0		0	0	0	0	0
464	1	377	312	-1	234	236	14.6	34	Eplaa	343	-765	0	0		0	0	0	0	0
465	1	488	469	-1	207	391	9.2	25	ABplpppaaap	106	0	0	0		0	0	0	0	0
466	1	492	490	-1	567	250	15.5	25	MSppaaap	-326	0	0	0		0	0	0	0	0
467	1	176	226	-1	462	377	24.5	28	ABplaaaaapp	286	273	0	0		0	0	0	0	0
468	1	28	63	-1	591	356	20.1	29	ABalapapapa	250	510	0	0		0	0	0	0	0
469	1	300	292	-1	469	358	17.8	26	MSapappa	248	353	0	0		0	0	0	0	0
470	1	115	97	-1	420	438	9.0	25	ABalppapppp	208	969	0	0		0	0	0	0	0
471	1	65	329	-1	157	171	7.8	36	Eprpp	361	-515	0	0		0	0	0	0	0
472	1	95	104	-1	359	105	22.5	34	ABarpppaap	334	220	0	0		0	0	0	0	0
473	1	122	14	-1	496	440	7.9	24	ABalppapaap	210	163	0	0		0	0	0	0	0
474	1	420	478	-1	378	375	13.2	30	MSappapp	214	669	0	0		0	0	0	0	0
475	1	159	45	-1	278	201	7.4	30	Z2	259	1588	0	0		0	0	0	0	0
476	1	475	267	-1	364	181	18.9	34	Dpap	337	353	0	0		0	0	0	0	0
477	1	143	36	-1	212	327	7.7	30	Capppp	267	780	0	0		0	0	0	0	0
478	1	435	495	-1	152	357	7.2	24	ABplpppaapp	194	1429	0	0		0	0	0	0	0
479	1	299	106	-1	585	314	6.7	24	ABaraaapaaa	220	-576	0	0		0	0	0	0	0
480	1	128	428	-1	542	352	5.0	23	ABalpaaaaap	152	0	0	0		0	0	0	0	0
481	1	294	64	-1	221	322	16.7	31	Cappaa	312	-609	0	0		0	0	0	0	0
482	1	106	54	-1	437	158	7.6	24	ABprpapaaap	210	-207	0	0		0	0	0	0	0
483	1	380	417	-1	500	422	19.1	24	ABalpppappa	189	990	0	0		0	0	0	0	0
484	1	75	327	-1	605	308	24.2	30	ABpraapaaaa	330	0	0	0		0	0	0	0	0
485	1	356	319	-1	490	240	19.7	25	MSppappp	31	0	0	0		0	0	0	0	0
486	1	165	421	-1	396	353	16.8	28	MSapppaa	277	398	0	0		0	0	0	0	0
487	1	425	350	-1	416	408	23.5	34	ABplaaapap	325	-273	0	0		0	0	0	0	0
488	1	155	117	-1	505	449	10.8	25	ABalppaappa	-162	0	0	0		0	0	0	0	0
489	1	462	217	-1	148	331	18.8	33	ABarppappp	320	121	0	0		0	0	0	0	0
490	1	47	161	-1	585	184	15.9	25	ABpraaaappa	377	0	0	0		0	0	0	0	0
491	1	417	402	-1	491	167	5.9	22	ABarappaapp	-181	0	0	0		0	0	0	0	0
492	1	16	177	-1	428	402	8.7	25	ABplpapaaaa	120	0	0	0		0	0	0	0	0
493	1	487	488	-1	590	165	11.0	22	Nuc154_14_617_194	39	0	0	0		0	0	0	0	0
494	1	369	463	-1	448	455	18.3	31	ABplpaapapa	654	0	0	0		0	0	0	0	0
495	1	147	489	-1	490	354	23.6	27	ABarpaaaaal	45	0	0	0		0	0	0	0	0
496	1	490	164	-1	530	182	4.5	28	ABarappaapa	198	1029	0	0		0	0	0	0	0
497	1	197	259	-1	596	309	20.4	29	ABarpaaaap	260	457	0	0		0	0	0	0	0
498	1	80	178	-1	208	226	23.55	36	Caaaa	372	440	0	0		0	0	0	0	0
