# Supplementary material for: The AP-2 Transcription Factor APTF-2 Is Required for Neuroblast and Epidermal Morphogenesis in Caenorhabditis elegans Embryogenesis
Source: PLoS Genet. 2016 May 13;12(5):e1006048. doi: 10.1371/journal.pgen.1006048 (PMC4866721; doi:10.1371/journal.pgen.1006048)
Supplement: S6 Text — (ZIP) [file pgen.1006048.s034.zip › nuclei/t172-nuclei]

1	1	349	447	-1	319	342	8.2	27	MSappaap	223	365	0	0		0	0	0	0	0
2	1	405	96	-1	478	179	22.8	28	ABarpapppap	248	1034	0	0		0	0	0	0	0
3	1	262	157	-1	233	358	24.0	33	ABplapapaa	335	50	0	0		0	0	0	0	0
4	1	240	420	-1	436	129	7.6	24	ABprpapapaa	289	0	0	0		0	0	0	0	0
5	1	418	200	-1	256	103	6.3	27	ABprppppap	204	138	0	0		0	0	0	0	0
6	1	442	292	-1	566	418	10.8	24	ABalppaaapa	170	0	0	0		0	0	0	0	0
7	1	38	413	-1	101	314	14.5	29	ABplappapp	294	67	0	0		0	0	0	0	0
8	1	353	360	-1	407	314	12.9	26	MSaaapapp	223	-815	0	0		0	0	0	0	0
9	1	339	448	-1	246	83	8.8	25	ABprpppaapa	-134	0	0	0		0	0	0	0	0
10	1	329	456	-1	211	99	12.3	30	ABprapppaa	255	276	0	0		0	0	0	0	0
11	1	234	211	-1	495	165	17.8	25	ABprpaappaa	250	-358	0	0		0	0	0	0	0
12	1	201	105	-1	550	203	10.9	26	ABprpaaaaaaa	260	-998	0	0		0	0	0	0	0
13	1	185	76	-1	236	109	5.4	26	ABprpppapaa	200	523	0	0		0	0	0	0	0
14	1	473	164	-1	491	445	8.3	25	ABalppapaap	201	124	0	0		0	0	0	0	0
15	1	404	228	-1	208	71	13.7	29	ABprapappa	317	0	0	0		0	0	0	0	0
16	1	251	23	-1	128	146	19.4	33	Cpapap	304	-226	0	0		0	0	0	0	0
17	1	161	425	-1	532	347	16.3	29	MSaaapaaa	276	-719	0	0		0	0	0	0	0
18	1	5	51	-1	314	170	20.4	33	Dpppa	274	448	0	0		0	0	0	0	0
19	1	254	154	-1	489	124	15.9	26	ABprpaapppp	261	1024	0	0		0	0	0	0	0
20	1	454	84	-1	384	254	20.6	31	ABarpaapppp	311	157	0	0		0	0	0	0	0
21	1	243	151	-1	295	415	19.0	33	ABplaapppp	292	-480	0	0		0	0	0	0	0
22	1	367	16	-1	287	66	15.6	28	ABprappaap	-79	0	0	0		0	0	0	0	0
23	1	451	293	-1	636	242	15.0	27	ABalaappppa	269	215	0	0		0	0	0	0	0
24	1	202	348	-1	515	235	17.9	28	MSppappa	196	-967	0	0		0	0	0	0	0
25	1	103	196	-1	257	329	7.8	33	ABplpppppa	330	204	0	0		0	0	0	0	0
26	1	372	42	-1	250	296	24.3	34	ABarppapap	333	-354	0	0		0	0	0	0	0
27	1	25	304	-1	631	258	21.5	26	Nuc121_20_611_255p	167	0	0	0		0	0	0	0	0
28	1	144	12	-1	452	261	9.9	28	ABaraapppap	18	0	0	0		0	0	0	0	0
29	1	292	112	-1	416	383	12.7	27	MSapapap	245	908	0	0		0	0	0	0	0
30	1	23	312	-1	371	239	9.3	28	MSpapaapp	273	184	0	0		0	0	0	0	0
31	1	391	74	-1	487	353	8.4	23	ABalpappaaa	183	-223	0	0		0	0	0	0	0
32	1	410	209	-1	546	148	12.8	30	ABpraaaapa	116	0	0	0		0	0	0	0	0
33	1	119	225	-1	451	255	13.2	29	MSpaapapa	248	727	0	0		0	0	0	0	0
34	1	203	457	-1	475	130	19.7	31	ABpraappap	304	783	0	0		0	0	0	0	0
35	1	17	287	-1	643	329	12.7	27	ABalaaapar	178	0	0	0		0	0	0	0	0
36	1	477	72	-1	213	332	7.7	31	Capppp	301	197	0	0		0	0	0	0	0
37	1	247	328	-1	360	72	13.2	25	ABprppapaap	-7	0	0	0		0	0	0	0	0
38	1	180	441	-1	346	375	5.0	26	ABplpapppaa	253	84	0	0		0	0	0	0	0
39	1	399	239	-1	264	397	19.2	32	ABplapaapp	260	1697	0	0		0	0	0	0	0
40	1	187	103	-1	199	391	15.2	30	ABplappaap	298	-189	0	0		0	0	0	0	0
41	1	150	260	-1	456	321	7.0	29	ABalpapppa	399	0	0	0		0	0	0	0	0
42	1	54	168	-1	519	260	11.4	28	ABaraaapapp	237	98	0	0		0	0	0	0	0
43	1	115	174	-1	143	363	11.1	28	ABplappppa	266	865	0	0		0	0	0	0	0
44	1	450	58	-1	152	224	9.6	34	Eplpp	339	43	0	0		0	0	0	0	0
45	1	475	115	-1	281	200	7.2	28	Z2	280	656	0	0		0	0	0	0	0
46	1	296	98	-1	489	201	14.9	24	ABprpaapaaa	234	160	0	0		0	0	0	0	0
47	1	409	430	-1	461	258	23.0	33	ABarpaapap	330	200	0	0		0	0	0	0	0
48	1	347	65	-1	486	320	19.4	29	MSaaaapap	239	33	0	0		0	0	0	0	0
49	1	34	282	-1	389	304	10.6	27	MSaapaapa	264	-222	0	0		0	0	0	0	0
50	1	323	73	-1	493	255	14.1	27	ABaraappapp	260	-203	0	0		0	0	0	0	0
51	1	244	139	-1	554	342	12.6	26	ABalpaapaap	262	-334	0	0		0	0	0	0	0
52	1	66	133	-1	436	332	11.2	24	ABaraapappa	-3	0	0	0		0	0	0	0	0
53	1	384	370	-1	617	390	10.7	31	ABalaaaala	265	486	0	0		0	0	0	0	0
54	1	482	375	-1	437	160	7.3	24	ABprpapaaap	223	-520	0	0		0	0	0	0	0
55	1	357	144	-1	542	221	24.4	27	ABarpapaapp	93	0	0	0		0	0	0	0	0
56	1	13	91	-1	411	269	4.3	25	MSpapaaap	243	-533	0	0		0	0	0	0	0
57	1	146	393	-1	300	127	11.6	29	Cppaap	293	336	0	0		0	0	0	0	0
58	1	105	337	-1	274	83	8.7	26	ABprpppaaap	232	-105	0	0		0	0	0	0	0
59	1	117	3	-1	586	224	19.9	27	ABpraapappa	273	288	0	0		0	0	0	0	0
60	1	413	95	-1	536	173	9.4	27	ABarapppppa	122	0	0	0		0	0	0	0	0
61	1	232	29	-1	369	109	7.4	25	ABprppaappa	-249	0	0	0		0	0	0	0	0
62	1	346	280	-1	175	352	16.0	30	ABplapappp	302	-865	0	0		0	0	0	0	0
63	1	468	161	-1	591	358	19.8	29	ABalapapapa	285	-1361	0	0		0	0	0	0	0
64	1	481	285	-1	223	318	17.3	32	Cappaa	324	655	0	0		0	0	0	0	0
65	1	325	9	-1	446	116	17.7	31	ABpraapppa	270	-495	0	0		0	0	0	0	0
66	1	131	135	-1	426	275	7.5	24	ABaraappppp	233	733	0	0		0	0	0	0	0
67	1	166	106	-1	371	441	19.6	31	ABplaappapa	21	0	0	0		0	0	0	0	0
68	1	53	491	-1	388	377	8.9	24	Nuc148_5_371_357a	236	317	0	0		0	0	0	0	0
69	1	221	204	-1	596	282	6.6	29	ABaraaappa	96	0	0	0		0	0	0	0	0
70	1	140	122	-1	213	338	4.2	26	ABplppppapp	216	767	0	0		0	0	0	0	0
71	1	306	446	-1	491	460	16.5	27	ABalpppapad	65	0	0	0		0	0	0	0	0
72	1	363	400	-1	415	190	16.3	30	Dpaa	305	-125	0	0		0	0	0	0	0
73	1	28	14	-1	371	141	11.6	32	MSpapppa	321	654	0	0		0	0	0	0	0
74	1	83	268	-1	547	140	17.9	25	ABpraappaaa	254	171	0	0		0	0	0	0	0
75	1	43	25	-1	579	283	13.5	26	ABaraappaaa	341	0	0	0		0	0	0	0	0
76	1	245	356	-1	167	129	22.6	32	Cpaapp	149	0	0	0		0	0	0	0	0
77	1	290	182	-1	458	96	12.8	27	ABprpaaaapp	3	0	0	0		0	0	0	0	0
78	1	317	468	-1	313	315	5.5	27	MSaappap	231	-49	0	0		0	0	0	0	0
79	1	393	159	-1	523	279	16.6	27	MSpaaaapa	-93	0	0	0		0	0	0	0	0
80	1	200	71	-1	410	244	8.2	26	MSpapaapa	250	-303	0	0		0	0	0	0	0
81	1	411	109	-1	344	397	8.3	28	ABplpapapap	243	-217	0	0		0	0	0	0	0
82	1	241	136	-1	602	309	9.2	28	ABaraaaapa	243	1141	0	0		0	0	0	0	0
83	1	458	367	-1	187	352	22.6	32	ABplapapapa	392	0	0	0		0	0	0	0	0
84	1	218	212	-1	420	295	9.6	25	ABaraapappp	241	1009	0	0		0	0	0	0	0
85	1	311	408	-1	564	196	5.4	24	ABarappaaaa	183	-227	0	0		0	0	0	0	0
86	1	58	478	-1	204	229	10.4	35	Eplap	341	1548	0	0		0	0	0	0	0
87	1	437	6	-1	594	389	12.7	25	ABalaaapall	-55	0	0	0		0	0	0	0	0
88	1	259	169	-1	417	402	17.4	26	ABplpaappaa	261	992	0	0		0	0	0	0	0
89	1	236	125	-1	395	82	17.5	31	ABpraapppp	401	0	0	0		0	0	0	0	0
90	1	51	101	-1	160	337	11.7	28	ABplapppaa	250	-710	0	0		0	0	0	0	0
91	1	55	11	-1	138	283	11.2	30	Capppa	300	-777	0	0		0	0	0	0	0
92	1	338	421	-1	184	284	17.5	30	Dappp	305	1334	0	0		0	0	0	0	0
93	1	70	85	-1	468	162	9.2	25	ABprpapaapa	227	789	0	0		0	0	0	0	0
94	1	224	319	-1	395	88	11.8	26	ABprppapaaa	229	445	0	0		0	0	0	0	0
95	1	162	357	-1	447	105	8.9	25	ABarappappa	287	0	0	0		0	0	0	0	0
96	1	14	488	-1	127	326	8.4	28	ABplappppp	275	608	0	0		0	0	0	0	0
97	1	470	216	-1	419	436	8.9	25	ABalppapppp	253	69	0	0		0	0	0	0	0
98	1	136	146	-1	331	396	18.9	27	ABplapaapa	237	731	0	0		0	0	0	0	0
99	1	249	256	-1	405	257	11.7	27	MSpaapapp	115	0	0	0		0	0	0	0	0
100	1	134	162	-1	513	166	15.5	30	ABpraaapap	282	333	0	0		0	0	0	0	0
101	1	163	18	-1	434	346	7.2	24	ABalpapappp	183	-200	0	0		0	0	0	0	0
102	1	365	167	-1	448	387	5.3	27	ABalpappapa	255	48	0	0		0	0	0	0	0
103	1	196	178	-1	588	215	5.3	25	ABaraaapppp	34	0	0	0		0	0	0	0	0
104	1	472	329	-1	357	105	22.7	33	ABarpppaap	283	1147	0	0		0	0	0	0	0
105	1	417	462	-1	554	374	4.0	23	ABalpaaaapa	215	31	0	0		0	0	0	0	0
106	1	479	132	-1	581	316	6.7	24	ABaraaapaaa	199	1931	0	0		0	0	0	0	0
107	1	4	432	-1	414	261	15.4	28	MSpaaappp	278	-437	0	0		0	0	0	0	0
108	1	324	102	-1	592	406	9.4	32	ABalaaaalp	260	1822	0	0		0	0	0	0	0
109	1	343	317	-1	359	332	12.1	27	MSappaaa	221	-246	0	0		0	0	0	0	0
110	1	199	300	-1	458	174	15.5	28	MSppppaa	452	0	0	0		0	0	0	0	0
111	1	289	396	-1	354	276	9.9	28	MSaapaapp	315	0	0	0		0	0	0	0	0
112	1	270	366	-1	528	193	7.1	24	ABarappaaap	246	362	0	0		0	0	0	0	0
113	1	170	344	-1	338	211	19.3	29	MSpppppp	291	481	0	0		0	0	0	0	0
114	1	297	32	-1	649	288	13.6	31	ABalaaappl	122	0	0	0		0	0	0	0	0
115	1	248	301	-1	513	176	23.5	37	ABarpappap	368	-291	0	0		0	0	0	0	0
116	1	426	354	-1	467	378	14.9	26	ABalpppppaa	268	140	0	0		0	0	0	0	0
117	1	488	104	-1	501	453	11.2	25	ABalppaappa	199	495	0	0		0	0	0	0	0
118	1	44	124	-1	346	415	20.2	35	ABplaappapp	316	-533	0	0		0	0	0	0	0
119	1	113	361	-1	262	127	12.9	31	Cppapa	313	358	0	0		0	0	0	0	0
120	1	356	173	-1	322	139	5.6	25	ABprpappppa	225	-556	0	0		0	0	0	0	0
121	1	414	68	-1	400	335	5.3	30	ABalpappppp	267	45	0	0		0	0	0	0	0
122	1	24	36	-1	205	79	8.2	24	ABprpppaapp	193	1051	0	0		0	0	0	0	0
123	1	265	392	-1	260	375	5.6	25	ABplppppaaa	200	136	0	0		0	0	0	0	0
124	1	361	411	453	616	346	9.8	30	ABalaaaarl	225	-921	0	0		0	0	0	0	0
125	1	362	252	-1	348	209	15.3	28	Nuc152_16_399_208	255	632	0	0		0	0	0	0	0
126	1	91	223	-1	329	133	14.4	30	Cppaaa	300	508	0	0		0	0	0	0	0
127	1	16	440	-1	300	217	12.1	34	Earap	341	180	0	0		0	0	0	0	0
128	1	110	416	-1	519	398	17.6	27	ABalppppapa	198	188	0	0		0	0	0	0	0
129	1	318	374	-1	376	294	5.1	26	MSaapappa	226	-1096	0	0		0	0	0	0	0
130	1	326	31	-1	543	337	7.7	25	ABaraaaaaap	192	483	0	0		0	0	0	0	0
131	1	282	249	-1	411	325	8.6	25	MSaapaaaa	251	318	0	0		0	0	0	0	0
132	1	193	322	-1	199	282	6.9	30	Capapp	88	0	0	0		0	0	0	0	0
133	1	124	477	-1	369	169	14.4	29	MSpppaap	208	-23	0	0		0	0	0	0	0
134	1	275	291	-1	394	408	14.7	24	ABplppaaaaa	231	-909	0	0		0	0	0	0	0
135	1	280	199	-1	186	90	18.3	30	ABarpppppp	-155	0	0	0		0	0	0	0	0
136	1	35	79	-1	182	372	8.7	26	ABplpppaapa	246	-119	0	0		0	0	0	0	0
137	1	256	59	-1	498	307	23.5	30	ABarpaaapa	303	114	0	0		0	0	0	0	0
138	1	381	241	-1	495	285	18.8	33	MSpaaaaa	330	264	0	0		0	0	0	0	0
139	1	190	24	-1	577	211	23.4	32	ABpraapaapp	283	-173	0	0		0	0	0	0	0
140	1	209	458	-1	598	261	24.2	27	ABpraapaaap	230	5	0	0		0	0	0	0	0
141	1	229	331	-1	448	452	9.9	25	ABalppaappp	-62	0	0	0		0	0	0	0	0
142	1	3	398	-1	181	175	24.5	34	Cpaapa	-755	0	0	0		0	0	0	0	0
143	1	434	303	-1	490	409	24.5	30	ABplaapaapp	258	74	0	0		0	0	0	0	0
144	1	233	77	-1	591	244	7.3	26	ABaraaapppa	213	0	0	0		0	0	0	0	0
145	1	462	363	-1	519	361	3.8	22	ABalpaaaapp	216	-536	0	0		0	0	0	0	0
146	1	205	86	-1	601	225	13.5	29	ABalaapppa	242	129	0	0		0	0	0	0	0
147	1	76	346	-1	264	331	18.5	31	Dapap	316	-1272	0	0		0	0	0	0	0
148	1	30	245	-1	500	162	8.6	27	ABarapppppp	395	0	0	0		0	0	0	0	0
149	1	269	202	-1	460	457	13.5	30	ABplpaaapa	261	0	0	0		0	0	0	0	0
150	1	57	191	-1	452	325	18.0	25	MSaaaappa	249	-268	0	0		0	0	0	0	0
151	1	293	43	-1	482	327	4.6	25	ABalpappaap	250	-61	0	0		0	0	0	0	0
152	1	118	475	-1	492	389	19.8	28	ABplaapappa	253	0	0	0		0	0	0	0	0
153	1	71	380	-1	427	419	11.8	25	ABplpapaapa	216	480	0	0		0	0	0	0	0
154	1	93	155	-1	278	287	6.6	28	Z3	236	382	0	0		0	0	0	0	0
155	1	177	21	-1	529	258	8.1	27	ABarapaapa	20	0	0	0		0	0	0	0	0
156	1	382	399	-1	436	202	4.7	28	ABarapapppp	246	0	0	0		0	0	0	0	0
157	1	358	1	-1	567	387	15.6	32	ABalapaapa	295	-99	0	0		0	0	0	0	0
158	1	279	406	-1	446	331	14.6	28	MSaaapapa	278	53	0	0		0	0	0	0	0
159	1	443	286	-1	508	146	13.7	24	ABprpaapppa	190	-485	0	0		0	0	0	0	0
160	1	61	261	-1	481	228	8.3	31	ABarapappa	32	0	0	0		0	0	0	0	0
161	1	490	353	-1	589	183	15.7	25	ABpraaaappa	208	-181	0	0		0	0	0	0	0
162	1	31	455	-1	254	285	20.1	31	Dappa	294	510	0	0		0	0	0	0	0
163	1	432	275	-1	564	437	9.2	24	Nuc150_13_550_424	227	636	0	0		0	0	0	0	0
164	1	496	464	-1	531	185	4.5	27	ABarappaapa	199	1655	0	0		0	0	0	0	0
165	1	264	266	-1	217	385	20.4	31	ABplapappa	355	0	0	0		0	0	0	0	0
166	1	122	214	-1	255	201	10.5	32	Earpp	319	457	0	0		0	0	0	0	0
167	1	173	371	-1	189	326	5.1	25	ABplpppapap	246	537	0	0		0	0	0	0	0
168	1	77	345	-1	240	396	10.5	30	ABplppappp	-136	0	0	0		0	0	0	0	0
169	1	72	152	-1	464	420	14.6	25	ABplpaapaap	255	281	0	0		0	0	0	0	0
170	1	36	229	-1	305	80	8.9	25	ABprpppaaaa	213	454	0	0		0	0	0	0	0
171	1	368	349	-1	324	114	5.2	26	ABprppppaaa	251	1272	0	0		0	0	0	0	0
172	1	348	378	-1	557	160	16.4	26	ABpraaaappp	196	396	0	0		0	0	0	0	0
173	1	50	63	-1	358	334	22.3	26	ABplapaaaaa	260	578	0	0		0	0	0	0	0
174	1	98	389	-1	533	313	11.6	25	ABaraapaapa	251	0	0	0		0	0	0	0	0
175	1	156	208	-1	358	300	18.9	31	MSappppa	309	1030	0	0		0	0	0	0	0
176	1	263	259	-1	407	152	23.5	31	ABarpppaaa	282	-449	0	0		0	0	0	0	0
177	1	492	385	-1	431	404	8.6	24	ABplpapaaaa	195	0	0	0		0	0	0	0	0
178	1	498	463	-1	212	223	23.5	34	Caaaa	339	-305	0	0		0	0	0	0	0
179	1	37	325	-1	366	412	14.5	29	ABplppaaaap	271	163	0	0		0	0	0	0	0
180	1	406	141	-1	419	110	18.5	28	ABprapaapa	214	92	0	0		0	0	0	0	0
181	1	176	70	-1	345	408	11.5	29	ABplppaapa	281	-95	0	0		0	0	0	0	0
182	1	6	113	-1	546	224	5.4	27	ABarapaaapp	205	1649	0	0		0	0	0	0	0
183	1	334	130	-1	477	332	16.2	26	MSaaapaap	515	0	0	0		0	0	0	0	0
184	1	331	451	-1	524	447	10.1	26	ABalppaaapp	197	221	0	0		0	0	0	0	0
185	1	211	222	-1	494	270	6.6	24	ABarapaappa	235	-344	0	0		0	0	0	0	0
186	1	220	147	-1	511	213	5.1	24	ABarapapapa	513	0	0	0		0	0	0	0	0
187	1	288	55	-1	611	183	12.1	30	ABalaapapp	304	321	0	0		0	0	0	0	0
188	1	379	278	-1	277	130	5.0	25	ABprpappppp	254	911	0	0		0	0	0	0	0
189	1	99	426	-1	524	338	9.3	29	ABalpaapapa	101	0	0	0		0	0	0	0	0
190	1	364	226	-1	594	344	7.2	25	ABaraaaaaaa	441	0	0	0		0	0	0	0	0
191	1	147	439	-1	580	173	7.6	25	ABarapppapa	229	370	0	0		0	0	0	0	0
192	1	276	149	-1	323	78	10.7	32	ABprppapppa	302	1366	0	0		0	0	0	0	0
193	1	207	97	-1	380	354	23.8	31	ABplapaaaap	252	-560	0	0		0	0	0	0	0
194	1	284	270	-1	206	316	12.8	30	Capapa	296	711	0	0		0	0	0	0	0
195	1	104	120	-1	413	142	5.1	25	ABprpappapa	217	-820	0	0		0	0	0	0	0
196	1	132	183	-1	382	316	7.3	26	MSaapaaap	238	378	0	0		0	0	0	0	0
197	1	189	67	342	559	275	6.7	28	ABaraaaaap	250	-1	0	0		0	0	0	0	0
198	1	266	242	-1	396	139	8.4	25	ABprpapapap	212	7	0	0		0	0	0	0	0
199	1	129	220	-1	95	240	6.3	29	Cpppap	288	143	0	0		0	0	0	0	0
200	1	63	163	-1	482	295	9.7	27	ABaraapapaa	108	0	0	0		0	0	0	0	0
201	1	238	265	-1	557	399	13.4	27	ABalapaaapp	255	-42	0	0		0	0	0	0	0
202	1	246	4	-1	271	422	13.2	27	ABplppapapa	61	0	0	0		0	0	0	0	0
203	1	222	437	-1	434	330	24.4	32	ABplaaaapp	300	428	0	0		0	0	0	0	0
204	1	424	335	-1	482	129	12.4	27	ABprpaaappp	218	-829	0	0		0	0	0	0	0
205	1	396	129	-1	519	365	24.6	31	ABplaaaaaa	295	147	0	0		0	0	0	0	0
206	1	369	350	-1	454	461	16.5	26	ABplpaapapp	237	688	0	0		0	0	0	0	0
207	1	41	93	-1	323	201	4.2	28	MSpappaa	196	0	0	0		0	0	0	0	0
208	1	39	56	-1	412	174	6.9	24	ABprpapppaa	194	147	0	0		0	0	0	0	0
209	1	175	234	-1	324	436	13.7	26	ABplppapaaa	37	0	0	0		0	0	0	0	0
210	1	143	343	-1	263	337	14.7	29	Capaaa	175	0	0	0		0	0	0	0	0
211	1	342	210	-1	257	75	11.3	25	ABprppapppp	155	0	0	0		0	0	0	0	0
212	1	225	422	-1	147	243	22.5	40	Caaap	400	-225	0	0		0	0	0	0	0
213	1	141	459	-1	530	338	19.7	28	MSaaaapaa	238	125	0	0		0	0	0	0	0
214	1	194	33	-1	634	254	7.4	32	ABalaapaap	278	104	0	0		0	0	0	0	0
215	1	29	358	-1	414	134	12.1	29	ABprppaapa	270	-770	0	0		0	0	0	0	0
216	1	376	419	-1	427	417	20.6	32	ABalppppppp	275	507	0	0		0	0	0	0	0
217	1	489	297	-1	146	331	18.8	31	ABarppappp	116	0	0	0		0	0	0	0	0
218	1	152	175	-1	407	436	18.3	28	ABplaappaa	682	0	0	0		0	0	0	0	0
219	1	94	273	-1	362	237	5.8	29	MSpapapa	173	0	0	0		0	0	0	0	0
220	1	402	483	-1	503	368	13.5	26	MSapaaap	246	-652	0	0		0	0	0	0	0
221	1	86	238	-1	474	429	21.3	30	ABplaapapa	216	147	0	0		0	0	0	0	0
222	1	398	22	-1	360	330	4.5	24	MSaappaa	171	0	0	0		0	0	0	0	0
223	1	231	461	-1	114	175	16.3	33	Cpapaa	286	0	0	0		0	0	0	0	0
224	1	182	474	-1	354	350	9.2	28	MSapaapp	284	721	0	0		0	0	0	0	0
225	1	138	62	-1	471	144	6.7	25	ABarappapap	254	-125	0	0		0	0	0	0	0
226	1	467	255	-1	464	378	24.4	27	ABplaaaaapp	272	441	0	0		0	0	0	0	0
227	1	328	119	-1	451	298	11.3	26	ABaraapapap	262	206	0	0		0	0	0	0	0
228	1	47	197	-1	315	138	17.7	31	Dppap	264	16	0	0		0	0	0	0	0
229	1	56	299	-1	553	306	12.7	25	ABaraapaaap	202	-235	0	0		0	0	0	0	0
230	1	80	142	-1	475	227	4.7	26	ABarapapppa	23	0	0	0		0	0	0	0	0
231	1	258	324	-1	638	271	18.2	28	Nuc121_20_611_255a	279	-574	0	0		0	0	0	0	0
232	1	208	50	-1	550	270	10.4	27	ABaraaapapa	637	0	0	0		0	0	0	0	0
233	1	332	298	-1	161	324	8.8	29	ABplapppap	271	246	0	0		0	0	0	0	0
234	1	214	186	-1	212	114	8.2	28	ABprapppap	262	669	0	0		0	0	0	0	0
235	1	127	193	-1	619	260	11.2	26	ABalaaapprr	198	-295	0	0		0	0	0	0	0
236	1	114	409	-1	482	195	5.1	25	ABarapapapp	205	591	0	0		0	0	0	0	0
237	1	178	246	-1	497	418	9.8	26	ABalppappap	261	1292	0	0		0	0	0	0	0
238	1	52	150	-1	470	121	9.9	26	ABprpaaaapa	228	624	0	0		0	0	0	0	0
239	1	81	81	-1	417	395	4.3	26	ABplpappaa	253	-190	0	0		0	0	0	0	0
240	1	304	334	-1	246	387	15.8	30	ABplappaaa	289	-813	0	0		0	0	0	0	0
241	1	89	134	-1	515	179	20.8	33	ABpraaapppp	256	-1078	0	0		0	0	0	0	0
242	1	438	221	-1	519	350	6.5	24	ABalpaaapaa	92	0	0	0		0	0	0	0	0
243	1	239	476	-1	524	280	4.7	25	ABarapapaaa	292	0	0	0		0	0	0	0	0
244	1	340	384	-1	293	100	6.4	24	ABprppppaap	207	162	0	0		0	0	0	0	0
245	1	153	307	-1	231	402	13.3	26	ABplppapapp	76	0	0	0		0	0	0	0	0
246	1	321	313	-1	283	262	13.4	36	Ealap	362	-175	0	0		0	0	0	0	0
247	1	267	382	-1	540	196	17.5	34	ABpraaappa	356	0	0	0		0	0	0	0	0
248	1	59	37	-1	338	167	5.8	26	MSpappap	-24	0	0	0		0	0	0	0	0
249	1	250	338	-1	324	74	13.7	31	ABprppapap	312	-469	0	0		0	0	0	0	0
250	1	307	143	-1	330	265	14.0	34	Ealaa	347	-78	0	0		0	0	0	0	0
251	1	310	61	-1	571	330	10.3	25	ABalpaapaaa	21	0	0	0		0	0	0	0	0
252	1	223	53	-1	482	423	12.3	24	ABplpaaaaap	228	128	0	0		0	0	0	0	0
253	1	277	330	-1	377	157	5.6	25	ABprpapppap	9	0	0	0		0	0	0	0	0
254	1	395	326	-1	518	276	23.8	30	ABarpaapaap	291	-201	0	0		0	0	0	0	0
255	1	431	201	-1	391	331	19.4	29	MSapppap	290	-335	0	0		0	0	0	0	0
256	1	111	158	-1	527	366	21.5	27	ABplaaaaapa	265	558	0	0		0	0	0	0	0
257	1	445	184	-1	604	253	16.7	30	ABalappap	278	1330	0	0		0	0	0	0	0
258	1	366	123	-1	451	420	8.8	33	ABalppapppa	225	-559	0	0		0	0	0	0	0
259	1	497	248	-1	593	308	20.0	28	ABarpaaaap	282	589	0	0		0	0	0	0	0
260	1	68	140	-1	364	199	5.6	25	MSpapappp	179	0	0	0		0	0	0	0	0
261	1	377	5	-1	417	318	15.9	27	MSaaaappp	273	285	0	0		0	0	0	0	0
262	1	130	347	-1	522	454	13.4	30	ABalpppaaap	292	419	0	0		0	0	0	0	0
263	1	120	231	-1	417	99	10.8	27	ABarappappp	214	-182	0	0		0	0	0	0	0
264	1	40	454	-1	228	347	12.0	30	Capaap	305	-217	0	0		0	0	0	0	0
265	1	123	404	-1	368	131	4.5	27	ABprpappapp	30	0	0	0		0	0	0	0	0
266	1	335	480	-1	372	136	16.2	29	Dppaa	289	180	0	0		0	0	0	0	0
267	1	476	376	-1	367	183	18.8	33	Dpap	326	852	0	0		0	0	0	0	0
268	1	107	232	-1	309	359	15.8	28	Dapaa	279	793	0	0		0	0	0	0	0
269	1	373	251	-1	567	197	8.7	26	ABarappppap	18	0	0	0		0	0	0	0	0
270	1	165	190	-1	259	66	18.8	32	ABprapapaa	316	457	0	0		0	0	0	0	0
271	1	32	401	-1	406	109	7.4	24	ABprpapappa	194	0	0	0		0	0	0	0	0
272	1	308	20	-1	439	362	11.3	27	MSapapaa	233	-636	0	0		0	0	0	0	0
273	1	125	108	-1	210	377	6.7	25	ABplppppapa	217	316	0	0		0	0	0	0	0
274	1	160	311	-1	329	96	7.9	24	ABprppaappp	217	0	0	0		0	0	0	0	0
275	1	330	309	402	602	370	15.9	29	ABalapaaaa	260	633	0	0		0	0	0	0	0
276	1	460	320	-1	553	374	10.0	26	MSapaaaa	219	653	0	0		0	0	0	0	0
277	1	174	316	-1	320	163	8.4	32	MSpapppp	71	0	0	0		0	0	0	0	0
278	1	291	257	-1	539	400	9.6	26	ABalppappaa	140	0	0	0		0	0	0	0	0
279	1	216	111	-1	133	352	15.4	30	ABplappapa	289	1449	0	0		0	0	0	0	0
280	1	403	489	-1	445	420	6.2	26	ABalppapapp	215	421	0	0		0	0	0	0	0
281	1	299	64	-1	542	201	13.8	30	ABpraaapaa	307	892	0	0		0	0	0	0	0
282	1	92	28	-1	357	143	7.9	24	ABprpapappp	244	0	0	0		0	0	0	0	0
283	1	121	205	-1	165	328	3.9	24	ABplppppppa	221	-907	0	0		0	0	0	0	0
284	1	10	487	-1	442	168	23.4	30	ABarpapppp	306	536	0	0		0	0	0	0	0
285	1	448	431	469	577	209	16.5	31	ABpraapapa	71	0	0	0		0	0	0	0	0
286	1	217	472	-1	77	275	12.6	30	Caappv	295	669	0	0		0	0	0	0	0
287	1	253	443	-1	467	328	23.5	30	ABplaaaapap	277	75	0	0		0	0	0	0	0
288	1	327	34	310	402	140	19.7	29	ABprapaaap	228	113	0	0		0	0	0	0	0
289	1	302	290	-1	518	410	12.5	26	ABplpaaaaaa	250	-505	0	0		0	0	0	0	0
290	1	154	495	-1	643	287	10.9	24	ABalaaapprl	198	610	0	0		0	0	0	0	0
291	1	100	192	-1	397	376	23.2	29	Nuc147_26_416_371	293	106	0	0		0	0	0	0	0
292	1	469	484	-1	469	355	18.2	27	MSapappa	273	416	0	0		0	0	0	0	0
293	1	191	172	-1	596	426	16.4	28	ABalapaappa	58	0	0	0		0	0	0	0	0
294	1	11	236	-1	472	296	4.9	23	ABalpaaappp	223	-791	0	0		0	0	0	0	0
295	1	419	333	-1	576	258	5.0	24	ABarapaaaa	178	432	0	0		0	0	0	0	0
296	1	286	269	-1	383	298	15.3	29	MSaaappp	288	1086	0	0		0	0	0	0	0
297	1	18	294	-1	589	336	13.1	30	MSaaaaaar	117	0	0	0		0	0	0	0	0
298	1	95	88	-1	622	298	21.9	29	ABalapppaap	278	176	0	0		0	0	0	0	0
299	1	387	145	-1	564	441	13.8	26	ABalpppaaaa	260	-645	0	0		0	0	0	0	0
300	1	427	274	-1	306	319	18.6	32	Daap	323	-327	0	0		0	0	0	0	0
301	1	272	181	-1	310	369	11.5	30	MSaapppa	307	-69	0	0		0	0	0	0	0
302	1	64	137	-1	571	249	22.2	22	ABarpapaaap	146	316	0	0		0	0	0	0	0
303	1	285	39	-1	313	350	4.8	26	ABplpapppap	207	-78	0	0		0	0	0	0	0
304	1	226	445	-1	343	227	24.2	37	ABarppaapap	374	147	0	0		0	0	0	0	0
305	1	319	284	288	543	392	23.4	33	ABplaapaaa	247	-127	0	0		0	0	0	0	0
306	1	237	327	-1	589	295	12.0	25	ABaraapaaaa	213	87	0	0		0	0	0	0	0
307	1	69	215	-1	437	241	4.7	24	MSpapaaaa	238	1153	0	0		0	0	0	0	0
308	1	351	289	-1	295	272	18.9	30	MSappppp	306	-297	0	0		0	0	0	0	0
309	1	268	156	-1	564	436	18.3	29	ABalapaappp	284	291	0	0		0	0	0	0	0
310	1	281	203	-1	564	307	16.5	31	MSaaaaapa	308	166	0	0		0	0	0	0	0
311	1	336	148	-1	459	347	4.6	24	ABalpapappa	246	-289	0	0		0	0	0	0	0
312	1	464	258	-1	233	239	14.5	33	Eplaa	337	6	0	0		0	0	0	0	0
313	1	370	362	-1	282	135	7.6	26	ABprpppppap	136	0	0	0		0	0	0	0	0
314	1	230	479	-1	240	94	23.3	33	ABarpppppa	328	1011	0	0		0	0	0	0	0
315	1	85	391	-1	403	226	5.1	26	MSpapappa	-211	0	0	0		0	0	0	0	0
316	1	181	264	-1	515	131	17.8	26	ABpraappaap	247	764	0	0		0	0	0	0	0
317	1	350	89	-1	223	170	4.0	23	ABprppppppp	235	-25	0	0		0	0	0	0	0
318	1	101	373	-1	446	233	8.7	24	ABaraappppa	-117	0	0	0		0	0	0	0	0
319	1	485	267	-1	498	236	19.9	26	MSppappp	248	-299	0	0		0	0	0	0	0
320	1	344	114	-1	575	355	23.2	32	ABarpaaaaar	322	951	0	0		0	0	0	0	0
321	1	133	271	-1	423	368	17.7	26	ABalppppppa	228	0	0	0		0	0	0	0	0
322	1	1	352	-1	239	334	4.6	24	ABplpappppp	197	-219	0	0		0	0	0	0	0
323	1	415	450	-1	384	321	22.5	26	ABarppaaaa	-170	0	0	0		0	0	0	0	0
324	1	197	128	-1	240	368	6.6	24	ABplppppaap	220	648	0	0		0	0	0	0	0
325	1	151	444	-1	233	65	16.3	29	ABprapapap	175	0	0	0		0	0	0	0	0
326	1	204	492	-1	389	377	20.2	26	ABplpaappap	105	0	0	0		0	0	0	0	0
327	1	484	418	-1	599	313	24.2	30	ABpraapaaaa	249	-888	0	0		0	0	0	0	0
328	1	82	180	-1	561	307	8.7	24	ABaraaapaap	508	0	0	0		0	0	0	0	0
329	1	471	194	-1	158	172	7.9	36	Eprpp	353	294	0	0		0	0	0	0	0
330	1	436	308	-1	530	447	18.6	27	ABalpppaapd	254	0	0	0		0	0	0	0	0
331	1	352	296	-1	440	281	18.6	32	MSpaaapa	75	0	0	0		0	0	0	0	0
332	1	9	321	-1	271	390	7.1	24	ABplppaappp	160	-183	0	0		0	0	0	0	0
333	1	380	482	-1	528	426	6.2	23	ABalppapaaa	230	-269	0	0		0	0	0	0	0
334	1	416	227	-1	387	406	9.9	25	ABplpapaaap	130	0	0	0		0	0	0	0	0
335	1	206	27	-1	98	201	8.2	31	Cpppaa	-74	0	0	0		0	0	0	0	0
336	1	172	435	-1	311	281	8.9	29	Ealpa	291	396	0	0		0	0	0	0	0
337	1	102	160	-1	360	91	10.2	28	ABprppappa	264	125	0	0		0	0	0	0	0
338	1	192	10	-1	295	415	10.1	30	ABplppappa	309	0	0	0		0	0	0	0	0
339	1	421	504	-1	288	214	22.3	30	Cpaaaa	270	-624	0	0		0	0	0	0	0
340	1	333	429	-1	335	354	20.8	32	ABplapaaap	231	750	0	0		0	0	0	0	0
341	1	283	369	-1	89	250	10.0	30	Cpappv	222	0	0	0		0	0	0	0	0
342	1	97	379	-1	443	210	18.6	26	MSppppap	231	445	0	0		0	0	0	0	0
343	1	96	66	-1	382	443	9.2	25	ABplpaaaapa	369	0	0	0		0	0	0	0	0
344	1	389	423	-1	326	404	7.0	23	ABplpapappa	197	-212	0	0		0	0	0	0	0
345	1	375	442	-1	439	389	15.0	25	ABalpppppap	205	0	0	0		0	0	0	0	0
346	1	385	410	-1	381	430	12.3	24	ABplpapaapp	-95	0	0	0		0	0	0	0	0
347	1	219	351	-1	256	158	4.6	27	ABprppppppa	652	0	0	0		0	0	0	0	0
348	1	7	38	-1	362	70	16.7	30	ABprapaapp	84	0	0	0		0	0	0	0	0
349	1	116	82	-1	608	195	18.3	31	ABpraaaaap	265	170	0	0		0	0	0	0	0
350	1	487	206	-1	415	410	23.5	34	ABplaaapap	41	0	0	0		0	0	0	0	0
351	1	255	436	-1	271	360	10.5	28	MSaapppp	107	0	0	0		0	0	0	0	0
352	1	159	127	-1	457	264	6.7	25	ABarapaappp	197	1068	0	0		0	0	0	0	0
353	1	157	438	-1	248	133	8.4	30	Cppapp	264	-24	0	0		0	0	0	0	0
354	1	148	433	-1	454	141	13.5	26	ABprppaaaap	185	0	0	0		0	0	0	0	0
355	1	84	69	-1	349	286	7.3	29	MSaapapa	-209	0	0	0		0	0	0	0	0
356	1	179	40	-1	465	240	16.1	30	MSpaapaa	81	0	0	0		0	0	0	0	0
357	1	90	176	-1	432	440	14.8	25	ABplpaapppa	122	0	0	0		0	0	0	0	0
358	1	257	500	-1	454	340	20.8	27	MSapappp	240	1044	0	0		0	0	0	0	0
359	1	301	243	-1	500	391	6.0	26	ABalpapaapa	206	-587	0	0		0	0	0	0	0
360	1	168	470	-1	567	276	25.1	27	ABarpapaaaa	278	887	0	0		0	0	0	0	0
361	1	407	305	-1	629	211	15.9	27	ABalaappppp	242	-361	0	0		0	0	0	0	0
362	1	109	272	-1	526	119	15.1	25	ABprpaapap	168	0	0	0		0	0	0	0	0
363	1	74	189	-1	570	356	5.2	24	ABalpaaaaaa	133	0	0	0		0	0	0	0	0
364	1	139	44	-1	425	453	11.8	26	ABplpaaappa	47	0	0	0		0	0	0	0	0
365	1	46	110	-1	397	460	13.3	27	ABplpaaappp	316	0	0	0		0	0	0	0	0
366	1	49	100	-1	494	420	6.3	24	ABalppapapa	186	864	0	0		0	0	0	0	0
367	1	112	15	-1	182	356	5.8	24	ABplpppapaa	233	571	0	0		0	0	0	0	0
368	1	27	485	-1	447	297	4.2	26	ABalpappppa	223	418	0	0		0	0	0	0	0
369	1	303	377	-1	594	197	7.7	26	ABarapppaap	195	145	0	0		0	0	0	0	0
370	1	313	47	-1	613	229	6.3	24	ABarapppaaa	203	83	0	0		0	0	0	0	0
371	1	33	449	-1	505	405	15.5	26	ABalppppaad	303	0	0	0		0	0	0	0	0
372	1	9	395	-1	306	395	7.6	26	ABplppaappa	143	0	0	0		0	0	0	0	0
373	1	401	498	-1	550	202	21.2	33	ABpraapappp	329	57	0	0		0	0	0	0	0
374	1	252	397	-1	163	293	14.4	30	Cappap	297	-24	0	0		0	0	0	0	0
375	1	400	302	-1	472	211	22.5	31	ABarpapapp	309	201	0	0		0	0	0	0	0
376	1	337	388	-1	229	127	20.3	31	ABprappapa	292	1526	0	0		0	0	0	0	0
377	1	449	315	-1	369	177	24.3	30	ABarpppapaa	303	644	0	0		0	0	0	0	0
378	1	300	341	-1	527	431	22.3	28	ABplaapaapa	258	452	0	0		0	0	0	0	0
379	1	235	118	-1	508	244	4.8	25	ABarapapaap	121	0	0	0		0	0	0	0	0
380	1	171	207	-1	259	159	18.3	32	Dpppp	324	201	0	0		0	0	0	0	0
381	1	444	57	-1	548	311	19.3	30	MSaaaaapp	532	0	0	0		0	0	0	0	0
382	1	314	117	-1	504	322	12.9	28	ABaraapaapp	166	0	0	0		0	0	0	0	0
383	1	430	490	-1	566	297	20.4	24	ABalapppap	190	1112	0	0		0	0	0	0	0
384	1	149	496	-1	417	202	10.7	29	MSppaapp	294	-114	0	0		0	0	0	0	0
385	1	383	46	-1	604	361	5.0	26	ABalpaappaa	239	-152	0	0		0	0	0	0	0
386	1	433	383	-1	320	73	17.7	28	ABprappaaa	273	651	0	0		0	0	0	0	0
387	1	88	19	-1	455	273	16.0	26	MSpaaappa	-21	0	0	0		0	0	0	0	0
388	1	296	390	-1	474	195	18.5	25	ABprpaapaap	240	273	0	0		0	0	0	0	0
389	1	158	262	-1	433	165	4.4	25	ABprpappaap	217	753	0	0		0	0	0	0	0
390	1	19	87	-1	452	399	22.1	27	ABplaapappp	257	1081	0	0		0	0	0	0	0
391	1	360	497	-1	558	316	24.8	26	ABarpaapaaa	203	1335	0	0		0	0	0	0	0
392	1	212	465	-1	509	333	4.3	24	ABalpaaapap	0	0	0	0		0	0	0	0	0
393	1	21	90	177	402	191	21.5	31	ABprapaaaa	303	1614	0	0		0	0	0	0	0
394	1	420	318	-1	192	176	10.7	34	Eprpa	336	714	0	0		0	0	0	0	0
395	1	210	75	-1	253	193	23.2	33	Cpaaap	238	48	0	0		0	0	0	0	0
396	1	42	80	-1	348	447	11.7	25	ABplpaaaapp	224	-62	0	0		0	0	0	0	0
397	1	228	473	-1	616	228	22.1	28	ABpraapaapa	98	0	0	0		0	0	0	0	0
398	1	271	254	-1	495	322	8.3	28	ABalpaapapp	124	0	0	0		0	0	0	0	0
399	1	287	188	-1	204	306	24.5	33	ABarppappa	329	-59	0	0		0	0	0	0	0
400	1	459	45	-1	341	301	23.3	32	ABarppaaap	318	-347	0	0		0	0	0	0	0
401	1	305	195	-1	489	250	11.0	26	ABaraapppaa	254	460	0	0		0	0	0	0	0
402	1	491	460	-1	492	168	5.5	23	ABarappaapp	43	0	0	0		0	0	0	0	0
403	1	198	107	-1	134	252	18.5	36	Caapa	575	0	0	0		0	0	0	0	0
404	1	2	30	-1	468	387	17.8	25	ABalppppapp	249	-365	0	0		0	0	0	0	0
405	1	374	403	-1	407	224	19.4	31	MSpppppa	246	203	0	0		0	0	0	0	0
406	1	315	83	-1	603	381	7.4	27	ABalpaapppa	208	88	0	0		0	0	0	0	0
407	1	142	217	-1	123	296	6.0	30	Cppppp	409	0	0	0		0	0	0	0	0
408	1	455	233	-1	486	390	12.2	24	ABplpaapaaa	211	0	0	0		0	0	0	0	0
409	1	20	467	-1	193	214	7.4	32	Eplpa	72	0	0	0		0	0	0	0	0
410	1	15	283	-1	525	271	13.7	29	ABaraappapa	239	432	0	0		0	0	0	0	0
411	1	322	501	-1	544	226	8.9	22	MSppaaaa	266	0	0	0		0	0	0	0	0
412	1	87	407	-1	464	207	12.1	25	MSppapap	253	251	0	0		0	0	0	0	0
413	1	106	263	-1	532	158	6.7	25	ABarapppapp	134	0	0	0		0	0	0	0	0
414	1	164	230	-1	302	256	22.5	35	ABarppaapp	339	1413	0	0		0	0	0	0	0
415	1	316	434	-1	549	383	6.7	25	ABalpapaaaa	249	733	0	0		0	0	0	0	0
416	1	461	471	-1	510	221	11.8	25	MSppapaa	269	0	0	0		0	0	0	0	0
417	1	483	481	-1	495	421	18.0	23	ABalpppappa	173	372	0	0		0	0	0	0	0
418	1	278	187	-1	554	371	20.3	26	ABalapapapp	330	0	0	0		0	0	0	0	0
419	1	75	314	-1	469	168	4.5	26	ABprpappaaa	231	217	0	0		0	0	0	0	0
420	1	371	198	-1	603	396	18.7	31	ABalapaaapa	316	671	0	0		0	0	0	0	0
421	1	486	49	-1	396	356	16.8	28	MSapppaa	132	0	0	0		0	0	0	0	0
422	1	390	171	-1	312	156	24.3	33	ABarpppapp	332	451	0	0		0	0	0	0	0
423	1	412	417	-1	289	347	4.5	27	ABplpappppa	214	179	0	0		0	0	0	0	0
424	1	309	2	-1	448	170	18.9	25	ABprpaappap	256	377	0	0		0	0	0	0	0
425	1	273	48	-1	628	300	15.5	27	ABalapppaaa	227	-754	0	0		0	0	0	0	0
426	1	8	355	-1	432	178	12.5	28	MSpppapp	223	225	0	0		0	0	0	0	0
427	1	12	240	-1	439	140	9.9	24	ABprpapaapp	193	0	0	0		0	0	0	0	0
428	1	480	414	-1	541	348	4.6	25	ABalpaaaaap	203	395	0	0		0	0	0	0	0
429	1	137	138	-1	593	228	10.0	26	ABarappppaa	48	0	0	0		0	0	0	0	0
430	1	65	165	-1	624	356	13.3	25	ABalaaapalr	186	-372	0	0		0	0	0	0	0
431	1	355	235	-1	574	393	4.8	25	ABalpaappap	225	571	0	0		0	0	0	0	0
432	1	67	424	-1	554	274	14.6	25	ABaraappaap	218	307	0	0		0	0	0	0	0
433	1	22	7	-1	194	115	15.1	30	ABprapappp	305	-434	0	0		0	0	0	0	0
434	1	345	452	-1	529	395	14.3	24	ABalppppaav	192	-48	0	0		0	0	0	0	0
435	1	447	121	-1	315	369	6.4	25	ABplpapappp	204	1207	0	0		0	0	0	0	0
436	1	145	415	-1	493	371	4.0	24	ABalpapaaap	242	292	0	0		0	0	0	0	0
437	1	378	247	-1	97	203	13.5	34	Cpappd	311	13	0	0		0	0	0	0	0
438	1	397	336	-1	413	283	22.4	34	ABarpaapppa	325	696	0	0		0	0	0	0	0
439	1	439	486	-1	581	410	20.9	28	ABalapapppa	262	767	0	0		0	0	0	0	0
440	1	261	306	-1	154	298	4.8	27	ABplppppppp	413	0	0	0		0	0	0	0	0
441	1	73	279	-1	514	154	10.6	30	ABprpaaaaap	-553	0	0	0		0	0	0	0	0
442	1	45	41	-1	404	452	15.5	30	ABplpaapppp	284	0	0	0		0	0	0	0	0
443	1	298	276	-1	441	369	7.6	26	ABalpapapap	217	-15	0	0		0	0	0	0	0
444	1	394	323	-1	376	348	13.3	24	MSappapa	192	833	0	0		0	0	0	0	0
445	1	135	224	-1	289	322	24.1	33	ABarppapaa	329	-298	0	0		0	0	0	0	0
446	1	167	387	-1	599	256	18.9	28	ABalappppa	101	0	0	0		0	0	0	0	0
447	1	242	386	-1	503	296	4.4	24	ABalpaaappa	350	0	0	0		0	0	0	0	0
448	1	215	54	-1	358	343	17.1	31	Daaa	-136	0	0	0		0	0	0	0	0
449	1	62	185	-1	381	396	5.6	33	Nuc148_5_371_357p	323	-1038	0	0		0	0	0	0	0
450	1	388	405	-1	156	98	13.6	28	ABprappapp	245	373	0	0		0	0	0	0	0
451	1	126	8	-1	513	188	11.8	26	ABprpaaaaaap	35	0	0	0		0	0	0	0	0
452	1	446	237	-1	105	252	15.4	31	Caappd	307	922	0	0		0	0	0	0	0
453	1	440	368	-1	323	227	8.6	31	Earpa	311	288	0	0		0	0	0	0	0
454	1	294	277	-1	576	199	13.1	32	ABpraaaaaa	294	-446	0	0		0	0	0	0	0
455	1	312	364	-1	477	430	17.9	27	ABalpppappp	272	-143	0	0		0	0	0	0	0
456	1	429	359	-1	409	361	5.3	27	ABalpappapp	224	1197	0	0		0	0	0	0	0
457	1	78	281	-1	224	141	4.4	26	ABprpppapap	243	377	0	0		0	0	0	0	0
458	1	392	60	-1	623	207	8.5	25	ABalaappapp	252	90	0	0		0	0	0	0	0
459	1	386	365	-1	327	288	4.5	26	MSaapappp	246	83	0	0		0	0	0	0	0
460	1	108	166	-1	472	402	5.2	24	ABalpapaapp	209	281	0	0		0	0	0	0	0
461	1	341	340	-1	483	289	16.1	26	MSpaaaapp	115	0	0	0		0	0	0	0	0
462	1	359	428	-1	544	413	20.2	27	ABalapapppp	233	-92	0	0		0	0	0	0	0
463	1	494	78	-1	451	453	18.4	31	ABplpaapapa	687	0	0	0		0	0	0	0	0
464	1	422	219	-1	552	440	16.4	29	ABalpppaapv	268	-39	0	0		0	0	0	0	0
465	1	260	381	-1	604	328	17.6	32	MSaaaaaal	321	748	0	0		0	0	0	0	0
466	1	169	92	-1	263	247	9.9	35	Ealpp	339	795	0	0		0	0	0	0	0
467	1	195	126	-1	184	97	8.4	27	ABprappppa	261	-29	0	0		0	0	0	0	0
468	1	425	213	-1	180	126	5.7	30	ABprappppp	288	1809	0	0		0	0	0	0	0
469	1	465	99	-1	200	394	9.6	24	ABplpppaaap	206	448	0	0		0	0	0	0	0
470	1	428	52	-1	550	410	6.3	27	ABalpaapppp	213	1219	0	0		0	0	0	0	0
471	1	184	131	-1	477	159	11.9	25	ABprppaaaaa	204	-692	0	0		0	0	0	0	0
472	1	48	505	-1	518	457	15.6	29	ABalpppapav	68	0	0	0		0	0	0	0	0
473	1	441	17	-1	252	199	14.8	35	Epraa	338	-1493	0	0		0	0	0	0	0
474	1	128	339	-1	475	180	7.4	26	ABprpapaaaa	234	-16	0	0		0	0	0	0	0
475	1	186	179	-1	366	411	8.7	23	ABplpapapaa	224	-546	0	0		0	0	0	0	0
476	1	453	494	-1	453	188	13.7	22	MSpppapa	313	0	0	0		0	0	0	0	0
477	1	295	170	-1	294	436	13.0	24	ABplppapaap	233	-368	0	0		0	0	0	0	0
478	1	474	26	-1	382	370	13.0	31	MSappapp	226	70	0	0		0	0	0	0	0
479	1	188	466	-1	301	95	22.8	37	ABarppppa	375	-24	0	0		0	0	0	0	0
480	1	155	244	-1	516	124	11.0	27	ABprpaaappa	230	-332	0	0		0	0	0	0	0
481	1	452	412	-1	250	398	7.6	24	ABplpppaaaa	231	1472	0	0		0	0	0	0	0
482	1	423	295	-1	626	299	9.3	28	ABalaaaarr	217	0	0	0		0	0	0	0	0
483	1	213	427	-1	103	274	6.8	28	Cppppa	254	-270	0	0		0	0	0	0	0
484	1	463	218	-1	202	203	13.9	34	Eprap	325	-433	0	0		0	0	0	0	0
485	1	320	253	-1	532	254	4.5	24	ABarapaaapa	160	0	0	0		0	0	0	0	0
486	1	26	35	-1	479	371	6.4	24	ABalpapapaa	198	54	0	0		0	0	0	0	0
487	1	370	493	-1	297	141	8.6	26	ABprpppppaa	-181	0	0	0		0	0	0	0	0
488	1	493	-1	-1	590	168	10.9	22	Nuc154_14_617_194	291	0	0	0		0	0	0	0	0
489	1	495	94	-1	487	355	23.2	26	ABarpaaaaal	197	0	0	0		0	0	0	0	0
490	1	466	502	-1	563	247	15.1	23	MSppaaap	-101	0	0	0		0	0	0	0	0
491	1	183	503	-1	366	238	13.3	30	Nuc152_16_406_252	277	-618	0	0		0	0	0	0	0
492	1	354	332	-1	548	397	17.9	26	ABalapappa	142	0	0	0		0	0	0	0	0
493	1	227	372	-1	479	358	12.0	23	MSapaapa	-5	0	0	0		0	0	0	0	0
494	1	274	153	-1	509	152	6.2	25	ABarappapaa	131	0	0	0		0	0	0	0	0
495	1	478	116	-1	151	359	7.1	23	ABplpppaapp	189	0	0	0		0	0	0	0	0
496	1	392	13	-1	634	233	12.0	26	ABalaappapa	-4	0	0	0		0	0	0	0	0
497	1	456	499	-1	382	316	14.1	22	MSaaappa	301	0	0	0		0	0	0	0	0
498	1	457	250	-1	415	205	12.8	28	MSpppaaa	253	222	0	0		0	0	0	0	0
499	1	60	506	-1	478	187	10.9	21	MSppaapa	64	0	0	0		0	0	0	0	0
500	1	408	394	-1	559	183	19.2	22	ABpraaapppa	152	597	0	0		0	0	0	0	0
