# Supplementary material for: The AP-2 Transcription Factor APTF-2 Is Required for Neuroblast and Epidermal Morphogenesis in Caenorhabditis elegans Embryogenesis
Source: PLoS Genet. 2016 May 13;12(5):e1006048. doi: 10.1371/journal.pgen.1006048 (PMC4866721; doi:10.1371/journal.pgen.1006048)
Supplement: S6 Text — (ZIP) [file pgen.1006048.s034.zip › nuclei/t173-nuclei]

1	1	157	195	-1	563	389	15.5	31	ABalapaapa	315	124	0	0		0	0	0	0	0
2	1	424	291	-1	450	169	18.8	26	ABprpaappap	432	0	0	0		0	0	0	0	0
3	1	59	428	-1	584	225	20.0	27	ABpraapappa	107	0	0	0		0	0	0	0	0
4	1	202	257	-1	270	420	12.5	26	ABplppapapa	216	85	0	0		0	0	0	0	0
5	1	261	384	-1	421	318	16.4	28	MSaaaappp	233	298	0	0		0	0	0	0	0
6	1	87	427	-1	589	393	12.5	25	ABalaaapall	-257	0	0	0		0	0	0	0	0
7	1	433	168	-1	193	116	15.0	31	ABprapappp	304	245	0	0		0	0	0	0	0
8	1	451	402	-1	512	186	11.8	26	ABprpaaaaaap	20	0	0	0		0	0	0	0	0
9	1	65	57	-1	447	115	17.5	32	ABpraapppa	139	0	0	0		0	0	0	0	0
10	1	338	66	-1	296	411	9.9	29	ABplppappa	252	1263	0	0		0	0	0	0	0
11	1	91	19	-1	138	281	11.3	30	Capppa	170	0	0	0		0	0	0	0	0
12	1	28	47	-1	451	259	9.8	28	ABaraapppap	275	239	0	0		0	0	0	0	0
13	1	496	408	-1	637	229	12.2	27	ABalaappapa	273	-253	0	0		0	0	0	0	0
14	1	73	282	-1	373	142	11.6	32	MSpapppa	23	0	0	0		0	0	0	0	0
15	1	367	382	-1	180	356	5.7	24	ABplpppapaa	222	206	0	0		0	0	0	0	0
16	1	22	101	-1	290	64	15.2	28	ABprappaap	285	-99	0	0		0	0	0	0	0
17	1	473	317	-1	253	201	14.6	35	Epraa	350	-25	0	0		0	0	0	0	0
18	1	101	342	-1	436	346	7.2	23	ABalpapappp	202	121	0	0		0	0	0	0	0
19	1	387	312	-1	456	276	15.8	26	MSpaaappa	-17	0	0	0		0	0	0	0	0
20	1	272	454	-1	442	365	11.4	27	MSapapaa	271	466	0	0		0	0	0	0	0
21	1	155	219	-1	523	254	7.7	28	ABarapaapa	83	0	0	0		0	0	0	0	0
22	1	222	452	-1	360	329	4.6	25	MSaappaa	359	0	0	0		0	0	0	0	0
23	1	16	436	-1	132	148	19.9	34	Cpapap	568	0	0	0		0	0	0	0	0
24	1	139	268	-1	577	213	23.1	31	ABpraapaapp	279	141	0	0		0	0	0	0	0
25	1	75	10	-1	575	278	13.1	29	ABaraappaaa	270	-290	0	0		0	0	0	0	0
26	1	478	259	-1	384	371	12.5	30	MSappapp	256	380	0	0		0	0	0	0	0
27	1	335	302	-1	97	201	8.3	31	Cpppaa	316	-690	0	0		0	0	0	0	0
28	1	282	95	-1	360	142	7.8	25	ABprpapappp	221	153	0	0		0	0	0	0	0
29	1	61	261	-1	370	107	6.9	25	ABprppaappa	246	-62	0	0		0	0	0	0	0
30	1	404	465	-1	468	388	17.5	25	ABalppppapp	219	-369	0	0		0	0	0	0	0
31	1	130	145	-1	541	335	7.5	26	ABaraaaaaap	203	490	0	0		0	0	0	0	0
32	1	114	294	-1	648	287	13.6	31	ABalaaappl	-40	0	0	0		0	0	0	0	0
33	1	214	223	405	636	246	7.7	33	ABalaapaap	287	617	0	0		0	0	0	0	0
34	1	288	199	-1	384	135	20.0	26	ABprapaaapp	259	147	0	0		0	0	0	0	0
35	1	486	477	-1	479	370	6.1	24	ABalpapapaa	207	73	0	0		0	0	0	0	0
36	1	122	135	-1	202	77	8.8	24	ABprpppaapp	193	72	0	0		0	0	0	0	0
37	1	248	245	-1	340	166	5.6	26	MSpappap	260	0	0	0		0	0	0	0	0
38	1	348	117	-1	365	72	16.9	29	ABprapaapp	270	103	0	0		0	0	0	0	0
39	1	303	187	-1	315	348	4.9	26	ABplpapppap	210	236	0	0		0	0	0	0	0
40	1	356	139	-1	466	243	16.3	29	MSpaapaa	46	0	0	0		0	0	0	0	0
41	1	442	481	-1	404	451	15.2	29	ABplpaapppp	263	-665	0	0		0	0	0	0	0
42	1	26	193	-1	255	296	24.3	34	ABarppapap	276	0	0	0		0	0	0	0	0
43	1	151	330	-1	480	329	4.4	25	ABalpappaap	244	162	0	0		0	0	0	0	0
44	1	364	207	-1	426	452	11.5	27	ABplpaaappa	353	0	0	0		0	0	0	0	0
45	1	400	251	-1	341	303	23.5	30	ABarppaaap	289	-43	0	0		0	0	0	0	0
46	1	385	176	-1	606	358	5.2	26	ABalpaappaa	-127	0	0	0		0	0	0	0	0
47	1	370	383	-1	610	231	5.7	25	ABarapppaaa	328	0	0	0		0	0	0	0	0
48	1	425	25	-1	624	299	15.0	26	ABalapppaaa	228	184	0	0		0	0	0	0	0
49	1	421	271	-1	394	357	16.6	28	MSapppaa	353	0	0	0		0	0	0	0	0
50	1	232	76	-1	546	271	9.9	27	ABaraaapapa	268	101	0	0		0	0	0	0	0
51	1	18	479	-1	316	172	20.1	32	Dpppa	277	-1122	0	0		0	0	0	0	0
52	1	470	166	-1	553	406	6.2	28	ABalpaapppp	215	275	0	0		0	0	0	0	0
53	1	252	334	-1	483	423	12.3	25	ABplpaaaaap	84	0	0	0		0	0	0	0	0
54	1	448	332	-1	359	341	17.3	28	Daaa	281	-33	0	0		0	0	0	0	0
55	1	187	146	-1	602	182	11.7	30	ABalaapapp	250	416	0	0		0	0	0	0	0
56	1	208	206	-1	414	175	7.0	25	ABprpapppaa	196	0	0	0		0	0	0	0	0
57	1	381	237	-1	547	311	19.1	30	MSaaaaapp	272	531	0	0		0	0	0	0	0
58	1	44	86	-1	149	225	9.4	34	Eplpp	329	193	0	0		0	0	0	0	0
59	1	137	450	-1	499	308	23.3	29	ABarpaaapa	291	-125	0	0		0	0	0	0	0
60	1	458	52	-1	618	201	8.3	26	ABalaappapp	249	426	0	0		0	0	0	0	0
61	1	251	399	-1	571	333	10.1	26	ABalpaapaaa	19	0	0	0		0	0	0	0	0
62	1	225	210	-1	471	140	6.8	24	ABarappapap	-65	0	0	0		0	0	0	0	0
63	1	173	478	-1	360	332	22.0	27	ABplapaaaaa	219	230	0	0		0	0	0	0	0
64	1	281	87	-1	540	201	14.1	31	ABpraaapaa	291	1289	0	0		0	0	0	0	0
65	1	48	396	-1	485	323	19.3	27	MSaaaapap	260	327	0	0		0	0	0	0	0
66	1	343	128	-1	377	444	9.7	25	ABplpaaaapa	212	-293	0	0		0	0	0	0	0
67	1	197	67	-1	542	273	5.2	25	ABaraaaaapp	245	84	0	0		0	0	0	0	0
68	1	121	104	-1	398	336	5.4	30	ABalpappppp	249	-273	0	0		0	0	0	0	0
69	1	355	113	-1	349	284	7.0	29	MSaapapa	295	779	0	0		0	0	0	0	0
70	1	181	106	-1	345	407	11.5	28	ABplppaapa	-43	0	0	0		0	0	0	0	0
71	1	80	30	-1	408	242	8.4	28	MSpapaapa	86	0	0	0		0	0	0	0	0
72	1	36	114	-1	213	331	7.6	30	Capppp	298	445	0	0		0	0	0	0	0
73	1	50	102	-1	493	254	14.2	28	ABaraappapp	3	0	0	0		0	0	0	0	0
74	1	31	150	-1	485	349	8.7	23	ABalpappaaa	223	168	0	0		0	0	0	0	0
75	1	395	472	-1	254	191	23.4	34	Cpaaap	344	-338	0	0		0	0	0	0	0
76	1	13	96	-1	235	109	5.1	26	ABprpppapaa	192	522	0	0		0	0	0	0	0
77	1	144	88	-1	590	243	7.5	26	ABaraaapppa	267	710	0	0		0	0	0	0	0
78	1	463	105	-1	447	455	17.8	28	ABplpaapapa	544	0	0	0		0	0	0	0	0
79	1	136	48	-1	183	372	8.7	24	ABplpppaapa	239	164	0	0		0	0	0	0	0
80	1	396	228	-1	347	446	11.8	24	ABplpaaaapp	219	589	0	0		0	0	0	0	0
81	1	239	154	-1	415	393	4.3	26	ABplpappaa	242	-666	0	0		0	0	0	0	0
82	1	349	22	-1	603	196	18.2	30	ABpraaaaap	173	0	0	0		0	0	0	0	0
83	1	406	377	-1	607	382	7.5	27	ABalpaapppa	230	389	0	0		0	0	0	0	0
84	1	20	431	-1	389	248	20.6	32	ABarpaapppp	284	-218	0	0		0	0	0	0	0
85	1	93	140	-1	470	159	9.4	26	ABprpapaapa	259	-1231	0	0		0	0	0	0	0
86	1	146	395	-1	599	224	13.2	28	ABalaapppa	278	-182	0	0		0	0	0	0	0
87	1	390	380	-1	455	398	21.8	28	ABplaapappp	269	110	0	0		0	0	0	0	0
88	1	298	311	-1	622	300	21.2	29	ABalapppaap	254	-447	0	0		0	0	0	0	0
89	1	317	430	-1	218	168	4.2	24	ABprppppppp	198	-996	0	0		0	0	0	0	0
90	1	393	252	-1	411	185	20.5	26	ABprapaaaaa	232	-406	0	0		0	0	0	0	0
91	1	56	220	-1	412	268	4.5	26	MSpapaaap	20	0	0	0		0	0	0	0	0
92	1	466	182	-1	260	250	9.7	34	Ealpp	341	-554	0	0		0	0	0	0	0
93	1	207	141	-1	323	210	4.3	28	MSpappaa	182	0	0	0		0	0	0	0	0
94	1	489	505	-1	492	361	24.1	26	ABarpaaaaal	200	-1088	0	0		0	0	0	0	0
95	1	60	403	-1	535	177	9.3	27	ABarapppppa	270	-288	0	0		0	0	0	0	0
96	1	2	324	-1	478	176	23.3	28	ABarpapppap	280	422	0	0		0	0	0	0	0
97	1	193	426	-1	381	352	24.0	31	ABplapaaaap	258	-223	0	0		0	0	0	0	0
98	1	46	232	-1	488	203	14.5	25	ABprpaapaaa	252	371	0	0		0	0	0	0	0
99	1	469	279	-1	202	392	9.5	24	ABplpppaaap	116	0	0	0		0	0	0	0	0
100	1	366	283	-1	496	420	6.2	24	ABalppapapa	215	147	0	0		0	0	0	0	0
101	1	90	70	-1	161	338	11.7	29	ABplapppaa	188	0	0	0		0	0	0	0	0
102	1	108	191	-1	597	408	9.4	31	ABalaaaalp	249	526	0	0		0	0	0	0	0
103	1	40	370	-1	200	391	15.1	30	ABplappaap	-72	0	0	0		0	0	0	0	0
104	1	117	464	-1	503	452	11.3	26	ABalppaappa	206	492	0	0		0	0	0	0	0
105	1	12	11	-1	550	205	10.7	27	ABprpaaaaaaa	246	-271	0	0		0	0	0	0	0
106	1	67	131	-1	372	442	19.3	31	ABplaappapa	445	0	0	0		0	0	0	0	0
107	1	403	241	-1	132	252	18.8	36	Caapa	361	125	0	0		0	0	0	0	0
108	1	273	63	-1	209	375	6.6	26	ABplppppapa	217	309	0	0		0	0	0	0	0
109	1	81	371	-1	349	395	8.3	26	ABplpapapap	225	-529	0	0		0	0	0	0	0
110	1	365	111	-1	398	460	13.0	26	ABplpaaappp	15	0	0	0		0	0	0	0	0
111	1	279	326	-1	134	351	15.5	29	ABplappapa	179	0	0	0		0	0	0	0	0
112	1	29	418	-1	416	384	12.6	27	MSapapap	269	-735	0	0		0	0	0	0	0
113	1	182	41	-1	545	225	5.3	28	ABarapaaapp	67	0	0	0		0	0	0	0	0
114	1	320	303	-1	585	352	22.8	30	ABarpaaaaar	285	273	0	0		0	0	0	0	0
115	1	45	361	-1	281	199	6.9	28	Z2	276	-37	0	0		0	0	0	0	0
116	1	495	346	-1	153	360	7.2	24	ABplpppaapp	201	-1652	0	0		0	0	0	0	0
117	1	382	158	-1	504	324	13.2	27	ABaraapaapp	175	0	0	0		0	0	0	0	0
118	1	379	323	-1	502	243	5.0	25	ABarapapaap	224	-296	0	0		0	0	0	0	0
119	1	227	29	-1	449	304	11.4	26	ABaraapapap	367	0	0	0		0	0	0	0	0
120	1	195	217	-1	413	144	5.0	26	ABprpappapa	219	75	0	0		0	0	0	0	0
121	1	435	267	-1	317	369	6.3	23	ABplpapappp	236	170	0	0		0	0	0	0	0
122	1	70	458	-1	212	339	4.4	25	ABplppppapp	-110	0	0	0		0	0	0	0	0
123	1	258	258	-1	444	416	8.5	40	ABalppapppa	395	-56	0	0		0	0	0	0	0
124	1	118	387	-1	347	415	19.7	35	ABplaappapp	299	1351	0	0		0	0	0	0	0
125	1	89	194	-1	398	85	17.4	30	ABpraapppp	225	0	0	0		0	0	0	0	0
126	1	467	470	-1	184	99	8.3	27	ABprappppa	-23	0	0	0		0	0	0	0	0
127	1	352	115	-1	457	265	6.9	24	ABarapaappp	191	-167	0	0		0	0	0	0	0
128	1	324	126	-1	239	368	6.4	24	ABplppppaap	215	1582	0	0		0	0	0	0	0
129	1	205	132	-1	525	360	24.7	33	ABplaaaaaa	304	150	0	0		0	0	0	0	0
130	1	183	439	-1	475	336	16.3	27	MSaaapaap	270	264	0	0		0	0	0	0	0
131	1	471	321	-1	475	163	11.9	24	ABprppaaaaa	182	0	0	0		0	0	0	0	0
132	1	106	69	-1	577	318	6.3	25	ABaraaapaaa	191	673	0	0		0	0	0	0	0
133	1	52	73	-1	430	336	11.1	24	ABaraapappa	44	0	0	0		0	0	0	0	0
134	1	241	392	-1	514	176	21.1	31	ABpraaapppp	318	675	0	0		0	0	0	0	0
135	1	66	80	-1	424	274	7.6	25	ABaraappppp	-225	0	0	0		0	0	0	0	0
136	1	82	6	-1	594	306	9.4	27	ABaraaaapa	201	0	0	0		0	0	0	0	0
137	1	302	496	-1	568	256	21.3	27	ABarpapaaap	274	-439	0	0		0	0	0	0	0
138	1	429	244	-1	594	228	10.0	26	ABarappppaa	239	53	0	0		0	0	0	0	0
139	1	51	185	-1	552	341	12.4	27	ABalpaapaap	223	-550	0	0		0	0	0	0	0
140	1	260	98	-1	362	202	5.6	25	MSpapappp	-146	0	0	0		0	0	0	0	0
141	1	180	59	-1	419	116	18.8	28	ABprapaapa	263	-863	0	0		0	0	0	0	0
142	1	230	129	-1	473	228	4.8	26	ABarapapppa	260	-591	0	0		0	0	0	0	0
143	1	250	149	-1	328	266	13.9	35	Ealaa	351	427	0	0		0	0	0	0	0
144	1	55	224	-1	541	225	25.1	29	ABarpapaapp	250	721	0	0		0	0	0	0	0
145	1	299	2	-1	561	441	13.1	27	ABalpppaaaa	267	-312	0	0		0	0	0	0	0
146	1	98	15	-1	331	395	19.1	28	ABplapaapa	243	701	0	0		0	0	0	0	0
147	1	186	200	-1	508	215	5.2	24	ABarapapapa	210	-123	0	0		0	0	0	0	0
148	1	311	274	-1	456	347	4.3	25	ABalpapappa	227	-1373	0	0		0	0	0	0	0
149	1	192	186	-1	324	82	10.5	32	ABprppapppa	313	1348	0	0		0	0	0	0	0
150	1	238	109	-1	467	119	10.0	24	ABprpaaaapa	-8	0	0	0		0	0	0	0	0
151	1	21	225	-1	295	414	19.5	33	ABplaapppp	296	-454	0	0		0	0	0	0	0
152	1	169	467	-1	464	423	14.5	26	ABplpaapaap	235	1261	0	0		0	0	0	0	0
153	1	494	276	-1	508	155	6.0	26	ABarappapaa	228	-839	0	0		0	0	0	0	0
154	1	19	379	-1	490	128	15.7	26	ABprpaapppp	253	449	0	0		0	0	0	0	0
155	1	154	328	-1	277	288	7.0	28	Z3	281	-1	0	0		0	0	0	0	0
156	1	309	71	-1	567	436	18.2	29	ABalapaappp	249	301	0	0		0	0	0	0	0
157	1	3	353	-1	233	361	23.7	33	ABplapapaa	325	1010	0	0		0	0	0	0	0
158	1	256	179	400	533	363	21.7	27	ABplaaaaapa	219	-377	0	0		0	0	0	0	0
159	1	79	124	-1	522	281	16.3	29	MSpaaaapa	274	-393	0	0		0	0	0	0	0
160	1	337	440	-1	358	100	10.4	31	ABprppappa	213	-177	0	0		0	0	0	0	0
161	1	63	183	-1	591	355	19.4	29	ABalapapapa	279	-632	0	0		0	0	0	0	0
162	1	100	192	205	512	168	15.3	30	ABpraaapap	-25	0	0	0		0	0	0	0	0
163	1	200	21	-1	478	302	10.1	28	ABaraapapaa	228	122	0	0		0	0	0	0	0
164	1	14	366	-1	494	442	8.1	25	ABalppapaap	207	-202	0	0		0	0	0	0	0
165	1	430	441	-1	621	359	13.7	25	ABalaaapalr	229	-39	0	0		0	0	0	0	0
166	1	460	476	-1	474	400	5.5	25	ABalpapaapp	174	-17	0	0		0	0	0	0	0
167	1	102	305	-1	448	389	5.2	27	ABalpappapa	227	1292	0	0		0	0	0	0	0
168	1	42	58	-1	516	256	11.4	26	ABaraaapapp	243	762	0	0		0	0	0	0	0
169	1	88	4	-1	417	401	17.4	27	ABplpaappaa	258	559	0	0		0	0	0	0	0
170	1	477	300	-1	293	434	12.9	24	ABplppapaap	24	0	0	0		0	0	0	0	0
171	1	422	144	-1	313	158	24.2	34	ABarpppapp	348	-93	0	0		0	0	0	0	0
172	1	293	44	-1	596	423	16.5	28	ABalapaappa	74	0	0	0		0	0	0	0	0
173	1	120	215	-1	313	136	5.7	26	ABprpappppa	211	61	0	0		0	0	0	0	0
174	1	43	75	-1	144	364	11.1	28	ABplappppa	253	-368	0	0		0	0	0	0	0
175	1	218	148	-1	407	437	18.2	27	ABplaappaa	227	0	0	0		0	0	0	0	0
176	1	357	363	-1	433	449	15.0	25	ABplpaapppa	234	-197	0	0		0	0	0	0	0
177	1	393	184	-1	398	198	22.9	27	ABprapaaaap	234	864	0	0		0	0	0	0	0
178	1	103	211	-1	583	217	5.4	25	ABaraaapppp	78	0	0	0		0	0	0	0	0
179	1	475	404	-1	365	413	8.4	24	ABplpapapaa	199	443	0	0		0	0	0	0	0
180	1	328	79	-1	556	305	8.2	25	ABaraaapaap	193	0	0	0		0	0	0	0	0
181	1	301	386	-1	309	366	11.7	30	MSaapppa	232	0	0	0		0	0	0	0	0
182	1	77	60	-1	457	97	12.6	26	ABprpaaaapp	315	0	0	0		0	0	0	0	0
183	1	196	127	-1	385	316	7.6	26	MSaapaaap	235	698	0	0		0	0	0	0	0
184	1	257	94	-1	600	253	16.4	29	ABalappap	79	0	0	0		0	0	0	0	0
185	1	449	338	-1	383	400	6.2	33	Nuc148_5_371_357p	291	-95	0	0		0	0	0	0	0
186	1	234	265	-1	214	111	8.4	29	ABprapppap	262	1049	0	0		0	0	0	0	0
187	1	418	468	-1	559	371	20.4	26	ABalapapapp	237	638	0	0		0	0	0	0	0
188	1	399	8	-1	204	306	24.0	34	ABarppappa	336	211	0	0		0	0	0	0	0
189	1	363	425	-1	570	353	5.2	24	ABalpaaaaaa	125	0	0	0		0	0	0	0	0
190	1	270	355	-1	264	66	18.5	31	ABprapapaa	299	-518	0	0		0	0	0	0	0
191	1	150	298	-1	452	325	18.2	25	MSaaaappa	228	22	0	0		0	0	0	0	0
192	1	291	34	-1	399	375	23.3	29	Nuc147_26_416_371	-45	0	0	0		0	0	0	0	0
193	1	235	99	-1	619	257	11.1	25	ABalaaapprr	161	0	0	0		0	0	0	0	0
194	1	329	260	-1	153	172	7.9	35	Eprpp	347	358	0	0		0	0	0	0	0
195	1	401	173	-1	485	248	11.3	27	ABaraapppaa	126	0	0	0		0	0	0	0	0
196	1	25	116	-1	257	332	7.6	32	ABplpppppa	173	0	0	0		0	0	0	0	0
197	1	228	327	-1	313	137	17.8	32	Dppap	285	308	0	0		0	0	0	0	0
198	1	420	350	-1	600	391	19.1	29	ABalapaaapa	149	0	0	0		0	0	0	0	0
199	1	135	367	-1	191	92	18.5	30	ABarpppppp	289	1074	0	0		0	0	0	0	0
200	1	5	33	-1	255	100	6.3	26	ABprppppap	197	-184	0	0		0	0	0	0	0
201	1	255	262	-1	394	329	19.2	31	MSapppap	310	394	0	0		0	0	0	0	0
202	1	149	93	-1	465	458	13.5	29	ABplpaaapa	291	0	0	0		0	0	0	0	0
203	1	310	78	-1	565	311	16.3	30	MSaaaaapa	282	-233	0	0		0	0	0	0	0
204	1	69	306	-1	601	283	6.4	31	ABaraaappa	120	0	0	0		0	0	0	0	0
205	1	283	50	-1	160	329	4.1	25	ABplppppppa	239	-12	0	0		0	0	0	0	0
206	1	350	345	-1	417	411	23.4	34	ABplaaapap	33	0	0	0		0	0	0	0	0
207	1	380	178	-1	258	158	18.1	31	Dpppp	294	227	0	0		0	0	0	0	0
208	1	175	414	-1	357	295	18.8	31	MSappppa	275	666	0	0		0	0	0	0	0
209	1	32	18	-1	544	146	12.7	29	ABpraaaapa	-5	0	0	0		0	0	0	0	0
210	1	211	420	-1	257	74	11.2	26	ABprppapppp	241	155	0	0		0	0	0	0	0
211	1	11	376	-1	492	170	17.9	24	ABprpaappaa	220	29	0	0		0	0	0	0	0
212	1	84	164	-1	421	294	9.4	25	ABaraapappp	136	0	0	0		0	0	0	0	0
213	1	468	438	-1	177	125	5.5	29	ABprappppp	-47	0	0	0		0	0	0	0	0
214	1	166	347	-1	254	200	10.4	32	Earpp	328	595	0	0		0	0	0	0	0
215	1	307	54	-1	435	241	4.9	25	MSpapaaaa	233	995	0	0		0	0	0	0	0
216	1	97	208	-1	419	436	8.7	26	ABalppapppp	375	0	0	0		0	0	0	0	0
217	1	407	490	-1	120	299	6.2	30	Cppppp	255	411	0	0		0	0	0	0	0
218	1	484	28	-1	202	203	13.8	34	Eprap	342	786	0	0		0	0	0	0	0
219	1	464	316	-1	554	439	16.0	28	ABalpppaapv	279	551	0	0		0	0	0	0	0
220	1	199	368	-1	93	241	6.4	29	Cpppap	291	-226	0	0		0	0	0	0	0
221	1	242	503	-1	519	352	6.8	24	ABalpaaapaa	85	0	0	0		0	0	0	0	0
222	1	185	385	-1	491	270	7.2	25	ABarapaappa	261	0	0	0		0	0	0	0	0
223	1	126	297	-1	328	132	14.4	30	Cppaaa	304	845	0	0		0	0	0	0	0
224	1	445	288	-1	292	326	23.5	33	ABarppapaa	325	347	0	0		0	0	0	0	0
225	1	33	209	-1	451	256	13.2	28	MSpaapapa	142	0	0	0		0	0	0	0	0
226	1	190	325	-1	591	343	7.3	24	ABaraaaaaaa	121	0	0	0		0	0	0	0	0
227	1	334	344	-1	385	407	9.8	25	ABplpapaaap	202	-195	0	0		0	0	0	0	0
228	1	15	269	-1	209	70	13.6	28	ABprapappa	314	0	0	0		0	0	0	0	0
229	1	170	136	-1	306	81	8.5	26	ABprpppaaaa	218	-468	0	0		0	0	0	0	0
230	1	414	422	-1	299	258	22.5	33	ABarppaapp	273	167	0	0		0	0	0	0	0
231	1	263	83	-1	417	96	10.7	26	ABarappappp	237	-191	0	0		0	0	0	0	0
232	1	268	23	-1	308	359	15.7	28	Dapaa	282	78	0	0		0	0	0	0	0
233	1	408	473	-1	485	391	12.3	24	ABplpaapaaa	152	0	0	0		0	0	0	0	0
234	1	209	74	-1	322	435	13.1	26	ABplppapaaa	47	0	0	0		0	0	0	0	0
235	1	431	406	-1	576	388	4.5	25	ABalpaappap	254	-657	0	0		0	0	0	0	0
236	1	294	62	-1	470	298	5.1	23	ABalpaaappp	219	202	0	0		0	0	0	0	0
237	1	452	169	-1	107	253	15.3	33	Caappd	304	677	0	0		0	0	0	0	0
238	1	221	175	-1	492	431	20.8	28	ABplaapapa	188	-163	0	0		0	0	0	0	0
239	1	39	61	-1	265	400	18.7	30	ABplapaapp	258	-159	0	0		0	0	0	0	0
240	1	427	304	-1	443	138	9.9	25	ABprpapaapp	117	0	0	0		0	0	0	0	0
241	1	138	339	-1	495	285	18.7	31	MSpaaaaa	268	0	0	0		0	0	0	0	0
242	1	198	103	-1	397	141	8.4	23	ABprpapapap	233	-12	0	0		0	0	0	0	0
243	1	359	309	-1	502	392	6.1	26	ABalpapaapa	256	71	0	0		0	0	0	0	0
244	1	480	24	-1	517	123	11.1	26	ABprpaaappa	204	1536	0	0		0	0	0	0	0
245	1	148	56	-1	503	160	8.5	28	ABarapppppp	248	94	0	0		0	0	0	0	0
246	1	237	125	-1	498	415	9.9	26	ABalppappap	247	30	0	0		0	0	0	0	0
247	1	437	227	-1	99	204	13.6	34	Cpappd	337	364	0	0		0	0	0	0	0
248	1	259	341	-1	594	309	19.8	29	ABarpaaaap	264	-154	0	0		0	0	0	0	0
249	1	131	68	-1	410	327	8.7	25	MSaapaaaa	334	0	0	0		0	0	0	0	0
250	1	498	253	-1	415	207	12.7	29	MSpppaaa	221	190	0	0		0	0	0	0	0
251	1	269	84	-1	568	201	8.7	25	ABarappppap	304	0	0	0		0	0	0	0	0
252	1	125	174	-1	350	209	15.5	27	Nuc152_16_399_208	257	1508	0	0		0	0	0	0	0
253	1	485	498	-1	526	252	3.9	23	ABarapaaapa	166	1101	0	0		0	0	0	0	0
254	1	398	453	-1	492	324	8.1	28	ABalpaapapp	-1	0	0	0		0	0	0	0	0
255	1	226	413	-1	467	378	24.5	28	ABplaaaaapp	248	186	0	0		0	0	0	0	0
256	1	99	53	-1	405	261	11.7	27	MSpaapapp	262	84	0	0		0	0	0	0	0
257	1	278	221	-1	542	402	9.9	26	ABalppappaa	131	0	0	0		0	0	0	0	0
258	1	312	231	-1	232	237	14.5	32	Eplaa	314	-114	0	0		0	0	0	0	0
259	1	176	238	-1	410	160	22.9	30	ABarpppaaa	268	-839	0	0		0	0	0	0	0
260	1	41	177	-1	453	322	7.2	28	ABalpapppa	177	0	0	0		0	0	0	0	0
261	1	160	64	-1	477	226	8.4	32	ABarapappa	119	0	0	0		0	0	0	0	0
262	1	389	181	-1	433	169	4.5	24	ABprpappaap	220	119	0	0		0	0	0	0	0
263	1	413	107	-1	532	158	6.6	25	ABarapppapp	216	1395	0	0		0	0	0	0	0
264	1	316	234	-1	516	132	17.7	26	ABpraappaap	140	0	0	0		0	0	0	0	0
265	1	201	92	-1	562	397	13.3	29	ABalapaaapp	289	-1036	0	0		0	0	0	0	0
266	1	165	314	-1	215	384	20.1	31	ABplapappa	-84	0	0	0		0	0	0	0	0
267	1	319	500	-1	498	244	20.0	27	MSppappp	266	10	0	0		0	0	0	0	0
268	1	74	167	-1	548	140	18.1	26	ABpraappaaa	261	1311	0	0		0	0	0	0	0
269	1	296	7	-1	382	298	15.4	28	MSaaappp	278	436	0	0		0	0	0	0	0
270	1	194	91	-1	210	315	13.1	29	Capapa	295	329	0	0		0	0	0	0	0
271	1	321	32	-1	420	369	17.8	26	ABalppppppa	251	284	0	0		0	0	0	0	0
272	1	362	172	-1	526	121	15.0	24	ABprpaapap	212	-121	0	0		0	0	0	0	0
273	1	219	163	-1	362	238	6.3	29	MSpapapa	436	0	0	0		0	0	0	0	0
274	1	300	486	-1	308	317	18.7	32	Daap	323	-767	0	0		0	0	0	0	0
275	1	163	247	-1	561	439	9.0	24	Nuc150_13_550_424	222	27	0	0		0	0	0	0	0
276	1	443	343	-1	441	368	7.6	26	ABalpapapap	-22	0	0	0		0	0	0	0	0
277	1	454	46	-1	574	209	12.7	26	ABpraaaaaa	197	1003	0	0		0	0	0	0	0
278	1	188	255	-1	271	125	5.0	27	ABprpappppp	118	0	0	0		0	0	0	0	0
279	1	441	401	-1	526	147	9.8	24	ABprpaaaaap	191	-17	0	0		0	0	0	0	0
280	1	62	213	-1	174	351	15.6	31	ABplapappp	151	0	0	0		0	0	0	0	0
281	1	457	372	-1	219	141	4.6	27	ABprpppapap	36	0	0	0		0	0	0	0	0
282	1	49	352	-1	385	301	10.4	27	MSaapaapa	414	0	0	0		0	0	0	0	0
283	1	410	394	-1	526	275	13.4	27	ABaraappapa	-208	0	0	0		0	0	0	0	0
284	1	305	374	-1	525	399	23.0	27	ABplaapaaap	-121	0	0	0		0	0	0	0	0
285	1	64	388	-1	220	313	17.3	32	Cappaa	322	-188	0	0		0	0	0	0	0
286	1	159	466	-1	510	148	13.2	26	ABprpaapppa	225	-485	0	0		0	0	0	0	0
287	1	35	230	-1	640	330	12.4	27	ABalaaapar	198	0	0	0		0	0	0	0	0
288	1	305	14	-1	567	376	23.6	28	ABplaapaaaa	241	-427	0	0		0	0	0	0	0
289	1	308	197	-1	295	272	19.3	31	MSappppp	295	640	0	0		0	0	0	0	0
290	1	289	248	-1	521	410	13.1	27	ABplpaaaaaa	277	2013	0	0		0	0	0	0	0
291	1	134	190	-1	392	407	15.0	25	ABplppaaaaa	413	0	0	0		0	0	0	0	0
292	1	6	437	-1	569	418	10.3	24	ABalppaaapa	225	0	0	0		0	0	0	0	0
293	1	23	507	-1	637	242	14.8	27	ABalaappppa	353	0	0	0		0	0	0	0	0
294	1	297	171	-1	591	334	12.9	30	MSaaaaaar	277	752	0	0		0	0	0	0	0
295	1	482	85	365	626	294	9.4	28	ABalaaaarr	184	-371	0	0		0	0	0	0	0
296	1	331	119	-1	437	283	18.4	32	MSpaaapa	294	317	0	0		0	0	0	0	0
297	1	217	419	-1	146	328	18.9	32	ABarppappp	307	119	0	0		0	0	0	0	0
298	1	233	198	-1	160	327	8.8	29	ABplapppap	294	340	0	0		0	0	0	0	0
299	1	229	160	-1	551	306	12.4	23	ABaraapaaap	320	0	0	0		0	0	0	0	0
300	1	110	246	-1	462	181	15.6	29	MSppppaa	-127	0	0	0		0	0	0	0	0
301	1	115	442	-1	515	177	23.7	37	ABarpappap	371	661	0	0		0	0	0	0	0
302	1	375	273	-1	472	210	22.5	30	ABarpapapp	231	-12	0	0		0	0	0	0	0
303	1	143	349	-1	495	407	24.5	30	ABplaapaapp	274	57	0	0		0	0	0	0	0
304	1	27	161	-1	631	261	21.2	27	Nuc121_20_611_255p	268	493	0	0		0	0	0	0	0
305	1	361	301	-1	627	217	16.1	27	ABalaappppp	307	0	0	0		0	0	0	0	0
306	1	440	469	-1	153	295	5.0	25	ABplppppppp	104	0	0	0		0	0	0	0	0
307	1	245	37	-1	229	404	13.1	25	ABplppapapp	201	74	0	0		0	0	0	0	0
308	1	330	416	-1	534	446	18.6	27	ABalpppaapd	274	378	0	0		0	0	0	0	0
309	1	275	137	-1	592	366	15.5	27	ABalapaaaaa	268	282	0	0		0	0	0	0	0
310	1	288	201	-1	423	151	19.9	25	ABprapaaapa	207	134	0	0		0	0	0	0	0
311	1	274	318	-1	335	101	7.5	25	ABprppaappp	247	425	0	0		0	0	0	0	0
312	1	30	313	-1	374	240	9.5	27	MSpapaapp	273	424	0	0		0	0	0	0	0
313	1	246	307	-1	282	261	13.1	35	Ealap	353	77	0	0		0	0	0	0	0
314	1	419	189	-1	469	167	4.6	26	ABprpappaaa	261	197	0	0		0	0	0	0	0
315	1	377	356	-1	364	178	24.2	30	ABarpppapaa	301	625	0	0		0	0	0	0	0
316	1	277	293	-1	316	166	7.5	34	MSpapppp	269	-590	0	0		0	0	0	0	0
317	1	109	264	-1	358	332	11.8	28	MSappaaa	252	60	0	0		0	0	0	0	0
318	1	394	447	-1	193	178	10.4	34	Eprpa	340	1953	0	0		0	0	0	0	0
319	1	94	97	-1	393	86	11.8	26	ABprppapaaa	237	-1086	0	0		0	0	0	0	0
320	1	276	475	-1	554	374	10.0	28	MSapaaaa	219	370	0	0		0	0	0	0	0
321	1	332	315	-1	273	384	6.6	24	ABplppaappp	191	446	0	0		0	0	0	0	0
322	1	132	89	-1	193	284	7.3	29	Capapp	280	-934	0	0		0	0	0	0	0
323	1	444	354	-1	377	349	13.1	23	MSappapa	191	215	0	0		0	0	0	0	0
324	1	231	462	-1	637	268	17.7	28	Nuc121_20_611_255a	46	0	0	0		0	0	0	0	0
325	1	179	284	-1	365	410	14.5	29	ABplppaaaap	793	0	0	0		0	0	0	0	0
326	1	254	410	-1	524	280	23.7	30	ABarpaapaap	296	748	0	0		0	0	0	0	0
327	1	306	501	-1	582	291	11.5	27	ABaraapaaaa	237	400	0	0		0	0	0	0	0
328	1	37	448	-1	359	72	12.9	25	ABprppapaap	196	0	0	0		0	0	0	0	0
329	1	104	398	-1	356	105	22.6	33	ABarpppaap	333	-242	0	0		0	0	0	0	0
330	1	253	3	-1	382	158	5.6	26	ABprpapppap	191	0	0	0		0	0	0	0	0
331	1	141	16	-1	449	453	9.8	26	ABalppaappp	254	0	0	0		0	0	0	0	0
332	1	492	212	-1	554	392	18.3	26	ABalapappa	252	464	0	0		0	0	0	0	0
333	1	295	292	-1	576	256	4.9	23	ABarapaaaa	165	0	0	0		0	0	0	0	0
334	1	240	240	-1	249	388	15.9	30	ABplappaaa	303	-171	0	0		0	0	0	0	0
335	1	204	254	-1	483	134	12.1	26	ABprpaaappp	208	118	0	0		0	0	0	0	0
336	1	438	429	-1	416	286	22.1	27	ABarpaapppa	232	88	0	0		0	0	0	0	0
337	1	58	134	-1	273	81	8.9	25	ABprpppaaap	256	-64	0	0		0	0	0	0	0
338	1	249	13	-1	327	76	13.5	31	ABprppapap	282	-428	0	0		0	0	0	0	0
339	1	474	331	-1	475	174	7.5	26	ABprpapaaaa	259	454	0	0		0	0	0	0	0
340	1	461	433	-1	484	293	15.9	26	MSpaaaapp	428	0	0	0		0	0	0	0	0
341	1	378	459	-1	529	431	22.3	28	ABplaapaapa	89	0	0	0		0	0	0	0	0
342	1	197	108	-1	575	283	6.8	26	ABaraaaaapa	174	418	0	0		0	0	0	0	0
343	1	210	461	-1	263	335	14.5	30	Capaaa	297	-1135	0	0		0	0	0	0	0
344	1	113	226	-1	337	214	19.0	29	MSpppppp	180	0	0	0		0	0	0	0	0
345	1	168	451	-1	240	396	10.3	30	ABplppappp	392	0	0	0		0	0	0	0	0
346	1	147	421	-1	264	332	18.5	32	Dapap	315	851	0	0		0	0	0	0	0
347	1	262	100	-1	523	454	14.0	30	ABalpppaaap	272	85	0	0		0	0	0	0	0
348	1	24	417	-1	517	234	17.9	26	MSppappa	186	-19	0	0		0	0	0	0	0
349	1	171	5	-1	320	113	5.0	25	ABprppppaaa	251	-496	0	0		0	0	0	0	0
350	1	206	499	-1	461	465	16.4	26	ABplpaapapp	224	61	0	0		0	0	0	0	0
351	1	347	373	-1	253	159	4.7	27	ABprppppppa	240	74	0	0		0	0	0	0	0
352	1	322	329	-1	237	332	4.5	24	ABplpappppp	214	412	0	0		0	0	0	0	0
353	1	161	155	-1	588	186	15.4	28	ABpraaaappa	230	-186	0	0		0	0	0	0	0
354	1	116	411	-1	466	383	14.7	26	ABalpppppaa	252	-23	0	0		0	0	0	0	0
355	1	426	446	-1	433	181	12.1	27	MSpppapp	237	0	0	0		0	0	0	0	0
356	1	76	322	-1	170	127	22.6	33	Cpaapp	330	431	0	0		0	0	0	0	0
357	1	95	118	-1	440	102	8.9	25	ABarappappa	211	-319	0	0		0	0	0	0	0
358	1	215	203	-1	418	133	12.1	30	ABprppaapa	248	743	0	0		0	0	0	0	0
359	1	456	463	-1	409	363	5.6	26	ABalpappapp	255	0	0	0		0	0	0	0	0
360	1	8	397	-1	404	314	12.9	26	MSaaapapp	-485	0	0	0		0	0	0	0	0
361	1	119	81	-1	260	126	13.2	31	Cppapa	-218	0	0	0		0	0	0	0	0
362	1	313	378	-1	266	133	7.3	26	ABprpppppap	180	-172	0	0		0	0	0	0	0
363	1	145	38	-1	516	361	4.0	23	ABalpaaaapp	211	-420	0	0		0	0	0	0	0
364	1	455	1	-1	451	433	20.0	27	ABalpppappp	254	150	0	0		0	0	0	0	0
365	1	459	196	-1	328	282	4.6	25	MSaapappp	104	0	0	0		0	0	0	0	0
366	1	112	487	-1	526	194	6.9	26	ABarappaaap	185	0	0	0		0	0	0	0	0
367	1	83	51	-1	187	354	22.8	32	ABplapapapa	320	123	0	0		0	0	0	0	0
368	1	453	443	-1	324	224	9.1	31	Earpa	301	-21	0	0		0	0	0	0	0
369	1	341	335	-1	90	248	10.1	31	Cpappv	308	-485	0	0		0	0	0	0	0
370	1	53	340	-1	621	392	11.1	30	ABalaaaala	519	0	0	0		0	0	0	0	0
371	1	167	277	-1	185	325	4.9	25	ABplpppapap	399	0	0	0		0	0	0	0	0
372	1	493	204	-1	481	362	12.7	22	MSapaapa	176	1582	0	0		0	0	0	0	0
373	1	318	35	-1	446	229	8.8	24	ABaraappppa	118	0	0	0		0	0	0	0	0
374	1	129	110	-1	379	292	5.3	26	MSaapappa	155	0	0	0		0	0	0	0	0
375	1	54	391	-1	437	157	7.3	23	ABprpapaaap	226	125	0	0		0	0	0	0	0
376	1	267	26	-1	368	180	18.9	33	Dpap	326	57	0	0		0	0	0	0	0
377	1	369	362	-1	592	199	7.4	27	ABarapppaap	208	1400	0	0		0	0	0	0	0
378	1	172	156	-1	552	164	16.1	26	ABpraaaappp	218	384	0	0		0	0	0	0	0
379	1	342	165	-1	445	212	18.5	27	MSppppap	210	171	0	0		0	0	0	0	0
380	1	153	36	-1	424	421	11.6	26	ABplpapaapa	103	0	0	0		0	0	0	0	0
381	1	465	82	-1	608	328	17.5	33	MSaaaaaal	297	590	0	0		0	0	0	0	0
382	1	247	202	-1	532	198	17.3	31	ABpraaappa	301	1068	0	0		0	0	0	0	0
383	1	386	272	-1	326	73	17.4	28	ABprappaaa	277	224	0	0		0	0	0	0	0
384	1	244	287	-1	292	100	6.6	24	ABprppppaap	242	-795	0	0		0	0	0	0	0
385	1	177	474	-1	433	401	7.2	22	ABplpapaaaa	174	685	0	0		0	0	0	0	0
386	1	447	333	-1	496	296	4.5	23	ABalpaaappa	225	238	0	0		0	0	0	0	0
387	1	446	471	-1	597	255	18.9	29	ABalappppa	279	-1152	0	0		0	0	0	0	0
388	1	376	120	-1	230	124	20.3	30	ABprappapa	295	-908	0	0		0	0	0	0	0
389	1	174	299	-1	530	314	11.3	24	ABaraapaapa	212	233	0	0		0	0	0	0	0
390	1	388	143	-1	474	195	19.2	25	ABprpaapaap	9	0	0	0		0	0	0	0	0
391	1	315	296	-1	400	225	4.8	26	MSpapappa	-189	0	0	0		0	0	0	0	0
392	1	123	72	-1	259	370	5.6	24	ABplppppaaa	194	431	0	0		0	0	0	0	0
393	1	57	319	-1	297	129	11.7	30	Cppaap	122	0	0	0		0	0	0	0	0
394	1	500	390	-1	553	186	19.7	29	ABpraaapppa	249	-204	0	0		0	0	0	0	0
395	1	372	337	-1	312	395	7.3	25	ABplppaappa	88	0	0	0		0	0	0	0	0
396	1	111	357	-1	352	278	9.8	28	MSaapaapp	284	637	0	0		0	0	0	0	0
397	1	374	482	-1	163	294	14.3	31	Cappap	-29	0	0	0		0	0	0	0	0
398	1	142	444	-1	187	174	24.1	34	Cpaapa	343	496	0	0		0	0	0	0	0
399	1	156	359	-1	432	204	4.6	29	ABarapapppp	239	0	0	0		0	0	0	0	0
400	1	72	239	-1	416	193	16.4	30	Dpaa	290	1375	0	0		0	0	0	0	0
401	1	271	266	-1	403	115	7.4	24	ABprpapappa	-119	0	0	0		0	0	0	0	0
402	1	275	280	-1	606	386	17.2	25	ABalapaaaap	246	916	0	0		0	0	0	0	0
403	1	405	49	-1	408	222	19.2	29	MSpppppa	264	-112	0	0		0	0	0	0	0
404	1	265	216	-1	363	137	4.4	27	ABprpappapp	222	41	0	0		0	0	0	0	0
405	1	450	281	-1	154	98	14.1	28	ABprappapp	269	58	0	0		0	0	0	0	0
406	1	158	242	-1	446	332	14.7	28	MSaaapapa	227	57	0	0		0	0	0	0	0
407	1	412	389	-1	459	205	12.2	26	MSppapap	242	1559	0	0		0	0	0	0	0
408	1	85	263	-1	562	197	5.2	24	ABarappaaaa	198	88	0	0		0	0	0	0	0
409	1	236	20	-1	481	196	5.1	25	ABarapapapp	198	-1598	0	0		0	0	0	0	0
410	1	346	233	-1	381	430	12.2	25	ABplpapaapp	201	532	0	0		0	0	0	0	0
411	1	124	55	-1	621	361	10.9	25	ABalaaaarla	217	348	0	0		0	0	0	0	0
412	1	481	65	-1	250	399	7.5	25	ABplpppaaaa	266	0	0	0		0	0	0	0	0
413	1	7	152	-1	102	313	14.6	29	ABplappapp	312	0	0	0		0	0	0	0	0
414	1	428	358	-1	540	345	4.7	25	ABalpaaaaap	396	0	0	0		0	0	0	0	0
415	1	436	295	-1	496	373	4.2	24	ABalpapaaap	215	239	0	0		0	0	0	0	0
416	1	128	369	-1	517	397	17.5	28	ABalppppapa	266	-46	0	0		0	0	0	0	0
417	1	423	151	-1	289	343	4.3	27	ABplpappppa	250	189	0	0		0	0	0	0	0
418	1	327	457	-1	602	312	24.0	28	ABpraapaaaa	264	-270	0	0		0	0	0	0	0
419	1	216	153	-1	421	412	20.5	32	ABalppppppp	302	-408	0	0		0	0	0	0	0
420	1	4	275	-1	437	128	7.4	24	ABprpapapaa	215	-991	0	0		0	0	0	0	0
421	1	92	123	-1	178	280	17.7	30	Dappp	309	-186	0	0		0	0	0	0	0
422	1	212	90	-1	150	244	23.0	41	Caaap	396	1187	0	0		0	0	0	0	0
423	1	344	147	-1	331	402	6.8	23	ABplpapappa	188	110	0	0		0	0	0	0	0
424	1	432	45	-1	553	277	14.3	25	ABaraappaap	34	0	0	0		0	0	0	0	0
425	1	17	243	-1	531	346	16.3	29	MSaaapaaa	258	853	0	0		0	0	0	0	0
426	1	189	449	-1	521	337	9.3	30	ABalpaapapa	271	413	0	0		0	0	0	0	0
427	1	483	43	-1	105	274	7.0	29	Cppppa	251	1602	0	0		0	0	0	0	0
428	1	462	455	-1	546	411	20.3	26	ABalapapppp	253	539	0	0		0	0	0	0	0
429	1	340	485	504	334	357	20.8	32	ABplapaaap	122	0	0	0		0	0	0	0	0
430	1	47	409	-1	463	261	22.6	32	ABarpaapap	317	-221	0	0		0	0	0	0	0
431	1	285	214	-1	581	224	15.4	25	ABpraapapaa	203	1256	0	0		0	0	0	0	0
432	1	107	157	-1	411	260	15.4	29	MSpaaappp	289	502	0	0		0	0	0	0	0
433	1	354	256	-1	454	144	13.5	26	ABprppaaaap	19	0	0	0		0	0	0	0	0
434	1	415	435	-1	553	383	6.7	27	ABalpapaaaa	203	26	0	0		0	0	0	0	0
435	1	336	159	-1	312	283	8.9	30	Ealpa	301	-525	0	0		0	0	0	0	0
436	1	351	278	-1	271	357	10.6	29	MSaapppp	283	-707	0	0		0	0	0	0	0
437	1	203	460	-1	435	330	24.0	32	ABplaaaapp	317	328	0	0		0	0	0	0	0
438	1	353	286	-1	244	132	8.5	32	Cppapp	324	-367	0	0		0	0	0	0	0
439	1	191	484	-1	577	176	7.2	25	ABarapppapa	235	56	0	0		0	0	0	0	0
440	1	127	412	-1	297	213	11.5	31	Earap	209	416	0	0		0	0	0	0	0
441	1	38	12	-1	349	375	5.0	26	ABplpapppaa	403	0	0	0		0	0	0	0	0
442	1	345	31	-1	439	392	15.2	25	ABalpppppap	-105	0	0	0		0	0	0	0	0
443	1	287	249	-1	469	329	24.0	31	ABplaaaapap	285	-498	0	0		0	0	0	0	0
444	1	325	310	-1	234	65	16.4	30	ABprapapap	290	-612	0	0		0	0	0	0	0
445	1	304	77	-1	338	233	23.3	35	ABarppaapap	343	833	0	0		0	0	0	0	0
446	1	71	432	-1	497	460	16.3	26	ABalpppapad	73	0	0	0		0	0	0	0	0
447	1	1	290	-1	315	343	8.1	27	MSappaap	277	-815	0	0		0	0	0	0	0
448	1	9	229	-1	242	82	8.9	25	ABprpppaapa	194	-450	0	0		0	0	0	0	0
449	1	371	493	-1	506	408	15.2	26	ABalppppaad	230	-140	0	0		0	0	0	0	0
450	1	323	336	-1	386	318	22.4	27	ABarppaaaa	232	471	0	0		0	0	0	0	0
451	1	184	112	-1	526	443	9.9	26	ABalppaaapp	226	846	0	0		0	0	0	0	0
452	1	434	495	-1	530	396	14.1	22	ABalppppaav	202	852	0	0		0	0	0	0	0
453	1	124	407	-1	609	326	8.7	25	ABalaaaarlp	349	0	0	0		0	0	0	0	0
454	1	264	456	-1	228	343	11.8	31	Capaap	-119	0	0	0		0	0	0	0	0
455	1	162	488	-1	255	282	19.7	29	Dappa	-286	0	0	0		0	0	0	0	0
456	1	10	381	-1	207	97	12.4	32	ABprapppaa	274	-33	0	0		0	0	0	0	0
457	1	34	236	-1	479	134	19.6	31	ABpraappap	266	125	0	0		0	0	0	0	0
458	1	140	222	-1	598	260	24.1	29	ABpraapaaap	277	1294	0	0		0	0	0	0	0
459	1	213	218	-1	530	337	19.6	27	MSaaaapaa	192	0	0	0		0	0	0	0	0
460	1	402	506	-1	489	169	5.5	22	ABarappaapp	130	0	0	0		0	0	0	0	0
461	1	223	188	-1	116	178	16.5	33	Cpapaa	323	859	0	0		0	0	0	0	0
462	1	105	138	-1	553	366	4.0	23	ABalpaaaapa	81	0	0	0		0	0	0	0	0
463	1	178	170	-1	213	222	22.5	36	Caaaa	364	465	0	0		0	0	0	0	0
464	1	164	39	-1	529	187	4.4	26	ABarappaapa	364	0	0	0		0	0	0	0	0
465	1	392	489	-1	510	331	4.1	24	ABalpaaapap	211	113	0	0		0	0	0	0	0
466	1	479	480	-1	304	93	22.9	37	ABarppppa	369	203	0	0		0	0	0	0	0
467	1	409	180	-1	190	213	7.5	33	Eplpa	311	1161	0	0		0	0	0	0	0
468	1	78	40	-1	316	312	5.5	25	MSaappap	322	0	0	0		0	0	0	0	0
469	1	285	348	-1	570	203	18.4	25	ABpraapapap	244	648	0	0		0	0	0	0	0
470	1	360	360	-1	571	276	24.9	30	ABarpapaaaa	100	0	0	0		0	0	0	0	0
471	1	416	502	-1	510	221	12.0	24	MSppapaa	145	-45	0	0		0	0	0	0	0
472	1	286	121	-1	78	275	12.6	30	Caappv	10	0	0	0		0	0	0	0	0
473	1	397	122	-1	613	228	22.0	29	ABpraapaapa	241	1016	0	0		0	0	0	0	0
474	1	224	250	-1	351	351	9.0	29	MSapaapp	282	731	0	0		0	0	0	0	0
475	1	152	27	-1	493	389	20.1	28	ABplaapappa	275	983	0	0		0	0	0	0	0
476	1	243	235	-1	515	278	4.6	24	ABarapapaaa	-14	0	0	0		0	0	0	0	0
477	1	133	142	-1	367	167	14.3	28	MSpppaap	209	-338	0	0		0	0	0	0	0
478	1	86	133	-1	203	231	10.4	35	Eplap	348	-334	0	0		0	0	0	0	0
479	1	314	491	-1	243	90	23.3	33	ABarpppppa	323	505	0	0		0	0	0	0	0
480	1	266	375	-1	370	135	15.6	28	Dppaa	260	-509	0	0		0	0	0	0	0
481	1	417	508	-1	487	422	17.3	23	ABalpppappa	180	0	0	0		0	0	0	0	0
482	1	333	445	-1	530	422	6.4	24	ABalppapaaa	57	0	0	0		0	0	0	0	0
483	1	220	492	-1	509	372	14.1	27	MSapaaap	234	-26	0	0		0	0	0	0	0
484	1	292	483	-1	467	358	18.8	28	MSapappa	36	0	0	0		0	0	0	0	0
485	1	368	308	-1	445	295	4.1	26	ABalpappppa	265	1502	0	0		0	0	0	0	0
486	1	439	364	-1	581	412	20.9	27	ABalapapppa	276	1245	0	0		0	0	0	0	0
487	1	284	162	-1	440	168	23.5	30	ABarpapppp	291	322	0	0		0	0	0	0	0
488	1	96	423	-1	126	325	8.5	29	ABplappppp	269	98	0	0		0	0	0	0	0
489	1	280	130	-1	447	419	6.1	25	ABalppapapp	463	0	0	0		0	0	0	0	0
490	1	383	509	-1	572	296	20.5	24	ABalapppap	322	0	0	0		0	0	0	0	0
491	1	68	289	-1	386	377	8.9	24	Nuc148_5_371_357a	186	-678	0	0		0	0	0	0	0
492	1	326	285	-1	386	379	20.0	26	ABplpaappap	258	82	0	0		0	0	0	0	0
493	1	487	9	-1	305	142	8.8	25	ABprpppppaa	185	136	0	0		0	0	0	0	0
494	1	476	320	-1	449	191	13.9	21	MSpppapa	161	869	0	0		0	0	0	0	0
495	1	290	270	-1	648	283	11.0	25	ABalaaapprl	244	274	0	0		0	0	0	0	0
496	1	384	497	-1	409	194	9.8	27	MSppaapp	205	-691	0	0		0	0	0	0	0
497	1	391	415	-1	566	317	24.5	26	ABarpaapaaa	-112	0	0	0		0	0	0	0	0
498	1	373	17	-1	546	202	22.2	27	ABpraapappp	-380	0	0	0		0	0	0	0	0
499	1	497	494	-1	382	319	14.1	22	MSaaappa	-8	0	0	0		0	0	0	0	0
500	1	358	434	-1	462	343	20.4	30	MSapappp	385	0	0	0		0	0	0	0	0
501	1	411	42	-1	546	231	8.7	24	MSppaaaa	254	0	0	0		0	0	0	0	0
502	1	490	510	-1	558	248	14.9	23	MSppaaap	-76	0	0	0		0	0	0	0	0
503	1	491	351	-1	365	240	13.4	29	Nuc152_16_406_252	291	-426	0	0		0	0	0	0	0
504	1	339	393	-1	289	212	22.4	32	Cpaaaa	320	-579	0	0		0	0	0	0	0
505	1	472	424	-1	518	460	16.0	26	ABalpppapav	375	0	0	0		0	0	0	0	0
506	1	499	-1	-1	473	191	10.8	21	MSppaapa	64	0	0	0		0	0	0	0	0
