# Supplementary material for: The AP-2 Transcription Factor APTF-2 Is Required for Neuroblast and Epidermal Morphogenesis in Caenorhabditis elegans Embryogenesis
Source: PLoS Genet. 2016 May 13;12(5):e1006048. doi: 10.1371/journal.pgen.1006048 (PMC4866721; doi:10.1371/journal.pgen.1006048)
Supplement: S6 Text — (ZIP) [file pgen.1006048.s034.zip › nuclei/t174-nuclei]

1	1	364	96	-1	448	431	20.2	27	ABalpppappp	469	0	0	0		0	0	0	0	0
2	1	145	225	-1	563	443	12.8	26	ABalpppaaaa	24	0	0	0		0	0	0	0	0
3	1	330	412	-1	385	158	5.7	26	ABprpapppap	195	0	0	0		0	0	0	0	0
4	1	169	212	-1	415	398	17.4	26	ABplpaappaa	258	0	0	0		0	0	0	0	0
5	1	349	423	-1	321	112	5.4	26	ABprppppaaa	235	1734	0	0		0	0	0	0	0
6	1	136	207	-1	591	310	9.3	28	ABaraaaapa	245	515	0	0		0	0	0	0	0
7	1	269	400	-1	380	297	15.3	29	MSaaappp	132	0	0	0		0	0	0	0	0
8	1	188	85	-1	203	308	23.6	33	ABarppappa	319	345	0	0		0	0	0	0	0
9	1	493	393	-1	312	141	9.3	25	ABprpppppaa	244	125	0	0		0	0	0	0	0
10	1	25	86	-1	574	280	12.5	29	ABaraappaaa	240	0	0	0		0	0	0	0	0
11	1	105	429	-1	549	207	10.7	26	ABprpaaaaaaa	268	707	0	0		0	0	0	0	0
12	1	441	285	-1	340	375	5.0	25	ABplpapppaa	215	330	0	0		0	0	0	0	0
13	1	338	512	-1	329	81	13.6	30	ABprppapap	301	454	0	0		0	0	0	0	0
14	1	288	182	-1	572	377	23.6	28	ABplaapaaaa	250	215	0	0		0	0	0	0	0
15	1	146	341	-1	332	394	18.7	27	ABplapaapa	225	-135	0	0		0	0	0	0	0
16	1	331	160	-1	442	451	9.9	25	ABalppaappp	243	257	0	0		0	0	0	0	0
17	1	498	305	-1	551	203	21.6	29	ABpraapappp	266	-627	0	0		0	0	0	0	0
18	1	209	234	-1	546	150	12.5	29	ABpraaaapa	-68	0	0	0		0	0	0	0	0
19	1	11	165	-1	135	280	11.4	30	Capppa	302	266	0	0		0	0	0	0	0
20	1	409	267	-1	478	197	5.3	26	ABarapapapp	607	0	0	0		0	0	0	0	0
21	1	163	100	-1	475	304	10.3	29	ABaraapapaa	240	432	0	0		0	0	0	0	0
22	1	82	127	-1	605	199	18.1	28	ABpraaaaap	171	0	0	0		0	0	0	0	0
23	1	232	122	-1	307	357	16.0	28	Dapaa	282	-7	0	0		0	0	0	0	0
24	1	244	195	-1	517	125	11.1	26	ABprpaaappa	242	0	0	0		0	0	0	0	0
25	1	48	6	-1	623	301	15.2	27	ABalapppaaa	234	-761	0	0		0	0	0	0	0
26	1	376	281	-1	369	181	18.8	32	Dpap	317	-240	0	0		0	0	0	0	0
27	1	475	421	-1	496	392	19.8	28	ABplaapappa	253	383	0	0		0	0	0	0	0
28	1	218	107	-1	201	204	13.7	33	Eprap	323	390	0	0		0	0	0	0	0
29	1	119	455	-1	445	304	11.7	27	ABaraapapap	76	0	0	0		0	0	0	0	0
30	1	71	70	-1	408	239	8.7	27	MSpapaapa	95	0	0	0		0	0	0	0	0
31	1	442	163	-1	440	393	15.5	25	ABalpppppap	258	403	0	0		0	0	0	0	0
32	1	271	15	-1	420	370	18.0	26	ABalppppppa	259	-49	0	0		0	0	0	0	0
33	1	200	30	-1	257	99	6.2	27	ABprppppap	196	-178	0	0		0	0	0	0	0
34	1	192	74	-1	398	379	23.0	30	Nuc147_26_416_371	278	-422	0	0		0	0	0	0	0
35	1	373	91	-1	445	228	9.3	24	ABaraappppa	99	0	0	0		0	0	0	0	0
36	1	380	26	-1	421	417	11.5	26	ABplpapaapa	209	1364	0	0		0	0	0	0	0
37	1	307	389	-1	227	409	12.9	25	ABplppapapp	238	410	0	0		0	0	0	0	0
38	1	363	284	-1	513	360	4.0	22	ABalpaaaapp	229	249	0	0		0	0	0	0	0
39	1	464	138	-1	528	188	4.2	25	ABarappaapa	213	-267	0	0		0	0	0	0	0
40	1	468	413	-1	318	312	5.5	26	MSaappap	216	1163	0	0		0	0	0	0	0
41	1	113	378	-1	540	228	5.1	26	ABarapaaapp	388	0	0	0		0	0	0	0	0
42	1	501	483	-1	547	234	9.0	27	MSppaaaa	275	0	0	0		0	0	0	0	0
43	1	427	214	-1	103	274	7.1	30	Cppppa	47	0	0	0		0	0	0	0	0
44	1	172	426	-1	599	423	16.8	27	ABalapaappa	237	75	0	0		0	0	0	0	0
45	1	424	271	-1	551	276	14.0	24	ABaraappaap	207	221	0	0		0	0	0	0	0
46	1	277	42	-1	569	206	12.5	30	ABpraaaaaa	253	145	0	0		0	0	0	0	0
47	1	12	343	-1	446	260	10.2	28	ABaraapppap	363	0	0	0		0	0	0	0	0
48	1	79	228	-1	181	369	8.7	24	ABplpppaapa	208	-749	0	0		0	0	0	0	0
49	1	403	457	-1	409	228	19.4	27	MSpppppa	277	-147	0	0		0	0	0	0	0
50	1	205	297	-1	155	327	4.2	24	ABplppppppa	220	-605	0	0		0	0	0	0	0
51	1	367	84	-1	186	357	22.5	31	ABplapapapa	306	-154	0	0		0	0	0	0	0
52	1	60	315	-1	613	208	7.7	26	ABalaappapp	212	32	0	0		0	0	0	0	0
53	1	256	53	-1	402	259	11.8	28	MSpaapapp	104	0	0	0		0	0	0	0	0
54	1	215	131	-1	434	238	5.1	24	MSpapaaaa	-284	0	0	0		0	0	0	0	0
55	1	411	90	-1	618	367	10.6	27	ABalaaaarla	27	0	0	0		0	0	0	0	0
56	1	245	350	-1	502	161	8.2	25	ABarapppppp	66	0	0	0		0	0	0	0	0
57	1	9	245	-1	451	116	17.5	32	ABpraapppa	297	118	0	0		0	0	0	0	0
58	1	168	213	-1	515	259	11.2	27	ABaraaapapp	399	0	0	0		0	0	0	0	0
59	1	141	451	-1	421	120	18.8	30	ABprapaapa	215	84	0	0		0	0	0	0	0
60	1	182	411	-1	454	105	12.6	25	ABprpaaaapp	227	125	0	0		0	0	0	0	0
61	1	239	309	-1	265	404	18.4	31	ABplapaapp	281	-145	0	0		0	0	0	0	0
62	1	236	375	-1	470	300	5.8	23	ABalpaaappp	195	-1248	0	0		0	0	0	0	0
63	1	108	235	-1	208	376	6.6	26	ABplppppapa	-5	0	0	0		0	0	0	0	0
64	1	261	156	-1	475	227	8.4	32	ABarapappa	108	0	0	0		0	0	0	0	0
65	1	412	463	-1	249	396	7.4	26	ABplpppaaaa	229	-41	0	0		0	0	0	0	0
66	1	10	13	-1	297	407	10.3	30	ABplppappa	299	0	0	0		0	0	0	0	0
67	1	67	92	-1	540	275	4.6	24	ABaraaaaapp	208	783	0	0		0	0	0	0	0
68	1	249	68	-1	405	330	9.0	25	MSaapaaaa	-1	0	0	0		0	0	0	0	0
69	1	132	118	-1	578	321	5.8	25	ABaraaapaaa	206	359	0	0		0	0	0	0	0
70	1	101	292	-1	161	342	12.1	30	ABplapppaa	233	0	0	0		0	0	0	0	0
71	1	156	153	-1	567	436	18.2	28	ABalapaappp	277	-148	0	0		0	0	0	0	0
72	1	392	347	-1	259	368	5.5	24	ABplppppaaa	216	386	0	0		0	0	0	0	0
73	1	133	275	-1	427	337	11.3	25	ABaraapappa	109	0	0	0		0	0	0	0	0
74	1	234	211	-1	319	434	12.8	26	ABplppapaaa	239	38	0	0		0	0	0	0	0
75	1	174	31	-1	150	369	11.0	29	ABplappppa	233	263	0	0		0	0	0	0	0
76	1	50	248	-1	545	271	9.7	27	ABaraaapapa	120	0	0	0		0	0	0	0	0
77	1	445	50	-1	337	240	22.5	31	ABarppaapap	233	219	0	0		0	0	0	0	0
78	1	203	246	-1	561	315	15.9	29	MSaaaaapa	286	21	0	0		0	0	0	0	0
79	1	180	428	-1	554	306	8.0	25	ABaraaapaap	147	0	0	0		0	0	0	0	0
80	1	135	65	-1	426	272	7.6	25	ABaraappppp	82	0	0	0		0	0	0	0	0
81	1	361	87	-1	260	129	13.5	31	Cppapa	302	73	0	0		0	0	0	0	0
82	1	381	80	-1	603	332	17.5	33	MSaaaaaal	148	0	0	0		0	0	0	0	0
83	1	231	221	-1	415	95	11.3	26	ABarappappp	124	0	0	0		0	0	0	0	0
84	1	251	43	-1	567	201	8.6	25	ABarappppap	-41	0	0	0		0	0	0	0	0
85	1	295	409	-1	626	281	9.6	26	ABalaaaarra	160	904	0	0		0	0	0	0	0
86	1	58	102	-1	147	226	9.4	33	Eplpp	335	-263	0	0		0	0	0	0	0
87	1	64	124	-1	540	202	14.4	31	ABpraaapaa	30	0	0	0		0	0	0	0	0
88	1	77	178	-1	591	248	7.4	26	ABaraaapppa	248	235	0	0		0	0	0	0	0
89	1	322	151	-1	191	289	7.5	30	Capapp	301	1668	0	0		0	0	0	0	0
90	1	422	362	-1	152	238	23.2	41	Caaap	409	182	0	0		0	0	0	0	0
91	1	270	435	-1	208	318	13.1	29	Capapa	281	318	0	0		0	0	0	0	0
92	1	265	499	-1	562	402	13.4	28	ABalapaaapp	208	0	0	0		0	0	0	0	0
93	1	202	218	-1	461	458	13.4	29	ABplpaaapa	279	-733	0	0		0	0	0	0	0
94	1	184	352	-1	599	255	16.5	29	ABalappap	297	885	0	0		0	0	0	0	0
95	1	28	261	-1	365	144	7.9	24	ABprpapappp	454	0	0	0		0	0	0	0	0
96	1	76	19	-1	236	107	5.3	25	ABprpppapaa	188	522	0	0		0	0	0	0	0
97	1	319	129	-1	391	88	11.8	26	ABprppapaaa	210	-780	0	0		0	0	0	0	0
98	1	140	316	-1	361	206	5.6	24	MSpapappp	210	-203	0	0		0	0	0	0	0
99	1	193	78	-1	621	255	11.2	25	ABalaaapprr	76	0	0	0		0	0	0	0	0
100	1	347	484	-1	523	453	13.1	29	ABalpppaaap	290	693	0	0		0	0	0	0	0
101	1	16	210	-1	291	66	15.1	28	ABprappaap	274	-62	0	0		0	0	0	0	0
102	1	73	478	-1	494	254	14.2	28	ABaraappapp	164	0	0	0		0	0	0	0	0
103	1	242	172	-1	397	141	8.4	24	ABprpapapap	209	-255	0	0		0	0	0	0	0
104	1	68	382	-1	400	332	5.4	30	ABalpappppp	336	0	0	0		0	0	0	0	0
105	1	78	513	-1	450	456	17.4	32	ABplpaapapa	295	232	0	0		0	0	0	0	0
106	1	70	205	-1	347	407	11.6	28	ABplppaapa	142	0	0	0		0	0	0	0	0
107	1	263	256	-1	534	160	6.6	24	ABarapppapp	232	-731	0	0		0	0	0	0	0
108	1	342	49	-1	572	286	6.7	24	ABaraaaaapa	102	0	0	0		0	0	0	0	0
109	1	150	29	-1	466	118	10.2	24	ABprpaaaapa	202	-629	0	0		0	0	0	0	0
110	1	374	425	-1	375	292	5.3	25	MSaapappa	251	-479	0	0		0	0	0	0	0
111	1	110	141	-1	398	460	13.4	26	ABplpaaappp	20	0	0	0		0	0	0	0	0
112	1	451	237	-1	524	449	10.0	25	ABalppaaapp	236	-675	0	0		0	0	0	0	0
113	1	69	474	-1	349	290	7.4	29	MSaapapa	-36	0	0	0		0	0	0	0	0
114	1	72	295	-1	212	330	7.7	29	Capppp	258	451	0	0		0	0	0	0	0
115	1	127	321	-1	456	266	7.2	24	ABarapaappp	194	145	0	0		0	0	0	0	0
116	1	196	307	-1	258	333	7.8	32	ABplpppppa	320	210	0	0		0	0	0	0	0
117	1	38	250	-1	366	75	16.7	29	ABprapaapp	-135	0	0	0		0	0	0	0	0
118	1	357	266	-1	435	100	8.9	25	ABarappappa	255	307	0	0		0	0	0	0	0
119	1	296	51	-1	438	282	18.4	30	MSpaaapa	298	208	0	0		0	0	0	0	0
120	1	388	41	-1	228	125	20.4	30	ABprappapa	283	-197	0	0		0	0	0	0	0
121	1	472	373	-1	80	277	12.6	30	Caappv	289	-260	0	0		0	0	0	0	0
122	1	473	294	-1	614	231	21.7	28	ABpraapaapa	35	0	0	0		0	0	0	0	0
123	1	421	439	-1	174	277	18.2	30	Dappp	303	213	0	0		0	0	0	0	0
124	1	159	299	-1	524	285	16.0	28	MSpaaaapa	277	125	0	0		0	0	0	0	0
125	1	246	345	-1	495	416	9.6	26	ABalppappap	239	24	0	0		0	0	0	0	0
126	1	128	32	-1	235	366	5.9	23	ABplppppaap	199	-485	0	0		0	0	0	0	0
127	1	183	461	-1	383	315	7.6	25	MSaapaaap	220	1358	0	0		0	0	0	0	0
128	1	66	329	-1	372	443	9.8	26	ABplpaaaapa	107	0	0	0		0	0	0	0	0
129	1	142	132	-1	470	229	4.6	26	ABarapapppa	239	-287	0	0		0	0	0	0	0
130	1	489	57	-1	442	420	6.4	26	ABalppapapp	254	71	0	0		0	0	0	0	0
131	1	106	1	-1	370	443	19.2	30	ABplaappapa	84	0	0	0		0	0	0	0	0
132	1	129	196	-1	528	365	24.6	33	ABplaaaaaa	335	-116	0	0		0	0	0	0	0
133	1	478	310	-1	202	235	10.2	35	Eplap	350	133	0	0		0	0	0	0	0
134	1	337	16	-1	277	85	8.8	25	ABprpppaaap	226	639	0	0		0	0	0	0	0
135	1	36	188	-1	204	78	8.8	23	ABprpppaapp	47	0	0	0		0	0	0	0	0
136	1	229	265	-1	305	78	8.6	25	ABprpppaaaa	206	478	0	0		0	0	0	0	0
137	1	309	145	-1	589	368	15.4	27	ABalapaaaaa	369	0	0	0		0	0	0	0	0
138	1	462	419	-1	549	368	4.1	24	ABalpaaaapa	200	461	0	0		0	0	0	0	0
139	1	40	133	-1	464	246	16.1	28	MSpaapaa	26	0	0	0		0	0	0	0	0
140	1	85	190	-1	473	155	9.5	26	ABprpapaapa	234	145	0	0		0	0	0	0	0
141	1	93	54	-1	323	215	4.3	28	MSpappaa	251	521	0	0		0	0	0	0	0
142	1	477	135	-1	364	169	15.0	27	MSpppaap	227	1267	0	0		0	0	0	0	0
143	1	390	418	-1	476	197	19.5	26	ABprpaapaap	195	-939	0	0		0	0	0	0	0
144	1	171	239	-1	310	156	23.7	32	ABarpppapp	325	1059	0	0		0	0	0	0	0
145	1	31	306	-1	538	340	7.7	25	ABaraaaaaap	209	-226	0	0		0	0	0	0	0
146	1	55	147	-1	603	188	11.5	30	ABalaapapp	212	729	0	0		0	0	0	0	0
147	1	423	325	-1	328	409	7.2	25	ABplpapappa	186	747	0	0		0	0	0	0	0
148	1	175	192	-1	407	440	18.0	27	ABplaappaa	250	0	0	0		0	0	0	0	0
149	1	143	143	-1	327	267	13.9	35	Ealaa	350	581	0	0		0	0	0	0	0
150	1	74	187	-1	486	348	8.7	23	ABalpappaaa	197	165	0	0		0	0	0	0	0
151	1	417	282	-1	287	341	4.2	27	ABplpappppa	270	697	0	0		0	0	0	0	0
152	1	413	346	-1	104	317	14.7	29	ABplappapp	-51	0	0	0		0	0	0	0	0
153	1	419	60	-1	418	411	20.6	31	ABalppppppp	313	20	0	0		0	0	0	0	0
154	1	81	67	-1	416	392	4.4	26	ABplpappaa	227	-1235	0	0		0	0	0	0	0
155	1	353	203	-1	588	192	15.3	27	ABpraaaappa	-199	0	0	0		0	0	0	0	0
156	1	378	467	-1	556	168	15.9	26	ABpraaaappp	219	-551	0	0		0	0	0	0	0
157	1	432	340	-1	409	261	15.5	29	MSpaaappp	283	354	0	0		0	0	0	0	0
158	1	117	113	-1	503	324	13.3	27	ABaraapaapp	267	8	0	0		0	0	0	0	0
159	1	435	219	-1	310	288	8.9	30	Ealpa	299	1144	0	0		0	0	0	0	0
160	1	299	472	-1	551	307	12.2	23	ABaraapaaap	269	0	0	0		0	0	0	0	0
161	1	304	115	-1	630	269	21.1	27	Nuc121_20_611_255p	243	1081	0	0		0	0	0	0	0
162	1	487	300	-1	439	171	23.5	30	ABarpapppp	279	568	0	0		0	0	0	0	0
163	1	273	4	-1	362	243	6.4	28	MSpapapa	114	0	0	0		0	0	0	0	0
164	1	212	123	-1	421	296	9.3	25	ABaraapappp	218	0	0	0		0	0	0	0	0
165	1	379	142	-1	444	214	18.6	28	MSppppap	271	-1033	0	0		0	0	0	0	0
166	1	52	401	-1	548	406	6.2	28	ABalpaapppp	317	0	0	0		0	0	0	0	0
167	1	268	388	-1	550	140	17.7	25	ABpraappaaa	210	-59	0	0		0	0	0	0	0
168	1	7	46	-1	194	117	14.9	31	ABprapappp	216	0	0	0		0	0	0	0	0
169	1	237	488	-1	107	256	15.4	31	Caappd	317	293	0	0		0	0	0	0	0
170	1	463	464	-1	217	224	22.4	36	Caaaa	361	-408	0	0		0	0	0	0	0
171	1	294	146	-1	590	337	12.8	30	MSaaaaaar	-199	0	0	0		0	0	0	0	0
172	1	272	201	-1	529	122	15.0	24	ABprpaapap	219	0	0	0		0	0	0	0	0
173	1	195	55	-1	483	246	11.3	27	ABaraapppaa	167	0	0	0		0	0	0	0	0
174	1	252	88	-1	350	209	15.6	27	Nuc152_16_399_208	263	-57	0	0		0	0	0	0	0
175	1	238	333	-1	494	434	20.9	26	ABplaapapa	135	0	0	0		0	0	0	0	0
176	1	46	356	-1	602	356	4.9	25	ABalpaappaa	-115	0	0	0		0	0	0	0	0
177	1	260	9	-1	451	322	7.4	30	ABalpapppa	95	0	0	0		0	0	0	0	0
178	1	207	48	-1	257	158	18.4	30	Dpppp	307	220	0	0		0	0	0	0	0
179	1	158	75	-1	539	372	22.2	24	ABplaaaaapaa	229	0	0	0		0	0	0	0	0
180	1	467	335	-1	187	217	7.5	33	Eplpa	333	-247	0	0		0	0	0	0	0
181	1	262	269	-1	436	172	4.5	25	ABprpappaap	116	0	0	0		0	0	0	0	0
182	1	92	194	-1	258	254	9.5	33	Ealpp	337	411	0	0		0	0	0	0	0
183	1	161	364	-1	594	362	19.2	28	ABalapapapa	281	-416	0	0		0	0	0	0	0
184	1	177	5	-1	395	197	23.4	29	ABprapaaaap	294	-50	0	0		0	0	0	0	0
185	1	139	105	-1	552	343	12.2	27	ABalpaapaap	268	383	0	0		0	0	0	0	0
186	1	149	206	-1	327	83	10.4	31	ABprppapppa	316	-20	0	0		0	0	0	0	0
187	1	39	251	-1	311	354	5.1	26	ABplpapppap	231	-529	0	0		0	0	0	0	0
188	1	461	334	-1	117	181	16.5	32	Cpapaa	320	202	0	0		0	0	0	0	0
189	1	314	18	-1	473	166	4.6	26	ABprpappaaa	251	242	0	0		0	0	0	0	0
190	1	291	23	-1	392	407	15.4	29	ABplppaaaaa	-224	0	0	0		0	0	0	0	0
191	1	102	89	-1	595	406	8.6	32	ABalaaaalp	290	257	0	0		0	0	0	0	0
192	1	162	164	-1	516	149	14.0	25	ABpraaapapp	166	0	0	0		0	0	0	0	0
193	1	42	236	-1	255	298	23.7	33	ABarppapap	331	666	0	0		0	0	0	0	0
194	1	125	420	-1	401	86	17.4	30	ABpraapppp	183	0	0	0		0	0	0	0	0
195	1	1	230	-1	563	395	15.7	31	ABalapaapa	142	0	0	0		0	0	0	0	0
196	1	365	355	-1	331	285	4.4	25	MSaapappp	199	724	0	0		0	0	0	0	0
197	1	289	150	-1	297	273	19.3	30	MSappppp	279	-596	0	0		0	0	0	0	0
198	1	298	76	-1	157	326	9.1	29	ABplapppap	287	-126	0	0		0	0	0	0	0
199	1	34	432	-1	382	133	20.2	27	ABprapaaapp	271	38	0	0		0	0	0	0	0
200	1	147	3	-1	505	213	5.3	23	ABarapapapa	227	41	0	0		0	0	0	0	0
201	1	310	220	-1	427	157	19.9	24	ABprapaaapa	192	-179	0	0		0	0	0	0	0
202	1	382	215	-1	537	197	17.4	31	ABpraaappa	317	-688	0	0		0	0	0	0	0
203	1	358	415	-1	419	129	12.1	29	ABprppaapa	213	102	0	0		0	0	0	0	0
204	1	372	370	-1	485	367	13.1	22	MSapaapa	175	327	0	0		0	0	0	0	0
205	1	162	229	-1	514	174	15.7	28	ABpraaapapa	513	0	0	0		0	0	0	0	0
206	1	56	56	-1	416	174	7.2	25	ABprpapppaa	198	508	0	0		0	0	0	0	0
207	1	44	130	-1	420	451	11.4	27	ABplpaaappa	271	891	0	0		0	0	0	0	0
208	1	216	342	-1	414	437	8.7	26	ABalppapppp	261	483	0	0		0	0	0	0	0
209	1	225	193	-1	452	258	13.2	27	MSpaapapa	209	0	0	0		0	0	0	0	0
210	1	62	394	-1	474	139	7.0	24	ABarappapap	-22	0	0	0		0	0	0	0	0
211	1	178	174	-1	577	221	5.5	25	ABaraaapppp	84	0	0	0		0	0	0	0	0
212	1	332	11	-1	555	388	18.4	28	ABalapappa	112	0	0	0		0	0	0	0	0
213	1	280	176	-1	173	351	15.6	31	ABplapappp	309	683	0	0		0	0	0	0	0
214	1	431	139	-1	580	228	15.4	26	ABpraapapaa	212	642	0	0		0	0	0	0	0
215	1	173	197	-1	315	138	5.6	26	ABprpappppa	204	30	0	0		0	0	0	0	0
216	1	404	106	-1	366	140	4.4	26	ABprpappapp	346	0	0	0		0	0	0	0	0
217	1	120	12	-1	418	145	4.9	25	ABprpappapa	224	-248	0	0		0	0	0	0	0
218	1	459	231	-1	533	339	19.6	28	MSaaaapaa	253	1008	0	0		0	0	0	0	0
219	1	21	101	247	523	256	7.4	27	ABarapaapa	85	0	0	0		0	0	0	0	0
220	1	91	10	-1	411	269	4.6	26	MSpapaaap	237	-1506	0	0		0	0	0	0	0
221	1	257	241	-1	540	405	9.7	25	ABalppappaa	224	-199	0	0		0	0	0	0	0
222	1	458	226	-1	604	262	24.1	29	ABpraapaaap	-215	0	0	0		0	0	0	0	0
223	1	33	327	-1	634	239	7.4	28	ABalaapaapp	280	288	0	0		0	0	0	0	0
224	1	144	460	-1	544	228	24.4	29	ABarpapaapp	-190	0	0	0		0	0	0	0	0
225	1	151	69	-1	294	414	19.6	32	ABplaapppp	274	-461	0	0		0	0	0	0	0
226	1	344	496	-1	334	214	18.5	28	MSpppppp	258	-1079	0	0		0	0	0	0	0
227	1	247	406	-1	99	210	14.0	33	Cpappd	311	766	0	0		0	0	0	0	0
228	1	80	114	-1	343	443	11.3	25	ABplpaaaapp	254	0	0	0		0	0	0	0	0
229	1	448	62	-1	243	82	8.8	25	ABprpppaapa	218	-2019	0	0		0	0	0	0	0
230	1	287	59	-1	634	332	12.1	28	ABalaaapar	315	0	0	0		0	0	0	0	0
231	1	258	444	-1	233	240	14.4	33	Eplaa	332	259	0	0		0	0	0	0	0
232	1	98	175	-1	492	203	14.4	25	ABprpaapaaa	202	584	0	0		0	0	0	0	0
233	1	410	83	-1	382	430	12.2	25	ABplpapaapp	231	-1029	0	0		0	0	0	0	0
234	1	264	209	-1	517	136	17.7	26	ABpraappaap	241	-1125	0	0		0	0	0	0	0
235	1	476	323	-1	511	281	4.5	24	ABarapapaaa	-141	0	0	0		0	0	0	0	0
236	1	457	434	-1	483	135	19.7	31	ABpraappap	287	-503	0	0		0	0	0	0	0
237	1	57	258	-1	549	313	19.3	30	MSaaaaapp	274	-88	0	0		0	0	0	0	0
238	1	259	374	-1	406	164	22.9	28	ABarpppaaa	253	411	0	0		0	0	0	0	0
239	1	400	98	-1	419	194	16.5	30	Dpaa	303	-1225	0	0		0	0	0	0	0
240	1	334	357	-1	247	388	15.7	29	ABplappaaa	287	-1065	0	0		0	0	0	0	0
241	1	107	328	-1	130	254	19.5	36	Caapa	349	-191	0	0		0	0	0	0	0
242	1	406	440	-1	442	334	15.1	27	MSaaapapa	268	-294	0	0		0	0	0	0	0
243	1	425	227	-1	529	345	16.1	28	MSaaapaaa	219	0	0	0		0	0	0	0	0
244	1	138	422	-1	593	232	9.6	27	ABarappppaa	382	0	0	0		0	0	0	0	0
245	1	37	20	-1	344	169	5.2	26	MSpappap	235	576	0	0		0	0	0	0	0
246	1	300	263	-1	463	182	15.7	29	MSppppaa	15	0	0	0		0	0	0	0	0
247	1	275	344	-1	557	442	9.0	24	Nuc150_13_550_424	207	650	0	0		0	0	0	0	0
248	1	290	293	-1	521	414	12.6	28	ABplpaaaaaa	65	0	0	0		0	0	0	0	0
249	1	443	286	-1	470	330	24.1	33	ABplaaaapap	326	-516	0	0		0	0	0	0	0
250	1	474	476	-1	348	348	8.6	28	MSapaapp	264	451	0	0		0	0	0	0	0
251	1	45	442	-1	343	303	23.4	31	ABarppaaap	306	971	0	0		0	0	0	0	0
252	1	90	224	-1	412	191	20.3	26	ABprapaaaaa	203	-1024	0	0		0	0	0	0	0
253	1	250	365	-1	417	206	13.2	29	MSpppaaa	220	184	0	0		0	0	0	0	0
254	1	335	405	-1	486	137	12.0	25	ABprpaaappp	133	0	0	0		0	0	0	0	0
255	1	278	360	-1	276	124	5.5	26	ABprpappppp	231	-868	0	0		0	0	0	0	0
256	1	433	386	-1	456	144	13.5	26	ABprppaaaap	224	1197	0	0		0	0	0	0	0
257	1	4	242	-1	265	421	12.1	26	ABplppapapa	234	401	0	0		0	0	0	0	0
258	1	123	34	-1	448	419	9.2	32	ABalppapppa	256	105	0	0		0	0	0	0	0
259	1	26	485	-1	384	369	12.4	28	MSappapp	288	-53	0	0		0	0	0	0	0
260	1	194	28	-1	152	173	7.7	34	Eprpp	345	68	0	0		0	0	0	0	0
261	1	29	180	-1	370	111	6.9	25	ABprppaappa	-264	0	0	0		0	0	0	0	0
262	1	201	436	-1	397	330	19.2	30	MSapppap	309	567	0	0		0	0	0	0	0
263	1	408	336	-1	559	201	5.0	24	ABarappaaaa	203	1350	0	0		0	0	0	0	0
264	1	317	128	-1	356	333	11.9	30	MSappaaa	235	-873	0	0		0	0	0	0	0
265	1	186	77	-1	214	110	8.4	29	ABprapppap	242	737	0	0		0	0	0	0	0
266	1	401	452	-1	402	115	7.6	24	ABprpapappa	230	371	0	0		0	0	0	0	0
267	1	121	244	-1	311	378	6.4	24	ABplpapappp	211	-187	0	0		0	0	0	0	0
268	1	24	278	-1	580	215	22.7	30	ABpraapaapp	112	0	0	0		0	0	0	0	0
269	1	228	387	-1	212	70	13.7	29	ABprapappa	296	-256	0	0		0	0	0	0	0
270	1	495	492	-1	650	284	11.3	28	ABalaaapprl	250	-53	0	0		0	0	0	0	0
271	1	49	403	-1	394	360	16.5	28	MSapppaa	63	0	0	0		0	0	0	0	0
272	1	383	93	-1	327	72	17.4	27	ABprappaaa	260	580	0	0		0	0	0	0	0
273	1	302	198	-1	473	211	23.3	31	ABarpapapp	309	577	0	0		0	0	0	0	0
274	1	148	183	-1	451	343	4.2	25	ABalpapappa	254	517	0	0		0	0	0	0	0
275	1	420	410	-1	439	127	7.4	25	ABprpapapaa	138	0	0	0		0	0	0	0	0
276	1	153	159	-1	510	158	5.7	25	ABarappapaa	-210	0	0	0		0	0	0	0	0
277	1	371	276	-1	183	323	4.8	25	ABplpppapap	222	-1179	0	0		0	0	0	0	0
278	1	436	407	-1	272	358	10.7	29	MSaapppp	191	0	0	0		0	0	0	0	0
279	1	99	81	-1	206	391	9.3	23	ABplpppaaap	365	0	0	0		0	0	0	0	0
280	1	402	497	-1	612	389	15.9	26	ABalapaaaap	260	-157	0	0		0	0	0	0	0
281	1	405	443	-1	154	103	14.2	28	ABprappapp	54	0	0	0		0	0	0	0	0
282	1	14	204	-1	373	143	11.9	32	MSpapppa	-7	0	0	0		0	0	0	0	0
283	1	100	493	-1	488	424	6.2	25	ABalppapapa	198	-381	0	0		0	0	0	0	0
284	1	325	7	-1	366	411	14.6	29	ABplppaaaap	259	-451	0	0		0	0	0	0	0
285	1	492	99	-1	388	382	19.8	25	ABplpaappap	85	0	0	0		0	0	0	0	0
286	1	438	189	-1	248	132	8.6	31	Cppapp	406	0	0	0		0	0	0	0	0
287	1	384	97	-1	293	101	6.5	24	ABprppppaap	162	0	0	0		0	0	0	0	0
288	1	224	337	-1	293	327	23.8	32	ABarppapaa	328	-94	0	0		0	0	0	0	0
289	1	491	249	-1	382	375	8.8	23	Nuc148_5_371_357a	222	-35	0	0		0	0	0	0	0
290	1	447	322	-1	305	348	8.1	28	MSappaap	247	-925	0	0		0	0	0	0	0
291	1	2	480	-1	453	174	19.1	24	ABprpaappap	233	-465	0	0		0	0	0	0	0
292	1	333	120	482	570	258	5.1	24	ABarapaaaa	233	-1313	0	0		0	0	0	0	0
293	1	316	116	-1	312	166	6.7	33	MSpapppp	24	0	0	0		0	0	0	0	0
294	1	32	353	-1	645	289	13.6	33	ABalaaappl	316	-208	0	0		0	0	0	0	0
295	1	415	27	-1	492	376	4.2	24	ABalpapaaap	196	908	0	0		0	0	0	0	0
296	1	391	417	-1	400	228	4.9	27	MSpapappa	235	444	0	0		0	0	0	0	0
297	1	223	274	-1	329	133	14.5	30	Cppaaa	268	656	0	0		0	0	0	0	0
298	1	191	109	-1	453	324	18.4	25	MSaaaappa	345	0	0	0		0	0	0	0	0
299	1	389	368	-1	532	313	11.4	25	ABaraapaapa	-81	0	0	0		0	0	0	0	0
300	1	170	264	-1	290	433	12.8	24	ABplppapaap	224	919	0	0		0	0	0	0	0
301	1	305	358	-1	626	217	15.8	28	ABalaappppp	276	34	0	0		0	0	0	0	0
302	1	27	270	-1	96	202	8.5	31	Cpppaa	310	1069	0	0		0	0	0	0	0
303	1	114	371	-1	588	352	22.6	28	ABarpaaaaar	281	139	0	0		0	0	0	0	0
304	1	240	47	-1	444	142	9.8	25	ABprpapaapp	239	469	0	0		0	0	0	0	0
305	1	167	454	-1	450	387	5.0	25	ABalpappapa	218	681	0	0		0	0	0	0	0
306	1	204	416	465	599	285	6.4	29	ABaraaappa	249	682	0	0		0	0	0	0	0
307	1	313	58	-1	282	263	12.9	34	Ealap	346	-56	0	0		0	0	0	0	0
308	1	485	384	-1	447	292	4.1	27	ABalpappppa	57	0	0	0		0	0	0	0	0
309	1	243	140	-1	503	393	5.6	26	ABalpapaapa	231	1010	0	0		0	0	0	0	0
310	1	444	169	-1	235	66	16.5	29	ABprapapap	261	768	0	0		0	0	0	0	0
311	1	88	45	-1	624	303	20.5	28	ABalapppaap	248	-435	0	0		0	0	0	0	0
312	1	19	404	-1	457	279	15.6	27	MSpaaappa	339	0	0	0		0	0	0	0	0
313	1	312	223	-1	375	235	9.5	28	MSpapaapp	126	0	0	0		0	0	0	0	0
314	1	266	155	-1	216	387	20.0	31	ABplapappa	307	-113	0	0		0	0	0	0	0
315	1	321	348	-1	272	382	6.4	26	ABplppaappp	190	727	0	0		0	0	0	0	0
316	1	219	217	-1	552	441	16.0	28	ABalpppaapv	246	-11	0	0		0	0	0	0	0
317	1	17	376	-1	252	202	14.5	34	Epraa	342	59	0	0		0	0	0	0	0
318	1	311	491	-1	339	106	7.5	24	ABprppaappp	-130	0	0	0		0	0	0	0	0
319	1	393	232	-1	296	133	12.1	30	Cppaap	301	-845	0	0		0	0	0	0	0
320	1	494	-1	-1	457	186	13.0	21	MSpppapa	159	776	0	0		0	0	0	0	0
321	1	131	320	-1	479	164	12.0	23	ABprppaaaaa	195	-907	0	0		0	0	0	0	0
322	1	356	331	-1	168	128	22.8	34	Cpaapp	341	-128	0	0		0	0	0	0	0
323	1	118	185	-1	498	248	4.7	26	ABarapapaap	398	0	0	0		0	0	0	0	0
324	1	96	490	-1	482	173	23.4	29	ABarpapppap	-293	0	0	0		0	0	0	0	0
325	1	226	349	-1	587	344	7.4	24	ABaraaaaaaa	214	-818	0	0		0	0	0	0	0
326	1	111	108	-1	136	355	15.4	28	ABplappapa	261	-125	0	0		0	0	0	0	0
327	1	197	318	-1	314	137	18.0	33	Dppap	321	41	0	0		0	0	0	0	0
328	1	155	95	-1	278	290	6.5	28	Z3	231	316	0	0		0	0	0	0	0
329	1	352	152	-1	237	328	4.4	24	ABplpappppp	239	127	0	0		0	0	0	0	0
330	1	43	367	-1	478	328	4.4	26	ABalpappaap	255	149	0	0		0	0	0	0	0
331	1	339	184	-1	475	173	7.4	27	ABprpapaaaa	-25	0	0	0		0	0	0	0	0
332	1	54	288	-1	359	341	16.8	30	Daaa	303	823	0	0		0	0	0	0	0
333	1	386	391	-1	493	296	4.7	23	ABalpaaappa	118	0	0	0		0	0	0	0	0
334	1	53	414	-1	484	423	12.3	25	ABplpaaaaap	244	486	0	0		0	0	0	0	0
335	1	369	430	-1	89	249	10.3	29	Cpappv	458	0	0	0		0	0	0	0	0
336	1	450	233	-1	386	319	22.6	26	ABarppaaaa	220	269	0	0		0	0	0	0	0
337	1	395	253	-1	302	407	7.0	23	ABplppaappa	199	67	0	0		0	0	0	0	0
338	1	185	149	-1	383	395	5.7	33	Nuc148_5_371_357p	327	443	0	0		0	0	0	0	0
339	1	241	168	-1	498	284	18.6	31	MSpaaaaa	49	0	0	0		0	0	0	0	0
340	1	370	283	-1	613	398	11.2	30	ABalaaaala	251	200	0	0		0	0	0	0	0
341	1	248	40	-1	596	313	19.7	27	ABarpaaaap	266	-505	0	0		0	0	0	0	0
342	1	18	507	-1	433	345	7.5	23	ABalpapappp	194	-107	0	0		0	0	0	0	0
343	1	276	312	-1	438	368	7.5	27	ABalpapapap	-25	0	0	0		0	0	0	0	0
344	1	227	82	-1	382	406	9.8	25	ABplpapaaap	221	83	0	0		0	0	0	0	0
345	1	206	257	-1	419	412	24.5	35	ABplaaapap	310	-558	0	0		0	0	0	0	0
346	1	116	301	-1	152	362	7.4	24	ABplpppaapp	199	-434	0	0		0	0	0	0	0
347	1	214	383	-1	251	203	10.3	33	Earpp	337	-296	0	0		0	0	0	0	0
348	1	469	279	-1	570	196	18.5	23	ABpraapapap	187	250	0	0		0	0	0	0	0
349	1	303	126	-1	494	411	24.4	28	ABplaapaapp	270	1328	0	0		0	0	0	0	0
350	1	198	330	-1	600	397	20.1	27	ABalapaaapa	225	-182	0	0		0	0	0	0	0
351	1	503	502	-1	365	238	13.4	30	Nuc152_16_406_252	306	9	0	0		0	0	0	0	0
352	1	282	260	-1	384	302	10.4	29	MSaapaapa	266	-472	0	0		0	0	0	0	0
353	1	157	468	-1	235	362	23.5	32	ABplapapaa	326	-115	0	0		0	0	0	0	0
354	1	323	385	-1	375	348	13.3	23	MSappapa	195	-721	0	0		0	0	0	0	0
355	1	190	35	-1	268	66	18.4	31	ABprapapaa	39	0	0	0		0	0	0	0	0
356	1	315	25	-1	369	189	24.3	26	ABarpppapaa	189	190	0	0		0	0	0	0	0
357	1	396	119	-1	351	279	9.8	28	MSaapaapp	138	0	0	0		0	0	0	0	0
358	1	414	498	-1	535	345	4.6	24	ABalpaaaaap	210	1309	0	0		0	0	0	0	0
359	1	399	408	-1	431	201	5.2	28	ABarapapppp	276	261	0	0		0	0	0	0	0
360	1	470	61	-1	574	277	24.5	29	ABarpapaaaa	216	388	0	0		0	0	0	0	0
361	1	115	296	-1	277	198	6.6	28	Z2	246	199	0	0		0	0	0	0	0
362	1	377	470	-1	592	204	6.6	26	ABarapppaap	204	142	0	0		0	0	0	0	0
363	1	176	64	-1	434	447	15.2	25	ABplpaapppa	206	152	0	0		0	0	0	0	0
364	1	486	446	-1	577	411	20.9	27	ABalapapppa	293	0	0	0		0	0	0	0	0
365	1	295	466	-1	616	311	9.6	24	ABalaaaarrp	-50	0	0	0		0	0	0	0	0
366	1	164	311	-1	492	443	8.0	25	ABalppapaap	109	0	0	0		0	0	0	0	0
367	1	199	277	-1	191	91	18.1	30	ABarpppppp	106	0	0	0		0	0	0	0	0
368	1	220	302	-1	96	240	6.6	31	Cpppap	302	-94	0	0		0	0	0	0	0
369	1	416	509	-1	517	401	17.4	29	ABalppppapa	275	-269	0	0		0	0	0	0	0
370	1	103	202	-1	203	391	14.9	30	ABplappaap	254	-635	0	0		0	0	0	0	0
371	1	109	291	-1	347	392	8.1	25	ABplpapapap	226	408	0	0		0	0	0	0	0
372	1	281	167	-1	220	140	4.3	28	ABprpppapap	209	0	0	0		0	0	0	0	0
373	1	351	359	-1	258	160	4.5	26	ABprppppppa	266	-480	0	0		0	0	0	0	0
374	1	284	37	-1	526	401	23.2	26	ABplaapaaap	507	0	0	0		0	0	0	0	0
375	1	480	324	-1	372	136	16.1	31	Dppaa	292	-956	0	0		0	0	0	0	0
376	1	211	351	-1	495	173	17.9	25	ABprpaappaa	217	1286	0	0		0	0	0	0	0
377	1	83	154	-1	601	377	7.3	27	ABalpaapppa	247	93	0	0		0	0	0	0	0
378	1	362	503	-1	269	133	7.3	24	ABprpppppap	181	773	0	0		0	0	0	0	0
379	1	154	255	-1	493	129	15.6	26	ABprpaapppp	470	0	0	0		0	0	0	0	0
380	1	87	103	-1	459	400	21.7	29	ABplaapappp	274	686	0	0		0	0	0	0	0
381	1	456	222	-1	211	99	12.5	30	ABprapppaa	274	0	0	0		0	0	0	0	0
382	1	15	289	-1	179	355	5.7	24	ABplpppapaa	207	0	0	0		0	0	0	0	0
383	1	47	438	-1	606	235	4.9	25	ABarapppaaa	245	252	0	0		0	0	0	0	0
384	1	5	473	-1	418	318	16.3	27	MSaaaappp	315	0	0	0		0	0	0	0	0
385	1	222	177	-1	488	268	7.4	26	ABarapaappa	131	0	0	0		0	0	0	0	0
386	1	181	161	-1	312	366	11.8	31	MSaapppa	312	-1147	0	0		0	0	0	0	0
387	1	124	445	-1	346	417	19.6	35	ABplaappapp	276	87	0	0		0	0	0	0	0
388	1	285	137	-1	221	311	17.4	32	Cappaa	319	-799	0	0		0	0	0	0	0
389	1	407	369	-1	465	203	12.2	27	MSppapap	196	680	0	0		0	0	0	0	0
390	1	394	112	-1	562	175	19.6	29	ABpraaapppa	265	104	0	0		0	0	0	0	0
391	1	375	395	-1	439	158	7.5	24	ABprpapaaap	-125	0	0	0		0	0	0	0	0
392	1	134	424	-1	515	182	20.7	31	ABpraaapppp	161	0	0	0		0	0	0	0	0
393	1	504	510	-1	291	216	21.9	30	Cpaaaa	305	42	0	0		0	0	0	0	0
394	1	283	500	-1	527	272	12.9	26	ABaraappapa	213	115	0	0		0	0	0	0	0
395	1	86	199	-1	599	229	12.8	29	ABalaapppa	-75	0	0	0		0	0	0	0	0
396	1	65	477	-1	488	321	19.4	28	MSaaaapap	239	5	0	0		0	0	0	0	0
397	1	360	254	-1	400	317	13.1	28	MSaaapapp	242	-523	0	0		0	0	0	0	0
398	1	329	238	-1	358	105	22.5	30	ABarpppaap	249	163	0	0		0	0	0	0	0
399	1	61	252	-1	570	334	10.0	26	ABalpaapaaa	230	-639	0	0		0	0	0	0	0
400	1	158	372	-1	538	341	22.5	26	ABplaaaaapap	-400	0	0	0		0	0	0	0	0
401	1	279	501	-1	526	147	9.5	24	ABprpaaaaap	179	-22	0	0		0	0	0	0	0
402	1	8	171	-1	512	190	11.8	25	ABprpaaaaaap	41	0	0	0		0	0	0	0	0
403	1	95	398	-1	537	176	9.3	26	ABarapppppa	269	-754	0	0		0	0	0	0	0
404	1	179	508	-1	366	410	8.0	23	ABplpapapaa	224	828	0	0		0	0	0	0	0
405	1	33	433	-1	636	257	9.0	27	ABalaapaapa	397	0	0	0		0	0	0	0	0
406	1	235	73	-1	575	387	4.5	25	ABalpaappap	55	0	0	0		0	0	0	0	0
407	1	453	38	-1	614	331	8.2	24	ABalaaaarlp	176	30	0	0		0	0	0	0	0
408	1	13	332	-1	643	227	11.8	28	ABalaappapa	154	0	0	0		0	0	0	0	0
409	1	430	72	-1	465	261	23.4	32	ABarpaapap	323	636	0	0		0	0	0	0	0
410	1	326	44	-1	523	281	23.5	30	ABarpaapaap	237	-319	0	0		0	0	0	0	0
411	1	354	304	-1	466	382	14.5	26	ABalpppppaa	204	921	0	0		0	0	0	0	0
412	1	440	399	-1	302	221	12.0	33	Earap	180	0	0	0		0	0	0	0	0
413	1	255	326	-1	469	380	24.3	28	ABplaaaaapp	271	22	0	0		0	0	0	0	0
414	1	208	361	-1	357	295	18.8	30	MSappppa	307	-844	0	0		0	0	0	0	0
415	1	497	14	-1	569	318	25.1	29	ABarpaapaaa	268	42	0	0		0	0	0	0	0
416	1	308	173	-1	532	448	18.7	28	ABalpppaapd	260	915	0	0		0	0	0	0	0
417	1	348	431	-1	519	238	17.9	27	MSppappa	232	-20	0	0		0	0	0	0	0
418	1	112	396	-1	418	382	12.7	26	MSapapap	258	298	0	0		0	0	0	0	0
419	1	297	104	-1	145	329	19.2	32	ABarppappp	321	170	0	0		0	0	0	0	0
420	1	210	240	-1	260	76	10.8	27	ABprppapppp	54	0	0	0		0	0	0	0	0
421	1	346	79	-1	263	334	19.0	34	Dapap	345	917	0	0		0	0	0	0	0
422	1	230	338	-1	299	265	22.6	33	ABarppaapp	288	-242	0	0		0	0	0	0	0
423	1	488	390	-1	124	326	8.5	28	ABplappppp	307	0	0	0		0	0	0	0	0
424	1	505	450	-1	520	459	15.2	26	ABalpppapav	369	0	0	0		0	0	0	0	0
425	1	189	319	-1	566	356	5.2	24	ABalpaaaaaa	217	751	0	0		0	0	0	0	0
426	1	97	21	-1	376	357	24.4	30	ABplapaaaap	270	25	0	0		0	0	0	0	0
427	1	6	200	-1	584	399	12.1	24	ABalaaapall	-145	0	0	0		0	0	0	0	0
428	1	3	71	-1	585	227	19.4	27	ABpraapappa	224	94	0	0		0	0	0	0	0
429	1	336	191	-1	418	285	22.4	31	ABarpaapppa	313	-141	0	0		0	0	0	0	0
430	1	89	314	-1	226	166	4.3	24	ABprppppppp	239	72	0	0		0	0	0	0	0
431	1	84	339	-1	385	260	20.7	33	ABarpaapppp	334	69	0	0		0	0	0	0	0
432	1	446	402	-1	494	459	16.0	25	ABalpppapad	244	626	0	0		0	0	0	0	0
433	1	340	63	-1	482	296	15.8	26	MSpaaaapp	413	0	0	0		0	0	0	0	0
434	1	500	514	-1	466	344	20.9	31	MSapappp	517	0	0	0		0	0	0	0	0
435	1	434	144	-1	545	384	6.7	26	ABalpapaaaa	16	0	0	0		0	0	0	0	0
436	1	23	262	-1	131	154	19.8	33	Cpapap	334	-597	0	0		0	0	0	0	0
437	1	292	437	-1	565	422	10.1	25	ABalppaaapa	-89	0	0	0		0	0	0	0	0
438	1	213	259	-1	177	124	5.7	29	ABprappppp	528	0	0	0		0	0	0	0	0
439	1	130	459	-1	474	336	16.4	27	MSaaapaap	41	0	0	0		0	0	0	0	0
440	1	160	380	397	361	103	10.3	29	ABprppappa	250	-169	0	0		0	0	0	0	0
441	1	165	287	-1	619	364	13.5	25	ABalaaapalr	232	-664	0	0		0	0	0	0	0
442	1	301	354	-1	517	179	23.6	36	ABarpappap	366	116	0	0		0	0	0	0	0
443	1	368	66	-1	323	224	9.3	32	Earpa	321	1018	0	0		0	0	0	0	0
444	1	398	162	-1	193	173	23.7	34	Cpaapa	336	-99	0	0		0	0	0	0	0
445	1	482	125	-1	527	426	6.3	24	ABalppapaaa	243	175	0	0		0	0	0	0	0
446	1	355	313	-1	434	181	11.9	28	MSpppapp	253	-13	0	0		0	0	0	0	0
447	1	318	17	-1	193	182	10.2	33	Eprpa	-194	0	0	0		0	0	0	0	0
448	1	328	111	-1	361	73	12.8	24	ABprppapaap	242	675	0	0		0	0	0	0	0
449	1	426	273	-1	521	335	9.4	31	ABalpaapapa	98	0	0	0		0	0	0	0	0
450	1	59	481	-1	502	312	23.5	28	ABarpaaapa	412	0	0	0		0	0	0	0	0
451	1	345	36	-1	240	396	10.2	30	ABplppappp	39	0	0	0		0	0	0	0	0
452	1	22	427	-1	360	331	4.6	24	MSaappaa	227	586	0	0		0	0	0	0	0
453	1	254	134	-1	490	323	8.7	28	ABalpaapapp	248	-634	0	0		0	0	0	0	0
454	1	20	268	-1	444	366	11.6	26	MSapapaa	270	-773	0	0		0	0	0	0	0
455	1	428	506	-1	543	410	20.7	27	ABalapapppp	217	-89	0	0		0	0	0	0	0
456	1	454	170	-1	229	343	11.7	30	Capaap	393	0	0	0		0	0	0	0	0
457	1	418	39	-1	606	312	23.6	30	ABpraapaaaa	53	0	0	0		0	0	0	0	0
458	1	122	33	-1	208	339	4.4	25	ABplppppapp	224	529	0	0		0	0	0	0	0
459	1	341	110	-1	529	437	22.1	28	ABplaapaapa	242	95	0	0		0	0	0	0	0
460	1	437	22	-1	437	332	23.8	32	ABplaaaapp	281	-1444	0	0		0	0	0	0	0
461	1	343	166	-1	263	336	14.6	31	Capaaa	273	658	0	0		0	0	0	0	0
462	1	324	243	-1	635	271	17.5	27	Nuc121_20_611_255a	260	1466	0	0		0	0	0	0	0
463	1	359	458	-1	407	361	5.7	26	ABalpappapp	214	1508	0	0		0	0	0	0	0
464	1	104	447	-1	498	453	11.3	25	ABalppaappa	183	0	0	0		0	0	0	0	0
465	1	30	392	-1	471	388	18.0	24	ABalppppapp	22	0	0	0		0	0	0	0	0
466	1	286	52	-1	513	157	11.5	26	ABprpaapppa	230	454	0	0		0	0	0	0	0
467	1	152	117	-1	463	420	14.4	25	ABplpaapaap	-22	0	0	0		0	0	0	0	0
468	1	187	471	-1	562	371	20.2	25	ABalapapapp	381	0	0	0		0	0	0	0	0
469	1	306	2	-1	148	297	5.3	26	ABplppppppp	237	-216	0	0		0	0	0	0	0
470	1	126	179	-1	181	101	8.6	28	ABprappppa	-22	0	0	0		0	0	0	0	0
471	1	387	377	-1	590	260	19.5	30	ABalappppa	128	0	0	0		0	0	0	0	0
472	1	75	186	-1	258	192	23.6	36	Cpaaap	435	0	0	0		0	0	0	0	0
473	1	233	208	-1	487	395	12.5	24	ABplpaapaaa	215	-337	0	0		0	0	0	0	0
474	1	385	280	-1	426	405	8.1	24	ABplpapaaaa	233	-13	0	0		0	0	0	0	0
475	1	320	148	-1	550	377	9.7	26	MSapaaaa	56	0	0	0		0	0	0	0	0
476	1	166	494	-1	474	399	5.8	25	ABalpapaapp	304	0	0	0		0	0	0	0	0
477	1	35	453	-1	477	367	5.9	23	ABalpapapaa	195	59	0	0		0	0	0	0	0
478	1	63	363	-1	362	331	21.6	27	ABplapaaaaa	259	526	0	0		0	0	0	0	0
479	1	51	298	-1	318	175	19.9	31	Dpppa	272	440	0	0		0	0	0	0	0
480	1	466	8	-1	302	94	22.8	37	ABarppppa	377	625	0	0		0	0	0	0	0
481	1	41	290	-1	404	447	15.5	31	ABplpaapppp	190	0	0	0		0	0	0	0	0
482	1	397	441	-1	162	295	14.2	31	Cappap	304	-1012	0	0		0	0	0	0	0
483	1	484	158	-1	468	357	18.4	29	MSapappa	202	301	0	0		0	0	0	0	0
484	1	439	272	-1	577	179	7.0	25	ABarapppapa	217	-582	0	0		0	0	0	0	0
485	1	429	136	-1	356	363	20.4	29	ABplapaaapa	206	113	0	0		0	0	0	0	0
486	1	274	216	-1	311	316	19.0	32	Daap	326	-1767	0	0		0	0	0	0	0
487	1	366	121	-1	526	195	7.0	25	ABarappaaap	236	311	0	0		0	0	0	0	0
488	1	455	317	-1	256	280	19.6	30	Dappa	303	-30	0	0		0	0	0	0	0
489	1	465	308	-1	502	334	4.3	25	ABalpaaapap	72	0	0	0		0	0	0	0	0
490	1	217	366	-1	117	296	6.2	28	Cppppp	237	-228	0	0		0	0	0	0	0
491	1	479	469	-1	245	90	23.3	32	ABarpppppa	302	-191	0	0		0	0	0	0	0
492	1	483	381	-1	512	374	13.9	27	MSapaaap	227	1552	0	0		0	0	0	0	0
493	1	449	379	-1	501	410	15.0	22	ABalppppaad	198	0	0	0		0	0	0	0	0
494	1	499	511	-1	381	320	14.8	22	MSaaappa	297	0	0	0		0	0	0	0	0
495	1	452	157	-1	531	400	13.9	25	ABalppppaav	-61	0	0	0		0	0	0	0	0
496	1	137	303	-1	570	262	20.6	29	ABarpapaaap	549	0	0	0		0	0	0	0	0
497	1	496	475	-1	404	184	9.9	24	MSppaapp	248	-1177	0	0		0	0	0	0	0
498	1	253	462	-1	522	252	3.9	22	ABarapaaapa	183	0	0	0		0	0	0	0	0
499	1	350	486	-1	460	464	15.4	26	ABplpaapapp	242	5	0	0		0	0	0	0	0
500	1	267	94	-1	495	245	19.7	28	MSppappp	-309	0	0	0		0	0	0	0	0
501	1	327	489	-1	581	294	11.4	28	ABaraapaaaa	371	0	0	0		0	0	0	0	0
502	1	471	505	-1	507	222	12.2	25	MSppapaa	-39	0	0	0		0	0	0	0	0
503	1	221	24	-1	516	354	6.8	22	ABalpaaapaa	40	0	0	0		0	0	0	0	0
504	1	429	487	-1	317	356	21.5	30	ABplapaaapp	111	0	0	0		0	0	0	0	0
505	1	94	504	-1	498	367	22.6	26	ABarpaaaaal	154	0	0	0		0	0	0	0	0
506	1	460	449	-1	492	173	5.8	22	ABarappaapp	135	0	0	0		0	0	0	0	0
507	1	293	456	-1	638	242	14.6	28	ABalaappppa	304	0	0	0		0	0	0	0	0
508	1	481	448	-1	478	437	17.7	24	ABalpppappa	185	0	0	0		0	0	0	0	0
509	1	490	181	479	576	298	20.4	22	ABalapppap	354	0	0	0		0	0	0	0	0
510	1	502	495	-1	556	250	15.5	26	MSppaaap	-52	0	0	0		0	0	0	0	0
