# Supplementary material for: The AP-2 Transcription Factor APTF-2 Is Required for Neuroblast and Epidermal Morphogenesis in Caenorhabditis elegans Embryogenesis
Source: PLoS Genet. 2016 May 13;12(5):e1006048. doi: 10.1371/journal.pgen.1006048 (PMC4866721; doi:10.1371/journal.pgen.1006048)
Supplement: S6 Text — (ZIP) [file pgen.1006048.s034.zip › nuclei/t175-nuclei]

1	1	131	233	-1	370	443	19.0	30	ABplaappapa	270	742	0	0		0	0	0	0	0
2	1	469	254	-1	151	293	5.0	26	ABplppppppp	225	123	0	0		0	0	0	0	0
3	1	200	53	-1	501	209	5.4	23	ABarapapapa	350	0	0	0		0	0	0	0	0
4	1	163	40	-1	363	248	6.5	27	MSpapapa	82	0	0	0		0	0	0	0	0
5	1	184	441	-1	400	198	23.4	29	ABprapaaaap	216	310	0	0		0	0	0	0	0
6	1	25	4	-1	624	307	14.7	27	ABalapppaaa	263	231	0	0		0	0	0	0	0
7	1	284	178	-1	369	408	14.5	29	ABplppaaaap	229	452	0	0		0	0	0	0	0
8	1	480	176	-1	303	94	22.8	38	ABarppppa	350	-58	0	0		0	0	0	0	0
9	1	177	199	-1	450	319	7.8	30	ABalpapppa	395	0	0	0		0	0	0	0	0
10	1	220	299	-1	414	266	4.8	26	MSpapaaap	356	0	0	0		0	0	0	0	0
11	1	212	399	-1	558	390	18.4	30	ABalapappa	118	0	0	0		0	0	0	0	0
12	1	217	95	-1	415	141	5.0	25	ABprpappapa	258	-81	0	0		0	0	0	0	0
13	1	66	401	-1	299	404	10.5	27	ABplppappa	17	0	0	0		0	0	0	0	0
14	1	415	435	-1	575	314	25.4	30	ABarpaapaaa	262	61	0	0		0	0	0	0	0
15	1	32	156	-1	423	366	18.3	27	ABalppppppa	267	-385	0	0		0	0	0	0	0
16	1	134	57	-1	273	86	8.6	26	ABprpppaaap	232	630	0	0		0	0	0	0	0
17	1	447	427	-1	192	183	10.2	34	Eprpa	346	-381	0	0		0	0	0	0	0
18	1	189	229	-1	474	162	4.7	26	ABprpappaaa	263	869	0	0		0	0	0	0	0
19	1	96	357	-1	235	107	5.1	25	ABprpppapaa	236	221	0	0		0	0	0	0	0
20	1	245	342	-1	343	172	5.2	26	MSpappap	265	-115	0	0		0	0	0	0	0
21	1	426	331	-1	381	358	24.4	30	ABplapaaaap	258	363	0	0		0	0	0	0	0
22	1	460	165	209	438	328	23.5	32	ABplaaaapp	293	424	0	0		0	0	0	0	0
23	1	190	391	-1	394	407	15.3	27	ABplppaaaaa	68	0	0	0		0	0	0	0	0
24	1	503	230	-1	515	350	7.2	23	ABalpaaapaa	-5	0	0	0		0	0	0	0	0
25	1	356	428	-1	368	178	23.5	32	ABarpppapaa	325	-561	0	0		0	0	0	0	0
26	1	36	59	-1	421	413	11.7	25	ABplpapaapa	251	398	0	0		0	0	0	0	0
27	1	295	108	-1	493	374	4.3	24	ABalpapaaap	190	44	0	0		0	0	0	0	0
28	1	260	468	-1	150	172	7.8	34	Eprpp	334	-263	0	0		0	0	0	0	0
29	1	109	255	-1	465	116	10.4	25	ABprpaaaapa	4	0	0	0		0	0	0	0	0
30	1	33	402	-1	256	96	6.4	26	ABprppppap	215	-497	0	0		0	0	0	0	0
31	1	75	400	-1	154	370	11.2	29	ABplappppa	263	-36	0	0		0	0	0	0	0
32	1	126	203	-1	237	367	5.7	23	ABplppppaap	206	139	0	0		0	0	0	0	0
33	1	458	279	-1	211	337	4.5	25	ABplppppapp	256	1193	0	0		0	0	0	0	0
34	1	258	205	-1	448	417	9.4	28	ABalppapppa	269	49	0	0		0	0	0	0	0
35	1	355	102	-1	270	65	18.1	30	ABprapapaa	294	131	0	0		0	0	0	0	0
36	1	451	182	-1	244	395	10.3	30	ABplppappp	195	0	0	0		0	0	0	0	0
37	1	374	285	-1	530	401	23.5	26	ABplaapaaap	214	-122	0	0		0	0	0	0	0
38	1	407	245	-1	611	337	7.8	24	ABalaaaarlp	202	30	0	0		0	0	0	0	0
39	1	457	63	-1	606	313	23.3	29	ABpraapaaaa	-10	0	0	0		0	0	0	0	0
40	1	341	340	-1	594	303	19.3	27	ABarpaaaap	391	0	0	0		0	0	0	0	0
41	1	120	296	-1	229	124	20.3	30	ABprappapa	298	204	0	0		0	0	0	0	0
42	1	46	440	-1	570	208	12.3	29	ABpraaaaaa	182	0	0	0		0	0	0	0	0
43	1	84	286	-1	567	203	8.3	26	ABarappppap	235	600	0	0		0	0	0	0	0
44	1	410	256	-1	525	276	23.4	29	ABarpaapaap	294	437	0	0		0	0	0	0	0
45	1	311	27	-1	627	301	19.9	29	ABalapppaap	-122	0	0	0		0	0	0	0	0
46	1	168	474	-1	191	118	15.1	30	ABprapappp	302	-844	0	0		0	0	0	0	0
47	1	304	443	-1	447	141	9.7	25	ABprpapaapp	246	419	0	0		0	0	0	0	0
48	1	178	467	-1	257	155	18.4	30	Dpppp	301	394	0	0		0	0	0	0	0
49	1	108	122	-1	569	294	6.4	24	ABaraaaaapa	104	0	0	0		0	0	0	0	0
50	1	77	425	-1	347	241	23.1	29	ABarppaapap	254	968	0	0		0	0	0	0	0
51	1	119	235	-1	440	280	18.4	30	MSpaaapa	128	0	0	0		0	0	0	0	0
52	1	466	466	-1	513	158	11.2	24	ABprpaapppa	216	930	0	0		0	0	0	0	0
53	1	53	91	-1	401	255	11.8	28	MSpaapapp	278	-504	0	0		0	0	0	0	0
54	1	141	287	-1	323	214	4.2	28	MSpappaa	187	0	0	0		0	0	0	0	0
55	1	173	43	-1	480	246	11.1	28	ABaraapppaa	118	0	0	0		0	0	0	0	0
56	1	206	116	-1	418	168	7.3	26	ABprpapppaa	-110	0	0	0		0	0	0	0	0
57	1	130	297	-1	441	419	6.3	26	ABalppapapp	223	75	0	0		0	0	0	0	0
58	1	307	30	-1	283	261	13.0	36	Ealap	344	-2	0	0		0	0	0	0	0
59	1	230	82	-1	634	335	12.2	28	ABalaaapar	287	25	0	0		0	0	0	0	0
60	1	153	405	-1	420	411	20.4	32	ABalppppppp	142	0	0	0		0	0	0	0	0
61	1	360	491	-1	577	270	24.1	27	ABarpapaaaa	224	1110	0	0		0	0	0	0	0
62	1	229	21	-1	234	83	8.6	25	ABprpppaapa	244	25	0	0		0	0	0	0	0
63	1	433	257	-1	480	298	15.9	25	MSpaaaapp	229	774	0	0		0	0	0	0	0
64	1	363	309	-1	439	446	15.4	25	ABplpaapppa	327	0	0	0		0	0	0	0	0
65	1	80	180	-1	427	270	7.6	24	ABaraappppp	76	0	0	0		0	0	0	0	0
66	1	443	337	-1	325	219	9.4	31	Earpa	315	1430	0	0		0	0	0	0	0
67	1	154	137	-1	416	390	4.3	26	ABplpappaa	211	-300	0	0		0	0	0	0	0
68	1	68	75	-1	402	328	9.0	25	MSaapaaaa	311	0	0	0		0	0	0	0	0
69	1	225	424	-1	296	412	19.7	33	ABplaapppp	171	0	0	0		0	0	0	0	0
70	1	30	345	-1	411	236	9.0	26	MSpapaapa	411	0	0	0		0	0	0	0	0
71	1	428	237	-1	587	230	18.8	27	ABpraapappa	217	710	0	0		0	0	0	0	0
72	1	409	13	-1	471	254	23.5	33	ABarpaapap	335	221	0	0		0	0	0	0	0
73	1	406	38	-1	570	385	4.5	25	ABalpaappap	245	382	0	0		0	0	0	0	0
74	1	34	487	-1	408	381	23.6	29	Nuc147_26_416_371	256	233	0	0		0	0	0	0	0
75	1	179	509	-1	539	368	22.6	24	ABplaaaaapaa	197	541	0	0		0	0	0	0	0
76	1	198	8	-1	158	325	8.8	30	ABplapppap	299	1082	0	0		0	0	0	0	0
77	1	265	284	-1	210	111	8.5	28	ABprapppap	430	0	0	0		0	0	0	0	0
78	1	99	445	-1	619	256	10.9	24	ABalaaapprr	20	0	0	0		0	0	0	0	0
79	1	421	278	-1	265	333	18.9	33	Dapap	323	-36	0	0		0	0	0	0	0
80	1	82	395	-1	601	332	18.3	33	MSaaaaaal	297	-29	0	0		0	0	0	0	0
81	1	279	117	-1	210	391	9.1	24	ABplpppaaap	-12	0	0	0		0	0	0	0	0
82	1	344	19	-1	385	402	9.9	24	ABplpapaaap	227	125	0	0		0	0	0	0	0
83	1	233	78	-1	386	428	12.3	25	ABplpapaapp	250	250	0	0		0	0	0	0	0
84	1	51	49	-1	186	357	22.5	31	ABplapapapa	268	114	0	0		0	0	0	0	0
85	1	8	133	-1	205	308	23.7	33	ABarppappa	332	837	0	0		0	0	0	0	0
86	1	10	226	-1	574	278	12.5	27	ABaraappaaa	252	-820	0	0		0	0	0	0	0
87	1	81	412	-1	261	129	13.6	31	Cppapa	238	0	0	0		0	0	0	0	0
88	1	174	243	-1	349	208	15.6	26	Nuc152_16_399_208	258	-1320	0	0		0	0	0	0	0
89	1	191	110	-1	592	411	8.3	30	ABalaaaalp	280	0	0	0		0	0	0	0	0
90	1	55	26	-1	619	372	10.0	27	ABalaaaarla	52	0	0	0		0	0	0	0	0
91	1	35	356	-1	444	222	9.2	24	ABaraappppa	233	0	0	0		0	0	0	0	0
92	1	67	471	-1	539	279	4.3	24	ABaraaaaapp	223	-141	0	0		0	0	0	0	0
93	1	272	313	-1	327	73	17.3	28	ABprappaaa	274	966	0	0		0	0	0	0	0
94	1	500	426	-1	500	242	20.2	30	MSppappp	217	316	0	0		0	0	0	0	0
95	1	328	218	-1	277	287	6.5	29	Z3	275	22	0	0		0	0	0	0	0
96	1	1	375	-1	449	428	20.2	25	ABalpppappp	203	729	0	0		0	0	0	0	0
97	1	287	374	-1	290	103	6.6	23	ABprppppaap	204	787	0	0		0	0	0	0	0
98	1	239	22	-1	420	190	16.5	29	Dpaa	299	-466	0	0		0	0	0	0	0
99	1	285	422	-1	389	380	19.9	24	ABplpaappap	243	-173	0	0		0	0	0	0	0
100	1	21	258	-1	474	301	10.4	30	ABaraapapaa	229	125	0	0		0	0	0	0	0
101	1	219	247	-1	530	268	6.3	24	ABarapaapaa	192	34	0	0		0	0	0	0	0
102	1	86	33	-1	146	227	9.3	33	Eplpp	335	-48	0	0		0	0	0	0	0
103	1	380	486	-1	459	400	21.7	28	ABplaapappp	280	44	0	0		0	0	0	0	0
104	1	419	36	-1	145	329	19.3	32	ABarppappp	-237	0	0	0		0	0	0	0	0
105	1	185	31	-1	552	346	12.3	27	ABalpaapaap	250	64	0	0		0	0	0	0	0
106	1	216	339	-1	366	144	4.4	27	ABprpappapp	33	0	0	0		0	0	0	0	0
107	1	28	170	-1	198	205	13.5	32	Eprap	309	533	0	0		0	0	0	0	0
108	1	326	251	-1	139	357	15.3	29	ABplappapa	291	871	0	0		0	0	0	0	0
109	1	298	214	-1	451	323	18.3	25	MSaaaappa	208	984	0	0		0	0	0	0	0
110	1	459	212	-1	529	438	21.8	27	ABplaapaapa	97	0	0	0		0	0	0	0	0
111	1	448	275	-1	359	76	12.4	25	ABprppapaap	204	0	0	0		0	0	0	0	0
112	1	390	249	-1	564	174	19.5	28	ABpraaapppa	231	401	0	0		0	0	0	0	0
113	1	158	183	-1	504	326	13.1	28	ABaraapaapp	111	0	0	0		0	0	0	0	0
114	1	228	179	-1	345	442	11.0	25	ABplpaaaapp	228	-65	0	0		0	0	0	0	0
115	1	161	473	-1	628	265	20.7	25	Nuc121_20_611_255p	252	272	0	0		0	0	0	0	0
116	1	293	261	-1	308	167	6.4	32	MSpapppp	265	6	0	0		0	0	0	0	0
117	1	467	382	-1	466	417	14.1	25	ABplpaapaap	292	0	0	0		0	0	0	0	0
118	1	69	7	-1	575	322	6.1	24	ABaraaapaaa	200	616	0	0		0	0	0	0	0
119	1	357	451	-1	349	271	9.7	27	MSaapaapp	277	1087	0	0		0	0	0	0	0
120	1	292	430	-1	565	265	5.5	23	ABarapaaaaa	84	0	0	0		0	0	0	0	0
121	1	487	280	-1	526	192	6.8	25	ABarappaaap	221	1364	0	0		0	0	0	0	0
122	1	23	481	-1	311	355	16.2	29	Dapaa	282	82	0	0		0	0	0	0	0
123	1	164	25	-1	419	292	9.4	24	ABaraapappp	-83	0	0	0		0	0	0	0	0
124	1	87	50	-1	544	202	14.5	31	ABpraaapaa	291	0	0	0		0	0	0	0	0
125	1	445	175	-1	525	425	6.4	25	ABalppapaaa	225	828	0	0		0	0	0	0	0
126	1	349	114	-1	496	410	23.8	29	ABplaapaapp	289	375	0	0		0	0	0	0	0
127	1	22	130	-1	607	199	17.8	29	ABpraaaaap	270	1086	0	0		0	0	0	0	0
128	1	264	304	-1	355	330	11.9	28	MSappaaa	231	392	0	0		0	0	0	0	0
129	1	97	115	-1	392	88	12.2	26	ABprppapaaa	210	164	0	0		0	0	0	0	0
130	1	207	84	-1	420	447	11.4	29	ABplpaaappa	273	-521	0	0		0	0	0	0	0
131	1	54	109	-1	432	233	5.3	24	MSpapaaaa	30	0	0	0		0	0	0	0	0
132	1	129	134	-1	468	226	4.5	26	ABarapapppa	109	0	0	0		0	0	0	0	0
133	1	139	54	-1	466	246	15.8	31	MSpaapaa	291	364	0	0		0	0	0	0	0
134	1	453	378	-1	491	317	9.2	27	ABalpaapapp	21	0	0	0		0	0	0	0	0
135	1	142	197	-1	367	166	15.4	27	MSpppaap	205	953	0	0		0	0	0	0	0
136	1	485	501	-1	361	364	20.5	28	ABplapaaapa	266	778	0	0		0	0	0	0	0
137	1	388	371	-1	224	311	17.6	30	Cappaa	306	1039	0	0		0	0	0	0	0
138	1	39	455	-1	528	187	4.1	25	ABarappaapa	253	-1590	0	0		0	0	0	0	0
139	1	214	207	-1	578	230	15.0	26	ABpraapapaa	265	342	0	0		0	0	0	0	0
140	1	309	127	-1	503	390	5.9	25	ABalpapaapa	215	59	0	0		0	0	0	0	0
141	1	111	327	-1	403	460	13.6	26	ABplpaaappp	264	-1	0	0		0	0	0	0	0
142	1	165	106	-1	447	217	18.7	28	MSppppap	311	0	0	0		0	0	0	0	0
143	1	149	103	-1	327	264	13.8	35	Ealaa	192	0	0	0		0	0	0	0	0
144	1	435	500	-1	539	384	6.7	26	ABalpapaaaa	200	972	0	0		0	0	0	0	0
145	1	137	15	-1	587	372	15.5	27	ABalapaaaaa	76	0	0	0		0	0	0	0	0
146	1	171	87	-1	590	340	12.9	29	MSaaaaaar	-118	0	0	0		0	0	0	0	0
147	1	146	346	459	604	193	11.2	30	ABalaapapp	206	-514	0	0		0	0	0	0	0
148	1	475	136	-1	544	379	10.1	26	MSapaaaa	250	-291	0	0		0	0	0	0	0
149	1	338	267	-1	384	388	5.6	32	Nuc148_5_371_357p	297	188	0	0		0	0	0	0	0
150	1	197	341	-1	300	272	19.2	31	MSappppp	309	-579	0	0		0	0	0	0	0
151	1	89	240	-1	192	292	7.6	30	Capapp	292	368	0	0		0	0	0	0	0
152	1	329	335	-1	240	330	4.4	25	ABplpappppp	200	116	0	0		0	0	0	0	0
153	1	71	479	-1	563	438	18.3	28	ABalapaappp	251	0	0	0		0	0	0	0	0
154	1	377	195	-1	595	380	7.5	27	ABalpaapppa	217	374	0	0		0	0	0	0	0
155	1	314	419	-1	215	388	19.7	31	ABplapappa	267	726	0	0		0	0	0	0	0
156	1	64	44	-1	474	223	8.2	31	ABarapappa	94	0	0	0		0	0	0	0	0
157	1	495	483	-1	529	403	13.8	24	ABalppppaav	221	272	0	0		0	0	0	0	0
158	1	483	69	-1	468	353	18.4	28	MSapappa	286	638	0	0		0	0	0	0	0
159	1	276	83	-1	511	156	5.8	24	ABarappapaa	224	419	0	0		0	0	0	0	0
160	1	16	301	-1	436	451	9.9	28	ABalppaappp	232	8	0	0		0	0	0	0	0
161	1	386	290	-1	316	366	11.7	30	MSaapppa	305	-235	0	0		0	0	0	0	0
162	1	444	306	-1	198	169	23.4	37	Cpaapa	374	836	0	0		0	0	0	0	0
163	1	31	379	-1	443	391	15.5	27	ABalpppppap	250	-1092	0	0		0	0	0	0	0
164	1	192	329	-1	525	144	14.1	24	ABpraaapapp	224	1013	0	0		0	0	0	0	0
165	1	19	204	-1	133	278	11.4	30	Capppa	299	367	0	0		0	0	0	0	0
166	1	461	225	-1	265	337	14.7	31	Capaaa	313	-255	0	0		0	0	0	0	0
167	1	372	94	-1	219	141	4.5	28	ABprpppapap	266	693	0	0		0	0	0	0	0
168	1	339	124	-1	499	282	18.5	30	MSpaaaaa	299	-232	0	0		0	0	0	0	0
169	1	310	148	-1	234	65	16.5	30	ABprapapap	295	700	0	0		0	0	0	0	0
170	1	456	138	-1	229	344	11.7	29	Capaap	290	-211	0	0		0	0	0	0	0
171	1	402	55	-1	514	190	11.8	25	ABprpaaaaaap	34	0	0	0		0	0	0	0	0
172	1	103	323	-1	397	138	8.7	25	ABprpapapap	223	386	0	0		0	0	0	0	0
173	1	416	349	-1	531	447	18.7	27	ABalpppaapd	268	-949	0	0		0	0	0	0	0
174	1	211	17	-1	574	221	5.4	25	ABaraaapppp	210	0	0	0		0	0	0	0	0
175	1	232	321	-1	492	202	14.4	25	ABprpaapaaa	-272	0	0	0		0	0	0	0	0
176	1	213	42	-1	175	348	15.7	30	ABplapappp	151	0	0	0		0	0	0	0	0
177	1	385	365	-1	491	265	7.5	26	ABarapaappa	267	0	0	0		0	0	0	0	0
178	1	88	303	-1	593	251	7.3	27	ABaraaapppa	215	0	0	0		0	0	0	0	0
179	1	470	308	-1	179	99	8.5	28	ABprappppa	263	70	0	0		0	0	0	0	0
180	1	261	206	-1	370	110	6.8	23	ABprppaappa	236	212	0	0		0	0	0	0	0
181	1	509	408	-1	569	315	22.7	26	ABalapppapp	190	636	0	0		0	0	0	0	0
182	1	14	314	-1	573	373	23.7	27	ABplaapaaaa	277	-576	0	0		0	0	0	0	0
183	1	274	64	-1	452	341	4.3	24	ABalpapappa	182	-16	0	0		0	0	0	0	0
184	1	331	202	-1	475	169	7.6	26	ABprpapaaaa	221	-651	0	0		0	0	0	0	0
185	1	323	81	-1	498	247	4.9	27	ABarapapaap	272	-248	0	0		0	0	0	0	0
186	1	472	146	-1	258	192	24.3	35	Cpaaap	343	-703	0	0		0	0	0	0	0
187	1	150	248	-1	486	344	8.8	23	ABalpappaaa	-141	0	0	0		0	0	0	0	0
188	1	135	333	-1	199	76	9.4	24	ABprpppaapp	188	60	0	0		0	0	0	0	0
189	1	286	163	-1	247	128	8.8	33	Cppapp	327	-250	0	0		0	0	0	0	0
190	1	140	387	-1	474	154	9.5	29	ABprpapaapa	239	1050	0	0		0	0	0	0	0
191	1	429	409	-1	420	279	22.4	32	ABarpaapppa	151	0	0	0		0	0	0	0	0
192	1	148	351	-1	405	441	17.9	27	ABplaappaa	43	0	0	0		0	0	0	0	0
193	1	209	98	-1	449	257	12.8	28	MSpaapapa	189	0	0	0		0	0	0	0	0
194	1	182	437	-1	257	258	9.4	33	Ealpp	326	174	0	0		0	0	0	0	0
195	1	24	305	-1	519	126	11.2	27	ABprpaaappa	233	0	0	0		0	0	0	0	0
196	1	132	217	-1	533	362	24.8	34	ABplaaaaaa	344	1213	0	0		0	0	0	0	0
197	1	215	232	-1	309	138	5.6	26	ABprpappppa	210	1293	0	0		0	0	0	0	0
198	1	273	289	-1	475	206	23.3	32	ABarpapapp	326	841	0	0		0	0	0	0	0
199	1	395	480	-1	600	236	12.3	29	ABalaapppa	225	-30	0	0		0	0	0	0	0
200	1	427	465	-1	582	400	11.9	24	ABalaaapall	84	0	0	0		0	0	0	0	0
201	1	172	277	-1	535	123	15.2	25	ABprpaapap	199	-80	0	0		0	0	0	0	0
202	1	370	20	-1	202	390	14.8	30	ABplappaap	276	-9	0	0		0	0	0	0	0
203	1	155	99	-1	588	195	15.0	26	ABpraaaappa	-233	0	0	0		0	0	0	0	0
204	1	282	250	-1	373	143	12.3	33	MSpapppa	301	0	0	0		0	0	0	0	0
205	1	106	266	-1	352	407	11.5	29	ABplppaapa	-156	0	0	0		0	0	0	0	0
206	1	186	141	-1	325	85	9.8	32	ABprppapppa	288	403	0	0		0	0	0	0	0
207	1	6	228	-1	588	311	9.8	31	ABaraaaapa	254	-780	0	0		0	0	0	0	0
208	1	473	166	-1	490	395	12.4	24	ABplpaapaaa	194	-24	0	0		0	0	0	0	0
209	1	234	294	-1	519	136	17.6	27	ABpraappaap	221	753	0	0		0	0	0	0	0
210	1	101	129	-1	290	65	14.7	28	ABprappaap	-17	0	0	0		0	0	0	0	0
211	1	74	58	-1	320	434	12.6	27	ABplppapaaa	47	0	0	0		0	0	0	0	0
212	1	4	90	-1	418	398	17.4	26	ABplpaappaa	-44	0	0	0		0	0	0	0	0
213	1	58	111	-1	514	258	11.3	27	ABaraaapapp	263	-501	0	0		0	0	0	0	0
214	1	43	234	-1	102	272	6.7	28	Cppppa	276	1687	0	0		0	0	0	0	0
215	1	202	24	-1	542	194	17.4	32	ABpraaappa	279	0	0	0		0	0	0	0	0
216	1	486	454	-1	316	316	19.0	32	Daap	324	272	0	0		0	0	0	0	0
217	1	316	446	-1	553	439	16.2	28	ABalpppaapv	279	877	0	0		0	0	0	0	0
218	1	93	161	-1	463	456	13.4	29	ABplpaaapa	267	-77	0	0		0	0	0	0	0
219	1	159	497	-1	310	287	8.8	30	Ealpa	277	501	0	0		0	0	0	0	0
220	1	201	376	-1	432	153	20.0	25	ABprapaaapa	237	507	0	0		0	0	0	0	0
221	1	83	213	-1	415	93	11.4	25	ABarappappp	224	179	0	0		0	0	0	0	0
222	1	381	469	-1	212	98	12.6	30	ABprapppaa	252	293	0	0		0	0	0	0	0
223	1	313	215	-1	377	231	9.2	26	MSpapaapp	251	0	0	0		0	0	0	0	0
224	1	252	89	-1	415	186	20.2	26	ABprapaaaaa	239	239	0	0		0	0	0	0	0
225	1	2	145	-1	561	443	13.1	28	ABalpppaaaa	252	37	0	0		0	0	0	0	0
226	1	222	393	-1	609	262	23.7	28	ABpraapaaap	55	0	0	0		0	0	0	0	0
227	1	243	362	-1	528	344	16.0	29	MSaaapaaa	265	-395	0	0		0	0	0	0	0
228	1	48	18	-1	184	364	8.4	25	ABplpppaapa	-532	0	0	0		0	0	0	0	0
229	1	205	273	-1	515	174	15.5	29	ABpraaapapa	293	-118	0	0		0	0	0	0	0
230	1	195	121	-1	561	397	15.6	32	ABalapaapa	318	-265	0	0		0	0	0	0	0
231	1	218	344	-1	532	335	20.0	27	MSaaaapaa	270	289	0	0		0	0	0	0	0
232	1	319	184	-1	297	132	11.5	31	Cppaap	36	0	0	0		0	0	0	0	0
233	1	336	448	-1	387	322	22.2	26	ABarppaaaa	259	157	0	0		0	0	0	0	0
234	1	18	39	-1	548	152	12.6	30	ABpraaaapa	-197	0	0	0		0	0	0	0	0
235	1	63	263	-1	209	377	6.6	25	ABplppppapa	207	-319	0	0		0	0	0	0	0
236	1	193	211	-1	255	301	23.7	33	ABarppapap	330	-1099	0	0		0	0	0	0	0
237	1	112	359	-1	522	450	10.1	26	ABalppaaapp	244	-338	0	0		0	0	0	0	0
238	1	398	463	-1	359	104	22.5	32	ABarpppaap	329	240	0	0		0	0	0	0	0
239	1	144	105	-1	317	151	23.6	29	ABarpppapp	208	1313	0	0		0	0	0	0	0
240	1	420	196	-1	255	76	10.6	27	ABprppapppp	225	582	0	0		0	0	0	0	0
241	1	221	70	-1	541	407	9.7	24	ABalppappaa	112	0	0	0		0	0	0	0	0
242	1	257	434	-1	266	415	12.0	26	ABplppapapa	221	-601	0	0		0	0	0	0	0
243	1	462	453	-1	636	273	17.3	27	Nuc121_20_611_255a	277	-440	0	0		0	0	0	0	0
244	1	267	496	-1	310	380	6.5	24	ABplpapappp	218	-183	0	0		0	0	0	0	0
245	1	57	361	-1	451	117	17.4	31	ABpraapppa	182	0	0	0		0	0	0	0	0
246	1	78	45	-1	562	316	15.8	29	MSaaaaapa	5	0	0	0		0	0	0	0	0
247	1	219	358	-1	519	239	8.7	25	ABarapaapap	194	24	0	0		0	0	0	0	0
248	1	76	12	-1	545	269	9.5	27	ABaraaapapa	6	0	0	0		0	0	0	0	0
249	1	289	149	-1	381	374	8.8	23	Nuc148_5_371_357a	222	922	0	0		0	0	0	0	0
250	1	117	1	-1	367	72	16.5	28	ABprapaapp	81	0	0	0		0	0	0	0	0
251	1	187	373	-1	307	358	5.2	25	ABplpapppap	235	-513	0	0		0	0	0	0	0
252	1	399	68	-1	568	335	10.2	26	ABalpaapaaa	287	0	0	0		0	0	0	0	0
253	1	337	174	-1	304	412	7.3	25	ABplppaappa	202	-583	0	0		0	0	0	0	0
254	1	397	66	-1	398	318	13.2	27	MSaaapapp	262	1086	0	0		0	0	0	0	0
255	1	379	86	-1	496	130	15.5	27	ABprpaapppp	-9	0	0	0		0	0	0	0	0
256	1	107	41	-1	534	159	6.6	25	ABarapppapp	236	-1058	0	0		0	0	0	0	0
257	1	345	460	-1	422	414	23.6	35	ABplaaapap	331	382	0	0		0	0	0	0	0
258	1	237	366	-1	548	313	19.1	31	MSaaaaapp	260	-1025	0	0		0	0	0	0	0
259	1	438	319	-1	174	123	5.7	30	ABprappppp	301	-352	0	0		0	0	0	0	0
260	1	352	271	-1	381	303	10.4	28	MSaapaapa	263	0	0	0		0	0	0	0	0
261	1	95	302	-1	367	142	7.9	24	ABprpapappp	227	-296	0	0		0	0	0	0	0
262	1	436	432	-1	132	152	19.5	32	Cpapap	319	54	0	0		0	0	0	0	0
263	1	246	3	-1	465	183	15.6	29	MSppppaa	119	0	0	0		0	0	0	0	0
264	1	300	85	-1	290	431	12.8	24	ABplppapaap	-17	0	0	0		0	0	0	0	0
265	1	136	380	-1	302	76	8.6	25	ABprpppaaaa	177	0	0	0		0	0	0	0	0
266	1	118	326	-1	432	98	9.0	25	ABarappappa	242	-938	0	0		0	0	0	0	0
267	1	20	168	-1	474	193	5.5	26	ABarapapapp	302	0	0	0		0	0	0	0	0
268	1	454	388	-1	449	363	11.8	26	MSapapaa	257	14	0	0		0	0	0	0	0
269	1	181	56	-1	437	169	4.8	24	ABprpappaap	-63	0	0	0		0	0	0	0	0
270	1	302	171	-1	97	201	8.6	32	Cpppaa	326	726	0	0		0	0	0	0	0
271	1	45	404	-1	549	280	13.5	25	ABaraappaap	222	132	0	0		0	0	0	0	0
272	1	484	307	-1	574	178	6.9	24	ABarapppapa	58	0	0	0		0	0	0	0	0
273	1	449	107	-1	520	336	9.3	29	ABalpaapapa	112	0	0	0		0	0	0	0	0
274	1	297	332	-1	329	132	14.5	29	Cppaaa	38	0	0	0		0	0	0	0	0
275	1	73	224	-1	424	332	11.2	24	ABaraapappa	219	105	0	0		0	0	0	0	0
276	1	277	328	-1	186	323	4.7	25	ABplpppapap	215	415	0	0		0	0	0	0	0
277	1	367	29	-1	190	90	18.4	31	ABarpppppp	314	-766	0	0		0	0	0	0	0
278	1	268	185	-1	582	212	22.5	30	ABpraapaapp	1069	0	0	0		0	0	0	0	0
279	1	348	238	-1	574	200	18.6	25	ABpraapapap	718	0	0	0		0	0	0	0	0
280	1	474	220	-1	427	401	8.1	24	ABplpapaaaa	230	633	0	0		0	0	0	0	0
281	1	26	450	-1	370	179	19.2	33	Dpap	336	1286	0	0		0	0	0	0	0
282	1	151	143	-1	288	337	4.2	26	ABplpappppa	256	-188	0	0		0	0	0	0	0
283	1	340	485	-1	608	400	11.1	31	ABalaaaala	195	0	0	0		0	0	0	0	0
284	1	38	495	-1	510	359	3.9	22	ABalpaaaapp	211	-594	0	0		0	0	0	0	0
285	1	12	324	-1	337	374	5.0	26	ABplpapppaa	265	-725	0	0		0	0	0	0	0
286	1	249	444	-1	471	330	24.2	32	ABplaaaapap	309	1350	0	0		0	0	0	0	0
287	1	441	74	-1	619	368	13.3	26	ABalaaapalr	-49	0	0	0		0	0	0	0	0
288	1	332	322	-1	362	337	16.6	30	Daaa	289	138	0	0		0	0	0	0	0
289	1	382	144	-1	181	357	5.5	23	ABplpppapaa	230	-582	0	0		0	0	0	0	0
290	1	481	201	-1	406	444	15.8	31	ABplpaapppp	40	0	0	0		0	0	0	0	0
291	1	371	222	-1	350	393	8.3	26	ABplpapapap	222	739	0	0		0	0	0	0	0
292	1	70	482	-1	160	339	11.7	28	ABplapppaa	272	-976	0	0		0	0	0	0	0
293	1	248	367	-1	518	415	12.4	27	ABplpaaaaaa	228	-322	0	0		0	0	0	0	0
294	1	122	219	-1	613	230	21.2	27	ABpraapaapa	234	-228	0	0		0	0	0	0	0
295	1	114	239	-1	217	332	7.6	30	Capppp	288	193	0	0		0	0	0	0	0
296	1	361	-1	-1	276	199	7.1	26	Z2	269	-323	0	0		0	0	0	0	0
297	1	50	88	-1	156	328	4.2	24	ABplppppppa	206	-556	0	0		0	0	0	0	0
298	1	479	415	-1	315	173	20.2	31	Dpppa	318	88	0	0		0	0	0	0	0
299	1	124	181	-1	523	285	15.6	28	MSpaaaapa	266	-409	0	0		0	0	0	0	0
300	1	162	2	-1	442	167	24.0	32	ABarpapppp	321	-82	0	0		0	0	0	0	0
301	1	346	139	-1	152	360	7.4	25	ABplpppaapp	187	0	0	0		0	0	0	0	0
302	1	368	73	-1	96	237	6.7	29	Cpppap	280	523	0	0		0	0	0	0	0
303	1	496	334	-1	572	253	21.9	29	ABarpapaaap	291	672	0	0		0	0	0	0	0
304	1	411	293	-1	468	381	14.5	26	ABalpppppaa	242	-1028	0	0		0	0	0	0	0
305	1	17	512	-1	551	198	21.3	31	ABpraapappp	247	400	0	0		0	0	0	0	0
306	1	145	200	-1	542	337	7.3	24	ABaraaaaaap	202	718	0	0		0	0	0	0	0
307	1	116	390	-1	258	335	8.2	31	ABplpppppa	315	-278	0	0		0	0	0	0	0
308	1	489	317	-1	498	334	4.9	24	ABalpaaapap	148	0	0	0		0	0	0	0	0
309	1	61	10	-1	265	404	18.3	30	ABplapaapp	271	145	0	0		0	0	0	0	0
310	1	133	447	-1	202	237	10.5	35	Eplap	357	-228	0	0		0	0	0	0	0
311	1	366	269	-1	493	439	7.6	25	ABalppapaap	239	975	0	0		0	0	0	0	0
312	1	343	37	-1	438	367	7.3	27	ABalpapapap	202	-653	0	0		0	0	0	0	0
313	1	446	372	-1	432	181	12.0	28	MSpppapp	276	160	0	0		0	0	0	0	0
314	1	430	186	-1	226	168	4.1	23	ABprppppppp	203	1184	0	0		0	0	0	0	0
315	1	52	96	-1	607	209	7.4	26	ABalaappapp	234	-904	0	0		0	0	0	0	0
316	1	98	9	-1	358	213	5.7	24	MSpapappp	113	0	0	0		0	0	0	0	0
317	1	488	188	-1	257	278	19.6	31	Dappa	279	307	0	0		0	0	0	0	0
318	1	327	312	-1	310	135	18.5	30	Dppap	304	716	0	0		0	0	0	0	0
319	1	425	189	-1	563	355	5.3	25	ABalpaaaaaa	219	-258	0	0		0	0	0	0	0
320	1	321	377	-1	478	165	12.2	23	ABprppaaaaa	211	1290	0	0		0	0	0	0	0
321	1	115	65	-1	456	261	7.5	25	ABarapaappp	124	0	0	0		0	0	0	0	0
322	1	290	252	-1	295	351	8.2	27	MSappaap	252	286	0	0		0	0	0	0	0
323	1	235	147	-1	509	283	4.5	24	ABarapapaaa	206	-126	0	0		0	0	0	0	0
324	1	375	118	-1	369	135	16.5	29	Dppaa	258	342	0	0		0	0	0	0	0
325	1	147	464	-1	331	409	7.6	25	ABplpapappa	155	0	0	0		0	0	0	0	0
326	1	413	172	-1	474	381	24.4	28	ABplaaaaapp	274	41	0	0		0	0	0	0	0
327	1	223	416	-1	628	230	6.8	26	ABalaapaapp	192	361	0	0		0	0	0	0	0
328	1	241	52	-1	133	256	19.6	35	Caapa	355	-268	0	0		0	0	0	0	0
329	1	128	67	-1	374	440	9.4	25	ABplpaaaapa	10	0	0	0		0	0	0	0	0
330	1	350	300	-1	606	398	20.4	26	ABalapaaapa	254	173	0	0		0	0	0	0	0
331	1	322	194	-1	168	131	22.7	36	Cpaapp	-325	0	0	0		0	0	0	0	0
332	1	408	403	-1	641	226	11.4	28	ABalaappapa	-37	0	0	0		0	0	0	0	0
333	1	175	236	-1	494	432	20.9	26	ABplaapapa	227	106	0	0		0	0	0	0	0
334	1	188	429	-1	115	182	16.6	33	Cpapaa	334	-183	0	0		0	0	0	0	0
335	1	180	158	-1	187	216	7.5	34	Eplpa	340	-1556	0	0		0	0	0	0	0
336	1	263	227	-1	556	203	5.2	25	ABarappaaaa	87	0	0	0		0	0	0	0	0
337	1	288	101	-1	294	328	23.6	31	ABarppapaa	301	102	0	0		0	0	0	0	0
338	1	422	157	-1	299	267	22.8	37	ABarppaapp	368	1364	0	0		0	0	0	0	0
339	1	431	489	-1	387	259	21.2	31	ABarpaapppp	310	192	0	0		0	0	0	0	0
340	1	157	6	-1	411	260	15.6	28	MSpaaappp	-85	0	0	0		0	0	0	0	0
341	1	15	381	-1	333	392	18.6	27	ABplapaapa	250	180	0	0		0	0	0	0	0
342	1	208	135	-1	412	432	8.8	27	ABalppapppp	212	91	0	0		0	0	0	0	0
343	1	47	151	-1	445	260	10.3	28	ABaraapppap	283	287	0	0		0	0	0	0	0
344	1	247	431	-1	558	443	9.3	23	Nuc150_13_550_424	208	-294	0	0		0	0	0	0	0
345	1	125	386	-1	495	417	9.6	27	ABalppappap	147	0	0	0		0	0	0	0	0
346	1	152	154	-1	103	318	14.6	29	ABplappapp	275	366	0	0		0	0	0	0	0
347	1	72	343	-1	262	369	5.6	25	ABplppppaaa	-238	0	0	0		0	0	0	0	0
348	1	315	433	-1	277	385	6.5	26	ABplppaappp	199	1712	0	0		0	0	0	0	0
349	1	325	14	-1	582	351	7.6	23	ABaraaaaaaa	128	0	0	0		0	0	0	0	0
350	1	56	76	-1	503	157	8.4	26	ABarapppppp	252	515	0	0		0	0	0	0	0
351	1	376	260	-1	496	174	17.6	25	ABprpaappaa	208	-288	0	0		0	0	0	0	0
352	1	94	80	-1	601	257	16.0	30	ABalappap	266	-610	0	0		0	0	0	0	0
353	1	294	193	-1	645	289	13.5	34	ABalaaappl	339	418	0	0		0	0	0	0	0
354	1	442	187	-1	521	176	23.6	36	ABarpappap	359	944	0	0		0	0	0	0	0
355	1	196	364	-1	331	285	4.7	24	MSaapappp	241	143	0	0		0	0	0	0	0
356	1	176	288	-1	599	353	4.7	24	ABalpaappaa	180	0	0	0		0	0	0	0	0
357	1	240	62	-1	248	390	15.5	29	ABplappaaa	517	0	0	0		0	0	0	0	0
358	1	301	384	-1	623	217	15.4	27	ABalaappppp	141	0	0	0		0	0	0	0	0
359	1	373	142	-1	255	157	4.5	26	ABprppppppa	228	-142	0	0		0	0	0	0	0
360	1	255	398	-1	270	124	5.6	26	ABprpappppp	224	1014	0	0		0	0	0	0	0
361	1	414	16	-1	357	294	18.7	28	MSappppa	285	18	0	0		0	0	0	0	0
362	1	90	173	-1	156	239	23.4	39	Caaap	487	0	0	0		0	0	0	0	0
363	1	478	438	-1	357	331	21.5	27	ABplapaaaaa	92	0	0	0		0	0	0	0	0
364	1	183	112	-1	596	364	18.8	29	ABalapapapa	-8	0	0	0		0	0	0	0	0
365	1	253	411	-1	421	204	13.2	28	MSpppaaa	262	-426	0	0		0	0	0	0	0
366	1	490	270	-1	119	297	6.2	28	Cppppp	728	0	0	0		0	0	0	0	0
367	1	330	494	-1	473	326	5.0	26	ABalpappaap	12	0	0	0		0	0	0	0	0
368	1	299	439	-1	533	316	11.2	25	ABaraapaapa	66	0	0	0		0	0	0	0	0
369	1	389	410	-1	465	202	12.0	28	MSppapap	363	0	0	0		0	0	0	0	0
370	1	204	513	-1	489	366	13.4	22	MSapaapa	150	327	0	0		0	0	0	0	0
371	1	303	242	-1	591	350	22.4	29	ABarpaaaaar	194	0	0	0		0	0	0	0	0
372	1	400	493	-1	536	336	22.0	28	ABplaaaaapap	-419	0	0	0		0	0	0	0	0
373	1	121	498	-1	80	279	12.6	30	Caappv	288	160	0	0		0	0	0	0	0
374	1	238	506	-1	406	159	22.9	28	ABarpppaaa	271	146	0	0		0	0	0	0	0
375	1	62	77	-1	467	295	6.0	22	ABalpaaappp	207	0	0	0		0	0	0	0	0
376	1	317	413	-1	252	203	14.3	34	Epraa	348	-1130	0	0		0	0	0	0	0
377	1	471	61	-1	590	257	19.4	30	ABalappppa	252	3	0	0		0	0	0	0	0
378	1	41	499	-1	525	217	4.9	23	ABarapaaapp	176	1014	0	0		0	0	0	0	0
379	1	493	92	-1	510	406	15.7	30	ABalppppaad	66	0	0	0		0	0	0	0	0
380	1	440	363	-1	341	104	8.7	25	ABprppappap	148	0	0	0		0	0	0	0	0
381	1	492	113	-1	517	374	14.1	27	MSapaaap	199	-4	0	0		0	0	0	0	0
382	1	104	295	-1	402	327	5.4	29	ABalpappppp	257	38	0	0		0	0	0	0	0
383	1	347	131	-1	249	202	10.1	34	Earpp	329	664	0	0		0	0	0	0	0
384	1	308	318	-1	450	287	4.1	27	ABalpappppa	260	-247	0	0		0	0	0	0	0
385	1	354	514	-1	375	345	13.1	23	MSappapa	190	-747	0	0		0	0	0	0	0
386	1	256	152	-1	457	141	13.4	26	ABprppaaaap	71	0	0	0		0	0	0	0	0
387	1	269	72	-1	209	70	14.0	29	ABprapappa	250	27	0	0		0	0	0	0	0
388	1	167	392	-1	551	143	17.7	26	ABpraappaaa	231	-649	0	0		0	0	0	0	0
389	1	37	132	-1	223	411	12.6	25	ABplppapapp	245	-329	0	0		0	0	0	0	0
390	1	423	11	-1	125	326	8.4	28	ABplappppp	261	-530	0	0		0	0	0	0	0
391	1	333	470	-1	488	297	4.9	23	ABalpaaappa	199	119	0	0		0	0	0	0	0
392	1	465	336	-1	476	387	18.1	25	ABalppppapp	250	508	0	0		0	0	0	0	0
393	1	9	320	-1	310	143	8.8	24	ABprpppppaa	176	0	0	0		0	0	0	0	0
394	1	210	150	-1	476	135	7.1	25	ABarappapap	239	29	0	0		0	0	0	0	0
395	1	391	208	-1	441	154	7.4	24	ABprpapaaap	203	494	0	0		0	0	0	0	0
396	1	418	492	-1	423	380	12.8	28	MSapapap	210	612	0	0		0	0	0	0	0
397	1	440	311	-1	373	106	10.8	25	ABprppappaa	205	470	0	0		0	0	0	0	0
398	1	403	394	-1	539	177	9.5	26	ABarapppppa	326	0	0	0		0	0	0	0	0
399	1	412	396	-1	300	224	12.0	33	Earap	402	0	0	0		0	0	0	0	0
400	1	7	338	-1	377	294	15.4	29	MSaaappp	263	-534	0	0		0	0	0	0	0
401	1	166	48	-1	543	405	6.0	28	ABalpaapppp	228	962	0	0		0	0	0	0	0
402	1	432	350	-1	493	459	15.5	25	ABalpppapad	228	294	0	0		0	0	0	0	0
403	1	271	253	-1	397	356	16.5	29	MSapppaa	67	0	0	0		0	0	0	0	0
404	1	312	274	-1	457	276	15.7	26	MSpaaappa	247	-927	0	0		0	0	0	0	0
405	1	254	360	-1	490	139	12.4	25	ABprpaaappp	127	0	0	0		0	0	0	0	0
406	1	227	216	-1	99	214	14.0	32	Cpappd	330	1281	0	0		0	0	0	0	0
407	1	278	347	-1	275	355	11.2	30	MSaapppp	305	1107	0	0		0	0	0	0	0
408	1	359	177	-1	426	197	5.2	29	ABarapapppp	244	-316	0	0		0	0	0	0	0
409	1	85	46	-1	624	281	9.4	25	ABalaaaarra	284	0	0	0		0	0	0	0	0
410	1	275	368	-1	442	126	7.5	24	ABprpapapaa	184	0	0	0		0	0	0	0	0
411	1	60	160	-1	454	101	13.0	27	ABprpaaaapp	140	0	0	0		0	0	0	0	0
412	1	3	51	-1	388	157	5.7	26	ABprpapppap	147	0	0	0		0	0	0	0	0
413	1	40	198	-1	319	315	5.1	26	MSaappap	224	-88	0	0		0	0	0	0	0
414	1	334	79	-1	485	423	12.2	25	ABplpaaaaap	233	0	0	0		0	0	0	0	0
415	1	203	119	-1	419	127	12.0	28	ABprppaapa	97	0	0	0		0	0	0	0	0
416	1	306	246	-1	594	275	5.4	26	ABaraaappap	206	-355	0	0		0	0	0	0	0
417	1	296	221	-1	398	227	4.8	26	MSpapappa	57	0	0	0		0	0	0	0	0
418	1	143	104	-1	475	194	19.9	26	ABprpaapaap	245	1010	0	0		0	0	0	0	0
419	1	138	298	-1	545	367	4.2	23	ABalpaaaapa	149	0	0	0		0	0	0	0	0
420	1	194	28	-1	403	83	17.5	31	ABpraapppp	-2	0	0	0		0	0	0	0	0
421	1	27	128	-1	499	395	20.2	26	ABplaapappa	-8	0	0	0		0	0	0	0	0
422	1	244	355	-1	591	236	9.4	27	ABarappppaa	269	-822	0	0		0	0	0	0	0
423	1	5	452	-1	316	116	5.2	26	ABprppppaaa	223	-936	0	0		0	0	0	0	0
424	1	392	265	-1	514	182	20.5	31	ABpraaapppp	299	-141	0	0		0	0	0	0	0
425	1	110	442	-1	372	287	5.3	24	MSaapappa	235	485	0	0		0	0	0	0	0
426	1	44	421	-1	599	421	17.3	27	ABalapaappa	271	316	0	0		0	0	0	0	0
427	1	452	325	-1	362	327	4.5	26	MSaappaa	274	0	0	0		0	0	0	0	0
428	1	79	169	-1	552	306	8.2	25	ABaraaapaap	79	0	0	0		0	0	0	0	0
429	1	11	34	-1	546	208	10.4	26	ABprpaaaaaaa	23	0	0	0		0	0	0	0	0
430	1	335	100	-1	90	253	10.3	31	Cpappv	-144	0	0	0		0	0	0	0	0
431	1	417	383	-1	516	234	17.9	24	MSppappa	234	150	0	0		0	0	0	0	0
432	1	199	348	-1	386	129	20.1	27	ABprapaaapp	261	-1134	0	0		0	0	0	0	0
433	1	405	244	-1	644	266	9.2	26	ABalaapaapa	201	992	0	0		0	0	0	0	0
434	1	236	192	-1	486	130	19.6	31	ABpraappap	301	-467	0	0		0	0	0	0	0
435	1	91	310	-1	207	316	12.8	28	Capapa	280	448	0	0		0	0	0	0	0
436	1	262	190	-1	398	326	19.1	30	MSapppap	260	890	0	0		0	0	0	0	0
437	1	437	140	-1	563	422	10.2	25	ABalppaaapa	237	6	0	0		0	0	0	0	0
438	1	383	32	-1	602	234	4.5	24	ABarapppaaa	193	-40	0	0		0	0	0	0	0
439	1	123	153	-1	175	279	18.4	31	Dappp	309	-293	0	0		0	0	0	0	0
440	1	242	397	-1	444	327	15.4	27	MSaaapapa	269	-132	0	0		0	0	0	0	0
441	1	482	449	-1	163	293	14.3	31	Cappap	281	-857	0	0		0	0	0	0	0
442	1	251	125	-1	341	307	23.4	30	ABarppaaap	281	-597	0	0		0	0	0	0	0
443	1	281	283	-1	154	105	14.5	29	ABprappapp	270	702	0	0		0	0	0	0	0
444	1	231	417	-1	232	242	14.3	32	Eplaa	314	167	0	0		0	0	0	0	0
445	1	387	210	-1	346	419	19.6	36	ABplaappapp	86	0	0	0		0	0	0	0	0
446	1	364	60	-1	582	412	21.3	28	ABalapapppa	248	285	0	0		0	0	0	0	0
447	1	464	164	-1	494	452	11.0	25	ABalppaappa	178	0	0	0		0	0	0	0	0
448	1	508	291	-1	480	435	18.1	24	ABalpppappa	223	-130	0	0		0	0	0	0	0
449	1	506	504	-1	495	173	5.9	22	ABarappaapp	193	442	0	0		0	0	0	0	0
450	1	424	315	-1	523	455	15.3	27	ABalpppapav	315	0	0	0		0	0	0	0	0
451	1	59	316	-1	421	118	18.8	29	ABprapaapa	91	0	0	0		0	0	0	0	0
452	1	266	353	-1	402	111	7.7	24	ABprpapappa	353	0	0	0		0	0	0	0	0
453	1	477	354	-1	474	363	5.5	23	ABalpapapaa	206	34	0	0		0	0	0	0	0
454	1	305	418	-1	451	385	5.0	25	ABalpappapa	224	-606	0	0		0	0	0	0	0
455	1	29	155	-1	442	301	12.0	26	ABaraapapap	256	-869	0	0		0	0	0	0	0
456	1	507	484	-1	639	242	14.4	27	ABalaappppa	249	166	0	0		0	0	0	0	0
457	1	49	93	-1	408	224	19.3	28	MSpppppa	229	-737	0	0		0	0	0	0	0
458	1	463	436	-1	407	356	6.0	26	ABalpappapp	249	0	0	0		0	0	0	0	0
459	1	439	264	-1	474	335	16.1	26	MSaaapaap	371	0	0	0		0	0	0	0	0
460	1	224	472	-1	544	226	23.9	28	ABarpapaapp	251	-237	0	0		0	0	0	0	0
461	1	127	97	-1	378	314	7.7	25	MSaapaaap	251	70	0	0		0	0	0	0	0
462	1	498	120	-1	522	247	3.8	24	ABarapaaapa	209	-810	0	0		0	0	0	0	0
463	1	65	370	-1	251	396	7.4	25	ABplpppaaaa	243	547	0	0		0	0	0	0	0
464	1	170	167	-1	215	224	22.5	35	Caaaa	355	23	0	0		0	0	0	0	0
465	1	306	268	-1	602	300	7.6	25	ABaraaappaa	196	-15	0	0		0	0	0	0	0
466	1	365	223	-1	613	319	9.9	24	ABalaaaarrp	192	567	0	0		0	0	0	0	0
467	1	156	159	-1	566	167	15.9	26	ABpraaaappp	259	83	0	0		0	0	0	0	0
468	1	353	123	-1	235	361	23.4	32	ABplapapaa	326	460	0	0		0	0	0	0	0
469	1	491	490	-1	248	85	22.9	32	ABarpppppa	320	-390	0	0		0	0	0	0	0
470	1	362	478	-1	589	200	6.0	25	ABarapppaap	202	468	0	0		0	0	0	0	0
471	1	468	191	-1	563	371	20.5	27	ABalapapapp	32	0	0	0		0	0	0	0	0
472	1	160	292	-1	551	310	12.6	24	ABaraapaaap	264	0	0	0		0	0	0	0	0
473	1	384	162	-1	418	312	16.4	27	MSaaaappp	122	0	0	0		0	0	0	0	0
474	1	113	23	-1	350	290	7.3	28	MSaapapa	272	274	0	0		0	0	0	0	0
475	1	497	407	-1	401	177	10.0	25	MSppaapp	217	0	0	0		0	0	0	0	0
476	1	250	262	-1	345	344	8.5	27	MSapaapp	273	-670	0	0		0	0	0	0	0
477	1	396	462	-1	484	313	19.4	29	MSaaaapap	261	-318	0	0		0	0	0	0	0
478	1	102	47	-1	493	252	13.7	29	ABaraappapp	241	-500	0	0		0	0	0	0	0
479	1	509	406	-1	576	284	20.7	24	ABalapppapa	-86	0	0	0		0	0	0	0	0
480	1	291	457	-1	457	169	18.6	26	ABprpaappap	220	89	0	0		0	0	0	0	0
481	1	450	420	-1	504	313	23.8	29	ABarpaaapa	277	215	0	0		0	0	0	0	0
482	1	292	369	-1	552	241	4.9	23	ABarapaaaap	192	-243	0	0		0	0	0	0	0
483	1	42	507	-1	548	236	8.6	26	MSppaaaa	272	0	0	0		0	0	0	0	0
484	1	100	511	-1	522	452	13.0	28	ABalpppaaap	277	384	0	0		0	0	0	0	0
485	1	259	385	-1	387	366	12.7	29	MSappapp	292	275	0	0		0	0	0	0	0
486	1	499	423	-1	465	464	16.4	26	ABplpaapapp	325	0	0	0		0	0	0	0	0
487	1	504	272	-1	315	356	21.2	29	ABplapaaapp	179	-179	0	0		0	0	0	0	0
488	1	169	281	-1	106	260	15.5	32	Caappd	319	345	0	0		0	0	0	0	0
489	1	501	231	-1	581	296	11.6	26	ABaraapaaaa	53	0	0	0		0	0	0	0	0
490	1	324	35	-1	484	170	24.0	29	ABarpapppap	290	928	0	0		0	0	0	0	0
491	1	318	5	-1	336	115	6.8	26	ABprppaappp	236	-106	0	0		0	0	0	0	0
492	1	270	476	-1	652	287	11.3	26	ABalaaapprl	190	0	0	0		0	0	0	0	0
493	1	283	389	-1	482	423	6.1	25	ABalppapapa	213	-370	0	0		0	0	0	0	0
494	1	476	71	-1	473	398	5.8	23	ABalpapaapp	233	929	0	0		0	0	0	0	0
495	1	510	505	-1	552	253	15.9	25	MSppaaap	17	0	0	0		0	0	0	0	0
496	1	226	475	-1	338	211	19.0	25	MSpppppp	-174	0	0	0		0	0	0	0	0
497	1	280	477	-1	613	387	15.6	27	ABalapaaaap	360	0	0	0		0	0	0	0	0
498	1	358	488	-1	532	340	4.2	22	ABalpaaaaap	67	0	0	0		0	0	0	0	0
499	1	92	458	-1	564	401	13.4	28	ABalapaaapp	45	0	0	0		0	0	0	0	0
500	1	394	414	-1	527	273	13.0	25	ABaraappapa	122	0	0	0		0	0	0	0	0
501	1	401	503	-1	528	146	9.7	25	ABprpaaaaap	-14	0	0	0		0	0	0	0	0
502	1	351	456	-1	365	243	13.8	31	Nuc152_16_406_252	31	0	0	0		0	0	0	0	0
503	1	378	330	-1	265	133	7.3	28	ABprpppppap	156	0	0	0		0	0	0	0	0
504	1	505	352	-1	494	364	22.9	22	ABarpaaaaal	66	0	0	0		0	0	0	0	0
505	1	502	282	-1	512	222	12.2	23	MSppapaa	278	0	0	0		0	0	0	0	0
506	1	455	502	-1	550	410	21.3	25	ABalapapppp	-69	0	0	0		0	0	0	0	0
507	1	342	259	-1	431	343	7.7	23	ABalpapappp	207	0	0	0		0	0	0	0	0
508	1	404	241	-1	372	406	8.0	23	ABplpapapaa	407	0	0	0		0	0	0	0	0
509	1	369	461	-1	524	401	18.2	26	ABalppppapa	229	0	0	0		0	0	0	0	0
510	1	393	126	-1	295	217	21.4	33	Cpaaaa	-15	0	0	0		0	0	0	0	0
511	1	494	-1	-1	385	316	15.2	22	MSaaappa	261	0	0	0		0	0	0	0	0
512	1	13	276	-1	327	84	13.4	29	ABprppapap	-93	0	0	0		0	0	0	0	0
513	1	105	508	-1	447	455	17.7	30	ABplpaapapa	262	464	0	0		0	0	0	0	0
514	1	434	510	-1	468	344	21.1	27	MSapappp	590	0	0	0		0	0	0	0	0
