# Supplementary material for: The AP-2 Transcription Factor APTF-2 Is Required for Neuroblast and Epidermal Morphogenesis in Caenorhabditis elegans Embryogenesis
Source: PLoS Genet. 2016 May 13;12(5):e1006048. doi: 10.1371/journal.pgen.1006048 (PMC4866721; doi:10.1371/journal.pgen.1006048)
Supplement: S6 Text — (ZIP) [file pgen.1006048.s034.zip › nuclei/t176-nuclei]

1	1	250	109	-1	367	73	16.6	28	ABprapaapp	277	33	0	0		0	0	0	0	0
2	1	300	346	-1	445	167	24.0	33	ABarpapppp	338	-128	0	0		0	0	0	0	0
3	1	263	219	-1	465	184	15.5	28	MSppppaa	211	0	0	0		0	0	0	0	0
4	1	6	314	-1	622	309	14.5	28	ABalapppaaa	264	112	0	0		0	0	0	0	0
5	1	491	152	-1	339	121	6.6	25	ABprppaappp	251	874	0	0		0	0	0	0	0
6	1	340	354	-1	415	260	15.6	28	MSpaaappp	348	0	0	0		0	0	0	0	0
7	1	118	242	-1	575	320	5.9	24	ABaraaapaaa	203	298	0	0		0	0	0	0	0
8	1	76	331	-1	158	327	9.1	31	ABplapppap	282	799	0	0		0	0	0	0	0
9	1	316	297	-1	357	213	5.7	25	MSpapappp	218	-208	0	0		0	0	0	0	0
10	1	309	22	-1	265	404	18.4	31	ABplapaapp	476	0	0	0		0	0	0	0	0
11	1	390	94	-1	126	325	8.5	28	ABplappppp	274	-495	0	0		0	0	0	0	0
12	1	248	271	-1	544	267	9.4	26	ABaraaapapa	318	0	0	0		0	0	0	0	0
13	1	72	146	-1	469	258	23.6	34	ABarpaapap	334	1301	0	0		0	0	0	0	0
14	1	349	195	-1	584	352	7.2	24	ABaraaaaaaa	225	123	0	0		0	0	0	0	0
15	1	145	407	-1	585	372	15.5	27	ABalapaaaaa	37	0	0	0		0	0	0	0	0
16	1	361	379	-1	358	294	18.9	29	MSappppa	292	324	0	0		0	0	0	0	0
17	1	174	13	-1	574	224	5.7	25	ABaraaapppp	226	-104	0	0		0	0	0	0	0
18	1	228	313	-1	182	365	8.6	26	ABplpppaapa	543	0	0	0		0	0	0	0	0
19	1	82	442	-1	385	402	10.0	24	ABplpapaaap	441	0	0	0		0	0	0	0	0
20	1	202	240	-1	202	393	14.6	30	ABplappaap	293	-955	0	0		0	0	0	0	0
21	1	62	43	-1	233	85	8.5	25	ABprpppaapa	202	269	0	0		0	0	0	0	0
22	1	98	364	-1	421	189	16.6	30	Dpaa	301	-641	0	0		0	0	0	0	0
23	1	474	447	-1	349	289	7.4	29	MSaapapa	292	-80	0	0		0	0	0	0	0
24	1	215	378	-1	539	195	17.5	32	ABpraaappa	321	105	0	0		0	0	0	0	0
25	1	123	303	-1	418	291	9.3	25	ABaraapappp	-399	0	0	0		0	0	0	0	0
26	1	90	486	-1	621	372	9.7	27	ABalaaaarla	62	0	0	0		0	0	0	0	0
27	1	45	286	-1	622	300	19.3	29	ABalapppaap	248	501	0	0		0	0	0	0	0
28	1	420	223	-1	404	85	17.4	30	ABpraapppp	304	340	0	0		0	0	0	0	0
29	1	277	267	-1	190	93	18.3	30	ABarpppppp	301	205	0	0		0	0	0	0	0
30	1	58	325	-1	283	260	13.0	36	Ealap	363	167	0	0		0	0	0	0	0
31	1	105	21	-1	550	342	11.9	27	ABalpaapaap	55	0	0	0		0	0	0	0	0
32	1	438	106	-1	602	234	4.5	24	ABarapppaaa	-21	0	0	0		0	0	0	0	0
33	1	102	170	-1	150	227	9.1	33	Eplpp	328	-47	0	0		0	0	0	0	0
34	1	429	168	-1	546	207	10.4	25	ABprpaaaaaaa	18	0	0	0		0	0	0	0	0
35	1	490	427	-1	490	171	23.4	29	ABarpapppap	283	274	0	0		0	0	0	0	0
36	1	104	377	-1	147	329	19.4	33	ABarppappp	-76	0	0	0		0	0	0	0	0
37	1	312	438	-1	441	366	6.8	27	ABalpapapap	206	-348	0	0		0	0	0	0	0
38	1	73	445	-1	567	386	4.5	25	ABalpaappap	23	0	0	0		0	0	0	0	0
39	1	234	153	-1	549	156	12.9	28	ABpraaaapa	121	0	0	0		0	0	0	0	0
40	1	4	367	-1	362	244	6.6	28	MSpapapa	266	505	0	0		0	0	0	0	0
41	1	256	355	-1	536	156	6.6	25	ABarapppapp	227	-141	0	0		0	0	0	0	0
42	1	176	383	-1	175	349	15.7	31	ABplapappp	168	0	0	0		0	0	0	0	0
43	1	55	319	-1	477	247	11.2	28	ABaraapppaa	130	0	0	0		0	0	0	0	0
44	1	156	247	-1	475	223	8.1	31	ABarapappa	152	0	0	0		0	0	0	0	0
45	1	246	39	-1	559	318	15.5	29	MSaaaaapa	336	0	0	0		0	0	0	0	0
46	1	409	135	-1	620	282	9.5	26	ABalaaaarra	164	-1284	0	0		0	0	0	0	0
47	1	478	141	-1	497	252	13.5	30	ABaraappapp	130	0	0	0		0	0	0	0	0
48	1	401	463	-1	539	405	5.6	28	ABalpaapppp	229	16	0	0		0	0	0	0	0
49	1	84	26	-1	188	354	22.3	33	ABplapapapa	76	0	0	0		0	0	0	0	0
50	1	124	91	-1	542	206	14.0	29	ABpraaapaa	283	644	0	0		0	0	0	0	0
51	1	412	366	-1	389	160	5.9	26	ABprpapppap	245	482	0	0		0	0	0	0	0
52	1	328	484	-1	128	258	19.9	36	Caapa	-213	0	0	0		0	0	0	0	0
53	1	3	401	-1	499	206	5.4	24	ABarapapapa	230	221	0	0		0	0	0	0	0
54	1	133	83	-1	469	247	15.6	29	MSpaapaa	65	0	0	0		0	0	0	0	0
55	1	171	76	-1	517	187	11.7	25	ABprpaaaaaap	235	70	0	0		0	0	0	0	0
56	1	269	429	-1	437	168	4.7	25	ABprpappaap	215	395	0	0		0	0	0	0	0
57	1	16	396	-1	272	83	8.7	26	ABprpppaaap	232	-16	0	0		0	0	0	0	0
58	1	211	264	-1	320	434	12.6	26	ABplppapaaa	87	0	0	0		0	0	0	0	0
59	1	26	330	-1	423	415	11.7	25	ABplpapaapa	247	10	0	0		0	0	0	0	0
60	1	446	323	-1	583	413	21.4	28	ABalapapppa	268	663	0	0		0	0	0	0	0
61	1	377	226	-1	591	259	18.5	30	ABalappppa	266	-960	0	0		0	0	0	0	0
62	1	357	490	-1	248	389	15.5	29	ABplappaaa	284	729	0	0		0	0	0	0	0
63	1	39	87	-1	612	317	23.1	29	ABpraapaaaa	294	-1353	0	0		0	0	0	0	0
64	1	183	166	-1	456	340	4.1	25	ABalpapappa	239	820	0	0		0	0	0	0	0
65	1	321	263	-1	453	259	7.5	26	ABarapaappp	199	-186	0	0		0	0	0	0	0
66	1	254	261	-1	395	318	13.2	26	MSaaapapp	237	514	0	0		0	0	0	0	0
67	1	329	137	-1	376	440	9.5	25	ABplpaaaapa	-44	0	0	0		0	0	0	0	0
68	1	252	66	-1	571	335	9.7	26	ABalpaapaaa	217	582	0	0		0	0	0	0	0
69	1	158	28	-1	467	356	18.0	27	MSapappa	238	-235	0	0		0	0	0	0	0
70	1	241	154	-1	542	406	9.6	24	ABalppappaa	122	0	0	0		0	0	0	0	0
71	1	494	343	-1	474	399	5.4	24	ABalpapaapp	197	611	0	0		0	0	0	0	0
72	1	387	81	-1	204	72	13.8	28	ABprapappa	277	284	0	0		0	0	0	0	0
73	1	302	259	-1	98	238	6.7	28	Cpppap	253	261	0	0		0	0	0	0	0
74	1	287	360	-1	620	366	13.2	25	ABalaaapalr	273	0	0	0		0	0	0	0	0
75	1	68	123	-1	402	330	8.7	25	MSaapaaaa	247	572	0	0		0	0	0	0	0
76	1	350	222	-1	506	159	8.2	27	ABarapppppp	248	213	0	0		0	0	0	0	0
77	1	375	248	-1	463	292	6.1	23	ABalpaaappp	220	281	0	0		0	0	0	0	0
78	1	83	54	-1	386	430	12.0	24	ABplpapaapp	237	345	0	0		0	0	0	0	0
79	1	414	288	-1	486	422	11.9	24	ABplpaaaaap	242	753	0	0		0	0	0	0	0
80	1	352	113	-1	603	257	15.9	31	ABalappap	196	-290	0	0		0	0	0	0	0
81	1	185	363	-1	499	245	4.9	27	ABarapapaap	49	0	0	0		0	0	0	0	0
82	1	59	201	-1	634	333	12.1	28	ABalaaapar	271	79	0	0		0	0	0	0	0
83	1	159	345	-1	510	153	5.9	24	ABarappapaa	200	228	0	0		0	0	0	0	0
84	1	130	510	-1	422	448	11.6	30	ABplpaaappa	270	-656	0	0		0	0	0	0	0
85	1	264	491	-1	289	432	12.7	24	ABplppapaap	204	609	0	0		0	0	0	0	0
86	1	255	30	-1	497	131	15.4	27	ABprpaapppp	251	16	0	0		0	0	0	0	0
87	1	146	342	-1	589	340	12.8	30	MSaaaaaar	130	0	0	0		0	0	0	0	0
88	1	297	277	-1	156	327	4.2	24	ABplppppppa	184	102	0	0		0	0	0	0	0
89	1	224	339	-1	416	188	20.6	27	ABprapaaaaa	272	-229	0	0		0	0	0	0	0
90	1	212	193	-1	419	399	17.3	28	ABplpaappaa	148	0	0	0		0	0	0	0	0
91	1	53	150	-1	401	253	11.7	27	MSpaapapp	278	142	0	0		0	0	0	0	0
92	1	379	254	-1	514	403	15.7	28	ABalppppaad	274	47	0	0		0	0	0	0	0
93	1	457	317	-1	408	229	19.4	28	MSpppppa	281	279	0	0		0	0	0	0	0
94	1	167	428	-1	224	143	4.4	28	ABprpppapap	237	922	0	0		0	0	0	0	0
95	1	12	417	-1	417	142	4.9	26	ABprpappapa	78	0	0	0		0	0	0	0	0
96	1	315	424	-1	610	207	7.5	26	ABalaappapp	247	361	0	0		0	0	0	0	0
97	1	461	16	-1	380	314	7.8	26	MSaapaaap	-243	0	0	0		0	0	0	0	0
98	1	193	205	-1	448	257	12.7	27	MSpaapapa	-243	0	0	0		0	0	0	0	0
99	1	203	459	-1	585	196	15.0	27	ABpraaaappa	220	86	0	0		0	0	0	0	0
100	1	430	270	-1	93	258	10.3	30	Cpappv	293	-88	0	0		0	0	0	0	0
101	1	337	406	-1	297	330	23.3	30	ABarppapaa	308	309	0	0		0	0	0	0	0
102	1	35	344	-1	269	65	17.9	30	ABprapapaa	285	-216	0	0		0	0	0	0	0
103	1	143	221	-1	327	264	13.8	34	Ealaa	341	1229	0	0		0	0	0	0	0
104	1	418	356	-1	476	195	19.9	26	ABprpaapaap	218	381	0	0		0	0	0	0	0
105	1	239	514	-1	315	155	24.4	32	ABarpppapp	323	1217	0	0		0	0	0	0	0
106	1	142	35	-1	449	222	18.6	27	MSppppap	262	915	0	0		0	0	0	0	0
107	1	273	149	-1	519	334	9.1	28	ABalpaapapa	89	0	0	0		0	0	0	0	0
108	1	27	456	-1	493	372	5.2	25	ABalpapaaap	197	67	0	0		0	0	0	0	0
109	1	131	101	-1	430	231	5.4	24	MSpapaaaa	251	0	0	0		0	0	0	0	0
110	1	89	395	-1	588	412	8.3	27	ABalaaaalp	200	0	0	0		0	0	0	0	0
111	1	213	251	-1	513	259	10.8	29	ABaraaapapp	250	1074	0	0		0	0	0	0	0
112	1	364	125	-1	598	363	18.5	28	ABalapapapa	299	0	0	0		0	0	0	0	0
113	1	381	121	-1	525	372	14.0	27	MSapaaap	216	321	0	0		0	0	0	0	0
114	1	126	502	-1	491	416	24.0	27	ABplaapaapp	252	354	0	0		0	0	0	0	0
115	1	129	34	-1	391	86	12.1	27	ABprppapaaa	194	-155	0	0		0	0	0	0	0
116	1	56	257	-1	419	170	7.3	25	ABprpapppaa	254	0	0	0		0	0	0	0	0
117	1	81	310	-1	210	392	9.0	24	ABplpppaaap	-94	0	0	0		0	0	0	0	0
118	1	324	440	-1	371	131	16.9	31	Dppaa	284	18	0	0		0	0	0	0	0
119	1	415	110	118	421	129	11.8	27	ABprppaapa	556	0	0	0		0	0	0	0	0
120	1	462	448	-1	524	245	3.5	24	ABarapaaapa	210	509	0	0		0	0	0	0	0
121	1	230	2	-1	561	396	15.5	35	ABalapaapa	330	-58	0	0		0	0	0	0	0
122	1	49	391	-1	571	293	5.9	24	ABaraaaaapa	48	0	0	0		0	0	0	0	0
123	1	468	441	-1	234	363	23.4	32	ABplapapaa	-130	0	0	0		0	0	0	0	0
124	1	168	80	-1	501	283	18.5	30	MSpaaaaa	302	240	0	0		0	0	0	0	0
125	1	442	465	-1	337	312	23.5	30	ABarppaaap	288	29	0	0		0	0	0	0	0
126	1	510	327	-1	295	219	21.5	32	Cpaaaa	-58	0	0	0		0	0	0	0	0
127	1	140	439	-1	503	391	5.9	24	ABalpapaapa	215	681	0	0		0	0	0	0	0
128	1	421	65	-1	496	397	19.9	27	ABplaapappa	276	670	0	0		0	0	0	0	0
129	1	210	90	-1	294	66	14.7	29	ABprappaap	284	-81	0	0		0	0	0	0	0
130	1	127	233	-1	606	203	17.6	30	ABpraaaaap	259	-170	0	0		0	0	0	0	0
131	1	383	1	-1	251	204	9.9	33	Earpp	321	-13	0	0		0	0	0	0	0
132	1	389	268	-1	224	412	12.5	25	ABplppapapp	300	0	0	0		0	0	0	0	0
133	1	85	181	-1	203	307	23.7	33	ABarppappa	331	-319	0	0		0	0	0	0	0
134	1	132	10	-1	467	221	4.5	25	ABarapapppa	-284	0	0	0		0	0	0	0	0
135	1	342	79	-1	414	431	8.8	26	ABalppapppp	202	-1165	0	0		0	0	0	0	0
136	1	148	78	-1	539	380	9.6	28	MSapaaaa	239	659	0	0		0	0	0	0	0
137	1	67	493	-1	417	387	4.4	26	ABplpappaa	214	-946	0	0		0	0	0	0	0
138	1	170	302	-1	231	344	11.6	30	Capaap	262	72	0	0		0	0	0	0	0
139	1	301	384	-1	150	362	7.9	23	ABplpppaapp	202	169	0	0		0	0	0	0	0
140	1	437	320	-1	560	425	10.4	26	ABalppaaapa	225	16	0	0		0	0	0	0	0
141	1	206	139	-1	325	84	10.1	32	ABprppapppa	321	305	0	0		0	0	0	0	0
142	1	359	468	-1	261	156	4.3	26	ABprppppppa	257	87	0	0		0	0	0	0	0
143	1	282	361	-1	284	337	4.1	27	ABplpappppa	229	-464	0	0		0	0	0	0	0
144	1	289	358	-1	181	357	5.3	24	ABplpppapaa	230	292	0	0		0	0	0	0	0
145	1	225	398	-1	567	442	13.3	28	ABalpppaaaa	259	74	0	0		0	0	0	0	0
146	1	186	179	-1	260	192	24.3	34	Cpaaap	-501	0	0	0		0	0	0	0	0
147	1	323	171	-1	504	280	4.4	26	ABarapapaaa	-115	0	0	0		0	0	0	0	0
148	1	169	138	-1	236	64	16.3	30	ABprapapap	254	950	0	0		0	0	0	0	0
149	1	249	214	-1	384	376	9.0	24	Nuc148_5_371_357a	229	493	0	0		0	0	0	0	0
150	1	394	328	-1	476	134	7.2	24	ABarappapap	209	48	0	0		0	0	0	0	0
151	1	343	33	-1	443	257	10.2	28	ABaraapppap	127	0	0	0		0	0	0	0	0
152	1	386	9	-1	458	147	13.2	25	ABprppaaaap	260	0	0	0		0	0	0	0	0
153	1	439	38	-1	172	277	18.3	32	Dappp	58	0	0	0		0	0	0	0	0
154	1	346	89	-1	104	318	14.7	29	ABplappapp	72	0	0	0		0	0	0	0	0
155	1	455	62	-1	439	300	12.0	27	ABaraapapap	87	0	0	0		0	0	0	0	0
156	1	15	333	-1	422	367	18.1	28	ABalppppppa	271	103	0	0		0	0	0	0	0
157	1	338	224	-1	300	270	22.6	34	ABarppaapp	340	-261	0	0		0	0	0	0	0
158	1	335	404	-1	191	216	7.3	32	Eplpa	306	310	0	0		0	0	0	0	0
159	1	467	218	-1	571	170	16.0	27	ABpraaaappp	28	0	0	0		0	0	0	0	0
160	1	411	197	-1	454	103	12.6	28	ABprpaaaapp	219	130	0	0		0	0	0	0	0
161	1	218	12	-1	466	457	13.3	29	ABplpaaapa	263	1188	0	0		0	0	0	0	0
162	1	473	57	-1	414	311	15.9	26	MSaaaappp	209	20	0	0		0	0	0	0	0
163	1	189	208	-1	247	127	9.3	32	Cppapp	284	-266	0	0		0	0	0	0	0
164	1	447	56	-1	494	451	10.7	25	ABalppaappa	207	-128	0	0		0	0	0	0	0
165	1	22	225	-1	439	320	22.5	26	ABplaaaappp	194	44	0	0		0	0	0	0	0
166	1	208	48	-1	491	394	12.3	24	ABplpaapaaa	245	175	0	0		0	0	0	0	0
167	1	464	453	-1	217	216	22.4	34	Caaaa	340	827	0	0		0	0	0	0	0
168	1	267	172	-1	471	189	5.7	26	ABarapapapp	208	-637	0	0		0	0	0	0	0
169	1	428	337	-1	553	304	7.9	25	ABaraaapaap	133	0	0	0		0	0	0	0	0
170	1	107	410	-1	200	208	13.4	32	Eprap	320	82	0	0		0	0	0	0	0
171	1	270	478	-1	98	202	8.7	32	Cpppaa	300	-308	0	0		0	0	0	0	0
172	1	326	206	-1	475	388	24.5	28	ABplaaaaapp	252	87	0	0		0	0	0	0	0
173	1	362	59	-1	158	237	23.1	41	Caaap	376	-425	0	0		0	0	0	0	0
174	1	253	86	-1	301	415	7.5	26	ABplppaappa	201	1299	0	0		0	0	0	0	0
175	1	125	202	-1	529	426	6.4	25	ABalppapaaa	205	302	0	0		0	0	0	0	0
176	1	8	299	-1	304	97	22.7	37	ABarppppa	371	94	0	0		0	0	0	0	0
177	1	408	155	-1	424	197	5.3	29	ABarapapppp	236	932	0	0		0	0	0	0	0
178	1	7	483	-1	369	412	14.7	29	ABplppaaaap	259	-489	0	0		0	0	0	0	0
179	1	114	245	-1	345	437	10.2	25	ABplpaaaapp	-72	0	0	0		0	0	0	0	0
180	1	65	52	-1	428	270	7.3	25	ABaraappppp	156	0	0	0		0	0	0	0	0
181	1	299	69	-1	522	286	15.5	29	MSpaaaapa	-46	0	0	0		0	0	0	0	0
182	1	36	501	-1	244	398	10.1	30	ABplppappp	296	-449	0	0		0	0	0	0	0
183	1	113	291	-1	501	330	13.1	28	ABaraapaapp	278	837	0	0		0	0	0	0	0
184	1	232	312	-1	299	133	11.6	31	Cppaap	-7	0	0	0		0	0	0	0	0
185	1	278	199	-1	580	216	22.5	33	ABpraapaapp	305	-63	0	0		0	0	0	0	0
186	1	314	82	-1	223	171	4.2	24	ABprppppppp	218	1230	0	0		0	0	0	0	0
187	1	354	474	-1	524	176	23.5	35	ABarpappap	328	-1783	0	0		0	0	0	0	0
188	1	317	386	-1	256	275	20.1	31	Dappa	309	508	0	0		0	0	0	0	0
189	1	319	53	-1	564	356	5.1	23	ABalpaaaaaa	233	88	0	0		0	0	0	0	0
190	1	436	68	-1	397	326	18.9	30	MSapppap	221	-77	0	0		0	0	0	0	0
191	1	471	127	-1	564	371	20.3	29	ABalapapapp	322	0	0	0		0	0	0	0	0
192	1	434	432	-1	487	130	19.4	32	ABpraappap	79	0	0	0		0	0	0	0	0
193	1	353	357	-1	647	290	13.6	32	ABalaaappl	304	1130	0	0		0	0	0	0	0
194	1	331	228	-1	170	131	22.7	34	Cpaapp	327	312	0	0		0	0	0	0	0
195	1	154	269	-1	597	382	7.0	26	ABalpaapppa	58	0	0	0		0	0	0	0	0
196	1	240	178	-1	258	77	10.8	27	ABprppapppp	275	284	0	0		0	0	0	0	0
197	1	135	451	-1	361	165	15.5	27	MSpppaap	249	12	0	0		0	0	0	0	0
198	1	413	161	-1	320	317	5.0	25	MSaappap	248	570	0	0		0	0	0	0	0
199	1	9	244	-1	449	326	8.1	30	ABalpapppa	370	0	0	0		0	0	0	0	0
200	1	306	382	-1	546	336	7.2	24	ABaraaaaaap	205	-547	0	0		0	0	0	0	0
201	1	290	506	-1	408	446	15.9	30	ABplpaapppp	298	60	0	0		0	0	0	0	0
202	1	184	160	-1	476	167	8.0	24	ABprpapaaaa	243	-279	0	0		0	0	0	0	0
203	1	32	276	-1	236	367	5.7	24	ABplppppaap	233	-427	0	0		0	0	0	0	0
204	1	165	41	-1	134	274	11.4	30	Capppa	308	-255	0	0		0	0	0	0	0
205	1	34	296	-1	447	421	9.3	28	ABalppapppa	91	0	0	0		0	0	0	0	0
206	1	180	385	-1	372	108	7.1	23	ABprppaappa	227	445	0	0		0	0	0	0	0
207	1	139	151	-1	575	233	15.0	26	ABpraapapaa	-28	0	0	0		0	0	0	0	0
208	1	395	266	-1	442	154	7.4	23	ABprpapaaap	208	185	0	0		0	0	0	0	0
209	1	22	475	-1	437	339	23.9	25	ABplaaaappa	219	600	0	0		0	0	0	0	0
210	1	445	402	-1	345	422	19.6	35	ABplaappapp	295	98	0	0		0	0	0	0	0
211	1	236	131	-1	256	302	24.1	33	ABarppapap	332	-9	0	0		0	0	0	0	0
212	1	110	167	-1	528	437	21.7	26	ABplaapaapa	226	90	0	0		0	0	0	0	0
213	1	221	198	-1	415	90	12.0	25	ABarappappp	249	1076	0	0		0	0	0	0	0
214	1	109	260	-1	449	325	18.5	25	MSaaaappa	224	49	0	0		0	0	0	0	0
215	1	223	31	-1	377	231	9.3	27	MSpapaapp	308	0	0	0		0	0	0	0	0
216	1	406	117	-1	99	216	14.0	32	Cpappd	319	-165	0	0		0	0	0	0	0
217	1	196	423	-1	533	364	24.6	33	ABplaaaaaa	84	0	0	0		0	0	0	0	0
218	1	95	412	-1	275	289	6.4	28	Z3	285	-986	0	0		0	0	0	0	0
219	1	294	420	-1	612	234	21.0	28	ABpraapaapa	395	0	0	0		0	0	0	0	0
220	1	280	403	-1	427	402	8.0	25	ABplpapaaaa	235	0	0	0		0	0	0	0	0
221	1	417	180	-1	396	230	4.6	26	MSpapappa	174	0	0	0		0	0	0	0	0
222	1	291	488	-1	348	394	7.9	26	ABplpapapap	246	-221	0	0		0	0	0	0	0
223	1	466	301	-1	617	319	9.8	24	ABalaaaarrp	252	0	0	0		0	0	0	0	0
224	1	275	45	-1	423	334	11.0	24	ABaraapappa	385	0	0	0		0	0	0	0	0
225	1	166	74	-1	264	336	14.7	30	Capaaa	299	341	0	0		0	0	0	0	0
226	1	86	194	-1	574	276	12.4	26	ABaraappaaa	49	0	0	0		0	0	0	0	0
227	1	336	415	-1	551	205	5.5	25	ABarappaaaa	167	700	0	0		0	0	0	0	0
228	1	207	145	-1	588	314	9.5	28	ABaraaaapa	233	-88	0	0		0	0	0	0	0
229	1	18	408	-1	474	163	4.7	26	ABprpappaaa	236	712	0	0		0	0	0	0	0
230	1	24	425	-1	520	346	6.7	25	ABalpaaapaa	236	-253	0	0		0	0	0	0	0
231	1	489	371	-1	582	295	11.3	24	ABaraapaaaa	203	68	0	0		0	0	0	0	0
232	1	197	50	-1	307	138	5.8	25	ABprpappppa	222	953	0	0		0	0	0	0	0
233	1	1	472	-1	372	443	19.0	31	ABplaappapa	115	0	0	0		0	0	0	0	0
234	1	214	368	-1	104	272	6.6	28	Cppppa	26	0	0	0		0	0	0	0	0
235	1	51	372	433	437	286	18.3	28	MSpaaapa	120	0	0	0		0	0	0	0	0
236	1	333	67	-1	493	436	20.7	27	ABplaapapa	262	-500	0	0		0	0	0	0	0
237	1	71	112	-1	585	228	17.8	25	ABpraapappa	432	0	0	0		0	0	0	0	0
238	1	279	495	-1	574	205	19.0	26	ABpraapapap	94	0	0	0		0	0	0	0	0
239	1	295	148	-1	215	333	7.7	30	Capppp	181	0	0	0		0	0	0	0	0
240	1	151	97	-1	194	294	7.6	30	Capapp	304	242	0	0		0	0	0	0	0
241	1	508	338	-1	371	408	8.0	25	ABplpapapaa	206	459	0	0		0	0	0	0	0
242	1	371	27	-1	591	352	22.3	28	ABarpaaaaar	282	-35	0	0		0	0	0	0	0
243	1	88	500	-1	352	211	15.8	26	Nuc152_16_399_208	226	0	0	0		0	0	0	0	0
244	1	433	211	-1	647	271	9.2	27	ABalaapaapa	16	0	0	0		0	0	0	0	0
245	1	38	431	-1	616	332	7.4	25	ABalaaaarlp	211	25	0	0		0	0	0	0	0
246	1	416	63	-1	594	267	4.9	24	ABaraaappap	245	641	0	0		0	0	0	0	0
247	1	101	189	-1	525	266	6.1	23	ABarapaapaa	226	288	0	0		0	0	0	0	0
248	1	187	143	-1	489	339	8.3	24	ABalpappaaa	198	0	0	0		0	0	0	0	0
249	1	112	157	-1	563	175	19.5	29	ABpraaapppa	224	-533	0	0		0	0	0	0	0
250	1	204	449	-1	372	142	12.5	33	MSpapppa	300	0	0	0		0	0	0	0	0
251	1	108	126	-1	138	357	15.3	30	ABplappapa	269	-147	0	0		0	0	0	0	0
252	1	322	430	-1	291	350	8.2	27	MSappaap	208	480	0	0		0	0	0	0	0
253	1	403	249	-1	397	357	16.4	29	MSapppaa	62	0	0	0		0	0	0	0	0
254	1	2	55	-1	153	294	5.1	24	ABplppppppp	239	79	0	0		0	0	0	0	0
255	1	29	162	-1	464	116	10.3	24	ABprpaaaapa	230	356	0	0		0	0	0	0	0
256	1	44	71	-1	523	282	23.3	28	ABarpaapaap	-265	0	0	0		0	0	0	0	0
257	1	63	128	-1	479	295	15.9	26	MSpaaaapp	223	-221	0	0		0	0	0	0	0
258	1	100	18	-1	472	300	10.4	29	ABaraapapaa	118	0	0	0		0	0	0	0	0
259	1	507	105	-1	427	348	7.8	22	ABalpapappp	173	-739	0	0		0	0	0	0	0
260	1	351	466	-1	494	176	17.5	25	ABprpaappaa	5	0	0	0		0	0	0	0	0
261	1	116	182	-1	312	171	6.2	31	MSpapppp	315	0	0	0		0	0	0	0	0
262	1	476	216	-1	345	341	8.4	28	MSapaapp	281	-1	0	0		0	0	0	0	0
263	1	235	285	-1	207	378	6.6	25	ABplppppapa	214	-639	0	0		0	0	0	0	0
264	1	459	4	-1	474	334	16.4	26	MSaaapaap	261	-271	0	0		0	0	0	0	0
265	1	424	20	-1	515	184	20.6	30	ABpraaapppp	284	486	0	0		0	0	0	0	0
266	1	205	122	-1	350	409	11.5	30	ABplppaapa	162	0	0	0		0	0	0	0	0
267	1	149	347	-1	386	389	6.4	32	Nuc148_5_371_357p	320	-431	0	0		0	0	0	0	0
268	1	465	393	-1	600	299	7.8	24	ABaraaappaa	228	611	0	0		0	0	0	0	0
269	1	311	8	-1	498	439	7.5	25	ABalppapaap	222	-472	0	0		0	0	0	0	0
270	1	366	455	-1	120	299	6.1	28	Cppppp	277	-553	0	0		0	0	0	0	0
271	1	260	75	-1	384	302	10.5	29	MSaapaapa	450	0	0	0		0	0	0	0	0
272	1	487	258	-1	316	359	21.1	27	ABplapaaapp	193	-187	0	0		0	0	0	0	0
273	1	229	40	-1	516	175	15.4	28	ABpraaapapa	270	-303	0	0		0	0	0	0	0
274	1	404	380	-1	457	276	15.5	25	MSpaaappa	-3	0	0	0		0	0	0	0	0
275	1	111	32	-1	360	78	12.5	24	ABprppapaap	-110	0	0	0		0	0	0	0	0
276	1	512	274	-1	331	87	13.5	29	ABprppapap	-30	0	0	0		0	0	0	0	0
277	1	201	419	-1	537	125	15.4	24	ABprpaapap	214	1192	0	0		0	0	0	0	0
278	1	79	462	-1	265	332	18.5	32	Dapap	293	592	0	0		0	0	0	0	0
279	1	33	169	-1	210	340	4.5	25	ABplppppapp	200	721	0	0		0	0	0	0	0
280	1	121	163	-1	525	193	6.9	28	ABarappaaap	105	0	0	0		0	0	0	0	0
281	1	488	250	-1	103	261	15.7	30	Caappd	291	680	0	0		0	0	0	0	0
282	1	505	238	-1	511	221	11.8	22	MSppapaa	188	-360	0	0		0	0	0	0	0
283	1	443	273	-1	156	108	14.5	29	ABprappapp	271	-1476	0	0		0	0	0	0	0
284	1	77	156	-1	212	111	8.3	27	ABprapppap	-11	0	0	0		0	0	0	0	0
285	1	37	390	-1	526	402	23.6	27	ABplaapaaap	208	-750	0	0		0	0	0	0	0
286	1	43	124	-1	571	204	8.5	25	ABarappppap	217	610	0	0		0	0	0	0	0
287	1	54	88	-1	322	214	4.3	28	MSpappaa	246	177	0	0		0	0	0	0	0
288	1	356	283	-1	597	358	4.8	24	ABalpaappaa	213	165	0	0		0	0	0	0	0
289	1	198	437	-1	478	210	23.4	31	ABarpapapp	308	-1269	0	0		0	0	0	0	0
290	1	161	144	-1	317	369	11.7	30	MSaapppa	242	0	0	0		0	0	0	0	0
291	1	448	243	-1	480	432	17.4	24	ABalpppappa	218	195	0	0		0	0	0	0	0
292	1	472	318	-1	548	307	11.7	23	ABaraapaaap	-47	0	0	0		0	0	0	0	0
293	1	304	304	-1	467	381	14.5	26	ABalpppppaa	537	0	0	0		0	0	0	0	0
294	1	209	134	-1	520	138	17.5	26	ABpraappaap	130	0	0	0		0	0	0	0	0
295	1	382	200	-1	402	330	5.0	29	ABalpappppp	3	0	0	0		0	0	0	0	0
296	1	41	164	-1	229	123	19.9	29	ABprappapa	276	631	0	0		0	0	0	0	0
297	1	57	229	-1	441	417	6.0	25	ABalppapapp	242	704	0	0		0	0	0	0	0
298	1	419	272	-1	542	367	4.2	24	ABalpaaaapa	211	106	0	0		0	0	0	0	0
299	1	10	280	-1	411	268	4.8	26	MSpapaaap	225	-502	0	0		0	0	0	0	0
300	1	330	98	-1	604	398	19.7	26	ABalapaaapa	232	1147	0	0		0	0	0	0	0
301	1	160	108	-1	434	452	9.7	28	ABalppaappp	234	-5	0	0		0	0	0	0	0
302	1	261	119	-1	366	141	7.9	23	ABprpapappp	211	303	0	0		0	0	0	0	0
303	1	178	241	-1	596	252	7.3	29	ABaraaapppa	215	0	0	0		0	0	0	0	0
304	1	128	458	-1	353	329	12.0	28	MSappaaa	275	413	0	0		0	0	0	0	0
305	1	195	42	-1	516	125	10.9	25	ABprpaaappa	143	0	0	0		0	0	0	0	0
306	1	162	435	-1	200	168	23.2	34	Cpaapa	344	-278	0	0		0	0	0	0	0
307	1	272	70	-1	573	181	6.3	24	ABarapppapa	204	1296	0	0		0	0	0	0	0
308	1	179	282	-1	180	101	8.2	27	ABprappppa	232	115	0	0		0	0	0	0	0
309	1	64	85	-1	441	448	15.4	25	ABplpaapppa	-119	0	0	0		0	0	0	0	0
310	1	435	353	-1	206	321	12.9	29	Capapa	292	924	0	0		0	0	0	0	0
311	1	397	324	-1	374	107	10.6	24	ABprppappaa	132	0	0	0		0	0	0	0	0
312	1	318	147	-1	312	139	18.3	31	Dppap	310	117	0	0		0	0	0	0	0
313	1	93	47	-1	328	75	17.2	28	ABprappaaa	78	0	0	0		0	0	0	0	0
314	1	182	471	-1	569	373	23.6	24	ABplaapaaaa	224	-267	0	0		0	0	0	0	0
315	1	450	256	-1	525	456	15.3	27	ABalpppapav	66	0	0	0		0	0	0	0	0
316	1	451	227	-1	423	120	18.6	28	ABprapaapa	408	0	0	0		0	0	0	0	0
317	1	308	457	-1	503	329	4.7	23	ABalpaaapap	225	698	0	0		0	0	0	0	0
318	1	384	275	-1	446	288	3.9	28	ABalpappppa	277	-536	0	0		0	0	0	0	0
319	1	259	322	-1	179	125	5.6	30	ABprappppp	269	244	0	0		0	0	0	0	0
320	1	393	413	-1	312	141	8.9	25	ABprpppppaa	-11	0	0	0		0	0	0	0	0
321	1	175	173	-1	493	205	14.6	24	ABprpaapaaa	206	348	0	0		0	0	0	0	0
322	1	288	49	-1	362	338	16.6	30	Daaa	306	76	0	0		0	0	0	0	0
323	1	172	497	-1	399	140	8.6	24	ABprpapapap	194	697	0	0		0	0	0	0	0
324	1	285	103	-1	333	374	5.1	26	ABplpapppaa	258	686	0	0		0	0	0	0	0
325	1	427	332	-1	356	325	4.6	26	MSaappaa	220	619	0	0		0	0	0	0	0
326	1	266	329	-1	429	98	9.0	26	ABarappappa	314	0	0	0		0	0	0	0	0
327	1	141	114	-1	408	462	13.5	27	ABplpaaappp	203	-621	0	0		0	0	0	0	0
328	1	276	467	-1	185	323	4.7	27	ABplpppapap	75	0	0	0		0	0	0	0	0
329	1	164	61	-1	528	138	13.8	25	ABpraaapapp	224	1146	0	0		0	0	0	0	0
330	1	503	421	-1	268	141	7.9	25	ABprpppppap	216	484	0	0		0	0	0	0	0
331	1	21	405	-1	386	362	23.8	30	ABplapaaaap	242	59	0	0		0	0	0	0	0
332	1	274	237	-1	328	135	14.5	29	Cppaaa	39	0	0	0		0	0	0	0	0
333	1	188	308	-1	199	80	8.9	24	ABprpppaapp	175	1319	0	0		0	0	0	0	0
334	1	303	443	-1	573	254	21.6	28	ABarpapaaap	272	0	0	0		0	0	0	0	0
335	1	152	481	-1	239	333	4.3	25	ABplpappppp	227	-494	0	0		0	0	0	0	0
336	1	392	3	-1	481	389	18.0	24	ABalppppapp	376	0	0	0		0	0	0	0	0
337	1	66	294	-1	327	217	9.3	30	Earpa	303	572	0	0		0	0	0	0	0
338	1	400	215	-1	375	295	15.5	30	MSaaappp	299	344	0	0		0	0	0	0	0
339	1	106	92	-1	370	144	4.3	26	ABprpappapp	253	51	0	0		0	0	0	0	0
340	1	40	191	513	593	305	18.6	25	ABarpaaaap	-83	0	0	0		0	0	0	0	0
341	1	150	305	-1	300	269	19.4	32	MSappppp	300	559	0	0		0	0	0	0	0
342	1	20	188	-1	345	172	5.1	25	MSpappap	252	939	0	0		0	0	0	0	0
343	1	347	230	-1	264	370	5.6	24	ABplppppaaa	206	-363	0	0		0	0	0	0	0
344	1	231	315	-1	526	334	19.5	28	MSaaaapaa	232	0	0	0		0	0	0	0	0
345	1	70	116	-1	408	236	8.6	26	MSpapaapa	254	100	0	0		0	0	0	0	0
346	1	147	464	-1	617	204	10.9	25	ABalaapappa	202	-199	0	0		0	0	0	0	0
347	1	407	210	-1	276	354	11.3	30	MSaapppp	63	0	0	0		0	0	0	0	0
348	1	432	496	-1	390	126	20.2	28	ABprapaaapp	219	363	0	0		0	0	0	0	0
349	1	173	120	-1	534	447	18.5	28	ABalpppaapd	18	0	0	0		0	0	0	0	0
350	1	402	196	-1	496	459	15.0	24	ABalpppapad	-42	0	0	0		0	0	0	0	0
351	1	192	96	-1	407	442	18.1	28	ABplaappaa	107	0	0	0		0	0	0	0	0
352	1	504	235	-1	494	367	23.2	25	ABarpaaaaal	196	-797	0	0		0	0	0	0	0
353	1	452	7	-1	400	116	7.7	24	ABprpapappa	199	-226	0	0		0	0	0	0	0
354	1	453	129	-1	476	363	5.6	23	ABalpapapaa	48	0	0	0		0	0	0	0	0
355	1	422	335	-1	595	232	9.3	26	ABarappppaa	74	0	0	0		0	0	0	0	0
356	1	91	51	-1	444	221	9.3	24	ABaraappppa	209	892	0	0		0	0	0	0	0
357	1	19	511	-1	239	111	5.2	25	ABprpppapaa	205	-723	0	0		0	0	0	0	0
358	1	247	104	-1	516	235	8.9	23	ABarapaapap	188	0	0	0		0	0	0	0	0
359	1	237	392	-1	522	450	10.4	27	ABalppaaapp	265	1300	0	0		0	0	0	0	0
360	1	405	434	-1	492	139	12.4	25	ABprpaaappp	125	0	0	0		0	0	0	0	0
361	1	245	133	-1	451	117	17.4	31	ABpraapppa	267	-493	0	0		0	0	0	0	0
362	1	227	416	-1	527	342	16.2	28	MSaaapaaa	285	340	0	0		0	0	0	0	0
363	1	380	183	-1	344	98	8.4	25	ABprppappap	187	143	0	0		0	0	0	0	0
364	1	355	213	-1	332	286	4.6	25	MSaapappp	227	752	0	0		0	0	0	0	0
365	1	177	111	-1	489	266	7.3	27	ABarapaappa	411	0	0	0		0	0	0	0	0
366	1	258	454	-1	542	310	18.7	31	MSaaaaapp	246	230	0	0		0	0	0	0	0
367	1	293	159	-1	518	413	12.3	27	ABplpaaaaaa	145	0	0	0		0	0	0	0	0
368	1	410	300	-1	440	125	7.5	24	ABprpapapaa	171	0	0	0		0	0	0	0	0
369	1	482	115	-1	552	239	4.7	24	ABarapaaaap	213	-1177	0	0		0	0	0	0	0
370	1	463	217	-1	252	397	7.1	25	ABplpppaaaa	258	0	0	0		0	0	0	0	0
371	1	137	19	-1	224	306	19.0	22	Cappaa	154	420	0	0		0	0	0	0	0
372	1	313	95	-1	434	182	11.7	28	MSpppapp	221	0	0	0		0	0	0	0	0
373	1	251	36	-1	305	357	5.4	25	ABplpapppap	225	97	0	0		0	0	0	0	0
374	1	97	192	-1	292	103	6.6	24	ABprppppaap	157	0	0	0		0	0	0	0	0
375	1	96	176	-1	451	426	20.0	25	ABalpppappp	224	-772	0	0		0	0	0	0	0
376	1	220	311	-1	436	156	20.3	26	ABprapaaapa	256	-59	0	0		0	0	0	0	0
377	1	320	334	-1	481	166	12.4	24	ABprppaaaaa	208	666	0	0		0	0	0	0	0
378	1	134	505	-1	487	323	9.7	29	ABalpaapapp	254	51	0	0		0	0	0	0	0
379	1	163	6	-1	443	392	15.2	27	ABalpppppap	244	792	0	0		0	0	0	0	0
380	1	265	460	-1	301	79	8.9	24	ABprpppaaaa	212	-194	0	0		0	0	0	0	0
381	1	341	389	-1	335	393	18.7	26	ABplapaapa	238	-194	0	0		0	0	0	0	0
382	1	117	136	-1	468	417	14.0	26	ABplpaapaap	-55	0	0	0		0	0	0	0	0
383	1	431	387	-1	521	239	17.4	26	MSppappa	214	-331	0	0		0	0	0	0	0
384	1	358	307	-1	623	220	15.2	25	ABalaappppp	247	213	0	0		0	0	0	0	0
385	1	485	220	-1	385	367	12.9	29	MSappapp	247	991	0	0		0	0	0	0	0
386	1	345	375	-1	496	416	9.4	27	ABalppappap	49	0	0	0		0	0	0	0	0
387	1	190	503	-1	477	157	9.8	28	ABprpapaapa	273	496	0	0		0	0	0	0	0
388	1	268	44	-1	451	363	11.9	27	MSapapaa	241	-37	0	0		0	0	0	0	0
389	1	493	77	-1	483	420	5.7	26	ABalppapapa	249	0	0	0		0	0	0	0	0
390	1	307	184	-1	257	336	8.3	32	ABplpppppa	-55	0	0	0		0	0	0	0	0
391	1	23	262	-1	397	408	15.0	25	ABplppaaaaa	468	0	0	0		0	0	0	0	0
392	1	388	411	-1	555	146	17.8	24	ABpraappaaa	240	9	0	0		0	0	0	0	0
393	1	226	450	-1	609	270	23.6	28	ABpraapaaap	260	1329	0	0		0	0	0	0	0
394	1	398	29	-1	542	174	9.4	27	ABarapppppa	338	0	0	0		0	0	0	0	0
395	1	80	203	-1	594	332	18.5	32	MSaaaaaal	290	0	0	0		0	0	0	0	0
396	1	399	348	-1	299	222	12.0	33	Earap	337	105	0	0		0	0	0	0	0
397	1	440	99	-1	445	328	15.2	28	MSaaapapa	249	-225	0	0		0	0	0	0	0
398	1	360	422	-1	274	125	5.9	24	ABprpappppp	197	383	0	0		0	0	0	0	0
399	1	11	487	-1	560	389	18.3	28	ABalapappa	274	-46	0	0		0	0	0	0	0
400	1	31	326	-1	154	371	11.4	28	ABplappppa	272	275	0	0		0	0	0	0	0
401	1	13	17	-1	299	404	10.5	28	ABplppappa	102	0	0	0		0	0	0	0	0
402	1	30	461	-1	258	101	6.5	26	ABprppppap	206	-496	0	0		0	0	0	0	0
403	1	332	253	-1	644	233	11.0	27	ABalaappapa	257	-31	0	0		0	0	0	0	0
404	1	271	140	-1	551	279	13.5	25	ABaraappaap	225	39	0	0		0	0	0	0	0
405	1	60	515	-1	420	408	20.4	32	ABalppppppp	311	182	0	0		0	0	0	0	0
406	1	479	507	-1	579	283	21.1	22	ABalapppapa	170	623	0	0		0	0	0	0	0
407	1	475	349	-1	400	170	10.2	26	MSppaapp	137	0	0	0		0	0	0	0	0
408	1	181	190	-1	571	319	23.7	29	ABalapppapp	261	596	0	0		0	0	0	0	0
409	1	191	444	-1	418	284	22.6	32	ABarpaapppa	106	0	0	0		0	0	0	0	0
410	1	369	60	-1	469	201	12.0	25	MSppapap	230	14	0	0		0	0	0	0	0
411	1	365	207	-1	420	201	13.1	28	MSpppaaa	-122	0	0	0		0	0	0	0	0
412	1	87	175	-1	266	130	14.0	31	Cppapa	313	102	0	0		0	0	0	0	0
413	1	376	480	-1	253	203	14.4	33	Epraa	336	-72	0	0		0	0	0	0	0
414	1	500	72	-1	528	271	12.3	25	ABaraappapa	200	-160	0	0		0	0	0	0	0
415	1	298	482	-1	315	176	20.0	30	Dpppa	298	-683	0	0		0	0	0	0	0
416	1	327	376	-1	629	234	6.5	26	ABalaapaapp	35	0	0	0		0	0	0	0	0
417	1	444	400	-1	232	245	14.5	35	Eplaa	348	86	0	0		0	0	0	0	0
418	1	454	359	-1	450	384	5.4	26	ABalpappapa	30	0	0	0		0	0	0	0	0
419	1	155	46	-1	214	387	19.7	31	ABplapappa	441	0	0	0		0	0	0	0	0
420	1	481	414	-1	504	314	23.9	30	ABarpaaapa	292	-90	0	0		0	0	0	0	0
421	1	426	446	-1	602	420	17.5	28	ABalapaappa	239	-217	0	0		0	0	0	0	0
422	1	99	309	-1	389	381	19.8	26	ABplpaappap	63	0	0	0		0	0	0	0	0
423	1	486	142	-1	470	464	16.4	26	ABplpaapapp	9	0	0	0		0	0	0	0	0
424	1	69	278	-1	297	413	19.9	33	ABplaapppp	300	793	0	0		0	0	0	0	0
425	1	50	246	-1	345	240	23.4	33	ABarppaapap	329	1641	0	0		0	0	0	0	0
426	1	94	281	-1	505	247	20.4	31	MSppappp	12	0	0	0		0	0	0	0	0
427	1	17	287	-1	194	183	10.2	34	Eprpa	334	-1486	0	0		0	0	0	0	0
428	1	25	15	-1	372	182	24.4	32	ABarpppapaa	270	158	0	0		0	0	0	0	0
429	1	334	485	-1	116	184	16.7	33	Cpapaa	334	-275	0	0		0	0	0	0	0
430	1	120	316	-1	558	264	5.7	23	ABarapaaaaa	232	327	0	0		0	0	0	0	0
431	1	344	504	-1	557	443	9.2	24	Nuc150_13_550_424	167	648	0	0		0	0	0	0	0
432	1	262	130	-1	136	161	19.6	34	Cpapap	344	536	0	0		0	0	0	0	0
433	1	348	185	-1	277	386	6.8	25	ABplppaappp	224	-501	0	0		0	0	0	0	0
434	1	242	165	-1	263	408	12.3	25	ABplppapapa	106	0	0	0		0	0	0	0	0
435	1	14	374	-1	596	299	26.0	27	ABarpaapaaa	278	-598	0	0		0	0	0	0	0
436	1	458	436	-1	402	356	5.7	26	ABalpappapp	210	273	0	0		0	0	0	0	0
437	1	194	470	-1	258	258	9.5	34	Ealpp	342	-1947	0	0		0	0	0	0	0
438	1	363	336	-1	356	339	21.6	29	ABplapaaaaa	252	515	0	0		0	0	0	0	0
439	1	368	212	-1	531	311	10.7	26	ABaraapaapa	245	227	0	0		0	0	0	0	0
440	1	42	158	-1	570	211	12.4	28	ABpraaaaaa	-173	0	0	0		0	0	0	0	0
441	1	5	418	-1	399	197	23.6	28	ABprapaaaap	269	71	0	0		0	0	0	0	0
442	1	425	340	-1	372	288	5.3	25	MSaapappa	249	49	0	0		0	0	0	0	0
443	1	47	499	-1	450	143	9.9	25	ABprpapaapp	119	0	0	0		0	0	0	0	0
444	1	286	350	-1	469	331	23.5	32	ABplaaaapap	273	-1098	0	0		0	0	0	0	0
445	1	78	351	-1	622	256	10.8	24	ABalaaapprr	165	0	0	0		0	0	0	0	0
446	1	217	290	-1	558	440	16.1	27	ABalpppaapv	269	1224	0	0		0	0	0	0	0
447	1	310	25	-1	202	234	10.2	35	Eplap	339	158	0	0		0	0	0	0	0
448	1	233	476	-1	385	324	21.5	27	ABarppaaaa	244	-98	0	0		0	0	0	0	0
449	1	441	494	-1	162	293	14.3	31	Cappap	-157	0	0	0		0	0	0	0	0
450	1	281	232	-1	376	180	19.4	33	Dpap	337	-156	0	0		0	0	0	0	0
451	1	119	341	-1	351	270	9.7	28	MSaapaapp	503	0	0	0		0	0	0	0	0
452	1	423	298	-1	317	113	5.1	26	ABprppppaaa	198	626	0	0		0	0	0	0	0
453	1	243	306	-1	641	273	17.3	28	Nuc121_20_611_255a	250	-220	0	0		0	0	0	0	0
454	1	216	24	-1	314	315	18.7	31	Daap	14	0	0	0		0	0	0	0	0
455	1	138	174	-1	527	187	4.0	25	ABarappaapa	258	648	0	0		0	0	0	0	0
456	1	502	58	-1	372	241	14.1	27	Nuc152_16_406_252	193	38	0	0		0	0	0	0	0
457	1	480	397	-1	456	171	18.5	25	ABprpaappap	404	0	0	0		0	0	0	0	0
458	1	499	365	-1	565	396	13.3	27	ABalapaaapp	277	829	0	0		0	0	0	0	0
459	1	147	321	-1	594	182	11.7	24	ABalaapappp	-203	0	0	0		0	0	0	0	0
460	1	257	292	-1	424	415	23.7	34	ABplaaapap	341	102	0	0		0	0	0	0	0
461	1	509	23	-1	526	397	18.4	27	ABalppppapa	252	-36	0	0		0	0	0	0	0
462	1	477	93	-1	479	316	19.0	32	MSaaaapap	254	309	0	0		0	0	0	0	0
463	1	238	293	-1	359	106	22.5	31	ABarpppaap	291	-1070	0	0		0	0	0	0	0
464	1	325	11	-1	329	405	7.7	25	ABplpapappa	493	0	0	0		0	0	0	0	0
465	1	200	84	-1	581	395	11.4	25	ABalaaapall	205	-432	0	0		0	0	0	0	0
466	1	52	-1	-1	516	156	11.3	23	ABprpaapppa	307	0	0	0		0	0	0	0	0
467	1	48	177	-1	258	156	18.7	32	Dpppp	320	-919	0	0		0	0	0	0	0
468	1	28	64	-1	149	173	7.9	35	Eprpp	348	-66	0	0		0	0	0	0	0
469	1	222	370	-1	218	97	12.4	30	ABprapppaa	304	0	0	0		0	0	0	0	0
470	1	391	473	-1	483	292	4.6	23	ABalpaaappa	54	0	0	0		0	0	0	0	0
471	1	92	102	-1	537	278	4.1	24	ABaraaaaapp	242	-645	0	0		0	0	0	0	0
472	1	460	284	-1	546	227	24.3	27	ABarpapaapp	276	-229	0	0		0	0	0	0	0
473	1	115	498	-1	629	264	20.3	25	Nuc121_20_611_255p	228	151	0	0		0	0	0	0	0
474	1	46	186	-1	196	118	15.1	31	ABprapappp	302	412	0	0		0	0	0	0	0
475	1	496	362	-1	346	215	18.7	31	MSpppppp	316	237	0	0		0	0	0	0	0
476	1	492	373	-1	652	290	10.9	26	ABalaaapprl	283	0	0	0		0	0	0	0	0
477	1	497	73	-1	614	381	15.6	28	ABalapaaaap	18	0	0	0		0	0	0	0	0
478	1	470	5	-1	587	203	6.0	23	ABarapppaap	152	0	0	0		0	0	0	0	0
479	1	153	252	-1	566	433	18.4	28	ABalapaappp	250	-378	0	0		0	0	0	0	0
480	1	199	234	-1	595	234	12.1	30	ABalaapppa	202	912	0	0		0	0	0	0	0
481	1	122	352	-1	309	358	16.4	28	Dapaa	109	0	0	0		0	0	0	0	0
482	1	292	279	-1	158	338	12.0	28	ABplapppaa	277	-250	0	0		0	0	0	0	0
483	1	157	265	-1	530	405	13.7	24	ABalppppaav	252	0	0	0		0	0	0	0	0
484	1	456	239	-1	637	244	14.1	28	ABalaappppa	261	-230	0	0		0	0	0	0	0
485	1	283	289	-1	607	391	11.0	33	ABalaaaala	271	-416	0	0		0	0	0	0	0
486	1	103	204	-1	460	401	21.5	29	ABplaapappp	264	-222	0	0		0	0	0	0	0
487	1	74	209	-1	406	383	24.0	27	Nuc147_26_416_371	268	158	0	0		0	0	0	0	0
488	1	498	369	-1	530	340	4.0	20	ABalpaaaaap	8	0	0	0		0	0	0	0	0
489	1	339	107	-1	389	261	21.2	31	ABarpaapppp	296	448	0	0		0	0	0	0	0
490	1	469	381	-1	249	85	22.8	33	ABarpppppa	335	-906	0	0		0	0	0	0	0
491	1	61	469	-1	566	267	24.6	28	ABarpapaaaa	60	0	0	0		0	0	0	0	0
492	1	396	255	-1	421	380	12.5	26	MSapapap	250	-646	0	0		0	0	0	0	0
493	1	372	295	-1	536	338	22.3	25	ABplaaaaapap	206	146	0	0		0	0	0	0	0
494	1	367	489	-1	476	324	5.1	26	ABalpappaap	257	1279	0	0		0	0	0	0	0
495	1	284	231	-1	507	354	3.9	22	ABalpaaaapp	365	0	0	0		0	0	0	0	0
496	1	244	14	-1	303	383	6.3	23	ABplpapappp	227	758	0	0		0	0	0	0	0
497	1	219	399	-1	310	281	8.5	30	Ealpa	295	178	0	0		0	0	0	0	0
498	1	373	492	-1	82	278	12.5	30	Caappv	306	-313	0	0		0	0	0	0	0
499	1	378	426	-1	521	215	5.1	24	ABarapaaapp	175	703	0	0		0	0	0	0	0
500	1	144	479	-1	538	385	6.9	27	ABalpapaaaa	31	0	0	0		0	0	0	0	0
501	1	136	516	-1	364	364	20.8	26	ABplapaaapa	85	0	0	0		0	0	0	0	0
502	1	506	394	-1	551	413	21.4	25	ABalapapppp	102	0	0	0		0	0	0	0	0
503	1	501	132	-1	525	147	9.9	25	ABprpaaaaap	140	0	0	0		0	0	0	0	0
504	1	449	508	-1	497	169	6.0	22	ABarappaapp	-37	0	0	0		0	0	0	0	0
505	1	495	452	-1	552	260	15.5	27	MSppaaap	-55	0	0	0		0	0	0	0	0
506	1	374	388	-1	408	162	22.5	28	ABarpppaaa	321	0	0	0		0	0	0	0	0
507	1	483	37	-1	547	236	8.0	25	MSppaaaa	-72	0	0	0		0	0	0	0	0
508	1	513	477	-1	449	450	17.2	28	ABplpaapapa	283	464	0	0		0	0	0	0	0
509	1	75	236	-1	538	365	22.5	22	ABplaaaaapaa	144	0	0	0		0	0	0	0	0
510	1	514	100	-1	468	350	20.5	26	MSapappp	-55	0	0	0		0	0	0	0	0
511	1	484	409	-1	525	451	12.8	28	ABalpppaaap	389	0	0	0		0	0	0	0	0
512	1	305	187	-1	545	201	21.9	21	ABpraapappp	153	0	0	0		0	0	0	0	0
513	1	370	512	-1	496	370	14.0	22	MSapaapa	328	0	0	0		0	0	0	0	0
514	1	385	509	-1	375	347	13.0	22	MSappapa	148	-779	0	0		0	0	0	0	0
