# Supplementary material for: The AP-2 Transcription Factor APTF-2 Is Required for Neuroblast and Epidermal Morphogenesis in Caenorhabditis elegans Embryogenesis
Source: PLoS Genet. 2016 May 13;12(5):e1006048. doi: 10.1371/journal.pgen.1006048 (PMC4866721; doi:10.1371/journal.pgen.1006048)
Supplement: S6 Text — (ZIP) [file pgen.1006048.s034.zip › nuclei/t177-nuclei]

1	1	131	320	-1	251	203	10.0	33	Earpp	333	-183	0	0		0	0	0	0	0
2	1	121	340	-1	555	399	15.4	33	ABalapaapa	-4	0	0	0		0	0	0	0	0
3	1	336	511	-1	488	391	17.7	24	ABalppppapp	245	1775	0	0		0	0	0	0	0
4	1	264	316	-1	472	330	16.3	26	MSaaapaap	246	-380	0	0		0	0	0	0	0
5	1	478	260	-1	591	204	5.5	24	ABarapppaap	212	850	0	0		0	0	0	0	0
6	1	379	57	-1	444	391	15.1	25	ABalpppppap	215	478	0	0		0	0	0	0	0
7	1	353	91	-1	403	115	7.6	24	ABprpapappa	217	-3	0	0		0	0	0	0	0
8	1	269	230	-1	499	437	7.3	25	ABalppapaap	223	785	0	0		0	0	0	0	0
9	1	152	225	-1	464	150	13.3	26	ABprppaaaap	232	240	0	0		0	0	0	0	0
10	1	134	268	-1	465	227	4.5	25	ABarapapppa	151	0	0	0		0	0	0	0	0
11	1	464	405	-1	330	402	7.8	25	ABplpapappa	179	174	0	0		0	0	0	0	0
12	1	161	69	-1	466	459	12.9	28	ABplpaaapa	150	0	0	0		0	0	0	0	0
13	1	17	429	-1	576	226	5.7	25	ABaraaapppp	270	0	0	0		0	0	0	0	0
14	1	496	287	-1	309	383	6.5	23	ABplpapappp	217	-374	0	0		0	0	0	0	0
15	1	428	220	-1	371	181	25.0	30	ABarpppapaa	280	343	0	0		0	0	0	0	0
16	1	97	229	-1	380	317	7.6	26	MSaapaaap	232	1015	0	0		0	0	0	0	0
17	1	401	54	-1	301	403	10.5	29	ABplppappa	223	-206	0	0		0	0	0	0	0
18	1	258	203	-1	471	297	10.7	29	ABaraapapaa	117	0	0	0		0	0	0	0	0
19	1	371	374	-1	225	307	18.2	29	Cappaa	293	242	0	0		0	0	0	0	0
20	1	265	288	-1	518	185	20.6	30	ABpraaapppp	290	-1310	0	0		0	0	0	0	0
21	1	31	176	-1	547	344	11.8	27	ABalpaapaap	218	-263	0	0		0	0	0	0	0
22	1	10	489	-1	270	403	18.4	30	ABplapaapp	280	-489	0	0		0	0	0	0	0
23	1	461	507	-1	525	398	18.8	27	ABalppppapa	237	886	0	0		0	0	0	0	0
24	1	454	177	-1	314	317	18.6	31	Daap	307	-51	0	0		0	0	0	0	0
25	1	447	378	-1	203	233	10.2	34	Eplap	330	728	0	0		0	0	0	0	0
26	1	49	127	-1	189	359	22.3	31	ABplapapapa	315	-309	0	0		0	0	0	0	0
27	1	242	153	-1	591	353	22.0	30	ABarpaaaaar	268	-176	0	0		0	0	0	0	0
28	1	69	145	-1	464	356	17.8	27	MSapappa	272	100	0	0		0	0	0	0	0
29	1	394	327	-1	546	179	9.3	26	ABarapppppa	229	35	0	0		0	0	0	0	0
30	1	86	49	-1	499	131	15.3	27	ABprpaapppp	-94	0	0	0		0	0	0	0	0
31	1	215	94	-1	378	226	9.4	27	MSpapaapp	117	0	0	0		0	0	0	0	0
32	1	275	356	-1	363	80	12.1	24	ABprppapaap	176	0	0	0		0	0	0	0	0
33	1	151	353	-1	442	257	10.4	28	ABaraapppap	271	796	0	0		0	0	0	0	0
34	1	115	439	-1	394	87	11.7	26	ABprppapaaa	228	144	0	0		0	0	0	0	0
35	1	106	284	-1	449	220	18.6	28	MSppppap	280	0	0	0		0	0	0	0	0
36	1	373	262	-1	306	356	5.5	27	ABplpapppap	7	0	0	0		0	0	0	0	0
37	1	507	512	-1	550	238	8.4	24	MSppaaaa	139	558	0	0		0	0	0	0	0
38	1	153	44	-1	174	277	18.3	32	Dappp	282	-419	0	0		0	0	0	0	0
39	1	45	216	-1	558	316	15.4	30	MSaaaaapa	231	0	0	0		0	0	0	0	0
40	1	273	189	-1	520	177	15.3	29	ABpraaapapa	253	-299	0	0		0	0	0	0	0
41	1	204	379	-1	132	271	11.6	30	Capppa	309	420	0	0		0	0	0	0	0
42	1	305	9	-1	523	126	11.0	26	ABprpaaappa	215	333	0	0		0	0	0	0	0
43	1	21	144	-1	235	83	8.4	26	ABprpppaapa	193	-6	0	0		0	0	0	0	0
44	1	388	314	-1	452	363	11.7	27	MSapapaa	239	903	0	0		0	0	0	0	0
45	1	224	366	-1	422	334	11.2	25	ABaraapappa	246	-55	0	0		0	0	0	0	0
46	1	419	59	-1	218	389	19.7	33	ABplapappa	236	0	0	0		0	0	0	0	0
47	1	313	325	-1	334	76	17.2	28	ABprappaaa	52	0	0	0		0	0	0	0	0
48	1	166	117	-1	492	395	12.3	24	ABplpaapaaa	211	914	0	0		0	0	0	0	0
49	1	322	398	-1	365	337	16.5	31	Daaa	304	318	0	0		0	0	0	0	0
50	1	232	469	-1	312	137	5.8	26	ABprpappppa	266	652	0	0		0	0	0	0	0
51	1	356	168	-1	443	222	9.6	24	ABaraappppa	296	0	0	0		0	0	0	0	0
52	1	180	120	-1	428	270	7.2	24	ABaraappppp	68	0	0	0		0	0	0	0	0
53	1	189	315	-1	561	356	5.1	24	ABalpaaaaaa	153	0	0	0		0	0	0	0	0
54	1	78	421	-1	385	429	11.8	25	ABplpapaapp	237	-454	0	0		0	0	0	0	0
55	1	254	73	-1	152	294	5.1	26	ABplppppppp	215	402	0	0		0	0	0	0	0
56	1	164	232	-1	491	450	10.5	25	ABalppaappa	237	-157	0	0		0	0	0	0	0
57	1	162	207	-1	414	308	16.1	27	MSaaaappp	277	326	0	0		0	0	0	0	0
58	1	456	-1	-1	367	231	13.5	30	Nuc152_16_406_252	301	391	0	0		0	0	0	0	0
59	1	173	505	-1	165	237	23.3	38	Caaap	387	111	0	0		0	0	0	0	0
60	1	410	312	-1	474	204	12.2	25	MSppapap	250	232	0	0		0	0	0	0	0
61	1	329	305	-1	532	138	13.8	24	ABpraaapapp	37	0	0	0		0	0	0	0	0
62	1	155	194	-1	435	300	12.3	28	ABaraapapap	305	0	0	0		0	0	0	0	0
63	1	246	386	-1	587	265	4.6	27	ABaraaappap	186	1532	0	0		0	0	0	0	0
64	1	468	293	-1	149	172	8.0	35	Eprpp	359	688	0	0		0	0	0	0	0
65	1	128	269	-1	493	390	20.0	27	ABplaapappa	273	-9	0	0		0	0	0	0	0
66	1	68	281	-1	573	335	9.6	26	ABalpaapaaa	259	0	0	0		0	0	0	0	0
67	1	236	382	-1	489	435	20.7	28	ABplaapapa	252	-204	0	0		0	0	0	0	0
68	1	190	376	-1	399	327	19.3	29	MSapppap	279	-399	0	0		0	0	0	0	0
69	1	181	140	-1	520	284	15.5	28	MSpaaaapa	589	0	0	0		0	0	0	0	0
70	1	307	336	-1	575	184	6.1	24	ABarapppapa	221	81	0	0		0	0	0	0	0
71	1	256	109	-1	527	281	23.6	30	ABarpaapaap	306	84	0	0		0	0	0	0	0
72	1	414	411	-1	530	272	12.5	26	ABaraappapa	224	-524	0	0		0	0	0	0	0
73	1	477	211	-1	610	380	15.6	27	ABalapaaaap	55	0	0	0		0	0	0	0	0
74	1	225	371	-1	263	336	14.7	31	Capaaa	270	-315	0	0		0	0	0	0	0
75	1	271	161	-1	380	301	10.1	28	MSaapaapa	257	750	0	0		0	0	0	0	0
76	1	55	17	-1	519	189	11.8	26	ABprpaaaaaap	54	0	0	0		0	0	0	0	0
77	1	389	502	-1	484	423	5.5	26	ABalppapapa	231	-42	0	0		0	0	0	0	0
78	1	136	30	-1	535	378	9.4	29	MSapaaaa	239	-280	0	0		0	0	0	0	0
79	1	135	413	-1	412	431	8.8	26	ABalppapppp	-229	0	0	0		0	0	0	0	0
80	1	124	178	-1	501	282	18.5	29	MSpaaaaa	162	0	0	0		0	0	0	0	0
81	1	72	308	-1	208	72	13.7	28	ABprapappa	251	960	0	0		0	0	0	0	0
82	1	186	245	-1	224	168	4.2	24	ABprppppppp	230	644	0	0		0	0	0	0	0
83	1	54	172	-1	468	248	15.5	30	MSpaapaa	37	0	0	0		0	0	0	0	0
84	1	465	204	-1	581	393	11.3	26	ABalaaapall	214	659	0	0		0	0	0	0	0
85	1	309	222	-1	441	451	15.4	26	ABplpaapppa	233	112	0	0		0	0	0	0	0
86	1	174	41	-1	303	414	7.4	26	ABplppaappa	218	-23	0	0		0	0	0	0	0
87	1	63	454	-1	616	317	22.5	30	ABpraapaaaa	279	-1042	0	0		0	0	0	0	0
88	1	287	164	-1	321	210	4.4	28	MSpappaa	174	0	0	0		0	0	0	0	0
89	1	154	113	-1	104	318	14.6	29	ABplappapp	369	0	0	0		0	0	0	0	0
90	1	129	28	-1	297	67	14.6	29	ABprappaap	267	-31	0	0		0	0	0	0	0
91	1	50	254	-1	549	207	14.2	29	ABpraaapaa	285	1266	0	0		0	0	0	0	0
92	1	339	399	-1	377	147	4.3	26	ABprpappapp	215	-229	0	0		0	0	0	0	0
93	1	462	218	-1	481	316	19.0	28	MSaaaapap	243	1251	0	0		0	0	0	0	0
94	1	11	89	-1	125	324	8.4	29	ABplappppp	252	163	0	0		0	0	0	0	0
95	1	372	415	-1	436	183	11.7	28	MSpppapp	281	-50	0	0		0	0	0	0	0
96	1	351	14	-1	405	441	17.8	27	ABplaappaa	269	10	0	0		0	0	0	0	0
97	1	240	341	-1	193	295	7.7	30	Capapp	298	-69	0	0		0	0	0	0	0
98	1	300	146	-1	600	401	19.3	27	ABalapaaapa	237	476	0	0		0	0	0	0	0
99	1	397	458	-1	446	325	15.2	27	MSaaapapa	269	390	0	0		0	0	0	0	0
100	1	510	499	-1	470	349	20.5	26	MSapappp	245	1295	0	0		0	0	0	0	0
101	1	109	158	-1	428	231	5.6	25	MSpapaaaa	286	0	0	0		0	0	0	0	0
102	1	471	321	-1	536	278	4.1	24	ABaraaaaapp	231	-117	0	0		0	0	0	0	0
103	1	324	2	-1	333	372	5.1	26	ABplpapppaa	235	991	0	0		0	0	0	0	0
104	1	358	278	-1	519	238	9.2	24	ABarapaapap	138	0	0	0		0	0	0	0	0
105	1	259	424	-1	428	351	7.5	22	ABalpapappp	199	0	0	0		0	0	0	0	0
106	1	32	82	-1	604	237	4.5	24	ABarapppaaa	234	337	0	0		0	0	0	0	0
107	1	489	495	-1	387	264	21.4	32	ABarpaapppp	315	827	0	0		0	0	0	0	0
108	1	301	190	-1	432	452	9.6	28	ABalppaappp	6	0	0	0		0	0	0	0	0
109	1	1	296	-1	372	74	16.5	29	ABprapaapp	248	-538	0	0		0	0	0	0	0
110	1	119	417	-1	440	139	12.0	24	ABprppaapaa	171	-843	0	0		0	0	0	0	0
111	1	365	317	-1	489	265	7.6	26	ABarapaappa	255	793	0	0		0	0	0	0	0
112	1	237	403	-1	591	233	17.8	25	ABpraapappa	129	0	0	0		0	0	0	0	0
113	1	80	134	393	600	259	15.9	29	ABalappap	209	-287	0	0		0	0	0	0	0
114	1	327	273	-1	408	462	13.3	26	ABplpaaappp	-38	0	0	0		0	0	0	0	0
115	1	369	274	-1	551	239	4.5	24	ABarapaaaap	205	-277	0	0		0	0	0	0	0
116	1	345	381	-1	409	235	8.7	26	MSpapaapa	-192	0	0	0		0	0	0	0	0
117	1	216	221	-1	101	218	14.3	33	Cpappd	328	299	0	0		0	0	0	0	0
118	1	119	363	-1	408	117	11.8	24	ABprppaapap	198	1356	0	0		0	0	0	0	0
119	1	302	170	-1	371	143	7.7	24	ABprpapappp	244	21	0	0		0	0	0	0	0
120	1	349	472	-1	534	448	18.5	28	ABalpppaapd	248	28	0	0		0	0	0	0	0
121	1	113	388	-1	526	371	13.9	26	MSapaaap	224	326	0	0		0	0	0	0	0
122	1	266	11	-1	350	410	11.6	30	ABplppaapa	482	0	0	0		0	0	0	0	0
123	1	75	180	-1	403	328	8.5	25	MSaapaaaa	233	-91	0	0		0	0	0	0	0
124	1	286	257	-1	576	206	8.5	26	ABarappppap	-20	0	0	0		0	0	0	0	0
125	1	112	219	-1	594	366	18.4	27	ABalapapapa	254	-20	0	0		0	0	0	0	0
126	1	251	367	-1	138	357	15.3	29	ABplappapa	267	1410	0	0		0	0	0	0	0
127	1	191	13	-1	565	374	19.9	29	ABalapapapp	280	381	0	0		0	0	0	0	0
128	1	257	75	-1	480	293	15.8	27	MSpaaaapp	48	0	0	0		0	0	0	0	0
129	1	354	342	-1	476	365	6.4	26	ABalpapapaa	213	-907	0	0		0	0	0	0	0
130	1	432	297	-1	143	162	19.8	33	Cpapap	113	0	0	0		0	0	0	0	0
131	1	211	383	-1	255	307	24.0	32	ABarppapap	323	269	0	0		0	0	0	0	0
132	1	503	160	-1	529	153	10.2	25	ABprpaaaaap	223	763	0	0		0	0	0	0	0
133	1	361	246	-1	455	119	17.5	31	ABpraapppa	136	0	0	0		0	0	0	0	0
134	1	294	369	-1	523	139	17.5	26	ABpraappaap	113	0	0	0		0	0	0	0	0
135	1	46	126	-1	622	285	9.2	25	ABalaaaarra	206	-25	0	0		0	0	0	0	0
136	1	382	396	-1	466	418	14.1	26	ABplpaapaap	238	579	0	0		0	0	0	0	0
137	1	67	282	-1	374	440	9.1	25	ABplpaaaapa	273	0	0	0		0	0	0	0	0
138	1	148	105	-1	239	64	16.1	29	ABprapapap	96	0	0	0		0	0	0	0	0
139	1	141	5	-1	329	83	10.2	34	ABprppapppa	312	1057	0	0		0	0	0	0	0
140	1	404	365	-1	554	282	13.4	26	ABaraappaap	224	498	0	0		0	0	0	0	0
141	1	47	506	-1	499	250	13.5	28	ABaraappapp	272	-1128	0	0		0	0	0	0	0
142	1	423	32	-1	468	463	16.5	26	ABplpaapapp	217	633	0	0		0	0	0	0	0
143	1	248	380	-1	488	337	8.5	23	ABalpappaaa	175	0	0	0		0	0	0	0	0
144	1	290	191	-1	318	369	11.8	30	MSaapppa	303	236	0	0		0	0	0	0	0
145	1	228	397	-1	592	315	9.4	30	ABaraaaapa	172	0	0	0		0	0	0	0	0
146	1	13	450	-1	470	260	24.2	34	ABarpaapap	343	798	0	0		0	0	0	0	0
147	1	312	470	-1	317	138	18.4	31	Dppap	315	-76	0	0		0	0	0	0	0
148	1	239	22	-1	217	332	7.7	30	Capppp	129	0	0	0		0	0	0	0	0
149	1	107	272	-1	518	332	8.7	29	ABalpaapapa	103	0	0	0		0	0	0	0	0
150	1	91	85	-1	399	254	11.7	28	MSpaapapp	114	0	0	0		0	0	0	0	0
151	1	207	324	-1	579	235	15.1	25	ABpraapapaa	219	320	0	0		0	0	0	0	0
152	1	5	114	-1	344	122	6.5	25	ABprppaappp	229	1080	0	0		0	0	0	0	0
153	1	39	237	-1	555	159	12.8	30	ABpraaaapa	118	0	0	0		0	0	0	0	0
154	1	70	58	-1	543	407	9.6	25	ABalppappaa	-204	0	0	0		0	0	0	0	0
155	1	177	47	-1	427	199	5.4	28	ABarapapppp	258	891	0	0		0	0	0	0	0
156	1	284	24	-1	213	112	8.2	27	ABprapppap	-213	0	0	0		0	0	0	0	0
157	1	249	430	-1	567	172	19.4	28	ABpraaapppa	185	0	0	0		0	0	0	0	0
158	1	440	6	-1	575	213	12.1	29	ABpraaaaaa	87	0	0	0		0	0	0	0	0
159	1	367	212	-1	519	415	12.3	27	ABplpaaaaaa	83	0	0	0		0	0	0	0	0
160	1	202	112	-1	480	169	8.0	24	ABprpapaaaa	230	594	0	0		0	0	0	0	0
161	1	198	446	-1	319	316	5.0	25	MSaappap	255	-941	0	0		0	0	0	0	0
162	1	255	123	-1	469	117	10.4	25	ABprpaaaapa	252	-278	0	0		0	0	0	0	0
163	1	280	277	-1	523	199	6.6	26	ABarappaaap	395	0	0	0		0	0	0	0	0
164	1	296	84	-1	235	122	19.9	30	ABprappapa	305	71	0	0		0	0	0	0	0
165	1	434	457	-1	261	399	12.5	26	ABplppapapa	-23	0	0	0		0	0	0	0	0
166	1	64	185	-1	457	337	4.1	25	ABalpapappa	250	241	0	0		0	0	0	0	0
167	1	212	125	-1	528	438	21.5	25	ABplaapaapa	246	145	0	0		0	0	0	0	0
168	1	34	67	-1	548	210	10.2	24	ABprpaaaaaaa	-2	0	0	0		0	0	0	0	0
169	1	279	338	-1	211	336	4.3	24	ABplppppapp	246	-158	0	0		0	0	0	0	0
170	1	33	431	-1	150	228	9.2	33	Eplpp	230	0	0	0		0	0	0	0	0
171	1	147	400	-1	503	280	4.6	25	ABarapapaaa	-117	0	0	0		0	0	0	0	0
172	1	168	401	-1	470	189	5.9	26	ABarapapapp	-22	0	0	0		0	0	0	0	0
173	1	321	224	-1	494	206	14.8	24	ABprpaapaaa	223	0	0	0		0	0	0	0	0
174	1	455	387	-1	530	190	3.9	24	ABarappaapa	243	-1184	0	0		0	0	0	0	0
175	1	412	255	-1	268	130	14.3	32	Cppapa	298	971	0	0		0	0	0	0	0
176	1	375	328	-1	452	425	20.2	26	ABalpppappp	237	162	0	0		0	0	0	0	0
177	1	467	390	-1	260	159	19.0	33	Dpppp	332	853	0	0		0	0	0	0	0
178	1	196	350	-1	260	76	10.5	26	ABprppapppp	213	233	0	0		0	0	0	0	0
179	1	146	475	-1	259	194	23.4	34	Cpaaap	228	-531	0	0		0	0	0	0	0
180	1	221	231	-1	395	229	4.9	26	MSpapappa	237	-468	0	0		0	0	0	0	0
181	1	133	52	-1	204	311	23.7	33	ABarppappa	329	-616	0	0		0	0	0	0	0
182	1	261	335	-1	312	172	5.9	30	MSpapppp	255	-943	0	0		0	0	0	0	0
183	1	363	304	-1	347	97	8.2	25	ABprppappap	232	1082	0	0		0	0	0	0	0
184	1	390	188	-1	260	331	8.1	30	ABplpppppa	229	0	0	0		0	0	0	0	0
185	1	433	38	-1	281	386	7.0	24	ABplppaappp	241	1348	0	0		0	0	0	0	0
186	1	474	496	-1	200	118	15.4	30	ABprapappp	297	568	0	0		0	0	0	0	0
187	1	512	422	-1	556	201	21.4	26	ABpraapappp	251	783	0	0		0	0	0	0	0
188	1	342	118	-1	348	168	5.1	25	MSpappap	126	0	0	0		0	0	0	0	0
189	1	247	171	-1	524	262	6.2	24	ABarapaapaa	196	581	0	0		0	0	0	0	0
190	1	408	447	-1	574	319	23.9	30	ABalapppapp	290	-304	0	0		0	0	0	0	0
191	1	340	516	-1	575	323	20.0	22	ABarpaaaapp	60	0	0	0		0	0	0	0	0
192	1	374	270	-1	291	106	6.4	24	ABprppppaap	209	159	0	0		0	0	0	0	0
193	1	90	128	-1	423	400	17.1	29	ABplpaappaa	255	239	0	0		0	0	0	0	0
194	1	226	142	-1	575	279	12.1	27	ABaraappaaa	242	-143	0	0		0	0	0	0	0
195	1	14	68	-1	583	351	7.0	24	ABaraaaaaaa	212	-401	0	0		0	0	0	0	0
196	1	350	423	-1	496	459	15.0	25	ABalpppapad	298	0	0	0		0	0	0	0	0
197	1	160	147	-1	455	102	12.1	27	ABprpaaaapp	131	0	0	0		0	0	0	0	0
198	1	213	370	-1	419	89	11.7	25	ABarappappp	230	38	0	0		0	0	0	0	0
199	1	185	463	-1	587	216	22.3	31	ABpraapaapp	305	-289	0	0		0	0	0	0	0
200	1	295	116	-1	406	325	4.7	30	ABalpappppp	300	633	0	0		0	0	0	0	0
201	1	82	267	-1	634	335	12.0	29	ABalaaapar	267	1088	0	0		0	0	0	0	0
202	1	175	248	-1	532	424	6.5	25	ABalppapaaa	252	-179	0	0		0	0	0	0	0
203	1	395	20	-1	592	332	18.5	33	MSaaaaaal	322	911	0	0		0	0	0	0	0
204	1	486	115	-1	462	399	21.4	27	ABplaapappp	236	96	0	0		0	0	0	0	0
205	1	98	71	-1	445	255	13.0	28	MSpaapapa	106	0	0	0		0	0	0	0	0
206	1	172	391	-1	478	389	24.5	27	ABplaaaaapp	240	114	0	0		0	0	0	0	0
207	1	411	124	-1	421	201	13.1	28	MSpppaaa	273	-90	0	0		0	0	0	0	0
208	1	163	7	-1	251	126	9.4	30	Cppapp	476	0	0	0		0	0	0	0	0
209	1	487	462	-1	410	382	24.0	29	Nuc147_26_416_371	269	153	0	0		0	0	0	0	0
210	1	347	239	-1	275	353	11.4	30	MSaapppp	15	0	0	0		0	0	0	0	0
211	1	244	487	-1	653	275	8.6	27	ABalaapaapa	273	-543	0	0		0	0	0	0	0
212	1	439	435	-1	530	311	10.5	26	ABaraapaapa	229	262	0	0		0	0	0	0	0
213	1	364	360	-1	333	286	4.6	25	MSaapappp	227	-1111	0	0		0	0	0	0	0
214	1	149	509	-1	386	377	8.8	23	Nuc148_5_371_357a	188	566	0	0		0	0	0	0	0
215	1	338	240	-1	374	293	15.2	30	MSaaappp	409	0	0	0		0	0	0	0	0
216	1	262	199	-1	346	340	8.4	28	MSapaapp	287	-113	0	0		0	0	0	0	0
217	1	370	292	-1	253	393	6.7	24	ABplpppaaaa	-45	0	0	0		0	0	0	0	0
218	1	159	286	-1	579	173	15.8	27	ABpraaaappp	268	-493	0	0		0	0	0	0	0
219	1	3	93	-1	468	184	15.5	28	MSppppaa	-212	0	0	0		0	0	0	0	0
220	1	385	79	-1	387	369	12.6	30	MSappapp	244	373	0	0		0	0	0	0	0
221	1	103	427	-1	328	263	13.6	35	Ealaa	356	-185	0	0		0	0	0	0	0
222	1	76	333	-1	508	168	8.2	26	ABarapppppp	431	0	0	0		0	0	0	0	0
223	1	28	131	-1	408	86	17.4	31	ABpraapppp	407	0	0	0		0	0	0	0	0
224	1	157	448	-1	303	272	22.5	32	ABarppaapp	317	-200	0	0		0	0	0	0	0
225	1	165	428	-1	445	324	22.5	27	ABplaaaappp	247	38	0	0		0	0	0	0	0
226	1	61	86	-1	591	264	19.1	29	ABalappppa	275	-641	0	0		0	0	0	0	0
227	1	316	95	-1	427	120	18.5	29	ABprapaapa	194	1042	0	0		0	0	0	0	0
228	1	194	43	-1	177	132	22.4	33	Cpaapp	329	-582	0	0		0	0	0	0	0
229	1	297	298	-1	441	416	6.2	26	ABalppapapp	207	54	0	0		0	0	0	0	0
230	1	343	318	-1	263	368	5.9	24	ABplppppaaa	232	-442	0	0		0	0	0	0	0
231	1	495	290	-1	502	353	3.6	23	ABalpaaaapp	210	44	0	0		0	0	0	0	0
232	1	450	460	-1	377	180	19.4	31	Dpap	312	313	0	0		0	0	0	0	0
233	1	130	76	-1	608	204	17.2	30	ABpraaaaap	-169	0	0	0		0	0	0	0	0
234	1	480	351	494	599	236	12.2	31	ABalaapppa	289	0	0	0		0	0	0	0	0
235	1	352	33	-1	499	370	22.8	27	ABarpaaaaal	261	-72	0	0		0	0	0	0	0
236	1	509	373	-1	545	363	23.5	22	ABplaaaaapaa	184	318	0	0		0	0	0	0	0
237	1	332	301	-1	328	135	14.5	29	Cppaaa	328	0	0	0		0	0	0	0	0
238	1	282	263	-1	511	221	12.2	23	MSppapaa	179	260	0	0		0	0	0	0	0
239	1	484	441	-1	640	244	13.6	28	ABalaappppa	275	-487	0	0		0	0	0	0	0
240	1	20	74	-1	203	392	14.4	29	ABplappaap	283	-834	0	0		0	0	0	0	0
241	1	303	55	-1	599	258	7.2	28	ABaraaapppa	214	0	0	0		0	0	0	0	0
242	1	7	48	-1	572	318	5.7	24	ABaraaapaaa	217	297	0	0		0	0	0	0	0
243	1	291	276	-1	477	432	17.4	24	ABalpppappa	249	-877	0	0		0	0	0	0	0
244	1	199	80	443	445	328	8.2	32	ABalpapppa	79	0	0	0		0	0	0	0	0
245	1	179	361	-1	342	437	10.1	27	ABplpaaaapp	241	559	0	0		0	0	0	0	0
246	1	425	136	-1	348	242	23.9	36	ABarppaapap	361	369	0	0		0	0	0	0	0
247	1	44	111	-1	474	226	8.1	31	ABarapappa	219	143	0	0		0	0	0	0	0
248	1	77	311	-1	461	293	6.6	23	ABalpaaappp	227	253	0	0		0	0	0	0	0
249	1	253	103	-1	400	359	16.2	29	MSapppaa	80	0	0	0		0	0	0	0	0
250	1	281	139	-1	107	264	15.8	31	Caappd	289	1265	0	0		0	0	0	0	0
251	1	111	192	-1	514	259	10.9	28	ABaraaapapp	236	-227	0	0		0	0	0	0	0
252	1	479	465	-1	566	435	18.5	28	ABalapaappp	251	615	0	0		0	0	0	0	0
253	1	403	357	-1	647	236	10.6	28	ABalaappapa	278	554	0	0		0	0	0	0	0
254	1	92	16	-1	511	401	15.8	27	ABalppppaad	245	713	0	0		0	0	0	0	0
255	1	492	175	-1	422	381	12.2	27	MSapapap	228	260	0	0		0	0	0	0	0
256	1	315	265	-1	526	455	15.0	27	ABalpppapav	-262	0	0	0		0	0	0	0	0
257	1	116	133	-1	424	168	7.6	24	ABprpapppaa	224	215	0	0		0	0	0	0	0
258	1	272	23	-1	319	355	19.9	26	ABplapaaapp	237	175	0	0		0	0	0	0	0
259	1	73	488	-1	96	235	7.3	29	Cpppap	281	311	0	0		0	0	0	0	0
260	1	214	169	-1	447	322	18.5	25	MSaaaappa	252	401	0	0		0	0	0	0	0
261	1	66	213	-1	395	316	13.4	26	MSaaapapp	251	-133	0	0		0	0	0	0	0
262	1	391	141	-1	397	408	14.8	25	ABplppaaaaa	239	112	0	0		0	0	0	0	0
263	1	65	302	-1	453	260	7.5	25	ABarapaappp	-186	0	0	0		0	0	0	0	0
264	1	58	29	-1	321	432	12.7	26	ABplppapaaa	384	0	0	0		0	0	0	0	0
265	1	483	514	-1	528	401	13.6	24	ABalppppaav	197	-55	0	0		0	0	0	0	0
266	1	208	152	-1	450	155	7.6	24	ABprpapaaap	198	94	0	0		0	0	0	0	0
267	1	29	156	-1	194	92	18.3	32	ABarpppppp	322	-506	0	0		0	0	0	0	0
268	1	132	493	-1	230	413	12.4	25	ABplppapapp	299	0	0	0		0	0	0	0	0
269	1	195	98	-1	596	378	7.1	26	ABalpaapppa	236	58	0	0		0	0	0	0	0
270	1	100	332	-1	93	264	10.4	30	Cpappv	294	-420	0	0		0	0	0	0	0
271	1	12	283	-1	545	267	9.2	27	ABaraaapapa	95	0	0	0		0	0	0	0	0
272	1	298	437	-1	540	367	4.2	23	ABalpaaaapa	233	-158	0	0		0	0	0	0	0
273	1	283	326	-1	158	108	14.6	29	ABprappapp	243	386	0	0		0	0	0	0	0
274	1	276	253	-1	334	87	13.4	30	ABprppapap	145	0	0	0		0	0	0	0	0
275	1	318	339	-1	447	285	3.9	28	ABalpappppa	25	0	0	0		0	0	0	0	0
276	1	203	35	-1	236	365	6.0	24	ABplppppaap	183	822	0	0		0	0	0	0	0
277	1	88	434	-1	154	328	4.3	25	ABplppppppa	231	701	0	0		0	0	0	0	0
278	1	424	461	-1	301	414	19.6	33	ABplaapppp	289	184	0	0		0	0	0	0	0
279	1	482	344	-1	159	342	11.7	29	ABplapppaa	282	865	0	0		0	0	0	0	0
280	1	299	306	-1	406	269	4.9	26	MSpapaaap	285	0	0	0		0	0	0	0	0
281	1	426	319	-1	506	249	20.4	30	MSppappp	240	-295	0	0		0	0	0	0	0
282	1	308	486	-1	183	102	8.2	28	ABprappppa	152	0	0	0		0	0	0	0	0
283	1	288	102	-1	594	356	4.4	25	ABalpaappaa	239	-118	0	0		0	0	0	0	0
284	1	472	206	-1	551	229	24.0	27	ABarpapaapp	221	-246	0	0		0	0	0	0	0
285	1	263	36	-1	208	376	6.7	25	ABplppppapa	209	-3	0	0		0	0	0	0	0
286	1	27	65	-1	629	299	19.1	30	ABalapppaap	170	0	0	0		0	0	0	0	0
287	1	427	157	-1	195	182	10.3	35	Eprpa	348	1318	0	0		0	0	0	0	0
288	1	79	309	-1	484	420	11.8	25	ABplpaaaaap	-5	0	0	0		0	0	0	0	0
289	1	485	150	-1	605	387	10.6	33	ABalaaaala	268	-756	0	0		0	0	0	0	0
290	1	446	300	-1	557	444	16.1	27	ABalpppaapv	252	670	0	0		0	0	0	0	0
291	1	183	162	-1	499	328	13.2	28	ABaraapaapp	-200	0	0	0		0	0	0	0	0
292	1	460	83	-1	424	415	22.4	34	ABplaaapap	346	22	0	0		0	0	0	0	0
293	1	463	92	-1	362	104	22.5	31	ABarpppaap	318	166	0	0		0	0	0	0	0
294	1	337	119	-1	326	213	9.4	30	Earpa	306	472	0	0		0	0	0	0	0
295	1	493	510	-1	544	346	22.0	23	ABplaaaaapap	180	1074	0	0		0	0	0	0	0
296	1	205	453	-1	447	420	9.2	26	ABalppapppa	250	-201	0	0		0	0	0	0	0
297	1	9	135	-1	358	208	5.7	25	MSpapappp	108	0	0	0		0	0	0	0	0
298	1	452	385	-1	317	115	5.1	25	ABprppppaaa	127	0	0	0		0	0	0	0	0
299	1	176	235	-1	307	94	22.8	37	ABarppppa	365	514	0	0		0	0	0	0	0
300	1	368	198	-1	444	127	7.6	24	ABprpapapaa	614	0	0	0		0	0	0	0	0
301	1	223	107	-1	617	321	9.7	23	ABalaaaarrp	236	0	0	0		0	0	0	0	0
302	1	138	1	-1	230	345	11.8	30	Capaap	189	0	0	0		0	0	0	0	0
303	1	25	205	-1	415	291	9.4	24	ABaraapappp	245	0	0	0		0	0	0	0	0
304	1	293	280	-1	469	381	14.3	26	ABalpppppaa	-206	0	0	0		0	0	0	0	0
305	1	341	347	-1	302	269	19.5	31	MSappppp	307	-685	0	0		0	0	0	0	0
306	1	453	130	-1	638	272	16.9	27	Nuc121_20_611_255a	259	-523	0	0		0	0	0	0	0
307	1	384	243	-1	625	223	15.2	26	ABalaappppp	227	-1312	0	0		0	0	0	0	0
308	1	333	233	-1	201	80	8.8	25	ABprpppaapp	193	-266	0	0		0	0	0	0	0
309	1	422	481	-1	390	379	19.7	28	ABplpaappap	201	1104	0	0		0	0	0	0	0
310	1	117	200	-1	213	394	8.6	25	ABplpppaaap	239	0	0	0		0	0	0	0	0
311	1	376	210	-1	444	162	20.4	27	ABprapaaapa	274	-819	0	0		0	0	0	0	0
312	1	184	451	-1	299	131	11.5	32	Cppaap	170	0	0	0		0	0	0	0	0
313	1	18	70	-1	184	361	8.6	25	ABplpppaapa	244	1009	0	0		0	0	0	0	0
314	1	4	279	-1	628	312	14.6	27	ABalapppaaa	405	0	0	0		0	0	0	0	0
315	1	344	12	-1	525	334	19.4	29	MSaaaapaa	290	-160	0	0		0	0	0	0	0
316	1	430	426	-1	556	263	5.5	24	ABarapaaaaa	84	0	0	0		0	0	0	0	0
317	1	93	66	-1	410	230	19.4	29	MSpppppa	239	490	0	0		0	0	0	0	0
318	1	292	34	-1	551	313	11.5	23	ABaraapaaap	204	-364	0	0		0	0	0	0	0
319	1	43	214	-1	477	248	11.4	28	ABaraapppaa	121	0	0	0		0	0	0	0	0
320	1	140	78	-1	560	432	10.4	28	ABalppaaapa	268	1353	0	0		0	0	0	0	0
321	1	459	271	-1	587	181	11.4	24	ABalaapappp	56	0	0	0		0	0	0	0	0
322	1	319	236	-1	179	126	5.7	30	ABprappppp	270	-70	0	0		0	0	0	0	0
323	1	60	72	-1	578	415	21.2	27	ABalapapppa	253	-281	0	0		0	0	0	0	0
324	1	311	478	-1	377	112	10.4	24	ABprppappaa	146	0	0	0		0	0	0	0	0
325	1	30	352	-1	285	259	12.7	34	Ealap	336	1045	0	0		0	0	0	0	0
326	1	400	438	-1	157	374	11.0	28	ABplappppa	229	905	0	0		0	0	0	0	0
327	1	126	138	-1	302	212	22.8	33	Cpaaaa	334	558	0	0		0	0	0	0	0
328	1	150	313	-1	481	134	7.3	25	ABarappapap	252	1020	0	0		0	0	0	0	0
329	1	326	377	-1	432	101	9.2	26	ABarappappa	235	-635	0	0		0	0	0	0	0
330	1	59	251	-1	423	416	11.7	25	ABplpapaapa	337	0	0	0		0	0	0	0	0
331	1	8	173	-1	158	324	9.3	30	ABplapppap	268	-755	0	0		0	0	0	0	0
332	1	325	346	-1	354	325	4.6	24	MSaappaa	216	-344	0	0		0	0	0	0	0
333	1	156	484	-1	420	368	18.9	28	ABalppppppa	177	0	0	0		0	0	0	0	0
334	1	377	215	-1	486	167	12.2	25	ABprppaaaaa	199	26	0	0		0	0	0	0	0
335	1	355	187	-1	594	235	8.8	26	ABarappppaa	68	0	0	0		0	0	0	0	0
336	1	438	165	-1	360	339	21.5	33	ABplapaaaaa	328	14	0	0		0	0	0	0	0
337	1	169	174	-1	555	301	7.8	24	ABaraaapaap	107	0	0	0		0	0	0	0	0
338	1	241	408	-1	372	408	7.6	24	ABplpapapaa	246	-74	0	0		0	0	0	0	0
339	1	89	250	-1	420	192	21.0	26	ABprapaaaaa	223	325	0	0		0	0	0	0	0
340	1	442	468	-1	371	286	5.4	25	MSaapappa	245	-202	0	0		0	0	0	0	0
341	1	451	121	-1	351	270	9.7	29	MSaapaapp	111	0	0	0		0	0	0	0	0
342	1	87	143	-1	589	340	12.7	30	MSaaaaaar	125	0	0	0		0	0	0	0	0
343	1	71	27	-1	476	400	5.3	24	ABalpapaapp	195	-18	0	0		0	0	0	0	0
344	1	102	8	-1	270	65	17.7	30	ABprapapaa	178	0	0	0		0	0	0	0	0
345	1	83	285	-1	515	152	6.1	23	ABarappapaa	-340	0	0	0		0	0	0	0	0
346	1	2	310	-1	449	171	23.6	32	ABarpapppp	324	886	0	0		0	0	0	0	0
347	1	267	518	-1	389	387	5.8	30	Nuc148_5_371_357p	306	51	0	0		0	0	0	0	0
348	1	396	303	-1	300	221	12.2	33	Earap	335	-945	0	0		0	0	0	0	0
349	1	407	479	-1	399	163	10.5	26	MSppaapp	254	-145	0	0		0	0	0	0	0
350	1	444	364	-1	473	333	23.5	31	ABplaaaapap	267	775	0	0		0	0	0	0	0
351	1	445	404	-1	625	258	10.4	25	ABalaaapprr	195	0	0	0		0	0	0	0	0
352	1	481	294	-1	314	358	16.4	28	Dapaa	284	680	0	0		0	0	0	0	0
353	1	310	61	-1	206	321	13.1	29	Capapa	292	498	0	0		0	0	0	0	0
354	1	6	354	-1	411	257	15.7	28	MSpaaappp	256	-306	0	0		0	0	0	0	0
355	1	41	37	-1	539	162	6.5	25	ABarapppapp	157	0	0	0		0	0	0	0	0
356	1	104	151	-1	479	196	19.7	26	ABprpaapaap	133	0	0	0		0	0	0	0	0
357	1	193	242	-1	646	290	13.5	31	ABalaaappl	356	0	0	0		0	0	0	0	0
358	1	144	87	-1	183	353	5.4	24	ABplpppapaa	203	282	0	0		0	0	0	0	0
359	1	418	31	-1	454	385	5.4	25	ABalpappapa	172	0	0	0		0	0	0	0	0
360	1	74	51	-1	623	371	13.1	25	ABalaaapalr	247	337	0	0		0	0	0	0	0
361	1	143	359	-1	286	339	4.2	26	ABplpappppa	235	707	0	0		0	0	0	0	0
362	1	475	498	-1	348	214	19.9	31	MSpppppp	216	0	0	0		0	0	0	0	0
363	1	81	167	-1	497	243	5.1	26	ABarapapaap	220	363	0	0		0	0	0	0	0
364	1	22	491	-1	421	190	16.5	30	Dpaa	306	-764	0	0		0	0	0	0	0
365	1	458	440	-1	562	398	12.8	27	ABalapaaapp	253	148	0	0		0	0	0	0	0
366	1	51	420	-1	396	157	6.0	27	ABprpapppap	-162	0	0	0		0	0	0	0	0
367	1	40	184	-1	359	244	6.8	28	MSpapapa	281	244	0	0		0	0	0	0	0
368	1	234	389	-1	102	267	6.6	28	Cppppa	248	-922	0	0		0	0	0	0	0
369	1	488	108	-1	525	344	4.2	22	ABalpaaaaap	187	9	0	0		0	0	0	0	0
370	1	469	39	-1	217	98	12.2	31	ABprapppaa	267	-43	0	0		0	0	0	0	0
371	1	231	227	-1	585	296	11.3	25	ABaraapaaaa	81	0	0	0		0	0	0	0	0
372	1	235	88	-1	458	291	19.4	27	MSpaaapaa	192	-175	0	0		0	0	0	0	0
373	1	476	322	-1	651	297	10.7	27	ABalaaapprl	267	420	0	0		0	0	0	0	0
374	1	435	368	-1	600	301	25.9	26	ABarpaapaaa	197	-582	0	0		0	0	0	0	0
375	1	386	349	-1	497	417	9.4	26	ABalppappap	91	0	0	0		0	0	0	0	0
376	1	416	256	-1	631	234	6.3	26	ABalaapaapp	31	0	0	0		0	0	0	0	0
377	1	36	392	-1	149	328	19.4	30	ABarppappp	245	-297	0	0		0	0	0	0	0
378	1	24	266	-1	543	195	17.5	31	ABpraaappa	295	-211	0	0		0	0	0	0	0
379	1	16	15	-1	362	292	19.1	30	MSappppa	101	0	0	0		0	0	0	0	0
380	1	274	201	-1	452	274	15.9	24	MSpaaappa	316	0	0	0		0	0	0	0	0
381	1	490	362	-1	253	84	22.6	31	ABarpppppa	316	-253	0	0		0	0	0	0	0
382	1	200	384	-1	542	336	7.1	25	ABaraaaaaap	83	0	0	0		0	0	0	0	0
383	1	42	485	-1	175	348	15.6	31	ABplapappp	310	1132	0	0		0	0	0	0	0
384	1	139	166	-1	154	361	7.7	24	ABplpppaapp	215	525	0	0		0	0	0	0	0
385	1	206	343	-1	373	110	7.1	24	ABprppaappa	221	767	0	0		0	0	0	0	0
386	1	188	394	-1	258	273	20.1	32	Dappa	38	0	0	0		0	0	0	0	0
387	1	383	261	-1	518	240	17.4	25	MSppappa	313	0	0	0		0	0	0	0	0
388	1	506	432	-1	416	163	22.4	28	ABarpppaaa	261	120	0	0		0	0	0	0	0
389	1	381	455	-1	337	391	18.7	27	ABplapaapa	223	114	0	0		0	0	0	0	0
390	1	285	330	-1	522	409	24.3	27	ABplaapaaap	273	963	0	0		0	0	0	0	0
391	1	122	407	-1	574	289	5.6	24	ABaraaaaapa	50	0	0	0		0	0	0	0	0
392	1	359	122	-1	522	450	10.0	25	ABalppaaapp	117	0	0	0		0	0	0	0	0
393	1	268	228	-1	597	300	7.4	25	ABaraaappaa	201	398	0	0		0	0	0	0	0
394	1	502	501	-1	546	411	21.5	27	ABalapapppp	-20	0	0	0		0	0	0	0	0
395	1	110	4	-1	587	408	8.6	31	ABalaaaalp	233	0	0	0		0	0	0	0	0
396	1	57	53	-1	276	85	8.4	27	ABprpppaaap	-19	0	0	0		0	0	0	0	0
397	1	457	372	-1	459	172	18.0	24	ABprpaappap	79	0	0	0		0	0	0	0	0
398	1	145	241	-1	565	444	13.4	29	ABalpppaaaa	290	730	0	0		0	0	0	0	0
399	1	497	480	-1	311	273	8.4	31	Ealpa	278	-156	0	0		0	0	0	0	0
400	1	417	244	-1	234	243	14.5	32	Eplaa	319	-83	0	0		0	0	0	0	0
401	1	53	209	-1	497	206	5.4	25	ABarapapapa	-140	0	0	0		0	0	0	0	0
402	1	210	10	-1	347	421	19.7	33	ABplaappapp	286	-848	0	0		0	0	0	0	0
403	1	220	456	-1	429	401	8.5	25	ABplpapaaaa	234	225	0	0		0	0	0	0	0
404	1	158	414	-1	187	214	7.4	33	Eplpa	204	0	0	0		0	0	0	0	0
405	1	331	181	-1	390	357	24.3	27	ABplapaaaap	-208	0	0	0		0	0	0	0	0
406	1	101	81	-1	295	326	23.7	32	ABarppapaa	321	414	0	0		0	0	0	0	0
407	1	15	21	-1	580	373	15.4	27	ABalapaaaaa	277	-515	0	0		0	0	0	0	0
408	1	229	96	-1	479	160	4.7	26	ABprpappaaa	393	0	0	0		0	0	0	0	0
409	1	511	490	-1	520	455	12.1	28	ABalpppaaap	242	-569	0	0		0	0	0	0	0
410	1	170	337	-1	200	209	13.3	32	Eprap	304	-264	0	0		0	0	0	0	0
411	1	392	64	-1	554	147	17.7	24	ABpraappaaa	210	-639	0	0		0	0	0	0	0
412	1	218	323	-1	275	288	6.5	28	Z3	281	-231	0	0		0	0	0	0	0
413	1	320	291	-1	314	139	8.7	25	ABprpppppaa	493	0	0	0		0	0	0	0	0
414	1	420	163	-1	510	319	23.7	30	ABarpaaapa	292	-164	0	0		0	0	0	0	0
415	1	227	97	-1	551	209	5.6	25	ABarappaaaa	187	-243	0	0		0	0	0	0	0
416	1	362	186	-1	529	340	16.0	28	MSaaapaaa	-150	0	0	0		0	0	0	0	0
417	1	95	467	-1	424	141	5.3	26	ABprpappapa	222	-569	0	0		0	0	0	0	0
418	1	441	45	-1	398	193	23.5	26	ABprapaaaap	187	-42	0	0		0	0	0	0	0
419	1	277	474	-1	547	130	15.6	24	ABprpaapap	199	-971	0	0		0	0	0	0	0
420	1	219	419	-1	613	238	21.0	28	ABpraapaapa	381	0	0	0		0	0	0	0	0
421	1	330	466	-1	273	144	7.7	26	ABprpppppap	226	-455	0	0		0	0	0	0	0
422	1	398	90	-1	275	131	5.9	24	ABprpappppp	210	64	0	0		0	0	0	0	0
423	1	217	345	-1	535	369	25.3	33	ABplaaaaaa	303	-216	0	0		0	0	0	0	0
424	1	96	60	-1	611	204	7.6	25	ABalaappapp	101	0	0	0		0	0	0	0	0
425	1	230	183	-1	514	349	7.0	24	ABalpaaapaa	216	783	0	0		0	0	0	0	0
426	1	499	179	-1	519	218	4.7	23	ABarapaaapp	193	386	0	0		0	0	0	0	0
427	1	35	129	-1	494	171	23.2	29	ABarpapppap	267	130	0	0		0	0	0	0	0
428	1	94	452	-1	223	143	4.5	28	ABprpppapap	194	-28	0	0		0	0	0	0	0
429	1	56	295	-1	443	169	4.6	24	ABprpappaap	216	684	0	0		0	0	0	0	0
430	1	252	197	-1	291	348	8.4	26	MSappaap	244	-485	0	0		0	0	0	0	0
431	1	245	307	-1	614	333	7.0	23	ABalaaaarlp	166	0	0	0		0	0	0	0	0
432	1	192	154	-1	490	128	19.2	32	ABpraappap	325	-456	0	0		0	0	0	0	0
433	1	235	40	-1	417	280	18.3	26	MSpaaapap	453	0	0	0		0	0	0	0	0
434	1	360	217	-1	498	144	12.2	25	ABprpaaappp	169	0	0	0		0	0	0	0	0
435	1	306	252	-1	201	166	23.3	34	Cpaapa	324	73	0	0		0	0	0	0	0
436	1	436	104	-1	398	353	5.4	26	ABalpappapp	-41	0	0	0		0	0	0	0	0
437	1	289	62	-1	481	210	23.5	30	ABarpapapp	26	0	0	0		0	0	0	0	0
438	1	37	449	-1	440	362	5.8	25	ABalpapapap	201	-351	0	0		0	0	0	0	0
439	1	127	425	-1	502	392	6.1	24	ABalpapaapa	53	0	0	0		0	0	0	0	0
440	1	118	247	-1	371	132	16.5	28	Dppaa	265	1274	0	0		0	0	0	0	0
441	1	123	99	-1	236	366	23.6	33	ABplapapaa	332	484	0	0		0	0	0	0	0
442	1	19	299	-1	387	406	9.9	25	ABplpapaaap	218	160	0	0		0	0	0	0	0
443	1	334	259	-1	574	255	22.3	28	ABarpapaaap	229	1882	0	0		0	0	0	0	0
444	1	409	477	-1	419	283	22.4	30	ABarpaapppa	302	-427	0	0		0	0	0	0	0
445	1	38	289	-1	564	386	4.4	26	ABalpaappap	24	0	0	0		0	0	0	0	0
446	1	421	402	-1	596	424	16.8	27	ABalapaappa	270	52	0	0		0	0	0	0	0
447	1	23	19	-1	347	287	7.2	30	MSaapapa	-46	0	0	0		0	0	0	0	0
448	1	120	226	-1	524	245	3.6	24	ABarapaaapa	241	485	0	0		0	0	0	0	0
449	1	250	63	-1	371	141	12.5	34	MSpapppa	310	577	0	0		0	0	0	0	0
450	1	393	110	-1	612	274	23.6	28	ABpraapaaap	282	170	0	0		0	0	0	0	0
451	1	197	18	-1	357	165	15.5	28	MSpppaap	236	-901	0	0		0	0	0	0	0
452	1	505	418	-1	556	260	15.8	27	MSppaaap	160	581	0	0		0	0	0	0	0
453	1	167	100	-1	224	219	22.5	33	Caaaa	326	0	0	0		0	0	0	0	0
454	1	366	331	-1	537	305	18.6	29	MSaaaaapp	258	-407	0	0		0	0	0	0	0
455	1	270	202	-1	120	294	6.4	28	Cppppp	249	1649	0	0		0	0	0	0	0
456	1	108	436	-1	494	373	4.6	25	ABalpapaaap	225	497	0	0		0	0	0	0	0
457	1	317	442	-1	501	330	4.7	24	ABalpaaapap	193	381	0	0		0	0	0	0	0
458	1	304	101	-1	351	333	12.2	29	MSappaaa	265	701	0	0		0	0	0	0	0
459	1	99	433	-1	589	198	14.8	28	ABpraaaappa	-855	0	0	0		0	0	0	0	0
460	1	380	497	-1	303	80	8.8	24	ABprpppaaaa	215	1088	0	0		0	0	0	0	0
461	1	402	459	-1	259	102	6.6	26	ABprppppap	200	774	0	0		0	0	0	0	0
462	1	278	223	-1	263	333	18.4	33	Dapap	337	-486	0	0		0	0	0	0	0
463	1	48	195	-1	537	404	5.1	29	ABalpaapppp	225	-964	0	0		0	0	0	0	0
464	1	346	155	-1	623	209	10.8	25	ABalaapappa	203	1079	0	0		0	0	0	0	0
465	1	125	492	-1	338	316	23.6	28	ABarppaaap	268	-866	0	0		0	0	0	0	0
466	1	260	238	-1	494	176	17.4	26	ABprpaappaa	223	21	0	0		0	0	0	0	0
467	1	328	132	-1	183	322	4.7	26	ABplpppapap	254	286	0	0		0	0	0	0	0
468	1	142	410	-1	257	160	4.5	27	ABprppppppa	248	-520	0	0		0	0	0	0	0
469	1	491	444	-1	566	276	24.9	26	ABarpapaaaa	91	0	0	0		0	0	0	0	0
470	1	437	3	-1	258	255	9.6	34	Ealpp	349	165	0	0		0	0	0	0	0
471	1	314	412	-1	565	378	23.1	29	ABplaapaaaa	256	-898	0	0		0	0	0	0	0
472	1	233	25	-1	374	442	18.9	31	ABplaappapa	139	0	0	0		0	0	0	0	0
473	1	470	416	-1	483	289	5.0	24	ABalpaaappa	192	-97	0	0		0	0	0	0	0
474	1	187	348	-1	529	179	23.7	33	ABarpappap	336	-881	0	0		0	0	0	0	0
475	1	209	503	-1	443	334	23.9	22	ABplaaaappa	-31	0	0	0		0	0	0	0	0
476	1	448	358	-1	389	326	22.3	26	ABarppaaaa	118	0	0	0		0	0	0	0	0
477	1	508	445	-1	446	454	17.2	27	ABplpaapapa	255	391	0	0		0	0	0	0	0
478	1	171	46	-1	97	201	9.4	32	Cpppaa	312	-352	0	0		0	0	0	0	0
479	1	500	329	-1	536	385	6.6	26	ABalpapaaaa	224	1286	0	0		0	0	0	0	0
480	1	413	476	-1	253	204	14.5	34	Epraa	343	211	0	0		0	0	0	0	0
481	1	335	473	-1	242	337	4.4	26	ABplpappppp	-199	0	0	0		0	0	0	0	0
482	1	415	395	-1	319	177	20.2	31	Dpppa	316	603	0	0		0	0	0	0	0
483	1	178	56	-1	370	410	14.5	30	ABplppaaaap	251	-478	0	0		0	0	0	0	0
484	1	52	137	-1	132	261	20.4	36	Caapa	366	-444	0	0		0	0	0	0	0
485	1	429	275	-1	119	191	16.7	34	Cpapaa	-90	0	0	0		0	0	0	0	0
486	1	26	50	-1	626	371	9.8	25	ABalaaaarla	210	-1467	0	0		0	0	0	0	0
487	1	399	208	-1	559	385	18.1	25	ABalapappa	-50	0	0	0		0	0	0	0	0
488	1	222	513	-1	350	394	7.8	26	ABplpapapap	186	473	0	0		0	0	0	0	0
489	1	494	249	-1	472	319	5.4	27	ABalpappaap	279	-477	0	0		0	0	0	0	0
490	1	62	264	-1	254	387	15.5	30	ABplappaaa	271	152	0	0		0	0	0	0	0
491	1	85	149	-1	288	432	12.7	24	ABplppapaap	244	-107	0	0		0	0	0	0	0
492	1	498	196	-1	82	277	12.8	31	Caappv	-128	0	0	0		0	0	0	0	0
493	1	137	258	-1	419	387	4.3	26	ABplpappaa	250	614	0	0		0	0	0	0	0
494	1	449	334	-1	161	294	14.5	31	Cappap	311	-35	0	0		0	0	0	0	0
495	1	238	482	-1	573	212	19.0	26	ABpraapapap	99	0	0	0		0	0	0	0	0
496	1	348	148	-1	393	129	20.1	29	ABprapaaapp	254	49	0	0		0	0	0	0	0
497	1	323	26	-1	408	139	8.8	24	ABprpapapap	229	140	0	0		0	0	0	0	0
498	1	473	464	-1	629	264	20.1	25	Nuc121_20_611_255p	188	0	0	0		0	0	0	0	0
499	1	443	355	-1	455	145	10.2	24	ABprpapaapp	121	0	0	0		0	0	0	0	0
500	1	243	159	-1	358	215	16.4	26	Nuc152_16_399_208	264	-30	0	0		0	0	0	0	0
501	1	182	77	-1	245	400	9.6	32	ABplppappp	319	-127	0	0		0	0	0	0	0
502	1	114	504	-1	491	415	23.4	29	ABplaapaapp	-4	0	0	0		0	0	0	0	0
503	1	387	234	-1	485	162	9.9	30	ABprpapaapa	16	0	0	0		0	0	0	0	0
504	1	431	193	-1	556	443	8.9	22	Nuc150_13_550_424	-12	0	0	0		0	0	0	0	0
505	1	378	508	-1	483	314	9.3	26	ABalpaapapp	35	0	0	0		0	0	0	0	0
506	1	201	515	-1	409	445	15.4	29	ABplpaapppp	31	0	0	0		0	0	0	0	0
507	1	406	471	-1	584	281	21.5	23	ABalapppapa	307	0	0	0		0	0	0	0	0
508	1	504	182	-1	500	171	5.9	22	ABarappaapp	65	0	0	0		0	0	0	0	0
509	1	514	42	-1	375	348	12.3	22	MSappapa	167	-764	0	0		0	0	0	0	0
510	1	84	483	-1	429	447	11.6	28	ABplpaaappa	270	-587	0	0		0	0	0	0	0
511	1	357	406	-1	241	113	5.1	24	ABprpppapaa	-5	0	0	0		0	0	0	0	0
512	1	513	500	-1	501	370	14.0	22	MSapaapa	318	0	0	0		0	0	0	0	0
513	1	340	409	-1	594	319	16.5	24	ABarpaaaapa	148	-568	0	0		0	0	0	0	0
514	1	105	106	-1	319	154	25.7	33	ABarpppapp	223	0	0	0		0	0	0	0	0
515	1	405	517	-1	421	410	20.1	32	ABalppppppp	311	0	0	0		0	0	0	0	0
516	1	501	375	-1	365	347	19.3	26	ABplapaaapa	241	161	0	0		0	0	0	0	0
