# Supplementary material for: The AP-2 Transcription Factor APTF-2 Is Required for Neuroblast and Epidermal Morphogenesis in Caenorhabditis elegans Embryogenesis
Source: PLoS Genet. 2016 May 13;12(5):e1006048. doi: 10.1371/journal.pgen.1006048 (PMC4866721; doi:10.1371/journal.pgen.1006048)
Supplement: S6 Text — (ZIP) [file pgen.1006048.s034.zip › nuclei/t178-nuclei]

1	1	302	154	-1	228	343	12.0	29	Capaap	299	147	0	0		0	0	0	0	0
2	1	103	143	-1	329	369	5.1	26	ABplpapppaa	247	1485	0	0		0	0	0	0	0
3	1	470	182	-1	255	251	9.5	33	Ealpp	329	68	0	0		0	0	0	0	0
4	1	395	94	262	586	399	8.5	31	ABalaaaalp	534	0	0	0		0	0	0	0	0
5	1	139	170	-1	328	85	9.8	33	ABprppapppa	338	281	0	0		0	0	0	0	0
6	1	158	99	-1	574	209	11.5	31	ABpraaaaaa	81	0	0	0		0	0	0	0	0
7	1	208	31	-1	250	118	9.6	30	Cppapp	300	-192	0	0		0	0	0	0	0
8	1	344	243	-1	271	64	17.8	30	ABprapapaa	271	-2017	0	0		0	0	0	0	0
9	1	42	253	-1	522	126	10.7	28	ABprpaaappa	278	258	0	0		0	0	0	0	0
10	1	402	382	-1	350	419	19.4	34	ABplaappapp	263	409	0	0		0	0	0	0	0
11	1	122	219	-1	349	404	11.7	31	ABplppaapa	270	789	0	0		0	0	0	0	0
12	1	315	270	-1	522	329	19.3	28	MSaaaapaa	204	0	0	0		0	0	0	0	0
13	1	127	284	-1	564	372	19.8	28	ABalapapapp	287	374	0	0		0	0	0	0	0
14	1	96	133	-1	408	439	17.7	26	ABplaappaa	117	0	0	0		0	0	0	0	0
15	1	379	313	-1	362	290	19.2	29	MSappppa	297	-189	0	0		0	0	0	0	0
16	1	254	499	-1	512	401	15.6	26	ABalppppaad	247	17	0	0		0	0	0	0	0
17	1	76	380	-1	518	188	11.8	26	ABprpaaaaaap	348	0	0	0		0	0	0	0	0
18	1	451	136	-1	354	162	15.5	27	MSpppaap	262	368	0	0		0	0	0	0	0
19	1	447	267	-1	345	289	7.2	28	MSaapapa	139	0	0	0		0	0	0	0	0
20	1	203	268	-1	583	327	18.4	28	MSaaaaaal	284	-598	0	0		0	0	0	0	0
21	1	407	17	-1	582	373	15.3	28	ABalapaaaaa	337	0	0	0		0	0	0	0	0
22	1	148	117	-1	214	332	8.1	29	Capppp	295	-130	0	0		0	0	0	0	0
23	1	258	201	-1	320	361	20.5	27	ABplapaaapp	194	707	0	0		0	0	0	0	0
24	1	156	296	-1	208	109	8.6	27	ABprapppap	195	0	0	0		0	0	0	0	0
25	1	472	383	-1	375	441	18.6	29	ABplaappapa	169	0	0	0		0	0	0	0	0
26	1	497	448	-1	410	140	8.7	24	ABprpapapap	200	-174	0	0		0	0	0	0	0
27	1	343	220	-1	472	399	5.1	25	ABalpapaapp	190	-334	0	0		0	0	0	0	0
28	1	90	12	-1	300	64	14.7	29	ABprappaap	283	0	0	0		0	0	0	0	0
29	1	264	178	-1	322	426	12.9	26	ABplppapaaa	33	0	0	0		0	0	0	0	0
30	1	78	184	-1	529	379	9.4	27	MSapaaaa	206	27	0	0		0	0	0	0	0
31	1	359	132	-1	449	385	5.3	25	ABalpappapa	-73	0	0	0		0	0	0	0	0
32	1	142	503	-1	472	460	16.4	26	ABplpaapapp	205	66	0	0		0	0	0	0	0
33	1	235	505	-1	503	369	22.4	26	ABarpaaaaal	260	-121	0	0		0	0	0	0	0
34	1	318	248	-1	547	309	11.3	24	ABaraapaaap	-48	0	0	0		0	0	0	0	0
35	1	276	295	-1	233	363	6.1	24	ABplppppaap	106	0	0	0		0	0	0	0	0
36	1	285	344	-1	204	373	6.8	25	ABplppppapa	297	0	0	0		0	0	0	0	0
37	1	355	263	-1	538	161	6.2	24	ABarapppapp	248	-71	0	0		0	0	0	0	0
38	1	185	64	-1	280	384	6.9	24	ABplppaappp	237	155	0	0		0	0	0	0	0
39	1	370	83	-1	214	97	12.5	31	ABprapppaa	276	0	0	0		0	0	0	0	0
40	1	433	224	-1	414	277	18.4	27	MSpaaapap	199	124	0	0		0	0	0	0	0
41	1	86	279	-1	302	412	7.3	25	ABplppaappa	194	-336	0	0		0	0	0	0	0
42	1	509	515	-1	377	342	12.0	22	MSappapa	183	-721	0	0		0	0	0	0	0
43	1	228	165	-1	178	128	22.1	35	Cpaapp	490	0	0	0		0	0	0	0	0
44	1	38	472	-1	173	275	18.3	31	Dappp	290	-149	0	0		0	0	0	0	0
45	1	418	443	-1	406	195	22.8	29	ABprapaaaap	295	290	0	0		0	0	0	0	0
46	1	478	364	-1	95	196	9.8	33	Cpppaa	331	197	0	0		0	0	0	0	0
47	1	155	29	-1	427	198	5.6	28	ABarapapppp	250	-679	0	0		0	0	0	0	0
48	1	242	396	-1	570	316	5.7	23	ABaraaapaaa	198	298	0	0		0	0	0	0	0
49	1	30	24	-1	498	129	15.1	28	ABprpaapppp	252	132	0	0		0	0	0	0	0
50	1	486	261	-1	626	366	10.3	25	ABalaaaarla	453	0	0	0		0	0	0	0	0
51	1	360	205	-1	620	367	13.2	25	ABalaaapalr	73	0	0	0		0	0	0	0	0
52	1	181	309	-1	204	309	23.6	32	ABarppappa	320	-206	0	0		0	0	0	0	0
53	1	396	465	-1	274	81	8.2	27	ABprpppaaap	237	-340	0	0		0	0	0	0	0
54	1	17	349	510	299	399	10.6	28	ABplppappa	346	0	0	0		0	0	0	0	0
55	1	241	129	-1	598	261	7.0	26	ABaraaapppa	218	212	0	0		0	0	0	0	0
56	1	483	158	-1	371	410	14.7	29	ABplppaaaap	226	1406	0	0		0	0	0	0	0
57	1	6	299	-1	443	383	15.0	25	ABalpppppap	255	213	0	0		0	0	0	0	0
58	1	154	234	-1	544	404	9.5	24	ABalppappaa	107	0	0	0		0	0	0	0	0
59	1	46	227	-1	216	389	19.7	32	ABplapappa	316	268	0	0		0	0	0	0	0
60	1	424	91	-1	608	198	8.1	25	ABalaappapp	200	151	0	0		0	0	0	0	0
61	1	353	5	-1	206	322	13.5	29	Capapa	322	0	0	0		0	0	0	0	0
62	1	437	342	-1	482	207	23.6	30	ABarpapapp	302	180	0	0		0	0	0	0	0
63	1	449	452	-1	372	141	12.7	34	MSpapppa	-85	0	0	0		0	0	0	0	0
64	1	411	60	-1	552	143	17.3	24	ABpraappaaa	316	0	0	0		0	0	0	0	0
65	1	286	401	-1	625	297	18.7	30	ABalapppaap	263	304	0	0		0	0	0	0	0
66	1	317	473	-1	409	225	19.4	28	MSpppppa	264	-767	0	0		0	0	0	0	0
67	1	168	114	-1	545	211	10.0	25	ABprpaaaaaaa	108	0	0	0		0	0	0	0	0
68	1	195	160	-1	579	348	6.8	24	ABaraaaaaaa	236	20	0	0		0	0	0	0	0
69	1	12	290	-1	469	452	12.8	27	ABplpaaapa	-136	0	0	0		0	0	0	0	0
70	1	313	329	-1	181	357	8.5	24	ABplpppaapa	78	0	0	0		0	0	0	0	0
71	1	205	468	-1	442	252	13.2	28	MSpaapapa	118	0	0	0		0	0	0	0	0
72	1	323	118	-1	577	409	21.2	27	ABalapapppa	231	976	0	0		0	0	0	0	0
73	1	55	155	-1	148	293	5.2	25	ABplppppppp	240	-505	0	0		0	0	0	0	0
74	1	240	159	-1	205	392	14.4	29	ABplappaap	-51	0	0	0		0	0	0	0	0
75	1	128	254	-1	476	293	16.0	26	MSpaaaapp	266	165	0	0		0	0	0	0	0
76	1	233	81	-1	607	197	16.8	29	ABpraaaaap	125	0	0	0		0	0	0	0	0
77	1	501	238	-1	243	399	9.5	32	ABplppappp	141	0	0	0		0	0	0	0	0
78	1	320	63	-1	563	429	10.2	29	ABalppaaapa	102	0	0	0		0	0	0	0	0
79	1	220	429	-1	387	367	12.6	28	MSappapp	265	38	0	0		0	0	0	0	0
80	1	244	211	-1	434	320	8.1	25	ABalpapppap	190	103	0	0		0	0	0	0	0
81	1	406	384	519	299	325	23.8	34	ABarppapaa	336	45	0	0		0	0	0	0	0
82	1	106	240	-1	604	236	4.6	24	ABarapppaaa	33	0	0	0		0	0	0	0	0
83	1	292	40	-1	424	415	22.7	34	ABplaaapap	345	249	0	0		0	0	0	0	0
84	1	164	289	-1	235	118	20.2	29	ABprappapa	291	-42	0	0		0	0	0	0	0
85	1	150	244	-1	394	254	11.8	27	MSpaapapp	-199	0	0	0		0	0	0	0	0
86	1	226	451	-1	580	256	19.1	30	ABalappppa	302	523	0	0		0	0	0	0	0
87	1	358	82	-1	180	352	5.3	24	ABplpppapaa	240	-413	0	0		0	0	0	0	0
88	1	372	281	-1	461	286	19.7	28	MSpaaapaa	225	430	0	0		0	0	0	0	0
89	1	94	191	-1	122	322	8.6	28	ABplappppp	282	371	0	0		0	0	0	0	0
90	1	422	176	-1	270	131	5.9	24	ABprpappppp	245	782	0	0		0	0	0	0	0
91	1	7	213	-1	400	113	7.6	24	ABprpapappa	219	311	0	0		0	0	0	0	0
92	1	293	217	-1	364	101	22.5	33	ABarpppaap	331	136	0	0		0	0	0	0	0
93	1	219	316	-1	468	181	15.5	29	MSppppaa	99	0	0	0		0	0	0	0	0
94	1	31	90	-1	377	221	9.5	27	MSpapaapp	314	0	0	0		0	0	0	0	0
95	1	227	300	-1	426	118	18.0	28	ABprapaapa	220	1043	0	0		0	0	0	0	0
96	1	408	164	-1	479	161	4.7	25	ABprpappaaa	243	643	0	0		0	0	0	0	0
97	1	415	368	-1	551	210	5.5	25	ABarappaaaa	188	-243	0	0		0	0	0	0	0
98	1	269	101	-1	597	371	7.2	27	ABalpaapppa	249	45	0	0		0	0	0	0	0
99	1	441	87	-1	237	368	23.4	32	ABplapapaa	324	1108	0	0		0	0	0	0	0
100	1	453	223	-1	223	224	22.6	34	Caaaa	322	171	0	0		0	0	0	0	0
101	1	458	305	-1	351	331	12.3	29	MSappaaa	248	83	0	0		0	0	0	0	0
102	1	283	216	-1	590	353	4.3	26	ABalpaappaa	219	504	0	0		0	0	0	0	0
103	1	249	68	-1	399	361	16.2	29	MSapppaa	79	0	0	0		0	0	0	0	0
104	1	436	399	-1	387	346	5.0	27	ABalpappapp	265	-657	0	0		0	0	0	0	0
105	1	138	57	-1	239	61	16.2	28	ABprapapap	285	-282	0	0		0	0	0	0	0
106	1	514	336	-1	318	150	24.6	35	ABarpppapp	356	1246	0	0		0	0	0	0	0
107	1	301	431	-1	619	321	9.8	23	ABalaaaarrp	167	0	0	0		0	0	0	0	0
108	1	369	500	-1	520	346	4.7	22	ABalpaaaaap	215	443	0	0		0	0	0	0	0
109	1	71	52	-1	533	277	23.8	30	ABarpaapaap	289	91	0	0		0	0	0	0	0
110	1	450	394	-1	611	270	23.4	28	ABpraapaaap	258	94	0	0		0	0	0	0	0
111	1	247	43	-1	473	222	8.4	32	ABarapappa	149	0	0	0		0	0	0	0	0
112	1	160	487	-1	480	167	7.9	25	ABprpapaaaa	0	0	0	0		0	0	0	0	0
113	1	89	414	-1	102	316	14.7	29	ABplappapp	389	0	0	0		0	0	0	0	0
114	1	152	436	-1	342	124	6.7	25	ABprppaappp	201	84	0	0		0	0	0	0	0
115	1	204	204	-1	459	395	21.5	28	ABplaapappp	214	-489	0	0		0	0	0	0	0
116	1	200	15	-1	406	321	4.8	28	ABalpappppp	142	0	0	0		0	0	0	0	0
117	1	48	386	-1	493	394	12.4	24	ABplpaapaaa	242	214	0	0		0	0	0	0	0
118	1	188	18	-1	341	169	5.0	25	MSpappap	214	0	0	0		0	0	0	0	0
119	1	294	56	-1	324	212	9.4	30	Earpa	295	-247	0	0		0	0	0	0	0
120	1	52	134	-1	425	267	7.6	24	ABaraappppp	229	-838	0	0		0	0	0	0	0
121	1	341	266	-1	349	266	9.8	28	MSaapaapp	275	295	0	0		0	0	0	0	0
122	1	392	426	-1	525	444	9.9	24	ABalppaaapp	241	165	0	0		0	0	0	0	0
123	1	162	137	-1	463	116	10.5	25	ABprpaaaapa	221	414	0	0		0	0	0	0	0
124	1	207	157	-1	418	200	12.7	27	MSpppaaa	262	882	0	0		0	0	0	0	0
125	1	167	484	-1	527	438	21.3	26	ABplaapaapa	249	439	0	0		0	0	0	0	0
126	1	135	356	-1	619	281	8.9	24	ABalaaaarra	215	-657	0	0		0	0	0	0	0
127	1	26	194	-1	190	358	22.2	32	ABplapapapa	469	0	0	0		0	0	0	0	0
128	1	193	337	-1	422	395	17.0	29	ABplpaappaa	230	-675	0	0		0	0	0	0	0
129	1	427	251	-1	496	169	23.5	29	ABarpapppap	286	778	0	0		0	0	0	0	0
130	1	306	53	-1	634	266	16.5	28	Nuc121_20_611_255a	283	-987	0	0		0	0	0	0	0
131	1	223	294	-1	407	85	17.3	30	ABpraapppp	303	763	0	0		0	0	0	0	0
132	1	467	169	-1	180	321	4.7	25	ABplpppapap	235	520	0	0		0	0	0	0	0
133	1	257	166	-1	422	168	7.7	24	ABprpapppaa	241	0	0	0		0	0	0	0	0
134	1	113	441	-1	602	275	14.6	25	ABalappapa	190	29	0	0		0	0	0	0	0
135	1	297	298	-1	353	209	5.7	25	MSpapappp	205	109	0	0		0	0	0	0	0
136	1	246	121	-1	347	237	24.3	34	ABarppaapap	345	-56	0	0		0	0	0	0	0
137	1	484	45	-1	133	261	20.3	35	Caapa	341	68	0	0		0	0	0	0	0
138	1	327	282	-1	302	215	23.1	35	Cpaaaa	132	0	0	0		0	0	0	0	0
139	1	250	404	-1	105	263	16.3	31	Caappd	316	-242	0	0		0	0	0	0	0
140	1	69	141	-1	518	279	15.4	29	MSpaaaapa	293	-315	0	0		0	0	0	0	0
141	1	262	30	-1	399	406	14.7	26	ABplppaaaaa	208	-192	0	0		0	0	0	0	0
142	1	194	73	-1	570	276	12.1	27	ABaraappaaa	150	0	0	0		0	0	0	0	0
143	1	342	86	-1	587	337	12.6	29	MSaaaaaar	232	0	0	0		0	0	0	0	0
144	1	43	374	-1	230	81	8.4	25	ABprpppaapa	216	303	0	0		0	0	0	0	0
145	1	28	171	-1	461	354	17.8	26	MSapappa	223	-323	0	0		0	0	0	0	0
146	1	98	185	-1	599	400	19.4	28	ABalapaaapa	151	0	0	0		0	0	0	0	0
147	1	197	326	-1	447	97	11.5	26	ABprpaaaapp	211	164	0	0		0	0	0	0	0
148	1	496	149	-1	393	126	20.1	28	ABprapaaapp	282	-237	0	0		0	0	0	0	0
149	1	491	138	-1	289	426	12.8	24	ABplppapaap	-35	0	0	0		0	0	0	0	0
150	1	289	497	-1	605	381	10.6	32	ABalaaaala	207	0	0	0		0	0	0	0	0
151	1	356	397	-1	474	194	19.7	26	ABprpaapaap	212	613	0	0		0	0	0	0	0
152	1	266	273	-1	446	154	7.7	24	ABprpapaaap	216	143	0	0		0	0	0	0	0
153	1	27	222	-1	590	351	22.1	28	ABarpaaaaar	286	145	0	0		0	0	0	0	0
154	1	432	333	-1	490	126	19.0	31	ABpraappap	318	103	0	0		0	0	0	0	0
155	1	464	212	-1	625	206	10.8	26	ABalaapappa	197	1712	0	0		0	0	0	0	0
156	1	267	302	-1	194	88	18.5	31	ABarpppppp	287	-415	0	0		0	0	0	0	0
157	1	287	459	-1	188	178	10.3	35	Eprpa	341	423	0	0		0	0	0	0	0
158	1	101	150	-1	426	229	5.8	25	MSpapaaaa	-54	0	0	0		0	0	0	0	0
159	1	500	22	-1	354	212	16.3	26	Nuc152_16_399_208	229	1757	0	0		0	0	0	0	0
160	1	132	8	-1	524	153	9.7	26	ABprpaaaaap	134	0	0	0		0	0	0	0	0
161	1	75	348	-1	379	302	9.8	30	MSaapaapa	199	0	0	0		0	0	0	0	0
162	1	291	130	-1	495	330	13.2	29	ABaraapaapp	264	0	0	0		0	0	0	0	0
163	1	414	434	-1	512	316	23.5	29	ABarpaaapa	291	122	0	0		0	0	0	0	0
164	1	88	183	-1	318	206	4.5	27	MSpappaa	164	0	0	0		0	0	0	0	0
165	1	336	409	-1	368	335	22.3	31	ABplapaaaaa	274	193	0	0		0	0	0	0	0
166	1	384	14	-1	150	358	7.8	23	ABplpppaapp	218	534	0	0		0	0	0	0	0
167	1	363	26	-1	496	240	5.3	26	ABarapapaap	247	0	0	0		0	0	0	0	0
168	1	51	339	-1	439	220	9.8	24	ABaraappppa	172	0	0	0		0	0	0	0	0
169	1	260	378	-1	443	316	18.5	25	MSaaaappa	210	-491	0	0		0	0	0	0	0
170	1	119	58	-1	369	145	7.4	24	ABprpapappp	212	364	0	0		0	0	0	0	0
171	1	189	108	-1	522	261	6.4	24	ABarapaapaa	201	-50	0	0		0	0	0	0	0
172	1	83	116	-1	466	247	15.5	31	MSpaapaa	57	0	0	0		0	0	0	0	0
173	1	331	148	-1	156	322	9.3	29	ABplapppap	187	0	0	0		0	0	0	0	0
174	1	337	245	-1	550	299	7.6	25	ABaraaapaap	205	-546	0	0		0	0	0	0	0
175	1	255	440	-1	419	378	12.1	26	MSapapap	209	578	0	0		0	0	0	0	0
176	1	21	19	-1	545	340	11.4	27	ABalpaapaap	225	373	0	0		0	0	0	0	0
177	1	24	195	-1	315	317	18.7	32	Daap	325	563	0	0		0	0	0	0	0
178	1	80	127	-1	504	277	18.4	29	MSpaaaaa	235	472	0	0		0	0	0	0	0
179	1	426	416	-1	515	221	4.5	23	ABarapaaapp	212	1308	0	0		0	0	0	0	0
180	1	123	161	-1	400	324	8.4	25	MSaapaaaa	243	-806	0	0		0	0	0	0	0
181	1	405	491	-1	388	358	23.9	31	ABplapaaaap	285	-244	0	0		0	0	0	0	0
182	1	508	190	-1	498	173	5.4	22	ABarappaapp	201	690	0	0		0	0	0	0	0
183	1	425	377	-1	510	349	6.9	25	ABalpaaapaa	241	378	0	0		0	0	0	0	0
184	1	367	112	-1	355	243	6.9	27	MSpapapa	270	-111	0	0		0	0	0	0	0
185	1	166	275	-1	456	334	4.0	25	ABalpapappa	252	238	0	0		0	0	0	0	0
186	1	416	415	-1	528	341	15.9	27	MSaaapaaa	272	-298	0	0		0	0	0	0	0
187	1	335	196	-1	593	235	8.4	25	ABarappppaa	223	0	0	0		0	0	0	0	0
188	1	184	317	-1	255	326	7.8	31	ABplpppppa	275	0	0	0		0	0	0	0	0
189	1	40	39	-1	522	173	15.2	28	ABpraaapapa	283	710	0	0		0	0	0	0	0
190	1	108	214	-1	425	448	10.3	31	ABalppaappp	297	5	0	0		0	0	0	0	0
191	1	144	168	-1	314	362	12.2	30	MSaapppa	162	0	0	0		0	0	0	0	0
192	1	251	306	-1	510	258	11.4	30	ABaraaapapp	286	880	0	0		0	0	0	0	0
193	1	504	495	-1	557	439	8.5	22	Nuc150_13_550_424	-79	0	0	0		0	0	0	0	0
194	1	62	453	-1	432	300	12.5	27	ABaraapapap	167	0	0	0		0	0	0	0	0
195	1	463	135	-1	546	404	5.5	29	ABalpaapppp	223	-305	0	0		0	0	0	0	0
196	1	492	405	-1	83	269	12.6	32	Caappv	327	346	0	0		0	0	0	0	0
197	1	430	430	-1	288	342	8.4	26	MSappaap	154	0	0	0		0	0	0	0	0
198	1	300	427	-1	441	126	7.5	24	ABprpapapaa	381	0	0	0		0	0	0	0	0
199	1	216	489	-1	341	342	8.5	27	MSapaapp	251	-158	0	0		0	0	0	0	0
200	1	310	285	-1	212	393	8.7	24	ABplpppaaap	217	0	0	0		0	0	0	0	0
201	1	380	264	-1	447	268	16.3	24	MSpaaappa	913	0	0	0		0	0	0	0	0
202	1	455	193	-1	115	294	6.4	28	Cppppp	254	710	0	0		0	0	0	0	0
203	1	18	206	-1	466	296	10.7	27	ABaraapapaa	184	0	0	0		0	0	0	0	0
204	1	84	460	-1	579	391	11.3	25	ABalaaapall	239	-808	0	0		0	0	0	0	0
205	1	303	280	-1	416	289	9.5	24	ABaraapappp	348	0	0	0		0	0	0	0	0
206	1	284	301	-1	551	225	24.1	27	ABarpapaapp	268	154	0	0		0	0	0	0	0
207	1	57	492	-1	410	302	16.0	27	MSaaaappp	262	597	0	0		0	0	0	0	0
208	1	487	504	-1	542	402	19.6	24	ABalapappa	220	128	0	0		0	0	0	0	0
209	1	401	343	-1	493	207	5.0	24	ABarapapapa	238	842	0	0		0	0	0	0	0
210	1	311	181	-1	437	158	19.5	27	ABprapaaapa	209	-83	0	0		0	0	0	0	0
211	1	73	359	-1	617	377	16.1	28	ABalapaaaap	270	-762	0	0		0	0	0	0	0
212	1	159	21	-1	518	413	12.5	27	ABplpaaaaaa	242	-230	0	0		0	0	0	0	0
213	1	261	438	-1	395	310	13.3	26	MSaaapapp	223	1152	0	0		0	0	0	0	0
214	1	319	115	-1	473	247	11.4	29	ABaraapppaa	274	1048	0	0		0	0	0	0	0
215	1	334	197	-1	487	166	11.8	24	ABprppaaaaa	202	-308	0	0		0	0	0	0	0
216	1	39	27	-1	555	313	15.2	30	MSaaaaapa	51	0	0	0		0	0	0	0	0
217	1	434	37	-1	497	144	12.1	25	ABprpaaappp	233	0	0	0		0	0	0	0	0
218	1	93	249	-1	480	312	18.8	27	MSaaaapap	267	388	0	0		0	0	0	0	0
219	1	125	283	-1	597	361	18.4	27	ABalapapapa	308	0	0	0		0	0	0	0	0
220	1	15	126	-1	375	179	24.4	31	ABarpppapaa	314	-323	0	0		0	0	0	0	0
221	1	117	391	-1	100	215	14.3	33	Cpappd	334	-510	0	0		0	0	0	0	0
222	1	85	454	-1	445	446	15.4	25	ABplpaapppa	256	-621	0	0		0	0	0	0	0
223	1	462	10	-1	264	330	19.2	33	Dapap	332	551	0	0		0	0	0	0	0
224	1	173	88	-1	494	200	14.8	24	ABprpaapaaa	207	141	0	0		0	0	0	0	0
225	1	9	77	-1	463	148	13.1	26	ABprppaaaap	197	-145	0	0		0	0	0	0	0
226	1	448	442	-1	520	245	3.4	24	ABarapaaapa	202	372	0	0		0	0	0	0	0
227	1	371	321	-1	580	293	11.2	26	ABaraapaaaa	198	94	0	0		0	0	0	0	0
228	1	393	34	-1	596	298	7.5	26	ABaraaappaa	85	0	0	0		0	0	0	0	0
229	1	16	61	-1	378	312	7.3	26	MSaapaaap	234	72	0	0		0	0	0	0	0
230	1	8	439	-1	498	434	7.3	24	ABalppapaap	247	-713	0	0		0	0	0	0	0
231	1	180	407	-1	391	227	5.3	26	MSpapappa	234	-176	0	0		0	0	0	0	0
232	1	56	360	-1	490	447	10.2	24	ABalppaappa	127	0	0	0		0	0	0	0	0
233	1	308	315	-1	198	78	8.9	23	ABprpppaapp	198	-260	0	0		0	0	0	0	0
234	1	503	509	-1	484	148	9.4	24	ABprpapaapa	155	634	0	0		0	0	0	0	0
235	1	299	252	-1	308	91	22.5	39	ABarppppa	392	-81	0	0		0	0	0	0	0
236	1	322	272	-1	170	123	6.3	29	ABprappppp	267	266	0	0		0	0	0	0	0
237	1	153	146	-1	556	156	12.5	29	ABpraaaapa	113	0	0	0		0	0	0	0	0
238	1	466	455	-1	494	173	17.4	25	ABprpaappaa	220	649	0	0		0	0	0	0	0
239	1	210	480	-1	271	348	11.3	29	MSaapppp	227	0	0	0		0	0	0	0	0
240	1	215	318	-1	370	290	15.1	30	MSaaappp	290	-196	0	0		0	0	0	0	0
241	1	398	131	-1	565	438	13.3	29	ABalpppaaaa	264	738	0	0		0	0	0	0	0
242	1	357	288	-1	646	287	13.4	32	ABalaaappl	319	1130	0	0		0	0	0	0	0
243	1	307	109	-1	622	221	15.2	26	ABalaappppp	220	0	0	0		0	0	0	0	0
244	1	400	200	-1	233	243	14.6	32	Eplaa	325	89	0	0		0	0	0	0	0
245	1	82	62	-1	219	158	3.9	25	ABprppppppp	221	963	0	0		0	0	0	0	0
246	1	133	353	-1	454	114	17.7	31	ABpraapppa	267	-489	0	0		0	0	0	0	0
247	1	440	493	-1	374	130	16.6	28	Dppaa	265	284	0	0		0	0	0	0	0
248	1	202	445	-1	531	424	6.6	24	ABalppapaaa	225	422	0	0		0	0	0	0	0
249	1	489	310	-1	468	318	5.6	26	ABalpappaap	267	-540	0	0		0	0	0	0	0
250	1	339	501	-1	418	187	21.0	25	ABprapaaaaa	220	-973	0	0		0	0	0	0	0
251	1	330	485	-1	424	412	11.9	25	ABplpapaapa	226	37	0	0		0	0	0	0	0
252	1	435	428	-1	206	168	22.8	33	Cpaapa	477	0	0	0		0	0	0	0	0
253	1	274	7	-1	336	85	13.3	32	ABprppapap	233	1682	0	0		0	0	0	0	0
254	1	91	241	-1	546	204	14.1	30	ABpraaapaa	170	0	0	0		0	0	0	0	0
255	1	175	235	-1	265	128	14.7	33	Cppapa	324	-1	0	0		0	0	0	0	0
256	1	376	400	-1	625	226	6.5	25	ABalaapaapp	59	0	0	0		0	0	0	0	0
257	1	124	59	-1	574	207	8.5	25	ABarappppap	306	0	0	0		0	0	0	0	0
258	1	493	66	-1	415	385	4.4	25	ABplpappaa	225	341	0	0		0	0	0	0	0
259	1	443	23	-1	573	248	22.3	28	ABarpapaaap	263	-334	0	0		0	0	0	0	0
260	1	5	362	-1	591	203	5.7	24	ABarapppaap	232	-13	0	0		0	0	0	0	0
261	1	387	1	-1	522	234	17.7	26	MSppappa	210	341	0	0		0	0	0	0	0
262	1	36	456	-1	301	356	5.5	27	ABplpapppap	255	-426	0	0		0	0	0	0	0
263	1	238	506	-1	512	222	12.4	25	MSppapaa	156	574	0	0		0	0	0	0	0
264	1	490	74	-1	256	385	15.5	29	ABplappaaa	299	-437	0	0		0	0	0	0	0
265	1	256	145	-1	526	453	14.6	28	ABalpppapav	251	-259	0	0		0	0	0	0	0
266	1	378	111	-1	539	192	17.3	32	ABpraaappa	288	1059	0	0		0	0	0	0	0
267	1	201	65	-1	634	332	12.1	28	ABalaaapar	312	0	0	0		0	0	0	0	0
268	1	10	345	-1	463	228	4.5	26	ABarapapppa	414	0	0	0		0	0	0	0	0
269	1	65	233	-1	494	390	19.4	29	ABplaapappa	283	550	0	0		0	0	0	0	0
270	1	192	13	-1	286	104	6.6	24	ABprppppaap	239	84	0	0		0	0	0	0	0
271	1	321	124	-1	582	176	11.1	24	ABalaapappp	49	0	0	0		0	0	0	0	0
272	1	149	123	-1	514	334	8.9	29	ABalpaapapa	443	0	0	0		0	0	0	0	0
273	1	114	76	-1	412	461	13.3	27	ABplpaaappp	205	-938	0	0		0	0	0	0	0
274	1	115	502	-1	549	240	4.2	24	ABarapaaaap	211	309	0	0		0	0	0	0	0
275	1	485	324	-1	122	188	16.6	32	Cpapaa	-708	0	0	0		0	0	0	0	0
276	1	243	476	-1	481	430	17.8	25	ABalpppappa	148	0	0	0		0	0	0	0	0
277	1	163	403	-1	519	200	6.5	25	ABarappaaap	397	0	0	0		0	0	0	0	0
278	1	104	287	-1	514	237	9.2	24	ABarapaapap	215	-1764	0	0		0	0	0	0	0
279	1	314	55	-1	624	312	14.5	28	ABalapppaaa	43	0	0	0		0	0	0	0	0
280	1	304	292	-1	471	381	14.3	26	ABalpppppaa	204	-110	0	0		0	0	0	0	0
281	1	66	422	-1	571	332	9.3	25	ABalpaapaaa	216	879	0	0		0	0	0	0	0
282	1	137	392	-1	365	435	9.4	26	ABplpaaaapa	202	-30	0	0		0	0	0	0	0
283	1	271	103	-1	543	267	9.2	27	ABaraaapapa	411	0	0	0		0	0	0	0	0
284	1	35	180	-1	449	213	18.6	27	MSppppap	138	0	0	0		0	0	0	0	0
285	1	345	385	-1	515	153	5.9	24	ABarappapaa	155	0	0	0		0	0	0	0	0
286	1	218	303	-1	574	166	15.8	28	ABpraaaappp	71	0	0	0		0	0	0	0	0
287	1	14	231	-1	308	380	7.0	22	ABplpapappp	180	-255	0	0		0	0	0	0	0
288	1	20	470	-1	514	181	20.4	31	ABpraaapppp	312	815	0	0		0	0	0	0	0
289	1	445	286	-1	563	380	4.4	26	ABalpaappap	208	311	0	0		0	0	0	0	0
290	1	231	486	-1	493	351	3.5	24	ABalpaaaapp	230	40	0	0		0	0	0	0	0
291	1	413	331	-1	309	135	8.7	26	ABprpppppaa	248	-327	0	0		0	0	0	0	0
292	1	217	106	-1	251	391	6.8	23	ABplpppaaaa	366	0	0	0		0	0	0	0	0
293	1	64	209	-1	144	170	8.0	35	Eprpp	-554	0	0	0		0	0	0	0	0
294	1	352	447	-1	312	356	16.5	29	Dapaa	285	-880	0	0		0	0	0	0	0
295	1	429	4	-1	442	166	4.7	24	ABprpappaap	381	0	0	0		0	0	0	0	0
296	1	109	72	-1	372	73	16.3	28	ABprapaapp	-226	0	0	0		0	0	0	0	0
297	1	130	419	-1	147	160	19.8	35	Cpapap	346	303	0	0		0	0	0	0	0
298	1	229	255	-1	433	419	6.2	26	ABalppapapp	224	671	0	0		0	0	0	0	0
299	1	442	258	-1	384	403	9.8	24	ABplpapaaap	219	-194	0	0		0	0	0	0	0
300	1	290	113	-1	559	439	16.1	26	ABalpppaapv	6	0	0	0		0	0	0	0	0
301	1	237	412	-1	326	134	14.5	30	Cppaaa	12	0	0	0		0	0	0	0	0
302	1	263	128	-1	451	255	7.5	25	ABarapaappp	441	0	0	0		0	0	0	0	0
303	1	348	372	-1	297	216	12.1	34	Earap	328	98	0	0		0	0	0	0	0
304	1	183	462	-1	349	95	7.6	25	ABprppappap	206	-878	0	0		0	0	0	0	0
305	1	61	153	-1	526	142	13.7	24	ABpraaapapp	119	0	0	0		0	0	0	0	0
306	1	280	6	-1	404	263	4.9	25	MSpapaaap	-53	0	0	0		0	0	0	0	0
307	1	431	207	-1	611	333	7.1	24	ABalaaaarlp	215	486	0	0		0	0	0	0	0
308	1	81	225	-1	208	68	13.7	28	ABprapappa	278	597	0	0		0	0	0	0	0
309	1	288	100	-1	483	417	11.7	25	ABplpaaaaap	244	845	0	0		0	0	0	0	0
310	1	346	474	-1	451	167	23.5	31	ABarpapppp	314	-497	0	0		0	0	0	0	0
311	1	248	387	-1	460	293	6.9	24	ABalpaaappp	319	0	0	0		0	0	0	0	0
312	1	60	104	-1	472	201	12.3	25	MSppapap	224	1634	0	0		0	0	0	0	0
313	1	328	187	-1	482	133	7.6	25	ABarappapap	244	-47	0	0		0	0	0	0	0
314	1	44	323	-1	448	360	11.8	27	MSapapaa	269	2140	0	0		0	0	0	0	0
315	1	53	269	-1	557	353	5.1	25	ABalpaaaaaa	211	1095	0	0		0	0	0	0	0
316	1	4	325	-1	468	331	15.9	26	MSaaapaap	226	232	0	0		0	0	0	0	0
317	1	111	44	-1	487	263	7.6	26	ABarapaappa	16	0	0	0		0	0	0	0	0
318	1	230	334	-1	261	366	6.0	24	ABplppppaaa	467	0	0	0		0	0	0	0	0
319	1	281	229	-1	509	243	20.2	29	MSppappp	243	656	0	0		0	0	0	0	0
320	1	1	41	517	249	203	9.9	33	Earpp	328	933	0	0		0	0	0	0	0
321	1	102	346	-1	533	277	4.4	23	ABaraaaaapp	219	-280	0	0		0	0	0	0	0
322	1	373	125	-1	646	292	10.4	27	ABalaaapprl	238	206	0	0		0	0	0	0	0
323	1	412	369	-1	272	283	6.6	29	Z3	289	42	0	0		0	0	0	0	0
324	1	151	393	-1	576	224	15.1	25	ABpraapapaa	242	-41	0	0		0	0	0	0	0
325	1	47	483	-1	334	73	17.1	27	ABprappaaa	82	0	0	0		0	0	0	0	0
326	1	273	274	-1	156	107	14.9	29	ABprappapp	-573	0	0	0		0	0	0	0	0
327	1	29	172	-1	546	182	9.2	25	ABarapppppa	236	-918	0	0		0	0	0	0	0
328	1	176	105	-1	456	423	20.4	26	ABalpppappp	208	176	0	0		0	0	0	0	0
329	1	479	494	-1	532	386	6.1	24	ABalpapaaaa	27	0	0	0		0	0	0	0	0
330	1	390	175	-1	526	412	24.3	27	ABplaapaaap	248	464	0	0		0	0	0	0	0
331	1	454	47	-1	536	301	18.5	29	MSaaaaapp	264	1483	0	0		0	0	0	0	0
332	1	270	508	-1	91	264	10.2	33	Cpappv	333	825	0	0		0	0	0	0	0
333	1	222	496	-1	512	172	7.8	26	ABarapppppp	214	-1017	0	0		0	0	0	0	0
334	1	494	341	-1	159	292	14.4	31	Cappap	308	1857	0	0		0	0	0	0	0
335	1	182	278	-1	307	167	5.8	30	MSpapppp	-25	0	0	0		0	0	0	0	0
336	1	70	418	-1	572	186	5.8	25	ABarapppapa	136	0	0	0		0	0	0	0	0
337	1	410	162	-1	199	206	13.3	33	Eprap	-644	0	0	0		0	0	0	0	0
338	1	169	355	-1	209	336	4.6	25	ABplppppapp	217	38	0	0		0	0	0	0	0
339	1	275	361	-1	445	281	4.1	26	ABalpappppa	264	-336	0	0		0	0	0	0	0
340	1	2	365	-1	554	397	15.3	33	ABalapaapa	292	71	0	0		0	0	0	0	0
341	1	97	218	-1	189	294	8.0	30	Capapp	-341	0	0	0		0	0	0	0	0
342	1	129	232	-1	470	365	6.4	26	ABalpapapaa	237	-592	0	0		0	0	0	0	0
343	1	385	110	-1	372	112	6.9	24	ABprppaappa	97	0	0	0		0	0	0	0	0
344	1	279	122	-1	157	339	11.8	29	ABplapppaa	270	1218	0	0		0	0	0	0	0
345	1	423	352	507	531	371	24.5	31	ABplaaaaaa	201	423	0	0		0	0	0	0	0
346	1	332	370	-1	354	321	4.5	23	MSaappaa	216	269	0	0		0	0	0	0	0
347	1	305	312	-1	305	269	19.6	32	MSappppp	324	801	0	0		0	0	0	0	0
348	1	474	46	-1	531	178	24.2	33	ABarpappap	498	0	0	0		0	0	0	0	0
349	1	375	424	-1	496	415	9.3	25	ABalppappap	245	248	0	0		0	0	0	0	0
350	1	178	340	-1	262	74	10.4	26	ABprppapppp	234	-595	0	0		0	0	0	0	0
351	1	234	276	-1	602	222	12.0	26	ABalaapppap	177	-349	0	0		0	0	0	0	0
352	1	325	421	-1	279	261	12.4	32	Ealap	319	796	0	0		0	0	0	0	0
353	1	33	50	-1	438	255	10.5	29	ABaraapppap	178	0	0	0		0	0	0	0	0
354	1	354	186	-1	409	251	15.6	28	MSpaaappp	273	1759	0	0		0	0	0	0	0
355	1	499	36	-1	451	144	9.9	25	ABprpapaapp	257	156	0	0		0	0	0	0	0
356	1	32	79	-1	363	80	11.7	25	ABprppapaap	198	-77	0	0		0	0	0	0	0
357	1	253	471	-1	651	234	10.5	27	ABalaappapa	623	0	0	0		0	0	0	0	0
358	1	476	477	-1	390	318	22.3	26	ABarppaaaa	207	38	0	0		0	0	0	0	0
359	1	361	335	-1	283	340	4.3	27	ABplpappppa	238	-260	0	0		0	0	0	0	0
360	1	213	461	-1	329	285	4.6	24	MSaapappp	187	0	0	0		0	0	0	0	0
361	1	245	239	-1	331	429	9.8	26	ABplpaaaapp	239	246	0	0		0	0	0	0	0
362	1	381	420	-1	255	81	22.4	32	ABarpppppa	321	771	0	0		0	0	0	0	0
363	1	118	230	-1	404	114	11.6	24	ABprppaapap	185	1029	0	0		0	0	0	0	0
364	1	350	102	-1	476	335	23.5	31	ABplaaaapap	308	232	0	0		0	0	0	0	0
365	1	140	330	-1	548	282	13.1	25	ABaraappaap	210	0	0	0		0	0	0	0	0
366	1	45	35	-1	418	333	11.1	26	ABaraapappa	4	0	0	0		0	0	0	0	0
367	1	126	51	-1	134	353	15.4	29	ABplappapa	252	1157	0	0		0	0	0	0	0
368	1	374	332	-1	600	296	25.4	23	ABarpaapaaa	405	0	0	0		0	0	0	0	0
369	1	134	28	-1	524	132	17.3	26	ABpraappaap	247	-252	0	0		0	0	0	0	0
370	1	198	319	-1	416	87	11.6	25	ABarappappp	-239	0	0	0		0	0	0	0	0
371	1	74	89	-1	260	336	15.2	31	Capaaa	300	-315	0	0		0	0	0	0	0
372	1	397	423	-1	457	169	18.4	26	ABprpaappap	206	-208	0	0		0	0	0	0	0
373	1	236	314	-1	552	353	23.9	24	ABplaaaaapaa	201	-1564	0	0		0	0	0	0	0
374	1	19	379	-1	223	307	17.8	30	Cappaa	309	1261	0	0		0	0	0	0	0
375	1	516	371	-1	365	350	19.7	31	ABplapaaapa	234	477	0	0		0	0	0	0	0
376	1	68	78	-1	400	325	19.4	29	MSapppap	264	250	0	0		0	0	0	0	0
377	1	329	381	-1	425	100	8.7	26	ABarappappa	614	0	0	0		0	0	0	0	0
378	1	25	464	-1	199	230	10.0	34	Eplap	349	-207	0	0		0	0	0	0	0
379	1	41	458	-1	130	267	12.0	31	Capppa	293	468	0	0		0	0	0	0	0
380	1	143	498	-1	487	334	8.5	22	ABalpappaaa	187	0	0	0		0	0	0	0	0
381	1	116	246	-1	407	233	8.9	26	MSpapaapa	-166	0	0	0		0	0	0	0	0
382	1	67	390	-1	488	428	20.7	28	ABplaapapa	258	96	0	0		0	0	0	0	0
383	1	131	417	-1	247	312	26.3	30	ABarppapap	242	198	0	0		0	0	0	0	0
384	1	382	367	-1	542	335	6.9	24	ABaraaaaaap	-44	0	0	0		0	0	0	0	0
385	1	298	444	-1	312	109	5.3	26	ABprppppaaa	-193	0	0	0		0	0	0	0	0
386	1	63	389	-1	583	272	4.5	26	ABaraaappap	224	-366	0	0		0	0	0	0	0
387	1	174	475	-1	526	195	3.9	24	ABarappaapa	308	0	0	0		0	0	0	0	0
388	1	121	481	-1	529	369	13.5	27	MSapaaap	192	25	0	0		0	0	0	0	0
389	1	368	304	-1	97	262	6.7	29	Cppppa	245	969	0	0		0	0	0	0	0
390	1	177	142	-1	261	159	19.5	32	Dpppp	305	490	0	0		0	0	0	0	0
391	1	206	16	-1	481	385	24.5	28	ABplaaaaapp	257	118	0	0		0	0	0	0	0
392	1	377	347	-1	149	327	19.4	30	ABarppappp	298	333	0	0		0	0	0	0	0
393	1	113	408	-1	597	235	16.6	24	ABalappapp	176	29	0	0		0	0	0	0	0
394	1	386	257	-1	257	271	19.5	31	Dappa	296	290	0	0		0	0	0	0	0
395	1	482	411	-1	322	178	20.0	32	Dpppa	312	220	0	0		0	0	0	0	0
396	1	136	215	-1	467	414	14.0	25	ABplpaapaap	222	-29	0	0		0	0	0	0	0
397	1	145	95	-1	591	313	9.6	28	ABaraaaapa	238	1159	0	0		0	0	0	0	0
398	1	49	107	-1	366	334	16.4	30	Daaa	301	112	0	0		0	0	0	0	0
399	1	92	67	-1	381	147	4.4	28	ABprpappapp	244	-229	0	0		0	0	0	0	0
400	1	171	350	-1	500	275	4.7	24	ABarapapaaa	-119	0	0	0		0	0	0	0	0
401	1	172	260	-1	466	188	5.9	24	ABarapapapp	-23	0	0	0		0	0	0	0	0
402	1	446	199	-1	595	415	17.1	28	ABalapaappa	261	-224	0	0		0	0	0	0	0
403	1	112	179	-1	589	219	18.9	27	ABpraapappa	198	-286	0	0		0	0	0	0	0
404	1	351	366	-1	627	255	10.2	25	ABalaaapprr	202	0	0	0		0	0	0	0	0
405	1	11	173	-1	327	394	7.7	24	ABplpapappa	196	-132	0	0		0	0	0	0	0
406	1	511	376	-1	238	107	5.2	25	ABprpppapaa	209	507	0	0		0	0	0	0	0
407	1	391	237	-1	568	290	5.3	24	ABaraaaaapa	216	41	0	0		0	0	0	0	0
408	1	338	2	-1	366	399	8.0	24	ABplpapapaa	206	1112	0	0		0	0	0	0	0
409	1	513	450	-1	589	319	16.0	22	ABarpaaaapa	190	-574	0	0		0	0	0	0	0
410	1	468	467	-1	249	156	4.7	26	ABprppppppa	254	-263	0	0		0	0	0	0	0
411	1	72	463	-1	524	270	12.7	26	ABaraappapa	230	718	0	0		0	0	0	0	0
412	1	471	3	-1	569	380	23.4	29	ABplaapaaaa	130	0	0	0		0	0	0	0	0
413	1	79	120	-1	405	432	8.9	27	ABalppapppp	198	60	0	0		0	0	0	0	0
414	1	404	203	-1	183	211	7.2	35	Eplpa	334	-54	0	0		0	0	0	0	0
415	1	95	328	-1	436	182	11.5	27	MSpppapp	249	-53	0	0		0	0	0	0	0
416	1	473	327	-1	480	285	4.9	24	ABalpaaappa	215	0	0	0		0	0	0	0	0
417	1	110	236	-1	438	138	12.1	25	ABprppaapaa	198	101	0	0		0	0	0	0	0
418	1	452	84	-1	558	258	15.3	24	MSppaaap	320	0	0	0		0	0	0	0	0
419	1	420	93	-1	617	235	20.5	28	ABpraapaapa	252	673	0	0		0	0	0	0	0
420	1	366	38	-1	395	159	6.3	26	ABprpapppap	237	80	0	0		0	0	0	0	0
421	1	54	188	-1	383	429	11.7	25	ABplpapaapp	208	0	0	0		0	0	0	0	0
422	1	187	406	-1	557	198	21.0	30	ABpraapappp	272	-534	0	0		0	0	0	0	0
423	1	196	174	-1	500	453	15.2	26	ABalpppapad	222	1197	0	0		0	0	0	0	0
424	1	105	70	-1	425	350	7.5	23	ABalpapappp	236	34	0	0		0	0	0	0	0
425	1	439	198	-1	500	392	5.7	24	ABalpapaapa	244	174	0	0		0	0	0	0	0
426	1	316	69	-1	554	262	5.5	23	ABarapaaaaa	219	782	0	0		0	0	0	0	0
427	1	221	98	-1	323	262	13.6	36	Ealaa	365	-256	0	0		0	0	0	0	0
428	1	225	-1	-1	449	320	22.6	27	ABplaaaappp	272	750	0	0		0	0	0	0	0
429	1	13	49	-1	576	223	5.6	25	ABaraaapppp	237	287	0	0		0	0	0	0	0
430	1	157	221	-1	562	168	19.3	29	ABpraaapppa	265	-257	0	0		0	0	0	0	0
431	1	170	80	-1	148	226	8.7	33	Eplpp	334	1022	0	0		0	0	0	0	0
432	1	388	354	-1	414	161	22.2	27	ABarpppaaa	270	110	0	0		0	0	0	0	0
433	1	459	228	-1	585	191	14.5	27	ABpraaaappa	240	-264	0	0		0	0	0	0	0
434	1	277	92	-1	151	323	4.2	24	ABplppppppa	206	-161	0	0		0	0	0	0	0
435	1	212	297	-1	526	309	10.3	25	ABaraapaapa	257	-730	0	0		0	0	0	0	0
436	1	456	151	-1	495	369	5.0	24	ABalpapaaap	143	0	0	0		0	0	0	0	0
437	1	272	140	-1	534	365	4.2	24	ABalpaaaapa	230	435	0	0		0	0	0	0	0
438	1	326	479	-1	157	370	11.0	28	ABplappppa	251	-637	0	0		0	0	0	0	0
439	1	34	311	-1	391	84	11.4	25	ABprppapaaa	191	0	0	0		0	0	0	0	0
440	1	365	54	-1	558	396	12.9	29	ABalapaaapp	282	685	0	0		0	0	0	0	0
441	1	239	42	-1	637	241	13.2	27	ABalaappppa	276	2	0	0		0	0	0	0	0
442	1	457	71	-1	497	326	4.7	24	ABalpaaapap	206	-248	0	0		0	0	0	0	0
443	1	244	208	-1	450	331	8.3	26	ABalpapppaa	422	0	0	0		0	0	0	0	0
444	1	469	363	-1	571	269	25.3	29	ABarpapaaaa	73	0	0	0		0	0	0	0	0
445	1	477	156	-1	454	452	17.8	26	ABplpaapapa	238	128	0	0		0	0	0	0	0
446	1	161	32	-1	318	316	4.9	25	MSaappap	249	402	0	0		0	0	0	0	0
447	1	190	9	-1	575	311	24.1	29	ABalapppapp	276	-922	0	0		0	0	0	0	0
448	1	224	25	-1	305	275	23.1	34	ABarppaapp	332	-93	0	0		0	0	0	0	0
449	1	438	210	-1	434	357	5.0	24	ABalpapapap	245	86	0	0		0	0	0	0	0
450	1	146	413	-1	471	257	24.6	34	ABarpaapap	198	0	0	0		0	0	0	0	0
451	1	312	163	-1	294	134	11.5	32	Cppaap	313	0	0	0		0	0	0	0	0
452	1	428	395	-1	218	135	4.8	27	ABprpppapap	238	1570	0	0		0	0	0	0	0
453	1	296	351	-1	446	418	9.0	26	ABalppapppa	53	0	0	0		0	0	0	0	0
454	1	87	490	-1	614	311	22.5	29	ABpraapaaaa	256	1210	0	0		0	0	0	0	0
455	1	389	435	-1	337	392	18.5	26	ABplapaapa	229	429	0	0		0	0	0	0	0
456	1	403	226	-1	425	401	8.6	25	ABplpapaaaa	246	-665	0	0		0	0	0	0	0
457	1	165	48	-1	264	390	12.6	26	ABplppapapa	249	-695	0	0		0	0	0	0	0
458	1	99	271	-1	440	319	15.5	27	MSaaapapa	61	0	0	0		0	0	0	0	0
459	1	461	259	-1	255	100	6.5	26	ABprppppap	152	0	0	0		0	0	0	0	0
460	1	232	322	-1	376	175	19.5	31	Dpap	304	263	0	0		0	0	0	0	0
461	1	278	449	-1	304	413	19.6	34	ABplaapppp	292	178	0	0		0	0	0	0	0
462	1	209	139	-1	415	377	23.9	30	Nuc147_26_416_371	309	0	0	0		0	0	0	0	0
463	1	199	478	-1	588	212	21.7	31	ABpraapaapp	310	-250	0	0		0	0	0	0	0
464	1	498	432	-1	622	264	19.5	24	Nuc121_20_611_255p	242	-1686	0	0		0	0	0	0	0
465	1	252	192	-1	567	431	18.7	28	ABalapaappp	270	-1188	0	0		0	0	0	0	0
466	1	421	147	-1	267	139	7.9	25	ABprpppppap	231	-160	0	0		0	0	0	0	0
467	1	417	250	-1	423	140	5.1	25	ABprpappapa	234	-1146	0	0		0	0	0	0	0
468	1	340	375	-1	367	284	5.1	25	MSaapappa	258	589	0	0		0	0	0	0	0
469	1	50	256	-1	312	134	5.7	26	ABprpappppa	197	-313	0	0		0	0	0	0	0
470	1	147	402	-1	315	137	18.3	32	Dppap	312	376	0	0		0	0	0	0	0
471	1	507	247	-1	584	272	21.5	23	ABalapppapa	162	-7	0	0		0	0	0	0	0
472	1	120	144	-1	536	445	18.2	29	ABalpppaapd	0	0	0	0		0	0	0	0	0
473	1	481	152	-1	238	339	4.3	25	ABplpappppp	199	465	0	0		0	0	0	0	0
474	1	419	242	-1	541	126	14.7	24	ABprpaapap	213	1220	0	0		0	0	0	0	0
475	1	179	320	-1	265	190	24.4	33	Cpaaap	-206	0	0	0		0	0	0	0	0
476	1	480	265	-1	249	201	14.5	35	Epraa	353	1663	0	0		0	0	0	0	0
477	1	444	358	-1	420	277	22.6	33	ABarpaapppa	331	-665	0	0		0	0	0	0	0
478	1	324	85	-1	372	113	10.3	24	ABprppappaa	209	155	0	0		0	0	0	0	0
479	1	349	307	-1	387	157	9.9	24	MSppaapp	305	0	0	0		0	0	0	0	0
480	1	399	488	-1	307	268	8.5	30	Ealpa	289	131	0	0		0	0	0	0	0
481	1	309	293	-1	391	376	19.9	26	ABplpaappap	263	141	0	0		0	0	0	0	0
482	1	495	119	-1	569	206	18.5	25	ABpraapapap	205	-220	0	0		0	0	0	0	0
483	1	510	522	-1	431	444	12.3	28	ABplpaaappa	124	-395	0	0		0	0	0	0	0
484	1	333	410	-1	423	365	19.2	26	ABalppppppa	268	0	0	0		0	0	0	0	0
485	1	383	469	-1	171	349	15.6	31	ABplapappp	291	163	0	0		0	0	0	0	0
486	1	282	437	-1	178	96	8.4	27	ABprappppa	172	0	0	0		0	0	0	0	0
487	1	211	308	-1	653	270	8.0	28	ABalaapaapa	258	35	0	0		0	0	0	0	0
488	1	259	11	-1	94	227	7.5	29	Cpppap	-20	0	0	0		0	0	0	0	0
489	1	22	425	-1	270	401	19.0	31	ABplapaapp	273	425	0	0		0	0	0	0	0
490	1	409	291	-1	519	451	12.0	26	ABalpppaaap	264	360	0	0		0	0	0	0	0
491	1	364	202	-1	419	189	16.4	30	Dpaa	292	-553	0	0		0	0	0	0	0
492	1	465	97	-1	339	312	23.4	29	ABarppaaap	296	457	0	0		0	0	0	0	0
493	1	268	357	-1	236	410	12.4	25	ABplppapapp	211	13	0	0		0	0	0	0	0
494	1	234	167	-1	591	250	11.4	26	ABalaapppaa	168	279	0	0		0	0	0	0	0
495	1	107	96	-1	389	260	21.6	33	ABarpaapppp	335	238	0	0		0	0	0	0	0
496	1	186	433	-1	198	115	15.7	30	ABprapappp	300	-1144	0	0		0	0	0	0	0
497	1	460	20	-1	308	84	8.2	25	ABprpppaaaa	214	553	0	0		0	0	0	0	0
498	1	362	518	-1	348	213	19.5	34	MSpppppp	192	0	0	0		0	0	0	0	0
499	1	100	446	-1	474	342	21.2	27	MSapappp	18	0	0	0		0	0	0	0	0
500	1	512	512	-1	504	370	14.3	22	MSapaapa	35	0	0	0		0	0	0	0	0
501	1	394	33	-1	549	407	21.5	24	ABalapapppp	-54	0	0	0		0	0	0	0	0
502	1	77	398	-1	478	416	6.0	26	ABalppapapa	297	0	0	0		0	0	0	0	0
503	1	475	457	-1	449	332	24.5	25	ABplaaaappa	-8	0	0	0		0	0	0	0	0
504	1	502	516	-1	491	410	23.5	28	ABplaapaapp	386	0	0	0		0	0	0	0	0
505	1	59	177	-1	172	233	21.7	32	Caaap	126	0	0	0		0	0	0	0	0
506	1	141	466	-1	492	253	13.8	28	ABaraappapp	122	0	0	0		0	0	0	0	0
507	1	23	514	-1	524	395	18.6	24	ABalppppapa	120	0	0	0		0	0	0	0	0
508	1	505	388	-1	482	319	10.0	29	ABalpaapapp	-220	0	0	0		0	0	0	0	0
509	1	214	338	-1	387	377	8.9	22	Nuc148_5_371_357a	245	0	0	0		0	0	0	0	0
510	1	295	277	-1	539	347	22.0	20	ABplaaaaapap	8	0	0	0		0	0	0	0	0
511	1	3	373	-1	494	392	17.4	23	ABalppppapp	-240	0	0	0		0	0	0	0	0
512	1	37	189	-1	546	237	8.0	24	MSppaaaa	-72	0	0	0		0	0	0	0	0
513	1	488	75	-1	346	389	8.1	25	ABplpapapap	166	0	0	0		0	0	0	0	0
514	1	265	482	-1	528	399	13.2	24	ABalppppaav	258	0	0	0		0	0	0	0	0
515	1	506	521	-1	402	439	14.9	21	ABplpaapppp	100	0	0	0		0	0	0	0	0
516	1	191	520	-1	576	319	20.0	23	ABarpaaaapp	59	0	0	0		0	0	0	0	0
517	1	515	511	-1	424	409	20.3	31	ABalppppppp	239	0	0	0		0	0	0	0	0
518	1	347	513	-1	382	398	5.9	22	Nuc148_5_371_357p	154	-118	0	0		0	0	0	0	0
