# Supplementary material for: The AP-2 Transcription Factor APTF-2 Is Required for Neuroblast and Epidermal Morphogenesis in Caenorhabditis elegans Embryogenesis
Source: PLoS Genet. 2016 May 13;12(5):e1006048. doi: 10.1371/journal.pgen.1006048 (PMC4866721; doi:10.1371/journal.pgen.1006048)
Supplement: S6 Text — (ZIP) [file pgen.1006048.s034.zip › nuclei/t179-nuclei]

1	1	261	221	-1	520	234	18.0	27	MSppappa	191	280	0	0		0	0	0	0	0
2	1	408	519	-1	368	402	8.3	25	ABplpapapaa	202	169	0	0		0	0	0	0	0
3	1	412	5	-1	572	379	23.4	31	ABplaapaaaa	288	45	0	0		0	0	0	0	0
4	1	295	70	-1	443	168	4.7	24	ABprpappaap	57	0	0	0		0	0	0	0	0
5	1	61	74	-1	206	323	13.6	30	Capapa	64	0	0	0		0	0	0	0	0
6	1	306	48	-1	401	263	5.1	25	MSpapaaap	79	0	0	0		0	0	0	0	0
7	1	253	38	-1	332	91	13.2	31	ABprppapap	119	0	0	0		0	0	0	0	0
8	1	160	380	-1	524	156	9.5	27	ABprpaaaaap	197	153	0	0		0	0	0	0	0
9	1	447	173	-1	577	311	23.4	30	ABalapppapp	209	-235	0	0		0	0	0	0	0
10	1	223	474	-1	262	328	19.4	32	Dapap	269	904	0	0		0	0	0	0	0
11	1	488	87	-1	93	232	7.7	30	Cpppap	300	556	0	0		0	0	0	0	0
12	1	28	340	-1	302	68	14.6	28	ABprappaap	-181	0	0	0		0	0	0	0	0
13	1	270	61	-1	284	107	6.8	23	ABprppppaap	206	-86	0	0		0	0	0	0	0
14	1	166	345	-1	149	361	7.5	24	ABplpppaapp	187	0	0	0		0	0	0	0	0
15	1	116	249	-1	407	323	4.8	28	ABalpappppp	286	1054	0	0		0	0	0	0	0
16	1	391	433	-1	488	389	24.6	28	ABplaaaaapp	269	88	0	0		0	0	0	0	0
17	1	21	170	-1	582	376	15.2	29	ABalapaaaaa	-4	0	0	0		0	0	0	0	0
18	1	118	62	-1	340	169	5.1	26	MSpappap	203	0	0	0		0	0	0	0	0
19	1	176	90	-1	545	342	11.3	27	ABalpaapaap	360	0	0	0		0	0	0	0	0
20	1	497	6	-1	310	86	8.0	24	ABprpppaaaa	201	-202	0	0		0	0	0	0	0
21	1	212	30	-1	515	418	12.2	26	ABplpaaaaaa	130	0	0	0		0	0	0	0	0
22	1	159	295	-1	356	216	16.5	28	Nuc152_16_399_208	273	537	0	0		0	0	0	0	0
23	1	259	484	-1	570	248	22.5	27	ABarpapaaap	266	263	0	0		0	0	0	0	0
24	1	49	163	-1	497	131	14.9	27	ABprpaapppp	269	-1033	0	0		0	0	0	0	0
25	1	448	462	-1	302	279	23.5	36	ABarppaapp	365	385	0	0		0	0	0	0	0
26	1	167	209	-1	496	242	5.5	27	ABarapapaap	219	-1187	0	0		0	0	0	0	0
27	1	216	50	-1	553	313	15.1	32	MSaaaaapa	325	755	0	0		0	0	0	0	0
28	1	369	86	-1	522	133	17.4	26	ABpraappaap	293	0	0	0		0	0	0	0	0
29	1	47	266	-1	427	200	5.9	28	ABarapapppp	230	892	0	0		0	0	0	0	0
30	1	141	176	-1	401	408	14.8	26	ABplppaaaaa	211	1348	0	0		0	0	0	0	0
31	1	7	44	-1	251	118	9.8	30	Cppapp	583	0	0	0		0	0	0	0	0
32	1	446	211	-1	317	319	4.8	25	MSaappap	235	-976	0	0		0	0	0	0	0
33	1	501	481	-1	550	409	21.0	25	ABalapapppp	259	0	0	0		0	0	0	0	0
34	1	228	177	-1	596	298	6.7	26	ABaraaappaa	232	1037	0	0		0	0	0	0	0
35	1	366	281	-1	420	336	10.7	26	ABaraapappa	252	-1211	0	0		0	0	0	0	0
36	1	355	438	-1	457	149	9.8	25	ABprpapaapp	325	0	0	0		0	0	0	0	0
37	1	217	430	-1	496	150	12.1	25	ABprpaaappp	-66	0	0	0		0	0	0	0	0
38	1	420	446	-1	397	158	6.3	26	ABprpapppap	71	0	0	0		0	0	0	0	0
39	1	189	71	-1	525	177	15.1	29	ABpraaapapa	331	0	0	0		0	0	0	0	0
40	1	83	455	-1	426	422	23.1	35	ABplaaapap	346	-1	0	0		0	0	0	0	0
41	1	320	439	-1	243	206	10.1	31	Earppp	311	-496	0	0		0	0	0	0	0
42	1	441	367	-1	629	245	13.0	26	ABalaappppa	261	654	0	0		0	0	0	0	0
43	1	111	317	336	472	229	8.2	30	ABarapappa	152	0	0	0		0	0	0	0	0
44	1	317	27	-1	484	270	7.6	26	ABarapaappa	238	21	0	0		0	0	0	0	0
45	1	137	508	-1	130	267	20.2	35	Caapa	398	0	0	0		0	0	0	0	0
46	1	348	128	-1	535	182	24.3	30	ABarpappap	306	-722	0	0		0	0	0	0	0
47	1	331	139	-1	535	303	18.5	29	MSaaaaapp	244	-436	0	0		0	0	0	0	0
48	1	457	121	-1	264	391	12.9	25	ABplppapapa	252	271	0	0		0	0	0	0	0
49	1	429	227	-1	576	228	5.9	24	ABaraaapppp	218	-27	0	0		0	0	0	0	0
50	1	353	18	-1	437	258	10.5	29	ABaraapppap	115	0	0	0		0	0	0	0	0
51	1	367	256	-1	132	355	15.5	28	ABplappapa	126	0	0	0		0	0	0	0	0
52	1	109	377	-1	529	279	23.5	30	ABarpaapaap	88	0	0	0		0	0	0	0	0
53	1	130	316	-1	631	267	16.4	27	Nuc121_20_611_255a	234	264	0	0		0	0	0	0	0
54	1	440	8	-1	556	402	14.1	34	ABalapaaapp	122	0	0	0		0	0	0	0	0
55	1	279	254	-1	619	311	14.7	28	ABalapppaaa	39	0	0	0		0	0	0	0	0
56	1	119	56	-1	321	216	9.2	29	Earpa	292	-4	0	0		0	0	0	0	0
57	1	105	1	-1	241	63	16.5	29	ABprapapap	239	-4	0	0		0	0	0	0	0
58	1	170	67	-1	368	150	7.2	23	ABprpapappp	202	49	0	0		0	0	0	0	0
59	1	257	184	-1	578	207	8.7	26	ABarappppap	-33	0	0	0		0	0	0	0	0
60	1	64	435	-1	546	145	17.3	24	ABpraappaaa	202	-238	0	0		0	0	0	0	0
61	1	229	10	-1	373	315	7.6	26	MSaapaaap	58	0	0	0		0	0	0	0	0
62	1	245	396	-1	214	154	3.9	24	ABprppppppp	223	48	0	0		0	0	0	0	0
63	1	78	22	-1	565	431	10.1	30	ABalppaaapa	306	664	0	0		0	0	0	0	0
64	1	38	262	-1	281	387	6.9	23	ABplppaappp	218	1095	0	0		0	0	0	0	0
65	1	267	332	-1	629	334	12.2	31	ABalaaapar	235	-984	0	0		0	0	0	0	0
66	1	258	203	-1	413	384	4.5	25	ABplpappaa	245	33	0	0		0	0	0	0	0
67	1	399	475	-1	379	149	4.4	27	ABprpappapp	231	86	0	0		0	0	0	0	0
68	1	103	93	-1	398	365	16.3	29	MSapppaa	264	691	0	0		0	0	0	0	0
69	1	426	320	-1	551	263	5.5	24	ABarapaaaaa	217	-153	0	0		0	0	0	0	0
70	1	424	480	-1	426	347	7.5	25	ABalpapappp	199	-186	0	0		0	0	0	0	0
71	1	442	459	-1	495	325	4.2	23	ABalpaaapap	211	-227	0	0		0	0	0	0	0
72	1	296	64	-1	372	75	15.8	28	ABprapaapp	278	-206	0	0		0	0	0	0	0
73	1	142	277	-1	569	279	11.9	26	ABaraappaaa	258	-312	0	0		0	0	0	0	0
74	1	264	322	-1	257	387	15.5	30	ABplappaaa	288	122	0	0		0	0	0	0	0
75	1	513	388	-1	347	396	7.6	26	ABplpapapap	211	-461	0	0		0	0	0	0	0
76	1	273	160	-1	416	463	13.4	27	ABplpaaappp	204	-622	0	0		0	0	0	0	0
77	1	225	408	-1	465	151	12.9	24	ABprppaaaap	243	252	0	0		0	0	0	0	0
78	1	376	353	-1	405	329	19.3	29	MSapppap	290	515	0	0		0	0	0	0	0
79	1	356	284	-1	358	85	11.4	25	ABprppapaap	210	1492	0	0		0	0	0	0	0
80	1	431	314	-1	145	230	8.5	33	Eplpp	-61	0	0	0		0	0	0	0	0
81	1	76	54	-1	608	199	16.6	29	ABpraaaaap	241	111	0	0		0	0	0	0	0
82	1	87	7	-1	181	354	5.4	25	ABplpppapaa	241	18	0	0		0	0	0	0	0
83	1	39	257	-1	211	98	12.5	30	ABprapppaa	269	-992	0	0		0	0	0	0	0
84	1	418	142	-1	550	255	15.4	22	MSppaaap	129	-285	0	0		0	0	0	0	0
85	1	478	146	-1	370	117	10.0	24	ABprppappaa	227	-174	0	0		0	0	0	0	0
86	1	143	157	-1	586	339	12.5	29	MSaaaaaar	441	0	0	0		0	0	0	0	0
87	1	99	16	-1	238	370	23.1	32	ABplapapaa	304	168	0	0		0	0	0	0	0
88	1	224	25	-1	494	203	14.8	24	ABprpaapaaa	242	-206	0	0		0	0	0	0	0
89	1	371	291	-1	258	337	15.3	32	Capaaa	325	-42	0	0		0	0	0	0	0
90	1	94	37	-1	375	225	9.8	28	MSpapaapp	323	0	0	0		0	0	0	0	0
91	1	60	329	-1	611	200	8.2	25	ABalaappapp	218	147	0	0		0	0	0	0	0
92	1	434	423	-1	149	325	4.3	24	ABplppppppa	213	0	0	0		0	0	0	0	0
93	1	419	13	-1	620	232	20.4	28	ABpraapaapa	229	357	0	0		0	0	0	0	0
94	1	4	428	-1	602	392	8.9	25	ABalaaaalpa	193	-751	0	0		0	0	0	0	0
95	1	397	68	-1	589	314	9.1	28	ABaraaaapa	62	0	0	0		0	0	0	0	0
96	1	495	35	-1	393	266	21.6	31	ABarpaapppp	313	1541	0	0		0	0	0	0	0
97	1	492	303	-1	337	318	23.5	31	ABarppaaap	292	759	0	0		0	0	0	0	0
98	1	427	493	-1	324	265	13.6	35	Ealaa	358	55	0	0		0	0	0	0	0
99	1	6	398	-1	575	209	11.6	30	ABpraaaaaa	249	748	0	0		0	0	0	0	0
100	1	309	352	-1	483	418	11.5	26	ABplpaaaaap	90	0	0	0		0	0	0	0	0
101	1	98	154	-1	590	371	7.4	27	ABalpaapppa	227	-599	0	0		0	0	0	0	0
102	1	364	370	-1	481	342	24.0	30	ABplaaaapap	285	-319	0	0		0	0	0	0	0
103	1	283	214	-1	542	269	9.1	27	ABaraaapapa	191	0	0	0		0	0	0	0	0
104	1	312	427	-1	475	206	12.2	24	MSppapap	247	606	0	0		0	0	0	0	0
105	1	328	451	-1	460	420	20.3	26	ABalpppappp	236	-132	0	0		0	0	0	0	0
106	1	292	100	-1	249	393	6.9	24	ABplpppaaaa	225	694	0	0		0	0	0	0	0
107	1	398	477	-1	367	340	16.5	29	Daaa	275	79	0	0		0	0	0	0	0
108	1	171	237	-1	518	261	6.4	24	ABarapaapaa	235	-46	0	0		0	0	0	0	0
109	1	243	236	-1	624	224	15.4	27	ABalaappppp	266	-137	0	0		0	0	0	0	0
110	1	343	471	-1	372	116	7.0	23	ABprppaappa	-95	0	0	0		0	0	0	0	0
111	1	266	278	-1	539	192	17.4	33	ABpraaappa	284	1033	0	0		0	0	0	0	0
112	1	184	55	-1	351	244	6.9	27	MSpapapa	170	0	0	0		0	0	0	0	0
113	1	300	252	-1	561	444	15.9	25	ABalpppaapv	620	0	0	0		0	0	0	0	0
114	1	67	335	-1	549	213	10.1	26	ABprpaaaaaaa	133	0	0	0		0	0	0	0	0
115	1	214	416	-1	471	251	11.4	29	ABaraapppaa	105	0	0	0		0	0	0	0	0
116	1	172	47	-1	459	249	15.5	31	MSpaapaa	56	0	0	0		0	0	0	0	0
117	1	22	111	-1	214	334	7.7	30	Capppp	244	-470	0	0		0	0	0	0	0
118	1	72	384	-1	585	405	20.7	27	ABalapapppa	278	-776	0	0		0	0	0	0	0
119	1	482	293	-1	568	210	17.8	25	ABpraapapap	211	-209	0	0		0	0	0	0	0
120	1	413	437	-1	406	432	8.6	26	ABalppapppp	213	-249	0	0		0	0	0	0	0
121	1	136	374	-1	350	242	24.3	33	ABarppaapap	308	172	0	0		0	0	0	0	0
122	1	344	373	-1	156	342	11.6	29	ABplapppaa	254	0	0	0		0	0	0	0	0
123	1	272	58	-1	511	337	9.4	30	ABalpaapapa	265	138	0	0		0	0	0	0	0
124	1	271	143	-1	586	171	11.1	25	ABalaapappp	223	-567	0	0		0	0	0	0	0
125	1	322	162	-1	641	295	10.1	26	ABalaaapprl	237	520	0	0		0	0	0	0	0
126	1	220	415	-1	374	184	23.8	32	ABarpppapaa	320	345	0	0		0	0	0	0	0
127	1	178	245	-1	506	276	18.5	30	MSpaaaaa	125	0	0	0		0	0	0	0	0
128	1	302	267	-1	450	261	7.5	24	ABarapaappp	141	0	0	0		0	0	0	0	0
129	1	55	239	-1	599	266	6.7	26	ABaraaapppa	211	0	0	0		0	0	0	0	0
130	1	162	98	-1	494	334	13.3	29	ABaraapaapp	251	-732	0	0		0	0	0	0	0
131	1	241	183	-1	567	442	12.9	27	ABalpppaaaa	551	0	0	0		0	0	0	0	0
132	1	31	244	-1	446	386	5.3	26	ABalpappapa	245	727	0	0		0	0	0	0	0
133	1	14	294	-1	413	442	17.8	27	ABplaappaa	69	0	0	0		0	0	0	0	0
134	1	120	337	-1	422	270	7.5	24	ABaraappppp	-343	0	0	0		0	0	0	0	0
135	1	195	208	-1	541	404	5.5	27	ABalpaapppp	209	9	0	0		0	0	0	0	0
136	1	18	522	-1	348	168	15.4	29	MSpppaap	226	-265	0	0		0	0	0	0	0
137	1	123	159	-1	461	117	10.6	25	ABprpaaaapa	134	0	0	0		0	0	0	0	0
138	1	149	466	-1	291	425	12.2	25	ABplppapaap	-31	0	0	0		0	0	0	0	0
139	1	462	137	-1	418	387	24.2	31	Nuc147_26_416_371	310	762	0	0		0	0	0	0	0
140	1	437	275	-1	527	367	4.5	24	ABalpaaaapa	195	0	0	0		0	0	0	0	0
141	1	140	75	-1	515	278	14.8	30	MSpaaaapa	297	288	0	0		0	0	0	0	0
142	1	390	127	-1	259	160	20.0	33	Dpppp	329	576	0	0		0	0	0	0	0
143	1	2	324	-1	327	370	5.0	26	ABplpapppaa	240	210	0	0		0	0	0	0	0
144	1	472	198	-1	539	448	18.3	26	ABalpppaapd	233	938	0	0		0	0	0	0	0
145	1	265	456	-1	527	452	14.4	27	ABalpppapav	272	126	0	0		0	0	0	0	0
146	1	237	219	405	556	155	12.6	30	ABpraaaapa	102	0	0	0		0	0	0	0	0
147	1	466	425	-1	267	143	8.1	27	ABprpppppap	244	1092	0	0		0	0	0	0	0
148	1	173	458	-1	155	326	9.2	29	ABplapppap	280	-749	0	0		0	0	0	0	0
149	1	148	246	-1	394	124	20.1	30	ABprapaaapp	56	0	0	0		0	0	0	0	0
150	1	158	45	-1	423	231	5.9	25	MSpapaaaa	321	0	0	0		0	0	0	0	0
151	1	436	285	-1	483	373	4.3	24	ABalpapaaap	210	245	0	0		0	0	0	0	0
152	1	473	434	-1	239	345	4.3	24	ABplpappppp	242	-534	0	0		0	0	0	0	0
153	1	305	259	-1	525	146	13.9	24	ABpraaapapp	144	0	0	0		0	0	0	0	0
154	1	1	29	-1	228	347	12.1	30	Capaap	302	596	0	0		0	0	0	0	0
155	1	73	130	-1	147	295	5.6	24	ABplppppppp	238	95	0	0		0	0	0	0	0
156	1	445	444	-1	461	453	17.4	31	ABplpaapapa	278	243	0	0		0	0	0	0	0
157	1	124	392	-1	418	199	12.2	27	MSpppaaa	256	-102	0	0		0	0	0	0	0
158	1	56	117	-1	373	414	14.8	28	ABplppaaaap	264	475	0	0		0	0	0	0	0
159	1	74	145	-1	204	394	14.4	29	ABplappaap	-81	0	0	0		0	0	0	0	0
160	1	68	108	-1	573	351	6.6	24	ABaraaaaaaa	240	-575	0	0		0	0	0	0	0
161	1	180	376	-1	394	329	8.5	25	MSaapaaaa	251	68	0	0		0	0	0	0	0
162	1	337	14	-1	197	204	13.5	33	Eprap	331	50	0	0		0	0	0	0	0
163	1	451	134	-1	294	138	11.5	31	Cppaap	299	-626	0	0		0	0	0	0	0
164	1	96	89	-1	480	164	4.7	26	ABprpappaaa	437	0	0	0		0	0	0	0	0
165	1	43	358	-1	182	130	21.9	36	Cpaapp	508	0	0	0		0	0	0	0	0
166	1	133	57	-1	423	172	7.7	24	ABprpapppaa	548	0	0	0		0	0	0	0	0
167	1	494	215	-1	588	253	11.1	25	ABalaapppaa	195	592	0	0		0	0	0	0	0
168	1	191	290	-1	314	362	12.4	31	MSaapppa	312	201	0	0		0	0	0	0	0
169	1	132	467	-1	178	322	4.6	26	ABplpppapap	258	1568	0	0		0	0	0	0	0
170	1	5	131	-1	329	93	9.7	32	ABprppapppa	300	754	0	0		0	0	0	0	0
171	1	145	192	-1	467	355	17.9	27	MSapappa	247	286	0	0		0	0	0	0	0
172	1	327	422	-1	547	181	9.1	25	ABarapppppa	55	0	0	0		0	0	0	0	0
173	1	405	494	-1	325	399	8.0	25	ABplpapappa	188	500	0	0		0	0	0	0	0
174	1	423	32	-1	502	455	15.1	24	ABalpppapad	-28	0	0	0		0	0	0	0	0
175	1	330	404	-1	533	412	24.2	27	ABplaapaaap	278	423	0	0		0	0	0	0	0
176	1	90	472	-1	270	131	6.2	24	ABprpappppp	230	-904	0	0		0	0	0	0	0
177	1	505	505	-1	166	236	22.5	36	Caaap	363	1670	0	0		0	0	0	0	0
178	1	29	386	-1	325	432	13.3	27	ABplppapaaa	244	15	0	0		0	0	0	0	0
179	1	403	496	-1	589	224	18.8	26	ABpraapappa	218	-264	0	0		0	0	0	0	0
180	1	284	302	-1	445	215	19.0	27	MSppppap	-35	0	0	0		0	0	0	0	0
181	1	210	364	-1	435	164	19.4	27	ABprapaaapa	198	-1661	0	0		0	0	0	0	0
182	1	3	341	-1	253	253	9.5	33	Ealpp	337	-552	0	0		0	0	0	0	0
183	1	164	114	-1	315	210	4.5	27	MSpappaa	-100	0	0	0		0	0	0	0	0
184	1	30	165	-1	523	380	9.4	24	MSapaaaa	180	-290	0	0		0	0	0	0	0
185	1	146	140	-1	609	398	18.8	28	ABalapaaapa	260	142	0	0		0	0	0	0	0
186	1	354	272	-1	410	251	15.6	28	MSpaaappp	287	77	0	0		0	0	0	0	0
187	1	313	261	-1	479	134	7.5	26	ABarappapap	551	0	0	0		0	0	0	0	0
188	1	421	169	-1	389	432	11.7	26	ABplpapaapp	219	1204	0	0		0	0	0	0	0
189	1	512	501	-1	546	237	8.4	25	MSppaaaa	-76	0	0	0		0	0	0	0	0
190	1	182	82	-1	498	179	5.1	22	ABarappaapp	158	387	0	0		0	0	0	0	0
191	1	89	49	-1	121	327	8.5	28	ABplappppp	263	-146	0	0		0	0	0	0	0
192	1	465	155	-1	570	434	18.6	26	ABalapaappp	1101	0	0	0		0	0	0	0	0
193	1	202	251	-1	116	295	6.3	28	Cppppp	236	388	0	0		0	0	0	0	0
194	1	127	361	-1	191	361	22.3	32	ABplapapapa	268	732	0	0		0	0	0	0	0
195	1	177	216	-1	318	318	18.5	31	Daap	308	-77	0	0		0	0	0	0	0
196	1	187	306	-1	598	236	8.6	26	ABarappppaa	378	0	0	0		0	0	0	0	0
197	1	215	197	-1	489	172	11.9	24	ABprppaaaaa	228	-90	0	0		0	0	0	0	0
198	1	425	210	-1	496	393	5.5	24	ABalpapaapa	227	262	0	0		0	0	0	0	0
199	1	402	253	-1	594	419	16.6	29	ABalapaappa	396	0	0	0		0	0	0	0	0
200	1	244	445	-1	227	243	14.8	32	Eplaa	316	-386	0	0		0	0	0	0	0
201	1	23	395	-1	322	362	20.8	27	ABplapaaapp	273	550	0	0		0	0	0	0	0
202	1	491	191	-1	420	193	16.2	29	Dpaa	381	0	0	0		0	0	0	0	0
203	1	414	448	-1	183	214	7.3	32	Eplpa	126	0	0	0		0	0	0	0	0
204	1	115	516	-1	460	395	21.4	28	ABplaapappp	255	-816	0	0		0	0	0	0	0
205	1	51	156	-1	619	369	13.1	26	ABalaaapalr	319	0	0	0		0	0	0	0	0
206	1	203	153	-1	462	304	10.6	29	ABaraapapaa	104	0	0	0		0	0	0	0	0
207	1	307	323	-1	612	334	7.2	25	ABalaaaarlp	247	60	0	0		0	0	0	0	0
208	1	443	20	-1	457	342	8.6	26	ABalpapppaa	211	-1149	0	0		0	0	0	0	0
209	1	293	318	-1	144	170	8.1	36	Eprpp	361	-941	0	0		0	0	0	0	0
210	1	449	440	-1	433	356	5.0	25	ABalpapapap	214	249	0	0		0	0	0	0	0
211	1	80	362	-1	428	314	7.8	25	ABalpapppap	109	0	0	0		0	0	0	0	0
212	1	155	491	-1	630	210	10.9	26	ABalaapappa	155	0	0	0		0	0	0	0	0
213	1	91	194	-1	400	116	7.7	24	ABprpapappa	6	0	0	0		0	0	0	0	0
214	1	190	510	-1	421	453	10.4	30	ABalppaappp	251	959	0	0		0	0	0	0	0
215	1	396	164	-1	469	414	14.2	24	ABplpaapaap	235	55	0	0		0	0	0	0	0
216	1	102	233	-1	585	349	4.2	24	ABalpaappaa	160	0	0	0		0	0	0	0	0
217	1	92	224	-1	364	104	22.6	35	ABarpppaap	351	944	0	0		0	0	0	0	0
218	1	341	190	-1	187	298	8.2	30	Capapp	234	0	0	0		0	0	0	0	0
219	1	11	382	504	352	409	11.6	31	ABplppaapa	220	151	0	0		0	0	0	0	0
220	1	27	28	-1	467	400	4.9	25	ABalpapaapp	175	624	0	0		0	0	0	0	0
221	1	430	447	-1	557	173	19.3	29	ABpraaapppa	264	-260	0	0		0	0	0	0	0
222	1	153	31	-1	593	350	21.6	28	ABarpaaaaar	277	111	0	0		0	0	0	0	0
223	1	100	250	-1	222	225	22.9	34	Caaaa	342	328	0	0		0	0	0	0	0
224	1	40	310	-1	413	278	18.1	25	MSpaaapap	124	0	0	0		0	0	0	0	0
225	1	308	124	-1	216	69	13.6	28	ABprapappa	261	16	0	0		0	0	0	0	0
226	1	456	125	-1	422	403	8.9	25	ABplpapaaaa	-59	0	0	0		0	0	0	0	0
227	1	59	470	-1	215	390	19.8	32	ABplapappa	320	510	0	0		0	0	0	0	0
228	1	433	42	-1	586	191	14.6	26	ABpraaaappa	200	698	0	0		0	0	0	0	0
229	1	319	487	-1	516	241	20.4	27	MSppappp	200	30	0	0		0	0	0	0	0
230	1	363	414	-1	403	119	11.6	25	ABprppaapap	-217	0	0	0		0	0	0	0	0
231	1	287	344	-1	305	382	7.1	23	ABplpapappp	213	598	0	0		0	0	0	0	0
232	1	342	411	-1	468	368	6.7	24	ABalpapapaa	197	46	0	0		0	0	0	0	0
233	1	269	248	-1	496	391	19.5	28	ABplaapappa	254	938	0	0		0	0	0	0	0
234	1	58	308	-1	544	406	9.5	25	ABalppappaa	411	0	0	0		0	0	0	0	0
235	1	255	181	-1	266	131	14.8	34	Cppapa	302	1278	0	0		0	0	0	0	0
236	1	417	188	-1	440	138	12.0	24	ABprppaapaa	192	-525	0	0		0	0	0	0	0
237	1	407	369	-1	567	290	5.6	24	ABaraaaaapa	222	956	0	0		0	0	0	0	0
238	1	77	379	-1	244	403	9.8	31	ABplppappp	288	-1093	0	0		0	0	0	0	0
239	1	361	282	-1	330	432	9.6	26	ABplpaaaapp	218	0	0	0		0	0	0	0	0
240	1	82	347	-1	603	233	4.9	24	ABarapppaaa	119	0	0	0		0	0	0	0	0
241	1	254	412	-1	548	209	14.0	29	ABpraaapaa	365	0	0	0		0	0	0	0	0
242	1	474	417	-1	539	128	14.5	24	ABprpaapap	190	275	0	0		0	0	0	0	0
243	1	8	339	-1	274	66	17.7	31	ABprapapaa	304	-1050	0	0		0	0	0	0	0
244	1	85	147	-1	394	257	12.0	27	MSpaapapp	28	0	0	0		0	0	0	0	0
245	1	174	84	-1	551	302	7.5	26	ABaraaapaap	394	0	0	0		0	0	0	0	0
246	1	381	4	-1	406	236	8.9	25	MSpapaapa	259	-1063	0	0		0	0	0	0	0
247	1	471	132	-1	587	268	22.0	24	ABalapppapa	169	936	0	0		0	0	0	0	0
248	1	34	199	-1	545	310	10.8	24	ABaraapaaap	269	0	0	0		0	0	0	0	0
249	1	218	274	-1	477	310	18.8	27	MSaaaapap	235	-279	0	0		0	0	0	0	0
250	1	467	144	-1	426	142	5.0	24	ABprpappapa	247	678	0	0		0	0	0	0	0
251	1	129	326	-1	496	170	23.9	29	ABarpapppap	272	787	0	0		0	0	0	0	0
252	1	235	220	-1	310	98	22.5	38	ABarppppa	377	704	0	0		0	0	0	0	0
253	1	9	375	-1	518	131	10.8	27	ABprpaaappa	81	0	0	0		0	0	0	0	0
254	1	75	235	-1	473	293	16.0	27	MSpaaaapp	225	-237	0	0		0	0	0	0	0
255	1	298	212	-1	427	419	6.3	26	ABalppapapp	219	-263	0	0		0	0	0	0	0
256	1	469	407	-1	309	136	6.0	26	ABprpappppa	233	626	0	0		0	0	0	0	0
257	1	394	313	-1	259	269	19.5	31	Dappa	305	498	0	0		0	0	0	0	0
258	1	299	331	-1	386	407	10.1	25	ABplpapaaap	126	0	0	0		0	0	0	0	0
259	1	459	325	-1	253	101	6.5	24	ABprppppap	228	658	0	0		0	0	0	0	0
260	1	401	101	-1	463	192	6.2	23	ABarapapapp	289	0	0	0		0	0	0	0	0
261	1	50	355	-1	625	368	10.0	24	ABalaaaarla	214	-830	0	0		0	0	0	0	0
262	1	4	276	-1	568	407	7.6	25	ABalaaaalpp	188	0	0	0		0	0	0	0	0
263	1	37	443	-1	541	166	6.2	24	ABarapppapp	223	406	0	0		0	0	0	0	0
264	1	201	338	-1	445	273	16.5	25	MSpaaappa	-196	0	0	0		0	0	0	0	0
265	1	476	23	-1	252	205	15.0	34	Epraa	344	-727	0	0		0	0	0	0	0
266	1	121	99	-1	349	269	9.8	28	MSaapaapp	242	858	0	0		0	0	0	0	0
267	1	19	492	-1	342	291	7.2	28	MSaapapa	279	-331	0	0		0	0	0	0	0
268	1	20	-1	-1	590	336	19.0	22	MSaaaaaal	155	-587	0	0		0	0	0	0	0
269	1	315	499	-1	550	357	4.8	23	ABalpaaaaaa	204	-164	0	0		0	0	0	0	0
270	1	12	205	-1	520	330	19.3	28	MSaaaapaa	278	-990	0	0		0	0	0	0	0
271	1	458	110	-1	438	321	15.3	28	MSaaapapa	244	132	0	0		0	0	0	0	0
272	1	236	232	-1	167	123	6.5	29	ABprappppp	284	0	0	0		0	0	0	0	0
273	1	152	34	-1	447	159	7.6	23	ABprpapaaap	-12	0	0	0		0	0	0	0	0
274	1	326	393	-1	159	109	14.9	29	ABprappapp	273	-165	0	0		0	0	0	0	0
275	1	185	298	-1	453	337	3.9	25	ABalpapappa	256	-579	0	0		0	0	0	0	0
276	1	351	426	-1	605	215	12.5	25	ABalaapppap	177	596	0	0		0	0	0	0	0
277	1	510	514	-1	541	336	21.9	24	ABplaaaaapap	205	474	0	0		0	0	0	0	0
278	1	335	119	-1	306	173	5.6	30	MSpapppp	-20	0	0	0		0	0	0	0	0
279	1	41	385	-1	305	417	7.6	24	ABplppaappa	219	623	0	0		0	0	0	0	0
280	1	205	69	-1	414	292	9.5	24	ABaraapappp	242	1243	0	0		0	0	0	0	0
281	1	88	383	-1	461	282	19.8	28	MSpaaapaa	280	626	0	0		0	0	0	0	0
282	1	138	180	-1	305	221	22.6	33	Cpaaaa	332	308	0	0		0	0	0	0	0
283	1	219	109	-1	598	364	18.4	28	ABalapapapa	967	0	0	0		0	0	0	0	0
284	1	13	410	-1	568	371	19.8	27	ABalapapapp	1228	0	0	0		0	0	0	0	0
285	1	200	343	-1	210	395	8.8	25	ABplpppaaap	323	0	0	0		0	0	0	0	0
286	1	289	315	-1	559	383	4.4	25	ABalpaappap	219	-2	0	0		0	0	0	0	0
287	1	278	401	-1	513	241	9.1	23	ABarapaapap	233	743	0	0		0	0	0	0	0
288	1	242	53	-1	642	288	13.3	31	ABalaaappl	317	-329	0	0		0	0	0	0	0
289	1	84	226	-1	234	118	20.3	30	ABprappapa	294	-612	0	0		0	0	0	0	0
290	1	69	229	-1	470	455	13.2	29	ABplpaaapa	251	171	0	0		0	0	0	0	0
291	1	490	241	-1	520	452	11.6	29	ABalpppaaap	685	0	0	0		0	0	0	0	0
292	1	280	413	-1	473	383	14.4	26	ABalpppppaa	202	-425	0	0		0	0	0	0	0
293	1	481	103	-1	389	377	20.4	26	ABplpaappap	223	-456	0	0		0	0	0	0	0
294	1	131	268	-1	407	87	17.0	31	ABpraapppp	-460	0	0	0		0	0	0	0	0
295	1	35	292	-1	232	367	6.4	24	ABplppppaap	222	228	0	0		0	0	0	0	0
296	1	24	113	-1	206	111	8.9	27	ABprapppap	267	-260	0	0		0	0	0	0	0
297	1	435	11	-1	526	313	10.2	25	ABaraapaapa	215	-158	0	0		0	0	0	0	0
298	1	135	19	-1	352	209	5.5	24	MSpapappp	431	0	0	0		0	0	0	0	0
299	1	57	120	-1	443	386	15.3	26	ABalpppppap	267	-27	0	0		0	0	0	0	0
300	1	95	228	-1	427	122	17.6	27	ABprapaapa	196	-1146	0	0		0	0	0	0	0
301	1	206	263	-1	554	226	24.4	28	ABarpapaapp	276	-386	0	0		0	0	0	0	0
302	1	156	409	-1	195	86	18.7	30	ABarpppppp	303	-313	0	0		0	0	0	0	0
303	1	286	76	-1	573	166	16.1	28	ABpraaaappp	104	0	0	0		0	0	0	0	0
304	1	389	106	-1	99	266	7.0	30	Cppppa	37	0	0	0		0	0	0	0	0
305	1	101	136	-1	351	331	12.4	29	MSappaaa	213	1648	0	0		0	0	0	0	0
306	1	192	179	-1	511	260	10.9	29	ABaraaapapp	261	2037	0	0		0	0	0	0	0
307	1	479	115	-1	381	157	9.5	24	MSppaapp	-148	0	0	0		0	0	0	0	0
308	1	487	150	-1	654	271	8.1	27	ABalaapaapa	147	0	0	0		0	0	0	0	0
309	1	52	449	-1	205	311	23.3	31	ABarppappa	315	-108	0	0		0	0	0	0	0
310	1	249	161	-1	467	319	5.6	27	ABalpappaap	482	0	0	0		0	0	0	0	0
311	1	439	204	-1	387	91	10.8	25	ABprppapaaa	233	1166	0	0		0	0	0	0	0
312	1	347	436	-1	304	272	19.5	33	MSappppp	317	233	0	0		0	0	0	0	0
313	1	15	482	-1	366	292	19.4	30	MSappppa	271	403	0	0		0	0	0	0	0
314	1	373	265	-1	559	348	23.8	25	ABplaaaaapaa	201	3	0	0		0	0	0	0	0
315	1	233	368	-1	200	79	9.0	24	ABprpppaapp	189	-887	0	0		0	0	0	0	0
316	1	93	218	-1	467	183	15.5	30	MSppppaa	263	412	0	0		0	0	0	0	0
317	1	188	231	-1	254	327	7.5	32	ABplpppppa	318	-344	0	0		0	0	0	0	0
318	1	240	483	-1	370	293	15.1	29	MSaaappp	291	-289	0	0		0	0	0	0	0
319	1	370	301	-1	412	92	11.5	25	ABarappappp	241	74	0	0		0	0	0	0	0
320	1	475	321	-1	263	202	23.7	34	Cpaaap	342	731	0	0		0	0	0	0	0
321	1	227	112	-1	580	300	11.1	25	ABaraapaaaa	196	-216	0	0		0	0	0	0	0
322	1	460	378	-1	376	178	19.5	31	Dpap	310	-96	0	0		0	0	0	0	0
323	1	314	287	-1	449	363	11.8	26	MSapapaa	229	173	0	0		0	0	0	0	0
324	1	275	309	-1	122	191	17.2	34	Cpapaa	315	-324	0	0		0	0	0	0	0
325	1	316	40	-1	466	331	16.0	26	MSaaapaap	206	-300	0	0		0	0	0	0	0
326	1	147	80	-1	445	99	11.6	25	ABprpaaaapp	152	0	0	0		0	0	0	0	0
327	1	416	305	-1	481	291	4.7	23	ABalpaaappa	178	-727	0	0		0	0	0	0	0
328	1	415	502	513	435	180	11.1	24	MSpppapp	236	838	0	0		0	0	0	0	0
329	1	70	133	-1	182	358	8.4	24	ABplpppaapa	243	-277	0	0		0	0	0	0	0
330	1	365	389	-1	548	286	13.0	25	ABaraappaap	226	440	0	0		0	0	0	0	0
331	1	291	167	-1	306	140	8.6	27	ABprpppppaa	129	0	0	0		0	0	0	0	0
332	1	368	-1	-1	607	296	25.0	21	ABarpaapaaa	172	638	0	0		0	0	0	0	0
333	1	154	381	-1	488	126	18.8	31	ABpraappap	-196	0	0	0		0	0	0	0	0
334	1	318	297	-1	259	372	5.9	23	ABplppppaaa	208	-1409	0	0		0	0	0	0	0
335	1	359	260	-1	283	342	4.4	27	ABplpappppa	265	-214	0	0		0	0	0	0	0
336	1	106	420	-1	321	155	23.6	32	ABarpppapp	302	601	0	0		0	0	0	0	0
337	1	128	363	-1	421	396	17.5	29	ABplpaappaa	282	-763	0	0		0	0	0	0	0
338	1	509	-1	-1	384	380	9.1	22	Nuc148_5_371_357a	180	-317	0	0		0	0	0	0	0
339	1	168	158	-1	443	221	10.1	24	ABaraappppa	245	-57	0	0		0	0	0	0	0
340	1	350	36	-1	262	74	10.3	26	ABprppapppp	261	229	0	0		0	0	0	0	0
341	1	334	280	-1	158	295	14.4	32	Cappap	292	1611	0	0		0	0	0	0	0
342	1	62	312	-1	486	210	23.5	29	ABarpapapp	246	43	0	0		0	0	0	0	0
343	1	209	402	-1	489	208	4.4	24	ABarapapapa	-103	0	0	0		0	0	0	0	0
344	1	36	39	-1	205	379	6.5	25	ABplppppapa	210	934	0	0		0	0	0	0	0
345	1	268	399	-1	462	230	4.3	25	ABarapapppa	251	1047	0	0		0	0	0	0	0
346	1	321	403	-1	530	279	4.6	24	ABaraaaaapp	223	101	0	0		0	0	0	0	0
347	1	392	26	-1	148	332	19.5	32	ABarppappp	308	472	0	0		0	0	0	0	0
348	1	161	187	-1	378	302	10.2	28	MSaapaapa	114	0	0	0		0	0	0	0	0
349	1	54	270	-1	321	404	11.4	28	ABplppappaa	205	1397	0	0		0	0	0	0	0
350	1	400	123	-1	500	278	4.9	24	ABarapapaaa	214	513	0	0		0	0	0	0	0
351	1	453	24	-1	445	421	9.0	27	ABalppapppa	227	71	0	0		0	0	0	0	0
352	1	345	387	-1	520	365	24.3	28	ABplaaaaaap	198	-207	0	0		0	0	0	0	0
353	1	246	43	-1	454	118	17.6	32	ABpraapppa	262	143	0	0		0	0	0	0	0
354	1	432	271	-1	415	167	22.4	29	ABarpppaaa	258	-868	0	0		0	0	0	0	0
355	1	338	452	-1	209	338	4.6	25	ABplppppapp	257	1374	0	0		0	0	0	0	0
356	1	126	488	-1	616	287	8.9	24	ABalaaaarra	201	868	0	0		0	0	0	0	0
357	1	493	149	-1	238	414	12.7	25	ABplppapapp	248	996	0	0		0	0	0	0	0
358	1	477	350	-1	423	281	22.7	33	ABarpaapppa	329	-147	0	0		0	0	0	0	0
359	1	211	498	-1	617	386	15.3	28	ABalapaaaap	271	1096	0	0		0	0	0	0	0
360	1	232	178	-1	490	452	10.1	24	ABalppaappa	30	0	0	0		0	0	0	0	0
361	1	339	247	-1	443	285	4.1	26	ABalpappppa	262	525	0	0		0	0	0	0	0
362	1	260	489	-1	593	204	6.0	24	ABarapppaap	207	246	0	0		0	0	0	0	0
363	1	444	21	-1	570	269	25.4	31	ABarpapaaaa	318	364	0	0		0	0	0	0	0
364	1	46	9	-1	95	204	10.3	33	Cpppaa	331	-147	0	0		0	0	0	0	0
365	1	340	465	-1	556	392	17.5	29	ABalapaapa	255	100	0	0		0	0	0	0	0
366	1	404	515	-1	626	260	10.0	24	ABalaaapprr	238	0	0	0		0	0	0	0	0
367	1	384	104	-1	538	336	6.7	24	ABaraaaaaap	97	0	0	0		0	0	0	0	0
368	1	97	3	-1	553	214	5.5	24	ABarappaaaa	370	0	0	0		0	0	0	0	0
369	1	323	17	-1	272	284	6.7	29	Z3	268	370	0	0		0	0	0	0	0
370	1	346	327	-1	352	328	4.7	25	MSaappaa	223	927	0	0		0	0	0	0	0
371	1	375	141	-1	362	352	19.5	29	ABplapaaapa	269	96	0	0		0	0	0	0	0
372	1	303	51	-1	296	217	12.2	33	Earap	335	-1157	0	0		0	0	0	0	0
373	1	511	518	-1	504	393	17.5	24	ABalppppapp	212	-350	0	0		0	0	0	0	0
374	1	144	97	-1	229	86	8.5	24	ABprpppaapa	236	-598	0	0		0	0	0	0	0
375	1	468	418	-1	365	286	5.2	25	MSaapappa	513	0	0	0		0	0	0	0	0
376	1	406	479	-1	235	107	5.4	25	ABprpppapaa	218	830	0	0		0	0	0	0	0
377	1	183	461	-1	506	353	7.2	26	ABalpaaapaa	370	0	0	0		0	0	0	0	0
378	1	169	243	-1	442	315	18.6	25	MSaaaappa	221	946	0	0		0	0	0	0	0
379	1	374	372	-1	222	307	17.7	32	Cappaa	326	758	0	0		0	0	0	0	0
380	1	17	138	-1	521	190	11.9	26	ABprpaaaaaap	30	0	0	0		0	0	0	0	0
381	1	377	126	-1	420	101	8.7	24	ABarappappa	221	-609	0	0		0	0	0	0	0
382	1	10	311	-1	353	423	19.3	33	ABplaappapp	273	-213	0	0		0	0	0	0	0
383	1	25	476	-1	380	445	18.5	31	ABplaappapa	142	0	0	0		0	0	0	0	0
384	1	81	523	-1	296	324	22.5	31	ABarppapaap	231	277	0	0		0	0	0	0	0
385	1	285	202	-1	514	157	5.9	24	ABarappapaa	475	0	0	0		0	0	0	0	0
386	1	117	356	-1	494	396	12.4	23	ABplpaapaaa	145	0	0	0		0	0	0	0	0
387	1	311	186	-1	458	297	7.2	23	ABalpaaappp	66	0	0	0		0	0	0	0	0
388	1	508	240	-1	481	319	9.9	30	ABalpaapapp	269	118	0	0		0	0	0	0	0
389	1	386	354	-1	577	271	4.3	25	ABaraaappap	268	0	0	0		0	0	0	0	0
390	1	382	238	-1	490	429	20.8	27	ABplaapapa	264	399	0	0		0	0	0	0	0
391	1	221	478	-1	102	216	14.6	32	Cpappd	325	-967	0	0		0	0	0	0	0
392	1	282	77	-1	367	438	9.2	25	ABplpaaaapa	-25	0	0	0		0	0	0	0	0
393	1	324	105	-1	577	227	15.0	25	ABpraapapaa	214	328	0	0		0	0	0	0	0
394	1	110	207	-1	614	271	23.4	28	ABpraapaaap	274	351	0	0		0	0	0	0	0
395	1	452	429	-1	214	132	5.1	26	ABprpppapap	208	1265	0	0		0	0	0	0	0
396	1	48	223	-1	570	319	5.6	24	ABaraaapaaa	-16	0	0	0		0	0	0	0	0
397	1	151	242	-1	473	196	19.7	25	ABprpaapaap	228	305	0	0		0	0	0	0	0
398	1	502	81	-1	474	418	5.8	26	ABalppapapa	213	-316	0	0		0	0	0	0	0
399	1	104	174	-1	384	349	5.1	27	ABalpappapp	252	-333	0	0		0	0	0	0	0
400	1	256	213	-1	625	232	6.9	25	ABalaapaapp	210	1051	0	0		0	0	0	0	0
401	1	65	217	-1	616	296	19.0	34	ABalapppaap	318	-298	0	0		0	0	0	0	0
402	1	470	222	-1	313	143	18.5	30	Dppap	286	-960	0	0		0	0	0	0	0
403	1	277	342	-1	518	203	6.2	25	ABarappaaap	63	0	0	0		0	0	0	0	0
404	1	139	431	-1	108	267	16.4	31	Caappd	302	29	0	0		0	0	0	0	0
405	1	196	166	-1	83	271	13.3	32	Caappv	286	983	0	0		0	0	0	0	0
406	1	422	419	-1	557	202	20.6	31	ABpraapappp	228	15	0	0		0	0	0	0	0
407	1	231	66	-1	389	229	5.6	26	MSpapappa	127	0	0	0		0	0	0	0	0
408	1	393	495	-1	596	235	16.7	23	ABalappapp	182	400	0	0		0	0	0	0	0
409	1	165	152	-1	369	339	21.8	31	ABplapaaaaa	281	509	0	0		0	0	0	0	0
410	1	484	269	-1	420	366	19.8	27	ABalppppppa	275	-923	0	0		0	0	0	0	0
411	1	395	328	-1	322	182	20.1	33	Dpppa	333	-21	0	0		0	0	0	0	0
412	1	301	365	-1	325	139	14.7	29	Cppaaa	288	889	0	0		0	0	0	0	0
413	1	450	506	-1	476	259	24.3	33	ABarpaapap	335	1550	0	0		0	0	0	0	0
414	1	113	201	-1	103	319	14.9	29	ABplappapp	291	-279	0	0		0	0	0	0	0
415	1	186	2	-1	530	340	16.1	27	MSaaapaaa	-49	0	0	0		0	0	0	0	0
416	1	179	195	-1	512	223	4.4	23	ABarapaaapp	14	0	0	0		0	0	0	0	0
417	1	383	171	-1	252	313	23.9	31	ABarppapap	309	-935	0	0		0	0	0	0	0
418	1	336	442	-1	571	192	5.4	24	ABarapppapa	75	0	0	0		0	0	0	0	0
419	1	297	360	-1	146	166	19.8	33	Cpapap	332	954	0	0		0	0	0	0	0
420	1	362	366	-1	259	82	22.4	31	ABarpppppa	301	-139	0	0		0	0	0	0	0
421	1	352	41	-1	280	261	12.2	33	Ealap	315	123	0	0		0	0	0	0	0
422	1	281	299	-1	568	334	9.2	25	ABalpaapaaa	299	0	0	0		0	0	0	0	0
423	1	372	517	-1	457	175	17.8	25	ABprpaappap	205	1705	0	0		0	0	0	0	0
424	1	349	391	-1	493	415	8.8	22	ABalppappap	160	-901	0	0		0	0	0	0	0
425	1	489	457	-1	272	403	19.1	31	ABplapaapp	138	0	0	0		0	0	0	0	0
426	1	122	346	-1	525	447	9.7	24	ABalppaaapp	239	445	0	0		0	0	0	0	0
427	1	198	65	-1	442	129	7.6	24	ABprpapapaa	187	0	0	0		0	0	0	0	0
428	1	252	193	-1	209	170	22.6	33	Cpaapa	335	719	0	0		0	0	0	0	0
429	1	79	52	-1	386	370	12.6	28	MSappapp	274	677	0	0		0	0	0	0	0
430	1	197	424	-1	288	344	8.3	26	MSappaap	253	-164	0	0		0	0	0	0	0
431	1	107	196	-1	617	324	9.6	23	ABalaaaarrp	64	0	0	0		0	0	0	0	0
432	1	464	319	-1	622	258	19.4	25	Nuc121_20_611_255p	231	-436	0	0		0	0	0	0	0
433	1	496	288	-1	198	112	16.1	30	ABprapappp	148	0	0	0		0	0	0	0	0
434	1	163	264	-1	512	316	23.4	30	ABarpaaapa	267	144	0	0		0	0	0	0	0
435	1	455	230	-1	339	395	18.4	27	ABplapaapa	142	0	0	0		0	0	0	0	0
436	1	114	85	-1	343	126	6.7	25	ABprppaappp	221	-1448	0	0		0	0	0	0	0
437	1	486	333	-1	176	99	8.4	26	ABprappppa	246	635	0	0		0	0	0	0	0
438	1	213	185	-1	391	313	13.6	26	MSaaapapp	222	0	0	0		0	0	0	0	0
439	1	230	307	-1	496	435	7.2	25	ABalppapaap	229	120	0	0		0	0	0	0	0
440	1	175	289	-1	418	377	11.9	25	MSapapap	-46	0	0	0		0	0	0	0	0
441	1	134	225	-1	600	279	14.7	26	ABalappapa	29	0	0	0		0	0	0	0	0
442	1	226	490	-1	521	247	3.5	24	ABarapaaapa	193	-572	0	0		0	0	0	0	0
443	1	45	524	-1	407	201	22.5	30	ABprapaaaap	200	10	0	0		0	0	0	0	0
444	1	385	148	-1	309	112	5.4	25	ABprppppaaa	205	-303	0	0		0	0	0	0	0
445	1	248	255	-1	528	425	6.6	25	ABalppapaaa	245	1022	0	0		0	0	0	0	0
446	1	499	511	-1	476	344	21.1	28	MSapappp	412	0	0	0		0	0	0	0	0
447	1	294	175	-1	310	358	16.4	29	Dapaa	292	-148	0	0		0	0	0	0	0
448	1	26	182	-1	412	141	8.8	24	ABprpapapap	130	0	0	0		0	0	0	0	0
449	1	461	400	-1	305	415	19.7	32	ABplaapppp	-110	0	0	0		0	0	0	0	0
450	1	409	520	-1	588	324	15.7	22	ABarpaaaapa	150	668	0	0		0	0	0	0	0
451	1	86	189	-1	578	257	18.9	30	ABalappppa	379	0	0	0		0	0	0	0	0
452	1	63	151	-1	372	144	13.1	35	MSpapppa	229	0	0	0		0	0	0	0	0
453	1	194	168	-1	428	305	12.2	27	ABaraapapap	272	-525	0	0		0	0	0	0	0
454	1	222	122	-1	447	445	15.4	26	ABplpaapppa	238	0	0	0		0	0	0	0	0
455	1	238	72	-1	491	177	17.4	24	ABprpaappaa	218	-344	0	0		0	0	0	0	0
456	1	262	258	-1	300	357	5.5	26	ABplpapppap	105	0	0	0		0	0	0	0	0
457	1	503	95	-1	452	330	24.2	30	ABplaaaappa	629	0	0	0		0	0	0	0	0
458	1	379	286	-1	130	266	12.3	30	Capppa	473	0	0	0		0	0	0	0	0
459	1	157	79	-1	186	182	10.4	34	Eprpa	132	0	0	0		0	0	0	0	0
460	1	204	394	-1	575	390	11.2	26	ABalaaapall	216	53	0	0		0	0	0	0	0
461	1	360	200	-1	331	290	4.5	25	MSaapappp	-5	0	0	0		0	0	0	0	0
462	1	304	206	-1	352	94	7.5	24	ABprppappap	374	0	0	0		0	0	0	0	0
463	1	411	485	-1	523	273	12.7	28	ABaraappapa	260	-472	0	0		0	0	0	0	0
464	1	378	78	-1	195	233	10.4	35	Eplap	342	187	0	0		0	0	0	0	0
465	1	53	107	-1	276	84	8.3	27	ABprpppaaap	289	0	0	0		0	0	0	0	0
466	1	506	273	-1	488	254	13.8	28	ABaraappapp	124	0	0	0		0	0	0	0	0
467	1	410	172	-1	243	155	5.1	27	ABprppppppa	268	429	0	0		0	0	0	0	0
468	1	71	60	-1	440	257	13.2	28	MSpaapapa	277	824	0	0		0	0	0	0	0
469	1	485	116	-1	171	353	15.6	31	ABplapappp	316	1119	0	0		0	0	0	0	0
470	1	288	234	-1	511	182	20.6	32	ABpraaapppp	322	-288	0	0		0	0	0	0	0
471	1	357	334	-1	650	240	10.3	26	ABalaappapa	260	675	0	0		0	0	0	0	0
472	1	44	59	-1	173	274	18.4	31	Dappp	310	-146	0	0		0	0	0	0	0
473	1	66	441	-1	410	228	19.6	28	MSpppppa	282	59	0	0		0	0	0	0	0
474	1	310	351	-1	452	167	23.5	31	ABarpapppp	275	435	0	0		0	0	0	0	0
475	1	387	464	-1	524	200	3.8	25	ABarappaapa	257	-618	0	0		0	0	0	0	0
476	1	276	300	-1	486	429	17.9	25	ABalpppappa	214	464	0	0		0	0	0	0	0
477	1	358	102	-1	394	326	23.0	27	ABarppaaaa	267	361	0	0		0	0	0	0	0
478	1	463	371	-1	587	212	21.6	32	ABpraapaapp	308	695	0	0		0	0	0	0	0
479	1	438	397	-1	158	374	11.0	28	ABplappppa	234	304	0	0		0	0	0	0	0
480	1	239	359	-1	270	352	11.3	30	MSaapppp	147	0	0	0		0	0	0	0	0
481	1	388	454	-1	531	370	13.5	27	MSapaaap	334	0	0	0		0	0	0	0	0
482	1	514	33	-1	531	402	13.0	23	ABalppppaav	-28	0	0	0		0	0	0	0	0
483	1	325	15	-1	336	75	16.8	28	ABprappaaa	81	0	0	0		0	0	0	0	0
484	1	125	73	-1	533	439	21.0	26	ABplaapaapa	232	-645	0	0		0	0	0	0	0
485	1	251	12	-1	427	412	12.0	25	ABplpapaapa	254	151	0	0		0	0	0	0	0
486	1	290	486	-1	491	353	4.0	23	ABalpaaaapp	207	629	0	0		0	0	0	0	0
487	1	112	469	-1	484	174	7.6	26	ABprpapaaaa	252	882	0	0		0	0	0	0	0
488	1	480	421	-1	309	273	8.7	29	Ealpa	286	506	0	0		0	0	0	0	0
489	1	199	46	-1	335	348	8.5	28	MSapaapp	284	145	0	0		0	0	0	0	0
490	1	454	129	-1	620	311	22.3	30	ABpraapaaaa	247	0	0	0		0	0	0	0	0
491	1	181	88	-1	388	365	23.7	30	ABplapaaaap	341	0	0	0		0	0	0	0	0
492	1	207	91	-1	409	306	16.2	27	MSaaaappp	252	-537	0	0		0	0	0	0	0
493	1	247	348	-1	369	128	17.0	24	Dppaa	174	66	0	0		0	0	0	0	0
494	1	329	497	-1	524	388	4.5	24	ABalpapaaaa	106	0	0	0		0	0	0	0	0
495	1	193	521	-1	556	441	8.5	22	Nuc150_13_550_424	278	0	0	0		0	0	0	0	0
496	1	333	63	-1	513	180	7.6	26	ABarapppppp	415	0	0	0		0	0	0	0	0
497	1	150	507	-1	593	368	10.2	24	ABalaaaala	-18	0	0	0		0	0	0	0	0
498	1	380	460	-1	488	337	8.5	21	ABalpappaaa	-123	0	0	0		0	0	0	0	0
499	1	16	92	-1	512	402	15.3	27	ABalppppaad	491	0	0	0		0	0	0	0	0
500	1	108	118	-1	516	348	4.7	20	ABalpaaaaap	150	0	0	0		0	0	0	0	0
501	1	250	473	-1	419	192	20.9	26	ABprapaaaaa	383	0	0	0		0	0	0	0	0
502	1	274	96	-1	550	239	4.1	24	ABarapaaaap	274	0	0	0		0	0	0	0	0
503	1	32	453	-1	479	460	16.5	27	ABplpaapapp	90	0	0	0		0	0	0	0	0
504	1	208	450	-1	532	396	18.9	23	ABalapappa	163	0	0	0		0	0	0	0	0
505	1	33	406	-1	512	368	22.1	25	ABarpaaaaal	-53	0	0	0		0	0	0	0	0
506	1	263	503	-1	513	225	12.4	25	MSppapaa	260	0	0	0		0	0	0	0	0
507	1	345	283	-1	550	386	23.8	26	ABplaaaaaaa	108	0	0	0		0	0	0	0	0
508	1	332	463	-1	94	271	10.5	33	Cpappv	-29	0	0	0		0	0	0	0	0
509	1	234	357	-1	486	162	9.5	26	ABprpapaapa	-9	0	0	0		0	0	0	0	0
510	1	54	94	-1	281	404	9.6	26	ABplppappap	-172	0	0	0		0	0	0	0	0
511	1	517	390	-1	423	408	20.0	32	ABalppppppp	-115	0	0	0		0	0	0	0	0
512	1	500	509	-1	507	372	14.7	22	MSapaapa	-26	0	0	0		0	0	0	0	0
513	1	518	279	-1	397	391	6.6	25	Nuc148_5_371_357p	-134	0	0	0		0	0	0	0	0
514	1	507	304	-1	520	392	18.5	24	ABalppppapa	133	-192	0	0		0	0	0	0	0
515	1	42	500	-1	374	344	12.4	22	MSappapa	152	-682	0	0		0	0	0	0	0
516	1	504	330	-1	500	413	23.1	30	ABplaapaapp	223	-231	0	0		0	0	0	0	0
517	1	320	468	-1	255	208	12.8	23	Earppa	189	1078	0	0		0	0	0	0	0
518	1	498	512	-1	353	218	18.9	37	MSpppppp	376	-193	0	0		0	0	0	0	0
519	1	81	525	-1	298	341	25.2	32	ABarppapaaa	327	-733	0	0		0	0	0	0	0
520	1	516	83	-1	582	323	18.5	30	ABarpaaaapp	80	0	0	0		0	0	0	0	0
521	1	515	349	-1	415	443	15.7	29	ABplpaapppp	56	0	0	0		0	0	0	0	0
522	1	483	432	-1	435	446	12.3	28	ABplpaaappa	194	-417	0	0		0	0	0	0	0
523	0	398	-1	-1	366	294	17.2	29		292	-193	0	0		0	0	0	0	0
