# Supplementary material for: The AP-2 Transcription Factor APTF-2 Is Required for Neuroblast and Epidermal Morphogenesis in Caenorhabditis elegans Embryogenesis
Source: PLoS Genet. 2016 May 13;12(5):e1006048. doi: 10.1371/journal.pgen.1006048 (PMC4866721; doi:10.1371/journal.pgen.1006048)
Supplement: S6 Text — (ZIP) [file pgen.1006048.s034.zip › nuclei/t180-nuclei]

1	1	57	21	-1	243	63	16.6	30	ABprapapap	275	354	0	0		0	0	0	0	0
2	1	415	204	-1	531	340	16.3	27	MSaaapaaa	277	96	0	0		0	0	0	0	0
3	1	368	402	-1	554	214	5.5	24	ABarappaaaa	33	0	0	0		0	0	0	0	0
4	1	246	432	-1	402	235	8.8	27	MSpapaapa	243	97	0	0		0	0	0	0	0
5	1	3	102	-1	582	376	23.2	29	ABplaapaaaa	265	51	0	0		0	0	0	0	0
6	1	20	434	-1	309	83	7.9	24	ABprpppaaaa	231	235	0	0		0	0	0	0	0
7	1	82	233	-1	183	352	5.4	24	ABplpppapaa	89	0	0	0		0	0	0	0	0
8	1	54	58	-1	555	402	14.5	33	ABalapaaapp	425	0	0	0		0	0	0	0	0
9	1	364	208	-1	94	205	10.4	33	Cpppaa	308	36	0	0		0	0	0	0	0
10	1	61	103	-1	371	317	7.7	26	MSaapaaap	227	400	0	0		0	0	0	0	0
11	1	297	387	-1	526	314	10.2	24	ABaraapaapa	157	0	0	0		0	0	0	0	0
12	1	485	262	-1	431	408	12.0	25	ABplpapaapa	284	0	0	0		0	0	0	0	0
13	1	93	177	-1	618	231	20.4	27	ABpraapaapa	14	0	0	0		0	0	0	0	0
14	1	162	186	-1	196	205	13.5	33	Eprap	327	200	0	0		0	0	0	0	0
15	1	483	163	-1	338	76	16.8	28	ABprappaaa	269	665	0	0		0	0	0	0	0
16	1	87	398	-1	242	374	22.8	33	ABplapapaa	332	1557	0	0		0	0	0	0	0
17	1	369	412	-1	269	284	6.4	28	Z3	254	6	0	0		0	0	0	0	0
18	1	50	335	-1	435	258	10.5	28	ABaraapppap	216	0	0	0		0	0	0	0	0
19	1	298	158	-1	351	211	5.6	23	MSpapappp	84	0	0	0		0	0	0	0	0
20	1	208	328	-1	457	341	8.5	27	ABalpapppaa	107	0	0	0		0	0	0	0	0
21	1	363	481	-1	573	269	25.4	30	ABarpapaaaa	249	98	0	0		0	0	0	0	0
22	1	63	496	-1	566	427	9.7	29	ABalppaaapa	285	374	0	0		0	0	0	0	0
23	1	265	42	-1	252	203	15.4	34	Epraa	348	317	0	0		0	0	0	0	0
24	1	351	55	-1	447	420	9.1	27	ABalppapppa	63	0	0	0		0	0	0	0	0
25	1	88	203	-1	496	199	14.7	24	ABprpaapaaa	189	-155	0	0		0	0	0	0	0
26	1	347	310	-1	151	332	19.5	30	ABarppappp	272	379	0	0		0	0	0	0	0
27	1	44	464	-1	484	269	7.7	26	ABarapaappa	344	0	0	0		0	0	0	0	0
28	1	220	491	-1	464	395	5.1	24	ABalpapaapp	197	229	0	0		0	0	0	0	0
29	1	154	3	-1	228	344	12.3	31	Capaap	315	661	0	0		0	0	0	0	0
30	1	21	134	-1	515	421	12.0	25	ABplpaaaaaa	218	-331	0	0		0	0	0	0	0
31	1	222	152	-1	597	347	21.7	28	ABarpaaaaar	284	180	0	0		0	0	0	0	0
32	1	174	106	-1	506	457	14.8	24	ABalpppapad	226	-35	0	0		0	0	0	0	0
33	1	482	502	-1	532	402	12.8	23	ABalppppaav	203	600	0	0		0	0	0	0	0
34	1	273	344	-1	448	158	7.6	23	ABprpapaaap	326	0	0	0		0	0	0	0	0
35	1	96	426	-1	397	266	21.3	32	ABarpaapppp	320	87	0	0		0	0	0	0	0
36	1	340	317	-1	260	74	10.2	26	ABprppapppp	259	201	0	0		0	0	0	0	0
37	1	90	95	-1	372	223	9.8	29	MSpapaapp	237	0	0	0		0	0	0	0	0
38	1	7	210	275	332	94	13.3	30	ABprppapap	125	0	0	0		0	0	0	0	0
39	1	344	46	-1	205	376	6.9	24	ABplppppapa	216	596	0	0		0	0	0	0	0
40	1	325	391	-1	463	326	15.8	27	MSaaapaap	252	945	0	0		0	0	0	0	0
41	1	421	126	-1	282	263	11.8	33	Ealap	306	110	0	0		0	0	0	0	0
42	1	228	399	-1	590	186	14.4	27	ABpraaaappa	251	698	0	0		0	0	0	0	0
43	1	353	209	-1	453	116	17.4	33	ABpraapppa	295	447	0	0		0	0	0	0	0
44	1	31	257	-1	255	117	10.2	30	Cppapp	300	367	0	0		0	0	0	0	0
45	1	150	33	-1	420	229	5.9	25	MSpapaaaa	-35	0	0	0		0	0	0	0	0
46	1	489	77	-1	332	354	8.8	29	MSapaapp	293	-295	0	0		0	0	0	0	0
47	1	116	197	-1	461	244	15.7	32	MSpaapaa	58	0	0	0		0	0	0	0	0
48	1	6	131	-1	402	261	5.1	25	MSpapaaap	248	314	0	0		0	0	0	0	0
49	1	191	423	-1	123	326	8.6	28	ABplappppp	-160	0	0	0		0	0	0	0	0
50	1	27	7	-1	553	311	15.0	32	MSaaaaapa	397	0	0	0		0	0	0	0	0
51	1	372	195	-1	294	219	12.1	33	Earap	337	-1412	0	0		0	0	0	0	0
52	1	429	318	-1	389	365	12.9	29	MSappapp	288	724	0	0		0	0	0	0	0
53	1	288	47	-1	641	291	13.2	31	ABalaaappl	314	135	0	0		0	0	0	0	0
54	1	81	270	-1	609	199	16.5	31	ABpraaaaap	111	0	0	0		0	0	0	0	0
55	1	112	110	-1	350	243	7.0	27	MSpapapa	76	0	0	0		0	0	0	0	0
56	1	56	515	-1	321	218	9.4	29	Earpa	265	370	0	0		0	0	0	0	0
57	1	166	111	-1	424	171	7.8	25	ABprpapppaa	200	1199	0	0		0	0	0	0	0
58	1	123	368	-1	511	339	9.7	30	ABalpaapapa	291	149	0	0		0	0	0	0	0
59	1	472	66	-1	174	269	18.5	30	Dappp	285	-132	0	0		0	0	0	0	0
60	1	468	48	-1	440	259	13.3	29	MSpaapapa	291	894	0	0		0	0	0	0	0
61	1	13	235	-1	282	109	6.9	24	ABprppppaap	239	974	0	0		0	0	0	0	0
62	1	18	52	-1	340	165	5.1	25	MSpappap	144	0	0	0		0	0	0	0	0
63	1	496	246	-1	516	182	7.5	25	ABarapppppp	252	349	0	0		0	0	0	0	0
64	1	72	60	-1	371	75	15.8	28	ABprapaapp	375	0	0	0		0	0	0	0	0
65	1	427	302	-1	441	129	7.5	25	ABprpapapaa	212	216	0	0		0	0	0	0	0
66	1	407	85	-1	386	227	5.6	26	MSpapappa	227	-130	0	0		0	0	0	0	0
67	1	58	458	-1	368	152	6.8	24	ABprpapappp	227	693	0	0		0	0	0	0	0
68	1	95	171	-1	589	312	9.0	28	ABaraaaapa	-175	0	0	0		0	0	0	0	0
69	1	280	123	-1	414	294	9.4	25	ABaraapappp	254	87	0	0		0	0	0	0	0
70	1	4	125	-1	445	166	4.8	24	ABprpappaap	222	992	0	0		0	0	0	0	0
71	1	39	119	-1	528	175	14.7	29	ABpraaapapa	328	0	0	0		0	0	0	0	0
72	1	455	334	-1	491	176	17.4	24	ABprpaappaa	-62	0	0	0		0	0	0	0	0
73	1	484	440	-1	537	437	21.1	26	ABplaapaapa	220	694	0	0		0	0	0	0	0
74	1	5	439	-1	206	324	13.6	29	Capapa	291	46	0	0		0	0	0	0	0
75	1	141	34	-1	512	278	15.2	30	MSpaaaapa	349	0	0	0		0	0	0	0	0
76	1	303	143	-1	571	164	15.9	27	ABpraaaappp	238	-832	0	0		0	0	0	0	0
77	1	392	469	-1	371	438	9.4	26	ABplpaaaapa	210	274	0	0		0	0	0	0	0
78	1	464	97	-1	196	229	10.5	34	Eplap	322	-57	0	0		0	0	0	0	0
79	1	459	444	-1	185	179	10.1	34	Eprpa	347	201	0	0		0	0	0	0	0
80	1	326	326	-1	441	98	11.2	24	ABprpaaaapp	-29	0	0	0		0	0	0	0	0
81	1	398	250	-1	473	415	5.1	25	ABalppapapa	200	9	0	0		0	0	0	0	0
82	1	190	508	-1	499	181	5.4	22	ABarappaapp	173	-246	0	0		0	0	0	0	0
83	1	520	446	-1	586	324	18.3	30	ABarpaaaapp	309	1507	0	0		0	0	0	0	0
84	1	245	148	-1	552	297	7.4	26	ABaraaapaap	389	0	0	0		0	0	0	0	0
85	1	436	438	-1	346	128	6.5	24	ABprppaappp	185	-503	0	0		0	0	0	0	0
86	1	28	287	-1	524	130	17.2	27	ABpraappaap	250	951	0	0		0	0	0	0	0
87	1	11	190	-1	94	234	7.7	29	Cpppap	293	97	0	0		0	0	0	0	0
88	1	491	466	-1	387	365	24.2	30	ABplapaaaap	263	408	0	0		0	0	0	0	0
89	1	164	132	-1	482	164	4.8	25	ABprpappaaa	90	0	0	0		0	0	0	0	0
90	1	19	286	-1	544	341	11.3	27	ABalpaapaap	219	352	0	0		0	0	0	0	0
91	1	492	266	-1	407	302	16.3	27	MSaaaappp	261	-541	0	0		0	0	0	0	0
92	1	499	350	-1	514	400	15.5	28	ABalppppaad	95	0	0	0		0	0	0	0	0
93	1	68	96	-1	397	364	16.3	28	MSapppaa	264	114	0	0		0	0	0	0	0
94	1	510	342	-1	279	405	10.0	26	ABplppappap	182	127	0	0		0	0	0	0	0
95	1	457	321	-1	452	327	23.9	31	ABplaaaappa	312	145	0	0		0	0	0	0	0
96	1	502	353	-1	549	241	4.4	24	ABarapaaaap	189	-255	0	0		0	0	0	0	0
97	1	374	5	-1	230	88	8.4	24	ABprpppaapa	199	838	0	0		0	0	0	0	0
98	1	130	161	-1	494	333	13.5	28	ABaraapaapp	254	-724	0	0		0	0	0	0	0
99	1	266	415	-1	349	268	9.9	28	MSaapaapp	209	0	0	0		0	0	0	0	0
100	1	106	92	-1	251	391	6.9	24	ABplpppaaaa	389	0	0	0		0	0	0	0	0
101	1	260	315	-1	464	192	6.4	24	ABarapapapp	200	-353	0	0		0	0	0	0	0
102	1	477	509	-1	400	327	22.4	27	ABarppaaaa	269	-84	0	0		0	0	0	0	0
103	1	293	192	-1	393	375	20.5	26	ABplpaappap	394	0	0	0		0	0	0	0	0
104	1	367	254	-1	540	334	6.7	24	ABaraaaaaap	78	0	0	0		0	0	0	0	0
105	1	393	351	-1	579	226	14.5	26	ABpraapapaa	343	0	0	0		0	0	0	0	0
106	1	304	372	-1	101	268	6.8	29	Cppppa	264	36	0	0		0	0	0	0	0
107	1	465	206	-1	280	86	8.2	27	ABprpppaaap	199	-355	0	0		0	0	0	0	0
108	1	160	54	-1	573	350	6.9	24	ABaraaaaaaa	146	0	0	0		0	0	0	0	0
109	1	283	268	-1	599	363	17.9	27	ABalapapapa	242	980	0	0		0	0	0	0	0
110	1	271	467	-1	438	319	15.5	28	MSaaapapa	242	82	0	0		0	0	0	0	0
111	1	117	323	-1	215	333	7.9	31	Capppp	258	0	0	0		0	0	0	0	0
112	1	321	343	-1	578	297	11.0	26	ABaraapaaaa	213	404	0	0		0	0	0	0	0
113	1	296	264	-1	207	111	9.0	27	ABprapppap	247	98	0	0		0	0	0	0	0
114	1	183	6	-1	316	205	4.7	26	MSpappaa	-175	0	0	0		0	0	0	0	0
115	1	307	278	-1	370	152	8.9	24	MSppaapp	-80	0	0	0		0	0	0	0	0
116	1	469	19	-1	173	352	15.5	30	ABplapappp	137	0	0	0		0	0	0	0	0
117	1	158	493	-1	377	410	14.6	28	ABplppaaaap	276	161	0	0		0	0	0	0	0
118	1	500	519	-1	514	344	5.3	22	ABalpaaaaap	186	320	0	0		0	0	0	0	0
119	1	278	38	-1	308	174	6.1	30	MSpapppp	-15	0	0	0		0	0	0	0	0
120	1	299	236	-1	445	381	15.6	26	ABalpppppap	229	215	0	0		0	0	0	0	0
121	1	48	409	-1	266	390	12.9	25	ABplppapapa	25	0	0	0		0	0	0	0	0
122	1	454	495	-1	449	442	15.4	25	ABplpaapppa	252	183	0	0		0	0	0	0	0
123	1	350	410	-1	501	282	4.4	24	ABarapapaaa	143	0	0	0		0	0	0	0	0
124	1	225	25	-1	220	68	13.8	29	ABprapappa	-5	0	0	0		0	0	0	0	0
125	1	226	168	-1	427	398	8.9	24	ABplpapaaaa	305	0	0	0		0	0	0	0	0
126	1	381	40	-1	416	98	8.7	26	ABarappappa	236	-595	0	0		0	0	0	0	0
127	1	142	478	-1	261	162	20.2	33	Dpppp	332	-734	0	0		0	0	0	0	0
128	1	46	39	-1	535	176	23.5	32	ABarpappap	317	95	0	0		0	0	0	0	0
129	1	490	421	-1	621	309	22.1	29	ABpraapaaaa	269	1135	0	0		0	0	0	0	0
130	1	155	375	-1	149	295	5.7	24	ABplppppppp	204	113	0	0		0	0	0	0	0
131	1	170	484	-1	328	95	9.6	31	ABprppapppa	287	762	0	0		0	0	0	0	0
132	1	247	427	-1	587	261	21.4	23	ABalapppapa	204	-673	0	0		0	0	0	0	0
133	1	329	179	-1	183	357	8.3	25	ABplpppaapa	229	500	0	0		0	0	0	0	0
134	1	163	476	-1	293	139	11.4	31	Cppaap	214	0	0	0		0	0	0	0	0
135	1	-1	199	-1	365	295	16.7	28	Nuc181_17_365_295	257	-225	0	0		0	0	0	0	0
136	1	305	325	-1	352	330	12.3	27	MSappaaa	265	110	0	0		0	0	0	0	0
137	1	139	219	-1	422	386	24.6	32	Nuc147_26_416_371	325	-1197	0	0		0	0	0	0	0
138	1	380	360	-1	522	186	11.6	26	ABprpaaaaaap	56	0	0	0		0	0	0	0	0
139	1	47	153	-1	538	303	18.4	28	MSaaaaapp	269	144	0	0		0	0	0	0	0
140	1	185	216	-1	615	391	18.0	27	ABalapaaapa	252	1099	0	0		0	0	0	0	0
141	1	371	522	-1	367	353	19.8	26	ABplapaaapa	243	1093	0	0		0	0	0	0	0
142	1	84	524	-1	557	256	15.1	27	MSppaaap	197	1214	0	0		0	0	0	0	0
143	1	124	358	-1	591	174	10.0	24	ABalaapappp	221	-877	0	0		0	0	0	0	0
144	1	250	127	-1	427	142	5.0	25	ABprpappapa	243	350	0	0		0	0	0	0	0
145	1	159	12	-1	206	395	14.3	30	ABplappaap	-22	0	0	0		0	0	0	0	0
146	1	85	397	-1	369	118	9.5	26	ABprppappaa	131	0	0	0		0	0	0	0	0
147	1	244	227	-1	394	252	12.1	29	MSpaapapp	342	0	0	0		0	0	0	0	0
148	1	444	147	-1	306	111	5.1	25	ABprppppaaa	207	1275	0	0		0	0	0	0	0
149	1	357	405	-1	240	413	12.7	26	ABplppapapp	84	0	0	0		0	0	0	0	0
150	1	308	455	-1	655	272	8.1	31	ABalaapaapa	576	0	0	0		0	0	0	0	0
151	1	452	68	-1	374	148	12.6	33	MSpapppa	557	0	0	0		0	0	0	0	0
152	1	409	435	-1	374	341	22.3	31	ABplapaaaaa	216	749	0	0		0	0	0	0	0
153	1	206	122	-1	459	301	10.8	28	ABaraapapaa	106	0	0	0		0	0	0	0	0
154	1	101	450	-1	591	372	6.8	28	ABalpaapppa	253	-565	0	0		0	0	0	0	0
155	1	192	214	-1	574	427	18.4	26	ABalapaappp	50	0	0	0		0	0	0	0	0
156	1	205	162	-1	616	370	12.7	25	ABalaaapalr	249	246	0	0		0	0	0	0	0
157	1	86	231	-1	584	340	12.4	27	MSaaaaaar	121	0	0	0		0	0	0	0	0
158	1	339	291	-1	439	223	10.0	27	ABaraappppa	117	0	0	0		0	0	0	0	0
159	1	137	269	-1	459	116	10.2	25	ABprpaaaapa	447	0	0	0		0	0	0	0	0
160	1	76	187	-1	419	458	13.1	27	ABplpaaappp	243	282	0	0		0	0	0	0	0
161	1	310	265	-1	468	314	6.0	26	ABalpappaap	259	157	0	0		0	0	0	0	0
162	1	125	35	-1	640	294	10.0	26	ABalaaapprl	261	-379	0	0		0	0	0	0	0
163	1	24	150	-1	498	129	14.8	27	ABprpaapppp	15	0	0	0		0	0	0	0	0
164	1	215	241	-1	473	412	14.4	26	ABplpaapaap	207	-31	0	0		0	0	0	0	0
165	1	184	381	-1	520	381	9.5	26	MSapaaaa	31	0	0	0		0	0	0	0	0
166	1	405	224	-1	87	266	13.6	31	Caappv	294	404	0	0		0	0	0	0	0
167	1	331	116	-1	301	142	8.3	25	ABprpppppaa	173	0	0	0		0	0	0	0	0
168	1	453	300	-1	423	303	12.5	29	ABaraapapap	123	0	0	0		0	0	0	0	0
169	1	188	378	-1	394	430	11.7	26	ABplpapaapp	125	0	0	0		0	0	0	0	0
170	1	17	75	-1	583	376	15.0	28	ABalapaaaaa	349	0	0	0		0	0	0	0	0
171	1	417	437	-1	253	314	23.8	32	ABarppapap	324	-317	0	0		0	0	0	0	0
172	1	467	417	-1	237	156	5.2	26	ABprppppppa	203	0	0	0		0	0	0	0	0
173	1	9	71	-1	575	306	22.8	29	ABalapppapp	229	-231	0	0		0	0	0	0	0
174	1	399	298	-1	384	347	5.4	28	ABalpappapp	204	-35	0	0		0	0	0	0	0
175	1	447	61	-1	311	357	16.4	29	Dapaa	143	0	0	0		0	0	0	0	0
176	1	30	364	-1	407	406	14.8	26	ABplppaaaaa	75	0	0	0		0	0	0	0	0
177	1	34	20	-1	596	297	6.4	26	ABaraaappaa	80	0	0	0		0	0	0	0	0
178	1	360	228	-1	486	448	9.9	25	ABalppaappa	219	992	0	0		0	0	0	0	0
179	1	306	329	-1	510	259	11.3	28	ABaraaapapp	254	-528	0	0		0	0	0	0	0
180	1	282	517	-1	311	220	22.4	32	Cpaaaa	200	164	0	0		0	0	0	0	0
181	1	235	79	-1	268	129	14.9	32	Cppapa	312	964	0	0		0	0	0	0	0
182	1	448	305	-1	412	142	8.6	24	ABprpapapap	92	0	0	0		0	0	0	0	0
183	1	131	416	-1	566	438	12.8	28	ABalpppaaaa	279	-279	0	0		0	0	0	0	0
184	1	59	86	-1	581	210	8.8	26	ABarappppap	234	0	0	0		0	0	0	0	0
185	1	438	386	-1	390	307	13.6	26	MSaaapapp	197	-414	0	0		0	0	0	0	0
186	1	387	15	-1	457	293	7.4	24	ABalpaaappp	72	0	0	0		0	0	0	0	0
187	1	348	406	-1	378	302	10.2	28	MSaapaapa	125	0	0	0		0	0	0	0	0
188	1	236	411	-1	441	136	12.3	23	ABprppaapaa	239	-196	0	0		0	0	0	0	0
189	1	451	117	-1	579	254	18.6	30	ABalappppa	588	0	0	0		0	0	0	0	0
190	1	218	141	-1	185	297	8.4	30	Capapp	9	0	0	0		0	0	0	0	0
191	1	202	460	-1	420	191	16.1	30	Dpaa	303	363	0	0		0	0	0	0	0
192	1	171	293	-1	471	354	18.2	28	MSapappa	217	1534	0	0		0	0	0	0	0
193	1	428	414	-1	210	167	22.5	33	Cpaapa	334	91	0	0		0	0	0	0	0
194	1	213	169	-1	402	118	7.5	26	ABprpapappa	225	-1128	0	0		0	0	0	0	0
195	1	416	128	-1	513	226	4.2	23	ABarapaaapp	17	0	0	0		0	0	0	0	0
196	1	431	44	-1	615	323	9.9	25	ABalaaaarrp	232	267	0	0		0	0	0	0	0
197	1	197	512	-1	487	170	11.7	24	ABprppaaaaa	225	895	0	0		0	0	0	0	0
198	1	144	280	-1	540	445	17.9	26	ABalpppaapd	239	634	0	0		0	0	0	0	0
199	1	248	468	-1	547	310	10.7	24	ABaraapaaap	-19	0	0	0		0	0	0	0	0
200	1	461	154	-1	330	291	4.4	25	MSaapappp	98	0	0	0		0	0	0	0	0
201	1	414	463	-1	105	318	14.8	29	ABplappapp	285	414	0	0		0	0	0	0	0
202	1	385	486	-1	515	158	6.0	23	ABarappapaa	238	-37	0	0		0	0	0	0	0
203	1	66	183	-1	413	381	4.5	25	ABplpappaa	215	-71	0	0		0	0	0	0	0
204	1	311	181	-1	384	91	10.5	26	ABprppapaaa	218	158	0	0		0	0	0	0	0
205	1	270	276	-1	518	326	19.3	27	MSaaaapaa	279	121	0	0		0	0	0	0	0
206	1	462	282	-1	352	92	7.4	25	ABprppappap	222	378	0	0		0	0	0	0	0
207	1	394	301	-1	612	270	23.4	29	ABpraapaaap	261	167	0	0		0	0	0	0	0
208	1	135	457	-1	536	400	5.3	30	ABalpaapppp	247	11	0	0		0	0	0	0	0
209	1	26	167	-1	493	246	5.5	27	ABarapapaap	262	-396	0	0		0	0	0	0	0
210	1	198	30	-1	494	389	5.2	24	ABalpapaapa	229	191	0	0		0	0	0	0	0
211	1	32	81	-1	323	324	4.7	25	MSaappap	250	904	0	0		0	0	0	0	0
212	1	255	57	-1	425	421	6.2	26	ABalppapapp	262	393	0	0		0	0	0	0	0
213	1	400	53	-1	628	234	7.0	25	ABalaapaapp	225	389	0	0		0	0	0	0	0
214	1	103	283	-1	540	268	9.3	27	ABaraaapapa	94	0	0	0		0	0	0	0	0
215	1	167	320	-1	589	251	11.1	25	ABalaapppaa	180	10	0	0		0	0	0	0	0
216	1	195	139	-1	320	318	18.5	32	Daap	296	132	0	0		0	0	0	0	0
217	1	401	332	-1	613	294	19.3	36	ABalapppaap	365	80	0	0		0	0	0	0	0
218	1	316	10	-1	467	183	15.3	29	MSppppaa	438	0	0	0		0	0	0	0	0
219	1	146	91	-1	575	166	11.9	24	ABpraaaapav	198	109	0	0		0	0	0	0	0
220	1	252	390	-1	313	97	22.6	36	ABarppppa	368	485	0	0		0	0	0	0	0
221	1	1	394	-1	518	234	18.2	28	MSppappa	233	313	0	0		0	0	0	0	0
222	1	402	433	-1	316	144	19.0	30	Dppap	255	-35	0	0		0	0	0	0	0
223	1	396	202	-1	568	318	5.5	23	ABaraaapaaa	201	923	0	0		0	0	0	0	0
224	1	217	201	-1	368	103	22.4	33	ABarpppaap	333	887	0	0		0	0	0	0	0
225	1	441	371	-1	602	278	14.6	26	ABalappapa	35	0	0	0		0	0	0	0	0
226	1	289	13	-1	236	114	20.3	30	ABprappapa	298	-297	0	0		0	0	0	0	0
227	1	49	285	-1	578	231	6.1	24	ABaraaapppp	234	-5	0	0		0	0	0	0	0
228	1	300	245	-1	427	120	17.3	27	ABprapaapa	212	428	0	0		0	0	0	0	0
229	1	290	124	281	475	452	13.3	27	ABplpaaapa	-161	0	0	0		0	0	0	0	0
230	1	435	425	-1	340	397	18.0	27	ABplapaapa	153	0	0	0		0	0	0	0	0
231	1	317	396	-1	255	323	7.6	33	ABplpppppa	231	0	0	0		0	0	0	0	0
232	1	272	303	-1	170	120	6.3	29	ABprappppp	289	-470	0	0		0	0	0	0	0
233	1	216	156	-1	583	347	4.3	25	ABalpaappaa	237	522	0	0		0	0	0	0	0
234	1	470	384	-1	512	180	20.3	32	ABpraaapppp	329	133	0	0		0	0	0	0	0
235	1	254	237	-1	474	288	16.1	27	MSpaaaapp	70	0	0	0		0	0	0	0	0
236	1	109	277	-1	629	224	15.3	27	ABalaappppp	201	0	0	0		0	0	0	0	0
237	1	108	385	-1	517	263	6.6	24	ABarapaapaa	244	294	0	0		0	0	0	0	0
238	1	390	308	-1	493	428	20.8	27	ABplaapapa	157	0	0	0		0	0	0	0	0
239	1	129	234	-1	597	263	6.5	25	ABaraaapppa	209	0	0	0		0	0	0	0	0
240	1	388	8	-1	481	316	10.3	30	ABalpaapapp	251	732	0	0		0	0	0	0	0
241	1	291	98	-1	518	452	11.3	28	ABalpppaaap	227	-885	0	0		0	0	0	0	0
242	1	397	462	-1	474	194	19.7	23	ABprpaapaap	238	-38	0	0		0	0	0	0	0
243	1	378	357	-1	443	313	18.6	25	MSaaaappa	317	0	0	0		0	0	0	0	0
244	1	132	497	-1	445	382	5.5	25	ABalpappapa	241	1065	0	0		0	0	0	0	0
245	1	127	290	403	508	273	18.5	31	MSpaaaaa	272	-625	0	0		0	0	0	0	0
246	1	149	240	-1	396	121	20.1	27	ABprapaaapp	277	117	0	0		0	0	0	0	0
247	1	361	105	-1	443	279	4.2	26	ABalpappppa	260	-49	0	0		0	0	0	0	0
248	1	233	418	-1	498	391	20.0	26	ABplaapappa	185	0	0	0		0	0	0	0	0
249	1	15	184	-1	408	319	4.8	28	ABalpappppp	275	-146	0	0		0	0	0	0	0
250	1	223	232	-1	228	222	21.5	33	Caaaa	314	431	0	0		0	0	0	0	0
251	1	193	296	-1	117	297	6.3	28	Cppppp	241	-551	0	0		0	0	0	0	0
252	1	113	256	-1	566	442	15.8	26	ABalpppaapv	223	1600	0	0		0	0	0	0	0
253	1	199	49	-1	602	417	16.5	27	ABalapaappa	233	-466	0	0		0	0	0	0	0
254	1	55	221	-1	614	310	14.7	28	ABalapppaaa	348	0	0	0		0	0	0	0	0
255	1	445	356	-1	527	424	6.2	25	ABalppapaaa	125	0	0	0		0	0	0	0	0
256	1	51	271	-1	134	354	15.6	28	ABplappapa	265	229	0	0		0	0	0	0	0
257	1	83	339	-1	215	93	12.5	29	ABprapppaa	245	253	0	0		0	0	0	0	0
258	1	456	69	-1	301	360	5.5	26	ABplpapppap	84	0	0	0		0	0	0	0	0
259	1	153	188	-1	524	147	13.8	24	ABpraaapapp	485	0	0	0		0	0	0	0	0
260	1	335	404	-1	283	344	4.5	28	ABplpappppa	208	387	0	0		0	0	0	0	0
261	1	187	151	-1	481	132	7.4	26	ABarappapap	169	0	0	0		0	0	0	0	0
262	1	64	170	-1	282	388	6.8	24	ABplppaappp	203	-110	0	0		0	0	0	0	0
263	1	301	480	-1	556	225	24.3	29	ABarpapaapp	288	-8	0	0		0	0	0	0	0
264	1	434	349	454	515	316	24.1	31	ABarpaaapa	288	498	0	0		0	0	0	0	0
265	1	314	112	-1	565	341	24.0	26	ABplaaaaapaa	237	316	0	0		0	0	0	0	0
266	1	29	118	-1	429	202	5.8	28	ABarapapppp	269	-81	0	0		0	0	0	0	0
267	1	128	109	-1	449	257	7.6	24	ABarapaappp	-179	0	0	0		0	0	0	0	0
268	1	294	59	-1	406	84	16.6	31	ABpraapppp	302	1198	0	0		0	0	0	0	0
269	1	410	494	-1	422	370	19.5	27	ABalppppppa	220	-763	0	0		0	0	0	0	0
270	1	349	28	-1	322	405	11.3	27	ABplppappaa	202	100	0	0		0	0	0	0	0
271	1	354	45	-1	420	167	22.4	29	ABarpppaaa	264	443	0	0		0	0	0	0	0
272	1	186	155	-1	409	249	15.7	29	MSpaaappp	268	891	0	0		0	0	0	0	0
273	1	466	487	-1	489	251	13.8	27	ABaraappapp	118	0	0	0		0	0	0	0	0
274	1	249	459	-1	478	305	18.9	26	MSaaaapap	223	394	0	0		0	0	0	0	0
275	1	140	445	-1	523	364	5.0	22	ABalpaaaapa	205	-147	0	0		0	0	0	0	0
276	1	262	26	-1	562	410	6.9	24	ABalaaaalpp	200	-95	0	0		0	0	0	0	0
277	1	73	178	-1	566	279	12.0	27	ABaraappaaa	74	0	0	0		0	0	0	0	0
278	1	111	382	-1	540	192	17.3	32	ABpraaappa	251	-223	0	0		0	0	0	0	0
279	1	513	482	-1	388	386	6.4	31	Nuc148_5_371_357p	308	1160	0	0		0	0	0	0	0
280	1	341	189	-1	158	294	14.1	31	Cappap	313	550	0	0		0	0	0	0	0
281	1	35	14	-1	423	332	10.5	26	ABaraapappa	16	0	0	0		0	0	0	0	0
282	1	239	380	-1	330	432	9.8	27	ABplpaaaapp	217	1570	0	0		0	0	0	0	0
283	1	507	352	-1	559	382	24.2	26	ABplaaaaaaa	77	0	0	0		0	0	0	0	0
284	1	79	56	-1	357	86	11.3	25	ABprppapaap	271	0	0	0		0	0	0	0	0
285	1	151	511	-1	476	367	4.2	24	ABalpapaaap	220	589	0	0		0	0	0	0	0
286	1	458	319	-1	132	263	12.4	30	Capppa	308	-1711	0	0		0	0	0	0	0
287	1	323	392	-1	452	362	12.2	27	MSapapaa	274	520	0	0		0	0	0	0	0
288	1	433	43	-1	199	111	16.3	31	ABprapappp	309	-221	0	0		0	0	0	0	0
289	1	440	93	-1	416	371	12.0	24	MSapapap	243	113	0	0		0	0	0	0	0
290	1	168	336	-1	316	362	12.4	31	MSaapppa	312	585	0	0		0	0	0	0	0
291	1	89	379	-1	260	337	15.4	32	Capaaa	216	0	0	0		0	0	0	0	0
292	1	295	108	-1	233	364	6.3	24	ABplppppaap	205	-99	0	0		0	0	0	0	0
293	1	119	503	-1	570	208	17.0	26	ABpraapapap	126	0	0	0		0	0	0	0	0
294	1	133	24	-1	413	444	17.5	28	ABplaappaa	61	0	0	0		0	0	0	0	0
295	1	22	213	-1	353	217	16.4	27	Nuc152_16_399_208	240	-429	0	0		0	0	0	0	0
296	0	223	-1	-1	224	214	25.0	33		332	-431	0	0		0	0	0	0	0
297	1	334	362	-1	259	370	5.7	22	ABplppppaaa	220	-199	0	0		0	0	0	0	0
298	1	275	144	-1	451	335	4.1	25	ABalpapappa	236	511	0	0		0	0	0	0	0
299	1	422	135	-1	567	332	9.1	24	ABalpaapaaa	-33	0	0	0		0	0	0	0	0
300	1	476	62	-1	489	428	17.9	22	ABalpppappa	172	-150	0	0		0	0	0	0	0
301	1	319	72	-1	409	92	11.6	25	ABarappappp	-188	0	0	0		0	0	0	0	0
302	1	180	164	-1	447	214	18.9	27	MSppppap	236	-50	0	0		0	0	0	0	0
303	1	97	292	-1	344	321	23.7	33	ABarppaaap	335	-11	0	0		0	0	0	0	0
304	1	514	363	-1	514	388	18.2	23	ABalppppapa	198	-288	0	0		0	0	0	0	0
305	1	327	452	-1	480	292	4.4	23	ABalpaaappa	212	226	0	0		0	0	0	0	0
306	1	196	367	-1	606	237	8.9	26	ABarappppaa	262	-781	0	0		0	0	0	0	0
307	1	439	146	-1	496	431	6.7	25	ABalppapaap	258	294	0	0		0	0	0	0	0
308	1	234	274	-1	541	406	9.4	25	ABalppappaa	105	0	0	0		0	0	0	0	0
309	1	324	101	-1	126	192	17.4	34	Cpapaa	323	646	0	0		0	0	0	0	0
310	1	224	273	-1	413	274	17.7	25	MSpaaapap	219	-180	0	0		0	0	0	0	0
311	1	382	251	-1	354	424	18.8	32	ABplaappapp	100	0	0	0		0	0	0	0	0
312	1	342	194	-1	488	210	23.5	30	ABarpapapp	308	262	0	0		0	0	0	0	0
313	1	257	330	-1	263	273	19.6	31	Dappa	311	476	0	0		0	0	0	0	0
314	1	80	88	-1	146	229	9.0	32	Eplpp	325	-174	0	0		0	0	0	0	0
315	1	286	198	-1	561	379	4.4	26	ABalpaappap	199	1256	0	0		0	0	0	0	0
316	1	53	113	-1	637	267	15.9	26	Nuc121_20_611_255a	111	0	0	0		0	0	0	0	0
317	1	43	65	-1	454	226	8.4	24	ABarapappap	158	0	0	0		0	0	0	0	0
318	1	209	489	-1	141	169	8.0	35	Eprpp	359	770	0	0		0	0	0	0	0
319	1	432	475	-1	624	253	18.7	25	Nuc121_20_611_255p	215	-1114	0	0		0	0	0	0	0
320	1	69	498	-1	549	264	5.3	24	ABarapaaaaa	-71	0	0	0		0	0	0	0	0
321	1	320	18	-1	264	198	24.5	34	Cpaaap	343	-101	0	0		0	0	0	0	0
322	1	74	447	-1	257	389	16.2	30	ABplappaaa	293	1394	0	0		0	0	0	0	0
323	1	207	90	-1	612	330	7.2	23	ABalaaaarlp	39	0	0	0		0	0	0	0	0
324	1	143	89	-1	327	373	5.1	27	ABplpapppaa	264	1331	0	0		0	0	0	0	0
325	1	259	222	-1	256	100	6.4	25	ABprppppap	220	-153	0	0		0	0	0	0	0
326	1	251	272	-1	496	167	24.1	30	ABarpapppap	277	1475	0	0		0	0	0	0	0
327	1	370	248	-1	352	326	4.8	25	MSaappaa	-161	0	0	0		0	0	0	0	0
328	1	411	174	-1	321	184	20.1	34	Dpppa	330	-464	0	0		0	0	0	0	0
329	1	91	212	-1	616	201	8.3	25	ABalaappapp	211	-144	0	0		0	0	0	0	0
330	1	516	304	-1	505	411	23.1	26	ABplaapaapp	243	-214	0	0		0	0	0	0	0
331	1	258	419	-1	392	404	10.0	25	ABplpapaaap	126	0	0	0		0	0	0	0	0
332	1	65	215	-1	629	335	12.5	29	ABalaaapar	-37	0	0	0		0	0	0	0	0
333	1	437	474	-1	179	97	8.9	26	ABprappppa	260	-384	0	0		0	0	0	0	0
334	1	471	67	-1	652	245	10.3	26	ABalaappapa	251	-510	0	0		0	0	0	0	0
335	1	114	172	-1	550	211	10.2	27	ABprpaaaaaaa	243	726	0	0		0	0	0	0	0
336	1	43	41	-1	489	228	8.5	25	ABarapappaa	473	0	0	0		0	0	0	0	0
337	1	134	114	-1	420	267	7.6	26	ABaraappppp	66	0	0	0		0	0	0	0	0
338	1	264	120	-1	445	272	16.3	24	MSpaaappa	296	0	0	0		0	0	0	0	0
339	1	243	370	-1	277	65	17.6	30	ABprapapaa	272	1027	0	0		0	0	0	0	0
340	1	12	230	-1	301	67	14.7	28	ABprappaap	14	0	0	0		0	0	0	0	0
341	1	182	324	-1	249	253	9.5	33	Ealpp	337	460	0	0		0	0	0	0	0
342	1	403	288	-1	521	204	6.0	24	ABarappaaap	154	0	0	0		0	0	0	0	0
343	1	285	175	-1	214	395	8.7	24	ABplpppaaap	59	0	0	0		0	0	0	0	0
344	1	231	225	-1	308	388	7.2	25	ABplpapappp	197	-657	0	0		0	0	0	0	0
345	1	14	29	-1	156	360	7.3	24	ABplpppaapp	192	794	0	0		0	0	0	0	0
346	1	426	348	-1	522	446	9.3	25	ABalppaaapp	227	52	0	0		0	0	0	0	0
347	1	240	451	-1	607	234	4.8	24	ABarapppaaa	59	0	0	0		0	0	0	0	0
348	1	493	142	-1	374	132	16.7	27	Dppaa	275	1017	0	0		0	0	0	0	0
349	1	521	525	-1	415	444	15.4	30	ABplpaapppp	43	0	0	0		0	0	0	0	0
350	1	358	365	-1	426	283	22.8	32	ABarpaapppa	283	1432	0	0		0	0	0	0	0
351	1	474	191	-1	455	165	23.6	31	ABarpapppp	352	0	0	0		0	0	0	0	0
352	1	100	166	-1	481	416	11.4	27	ABplpaaaaap	-144	0	0	0		0	0	0	0	0
353	1	78	107	-1	408	332	19.3	27	MSapppap	269	575	0	0		0	0	0	0	0
354	1	389	260	-1	575	267	3.9	24	ABaraaappap	314	0	0	0		0	0	0	0	0
355	1	261	429	-1	625	366	9.6	25	ABalaaaarla	201	120	0	0		0	0	0	0	0
356	1	386	229	-1	497	396	12.2	24	ABplpaapaaa	216	1043	0	0		0	0	0	0	0
357	1	509	294	-1	508	156	10.2	26	ABprpapaapa	210	741	0	0		0	0	0	0	0
358	1	165	359	-1	185	132	21.6	34	Cpaapp	338	278	0	0		0	0	0	0	0
359	1	480	279	-1	273	352	11.4	30	MSaapppp	248	0	0	0		0	0	0	0	0
360	1	419	247	-1	147	167	20.4	38	Cpapap	308	0	0	0		0	0	0	0	0
361	1	194	115	-1	196	360	22.3	31	ABplapapapa	282	99	0	0		0	0	0	0	0
362	1	211	341	-1	431	306	7.4	26	ABalpapppap	192	108	0	0		0	0	0	0	0
363	1	337	442	-1	424	396	17.4	29	ABplpaappaa	297	-273	0	0		0	0	0	0	0
364	1	181	420	-1	435	162	19.4	26	ABprapaaapa	250	539	0	0		0	0	0	0	0
365	1	412	73	-1	326	137	14.9	29	Cppaaa	290	432	0	0		0	0	0	0	0
366	1	420	259	-1	264	82	22.3	31	ABarpppppa	300	433	0	0		0	0	0	0	0
367	1	42	477	-1	631	249	13.1	27	ABalaappppa	273	56	0	0		0	0	0	0	0
368	1	315	80	-1	201	78	8.9	23	ABprpppaapp	194	-893	0	0		0	0	0	0	0
369	1	237	99	-1	568	288	5.3	23	ABaraaaaapa	213	631	0	0		0	0	0	0	0
370	1	102	309	-1	480	342	23.9	31	ABplaaaapap	247	396	0	0		0	0	0	0	0
371	1	478	244	-1	589	206	21.6	31	ABpraapaapp	142	0	0	0		0	0	0	0	0
372	1	379	87	-1	219	304	18.1	32	Cappaa	317	-14	0	0		0	0	0	0	0
373	1	122	32	-1	155	344	11.6	27	ABplapppaa	-33	0	0	0		0	0	0	0	0
374	1	121	407	-1	353	243	24.4	34	ABarppaapap	295	0	0	0		0	0	0	0	0
375	1	253	253	-1	519	130	11.1	26	ABprpaaappa	40	0	0	0		0	0	0	0	0
376	1	161	121	-1	394	326	8.5	25	MSaapaaaa	-51	0	0	0		0	0	0	0	0
377	1	52	64	-1	533	281	23.0	30	ABarpaapaap	306	281	0	0		0	0	0	0	0
378	1	322	490	-1	374	177	19.3	31	Dpap	311	407	0	0		0	0	0	0	0
379	1	238	176	-1	245	397	10.2	28	ABplppappp	269	822	0	0		0	0	0	0	0
380	1	8	11	-1	539	153	8.8	25	ABprpaaaaap	209	150	0	0		0	0	0	0	0
381	1	333	217	-1	487	124	18.7	31	ABpraappap	114	0	0	0		0	0	0	0	0
382	1	219	182	-1	366	405	11.3	26	ABplppaapaa	198	-121	0	0		0	0	0	0	0
383	1	281	307	-1	459	277	19.8	27	MSpaaapaa	279	0	0	0		0	0	0	0	0
384	1	118	327	-1	590	402	20.1	27	ABalapapppa	35	0	0	0		0	0	0	0	0
385	1	279	258	-1	305	416	7.7	24	ABplppaappa	300	0	0	0		0	0	0	0	0
386	1	178	369	-1	329	430	13.5	27	ABplppapaaa	27	0	0	0		0	0	0	0	0
387	1	352	27	-1	520	360	24.2	27	ABplaaaaaap	201	106	0	0		0	0	0	0	0
388	1	75	36	-1	351	397	7.6	26	ABplpapapap	157	0	0	0		0	0	0	0	0
389	1	330	200	-1	547	286	13.1	25	ABaraappaap	123	0	0	0		0	0	0	0	0
390	1	511	500	-1	420	402	19.9	29	ABalppppppp	290	118	0	0		0	0	0	0	0
391	1	424	94	-1	493	418	8.8	26	ABalppappap	241	542	0	0		0	0	0	0	0
392	1	157	238	-1	416	196	11.9	27	MSpppaaa	267	-968	0	0		0	0	0	0	0
393	1	274	180	-1	159	110	15.1	29	ABprappapp	270	796	0	0		0	0	0	0	0
394	1	460	299	374	573	391	10.8	28	ABalaaapall	67	0	0	0		0	0	0	0	0
395	1	201	443	-1	327	361	20.7	27	ABplapaaapp	226	-750	0	0		0	0	0	0	0
396	1	62	289	-1	207	152	3.6	25	ABprppppppp	235	13	0	0		0	0	0	0	0
397	1	479	31	-1	163	375	10.5	29	ABplappppa	307	0	0	0		0	0	0	0	0
398	1	99	4	-1	581	207	11.5	29	ABpraaaaaa	431	0	0	0		0	0	0	0	0
399	1	345	207	-1	463	228	4.3	25	ABarapapppa	98	0	0	0		0	0	0	0	0
400	1	449	51	-1	307	417	19.7	33	ABplaapppp	215	0	0	0		0	0	0	0	0
401	1	287	9	-1	514	239	9.2	23	ABarapaapap	151	0	0	0		0	0	0	0	0
402	1	343	263	-1	487	205	4.6	25	ABarapapapa	222	1214	0	0		0	0	0	0	0
403	1	346	322	-1	529	282	4.8	24	ABaraaaaapp	405	0	0	0		0	0	0	0	0
404	1	175	1	-1	539	408	23.9	27	ABplaapaaap	256	-153	0	0		0	0	0	0	0
405	1	146	157	-1	542	144	12.1	24	ABpraaaapad	188	443	0	0		0	0	0	0	0
406	1	505	504	-1	514	374	22.0	28	ABarpaaaaal	242	-398	0	0		0	0	0	0	0
407	1	256	312	-1	311	130	6.0	26	ABprpappppa	253	-252	0	0		0	0	0	0	0
408	1	77	83	-1	465	149	12.8	23	ABprppaaaap	234	437	0	0		0	0	0	0	0
409	1	302	488	-1	198	87	18.7	30	ABarpppppp	286	1086	0	0		0	0	0	0	0
410	1	284	205	-1	571	370	20.0	27	ABalapapapp	224	-20	0	0		0	0	0	0	0
411	1	232	218	-1	468	366	6.9	23	ABalpapapaa	234	126	0	0		0	0	0	0	0
412	1	241	453	-1	550	205	13.7	28	ABpraaapaa	285	1643	0	0		0	0	0	0	0
413	1	292	373	-1	476	383	14.5	26	ABalpppppaa	234	-111	0	0		0	0	0	0	0
414	1	230	136	-1	405	122	11.6	23	ABprppaapap	-26	0	0	0		0	0	0	0	0
415	1	126	513	-1	375	180	23.4	31	ABarpppapaa	306	35	0	0		0	0	0	0	0
416	1	115	267	-1	470	245	11.5	28	ABaraapppaa	139	0	0	0		0	0	0	0	0
417	1	242	220	-1	541	127	14.4	24	ABprpaapap	-41	0	0	0		0	0	0	0	0
418	1	375	401	-1	365	285	5.4	25	MSaapappa	193	0	0	0		0	0	0	0	0
419	1	406	84	-1	558	201	20.5	29	ABpraapappp	282	281	0	0		0	0	0	0	0
420	1	336	145	-1	327	153	23.6	33	ABarpppapp	313	32	0	0		0	0	0	0	0
421	1	488	129	-1	308	274	8.5	28	Ealpa	273	-819	0	0		0	0	0	0	0
422	1	172	284	-1	545	181	9.4	26	ABarapppppa	59	0	0	0		0	0	0	0	0
423	1	92	100	-1	150	326	4.2	23	ABplppppppa	235	718	0	0		0	0	0	0	0
424	1	430	149	-1	287	345	8.4	26	MSappaap	235	-508	0	0		0	0	0	0	0
425	1	147	313	-1	265	150	7.9	25	ABprpppppap	227	163	0	0		0	0	0	0	0
426	1	276	239	-1	611	217	12.5	25	ABalaapppap	189	-753	0	0		0	0	0	0	0
427	1	104	74	-1	479	208	12.2	23	MSppapap	216	-144	0	0		0	0	0	0	0
428	1	94	76	-1	600	394	8.2	25	ABalaaaalpa	182	0	0	0		0	0	0	0	0
429	1	395	306	-1	216	132	5.0	25	ABprpppapap	250	206	0	0		0	0	0	0	0
430	1	37	510	-1	495	150	12.6	25	ABprpaaappp	208	-77	0	0		0	0	0	0	0
431	1	404	449	-1	108	268	16.3	31	Caappd	305	-537	0	0		0	0	0	0	0
432	1	522	483	-1	439	441	11.8	27	ABplpaaappa	200	-371	0	0		0	0	0	0	0
433	1	16	226	-1	495	392	25.1	29	ABplaaaaapp	268	33	0	0		0	0	0	0	0
434	1	152	470	-1	240	342	4.3	26	ABplpappppp	255	103	0	0		0	0	0	0	0
435	1	60	346	-1	548	146	16.9	24	ABpraappaaa	221	-17	0	0		0	0	0	0	0
436	1	312	520	-1	312	272	19.3	31	MSappppp	313	-102	0	0		0	0	0	0	0
437	1	120	388	-1	413	431	8.5	26	ABalppapppp	65	0	0	0		0	0	0	0	0
438	1	36	333	-1	457	148	9.9	24	ABprpapaapp	363	0	0	0		0	0	0	0	0
439	1	41	383	-1	242	204	10.2	33	Earppp	330	341	0	0		0	0	0	0	0
440	1	210	448	-1	433	353	5.2	24	ABalpapapap	226	-1003	0	0		0	0	0	0	0
441	1	473	331	-1	412	228	19.5	28	MSpppppa	243	1	0	0		0	0	0	0	0
442	1	418	249	-1	574	195	5.4	25	ABarapppapa	75	0	0	0		0	0	0	0	0
443	1	263	22	-1	544	168	5.9	24	ABarapppapp	247	146	0	0		0	0	0	0	0
444	1	156	436	-1	460	448	17.4	29	ABplpaapapa	472	0	0	0		0	0	0	0	0
445	1	200	78	-1	226	242	14.9	33	Eplaa	329	1060	0	0		0	0	0	0	0
446	1	38	70	-1	397	160	6.3	27	ABprpapppap	237	42	0	0		0	0	0	0	0
447	1	221	159	-1	558	171	19.2	28	ABpraaapppa	247	-281	0	0		0	0	0	0	0
448	1	203	422	-1	183	213	6.9	32	Eplpa	319	-446	0	0		0	0	0	0	0
449	1	309	130	-1	210	315	22.9	31	ABarppappa	307	13	0	0		0	0	0	0	0
450	1	504	456	-1	541	402	18.8	27	ABalapappa	271	1231	0	0		0	0	0	0	0
451	1	105	211	-1	463	417	20.4	26	ABalpppappp	111	0	0	0		0	0	0	0	0
452	1	355	138	-1	211	337	4.6	25	ABplppppapp	74	0	0	0		0	0	0	0	0
453	1	503	82	-1	484	457	16.5	27	ABplpaapapp	250	-361	0	0		0	0	0	0	0
454	1	481	366	-1	533	371	13.6	26	MSapaaap	182	-1549	0	0		0	0	0	0	0
455	1	40	243	-1	431	424	23.0	34	ABplaaapap	333	-12	0	0		0	0	0	0	0
456	1	145	428	-1	533	451	14.3	27	ABalpppapav	68	0	0	0		0	0	0	0	0
457	1	425	223	-1	274	404	18.8	30	ABplapaapp	253	140	0	0		0	0	0	0	0
458	1	148	193	-1	156	323	9.3	29	ABplapppap	285	502	0	0		0	0	0	0	0
459	1	71	393	-1	493	325	4.6	24	ABalpaaapap	232	355	0	0		0	0	0	0	0
460	1	498	-1	-1	487	329	8.4	21	ABalpappaaa	191	0	0	0		0	0	0	0	0
461	1	377	431	-1	504	354	7.6	26	ABalpaaapaa	232	644	0	0		0	0	0	0	0
462	1	25	389	-1	301	279	23.0	36	ABarppaapp	143	0	0	0		0	0	0	0	0
463	1	508	173	-1	101	277	10.6	32	Cpappv	312	-19	0	0		0	0	0	0	0
464	1	475	50	-1	526	199	3.7	27	ABarappaapa	217	-140	0	0		0	0	0	0	0
465	1	365	295	-1	565	382	17.6	26	ABalapaapa	250	-217	0	0		0	0	0	0	0
466	1	138	471	-1	293	427	11.8	25	ABplppapaap	253	-336	0	0		0	0	0	0	0
467	1	169	408	-1	180	319	4.9	25	ABplpppapap	220	322	0	0		0	0	0	0	0
468	1	517	521	-1	249	204	12.7	28	Earppa	275	-530	0	0		0	0	0	0	0
469	1	487	63	-1	483	172	7.9	27	ABprpapaaaa	268	1644	0	0		0	0	0	0	0
470	1	227	242	-1	218	391	19.5	31	ABplapappa	291	421	0	0		0	0	0	0	0
471	1	110	413	-1	373	117	6.9	24	ABprppaappa	237	530	0	0		0	0	0	0	0
472	1	176	361	-1	266	134	6.1	24	ABprpappppp	216	-887	0	0		0	0	0	0	0
473	1	501	472	-1	421	194	21.5	26	ABprapaaaaa	212	671	0	0		0	0	0	0	0
474	1	10	461	-1	265	328	19.4	32	Dapap	322	-1105	0	0		0	0	0	0	0
475	1	67	424	-1	383	150	4.3	27	ABprpappapp	229	-242	0	0		0	0	0	0	0
476	1	383	261	-1	381	444	18.5	30	ABplaappapa	189	0	0	0		0	0	0	0	0
477	1	107	311	-1	370	338	16.5	29	Daaa	299	-263	0	0		0	0	0	0	0
478	1	391	501	-1	103	214	14.7	32	Cpappd	326	448	0	0		0	0	0	0	0
479	1	376	314	-1	237	108	5.4	26	ABprpppapaa	256	229	0	0		0	0	0	0	0
480	1	70	400	-1	425	343	7.5	26	ABalpapappp	189	1071	0	0		0	0	0	0	0
481	1	33	316	-1	556	406	20.8	26	ABalapapppp	-126	0	0	0		0	0	0	0	0
482	1	313	255	-1	367	293	19.4	31	MSappppa	279	-209	0	0		0	0	0	0	0
483	1	318	297	-1	371	287	13.9	24	MSaaappp	186	262	0	0		0	0	0	0	0
484	1	23	355	-1	565	243	21.6	28	ABarpapaaap	53	0	0	0		0	0	0	0	0
485	1	463	514	-1	524	272	12.7	24	ABaraappapa	295	0	0	0		0	0	0	0	0
486	1	486	133	-1	490	351	4.2	23	ABalpaaaapp	195	-571	0	0		0	0	0	0	0
487	1	229	340	-1	511	243	20.9	27	MSppappp	68	0	0	0		0	0	0	0	0
488	1	356	17	-1	615	289	8.6	23	ABalaaaarra	203	553	0	0		0	0	0	0	0
489	1	362	376	-1	596	213	6.1	26	ABarapppaap	247	0	0	0		0	0	0	0	0
490	1	442	354	-1	516	249	3.8	23	ABarapaaapa	73	0	0	0		0	0	0	0	0
491	1	212	140	-1	637	214	11.2	26	ABalaapappa	257	-866	0	0		0	0	0	0	0
492	1	267	165	-1	342	291	7.2	29	MSaapapa	260	-166	0	0		0	0	0	0	0
493	1	98	185	-1	325	265	13.5	36	Ealaa	361	394	0	0		0	0	0	0	0
494	1	173	430	-1	327	403	7.8	25	ABplpapappa	189	0	0	0		0	0	0	0	0
495	1	408	499	-1	597	239	16.5	22	ABalappapp	520	0	0	0		0	0	0	0	0
496	1	179	37	-1	588	219	18.4	25	ABpraapappa	38	0	0	0		0	0	0	0	0
497	1	494	479	-1	525	386	5.7	24	ABalpapaaaa	25	0	0	0		0	0	0	0	0
498	1	359	16	-1	618	384	14.9	28	ABalapaaaap	232	0	0	0		0	0	0	0	0
499	1	269	506	-1	550	359	5.3	24	ABalpaaaaaa	-157	0	0	0		0	0	0	0	0
500	1	515	516	-1	377	338	12.8	22	MSappapa	-102	0	0	0		0	0	0	0	0
501	1	189	441	-1	549	239	8.4	26	MSppaaaa	-89	0	0	0		0	0	0	0	0
502	1	328	526	-1	430	174	11.0	22	MSpppappp	-31	0	0	0		0	0	0	0	0
503	1	506	345	-1	516	222	12.5	24	MSppapaa	293	0	0	0		0	0	0	0	0
504	1	219	395	-1	342	411	12.3	26	ABplppaapap	181	0	0	0		0	0	0	0	0
505	1	177	23	-1	169	241	22.5	37	Caaap	160	0	0	0		0	0	0	0	0
506	1	413	465	-1	475	259	24.4	31	ABarpaapap	154	0	0	0		0	0	0	0	0
507	1	497	2	-1	597	371	10.0	24	ABalaaaala	36	0	0	0		0	0	0	0	0
508	1	45	347	-1	132	273	20.1	34	Caapa	89	0	0	0		0	0	0	0	0
509	1	512	527	-1	512	369	14.7	23	MSapaapa	-24	0	0	0		0	0	0	0	0
510	1	214	473	-1	421	453	10.6	32	ABalppaappp	50	0	0	0		0	0	0	0	0
511	1	446	137	-1	482	348	21.3	31	MSapappp	122	0	0	0		0	0	0	0	0
512	1	518	528	-1	354	218	19.5	35	MSpppppp	183	0	0	0		0	0	0	0	0
513	1	328	485	-1	460	187	11.9	22	MSpppappa	316	0	0	0		0	0	0	0	0
514	1	277	523	-1	546	337	21.4	25	ABplaaaaapap	150	0	0	0		0	0	0	0	0
515	1	366	196	-1	629	263	9.9	24	ABalaaapprr	233	0	0	0		0	0	0	0	0
516	1	204	160	-1	463	393	20.9	23	ABplaapappp	295	0	0	0		0	0	0	0	0
517	1	423	518	-1	457	174	18.0	24	ABprpaappap	177	0	0	0		0	0	0	0	0
518	1	373	492	-1	493	409	17.3	25	ABalppppapp	269	0	0	0		0	0	0	0	0
519	1	2	252	-1	371	402	8.2	27	ABplpapapaa	171	0	0	0		0	0	0	0	0
520	1	450	505	-1	586	326	16.2	22	ABarpaaaapa	-176	0	0	0		0	0	0	0	0
521	1	495	337	-1	556	438	8.4	23	Nuc150_13_550_424	-30	0	0	0		0	0	0	0	0
522	1	136	377	-1	352	165	15.8	22	MSpppaap	37	0	0	0		0	0	0	0	0
523	1	384	338	-1	307	328	21.5	28	ABarppapaap	207	0	0	0		0	0	0	0	0
524	1	443	529	-1	413	198	23.5	31	ABprapaaaap	-31	0	0	0		0	0	0	0	0
525	1	519	104	-1	302	337	25.5	33	ABarppapaaa	328	-569	0	0		0	0	0	0	0
