# Supplementary material for: The AP-2 Transcription Factor APTF-2 Is Required for Neuroblast and Epidermal Morphogenesis in Caenorhabditis elegans Embryogenesis
Source: PLoS Genet. 2016 May 13;12(5):e1006048. doi: 10.1371/journal.pgen.1006048 (PMC4866721; doi:10.1371/journal.pgen.1006048)
Supplement: S6 Text — (ZIP) [file pgen.1006048.s034.zip › nuclei/t181-nuclei]

1	1	404	509	-1	545	405	23.8	27	ABplaapaaap	238	164	0	0		0	0	0	0	0
2	1	507	181	-1	595	375	9.6	30	ABalaaaala	263	1148	0	0		0	0	0	0	0
3	1	29	459	-1	228	343	12.3	32	Capaap	75	0	0	0		0	0	0	0	0
4	1	398	23	-1	585	204	11.4	30	ABpraaaaaa	278	-233	0	0		0	0	0	0	0
5	1	97	414	-1	231	89	8.6	24	ABprpppaapa	215	-112	0	0		0	0	0	0	0
6	1	114	114	-1	315	203	4.7	27	MSpappaa	258	437	0	0		0	0	0	0	0
7	1	50	90	-1	553	314	14.8	31	MSaaaaapa	257	0	0	0		0	0	0	0	0
8	1	240	39	-1	479	323	10.7	30	ABalpaapapp	43	0	0	0		0	0	0	0	0
9	1	401	207	-1	515	240	9.3	23	ABarapaapap	195	-385	0	0		0	0	0	0	0
10	1	218	219	-1	467	185	15.4	29	MSppppaa	285	-507	0	0		0	0	0	0	0
11	1	380	395	-1	546	146	8.9	23	ABprpaaaaap	202	559	0	0		0	0	0	0	0
12	1	145	188	-1	203	396	14.3	30	ABplappaap	269	300	0	0		0	0	0	0	0
13	1	226	205	-1	237	115	20.4	29	ABprappapa	292	-289	0	0		0	0	0	0	0
14	1	281	169	-1	425	333	10.6	25	ABaraapappa	299	0	0	0		0	0	0	0	0
15	1	186	445	-1	458	296	7.7	26	ABalpaaappp	89	0	0	0		0	0	0	0	0
16	1	498	451	-1	616	388	14.7	27	ABalapaaaap	254	69	0	0		0	0	0	0	0
17	1	488	346	-1	614	288	8.4	23	ABalaaaarra	200	-83	0	0		0	0	0	0	0
18	1	321	531	-1	272	197	24.4	30	Cpaaap	253	137	0	0		0	0	0	0	0
19	1	116	319	-1	171	354	15.4	30	ABplapappp	299	214	0	0		0	0	0	0	0
20	1	177	245	-1	593	297	6.1	25	ABaraaappaa	240	-205	0	0		0	0	0	0	0
21	1	1	72	-1	245	61	16.7	28	ABprapapap	352	0	0	0		0	0	0	0	0
22	1	443	171	-1	543	167	5.9	25	ABarapppapp	234	1110	0	0		0	0	0	0	0
23	1	505	373	-1	170	249	22.7	37	Caaap	369	1395	0	0		0	0	0	0	0
24	1	294	246	-1	414	443	17.8	27	ABplaappaa	50	0	0	0		0	0	0	0	0
25	1	124	1	-1	219	67	14.1	30	ABprapappa	-8	0	0	0		0	0	0	0	0
26	1	276	356	-1	559	407	6.6	25	ABalaaaalpp	203	225	0	0		0	0	0	0	0
27	1	387	466	-1	519	364	24.0	25	ABplaaaaaap	201	162	0	0		0	0	0	0	0
28	1	270	53	-1	319	405	11.1	25	ABplppappaa	95	0	0	0		0	0	0	0	0
29	1	345	179	-1	154	360	7.1	26	ABplpppaapp	-802	0	0	0		0	0	0	0	0
30	1	210	250	-1	490	387	5.6	24	ABalpapaapa	207	14	0	0		0	0	0	0	0
31	1	397	223	-1	166	375	10.6	28	ABplappppa	-8	0	0	0		0	0	0	0	0
32	1	373	131	-1	154	342	11.5	32	ABplapppaa	-778	0	0	0		0	0	0	0	0
33	1	45	183	-1	421	227	5.9	25	MSpapaaaa	286	0	0	0		0	0	0	0	0
34	1	75	208	-1	510	280	15.4	30	MSpaaaapa	288	277	0	0		0	0	0	0	0
35	1	162	167	-1	640	295	9.8	26	ABalaaapprl	17	0	0	0		0	0	0	0	0
36	1	388	257	-1	347	393	8.4	26	ABplpapapap	207	778	0	0		0	0	0	0	0
37	1	496	105	-1	587	219	18.3	25	ABpraapappa	229	57	0	0		0	0	0	0	0
38	1	119	388	-1	308	174	6.6	31	MSpapppp	345	0	0	0		0	0	0	0	0
39	1	128	273	-1	540	178	23.4	31	ABarpappap	318	144	0	0		0	0	0	0	0
40	1	126	224	-1	414	96	9.4	25	ABarappappa	204	676	0	0		0	0	0	0	0
41	1	336	156	-1	491	227	8.2	25	ABarapappaa	201	-458	0	0		0	0	0	0	0
42	1	23	146	-1	251	206	15.3	33	Epraa	335	819	0	0		0	0	0	0	0
43	1	288	403	-1	198	110	16.5	30	ABprapappp	279	31	0	0		0	0	0	0	0
44	1	196	370	-1	612	320	10.0	23	ABalaaaarrp	202	1189	0	0		0	0	0	0	0
45	1	271	230	-1	425	165	21.8	29	ABarpppaaa	243	-426	0	0		0	0	0	0	0
46	1	39	487	-1	202	379	7.0	25	ABplppppapa	232	-376	0	0		0	0	0	0	0
47	1	53	367	-1	642	292	13.1	30	ABalaaappl	255	-2	0	0		0	0	0	0	0
48	1	60	377	-1	440	260	13.4	27	MSpaapapa	257	67	0	0		0	0	0	0	0
49	1	253	308	-1	600	420	16.0	27	ABalapaappa	120	0	0	0		0	0	0	0	0
50	1	464	85	-1	519	198	3.8	27	ABarappaapa	275	569	0	0		0	0	0	0	0
51	1	400	174	-1	308	417	20.1	33	ABplaapppp	312	1189	0	0		0	0	0	0	0
52	1	62	94	-1	341	165	5.3	26	MSpappap	151	0	0	0		0	0	0	0	0
53	1	213	437	-1	629	238	6.7	26	ABalaapaapp	243	305	0	0		0	0	0	0	0
54	1	108	263	-1	571	344	6.9	25	ABaraaaaaaa	250	162	0	0		0	0	0	0	0
55	1	24	321	-1	445	422	9.3	27	ABalppapppa	262	-565	0	0		0	0	0	0	0
56	1	284	166	-1	359	84	11.3	24	ABprppapaap	306	0	0	0		0	0	0	0	0
57	1	212	329	-1	426	423	6.4	27	ABalppapapp	238	347	0	0		0	0	0	0	0
58	1	8	18	-1	551	406	14.7	32	ABalapaaapp	117	0	0	0		0	0	0	0	0
59	1	268	60	-1	408	85	16.7	30	ABpraapppp	77	0	0	0		0	0	0	0	0
60	1	64	78	-1	372	75	16.1	28	ABprapaapp	275	328	0	0		0	0	0	0	0
61	1	175	422	-1	310	356	16.5	28	Dapaa	286	-163	0	0		0	0	0	0	0
62	1	300	479	-1	489	428	17.4	25	ABalpppappa	157	0	0	0		0	0	0	0	0
63	1	469	58	-1	484	171	8.1	27	ABprpapaaaa	107	0	0	0		0	0	0	0	0
64	1	377	491	-1	534	283	23.1	28	ABarpaapaap	284	230	0	0		0	0	0	0	0
65	1	317	213	-1	458	227	8.7	25	ABarapappap	207	467	0	0		0	0	0	0	0
66	1	59	440	-1	175	268	18.4	31	Dappp	310	-132	0	0		0	0	0	0	0
67	1	334	430	-1	652	249	10.0	26	ABalaappapa	211	0	0	0		0	0	0	0	0
68	1	151	320	-1	381	151	12.4	33	MSpapppa	286	-73	0	0		0	0	0	0	0
69	1	258	426	-1	300	367	6.2	26	ABplpapppap	259	345	0	0		0	0	0	0	0
70	1	446	149	-1	397	162	6.5	26	ABprpapppap	22	0	0	0		0	0	0	0	0
71	1	173	524	-1	562	299	22.6	26	ABalapppapp	218	1012	0	0		0	0	0	0	0
72	1	301	365	-1	409	98	12.1	24	ABarappappp	400	0	0	0		0	0	0	0	0
73	1	365	317	-1	326	138	15.3	31	Cppaaa	312	-1119	0	0		0	0	0	0	0
74	1	427	158	-1	480	207	12.7	24	MSppapap	237	-919	0	0		0	0	0	0	0
75	1	170	475	-1	585	379	14.8	28	ABalapaaaaa	51	0	0	0		0	0	0	0	0
76	1	428	289	-1	598	393	7.5	26	ABalaaaalpa	216	-146	0	0		0	0	0	0	0
77	1	46	75	-1	326	355	8.9	28	MSapaapp	283	-26	0	0		0	0	0	0	0
78	1	445	64	-1	229	240	14.9	35	Eplaa	356	525	0	0		0	0	0	0	0
79	1	181	338	-1	267	129	14.9	33	Cppapa	319	-292	0	0		0	0	0	0	0
80	1	368	104	-1	205	75	9.0	24	ABprpppaapp	193	-589	0	0		0	0	0	0	0
81	1	211	231	-1	323	329	5.1	25	MSaappap	244	-803	0	0		0	0	0	0	0
82	1	453	302	-1	487	459	16.4	27	ABplpaapapp	219	365	0	0		0	0	0	0	0
83	1	408	69	-1	463	150	12.6	25	ABprppaaaap	247	1082	0	0		0	0	0	0	0
84	1	419	177	-1	561	203	20.4	28	ABpraapappp	25	0	0	0		0	0	0	0	0
85	1	66	243	-1	384	227	6.1	26	MSpapappa	230	815	0	0		0	0	0	0	0
86	1	184	121	-1	580	212	8.3	26	ABarappppap	93	0	0	0		0	0	0	0	0
87	1	372	354	-1	219	302	18.2	33	Cappaa	334	-275	0	0		0	0	0	0	0
88	1	314	283	-1	144	228	8.7	34	Eplpp	337	411	0	0		0	0	0	0	0
89	1	324	51	-1	325	379	5.1	26	ABplpapppaa	261	555	0	0		0	0	0	0	0
90	1	323	126	-1	608	331	7.5	23	ABalaaaarlp	229	305	0	0		0	0	0	0	0
91	1	219	107	-1	581	165	11.8	25	ABpraaaapav	194	-198	0	0		0	0	0	0	0
92	1	100	262	-1	252	395	6.9	24	ABplpppaaaa	209	-2	0	0		0	0	0	0	0
93	1	289	424	-1	414	368	11.8	25	MSapapap	253	107	0	0		0	0	0	0	0
94	1	391	109	-1	492	418	8.9	24	ABalppappap	227	0	0	0		0	0	0	0	0
95	1	37	141	-1	374	222	10.1	28	MSpapaapp	171	0	0	0		0	0	0	0	0
96	1	93	73	-1	401	363	16.5	29	MSapppaa	79	0	0	0		0	0	0	0	0
97	1	78	501	-1	193	233	10.7	33	Eplap	339	371	0	0		0	0	0	0	0
98	1	241	259	-1	518	452	10.9	28	ABalpppaaap	259	54	0	0		0	0	0	0	0
99	1	369	182	-1	562	287	5.3	23	ABaraaaaapa	235	404	0	0		0	0	0	0	0
100	1	423	407	-1	149	326	4.4	23	ABplppppppa	192	-257	0	0		0	0	0	0	0
101	1	309	235	-1	127	190	17.4	34	Cpapaa	332	-37	0	0		0	0	0	0	0
102	1	5	498	-1	585	379	22.8	29	ABplaapaaaa	273	0	0	0		0	0	0	0	0
103	1	10	49	-1	366	321	7.9	26	MSaapaaap	63	0	0	0		0	0	0	0	0
104	1	525	516	-1	304	340	26.1	31	ABarppapaaa	314	-663	0	0		0	0	0	0	0
105	1	247	122	-1	443	275	4.1	27	ABalpappppa	273	409	0	0		0	0	0	0	0
106	1	32	282	-1	508	460	14.6	25	ABalpppapad	219	8	0	0		0	0	0	0	0
107	1	353	368	-1	408	333	19.4	28	MSapppap	231	-90	0	0		0	0	0	0	0
108	1	292	333	-1	231	367	6.5	24	ABplppppaap	229	784	0	0		0	0	0	0	0
109	1	267	279	-1	450	256	7.6	24	ABarapaappp	194	1047	0	0		0	0	0	0	0
110	1	55	222	-1	348	244	7.3	27	MSpapapa	269	0	0	0		0	0	0	0	0
111	1	57	134	-1	428	171	8.0	25	ABprpapppaa	-63	0	0	0		0	0	0	0	0
112	1	265	520	-1	564	338	23.7	26	ABplaaaaapaa	262	292	0	0		0	0	0	0	0
113	1	316	290	-1	634	265	16.0	26	Nuc121_20_611_255a	-109	0	0	0		0	0	0	0	0
114	1	337	81	-1	422	265	7.4	25	ABaraappppp	74	0	0	0		0	0	0	0	0
115	1	361	394	-1	194	362	22.2	31	ABplapapapa	193	0	0	0		0	0	0	0	0
116	1	167	406	-1	303	139	8.6	26	ABprpppppaa	248	101	0	0		0	0	0	0	0
117	1	189	45	-1	582	256	18.2	30	ABalappppa	107	0	0	0		0	0	0	0	0
118	1	266	77	-1	439	206	5.9	22	ABarapapppp	163	126	0	0		0	0	0	0	0
119	1	71	427	-1	528	178	14.6	30	ABpraaapapa	304	40	0	0		0	0	0	0	0
120	1	338	89	-1	446	274	16.6	25	MSpaaappa	229	-17	0	0		0	0	0	0	0
121	1	376	118	-1	392	327	8.3	25	MSaapaaaa	45	0	0	0		0	0	0	0	0
122	1	153	54	-1	456	302	10.8	28	ABaraapapaa	98	0	0	0		0	0	0	0	0
123	1	69	265	-1	412	295	9.0	26	ABaraapappp	128	0	0	0		0	0	0	0	0
124	1	229	468	-1	489	455	12.4	26	ABplpaaapaa	230	1061	0	0		0	0	0	0	0
125	1	70	32	-1	450	161	5.3	25	ABprpappaap	28	0	0	0		0	0	0	0	0
126	1	41	7	-1	279	263	12.0	32	Ealap	325	424	0	0		0	0	0	0	0
127	1	144	361	-1	427	141	5.1	26	ABprpappapa	90	0	0	0		0	0	0	0	0
128	1	195	55	-1	509	224	4.4	22	ABarapaaapp	213	312	0	0		0	0	0	0	0
129	1	421	248	-1	307	274	8.5	28	Ealpa	267	-810	0	0		0	0	0	0	0
130	1	449	360	-1	211	317	23.1	31	ABarppappa	313	91	0	0		0	0	0	0	0
131	1	48	331	-1	399	258	5.2	25	MSpapaaap	46	0	0	0		0	0	0	0	0
132	1	89	270	-1	486	160	5.1	26	ABprpappaaa	141	0	0	0		0	0	0	0	0
133	1	486	418	-1	491	347	3.9	22	ABalpaaaapp	171	61	0	0		0	0	0	0	0
134	1	30	155	-1	513	420	11.8	25	ABplpaaaaaa	-315	0	0	0		0	0	0	0	0
135	1	299	9	-1	564	330	9.0	25	ABalpaapaaa	-36	0	0	0		0	0	0	0	0
136	1	414	34	-1	406	126	11.5	23	ABprppaapap	197	-204	0	0		0	0	0	0	0
137	1	511	393	-1	483	350	21.4	29	MSapappp	284	386	0	0		0	0	0	0	0
138	1	452	323	-1	212	339	4.4	25	ABplppppapp	229	701	0	0		0	0	0	0	0
139	1	216	287	-1	320	319	18.5	31	Daap	308	398	0	0		0	0	0	0	0
140	1	491	244	-1	640	218	11.2	26	ABalaapappa	260	150	0	0		0	0	0	0	0
141	1	190	281	-1	185	300	8.4	30	Capapp	292	549	0	0		0	0	0	0	0
142	1	348	216	-1	373	137	17.1	28	Dppaa	288	76	0	0		0	0	0	0	0
143	1	76	301	-1	570	164	15.6	27	ABpraaaappp	262	954	0	0		0	0	0	0	0
144	1	298	96	-1	447	334	4.4	26	ABalpapappa	232	1142	0	0		0	0	0	0	0
145	1	420	341	-1	327	153	23.7	34	ABarpppapp	339	1094	0	0		0	0	0	0	0
146	1	307	412	-1	495	430	6.5	25	ABalppapaap	243	-1028	0	0		0	0	0	0	0
147	1	148	330	-1	305	110	5.1	25	ABprppppaaa	209	40	0	0		0	0	0	0	0
148	1	84	92	-1	552	292	7.7	26	ABaraaapaap	227	95	0	0		0	0	0	0	0
149	1	424	67	-1	285	346	8.5	25	MSappaap	-49	0	0	0		0	0	0	0	0
150	1	163	413	-1	499	129	14.9	26	ABprpaapppp	265	-876	0	0		0	0	0	0	0
151	1	261	436	-1	481	130	7.7	27	ABarappapap	287	0	0	0		0	0	0	0	0
152	1	31	390	-1	600	344	22.2	29	ABarpaaaaar	231	222	0	0		0	0	0	0	0
153	1	139	236	-1	542	307	18.4	27	MSaaaaapp	224	-210	0	0		0	0	0	0	0
154	1	200	11	-1	332	294	4.3	26	MSaapappp	253	-174	0	0		0	0	0	0	0
155	1	272	411	-1	406	248	15.8	28	MSpaaappp	289	-70	0	0		0	0	0	0	0
156	1	233	192	-1	579	341	4.4	25	ABalpaappaa	256	610	0	0		0	0	0	0	0
157	1	405	191	-1	542	144	12.2	25	ABpraaaapad	-215	0	0	0		0	0	0	0	0
158	1	19	334	-1	351	210	5.8	24	MSpapappp	48	0	0	0		0	0	0	0	0
159	1	447	221	-1	559	171	19.0	28	ABpraaapppa	371	0	0	0		0	0	0	0	0
160	1	516	448	-1	466	403	21.9	29	ABplaapappp	94	0	0	0		0	0	0	0	0
161	1	98	186	-1	492	333	13.8	28	ABaraapaapp	409	0	0	0		0	0	0	0	0
162	1	156	311	-1	611	368	12.6	25	ABalaaapalr	211	633	0	0		0	0	0	0	0
163	1	15	43	-1	340	76	16.8	27	ABprappaaa	262	45	0	0		0	0	0	0	0
164	1	302	337	-1	446	215	18.9	26	MSppppap	-31	0	0	0		0	0	0	0	0
165	1	492	16	-1	339	292	7.2	29	MSaapapa	297	-566	0	0		0	0	0	0	0
166	1	352	374	-1	480	417	11.4	26	ABplpaaaaap	237	134	0	0		0	0	0	0	0
167	1	209	127	-1	491	249	4.8	27	ABarapapaap	244	136	0	0		0	0	0	0	0
168	1	125	332	-1	426	397	9.0	25	ABplpapaaaa	47	0	0	0		0	0	0	0	0
169	1	194	203	-1	403	115	7.6	26	ABprpapappa	128	0	0	0		0	0	0	0	0
170	1	262	84	-1	281	393	6.9	24	ABplppaappp	216	0	0	0		0	0	0	0	0
171	1	68	325	-1	587	309	9.0	29	ABaraaaapa	153	0	0	0		0	0	0	0	0
172	1	335	239	-1	552	209	10.4	28	ABprpaaaaaaa	429	0	0	0		0	0	0	0	0
173	1	463	247	-1	101	280	11.1	32	Cpappv	323	1022	0	0		0	0	0	0	0
174	1	328	355	-1	322	185	20.0	32	Dpppa	-17	0	0	0		0	0	0	0	0
175	1	343	313	-1	213	393	9.3	27	ABplpppaaap	-1008	0	0	0		0	0	0	0	0
176	1	379	151	-1	245	398	10.6	32	ABplppappp	-1123	0	0	0		0	0	0	0	0
177	1	13	218	-1	621	228	20.1	28	ABpraapaapa	133	0	0	0		0	0	0	0	0
178	1	277	26	-1	566	282	12.1	26	ABaraappaaa	234	-772	0	0		0	0	0	0	0
179	1	133	276	-1	183	355	8.1	26	ABplpppaapa	127	0	0	0		0	0	0	0	0
180	1	393	421	-1	160	109	15.4	29	ABprappapp	270	-156	0	0		0	0	0	0	0
181	1	204	173	-1	384	95	10.7	27	ABprppapaaa	154	0	0	0		0	0	0	0	0
182	1	382	506	-1	372	402	11.1	25	ABplppaapaa	244	202	0	0		0	0	0	0	0
183	1	203	163	-1	415	382	4.6	24	ABplpappaa	202	1198	0	0		0	0	0	0	0
184	1	249	408	-1	408	318	4.7	28	ABalpappppp	253	-526	0	0		0	0	0	0	0
185	1	493	294	-1	324	269	13.5	36	Ealaa	359	208	0	0		0	0	0	0	0
186	1	14	292	-1	198	199	13.4	31	Eprap	313	170	0	0		0	0	0	0	0
187	1	160	415	-1	417	454	13.1	28	ABplpaaappp	-95	0	0	0		0	0	0	0	0
188	1	259	481	-1	525	145	14.2	24	ABpraaapapp	171	0	0	0		0	0	0	0	0
189	1	280	4	-1	158	295	13.9	31	Cappap	318	0	0	0		0	0	0	0	0
190	1	87	434	-1	93	229	8.1	30	Cpppap	407	0	0	0		0	0	0	0	0
191	1	351	458	-1	458	164	23.8	31	ABarpapppp	275	-195	0	0		0	0	0	0	0
192	1	103	30	-1	394	378	20.5	25	ABplpaappap	259	656	0	0		0	0	0	0	0
193	1	458	318	-1	155	325	9.1	30	ABplapppap	275	781	0	0		0	0	0	0	0
194	1	312	97	-1	491	208	23.5	31	ABarpapapp	287	-983	0	0		0	0	0	0	0
195	1	51	449	-1	295	219	12.1	34	Earap	335	268	0	0		0	0	0	0	0
196	1	515	199	-1	627	265	10.1	25	ABalaaapprr	187	0	0	0		0	0	0	0	0
197	1	47	138	-1	461	246	15.8	30	MSpaapaa	54	0	0	0		0	0	0	0	0
198	1	315	502	-1	558	374	4.4	26	ABalpaappap	241	3	0	0		0	0	0	0	0
199	1	135	52	-1	364	295	17.0	29	Nuc181_17_365_295	291	-158	0	0		0	0	0	0	0
200	1	389	125	-1	544	286	13.1	25	ABaraappaap	211	-183	0	0		0	0	0	0	0
201	1	224	366	-1	369	104	22.4	33	ABarpppaap	329	1986	0	0		0	0	0	0	0
202	1	223	63	-1	561	314	5.3	24	ABaraaapaaa	254	0	0	0		0	0	0	0	0
203	1	25	398	-1	496	200	14.8	24	ABprpaapaaa	195	473	0	0		0	0	0	0	0
204	1	2	66	-1	532	340	16.3	27	MSaaapaaa	262	-842	0	0		0	0	0	0	0
205	1	410	147	-1	572	369	19.4	27	ABalapapapp	216	293	0	0		0	0	0	0	0
206	1	107	20	-1	284	83	8.4	27	ABprpppaaap	192	274	0	0		0	0	0	0	0
207	1	399	88	-1	465	225	4.2	26	ABarapapppa	138	0	0	0		0	0	0	0	0
208	1	9	431	-1	92	200	10.4	32	Cpppaa	327	407	0	0		0	0	0	0	0
209	1	43	455	-1	452	118	17.6	34	ABpraapppa	274	0	0	0		0	0	0	0	0
210	1	38	353	-1	347	104	13.4	28	ABprppapapa	183	108	0	0		0	0	0	0	0
211	1	451	303	-1	466	413	20.0	27	ABalpppappp	122	0	0	0		0	0	0	0	0
212	1	329	435	-1	617	206	8.1	25	ABalaappapp	249	630	0	0		0	0	0	0	0
213	1	295	256	-1	350	216	16.5	26	Nuc152_16_399_208	255	856	0	0		0	0	0	0	0
214	1	155	113	-1	575	431	18.2	28	ABalapaappp	267	67	0	0		0	0	0	0	0
215	1	332	212	378	628	333	12.4	30	ABalaaapar	87	0	0	0		0	0	0	0	0
216	1	140	225	-1	620	391	17.9	24	ABalapaaapa	243	-630	0	0		0	0	0	0	0
217	1	381	381	-1	488	127	18.9	31	ABpraappap	-93	0	0	0		0	0	0	0	0
218	1	411	343	-1	465	367	7.1	23	ABalpapapaa	238	1713	0	0		0	0	0	0	0
219	1	137	351	-1	423	389	24.4	31	Nuc147_26_416_371	271	632	0	0		0	0	0	0	0
220	1	417	157	-1	545	130	14.4	24	ABprpaapap	194	-983	0	0		0	0	0	0	0
221	1	254	82	-1	615	308	14.7	29	ABalapppaaa	45	0	0	0		0	0	0	0	0
222	1	325	37	-1	258	95	6.6	25	ABprppppap	239	115	0	0		0	0	0	0	0
223	1	457	358	-1	276	403	18.8	30	ABplapaapp	254	144	0	0		0	0	0	0	0
224	1	166	226	-1	86	263	13.4	32	Caappv	306	-330	0	0		0	0	0	0	0
225	1	344	312	-1	306	389	7.5	25	ABplpapappp	214	627	0	0		0	0	0	0	0
226	1	433	328	-1	498	393	24.6	27	ABplaaaaapp	279	55	0	0		0	0	0	0	0
227	1	147	83	-1	396	251	12.1	28	MSpaapapp	110	0	0	0		0	0	0	0	0
228	1	178	304	-1	483	447	9.7	26	ABalppaappa	-66	0	0	0		0	0	0	0	0
229	1	356	261	-1	495	392	12.3	24	ABplpaapaaa	232	100	0	0		0	0	0	0	0
230	1	340	234	-1	304	67	14.8	28	ABprappaap	263	0	0	0		0	0	0	0	0
231	1	157	17	-1	582	342	12.7	28	MSaaaaaar	431	0	0	0		0	0	0	0	0
232	1	250	357	-1	228	225	21.4	33	Caaaa	335	122	0	0		0	0	0	0	0
233	1	7	389	-1	184	350	5.3	24	ABplpppapaa	243	174	0	0		0	0	0	0	0
234	1	239	130	-1	595	265	6.5	25	ABaraaapppa	202	-105	0	0		0	0	0	0	0
235	1	61	348	-1	282	108	6.9	23	ABprppppaap	196	-8	0	0		0	0	0	0	0
236	1	120	229	-1	444	380	15.8	28	ABalpppppap	287	266	0	0		0	0	0	0	0
237	1	235	80	-1	474	288	16.3	26	MSpaaaapp	226	79	0	0		0	0	0	0	0
238	1	392	129	-1	417	198	11.8	26	MSpppaaa	247	-400	0	0		0	0	0	0	0
239	1	426	164	-1	614	222	12.5	24	ABalaapppap	201	476	0	0		0	0	0	0	0
240	1	246	91	-1	400	122	20.0	27	ABprapaaapp	264	0	0	0		0	0	0	0	0
241	1	164	251	-1	471	418	14.3	26	ABplpaapaap	240	0	0	0		0	0	0	0	0
242	1	470	110	-1	217	392	19.4	30	ABplapappa	293	313	0	0		0	0	0	0	0
243	1	455	153	-1	431	427	22.6	33	ABplaaapap	307	-247	0	0		0	0	0	0	0
244	1	371	461	-1	591	205	21.4	31	ABpraapaapp	280	420	0	0		0	0	0	0	0
245	1	228	339	-1	428	124	17.3	26	ABprapaapa	-176	0	0	0		0	0	0	0	0
246	1	63	133	-1	519	179	7.8	24	ABarapppppp	246	165	0	0		0	0	0	0	0
247	1	360	40	-1	152	176	20.6	37	Cpapap	374	-701	0	0		0	0	0	0	0
248	1	327	447	-1	351	332	5.0	24	MSaappaa	214	157	0	0		0	0	0	0	0
249	1	442	278	-1	574	196	5.2	25	ABarapppapa	238	82	0	0		0	0	0	0	0
250	1	81	111	-1	470	413	5.4	24	ABalppapapa	221	-23	0	0		0	0	0	0	0
251	1	311	271	-1	355	423	19.3	34	ABplaappapp	276	421	0	0		0	0	0	0	0
252	1	519	145	-1	368	401	7.8	25	ABplpapapaa	217	795	0	0		0	0	0	0	0
253	1	375	42	-1	518	136	11.1	26	ABprpaaappa	201	-593	0	0		0	0	0	0	0
254	1	104	266	-1	539	331	6.5	24	ABaraaaaaap	241	61	0	0		0	0	0	0	0
255	1	482	59	-1	366	294	19.6	31	MSappppa	315	1099	0	0		0	0	0	0	0
256	1	252	391	-1	567	441	15.4	26	ABalpppaapv	226	0	0	0		0	0	0	0	0
257	1	44	160	-1	258	114	10.3	30	Cppapp	220	0	0	0		0	0	0	0	0
258	1	385	102	-1	307	418	8.1	24	ABplppaappa	200	301	0	0		0	0	0	0	0
259	1	366	470	-1	267	84	22.6	30	ABarpppppa	301	-570	0	0		0	0	0	0	0
260	1	354	508	-1	574	267	3.9	25	ABaraaappap	221	-1012	0	0		0	0	0	0	0
261	1	476	280	-1	385	444	18.6	30	ABplaappapa	-271	0	0	0		0	0	0	0	0
262	1	12	274	-1	429	404	11.7	24	ABplpapaapa	241	894	0	0		0	0	0	0	0
263	1	402	286	-1	485	199	5.1	24	ABarapapapa	236	467	0	0		0	0	0	0	0
264	1	113	456	-1	208	112	9.1	28	ABprapppap	271	123	0	0		0	0	0	0	0
265	1	161	416	-1	465	309	5.9	25	ABalpappaap	152	0	0	0		0	0	0	0	0
266	1	91	237	-1	402	301	16.4	27	MSaaaappp	266	331	0	0		0	0	0	0	0
267	1	416	132	-1	469	245	11.6	28	ABaraapppaa	259	122	0	0		0	0	0	0	0
268	1	109	385	-1	603	364	17.6	27	ABalapapapa	238	994	0	0		0	0	0	0	0
269	1	159	482	-1	456	115	10.0	25	ABprpaaaapa	381	0	0	0		0	0	0	0	0
270	1	54	22	-1	609	199	16.2	30	ABpraaaaap	245	112	0	0		0	0	0	0	0
271	1	256	252	-1	133	353	15.7	29	ABplappapa	286	843	0	0		0	0	0	0	0
272	1	326	139	-1	500	168	23.8	30	ABarpapppap	289	838	0	0		0	0	0	0	0
273	1	310	326	-1	412	273	17.6	25	MSpaaapap	253	-551	0	0		0	0	0	0	0
274	1	308	293	-1	539	404	9.4	24	ABalppappaa	102	0	0	0		0	0	0	0	0
275	1	38	28	-1	316	94	13.3	26	ABprppapapp	168	1048	0	0		0	0	0	0	0
276	1	205	300	-1	516	327	19.5	27	MSaaaapaa	218	-184	0	0		0	0	0	0	0
277	1	236	363	-1	631	225	15.1	27	ABalaappppp	355	0	0	0		0	0	0	0	0
278	1	115	523	-1	362	151	8.9	24	MSppaapp	-92	0	0	0		0	0	0	0	0
279	1	359	439	-1	268	352	11.4	29	MSaapppp	437	0	0	0		0	0	0	0	0
280	1	198	399	-1	542	446	17.4	25	ABalpppaapd	230	270	0	0		0	0	0	0	0
281	1	229	100	-1	459	455	14.4	25	ABplpaaapap	128	0	0	0		0	0	0	0	0
282	1	206	194	-1	353	91	7.5	25	ABprppappap	371	0	0	0		0	0	0	0	0
283	1	214	123	-1	537	268	9.5	27	ABaraaapapa	250	-252	0	0		0	0	0	0	0
284	1	422	382	-1	547	179	9.2	27	ABarapppppa	60	0	0	0		0	0	0	0	0
285	1	227	386	-1	574	228	5.7	25	ABaraaapppp	259	0	0	0		0	0	0	0	0
286	1	90	200	-1	541	342	11.4	26	ABalpaapaap	60	0	0	0		0	0	0	0	0
287	1	86	176	-1	524	131	17.4	26	ABpraappaap	30	0	0	0		0	0	0	0	0
288	1	342	425	-1	517	200	6.2	25	ABarappaaap	194	-174	0	0		0	0	0	0	0
289	1	396	457	-1	199	146	3.9	25	ABprppppppp	229	642	0	0		0	0	0	0	0
290	1	245	115	-1	525	275	18.6	27	MSpaaaaaa	198	-459	0	0		0	0	0	0	0
291	1	158	267	-1	438	223	10.1	25	ABaraappppa	140	0	0	0		0	0	0	0	0
292	1	303	527	-1	348	323	23.9	33	ABarppaaap	339	-777	0	0		0	0	0	0	0
293	1	192	499	-1	469	357	18.5	28	MSapappa	-15	0	0	0		0	0	0	0	0
294	1	357	463	-1	510	162	10.4	24	ABprpapaapa	190	-797	0	0		0	0	0	0	0
295	1	465	3	-1	570	384	17.6	25	ABalapaapa	-262	0	0	0		0	0	0	0	0
296	1	251	401	-1	114	296	6.5	28	Cppppp	65	0	0	0		0	0	0	0	0
297	1	483	511	-1	369	292	14.5	22	MSaaappp	203	-88	0	0		0	0	0	0	0
298	1	174	172	-1	378	345	5.2	26	ABalpappapp	-45	0	0	0		0	0	0	0	0
299	1	394	209	-1	571	393	9.9	25	ABalaaapalla	248	324	0	0		0	0	0	0	0
300	1	168	198	-1	419	302	12.3	27	ABaraapapap	85	0	0	0		0	0	0	0	0
301	1	207	379	-1	611	274	23.4	30	ABpraapaaap	299	160	0	0		0	0	0	0	0
302	1	65	335	-1	440	131	7.7	24	ABprpapapaa	242	636	0	0		0	0	0	0	0
303	1	232	8	-1	173	120	6.4	29	ABprappppp	287	352	0	0		0	0	0	0	0
304	1	330	478	-1	514	411	22.5	25	ABplaapaapp	211	634	0	0		0	0	0	0	0
305	1	182	168	-1	413	141	8.6	25	ABprpapapap	70	0	0	0		0	0	0	0	0
306	1	429	93	-1	222	129	4.8	27	ABprpppapap	215	283	0	0		0	0	0	0	0
307	1	383	189	-1	459	277	19.7	27	MSpaaapaa	214	0	0	0		0	0	0	0	0
308	1	238	442	-1	493	428	20.9	26	ABplaapapa	413	0	0	0		0	0	0	0	0
309	1	370	170	-1	484	344	24.2	29	ABplaaaapap	283	529	0	0		0	0	0	0	0
310	1	26	24	-1	151	329	19.5	30	ABarppappp	296	335	0	0		0	0	0	0	0
311	1	477	33	-1	374	336	16.5	30	Daaa	289	6	0	0		0	0	0	0	0
312	1	407	232	-1	312	130	6.0	25	ABprpappppa	246	641	0	0		0	0	0	0	0
313	1	425	315	-1	270	152	7.5	24	ABprpppppap	208	-785	0	0		0	0	0	0	0
314	1	479	493	-1	237	108	5.6	26	ABprpppapaa	257	463	0	0		0	0	0	0	0
315	1	101	31	-1	459	189	6.5	26	ABarapapapp	274	0	0	0		0	0	0	0	0
316	1	481	87	-1	557	403	20.6	28	ABalapapppp	279	-903	0	0		0	0	0	0	0
317	1	36	306	-1	262	74	10.4	25	ABprppapppp	227	305	0	0		0	0	0	0	0
318	1	52	492	-1	386	364	13.2	30	MSappapp	260	33	0	0		0	0	0	0	0
319	1	286	423	-1	130	260	12.6	31	Capppa	313	-177	0	0		0	0	0	0	0
320	1	215	70	-1	590	250	10.8	25	ABalaapppaa	201	400	0	0		0	0	0	0	0
321	1	95	2	-1	455	328	23.8	30	ABplaaaappa	304	203	0	0		0	0	0	0	0
322	1	403	197	-1	529	279	5.2	23	ABaraaaaapp	114	0	0	0		0	0	0	0	0
323	1	111	438	-1	216	333	7.9	31	Capppp	243	-167	0	0		0	0	0	0	0
324	1	341	269	-1	245	254	9.6	33	Ealpp	336	-1027	0	0		0	0	0	0	0
325	1	136	15	-1	349	332	12.1	27	MSappaaa	224	395	0	0		0	0	0	0	0
326	1	80	473	-1	441	94	11.3	24	ABprpaaaapp	251	0	0	0		0	0	0	0	0
327	1	384	44	-1	592	406	19.4	27	ABalapapppa	33	0	0	0		0	0	0	0	0
328	1	20	14	-1	455	339	8.4	27	ABalpapppaa	208	-215	0	0		0	0	0	0	0
329	1	179	201	-1	506	260	11.4	28	ABaraaapapp	277	-182	0	0		0	0	0	0	0
330	1	313	450	-1	263	272	19.8	30	Dappa	296	-1122	0	0		0	0	0	0	0
331	1	441	376	-1	413	230	19.5	27	MSpppppa	279	470	0	0		0	0	0	0	0
332	1	217	316	-1	612	294	19.4	36	ABalapppaap	48	0	0	0		0	0	0	0	0
333	1	438	392	-1	463	146	10.0	25	ABprpapaapp	254	75	0	0		0	0	0	0	0
334	1	72	305	-1	494	178	17.4	24	ABprpaappaa	182	-385	0	0		0	0	0	0	0
335	1	18	50	-1	435	258	10.4	27	ABaraapppap	-108	0	0	0		0	0	0	0	0
336	1	290	477	-1	319	364	12.5	30	MSaapppa	271	294	0	0		0	0	0	0	0
337	1	521	214	-1	556	439	8.5	24	Nuc150_13_550_424	2	0	0	0		0	0	0	0	0
338	1	523	150	-1	305	330	22.3	29	ABarppapaap	270	-124	0	0		0	0	0	0	0
339	1	257	48	-1	218	91	12.5	29	ABprapppaa	254	0	0	0		0	0	0	0	0
340	1	487	503	-1	511	249	20.7	27	MSppappp	270	28	0	0		0	0	0	0	0
341	1	362	106	-1	431	300	7.5	26	ABalpapppap	196	107	0	0		0	0	0	0	0
342	1	94	387	-1	276	413	10.3	27	ABplppappap	176	-156	0	0		0	0	0	0	0
343	1	112	495	-1	575	296	10.7	27	ABaraapaaaa	224	-865	0	0		0	0	0	0	0
344	1	34	369	-1	451	158	7.9	23	ABprpapaaap	218	1296	0	0		0	0	0	0	0
345	1	503	255	-1	519	224	12.6	25	MSppapaa	204	270	0	0		0	0	0	0	0
346	1	435	432	-1	545	146	17.0	23	ABpraappaaa	40	0	0	0		0	0	0	0	0
347	1	508	25	-1	137	277	19.6	34	Caapa	310	210	0	0		0	0	0	0	0
348	1	346	485	-1	522	445	9.1	24	ABalppaaapp	241	286	0	0		0	0	0	0	0
349	1	264	476	-1	516	316	23.1	28	ABarpaaapaa	251	598	0	0		0	0	0	0	0
350	1	92	144	-1	513	401	15.0	26	ABalppppaad	249	393	0	0		0	0	0	0	0
351	1	105	296	-1	577	227	14.2	27	ABpraapapaa	304	0	0	0		0	0	0	0	0
352	1	283	364	-1	560	378	24.5	27	ABplaaaaaaa	78	0	0	0		0	0	0	0	0
353	1	96	490	-1	546	238	4.7	23	ABarapaaaap	209	335	0	0		0	0	0	0	0
354	1	490	340	-1	516	249	4.0	22	ABarapaaapa	222	46	0	0		0	0	0	0	0
355	1	484	404	-1	569	245	21.4	28	ABarpapaaap	264	-599	0	0		0	0	0	0	0
356	1	255	241	-1	525	421	6.3	24	ABalppapaaa	216	738	0	0		0	0	0	0	0
357	1	243	142	-1	438	313	18.5	26	MSaaaappa	207	660	0	0		0	0	0	0	0
358	1	143	215	-1	591	176	9.4	26	ABalaapappp	211	0	0	0		0	0	0	0	0
359	1	358	297	-1	185	134	21.6	34	Cpaapp	341	95	0	0		0	0	0	0	0
360	1	138	57	-1	525	188	11.7	29	ABprpaaaaaap	60	0	0	0		0	0	0	0	0
361	1	472	74	-1	269	131	6.6	25	ABprpappppp	52	0	0	0		0	0	0	0	0
362	1	297	272	-1	254	375	5.8	24	ABplppppaaa	199	645	0	0		0	0	0	0	0
363	1	304	46	-1	516	387	18.1	23	ABalppppapa	-71	0	0	0		0	0	0	0	0
364	1	176	128	-1	406	405	14.5	26	ABplppaaaaa	83	0	0	0		0	0	0	0	0
365	1	350	195	-1	431	283	23.0	31	ABarpaapppa	314	-584	0	0		0	0	0	0	0
366	1	454	124	-1	535	369	13.5	25	MSapaaap	6	0	0	0		0	0	0	0	0
367	1	306	362	-1	603	236	8.7	25	ABarappppaa	241	-411	0	0		0	0	0	0	0
368	1	58	95	-1	507	335	9.4	29	ABalpaapapa	157	0	0	0		0	0	0	0	0
369	1	386	13	-1	328	435	13.5	29	ABplppapaaa	32	0	0	0		0	0	0	0	0
370	1	339	446	-1	279	63	17.7	30	ABprapapaa	301	8	0	0		0	0	0	0	0
371	1	225	400	-1	600	277	14.5	25	ABalappapa	51	0	0	0		0	0	0	0	0
372	1	106	217	-1	98	266	7.3	28	Cppppa	270	298	0	0		0	0	0	0	0
373	1	413	143	-1	474	382	14.5	25	ABalpppppaa	230	514	0	0		0	0	0	0	0
374	1	394	284	-1	566	394	12.2	26	ABalaaapallp	262	26	0	0		0	0	0	0	0
375	1	130	19	-1	147	296	5.4	25	ABplppppppp	251	85	0	0		0	0	0	0	0
376	1	489	518	-1	596	215	5.7	24	ABarapppaap	91	0	0	0		0	0	0	0	0
377	1	522	227	-1	345	166	15.4	25	MSpppaap	248	640	0	0		0	0	0	0	0
378	1	169	496	-1	398	427	11.6	26	ABplpapaapp	209	-521	0	0		0	0	0	0	0
379	1	291	136	-1	261	338	15.4	32	Capaaa	316	375	0	0		0	0	0	0	0
380	1	282	101	-1	335	429	9.7	25	ABplpaaaapp	246	1174	0	0		0	0	0	0	0
381	1	165	238	-1	518	380	9.4	25	MSapaaaa	10	0	0	0		0	0	0	0	0
382	1	278	210	-1	543	193	17.2	31	ABpraaappa	275	433	0	0		0	0	0	0	0
383	1	439	140	-1	244	205	10.3	32	Earppp	327	-20	0	0		0	0	0	0	0
384	1	234	309	-1	514	183	20.4	30	ABpraaapppp	287	253	0	0		0	0	0	0	0
385	1	237	61	-1	514	261	6.8	24	ABarapaapaa	235	916	0	0		0	0	0	0	0
386	1	185	454	-1	391	308	13.7	26	MSaaapapp	257	212	0	0		0	0	0	0	0
387	1	11	444	-1	524	313	10.1	24	ABaraapaapa	240	-111	0	0		0	0	0	0	0
388	1	437	324	-1	416	431	8.5	27	ABalppapppp	234	79	0	0		0	0	0	0	0
389	1	462	206	-1	303	284	23.5	36	ABarppaapp	365	-99	0	0		0	0	0	0	0
390	1	220	65	-1	313	95	22.5	38	ABarppppa	374	-1256	0	0		0	0	0	0	0
391	1	40	410	-1	462	328	16.2	27	MSaaapaap	242	14	0	0		0	0	0	0	0
392	1	287	420	-1	452	364	12.4	27	MSapapaa	202	0	0	0		0	0	0	0	0
393	1	459	486	-1	489	322	4.8	24	ABalpaaapap	60	0	0	0		0	0	0	0	0
394	1	221	347	-1	516	237	18.0	26	MSppappa	246	191	0	0		0	0	0	0	0
395	1	504	79	-1	339	414	13.0	24	ABplppaapap	189	0	0	0		0	0	0	0	0
396	1	231	38	342	253	326	7.5	32	ABplpppppa	306	-455	0	0		0	0	0	0	0
397	1	146	233	-1	370	116	9.2	26	ABprppappaa	256	-124	0	0		0	0	0	0	0
398	1	16	352	-1	240	374	22.5	32	ABplapapaa	328	164	0	0		0	0	0	0	0
399	1	42	187	-1	590	186	14.4	26	ABpraaaappa	41	0	0	0		0	0	0	0	0
400	1	480	359	-1	425	341	7.6	26	ABalpapappp	133	0	0	0		0	0	0	0	0
401	1	418	116	-1	365	285	5.6	26	MSaapappa	261	346	0	0		0	0	0	0	0
402	1	3	159	-1	549	212	5.5	24	ABarappaaaa	195	-917	0	0		0	0	0	0	0
403	1	245	372	-1	489	269	19.0	26	MSpaaaaap	64	0	0	0		0	0	0	0	0
404	1	260	314	-1	285	349	4.7	27	ABplpappppa	269	65	0	0		0	0	0	0	0
405	1	149	510	-1	239	410	13.2	27	ABplppapapp	400	0	0	0		0	0	0	0	0
406	1	187	165	-1	378	301	10.5	28	MSaapaapa	155	0	0	0		0	0	0	0	0
407	1	374	35	-1	354	244	24.5	34	ABarppaapap	341	-52	0	0		0	0	0	0	0
408	1	467	220	-1	181	317	4.8	25	ABplpppapap	241	-5	0	0		0	0	0	0	0
409	1	121	242	-1	267	389	13.2	24	ABplppapapa	231	52	0	0		0	0	0	0	0
410	1	123	29	-1	500	285	4.3	24	ABarapapaaa	201	467	0	0		0	0	0	0	0
411	1	188	62	-1	442	136	12.7	24	ABprppaapaa	214	729	0	0		0	0	0	0	0
412	1	17	507	-1	268	284	6.3	29	Z3	298	353	0	0		0	0	0	0	0
413	1	471	21	-1	374	119	7.0	24	ABprppaappa	1019	0	0	0		0	0	0	0	0
414	1	193	299	-1	210	169	22.8	33	Cpaapa	334	624	0	0		0	0	0	0	0
415	1	99	350	-1	349	270	10.1	28	MSaapaapp	283	433	0	0		0	0	0	0	0
416	1	183	264	-1	566	439	12.4	29	ABalpppaaaa	87	0	0	0		0	0	0	0	0
417	1	172	117	-1	235	155	5.2	27	ABprppppppa	269	-382	0	0		0	0	0	0	0
418	1	248	327	-1	499	391	19.7	26	ABplaapappa	233	-120	0	0		0	0	0	0	0
419	1	331	397	-1	390	406	9.7	24	ABplpapaaap	189	769	0	0		0	0	0	0	0
420	1	364	405	-1	437	173	19.5	24	ABprapaaapa	135	693	0	0		0	0	0	0	0
421	1	129	409	-1	628	308	21.7	27	ABpraapaaaa	237	538	0	0		0	0	0	0	0
422	1	448	162	-1	184	213	7.3	33	Eplpa	333	45	0	0		0	0	0	0	0
423	1	49	494	-1	122	325	8.6	28	ABplappppp	285	-93	0	0		0	0	0	0	0
424	1	475	86	-1	386	152	4.2	28	ABprpappapp	239	391	0	0		0	0	0	0	0
425	1	230	152	-1	341	399	17.5	27	ABplapaapa	117	0	0	0		0	0	0	0	0
426	1	35	119	-1	399	272	20.7	29	ABarpaapppp	298	1161	0	0		0	0	0	0	0
427	1	132	254	-1	598	260	21.3	24	ABalapppapa	211	569	0	0		0	0	0	0	0
428	1	456	375	-1	533	451	13.9	26	ABalpppapav	238	-1327	0	0		0	0	0	0	0
429	1	355	298	-1	619	363	9.3	25	ABalaaaarla	-197	0	0	0		0	0	0	0	0
430	1	494	185	-1	330	402	7.8	25	ABplpapappa	177	196	0	0		0	0	0	0	0
431	1	461	349	-1	501	353	7.7	27	ABalpaaapaa	252	-277	0	0		0	0	0	0	0
432	1	4	277	-1	401	238	9.0	28	MSpapaapa	251	753	0	0		0	0	0	0	0
433	1	222	428	-1	313	147	20.1	27	Dppap	265	287	0	0		0	0	0	0	0
434	1	6	515	-1	312	81	8.1	24	ABprpppaaaa	208	823	0	0		0	0	0	0	0
435	1	152	99	-1	373	344	22.4	33	ABplapaaaaa	251	120	0	0		0	0	0	0	0
436	1	444	521	-1	466	451	17.4	27	ABplpaapapa	34	0	0	0		0	0	0	0	0
437	1	171	480	-1	255	315	24.0	32	ABarppapap	303	413	0	0		0	0	0	0	0
438	1	85	135	-1	347	127	6.6	24	ABprppaappp	131	0	0	0		0	0	0	0	0
439	1	74	275	-1	205	326	13.6	30	Capapa	10	0	0	0		0	0	0	0	0
440	1	73	47	-1	536	437	20.7	26	ABplaapaapa	257	55	0	0		0	0	0	0	0
441	1	501	402	-1	545	233	8.0	27	MSppaaaa	228	0	0	0		0	0	0	0	0
442	1	363	36	-1	429	393	17.1	28	ABplpaappaa	248	675	0	0		0	0	0	0	0
443	1	395	56	-1	333	361	21.0	27	ABplapaaapp	116	0	0	0		0	0	0	0	0
444	1	79	467	-1	184	178	10.0	34	Eprpa	340	831	0	0		0	0	0	0	0
445	1	275	193	-1	523	362	4.7	24	ABalpaaaapa	197	669	0	0		0	0	0	0	0
446	1	83	443	-1	587	324	18.3	31	ABarpaaaapp	311	708	0	0		0	0	0	0	0
447	1	322	76	-1	257	391	16.3	31	ABplappaaa	-170	0	0	0		0	0	0	0	0
448	1	440	512	-1	428	351	4.9	23	ABalpapapap	238	-586	0	0		0	0	0	0	0
449	1	431	258	-1	107	265	16.3	31	Caappd	298	-146	0	0		0	0	0	0	0
450	1	154	322	-1	586	370	6.7	28	ABalpaapppa	200	89	0	0		0	0	0	0	0
451	1	347	345	-1	607	237	4.7	23	ABarapppaaa	11	0	0	0		0	0	0	0	0
452	1	305	488	-1	476	287	4.4	23	ABalpaaappa	203	-795	0	0		0	0	0	0	0
453	1	412	5	-1	551	205	13.3	28	ABpraaapaa	266	730	0	0		0	0	0	0	0
454	1	264	517	-1	518	316	26.2	28	ABarpaaapap	287	676	0	0		0	0	0	0	0
455	1	150	268	-1	653	282	7.5	28	ABalaapaapa	305	0	0	0		0	0	0	0	0
456	1	450	464	-1	541	404	18.6	25	ABalapappa	406	0	0	0		0	0	0	0	0
457	1	208	472	-1	530	399	4.7	28	ABalpaapppp	217	642	0	0		0	0	0	0	0
458	1	67	253	-1	371	155	6.4	23	ABprpapappp	439	0	0	0		0	0	0	0	0
459	1	274	460	-1	478	309	19.1	28	MSaaaapap	105	0	0	0		0	0	0	0	0
460	1	191	396	-1	419	193	16.1	29	Dpaa	297	-128	0	0		0	0	0	0	0
461	1	474	190	-1	264	328	19.3	32	Dapap	322	297	0	0		0	0	0	0	0
462	1	242	12	-1	473	193	19.7	24	ABprpaapaap	233	31	0	0		0	0	0	0	0
463	1	201	27	-1	104	315	14.9	29	ABplappapp	290	-454	0	0		0	0	0	0	0
464	1	27	453	-1	482	267	7.6	26	ABarapaappa	242	-276	0	0		0	0	0	0	0
465	1	506	202	-1	477	257	24.4	31	ABarpaapap	319	578	0	0		0	0	0	0	0
466	1	88	471	-1	388	366	24.9	34	ABplapaaaap	334	699	0	0		0	0	0	0	0
467	1	110	469	-1	443	309	14.9	22	MSaaapapa	146	309	0	0		0	0	0	0	0
468	1	199	184	-1	547	312	10.8	24	ABaraapaaap	-28	0	0	0		0	0	0	0	0
469	1	77	310	-1	370	435	9.5	25	ABplpaaaapa	262	0	0	0		0	0	0	0	0
470	1	434	452	-1	241	348	4.3	24	ABplpappppp	212	-219	0	0		0	0	0	0	0
471	1	466	120	-1	296	429	11.6	25	ABplppapaap	211	526	0	0		0	0	0	0	0
472	1	473	148	-1	423	197	21.5	27	ABprapaaaaa	222	30	0	0		0	0	0	0	0
473	1	510	474	-1	417	453	10.9	29	ABalppaappp	-8	0	0	0		0	0	0	0	0
474	1	333	103	-1	179	95	9.1	28	ABprappppa	135	0	0	0		0	0	0	0	0
475	1	319	204	-1	626	246	18.0	24	Nuc121_20_611_255p	125	0	0	0		0	0	0	0	0
476	1	134	175	-1	296	141	11.4	31	Cppaap	294	791	0	0		0	0	0	0	0
477	1	367	417	-1	630	252	13.2	27	ABalaappppa	-40	0	0	0		0	0	0	0	0
478	1	127	71	-1	259	163	20.2	34	Dpppp	348	1107	0	0		0	0	0	0	0
479	1	497	483	-1	524	383	6.1	24	ABalpapaaaa	-18	0	0	0		0	0	0	0	0
480	1	263	112	-1	560	226	24.2	28	ABarpapaapp	283	-995	0	0		0	0	0	0	0
481	1	21	211	-1	578	276	25.6	27	ABarpapaaaa	173	-194	0	0		0	0	0	0	0
482	1	279	504	-1	390	384	6.4	31	Nuc148_5_371_357p	311	196	0	0		0	0	0	0	0
483	1	432	489	-1	439	439	11.8	28	ABplpaaappa	221	-381	0	0		0	0	0	0	0
484	1	131	196	-1	329	97	9.5	29	ABprppapppa	226	-209	0	0		0	0	0	0	0
485	1	513	530	-1	461	191	11.8	22	MSpppappa	172	-602	0	0		0	0	0	0	0
486	1	202	295	-1	518	153	6.5	24	ABarappapaa	203	-455	0	0		0	0	0	0	0
487	1	273	98	-1	486	250	14.2	28	ABaraappapp	275	-763	0	0		0	0	0	0	0
488	1	409	240	-1	200	83	18.6	30	ABarpppppp	304	1660	0	0		0	0	0	0	0
489	1	318	514	-1	143	169	7.9	36	Eprpp	360	-843	0	0		0	0	0	0	0
490	1	378	336	-1	377	181	19.4	31	Dpap	330	0	0	0		0	0	0	0	0
491	1	28	249	-1	461	390	4.6	24	ABalpapaapp	228	-573	0	0		0	0	0	0	0
492	1	518	526	-1	494	413	17.7	22	ABalppppapp	307	0	0	0		0	0	0	0	0
493	1	117	137	-1	378	411	14.4	28	ABplppaaaap	285	209	0	0		0	0	0	0	0
494	1	269	380	-1	421	367	20.0	29	ABalppppppa	220	-456	0	0		0	0	0	0	0
495	1	122	433	-1	446	437	15.9	24	ABplpaapppa	98	0	0	0		0	0	0	0	0
496	1	22	371	-1	566	420	9.5	26	ABalppaaapa	301	0	0	0		0	0	0	0	0
497	1	244	161	-1	445	373	4.8	25	ABalpappapa	187	391	0	0		0	0	0	0	0
498	1	320	462	-1	548	261	5.3	24	ABarapaaaaa	229	-36	0	0		0	0	0	0	0
499	1	495	500	-1	597	242	16.3	23	ABalappapp	83	0	0	0		0	0	0	0	0
500	1	390	10	-1	427	407	20.4	30	ABalppppppp	243	-67	0	0		0	0	0	0	0
501	1	478	419	-1	104	212	14.8	32	Cpappd	310	200	0	0		0	0	0	0	0
502	1	33	383	-1	532	405	12.9	22	ABalppppaav	209	322	0	0		0	0	0	0	0
503	1	293	154	-1	571	210	16.7	26	ABpraapapap	250	-256	0	0		0	0	0	0	0
504	1	406	525	-1	517	372	22.2	28	ABarpaaaaal	323	0	0	0		0	0	0	0	0
505	1	520	497	-1	588	329	16.2	22	ABarpaaaapa	24	0	0	0		0	0	0	0	0
506	1	499	465	-1	547	360	5.8	22	ABalpaaaaaa	-134	0	0	0		0	0	0	0	0
507	1	-1	384	-1	225	226	24.4	37	Nuc182_24_225_226	370	-414	0	0		0	0	0	0	0
508	1	82	228	-1	500	176	5.5	22	ABarappaapp	353	0	0	0		0	0	0	0	0
509	1	102	513	-1	403	329	22.6	28	ABarppaaaa	226	0	0	0		0	0	0	0	0
510	1	430	307	-1	492	151	12.7	24	ABprpaaappp	-92	0	0	0		0	0	0	0	0
511	1	285	41	-1	478	363	4.1	23	ABalpapaaap	535	0	0	0		0	0	0	0	0
512	1	197	285	-1	490	172	11.8	24	ABprppaaaaa	241	0	0	0		0	0	0	0	0
513	1	415	441	-1	381	181	23.2	28	ABarpppapaa	-387	0	0	0		0	0	0	0	0
514	1	485	108	-1	523	268	12.9	21	ABaraappapa	305	0	0	0		0	0	0	0	0
515	1	56	180	-1	322	217	9.8	32	Earpa	82	0	0	0		0	0	0	0	0
516	1	500	529	-1	377	342	12.8	22	MSappapa	171	0	0	0		0	0	0	0	0
517	1	180	505	-1	312	223	23.3	33	Cpaaaa	107	0	0	0		0	0	0	0	0
518	1	517	484	-1	454	171	17.8	23	ABprpaappap	-142	0	0	0		0	0	0	0	0
519	1	118	178	-1	507	344	5.3	23	ABalpaaaaap	-2	0	0	0		0	0	0	0	0
520	1	436	6	-1	316	278	18.9	22	MSappppp	37	0	0	0		0	0	0	0	0
521	1	468	528	-1	249	205	13.1	27	Earppa	279	-594	0	0		0	0	0	0	0
522	1	141	291	-1	365	361	20.0	25	ABplapaaapa	240	0	0	0		0	0	0	0	0
523	1	514	68	-1	566	337	21.7	27	ABplaaaaapap	298	0	0	0		0	0	0	0	0
524	1	142	260	-1	561	261	14.8	26	MSppaaap	269	0	0	0		0	0	0	0	0
525	1	349	429	-1	415	446	15.0	30	ABplpaapppp	70	0	0	0		0	0	0	0	0
526	1	502	344	-1	443	190	11.2	22	MSpppappp	180	0	0	0		0	0	0	0	0
527	1	509	519	-1	524	373	15.0	22	MSapaapa	-46	0	0	0		0	0	0	0	0
528	1	512	522	-1	350	215	18.8	30	MSpppppp	68	0	0	0		0	0	0	0	0
529	1	524	288	-1	413	200	23.5	30	ABprapaaaap	-147	0	0	0		0	0	0	0	0
