# Supplementary material for: The AP-2 Transcription Factor APTF-2 Is Required for Neuroblast and Epidermal Morphogenesis in Caenorhabditis elegans Embryogenesis
Source: PLoS Genet. 2016 May 13;12(5):e1006048. doi: 10.1371/journal.pgen.1006048 (PMC4866721; doi:10.1371/journal.pgen.1006048)
Supplement: S6 Text — (ZIP) [file pgen.1006048.s034.zip › nuclei/t182-nuclei]

1	1	25	10	-1	219	65	14.5	30	ABprapappa	-17	0	0	0		0	0	0	0	0
2	1	321	302	-1	457	331	23.9	30	ABplaaaappa	308	254	0	0		0	0	0	0	0
3	1	295	77	-1	573	379	17.4	26	ABalapaapa	-76	0	0	0		0	0	0	0	0
4	1	189	162	-1	157	296	13.7	32	Cappap	8	0	0	0		0	0	0	0	0
5	1	453	252	-1	552	205	13.0	29	ABpraaapaa	303	0	0	0		0	0	0	0	0
6	1	520	425	-1	314	277	19.4	30	MSappppp	298	-563	0	0		0	0	0	0	0
7	1	126	274	-1	278	262	12.1	32	Ealap	317	-82	0	0		0	0	0	0	0
8	1	303	347	-1	175	117	6.4	28	ABprappppp	30	0	0	0		0	0	0	0	0
9	1	135	112	-1	565	331	8.9	24	ABalpaapaaa	195	-634	0	0		0	0	0	0	0
10	1	500	326	-1	436	415	19.8	28	ABalppppppp	246	169	0	0		0	0	0	0	0
11	1	154	396	-1	334	296	4.5	26	MSaapappp	244	0	0	0		0	0	0	0	0
12	1	462	456	-1	473	192	19.6	25	ABprpaapaap	224	748	0	0		0	0	0	0	0
13	1	369	210	-1	327	437	13.3	29	ABplppapaaa	278	0	0	0		0	0	0	0	0
14	1	328	67	-1	455	336	8.9	26	ABalpapppaa	241	129	0	0		0	0	0	0	0
15	1	325	345	-1	351	332	12.2	27	MSappaaa	249	710	0	0		0	0	0	0	0
16	1	165	153	-1	341	292	7.2	27	MSaapapa	476	0	0	0		0	0	0	0	0
17	1	231	60	-1	580	339	12.4	28	MSaaaaaar	238	-201	0	0		0	0	0	0	0
18	1	58	144	-1	552	407	14.5	31	ABalapaaapp	-200	0	0	0		0	0	0	0	0
19	1	375	470	-1	148	293	5.4	25	ABplppppppp	200	469	0	0		0	0	0	0	0
20	1	206	306	-1	283	82	8.6	27	ABprpppaaap	222	-37	0	0		0	0	0	0	0
21	1	413	289	-1	373	123	6.9	23	ABprppaappa	238	150	0	0		0	0	0	0	0
22	1	270	247	-1	610	199	16.2	29	ABpraaaaap	107	0	0	0		0	0	0	0	0
23	1	4	350	-1	585	201	11.3	29	ABpraaaaaa	290	282	0	0		0	0	0	0	0
24	1	310	29	-1	152	334	19.5	31	ABarppappp	93	0	0	0		0	0	0	0	0
25	1	347	380	-1	134	284	19.3	34	Caapa	340	-640	0	0		0	0	0	0	0
26	1	178	204	-1	565	280	11.7	25	ABaraappaaa	165	0	0	0		0	0	0	0	0
27	1	463	103	-1	103	315	14.7	29	ABplappapp	290	-1156	0	0		0	0	0	0	0
28	1	275	320	-1	313	99	13.6	25	ABprppapapp	195	120	0	0		0	0	0	0	0
29	1	410	353	-1	494	287	4.4	24	ABarapapaaa	235	1993	0	0		0	0	0	0	0
30	1	192	285	-1	397	381	20.4	24	ABplpaappap	215	89	0	0		0	0	0	0	0
31	1	315	212	-1	458	190	7.1	25	ABarapapapp	262	0	0	0		0	0	0	0	0
32	1	125	281	-1	445	166	5.0	25	ABprpappaap	231	27	0	0		0	0	0	0	0
33	1	311	171	-1	379	337	16.4	29	Daaa	321	0	0	0		0	0	0	0	0
34	1	136	486	-1	406	129	11.5	24	ABprppaapap	198	113	0	0		0	0	0	0	0
35	1	407	491	-1	359	242	25.2	30	ABarppaapap	290	338	0	0		0	0	0	0	0
36	1	442	373	-1	428	395	17.4	27	ABplpaappaa	276	1	0	0		0	0	0	0	0
37	1	222	500	-1	256	94	6.9	25	ABprppppap	203	393	0	0		0	0	0	0	0
38	1	396	268	-1	266	322	8.3	28	ABplpppppaa	223	172	0	0		0	0	0	0	0
39	1	8	122	-1	477	324	10.8	29	ABalpaapapp	136	0	0	0		0	0	0	0	0
40	1	247	135	-1	151	178	20.5	37	Cpapap	370	172	0	0		0	0	0	0	0
41	1	511	115	-1	481	362	4.8	23	ABalpapaaap	186	137	0	0		0	0	0	0	0
42	1	253	225	-1	515	138	11.1	25	ABprpaaappa	245	51	0	0		0	0	0	0	0
43	1	163	348	-1	342	80	16.7	27	ABprappaaa	269	38	0	0		0	0	0	0	0
44	1	327	189	-1	597	403	19.2	26	ABalapapppa	326	0	0	0		0	0	0	0	0
45	1	117	129	-1	581	257	18.3	29	ABalappppa	291	-989	0	0		0	0	0	0	0
46	1	363	242	-1	523	388	18.2	24	ABalppppapa	206	566	0	0		0	0	0	0	0
47	1	440	424	-1	542	438	20.5	26	ABplaapaapa	248	-54	0	0		0	0	0	0	0
48	1	339	435	-1	219	95	13.2	29	ABprapppaa	262	-683	0	0		0	0	0	0	0
49	1	103	221	-1	365	323	7.8	26	MSaapaaap	227	70	0	0		0	0	0	0	0
50	1	335	80	-1	432	259	10.5	27	ABaraapppap	278	67	0	0		0	0	0	0	0
51	1	89	76	-1	324	378	5.1	25	ABplpapppaa	243	-41	0	0		0	0	0	0	0
52	1	199	93	-1	365	294	16.9	29	Nuc181_17_365_295	298	323	0	0		0	0	0	0	0
53	1	28	159	-1	321	406	11.1	24	ABplppappaa	233	1649	0	0		0	0	0	0	0
54	1	122	126	-1	457	299	11.0	27	ABaraapapaa	107	0	0	0		0	0	0	0	0
55	1	128	251	-1	511	223	4.2	23	ABarapaaapp	178	352	0	0		0	0	0	0	0
56	1	443	54	-1	334	362	20.7	27	ABplapaaapp	247	1692	0	0		0	0	0	0	0
57	1	360	116	-1	522	191	11.5	29	ABprpaaaaaap	58	0	0	0		0	0	0	0	0
58	1	63	24	-1	483	171	8.1	27	ABprpapaaaa	105	0	0	0		0	0	0	0	0
59	1	255	503	-1	372	295	19.6	30	MSappppa	302	455	0	0		0	0	0	0	0
60	1	59	8	-1	411	85	16.6	30	ABpraapppp	82	0	0	0		0	0	0	0	0
61	1	385	273	-1	512	260	6.9	23	ABarapaapaa	329	0	0	0		0	0	0	0	0
62	1	411	141	-1	442	134	12.8	24	ABprppaapaa	207	413	0	0		0	0	0	0	0
63	1	202	322	-1	562	315	5.3	24	ABaraaapaaa	240	277	0	0		0	0	0	0	0
64	1	78	513	-1	226	242	14.6	35	Eplaa	344	-58	0	0		0	0	0	0	0
65	1	390	511	-1	316	94	22.4	36	ABarppppa	362	226	0	0		0	0	0	0	0
66	1	204	248	-1	530	340	16.3	28	MSaaapaaa	235	1392	0	0		0	0	0	0	0
67	1	149	207	-1	286	345	8.2	27	MSappaap	242	155	0	0		0	0	0	0	0
68	1	523	193	-1	572	340	22.1	28	ABplaaaaapap	241	866	0	0		0	0	0	0	0
69	1	83	388	-1	463	150	12.7	26	ABprppaaaap	181	0	0	0		0	0	0	0	0
70	1	320	519	-1	590	248	10.8	25	ABalaapppaa	201	-203	0	0		0	0	0	0	0
71	1	478	220	-1	261	164	20.2	34	Dpppp	240	0	0	0		0	0	0	0	0
72	1	21	406	-1	246	63	17.1	29	ABprapapap	290	120	0	0		0	0	0	0	0
73	1	96	420	-1	404	365	16.6	29	MSapppaa	387	0	0	0		0	0	0	0	0
74	1	361	155	-1	266	129	6.8	24	ABprpappppp	63	0	0	0		0	0	0	0	0
75	1	77	123	-1	329	354	8.8	28	MSapaapp	120	0	0	0		0	0	0	0	0
76	1	447	287	-1	263	394	16.2	31	ABplappaaa	275	-461	0	0		0	0	0	0	0
77	1	118	328	-1	436	207	5.9	28	ABarapapppp	245	-76	0	0		0	0	0	0	0
78	1	60	43	-1	374	77	16.0	28	ABprapaapp	262	939	0	0		0	0	0	0	0
79	1	395	375	-1	340	417	12.7	25	ABplppaapap	186	1119	0	0		0	0	0	0	0
80	1	237	151	-1	476	284	16.5	27	MSpaaaapp	218	722	0	0		0	0	0	0	0
81	1	114	246	-1	419	266	7.3	24	ABaraappppp	52	0	0	0		0	0	0	0	0
82	1	221	133	-1	614	309	14.5	28	ABalapppaaa	276	287	0	0		0	0	0	0	0
83	1	227	202	-1	395	249	12.1	29	MSpaapapp	124	0	0	0		0	0	0	0	0
84	1	170	131	-1	281	392	7.2	23	ABplppaappp	225	137	0	0		0	0	0	0	0
85	1	50	512	-1	518	198	3.8	26	ABarappaapa	181	0	0	0		0	0	0	0	0
86	1	424	445	-1	383	155	4.2	27	ABprpappapp	270	427	0	0		0	0	0	0	0
87	1	316	111	-1	561	400	20.6	28	ABalapapppp	-33	0	0	0		0	0	0	0	0
88	1	207	335	-1	467	227	4.2	25	ABarapapppa	41	0	0	0		0	0	0	0	0
89	1	120	367	-1	444	275	16.6	25	MSpaaappa	211	255	0	0		0	0	0	0	0
90	1	7	214	-1	553	316	14.6	30	MSaaaaapa	111	0	0	0		0	0	0	0	0
91	1	240	180	-1	400	126	19.7	27	ABprapaaapp	182	0	0	0		0	0	0	0	0
92	1	148	119	-1	549	290	7.4	27	ABaraaapaap	200	90	0	0		0	0	0	0	0
93	1	306	439	-1	222	127	4.9	27	ABprpppapap	231	281	0	0		0	0	0	0	0
94	1	52	2	-1	338	166	5.3	26	MSpappap	286	0	0	0		0	0	0	0	0
95	1	368	92	-1	508	334	9.6	30	ABalpaapapa	145	0	0	0		0	0	0	0	0
96	1	144	516	-1	449	333	4.5	26	ABalpapappa	225	204	0	0		0	0	0	0	0
97	1	194	399	-1	494	210	23.5	31	ABarpapapp	307	-324	0	0		0	0	0	0	0
98	1	487	74	-1	486	255	14.1	28	ABaraappapp	268	700	0	0		0	0	0	0	0
99	1	435	317	-1	377	344	22.3	32	ABplapaaaaa	232	461	0	0		0	0	0	0	0
100	1	281	323	-1	465	455	14.5	26	ABplpaaapap	200	1066	0	0		0	0	0	0	0
101	1	380	271	-1	333	429	9.4	26	ABplpaaaapp	14	0	0	0		0	0	0	0	0
102	1	258	346	-1	309	417	7.9	24	ABplppaappa	199	303	0	0		0	0	0	0	0
103	1	474	459	-1	176	96	9.6	29	ABprappppa	280	0	0	0		0	0	0	0	0
104	1	80	387	-1	199	77	9.5	24	ABprpppaapp	349	0	0	0		0	0	0	0	0
105	1	37	488	-1	591	218	18.3	25	ABpraapappa	380	0	0	0		0	0	0	0	0
106	1	341	165	-1	432	297	7.2	25	ABalpapppap	86	0	0	0		0	0	0	0	0
107	1	91	217	-1	579	164	11.5	25	ABpraaaapav	203	-182	0	0		0	0	0	0	0
108	1	514	401	-1	524	277	13.1	26	ABaraappapa	242	70	0	0		0	0	0	0	0
109	1	94	186	-1	492	417	8.9	26	ABalppappap	251	-962	0	0		0	0	0	0	0
110	1	242	16	-1	216	395	19.2	30	ABplapappa	-119	0	0	0		0	0	0	0	0
111	1	250	476	-1	465	414	5.3	25	ABalppapapa	4	0	0	0		0	0	0	0	0
112	1	480	18	-1	565	224	23.5	29	ABarpapaapp	270	888	0	0		0	0	0	0	0
113	1	214	361	-1	578	431	18.4	28	ABalapaappp	248	-246	0	0		0	0	0	0	0
114	1	6	356	-1	315	202	4.5	27	MSpappaa	-137	0	0	0		0	0	0	0	0
115	1	290	518	-1	529	279	18.4	26	MSpaaaaaa	204	159	0	0		0	0	0	0	0
116	1	401	163	-1	366	283	5.8	25	MSaapappa	249	-1568	0	0		0	0	0	0	0
117	1	417	315	-1	239	155	5.1	27	ABprppppppa	33	0	0	0		0	0	0	0	0
118	1	121	224	-1	393	330	8.3	25	MSaapaaaa	75	0	0	0		0	0	0	0	0
119	1	426	452	-1	406	274	20.6	26	ABarpaapppp	264	861	0	0		0	0	0	0	0
120	1	471	33	-1	295	429	11.7	26	ABplppapaap	-114	0	0	0		0	0	0	0	0
121	1	86	97	-1	578	211	7.9	26	ABarappppap	194	0	0	0		0	0	0	0	0
122	1	105	73	-1	442	274	4.3	25	ABalpappppa	-2	0	0	0		0	0	0	0	0
123	1	283	37	-1	535	268	9.6	27	ABaraaapapa	378	0	0	0		0	0	0	0	0
124	1	366	184	-1	531	369	13.9	26	MSapaaap	221	-622	0	0		0	0	0	0	0
125	1	200	121	-1	547	287	12.7	25	ABaraappaap	225	542	0	0		0	0	0	0	0
126	1	90	170	-1	609	331	7.9	24	ABalaaaarlp	204	20	0	0		0	0	0	0	0
127	1	167	304	-1	491	248	5.0	25	ABarapapaap	-67	0	0	0		0	0	0	0	0
128	1	364	101	-1	412	405	14.5	25	ABplppaaaaa	218	88	0	0		0	0	0	0	0
129	1	238	398	-1	418	201	11.6	26	MSpppaaa	219	854	0	0		0	0	0	0	0
130	1	234	39	-1	591	262	6.4	24	ABaraaapppa	217	-102	0	0		0	0	0	0	0
131	1	32	148	-1	153	343	11.8	30	ABplapppaa	345	0	0	0		0	0	0	0	0
132	1	267	147	-1	468	246	11.7	27	ABaraapppaa	274	424	0	0		0	0	0	0	0
133	1	246	351	-1	522	181	7.8	24	ABarapppppp	241	744	0	0		0	0	0	0	0
134	1	111	84	-1	429	171	7.9	25	ABprpapppaa	236	0	0	0		0	0	0	0	0
135	1	438	483	-1	347	128	6.5	25	ABprppaappp	217	-184	0	0		0	0	0	0	0
136	1	379	156	-1	265	342	15.4	31	Capaaa	141	0	0	0		0	0	0	0	0
137	1	493	412	-1	382	413	14.4	28	ABplppaaaap	290	382	0	0		0	0	0	0	0
138	1	197	25	-1	457	247	15.8	30	MSpaapaa	104	0	0	0		0	0	0	0	0
139	1	272	149	-1	501	168	23.9	31	ABarpapppap	308	554	0	0		0	0	0	0	0
140	1	383	384	-1	243	204	10.3	32	Earppp	321	244	0	0		0	0	0	0	0
141	1	95	99	-1	377	217	10.2	28	MSpapaapp	274	1087	0	0		0	0	0	0	0
142	1	357	372	-1	438	319	18.9	25	MSaaaappa	229	658	0	0		0	0	0	0	0
143	1	373	479	-1	475	383	14.8	24	ABalpppppaa	244	-784	0	0		0	0	0	0	0
144	1	350	370	-1	516	403	14.9	27	ABalppppaad	255	-289	0	0		0	0	0	0	0
145	1	252	392	-1	373	398	8.4	25	ABplpapapaa	204	-462	0	0		0	0	0	0	0
146	1	42	522	-1	252	209	15.7	33	Epraa	335	-21	0	0		0	0	0	0	0
147	1	205	167	-1	576	369	19.5	28	ABalapapapp	256	-42	0	0		0	0	0	0	0
148	1	472	49	-1	422	197	21.0	25	ABprapaaaaa	211	271	0	0		0	0	0	0	0
149	1	70	36	-1	397	164	6.7	27	ABprpapppap	267	-4	0	0		0	0	0	0	0
150	1	338	527	-1	306	333	22.4	29	ABarppapaap	216	176	0	0		0	0	0	0	0
151	1	176	284	443	249	395	10.3	29	ABplppappp	138	0	0	0		0	0	0	0	0
152	1	425	219	-1	347	403	17.1	27	ABplapaapa	114	0	0	0		0	0	0	0	0
153	1	243	468	-1	439	428	22.6	33	ABplaaapap	311	-99	0	0		0	0	0	0	0
154	1	503	3	-1	570	214	16.4	27	ABpraapapap	226	-547	0	0		0	0	0	0	0
155	1	134	42	-1	515	419	11.7	24	ABplpaaaaaa	198	-629	0	0		0	0	0	0	0
156	1	41	20	-1	490	227	8.3	24	ABarapappaa	178	0	0	0		0	0	0	0	0
157	1	220	440	-1	549	131	14.3	25	ABprpaapap	211	265	0	0		0	0	0	0	0
158	1	74	449	-1	476	211	13.4	24	MSppapap	222	-538	0	0		0	0	0	0	0
159	1	402	352	-1	547	211	5.4	24	ABarappaaaa	174	663	0	0		0	0	0	0	0
160	1	257	192	-1	258	110	10.7	30	Cppapp	297	1270	0	0		0	0	0	0	0
161	1	497	222	-1	446	374	5.1	26	ABalpappapa	208	394	0	0		0	0	0	0	0
162	1	422	485	-1	184	213	7.5	33	Eplpa	328	-1058	0	0		0	0	0	0	0
163	1	183	397	-1	419	381	4.3	25	ABplpappaa	187	0	0	0		0	0	0	0	0
164	1	239	400	-1	613	220	12.5	25	ABalaapppap	205	-557	0	0		0	0	0	0	0
165	1	406	493	-1	379	303	10.6	28	MSaapaapa	145	0	0	0		0	0	0	0	0
166	1	56	438	-1	358	86	11.0	25	ABprppapaap	35	0	0	0		0	0	0	0	0
167	1	35	55	-1	640	292	9.6	25	ABalaaapprl	-139	0	0	0		0	0	0	0	0
168	1	305	405	-1	416	142	8.4	24	ABprpapapap	222	-233	0	0		0	0	0	0	0
169	1	14	259	-1	423	333	10.7	24	ABaraapappa	3	0	0	0		0	0	0	0	0
170	1	309	514	-1	492	340	23.7	28	ABplaaaapap	246	-502	0	0		0	0	0	0	0
171	1	22	95	-1	540	163	5.9	25	ABarapppapp	244	222	0	0		0	0	0	0	0
172	1	298	45	-1	378	344	5.2	27	ABalpappapp	225	627	0	0		0	0	0	0	0
173	1	181	457	-1	385	100	11.1	28	ABprppapaaa	234	-166	0	0		0	0	0	0	0
174	1	51	276	-1	313	416	20.1	32	ABplaapppp	319	1392	0	0		0	0	0	0	0
175	1	476	197	-1	296	143	11.4	32	Cppaap	237	0	0	0		0	0	0	0	0
176	1	287	256	-1	526	133	17.4	28	ABpraappaap	119	0	0	0		0	0	0	0	0
177	1	84	365	-1	563	205	20.1	28	ABpraapappp	245	-285	0	0		0	0	0	0	0
178	1	519	504	-1	512	339	4.9	22	ABalpaaaaap	179	-470	0	0		0	0	0	0	0
179	1	29	196	-1	155	361	7.3	26	ABplpppaapp	-136	0	0	0		0	0	0	0	0
180	1	515	309	393	320	218	9.6	31	Earpa	274	62	0	0		0	0	0	0	0
181	1	2	158	-1	596	379	10.0	32	ABalaaaala	267	237	0	0		0	0	0	0	0
182	1	99	526	-1	562	285	5.1	23	ABaraaaaapa	-183	0	0	0		0	0	0	0	0
183	1	33	30	-1	420	228	6.2	25	MSpapaaaa	204	919	0	0		0	0	0	0	0
184	1	468	331	-1	543	311	10.5	24	ABaraapaaap	195	890	0	0		0	0	0	0	0
185	1	430	337	-1	333	398	7.7	24	ABplpapappa	220	174	0	0		0	0	0	0	0
186	1	161	63	-1	493	332	13.7	28	ABaraapaapp	24	0	0	0		0	0	0	0	0
187	1	399	223	-1	588	185	14.4	26	ABpraaaappa	207	360	0	0		0	0	0	0	0
188	1	12	209	-1	206	396	14.2	29	ABplappaap	280	-689	0	0		0	0	0	0	0
189	1	307	295	-1	454	278	19.7	27	MSpaaapaa	256	0	0	0		0	0	0	0	0
190	1	461	327	-1	262	329	18.9	32	Dapap	305	390	0	0		0	0	0	0	0
191	1	157	188	-1	541	144	12.1	26	ABpraaaapad	210	1031	0	0		0	0	0	0	0
192	1	156	89	-1	585	339	4.5	24	ABalpaappaa	39	0	0	0		0	0	0	0	0
193	1	445	175	-1	524	363	4.9	23	ABalpaaaapa	234	1358	0	0		0	0	0	0	0
194	1	282	117	-1	357	92	7.6	25	ABprppappap	421	0	0	0		0	0	0	0	0
195	1	365	508	-1	436	283	23.5	35	ABarpaapppa	343	348	0	0		0	0	0	0	0
196	1	484	362	-1	328	99	9.8	29	ABprppapppa	204	-209	0	0		0	0	0	0	0
197	1	322	169	-1	526	279	5.0	23	ABaraaaaapp	-259	0	0	0		0	0	0	0	0
198	1	300	58	-1	417	302	12.4	28	ABaraapapap	129	0	0	0		0	0	0	0	0
199	1	196	332	-1	628	263	10.0	25	ABalaaapprr	236	620	0	0		0	0	0	0	0
200	1	286	40	-1	540	341	11.2	25	ABalpaapaap	203	63	0	0		0	0	0	0	0
201	1	329	5	-1	506	259	11.2	27	ABaraaapapp	219	105	0	0		0	0	0	0	0
202	1	465	505	-1	485	259	24.3	35	ABarpaapap	354	12	0	0		0	0	0	0	0
203	1	169	441	-1	401	115	7.6	25	ABprpapappa	157	0	0	0		0	0	0	0	0
204	1	475	272	-1	627	251	18.2	26	Nuc121_20_611_255p	249	135	0	0		0	0	0	0	0
205	1	13	492	-1	238	115	20.4	30	ABprappapa	309	1032	0	0		0	0	0	0	0
206	1	389	286	-1	302	286	24.5	36	ABarppaapp	367	239	0	0		0	0	0	0	0
207	1	9	484	-1	514	243	9.2	23	ABarapaapap	93	0	0	0		0	0	0	0	0
208	1	34	35	-1	511	282	15.3	29	MSpaaaapa	210	0	0	0		0	0	0	0	0
209	1	299	447	-1	574	395	9.7	25	ABalaaapalla	206	-755	0	0		0	0	0	0	0
210	1	382	471	-1	544	193	16.7	30	ABpraaappa	409	0	0	0		0	0	0	0	0
211	1	481	181	-1	584	275	25.1	26	ABarpapaaaa	230	504	0	0		0	0	0	0	0
212	1	215	279	-1	642	317	12.3	26	ABalaaaparr	192	256	0	0		0	0	0	0	0
213	1	65	134	-1	457	229	8.8	25	ABarapappap	154	0	0	0		0	0	0	0	0
214	1	337	359	-1	558	438	8.2	23	Nuc150_13_550_424	162	631	0	0		0	0	0	0	0
215	1	358	61	-1	587	174	8.8	26	ABalaapappp	270	0	0	0		0	0	0	0	0
216	1	142	277	-1	373	138	16.8	30	Dppaa	300	379	0	0		0	0	0	0	0
217	1	372	173	-1	99	265	7.1	28	Cppppa	285	1053	0	0		0	0	0	0	0
218	1	177	191	-1	626	227	19.9	27	ABpraapaapa	228	-493	0	0		0	0	0	0	0
219	1	10	218	-1	468	184	15.5	30	MSppppaa	32	0	0	0		0	0	0	0	0
220	1	408	312	-1	184	320	4.7	25	ABplpppapap	217	-1250	0	0		0	0	0	0	0
221	1	159	66	-1	559	172	19.0	28	ABpraaapppa	265	27	0	0		0	0	0	0	0
222	1	110	6	-1	348	242	7.4	29	MSpapapa	172	0	0	0		0	0	0	0	0
223	1	31	48	-1	168	377	11.0	27	ABplappppa	315	0	0	0		0	0	0	0	0
224	1	40	127	-1	409	94	9.7	24	ABarappappa	209	1281	0	0		0	0	0	0	0
225	1	216	311	-1	623	394	17.7	25	ABalapaaapa	166	0	0	0		0	0	0	0	0
226	1	224	318	-1	85	259	13.3	32	Caappv	321	226	0	0		0	0	0	0	0
227	1	377	233	-1	339	165	15.0	25	MSpppaap	204	311	0	0		0	0	0	0	0
228	1	508	531	-1	501	172	5.4	22	ABarappaapp	167	1560	0	0		0	0	0	0	0
229	1	236	22	-1	448	381	16.1	27	ABalpppppap	248	-817	0	0		0	0	0	0	0
230	1	45	402	-1	427	167	22.1	28	ABarpppaaa	270	208	0	0		0	0	0	0	0
231	1	81	430	-1	323	326	5.2	24	MSaappap	231	181	0	0		0	0	0	0	0
232	1	312	290	-1	311	130	6.4	25	ABprpappppa	213	-30	0	0		0	0	0	0	0
233	1	397	28	-1	368	118	9.2	25	ABprppappaa	211	-479	0	0		0	0	0	0	0
234	1	230	294	-1	308	67	14.8	29	ABprappaap	15	0	0	0		0	0	0	0	0
235	1	101	509	-1	129	197	17.5	33	Cpapaa	310	-50	0	0		0	0	0	0	0
236	1	153	68	-1	538	311	18.4	26	MSaaaaapp	262	-135	0	0		0	0	0	0	0
237	1	266	436	-1	403	301	16.5	26	MSaaaappp	232	-229	0	0		0	0	0	0	0
238	1	381	237	354	504	384	9.7	28	MSapaaaa	278	-303	0	0		0	0	0	0	0
239	1	172	292	-1	550	210	9.8	27	ABprpaaaaaaa	243	-294	0	0		0	0	0	0	0
240	1	488	381	-1	201	82	18.9	29	ABarpppppp	283	-1264	0	0		0	0	0	0	0
241	1	356	343	-1	523	421	6.2	24	ABalppapaaa	178	0	0	0		0	0	0	0	0
242	1	409	235	-1	271	390	12.8	25	ABplppapapa	253	-252	0	0		0	0	0	0	0
243	1	85	32	-1	385	225	6.3	26	MSpapappa	100	0	0	0		0	0	0	0	0
244	1	140	324	-1	637	218	11.2	26	ABalaapappa	245	-129	0	0		0	0	0	0	0
245	1	20	269	-1	591	294	5.9	25	ABaraaappaa	20	0	0	0		0	0	0	0	0
246	1	24	253	-1	421	445	17.8	28	ABplaappaa	244	1010	0	0		0	0	0	0	0
247	1	173	152	-1	103	288	11.2	29	Cpappv	281	1188	0	0		0	0	0	0	0
248	1	129	310	-1	307	273	9.0	29	Ealpa	290	809	0	0		0	0	0	0	0
249	1	491	72	-1	463	389	4.7	23	ABalpapaapp	200	278	0	0		0	0	0	0	0
250	1	30	46	-1	490	386	5.8	24	ABalpapaapa	48	0	0	0		0	0	0	0	0
251	1	241	382	-1	477	415	14.4	26	ABplpaapaap	264	-351	0	0		0	0	0	0	0
252	1	271	107	-1	132	351	15.7	29	ABplappapa	-169	0	0	0		0	0	0	0	0
253	1	458	125	-1	373	154	6.9	22	ABprpapappp	179	104	0	0		0	0	0	0	0
254	1	427	44	-1	601	262	21.2	24	ABalapppapa	173	-539	0	0		0	0	0	0	0
255	1	345	13	-1	516	226	12.8	25	MSppapaa	210	-709	0	0		0	0	0	0	0
256	1	213	236	-1	348	219	16.8	26	Nuc152_16_399_208	228	-755	0	0		0	0	0	0	0
257	1	36	455	-1	353	390	7.9	28	ABplpapapap	197	1720	0	0		0	0	0	0	0
258	1	449	489	-1	104	266	16.2	32	Caappd	280	-766	0	0		0	0	0	0	0
259	1	98	301	-1	523	449	10.7	26	ABalpppaaap	240	711	0	0		0	0	0	0	0
260	1	524	482	-1	557	257	15.0	28	MSppaaap	-4	0	0	0		0	0	0	0	0
261	1	229	383	-1	498	396	12.4	25	ABplpaapaaa	221	436	0	0		0	0	0	0	0
262	1	92	336	-1	253	395	6.7	25	ABplpppaaaa	222	312	0	0		0	0	0	0	0
263	1	54	88	-1	573	344	6.7	24	ABaraaaaaaa	513	0	0	0		0	0	0	0	0
264	1	416	215	-1	571	436	12.2	28	ABalpppaaaa	86	0	0	0		0	0	0	0	0
265	1	123	139	-1	411	293	9.0	24	ABaraapappp	127	0	0	0		0	0	0	0	0
266	1	254	307	-1	540	332	6.5	24	ABaraaaaaap	11	0	0	0		0	0	0	0	0
267	1	291	263	-1	436	226	10.1	25	ABaraappppa	144	0	0	0		0	0	0	0	0
268	1	455	280	-1	645	282	6.7	28	ABalaapaapa	270	278	0	0		0	0	0	0	0
269	1	324	142	-1	244	255	9.4	33	Ealpp	329	349	0	0		0	0	0	0	0
270	1	132	417	-1	483	162	4.9	26	ABprpappaaa	260	3	0	0		0	0	0	0	0
271	1	251	432	-1	360	424	19.3	33	ABplaappapp	292	724	0	0		0	0	0	0	0
272	1	362	138	-1	257	374	6.0	23	ABplppppaaa	24	0	0	0		0	0	0	0	0
273	1	39	258	-1	542	176	23.1	32	ABarpappap	311	1814	0	0		0	0	0	0	0
274	1	262	293	-1	432	404	11.4	26	ABplpapaapa	225	695	0	0		0	0	0	0	0
275	1	439	303	-1	208	325	13.5	30	Capapa	-2	0	0	0		0	0	0	0	0
276	1	179	64	-1	184	355	8.1	26	ABplpppaapa	137	0	0	0		0	0	0	0	0
277	1	432	172	-1	399	237	9.1	29	MSpapaapa	109	0	0	0		0	0	0	0	0
278	1	249	450	-1	573	195	5.2	26	ABarapppapa	214	22	0	0		0	0	0	0	0
279	1	109	154	-1	448	259	7.4	24	ABarapaappp	179	-194	0	0		0	0	0	0	0
280	1	261	344	-1	389	446	18.4	29	ABplaappapa	272	-206	0	0		0	0	0	0	0
281	1	141	378	-1	184	301	8.6	30	Capapp	203	0	0	0		0	0	0	0	0
282	1	106	431	-1	511	460	14.4	27	ABalpppapad	243	9	0	0		0	0	0	0	0
283	1	88	94	-1	147	224	8.6	35	Eplpp	350	102	0	0		0	0	0	0	0
284	1	374	9	-1	568	394	12.2	27	ABalaaapallp	255	1088	0	0		0	0	0	0	0
285	1	512	403	-1	488	173	11.9	24	ABprppaaaaa	223	-62	0	0		0	0	0	0	0
286	1	263	300	-1	483	199	5.2	24	ABarapapapa	223	-75	0	0		0	0	0	0	0
287	1	139	334	-1	322	320	18.5	30	Daap	305	833	0	0		0	0	0	0	0
288	1	529	496	-1	418	200	23.7	29	ABprapaaaap	277	236	0	0		0	0	0	0	0
289	1	76	205	-1	606	391	7.7	25	ABalaaaalpa	252	-209	0	0		0	0	0	0	0
290	1	113	227	-1	630	265	15.4	26	Nuc121_20_611_255a	248	532	0	0		0	0	0	0	0
291	1	522	179	-1	363	362	20.0	30	ABplapaaapa	289	-100	0	0		0	0	0	0	0
292	1	186	198	-1	200	199	13.4	31	Eprap	313	572	0	0		0	0	0	0	0
293	1	274	230	-1	541	402	9.4	24	ABalppappaa	113	0	0	0		0	0	0	0	0
294	1	185	120	-1	325	269	13.6	37	Ealaa	376	802	0	0		0	0	0	0	0
295	1	486	166	-1	512	150	6.7	24	ABarappapaa	174	0	0	0		0	0	0	0	0
296	1	351	244	-1	578	226	14.1	26	ABpraapapaa	-164	0	0	0		0	0	0	0	0
297	1	359	448	-1	188	136	21.5	33	Cpaapp	323	0	0	0		0	0	0	0	0
298	1	429	333	-1	618	362	9.3	24	ABalaaaarla	405	0	0	0		0	0	0	0	0
299	1	414	463	-1	210	172	22.8	32	Cpaapa	316	-37	0	0		0	0	0	0	0
300	1	276	178	-1	513	325	19.7	27	MSaaaapaa	265	1099	0	0		0	0	0	0	0
301	1	143	78	-1	571	164	15.2	27	ABpraaaappp	252	-677	0	0		0	0	0	0	0
302	1	82	466	-1	498	462	16.2	27	ABplpaapapp	239	366	0	0		0	0	0	0	0
303	1	211	104	-1	471	413	20.0	26	ABalpppappp	428	0	0	0		0	0	0	0	0
304	1	228	357	-1	487	448	9.4	26	ABalppaappa	242	-53	0	0		0	0	0	0	0
305	1	334	341	-1	485	181	17.5	24	ABprpaappaa	215	264	0	0		0	0	0	0	0
306	1	317	261	-1	262	73	10.6	25	ABprppapppp	238	341	0	0		0	0	0	0	0
307	1	510	264	-1	492	151	12.9	24	ABprpaaappp	205	-403	0	0		0	0	0	0	0
308	1	49	195	-1	604	420	15.9	25	ABalapaappa	236	46	0	0		0	0	0	0	0
309	1	384	114	-1	515	184	19.9	29	ABpraaapppp	285	655	0	0		0	0	0	0	0
310	1	469	229	-1	368	433	9.7	25	ABplpaaaapa	193	1209	0	0		0	0	0	0	0
311	1	162	57	-1	613	373	12.5	26	ABalaaapalr	-23	0	0	0		0	0	0	0	0
312	1	225	59	-1	305	387	7.6	24	ABplpapappp	209	-319	0	0		0	0	0	0	0
313	1	175	308	-1	215	396	9.2	25	ABplpppaaap	16	0	0	0		0	0	0	0	0
314	1	404	409	-1	284	345	4.7	27	ABplpappppa	252	-508	0	0		0	0	0	0	0
315	1	313	368	-1	268	153	7.5	24	ABprpppppap	128	0	0	0		0	0	0	0	0
316	1	332	234	-1	613	292	19.3	36	ABalapppaap	43	0	0	0		0	0	0	0	0
317	1	73	157	-1	325	138	15.2	30	Cppaaa	302	76	0	0		0	0	0	0	0
318	1	193	176	-1	154	324	9.5	29	ABplapppap	288	32	0	0		0	0	0	0	0
319	1	19	83	-1	172	355	15.4	30	ABplapappp	293	768	0	0		0	0	0	0	0
320	1	68	17	-1	384	156	12.2	32	MSpapppa	53	0	0	0		0	0	0	0	0
321	1	55	255	-1	446	424	9.5	28	ABalppapppa	229	108	0	0		0	0	0	0	0
322	1	450	65	-1	589	370	6.5	27	ABalpaapppa	231	1976	0	0		0	0	0	0	0
323	1	138	226	-1	210	342	4.6	26	ABplppppapp	236	-226	0	0		0	0	0	0	0
324	1	388	130	-1	418	429	8.4	27	ABalppapppp	248	73	0	0		0	0	0	0	0
325	1	171	423	-1	589	315	8.9	25	ABaraaaapa	202	646	0	0		0	0	0	0	0
326	1	273	408	-1	414	272	17.7	25	MSpaaapap	223	-480	0	0		0	0	0	0	0
327	1	418	249	-1	504	389	19.6	26	ABplaapappa	213	199	0	0		0	0	0	0	0
328	1	226	422	-1	506	395	24.5	28	ABplaaaaapp	266	-584	0	0		0	0	0	0	0
329	1	57	528	-1	421	425	6.4	27	ABalppapapp	263	31	0	0		0	0	0	0	0
330	1	147	480	-1	305	108	5.3	24	ABprppppaaa	12	0	0	0		0	0	0	0	0
331	1	131	86	-1	396	260	5.4	26	MSpapaaap	421	0	0	0		0	0	0	0	0
332	1	168	329	-1	426	397	8.8	24	ABplpapaaaa	26	0	0	0		0	0	0	0	0
333	1	108	314	-1	230	364	6.7	25	ABplppppaap	217	-793	0	0		0	0	0	0	0
334	1	158	282	-1	355	209	5.9	25	MSpapappp	208	113	0	0		0	0	0	0	0
335	1	302	266	-1	442	131	7.4	23	ABprpapapaa	221	69	0	0		0	0	0	0	0
336	1	490	146	-1	380	182	19.7	31	Dpap	317	567	0	0		0	0	0	0	0
337	1	164	464	-1	446	215	19.2	27	MSppppap	260	0	0	0		0	0	0	0	0
338	1	79	90	-1	267	131	15.1	32	Cppapa	321	135	0	0		0	0	0	0	0
339	1	245	297	-1	431	124	17.4	25	ABprapaapa	-178	0	0	0		0	0	0	0	0
340	1	354	160	-1	514	250	4.1	22	ABarapaaapa	189	702	0	0		0	0	0	0	0
341	1	145	418	-1	329	151	23.9	33	ABarpppapp	334	30	0	0		0	0	0	0	0
342	1	396	415	-1	240	327	6.3	26	ABplpppppap	494	0	0	0		0	0	0	0	0
343	1	218	433	-1	463	367	7.1	23	ABalpapapaa	222	-263	0	0		0	0	0	0	0
344	1	526	510	-1	450	190	11.1	22	MSpppappp	174	-891	0	0		0	0	0	0	0
345	1	451	501	-1	607	239	4.8	24	ABarapppaaa	224	366	0	0		0	0	0	0	0
346	1	17	239	-1	611	291	8.7	24	ABalaaaarra	-71	0	0	0		0	0	0	0	0
347	1	394	250	-1	522	236	18.0	26	MSppappa	262	1252	0	0		0	0	0	0	0
348	1	235	106	-1	281	106	7.1	24	ABprppppaap	187	620	0	0		0	0	0	0	0
349	1	431	391	-1	504	353	7.7	26	ABalpaaapaa	244	16	0	0		0	0	0	0	0
350	1	415	177	-1	350	271	10.2	28	MSaapaapp	224	-744	0	0		0	0	0	0	0
351	1	219	79	-1	428	388	24.4	30	Nuc147_26_416_371	284	-863	0	0		0	0	0	0	0
352	1	398	313	-1	241	376	22.4	31	ABplapapaa	267	712	0	0		0	0	0	0	0
353	1	210	474	-1	351	106	13.2	25	ABprppapapa	189	1074	0	0		0	0	0	0	0
354	1	87	199	-1	219	305	18.2	32	Cappaa	327	938	0	0		0	0	0	0	0
355	1	174	339	-1	324	185	20.0	34	Dpppa	291	760	0	0		0	0	0	0	0
356	1	26	113	-1	560	407	6.3	24	ABalaaaalpp	205	0	0	0		0	0	0	0	0
357	1	232	143	-1	223	232	21.6	34	Caaaa	347	-137	0	0		0	0	0	0	0
358	1	223	200	-1	280	404	18.6	31	ABplapaapp	247	450	0	0		0	0	0	0	0
359	1	400	429	-1	425	340	7.8	26	ABalpapappp	191	-182	0	0		0	0	0	0	0
360	1	130	498	-1	214	319	23.0	31	ABarppappa	315	362	0	0		0	0	0	0	0
361	1	127	232	-1	423	141	5.0	26	ABprpappapa	250	357	0	0		0	0	0	0	0
362	1	367	82	-1	601	236	8.6	26	ABarappppaa	213	838	0	0		0	0	0	0	0
363	1	277	136	-1	630	229	15.1	27	ABalaappppp	221	39	0	0		0	0	0	0	0
364	1	352	254	-1	570	369	24.4	27	ABplaaaaaaa	274	-102	0	0		0	0	0	0	0
365	1	72	371	-1	409	104	12.9	24	ABarappappp	204	-569	0	0		0	0	0	0	0
366	1	201	376	-1	373	107	22.4	34	ABarpppaap	338	229	0	0		0	0	0	0	0
367	1	47	87	-1	641	288	12.6	29	ABalaaappl	-20	0	0	0		0	0	0	0	0
368	1	107	108	-1	410	333	19.4	28	MSapppap	-89	0	0	0		0	0	0	0	0
369	1	344	410	-1	451	157	7.9	23	ABprpapaaap	314	0	0	0		0	0	0	0	0
370	1	44	208	-1	613	319	10.3	23	ABalaaaarrp	257	0	0	0		0	0	0	0	0
371	1	496	472	-1	569	420	9.0	26	ABalppaaapa	234	-16	0	0		0	0	0	0	0
372	1	403	21	-1	487	270	19.0	25	MSpaaaaap	64	0	0	0		0	0	0	0	0
373	1	23	260	-1	169	255	23.5	41	Caaap	410	-37	0	0		0	0	0	0	0
374	1	166	355	-1	483	420	11.6	26	ABplpaaaaap	160	0	0	0		0	0	0	0	0
375	1	428	360	-1	538	448	13.8	25	ABalpppapav	318	0	0	0		0	0	0	0	0
376	1	331	444	-1	414	231	19.5	27	MSpppppa	276	384	0	0		0	0	0	0	0
377	1	48	85	-1	438	263	13.4	27	MSpaapapa	430	0	0	0		0	0	0	0	0
378	1	215	124	-1	613	343	12.2	26	ABalaaaparl	200	519	0	0		0	0	0	0	0
379	1	301	241	-1	612	277	23.5	29	ABpraapaaap	266	476	0	0		0	0	0	0	0
380	1	494	174	-1	423	370	19.7	25	ABalppppppa	210	-188	0	0		0	0	0	0	0
381	1	217	495	-1	492	129	18.9	31	ABpraappap	173	0	0	0		0	0	0	0	0
382	1	284	394	-1	548	178	9.1	25	ABarapppppa	382	0	0	0		0	0	0	0	0
383	1	502	529	-1	536	401	12.7	22	ABalppppaav	155	0	0	0		0	0	0	0	0
384	1	507	414	-1	224	229	25.3	34	Nuc182_24_225_226	348	-442	0	0		0	0	0	0	0
385	1	268	185	-1	609	362	17.3	27	ABalapapapa	15	0	0	0		0	0	0	0	0
386	1	285	278	-1	572	226	5.4	24	ABaraaapppp	-8	0	0	0		0	0	0	0	0
387	1	342	164	-1	278	417	9.9	27	ABplppappap	-476	0	0	0		0	0	0	0	0
388	1	38	109	-1	307	172	6.6	32	MSpapppp	37	0	0	0		0	0	0	0	0
389	1	233	216	-1	183	351	5.4	24	ABplpppapaa	-95	0	0	0		0	0	0	0	0
390	1	152	203	428	608	343	21.8	30	ABarpaaaaar	-93	0	0	0		0	0	0	0	0
391	1	256	374	-1	570	440	15.2	26	ABalpppaapv	261	510	0	0		0	0	0	0	0
392	1	333	100	-1	462	144	10.0	24	ABprpapaapp	243	-436	0	0		0	0	0	0	0
393	1	137	517	-1	483	350	21.4	26	MSapappp	263	-418	0	0		0	0	0	0	0
394	1	115	411	-1	196	364	21.9	31	ABplapapapa	309	341	0	0		0	0	0	0	0
395	1	11	62	-1	546	146	8.8	25	ABprpaaaaap	240	-46	0	0		0	0	0	0	0
396	1	460	81	-1	420	193	15.8	30	Dpaa	58	0	0	0		0	0	0	0	0
397	1	419	56	-1	394	406	10.0	24	ABplpapaaap	199	795	0	0		0	0	0	0	0
398	1	203	340	-1	495	203	14.8	24	ABprpaapaaa	159	0	0	0		0	0	0	0	0
399	1	280	51	-1	546	445	17.3	25	ABalpppaapd	285	0	0	0		0	0	0	0	0
400	1	371	265	-1	599	272	14.4	25	ABalappapa	198	680	0	0		0	0	0	0	0
401	1	296	325	-1	116	296	6.3	30	Cppppp	-246	0	0	0		0	0	0	0	0
402	1	441	462	-1	545	236	8.4	26	MSppaaaa	221	0	0	0		0	0	0	0	0
403	1	43	145	-1	195	113	17.1	28	ABprapappp	24	0	0	0		0	0	0	0	0
404	1	355	499	-1	571	247	21.4	30	ABarpapaaap	297	-618	0	0		0	0	0	0	0
405	1	420	524	-1	432	165	19.4	28	ABprapaaapa	231	524	0	0		0	0	0	0	0
406	1	116	421	-1	299	142	8.7	26	ABprpppppaa	235	793	0	0		0	0	0	0	0
407	1	100	305	-1	153	322	4.5	24	ABplppppppa	214	-566	0	0		0	0	0	0	0
408	1	184	416	-1	409	312	4.6	28	ABalpappppp	66	0	0	0		0	0	0	0	0
409	1	421	168	-1	629	306	21.5	27	ABpraapaaaa	261	-945	0	0		0	0	0	0	0
410	1	391	213	-1	467	327	15.9	28	MSaaapaap	226	64	0	0		0	0	0	0	0
411	1	155	38	-1	403	250	15.6	28	MSpaaappp	403	0	0	0		0	0	0	0	0
412	1	146	206	-1	496	431	6.3	25	ABalppapaap	206	-3	0	0		0	0	0	0	0
413	1	150	267	-1	500	130	15.0	26	ABprpaapppp	-156	0	0	0		0	0	0	0	0
414	1	5	52	-1	229	89	8.9	24	ABprpppaapa	201	-739	0	0		0	0	0	0	0
415	1	187	102	-1	427	454	12.9	28	ABplpaaappp	15	0	0	0		0	0	0	0	0
416	1	265	161	-1	466	310	6.2	26	ABalpappaap	-612	0	0	0		0	0	0	0	0
417	1	477	407	-1	632	250	12.6	26	ABalaappppa	233	-334	0	0		0	0	0	0	0
418	1	133	478	-1	494	347	4.0	22	ABalpaaaapp	186	62	0	0		0	0	0	0	0
419	1	501	291	-1	105	217	15.1	31	Cpappd	301	240	0	0		0	0	0	0	0
420	1	392	31	-1	452	364	12.6	28	MSapapaa	192	0	0	0		0	0	0	0	0
421	1	180	298	-1	157	110	15.5	30	ABprappapp	284	125	0	0		0	0	0	0	0
422	1	61	132	-1	313	358	16.5	29	Dapaa	294	226	0	0		0	0	0	0	0
423	1	319	404	-1	129	260	12.6	31	Capppa	-163	0	0	0		0	0	0	0	0
424	1	93	437	-1	415	368	11.5	26	MSapapap	250	24	0	0		0	0	0	0	0
425	1	288	490	-1	516	202	6.3	23	ABarappaaap	211	1402	0	0		0	0	0	0	0
426	1	69	520	-1	299	363	5.5	26	ABplpapppap	110	0	0	0		0	0	0	0	0
427	1	119	53	-1	528	179	14.5	30	ABpraaapapa	243	7	0	0		0	0	0	0	0
428	1	433	386	-1	317	151	18.7	27	Dppap	249	532	0	0		0	0	0	0	0
429	1	525	502	-1	412	441	14.7	21	ABplpaapppp	165	0	0	0		0	0	0	0	0
430	1	67	70	-1	652	248	9.4	27	ABalaappapa	249	196	0	0		0	0	0	0	0
431	1	208	349	-1	96	203	10.5	31	Cpppaa	300	825	0	0		0	0	0	0	0
432	1	346	521	-1	544	148	16.9	22	ABpraappaaa	89	0	0	0		0	0	0	0	0
433	1	495	364	-1	453	440	15.9	22	ABplpaapppa	184	1391	0	0		0	0	0	0	0
434	1	190	342	-1	94	229	8.2	30	Cpppap	300	239	0	0		0	0	0	0	0
435	1	212	385	-1	616	207	8.1	24	ABalaappapp	-41	0	0	0		0	0	0	0	0
436	1	151	23	-1	478	131	7.5	27	ABarappapap	-86	0	0	0		0	0	0	0	0
437	1	53	434	-1	630	237	6.2	26	ABalaapaapp	339	0	0	0		0	0	0	0	0
438	1	323	299	-1	217	336	8.2	32	Capppp	295	-473	0	0		0	0	0	0	0
439	1	279	363	-1	270	354	11.4	29	MSaapppp	179	0	0	0		0	0	0	0	0
440	1	66	481	-1	175	270	18.5	30	Dappp	294	76	0	0		0	0	0	0	0
441	1	513	14	-1	385	181	24.1	28	ABarpppapaa	208	0	0	0		0	0	0	0	0
442	1	308	19	-1	495	426	20.8	26	ABplaapapa	245	-848	0	0		0	0	0	0	0
443	1	446	15	-1	591	328	18.3	32	ABarpaaaapp	298	975	0	0		0	0	0	0	0
444	1	387	243	-1	524	311	10.0	26	ABaraapaapa	197	0	0	0		0	0	0	0	0
445	1	15	275	-1	456	295	8.0	24	ABalpaaappp	219	415	0	0		0	0	0	0	0
446	1	370	379	-1	282	63	18.1	30	ABprapapaa	293	-41	0	0		0	0	0	0	0
447	1	248	41	-1	351	332	4.9	23	MSaappaa	227	-483	0	0		0	0	0	0	0
448	1	160	494	-1	475	397	22.5	22	ABplaapappp	-44	0	0	0		0	0	0	0	0
449	1	195	319	-1	294	222	12.4	34	Earap	342	649	0	0		0	0	0	0	0
450	1	330	71	-1	266	273	20.4	31	Dappa	312	-886	0	0		0	0	0	0	0
451	1	16	446	-1	615	387	14.7	26	ABalapaaaap	258	158	0	0		0	0	0	0	0
452	1	470	395	-1	241	351	4.4	24	ABplpappppp	248	21	0	0		0	0	0	0	0
453	1	464	283	-1	481	268	7.7	26	ABarapaappa	262	468	0	0		0	0	0	0	0
454	1	386	190	-1	393	312	14.0	24	MSaaapapp	240	839	0	0		0	0	0	0	0
455	1	209	465	-1	457	118	17.4	34	ABpraapppa	254	469	0	0		0	0	0	0	0
456	1	264	426	-1	207	111	9.5	28	ABprapppap	-100	0	0	0		0	0	0	0	0
457	1	289	11	-1	198	143	3.9	23	ABprppppppp	236	234	0	0		0	0	0	0	0
458	1	191	128	-1	458	162	24.1	33	ABarpapppp	331	763	0	0		0	0	0	0	0
459	1	3	69	-1	228	343	12.3	32	Capaap	303	405	0	0		0	0	0	0	0
460	1	459	50	-1	474	309	18.9	27	MSaaaapap	107	0	0	0		0	0	0	0	0
461	1	244	487	-1	595	207	21.4	30	ABpraapaapp	289	788	0	0		0	0	0	0	0
462	1	498	137	-1	544	260	5.4	23	ABarapaaaaa	285	0	0	0		0	0	0	0	0
463	1	294	377	-1	509	163	10.0	24	ABprpapaapa	151	0	0	0		0	0	0	0	0
464	1	456	201	-1	546	406	18.3	25	ABalapappa	238	257	0	0		0	0	0	0	0
465	1	506	187	-1	550	359	6.0	22	ABalpaaaaaa	217	1821	0	0		0	0	0	0	0
466	1	27	451	-1	525	368	23.7	25	ABplaaaaaap	245	-715	0	0		0	0	0	0	0
467	1	444	525	-1	187	176	10.2	34	Eprpa	337	336	0	0		0	0	0	0	0
468	1	124	413	-1	497	457	12.0	23	ABplpaaapaa	-145	0	0	0		0	0	0	0	0
469	1	467	240	-1	439	318	15.4	26	MSaaapapa	256	-906	0	0		0	0	0	0	0
470	1	259	1	-1	272	84	22.6	31	ABarpppppa	301	553	0	0		0	0	0	0	0
471	1	466	257	-1	392	371	24.5	34	ABplapaaaap	335	57	0	0		0	0	0	0	0
472	1	457	238	-1	524	398	4.5	29	ABalpaapppp	326	0	0	0		0	0	0	0	0
473	1	326	419	-1	438	96	10.8	24	ABprpaaaapp	201	-111	0	0		0	0	0	0	0
474	1	473	366	-1	422	454	10.8	28	ABalppaappp	274	327	0	0		0	0	0	0	0
475	1	75	458	-1	582	379	14.7	29	ABalapaaaaa	-61	0	0	0		0	0	0	0	0
476	1	349	515	-1	520	315	23.4	28	ABarpaaapaa	281	-598	0	0		0	0	0	0	0
477	1	336	288	-1	321	366	12.5	31	MSaapppa	312	-77	0	0		0	0	0	0	0
478	1	304	96	-1	519	415	22.7	28	ABplaapaapp	274	-150	0	0		0	0	0	0	0
479	1	62	461	-1	495	430	17.7	27	ABalpppappa	147	0	0	0		0	0	0	0	0
480	1	437	477	-1	259	316	24.5	32	ABarppapap	323	1020	0	0		0	0	0	0	0
481	1	188	150	-1	526	143	14.1	24	ABpraaapapp	171	0	0	0		0	0	0	0	0
482	1	269	231	-1	457	115	10.2	26	ABprpaaaapa	219	371	0	0		0	0	0	0	0
483	1	479	105	-1	528	384	6.3	25	ABalpapaaaa	206	-12	0	0		0	0	0	0	0
484	1	518	330	-1	453	167	17.7	24	ABprpaappap	229	792	0	0		0	0	0	0	0
485	1	348	460	-1	524	441	8.8	23	ABalppaaapp	-499	0	0	0		0	0	0	0	0
486	1	393	442	-1	487	326	4.9	23	ABalpaaapap	200	999	0	0		0	0	0	0	0
487	1	46	4	-1	203	381	7.3	24	ABplppppapa	241	-1042	0	0		0	0	0	0	0
488	1	452	194	-1	470	286	4.5	23	ABalpaaappa	171	1435	0	0		0	0	0	0	0
489	1	483	321	-1	454	447	11.9	25	ABplpaaappa	183	-423	0	0		0	0	0	0	0
490	1	353	296	-1	543	237	4.9	22	ABarapaaaap	112	0	0	0		0	0	0	0	0
491	1	64	34	-1	536	281	23.6	27	ABarpaapaap	266	-2	0	0		0	0	0	0	0
492	1	318	26	-1	383	370	13.1	28	MSappapp	229	-304	0	0		0	0	0	0	0
493	1	314	473	-1	235	104	6.0	26	ABprpppapaa	199	846	0	0		0	0	0	0	0
494	1	423	338	-1	121	327	8.5	27	ABplappppp	163	0	0	0		0	0	0	0	0
495	1	343	182	-1	577	298	10.2	26	ABaraapaaaa	79	0	0	0		0	0	0	0	0
496	1	378	118	-1	401	430	11.9	24	ABplpapaapp	231	-431	0	0		0	0	0	0	0
497	1	505	358	-1	582	322	16.5	25	ABarpaaaapa	129	0	0	0		0	0	0	0	0
498	1	102	211	-1	593	380	22.6	28	ABplaapaaaa	273	-503	0	0		0	0	0	0	0
499	1	293	262	-1	474	357	18.6	28	MSapappa	433	0	0	0		0	0	0	0	0
500	1	499	497	-1	600	243	16.4	22	ABalappapp	180	966	0	0		0	0	0	0	0
501	1	97	110	-1	194	232	11.1	33	Eplap	335	-813	0	0		0	0	0	0	0
502	1	198	47	-1	559	373	4.4	25	ABalpaappap	251	-546	0	0		0	0	0	0	0
503	1	340	98	-1	512	248	20.4	27	MSppappp	271	36	0	0		0	0	0	0	0
504	1	482	369	-1	387	379	6.1	24	Nuc148_5_371_357p	174	-506	0	0		0	0	0	0	0
505	1	517	532	-1	307	221	23.9	34	Cpaaaa	119	0	0	0		0	0	0	0	0
506	1	182	228	-1	374	405	11.3	25	ABplppaapaa	127	0	0	0		0	0	0	0	0
507	1	412	140	-1	271	284	6.5	30	Z3	288	-25	0	0		0	0	0	0	0
508	1	260	390	-1	573	265	3.9	25	ABaraaappap	219	226	0	0		0	0	0	0	0
509	1	1	27	-1	553	401	23.7	27	ABplaapaaap	252	-149	0	0		0	0	0	0	0
510	1	405	7	-1	243	411	13.0	26	ABplppapapp	226	363	0	0		0	0	0	0	0
511	1	297	270	-1	370	297	14.7	22	MSaaappp	34	0	0	0		0	0	0	0	0
512	1	448	183	-1	430	351	5.9	24	ABalpapapap	218	-29	0	0		0	0	0	0	0
513	1	509	523	-1	407	332	22.9	27	ABarppaaaa	173	0	0	0		0	0	0	0	0
514	1	489	475	-1	145	167	7.9	36	Eprpp	349	688	0	0		0	0	0	0	0
515	1	434	91	-1	315	84	8.0	25	ABprpppaaaa	224	0	0	0		0	0	0	0	0
516	1	104	454	-1	305	340	25.2	31	ABarppapaaa	308	119	0	0		0	0	0	0	0
517	1	454	469	-1	520	314	26.9	29	ABarpaaapap	234	671	0	0		0	0	0	0	0
518	1	376	316	-1	596	218	5.8	24	ABarapppaap	468	0	0	0		0	0	0	0	0
519	1	527	-1	-1	510	370	15.7	22	MSapaapa	22	0	0	0		0	0	0	0	0
520	1	112	-1	-1	539	341	23.9	23	ABplaaaaapaa	-245	0	0	0		0	0	0	0	0
521	1	436	245	-1	469	453	17.5	27	ABplpaapapa	16	0	0	0		0	0	0	0	0
522	1	528	530	-1	351	218	19.4	33	MSpppppp	179	0	0	0		0	0	0	0	0
523	1	278	389	-1	362	151	9.0	24	MSppaapp	-14	0	0	0		0	0	0	0	0
524	1	71	75	-1	561	302	22.0	26	ABalapppapp	402	0	0	0		0	0	0	0	0
525	1	504	453	-1	523	372	21.8	29	ABarpaaaaal	11	0	0	0		0	0	0	0	0
526	1	492	506	-1	502	409	17.1	22	ABalppppapp	218	0	0	0		0	0	0	0	0
527	1	292	467	-1	345	319	23.0	32	ABarppaaap	-227	0	0	0		0	0	0	0	0
528	1	521	507	-1	245	210	12.8	25	Earppa	190	-702	0	0		0	0	0	0	0
529	1	516	427	-1	378	346	12.3	22	MSappapa	786	0	0	0		0	0	0	0	0
530	1	485	12	-1	465	190	11.9	22	MSpppappa	-65	0	0	0		0	0	0	0	0
531	1	18	533	-1	271	204	24.0	30	Cpaaap	253	137	0	0		0	0	0	0	0
