# Supplementary material for: The AP-2 Transcription Factor APTF-2 Is Required for Neuroblast and Epidermal Morphogenesis in Caenorhabditis elegans Embryogenesis
Source: PLoS Genet. 2016 May 13;12(5):e1006048. doi: 10.1371/journal.pgen.1006048 (PMC4866721; doi:10.1371/journal.pgen.1006048)
Supplement: S6 Text — (ZIP) [file pgen.1006048.s034.zip › nuclei/t183-nuclei]

1	1	470	70	-1	275	86	22.6	32	ABarpppppa	307	404	0	0		0	0	0	0	0
2	1	94	397	-1	339	169	5.3	26	MSpappap	222	0	0	0		0	0	0	0	0
3	1	154	463	-1	566	218	15.8	26	ABpraapapap	126	0	0	0		0	0	0	0	0
4	1	487	337	-1	202	380	7.0	24	ABplppppapa	240	869	0	0		0	0	0	0	0
5	1	201	241	-1	502	261	11.2	28	ABaraaapapp	246	113	0	0		0	0	0	0	0
6	1	222	19	-1	349	245	7.4	28	MSpapapa	246	178	0	0		0	0	0	0	0
7	1	510	46	-1	241	408	12.6	25	ABplppapapp	233	-259	0	0		0	0	0	0	0
8	1	60	233	-1	414	86	16.7	30	ABpraapppp	-11	0	0	0		0	0	0	0	0
9	1	284	12	-1	570	397	12.1	28	ABalaaapallp	234	-184	0	0		0	0	0	0	0
10	1	1	127	-1	222	66	14.7	29	ABprapappa	251	-635	0	0		0	0	0	0	0
11	1	457	58	-1	200	139	4.0	23	ABprppppppp	-4	0	0	0		0	0	0	0	0
12	1	530	-1	-1	465	190	11.9	22	MSpppappa	141	287	0	0		0	0	0	0	0
13	1	255	417	-1	515	227	12.9	25	MSppapaa	197	-79	0	0		0	0	0	0	0
14	1	441	10	-1	389	180	25.1	28	ABarpppapaa	226	-167	0	0		0	0	0	0	0
15	1	443	476	-1	592	327	18.2	30	ABarpaaaapp	-22	0	0	0		0	0	0	0	0
16	1	110	414	-1	213	395	19.0	30	ABplapappa	300	773	0	0		0	0	0	0	0
17	1	320	216	-1	384	159	12.2	31	MSpapppa	-255	0	0	0		0	0	0	0	0
18	1	112	407	-1	566	226	23.5	29	ABarpapaapp	274	-82	0	0		0	0	0	0	0
19	1	442	25	-1	493	424	20.6	27	ABplaapapa	131	0	0	0		0	0	0	0	0
20	1	156	175	-1	486	228	8.1	24	ABarapappaa	183	0	0	0		0	0	0	0	0
21	1	372	248	-1	487	271	19.2	26	MSpaaaaap	203	-881	0	0		0	0	0	0	0
22	1	229	29	-1	447	383	16.2	27	ABalpppppap	273	-200	0	0		0	0	0	0	0
23	1	436	87	-1	478	132	7.6	27	ABarappapap	379	0	0	0		0	0	0	0	0
24	1	58	472	-1	482	171	8.0	27	ABprpapaaaa	269	740	0	0		0	0	0	0	0
25	1	138	324	-1	458	245	16.1	29	MSpaapaa	97	0	0	0		0	0	0	0	0
26	1	492	81	-1	384	375	13.1	28	MSappapp	255	-314	0	0		0	0	0	0	0
27	1	509	137	-1	552	406	23.7	27	ABplaapaaap	458	0	0	0		0	0	0	0	0
28	1	233	360	-1	369	124	9.1	25	ABprppappaa	205	-160	0	0		0	0	0	0	0
29	1	24	487	-1	154	332	19.6	30	ABarppappp	306	172	0	0		0	0	0	0	0
30	1	183	28	-1	418	234	6.3	24	MSpapaaaa	213	42	0	0		0	0	0	0	0
31	1	420	526	-1	451	365	13.2	26	MSapapaa	255	1177	0	0		0	0	0	0	0
32	1	243	26	-1	385	227	6.6	26	MSpapappa	262	-230	0	0		0	0	0	0	0
33	1	120	281	-1	294	427	12.0	25	ABplppapaap	254	70	0	0		0	0	0	0	0
34	1	491	429	-1	545	287	23.7	28	ABarpaapaap	285	-76	0	0		0	0	0	0	0
35	1	208	67	-1	508	286	15.4	29	MSpaaaapa	248	499	0	0		0	0	0	0	0
36	1	149	258	-1	398	164	6.8	27	ABprpapppap	136	0	0	0		0	0	0	0	0
37	1	123	279	-1	534	270	9.7	27	ABaraaapapa	72	0	0	0		0	0	0	0	0
38	1	411	218	-1	403	251	16.0	28	MSpaaappp	283	32	0	0		0	0	0	0	0
39	1	130	119	-1	589	265	6.0	25	ABaraaapppa	211	-415	0	0		0	0	0	0	0
40	1	200	292	-1	538	342	10.9	26	ABalpaapaap	210	1014	0	0		0	0	0	0	0
41	1	447	201	-1	347	333	5.0	24	MSaappaa	213	474	0	0		0	0	0	0	0
42	1	155	35	-1	518	421	11.5	24	ABplpaaaaaa	241	224	0	0		0	0	0	0	0
43	1	78	94	-1	376	80	15.8	28	ABprapaapp	306	0	0	0		0	0	0	0	0
44	1	254	372	-1	603	264	20.9	24	ABalapppapa	185	410	0	0		0	0	0	0	0
45	1	172	332	-1	376	345	5.2	27	ABalpappapp	259	-32	0	0		0	0	0	0	0
46	1	250	268	-1	489	386	6.0	23	ABalpapaapa	214	670	0	0		0	0	0	0	0
47	1	502	398	-1	559	373	4.4	25	ABalpaappap	206	17	0	0		0	0	0	0	0
48	1	223	66	-1	170	378	11.1	27	ABplappppa	246	628	0	0		0	0	0	0	0
49	1	148	316	-1	422	199	22.7	27	ABprapaaaaa	233	210	0	0		0	0	0	0	0
50	1	460	296	-1	474	309	18.9	27	MSaaaapap	249	101	0	0		0	0	0	0	0
51	1	399	93	-1	545	446	17.4	26	ABalpppaapd	287	0	0	0		0	0	0	0	0
52	1	414	61	-1	231	94	9.3	23	ABprpppaapa	238	83	0	0		0	0	0	0	0
53	1	427	275	-1	528	181	14.5	28	ABpraaapapa	346	0	0	0		0	0	0	0	0
54	1	56	422	-1	332	361	20.5	26	ABplapaaapp	222	-184	0	0		0	0	0	0	0
55	1	167	483	-1	637	291	8.9	25	ABalaaapprl	234	-156	0	0		0	0	0	0	0
56	1	397	470	-1	391	407	9.8	24	ABplpapaaap	217	166	0	0		0	0	0	0	0
57	1	311	297	-1	615	376	12.6	26	ABalaaapalr	259	608	0	0		0	0	0	0	0
58	1	198	374	-1	418	305	12.5	27	ABaraapapap	83	0	0	0		0	0	0	0	0
59	1	312	106	-1	302	389	7.5	23	ABplpapappp	226	323	0	0		0	0	0	0	0
60	1	17	104	-1	580	343	12.3	28	MSaaaaaar	110	0	0	0		0	0	0	0	0
61	1	215	188	-1	585	175	8.4	26	ABalaapappp	-55	0	0	0		0	0	0	0	0
62	1	395	101	-1	546	147	8.7	25	ABprpaaaaap	205	-665	0	0		0	0	0	0	0
63	1	186	73	-1	491	335	13.8	28	ABaraapaapp	88	0	0	0		0	0	0	0	0
64	1	276	493	-1	183	351	7.9	25	ABplpppaapa	138	0	0	0		0	0	0	0	0
65	1	322	247	-1	588	366	7.0	26	ABalpaapppa	213	392	0	0		0	0	0	0	0
66	1	221	100	-1	559	175	19.0	28	ABpraaapppa	246	319	0	0		0	0	0	0	0
67	1	14	27	-1	450	339	9.1	27	ABalpapppaa	128	0	0	0		0	0	0	0	0
68	1	236	475	-1	542	313	18.6	27	MSaaaaapp	-100	0	0	0		0	0	0	0	0
69	1	459	213	-1	229	343	12.2	31	Capaap	317	434	0	0		0	0	0	0	0
70	1	430	302	-1	650	245	9.3	27	ABalaappapa	243	179	0	0		0	0	0	0	0
71	1	450	193	-1	267	272	20.4	31	Dappa	300	35	0	0		0	0	0	0	0
72	1	249	471	-1	462	394	5.5	24	ABalpapaapp	187	19	0	0		0	0	0	0	0
73	1	122	354	-1	439	276	4.3	25	ABalpappppa	254	107	0	0		0	0	0	0	0
74	1	98	378	-1	484	258	14.3	27	ABaraappapp	-162	0	0	0		0	0	0	0	0
75	1	524	278	-1	565	308	22.2	26	ABalapppapp	193	92	0	0		0	0	0	0	0
76	1	51	370	-1	318	378	5.4	24	ABplpapppaa	218	316	0	0		0	0	0	0	0
77	1	3	291	-1	572	380	17.4	26	ABalapaapa	250	221	0	0		0	0	0	0	0
78	1	301	20	-1	568	168	14.8	26	ABpraaaappp	210	443	0	0		0	0	0	0	0
79	1	351	380	-1	427	394	24.5	29	Nuc147_26_416_371	282	-612	0	0		0	0	0	0	0
80	1	50	339	-1	430	258	10.8	27	ABaraapppap	253	-134	0	0		0	0	0	0	0
81	1	396	157	-1	422	196	16.1	29	Dpaa	297	-78	0	0		0	0	0	0	0
82	1	362	36	-1	599	239	8.4	26	ABarappppaa	266	-84	0	0		0	0	0	0	0
83	1	319	79	-1	171	354	15.4	30	ABplapappp	304	136	0	0		0	0	0	0	0
84	1	134	388	-1	427	173	7.8	25	ABprpapppaa	-42	0	0	0		0	0	0	0	0
85	1	377	365	-1	439	267	13.6	28	MSpaapapa	273	254	0	0		0	0	0	0	0
86	1	331	351	-1	394	261	5.3	27	MSpapaaap	219	-798	0	0		0	0	0	0	0
87	1	367	62	-1	640	289	12.5	31	ABalaaappl	270	297	0	0		0	0	0	0	0
88	1	263	465	-1	569	345	6.6	24	ABaraaaaaaa	30	0	0	0		0	0	0	0	0
89	1	192	467	-1	582	336	4.4	24	ABalpaappaa	245	848	0	0		0	0	0	0	0
90	1	338	211	-1	269	134	15.3	32	Cppapa	327	384	0	0		0	0	0	0	0
91	1	515	80	-1	311	83	8.4	25	ABprpppaaaa	213	1129	0	0		0	0	0	0	0
92	1	95	170	-1	506	332	9.9	28	ABalpaapapa	231	147	0	0		0	0	0	0	0
93	1	52	97	-1	364	296	16.7	29	Nuc181_17_365_295	290	253	0	0		0	0	0	0	0
94	1	283	143	-1	144	222	8.5	34	Eplpp	345	-647	0	0		0	0	0	0	0
95	1	171	225	-1	535	163	5.7	27	ABarapppapp	236	-90	0	0		0	0	0	0	0
96	1	478	344	-1	518	414	21.5	27	ABplaapaapp	250	167	0	0		0	0	0	0	0
97	1	121	468	-1	576	211	7.9	27	ABarappppap	248	1207	0	0		0	0	0	0	0
98	1	503	244	-1	516	250	20.5	27	MSppappp	274	997	0	0		0	0	0	0	0
99	1	141	2	-1	378	221	10.3	28	MSpapaapp	282	-131	0	0		0	0	0	0	0
100	1	392	168	-1	461	147	10.0	25	ABprpapaapp	76	0	0	0		0	0	0	0	0
101	1	128	299	-1	411	407	14.5	26	ABplppaaaaa	206	-882	0	0		0	0	0	0	0
102	1	415	518	-1	424	452	12.7	30	ABplpaaappp	279	594	0	0		0	0	0	0	0
103	1	27	323	-1	103	316	14.8	28	ABplappapp	263	160	0	0		0	0	0	0	0
104	1	303	40	-1	468	411	19.8	27	ABalpppappp	273	17	0	0		0	0	0	0	0
105	1	483	394	-1	527	386	6.3	27	ABalpapaaaa	194	969	0	0		0	0	0	0	0
106	1	348	239	-1	283	104	7.3	23	ABprppppaap	202	-317	0	0		0	0	0	0	0
107	1	252	345	-1	130	351	15.8	29	ABplappapa	265	1397	0	0		0	0	0	0	0
108	1	368	85	-1	411	335	19.4	28	MSapppap	278	405	0	0		0	0	0	0	0
109	1	388	187	-1	308	174	6.4	31	MSpapppp	31	0	0	0		0	0	0	0	0
110	1	501	208	-1	195	232	10.5	33	Eplap	330	-290	0	0		0	0	0	0	0
111	1	87	396	-1	561	405	20.5	28	ABalapapppp	278	-379	0	0		0	0	0	0	0
112	1	9	117	-1	564	332	8.9	24	ABalpaapaaa	314	0	0	0		0	0	0	0	0
113	1	356	308	-1	561	405	6.0	24	ABalaaaalpp	212	587	0	0		0	0	0	0	0
114	1	309	134	-1	515	186	20.1	29	ABpraaapppp	291	-153	0	0		0	0	0	0	0
115	1	41	257	-1	485	365	4.5	23	ABalpapaaap	191	860	0	0		0	0	0	0	0
116	1	57	252	-1	520	191	11.3	28	ABprpaaaaaap	39	0	0	0		0	0	0	0	0
117	1	194	154	-1	357	96	7.5	26	ABprppappap	212	14	0	0		0	0	0	0	0
118	1	496	5	-1	398	431	11.5	24	ABplpapaapp	425	0	0	0		0	0	0	0	0
119	1	92	198	-1	548	290	7.4	27	ABaraaapaap	226	-543	0	0		0	0	0	0	0
120	1	294	74	-1	321	269	13.7	37	Ealaa	367	792	0	0		0	0	0	0	0
121	1	125	513	-1	544	289	12.3	24	ABaraappaap	210	-467	0	0		0	0	0	0	0
122	1	39	57	-1	474	331	11.1	28	ABalpaapapp	244	131	0	0		0	0	0	0	0
123	1	75	367	-1	326	355	8.8	27	MSapaapp	267	386	0	0		0	0	0	0	0
124	1	378	217	-1	611	344	12.4	27	ABalaaaparl	-108	0	0	0		0	0	0	0	0
125	1	253	464	-1	369	164	6.5	23	ABprpapappp	183	408	0	0		0	0	0	0	0
126	1	54	91	-1	457	302	11.1	27	ABaraapapaa	231	101	0	0		0	0	0	0	0
127	1	224	361	-1	407	94	9.6	24	ABarappappa	16	0	0	0		0	0	0	0	0
128	1	458	452	-1	462	161	24.3	33	ABarpapppp	307	-473	0	0		0	0	0	0	0
129	1	45	174	-1	577	260	17.6	28	ABalappppa	289	784	0	0		0	0	0	0	0
130	1	324	408	-1	424	428	8.1	29	ABalppapppp	377	0	0	0		0	0	0	0	0
131	1	84	312	-1	278	394	7.3	24	ABplppaappp	231	188	0	0		0	0	0	0	0
132	1	422	283	-1	312	359	17.0	30	Dapaa	288	906	0	0		0	0	0	0	0
133	1	82	229	-1	615	315	14.4	28	ABalapppaaa	287	-104	0	0		0	0	0	0	0
134	1	213	6	-1	456	229	8.9	25	ABarapappap	-166	0	0	0		0	0	0	0	0
135	1	40	64	-1	154	181	20.4	37	Cpapap	374	257	0	0		0	0	0	0	0
136	1	363	189	-1	628	227	14.7	27	ABalaappppp	256	60	0	0		0	0	0	0	0
137	1	462	420	-1	544	262	5.4	24	ABarapaaaaa	290	0	0	0		0	0	0	0	0
138	1	272	293	-1	256	374	6.0	23	ABplppppaaa	199	343	0	0		0	0	0	0	0
139	1	265	242	-1	410	295	9.1	24	ABaraapappp	90	0	0	0		0	0	0	0	0
140	1	507	490	-1	270	286	6.5	33	Z3	206	600	0	0		0	0	0	0	0
141	1	62	357	-1	441	136	12.5	25	ABprppaapaa	98	0	0	0		0	0	0	0	0
142	1	269	314	-1	243	254	9.3	33	Ealpp	335	931	0	0		0	0	0	0	0
143	1	357	220	-1	228	225	21.9	34	Caaaa	344	129	0	0		0	0	0	0	0
144	1	18	52	-1	552	411	14.7	30	ABalapaaapp	226	132	0	0		0	0	0	0	0
145	1	403	277	-1	201	114	17.3	29	ABprapappp	252	340	0	0		0	0	0	0	0
146	1	336	405	-1	380	186	19.5	32	Dpap	305	-95	0	0		0	0	0	0	0
147	1	132	200	-1	466	247	11.7	27	ABaraapppaa	99	0	0	0		0	0	0	0	0
148	1	131	202	-1	150	348	11.6	29	ABplapppaa	-104	0	0	0		0	0	0	0	0
149	1	139	484	-1	504	171	23.6	31	ABarpapppap	284	-50	0	0		0	0	0	0	0
150	1	481	194	-1	525	146	14.2	24	ABpraaapapp	169	0	0	0		0	0	0	0	0
151	1	80	435	-1	481	281	16.8	27	MSpaaaapp	265	402	0	0		0	0	0	0	0
152	1	247	116	-1	104	289	11.2	29	Cpappv	271	-681	0	0		0	0	0	0	0
153	1	16	3	-1	343	293	7.4	27	MSaapapa	-138	0	0	0		0	0	0	0	0
154	1	279	395	-1	444	261	7.5	25	ABarapaappp	172	1064	0	0		0	0	0	0	0
155	1	74	53	-1	272	127	6.9	23	ABprpappppp	203	78	0	0		0	0	0	0	0
156	1	136	375	-1	265	341	15.5	32	Capaaa	312	-57	0	0		0	0	0	0	0
157	1	317	459	-1	325	141	15.4	30	Cppaaa	306	279	0	0		0	0	0	0	0
158	1	181	481	-1	600	379	10.2	30	ABalaaaala	252	244	0	0		0	0	0	0	0
159	1	53	181	-1	320	403	10.8	23	ABplppappaa	326	0	0	0		0	0	0	0	0
160	1	340	276	-1	508	250	4.2	23	ABarapaaapa	198	701	0	0		0	0	0	0	0
161	1	416	501	-1	466	312	6.5	26	ABalpappaap	266	-1266	0	0		0	0	0	0	0
162	1	4	358	-1	155	295	13.8	31	Cappap	228	0	0	0		0	0	0	0	0
163	1	116	231	-1	369	285	6.2	24	MSaapappa	242	195	0	0		0	0	0	0	0
164	1	387	186	-1	282	422	9.5	25	ABplppappap	209	-29	0	0		0	0	0	0	0
165	1	106	43	-1	433	302	6.9	24	ABalpapppap	59	0	0	0		0	0	0	0	0
166	1	295	267	-1	511	150	6.7	24	ABarappapaa	172	0	0	0		0	0	0	0	0
167	1	147	430	-1	575	369	20.1	28	ABalapapapp	270	263	0	0		0	0	0	0	0
168	1	409	412	-1	631	315	21.1	26	ABpraapaaaa	227	-136	0	0		0	0	0	0	0
169	1	197	280	-1	526	281	5.0	24	ABaraaaaapp	-60	0	0	0		0	0	0	0	0
170	1	126	72	-1	608	332	8.5	24	ABalaaaarlp	16	0	0	0		0	0	0	0	0
171	1	33	410	-1	383	337	16.2	29	Daaa	292	665	0	0		0	0	0	0	0
172	1	277	39	-1	401	241	9.2	28	MSpapaapa	254	110	0	0		0	0	0	0	0
173	1	217	326	-1	98	265	7.2	28	Cppppa	227	-279	0	0		0	0	0	0	0
174	1	380	263	-1	424	369	19.7	26	ABalppppppa	158	0	0	0		0	0	0	0	0
175	1	193	441	-1	522	367	5.3	23	ABalpaaaapa	223	1048	0	0		0	0	0	0	0
176	1	318	111	-1	155	323	9.6	28	ABplapppap	261	235	0	0		0	0	0	0	0
177	1	350	254	-1	348	274	10.3	28	MSaapaapp	251	0	0	0		0	0	0	0	0
178	1	300	149	-1	512	321	19.6	27	MSaaaapaa	268	-467	0	0		0	0	0	0	0
179	1	291	434	-1	368	362	20.1	29	ABplapaaapa	279	-88	0	0		0	0	0	0	0
180	1	91	165	-1	400	128	19.7	26	ABprapaaapp	232	-302	0	0		0	0	0	0	0
181	1	211	461	-1	589	277	25.4	27	ABarpapaaaa	278	-278	0	0		0	0	0	0	0
182	1	495	71	-1	576	300	10.3	27	ABaraapaaaa	204	82	0	0		0	0	0	0	0
183	1	512	199	-1	428	355	5.9	23	ABalpapapap	227	-405	0	0		0	0	0	0	0
184	1	124	466	-1	536	371	14.2	26	MSapaaap	202	318	0	0		0	0	0	0	0
185	1	385	142	-1	607	366	17.1	28	ABalapapapa	29	0	0	0		0	0	0	0	0
186	1	109	21	-1	497	418	8.9	26	ABalppappap	245	936	0	0		0	0	0	0	0
187	1	465	437	-1	549	364	6.5	22	ABalpaaaaaa	138	814	0	0		0	0	0	0	0
188	1	191	457	-1	544	149	12.0	26	ABpraaaapad	54	0	0	0		0	0	0	0	0
189	1	44	234	-1	595	407	19.1	26	ABalapapppa	6	0	0	0		0	0	0	0	0
190	1	454	503	-1	389	311	13.6	26	MSaaapapp	235	134	0	0		0	0	0	0	0
191	1	218	138	-1	623	230	19.6	27	ABpraapaapa	243	763	0	0		0	0	0	0	0
192	1	160	108	-1	261	113	11.0	31	Cppapp	312	-736	0	0		0	0	0	0	0
193	1	68	400	-1	577	346	22.5	27	ABplaaaaapap	258	602	0	0		0	0	0	0	0
194	1	488	222	-1	467	286	4.4	22	ABalpaaappa	182	185	0	0		0	0	0	0	0
195	1	308	69	-1	605	421	15.6	26	ABalapaappa	240	71	0	0		0	0	0	0	0
196	1	179	473	-1	156	363	7.6	24	ABplpppaapp	198	-1378	0	0		0	0	0	0	0
197	1	175	77	-1	297	145	11.3	32	Cppaap	316	246	0	0		0	0	0	0	0
198	1	292	166	-1	201	200	13.4	32	Eprap	314	-387	0	0		0	0	0	0	0
199	1	354	180	-1	218	309	17.6	33	Cappaa	263	1	0	0		0	0	0	0	0
200	1	358	289	-1	277	403	18.9	32	ABplapaapp	273	144	0	0		0	0	0	0	0
201	1	464	440	-1	548	408	18.2	25	ABalapappa	252	353	0	0		0	0	0	0	0
202	1	83	401	-1	396	253	12.4	27	MSpaapapp	532	0	0	0		0	0	0	0	0
203	1	390	130	-1	615	331	23.5	27	ABarpaaaaara	200	2404	0	0		0	0	0	0	0
204	1	26	321	-1	565	284	11.9	26	ABaraappaaa	185	0	0	0		0	0	0	0	0
205	1	289	232	-1	606	392	7.7	24	ABalaaaalpa	232	-414	0	0		0	0	0	0	0
206	1	412	462	-1	499	429	6.1	25	ABalppapaap	238	899	0	0		0	0	0	0	0
207	1	67	489	-1	285	347	8.3	26	MSappaap	218	163	0	0		0	0	0	0	0
208	1	370	147	-1	615	316	10.4	24	ABalaaaarrp	-57	0	0	0		0	0	0	0	0
209	1	188	424	-1	207	396	14.0	29	ABplappaap	290	-375	0	0		0	0	0	0	0
210	1	13	190	-1	325	435	13.4	27	ABplppapaaa	54	0	0	0		0	0	0	0	0
211	1	498	8	-1	584	383	22.6	28	ABplaapaaaa	270	1111	0	0		0	0	0	0	0
212	1	31	436	-1	455	192	6.9	25	ABarapapapp	-16	0	0	0		0	0	0	0	0
213	1	410	45	-1	463	329	16.0	27	MSaaapaap	225	-258	0	0		0	0	0	0	0
214	1	90	99	-1	552	320	14.7	30	MSaaaaapa	-52	0	0	0		0	0	0	0	0
215	1	264	359	-1	568	442	11.9	27	ABalpppaaaa	282	0	0	0		0	0	0	0	0
216	1	389	409	-1	182	351	5.4	25	ABplpppapaa	222	211	0	0		0	0	0	0	0
217	1	107	41	-1	579	166	11.0	26	ABpraaaapav	247	673	0	0		0	0	0	0	0
218	1	219	37	-1	469	186	15.4	29	MSppppaa	675	0	0	0		0	0	0	0	0
219	1	152	454	-1	345	404	17.2	27	ABplapaapa	237	126	0	0		0	0	0	0	0
220	1	71	114	-1	263	165	20.4	34	Dpppp	331	-69	0	0		0	0	0	0	0
221	1	49	243	-1	366	327	8.0	25	MSaapaaap	74	0	0	0		0	0	0	0	0
222	1	161	250	-1	450	373	4.7	27	ABalpappapa	238	722	0	0		0	0	0	0	0
223	1	187	38	-1	588	187	14.3	26	ABpraaaappa	202	358	0	0		0	0	0	0	0
224	1	118	392	-1	393	332	8.3	25	MSaapaaaa	206	-235	0	0		0	0	0	0	0
225	1	42	290	-1	518	138	11.1	26	ABprpaaappa	-109	0	0	0		0	0	0	0	0
226	1	323	158	-1	208	343	4.7	25	ABplppppapp	196	-243	0	0		0	0	0	0	0
227	1	290	30	-1	628	267	15.3	26	Nuc121_20_611_255a	-158	0	0	0		0	0	0	0	0
228	1	506	146	-1	370	410	11.3	24	ABplppaapaa	183	-531	0	0		0	0	0	0	0
229	1	310	178	-1	363	432	9.6	24	ABplpaaaapa	271	0	0	0		0	0	0	0	0
230	1	293	135	-1	544	404	9.1	24	ABalppappaa	238	468	0	0		0	0	0	0	0
231	1	482	486	-1	453	120	10.0	26	ABprpaaaapa	231	382	0	0		0	0	0	0	0
232	1	361	140	-1	423	144	4.7	26	ABprpappapa	264	-32	0	0		0	0	0	0	0
233	1	227	382	-1	339	167	14.7	25	MSpppaap	214	-1	0	0		0	0	0	0	0
234	1	316	356	-1	616	295	19.0	37	ABalapppaap	364	31	0	0		0	0	0	0	0
235	1	242	287	-1	271	388	13.0	26	ABplppapapa	253	318	0	0		0	0	0	0	0
236	1	256	177	-1	348	222	17.0	25	Nuc152_16_399_208	252	352	0	0		0	0	0	0	0
237	1	238	336	-1	513	385	9.2	22	MSapaaaad	168	982	0	0		0	0	0	0	0
238	1	472	381	-1	523	397	4.5	29	ABalpaapppp	223	958	0	0		0	0	0	0	0
239	1	346	161	-1	610	289	8.6	24	ABalaaaarra	-76	0	0	0		0	0	0	0	0
240	1	469	215	-1	437	317	15.8	26	MSaaapapa	226	26	0	0		0	0	0	0	0
241	1	379	51	-1	616	281	23.1	30	ABpraapaaap	266	789	0	0		0	0	0	0	0
242	1	46	329	-1	527	390	18.3	24	ABalppppapa	218	-670	0	0		0	0	0	0	0
243	1	444	285	-1	521	310	9.9	26	ABaraapaapa	-59	0	0	0		0	0	0	0	0
244	1	296	155	-1	577	228	13.7	27	ABpraapapaa	223	684	0	0		0	0	0	0	0
245	1	521	511	-1	473	448	17.2	26	ABplpaapapa	216	-110	0	0		0	0	0	0	0
246	1	81	327	-1	417	270	7.3	24	ABaraappppp	353	0	0	0		0	0	0	0	0
247	1	22	284	-1	607	200	16.3	30	ABpraaaaap	68	0	0	0		0	0	0	0	0
248	1	66	389	-1	528	340	16.7	27	MSaaapaaa	269	153	0	0		0	0	0	0	0
249	1	327	171	-1	506	388	19.0	26	ABplaapappa	222	-770	0	0		0	0	0	0	0
250	1	347	346	-1	520	237	17.8	25	MSppappa	223	-946	0	0		0	0	0	0	0
251	1	55	313	-1	508	224	4.2	23	ABarapaaapp	370	0	0	0		0	0	0	0	0
252	1	5	82	-1	550	208	12.5	30	ABpraaapaa	286	-869	0	0		0	0	0	0	0
253	1	246	1	-1	419	449	17.5	27	ABplaappaa	239	395	0	0		0	0	0	0	0
254	1	364	362	-1	573	374	24.5	24	ABplaaaaaaa	191	540	0	0		0	0	0	0	0
255	1	321	411	-1	452	425	9.7	30	ABalppapppa	220	742	0	0		0	0	0	0	0
256	1	176	49	-1	528	137	17.5	27	ABpraappaap	233	-840	0	0		0	0	0	0	0
257	1	471	413	-1	394	376	24.4	32	ABplapaaaap	305	123	0	0		0	0	0	0	0
258	1	273	197	-1	543	173	22.6	29	ABarpappap	282	587	0	0		0	0	0	0	0
259	1	169	265	-1	422	334	10.9	25	ABaraapappa	87	0	0	0		0	0	0	0	0
260	1	373	379	-1	171	257	23.0	40	Caaap	407	-574	0	0		0	0	0	0	0
261	1	306	107	-1	258	72	10.8	26	ABprppapppp	236	-6	0	0		0	0	0	0	0
262	1	499	266	-1	476	357	18.4	27	MSapappa	260	299	0	0		0	0	0	0	0
263	1	267	23	-1	437	227	9.9	26	ABaraappppa	148	0	0	0		0	0	0	0	0
264	1	307	270	-1	493	155	13.0	24	ABprpaaappp	219	261	0	0		0	0	0	0	0
265	1	400	274	-1	596	275	14.0	24	ABalappapa	329	0	0	0		0	0	0	0	0
266	1	335	228	-1	441	129	7.2	24	ABprpapapaa	226	680	0	0		0	0	0	0	0
267	1	413	50	-1	500	136	15.2	27	ABprpaapppp	259	166	0	0		0	0	0	0	0
268	1	38	325	-1	263	323	8.4	27	ABplpppppaa	192	1114	0	0		0	0	0	0	0
269	1	245	259	-1	587	298	5.7	24	ABaraaappaa	-63	0	0	0		0	0	0	0	0
270	1	511	500	-1	370	298	14.4	22	MSaaappp	160	0	0	0		0	0	0	0	0
271	1	101	90	-1	327	431	9.5	26	ABplpaaaapp	231	627	0	0		0	0	0	0	0
272	1	204	319	-1	623	255	17.9	24	Nuc121_20_611_255p	222	347	0	0		0	0	0	0	0
273	1	61	273	-1	511	264	7.0	24	ABarapaapaa	-99	0	0	0		0	0	0	0	0
274	1	7	236	-1	274	263	12.1	32	Ealap	325	27	0	0		0	0	0	0	0
275	1	445	237	-1	454	298	8.4	25	ABalpaaappp	210	784	0	0		0	0	0	0	0
276	1	174	128	-1	311	417	20.2	32	ABplaapppp	322	84	0	0		0	0	0	0	0
277	1	216	499	-1	374	141	16.5	27	Dppaa	255	1028	0	0		0	0	0	0	0
278	1	386	363	-1	568	230	4.8	24	ABaraaapppp	224	-714	0	0		0	0	0	0	0
279	1	212	184	-1	645	317	12.0	26	ABalaaaparr	187	581	0	0		0	0	0	0	0
280	1	268	391	-1	644	279	6.5	28	ABalaapaapa	266	-526	0	0		0	0	0	0	0
281	1	32	103	-1	445	169	5.1	24	ABprpappaap	223	572	0	0		0	0	0	0	0
282	1	334	169	-1	354	210	6.2	25	MSpapappp	199	-532	0	0		0	0	0	0	0
283	1	453	145	-1	476	271	7.9	25	ABarapaappa	254	787	0	0		0	0	0	0	0
284	1	151	368	-1	268	398	10.8	25	ABplppapppa	199	441	0	0		0	0	0	0	0
285	1	30	317	-1	399	383	20.1	24	ABplpaappap	233	1335	0	0		0	0	0	0	0
286	1	206	450	-1	301	290	24.2	36	ABarppaapp	353	727	0	0		0	0	0	0	0
287	1	76	427	-1	260	397	16.4	32	ABplappaaa	305	157	0	0		0	0	0	0	0
288	1	477	210	-1	317	365	12.6	31	MSaapppa	-9	0	0	0		0	0	0	0	0
289	1	21	399	-1	372	128	6.7	24	ABprppaappa	236	-406	0	0		0	0	0	0	0
290	1	232	75	-1	310	131	6.7	26	ABprpappppa	345	0	0	0		0	0	0	0	0
291	1	419	44	-1	109	217	15.3	31	Cpappd	270	-68	0	0		0	0	0	0	0
292	1	239	191	-1	547	212	9.6	26	ABprpaaaaaaa	367	0	0	0		0	0	0	0	0
293	1	274	331	-1	433	404	11.2	25	ABplpapaapa	216	685	0	0		0	0	0	0	0
294	1	234	448	-1	311	70	14.8	29	ABprappaap	262	331	0	0		0	0	0	0	0
295	1	189	320	-1	453	280	19.6	27	MSpaaapaa	205	932	0	0		0	0	0	0	0
296	1	490	508	-1	535	238	4.7	23	ABarapaaaap	213	-1115	0	0		0	0	0	0	0
297	1	339	307	-1	431	122	17.0	28	ABprapaapa	217	109	0	0		0	0	0	0	0
298	1	421	264	-1	157	111	15.6	31	ABprappapp	1069	0	0	0		0	0	0	0	0
299	1	438	390	-1	217	334	7.9	30	Capppp	297	-155	0	0		0	0	0	0	0
300	1	286	204	-1	484	203	4.9	24	ABarapapapa	199	229	0	0		0	0	0	0	0
301	1	259	402	-1	526	449	10.8	26	ABalpppaaap	232	-233	0	0		0	0	0	0	0
302	1	2	129	-1	461	337	24.4	32	ABplaaaappa	322	621	0	0		0	0	0	0	0
303	1	275	227	-1	209	323	14.2	29	Capapa	279	-607	0	0		0	0	0	0	0
304	1	127	350	-1	486	250	5.3	26	ABarapapaap	353	0	0	0		0	0	0	0	0
305	1	407	68	-1	151	320	4.7	24	ABplppppppa	192	385	0	0		0	0	0	0	0
306	1	20	343	-1	282	81	9.0	27	ABprpppaaap	277	0	0	0		0	0	0	0	0
307	1	266	60	-1	538	336	7.0	23	ABaraaaaaap	236	-691	0	0		0	0	0	0	0
308	1	313	34	-1	212	397	8.6	26	ABplpppaaap	244	237	0	0		0	0	0	0	0
309	1	180	16	-1	310	225	8.6	28	Earpap	281	95	0	0		0	0	0	0	0
310	1	248	393	-1	307	274	9.0	29	Ealpa	293	405	0	0		0	0	0	0	0
311	1	225	115	-1	625	397	17.6	24	ABalapaaapa	108	0	0	0		0	0	0	0	0
312	1	220	425	-1	179	320	4.6	26	ABplpppapap	218	596	0	0		0	0	0	0	0
313	1	352	384	-1	242	378	22.3	30	ABplapapaa	306	320	0	0		0	0	0	0	0
314	1	333	78	-1	230	363	6.8	24	ABplppppaap	211	468	0	0		0	0	0	0	0
315	1	117	347	-1	241	155	5.2	26	ABprppppppa	258	-557	0	0		0	0	0	0	0
316	1	518	63	-1	592	223	5.7	25	ABarapppaap	215	131	0	0		0	0	0	0	0
317	1	99	282	-1	380	347	22.4	30	ABplapaaaaa	235	129	0	0		0	0	0	0	0
318	1	226	442	-1	84	259	13.3	30	Caappv	295	-597	0	0		0	0	0	0	0
319	1	449	300	-1	294	225	12.3	33	Earap	327	491	0	0		0	0	0	0	0
320	1	28	15	-1	316	101	13.8	24	ABprppapapp	229	-522	0	0		0	0	0	0	0
321	1	489	309	-1	450	446	11.5	29	ABplpaaappa	258	-781	0	0		0	0	0	0	0
322	1	63	294	-1	558	315	5.4	24	ABaraaapaaa	327	0	0	0		0	0	0	0	0
323	1	100	504	-1	470	455	14.3	26	ABplpaaapap	219	-480	0	0		0	0	0	0	0
324	1	244	173	-1	637	219	11.4	29	ABalaapappa	230	826	0	0		0	0	0	0	0
325	1	401	131	-1	113	298	6.6	29	Cppppp	117	0	0	0		0	0	0	0	0
326	1	10	506	-1	432	413	19.8	29	ABalppppppp	296	88	0	0		0	0	0	0	0
327	1	190	56	-1	263	327	19.4	30	Dapap	302	-317	0	0		0	0	0	0	0
328	1	77	160	-1	434	212	5.6	29	ABarapapppp	-28	0	0	0		0	0	0	0	0
329	1	332	84	-1	427	398	8.7	25	ABplpapaaaa	223	-883	0	0		0	0	0	0	0
330	1	484	342	-1	453	167	17.5	24	ABprpaappap	208	1417	0	0		0	0	0	0	0
331	1	184	153	-1	542	312	10.7	24	ABaraapaaap	-52	0	0	0		0	0	0	0	0
332	1	199	455	-1	628	263	10.0	25	ABalaaapprr	304	0	0	0		0	0	0	0	0
333	1	298	525	-1	619	363	9.2	23	ABalaaaarla	231	727	0	0		0	0	0	0	0
334	1	287	92	-1	324	321	18.7	30	Daap	285	879	0	0		0	0	0	0	0
335	1	88	387	-1	466	228	4.2	26	ABarapapppa	264	4	0	0		0	0	0	0	0
336	1	262	132	-1	252	396	6.8	24	ABplpppaaaa	0	0	0	0		0	0	0	0	0
337	1	185	271	-1	331	397	7.5	24	ABplpapappa	196	-1100	0	0		0	0	0	0	0
338	1	494	224	-1	120	326	8.5	28	ABplappppp	264	172	0	0		0	0	0	0	0
339	1	355	330	-1	324	186	20.2	33	Dpppa	318	492	0	0		0	0	0	0	0
340	1	398	102	-1	495	205	14.9	24	ABprpaapaaa	200	-155	0	0		0	0	0	0	0
341	1	305	-1	-1	481	180	17.6	24	ABprpaappaa	219	-956	0	0		0	0	0	0	0
342	1	434	488	-1	91	228	8.1	29	Cpppap	257	0	0	0		0	0	0	0	0
343	1	241	404	-1	528	421	6.0	24	ABalppapaaa	242	1670	0	0		0	0	0	0	0
344	1	280	110	-1	386	448	17.8	30	ABplaappapa	258	429	0	0		0	0	0	0	0
345	1	15	122	-1	353	335	12.3	26	MSappaaa	265	-443	0	0		0	0	0	0	0
346	1	102	109	-1	308	417	7.7	25	ABplppaappa	202	612	0	0		0	0	0	0	0
347	1	8	47	-1	179	115	6.5	29	ABprappppp	288	2	0	0		0	0	0	0	0
348	1	43	221	-1	344	84	16.7	27	ABprappaaa	55	0	0	0		0	0	0	0	0
349	1	431	112	-1	95	202	10.5	31	Cpppaa	311	250	0	0		0	0	0	0	0
350	1	23	349	-1	586	200	11.3	28	ABpraaaaaa	276	-30	0	0		0	0	0	0	0
351	1	133	89	-1	519	182	7.8	25	ABarapppppp	250	421	0	0		0	0	0	0	0
352	1	159	196	-1	546	213	5.3	24	ABarappaaaa	185	348	0	0		0	0	0	0	0
353	1	29	156	-1	491	286	4.5	25	ABarapapaaa	200	585	0	0		0	0	0	0	0
354	1	238	212	-1	493	389	9.0	22	MSapaaaav	174	133	0	0		0	0	0	0	0
355	1	374	310	-1	487	423	11.7	25	ABplpaaaaap	236	-1405	0	0		0	0	0	0	0
356	1	114	214	-1	317	206	4.3	27	MSpappaa	315	0	0	0		0	0	0	0	0
357	1	304	76	-1	489	449	8.9	25	ABalppaappa	-178	0	0	0		0	0	0	0	0
358	1	497	95	-1	583	331	16.3	24	ABarpaaaapa	216	-172	0	0		0	0	0	0	0
359	1	214	494	-1	560	440	8.7	22	Nuc150_13_550_424	171	-1571	0	0		0	0	0	0	0
360	1	375	235	-1	534	448	13.9	25	ABalpppapav	230	187	0	0		0	0	0	0	0
361	1	113	162	-1	578	432	17.6	27	ABalapaappp	336	0	0	0		0	0	0	0	0
362	1	196	376	528	331	98	9.8	30	ABprppapppa	113	0	0	0		0	0	0	0	0
363	1	439	311	-1	265	353	11.4	30	MSaapppp	117	0	0	0		0	0	0	0	0
364	1	433	479	-1	451	439	15.0	24	ABplpaapppa	224	1406	0	0		0	0	0	0	0
365	1	177	305	-1	563	208	20.3	29	ABpraapappp	226	411	0	0		0	0	0	0	0
366	1	474	120	-1	417	455	10.6	28	ABalppaappp	239	668	0	0		0	0	0	0	0
367	1	89	386	-1	446	277	16.8	25	MSpaaappa	237	1255	0	0		0	0	0	0	0
368	1	315	431	-1	274	151	7.3	23	ABprpppppap	210	817	0	0		0	0	0	0	0
369	1	504	251	-1	390	387	6.2	30	Nuc148_5_371_357p	321	0	0	0		0	0	0	0	0
370	1	144	491	-1	516	398	14.8	26	ABalppppaad	11	0	0	0		0	0	0	0	0
371	1	365	260	-1	411	109	12.7	26	ABarappappp	231	2294	0	0		0	0	0	0	0
372	1	142	432	-1	440	323	19.8	25	MSaaaappa	211	968	0	0		0	0	0	0	0
373	1	36	164	-1	431	402	17.5	26	ABplpaappaa	212	335	0	0		0	0	0	0	0
374	1	391	136	-1	569	444	14.9	27	ABalpppaapv	233	659	0	0		0	0	0	0	0
375	1	79	209	-1	341	416	12.6	25	ABplppaapap	213	0	0	0		0	0	0	0	0
376	1	366	192	-1	373	108	21.9	33	ABarpppaap	303	-192	0	0		0	0	0	0	0
377	1	463	11	-1	512	161	9.9	25	ABprpapaapa	194	104	0	0		0	0	0	0	0
378	1	281	13	-1	183	303	8.5	30	Capapp	-54	0	0	0		0	0	0	0	0
379	1	446	22	-1	285	66	18.1	30	ABprapapaa	304	-629	0	0		0	0	0	0	0
380	1	25	335	-1	136	284	19.3	34	Caapa	306	863	0	0		0	0	0	0	0
381	1	240	223	-1	202	83	19.2	30	ABarpppppp	309	871	0	0		0	0	0	0	0
382	1	251	54	-1	480	417	14.0	25	ABplpaapaap	255	-532	0	0		0	0	0	0	0
383	1	261	150	-1	504	397	12.4	25	ABplpaapaaa	441	0	0	0		0	0	0	0	0
384	1	140	474	-1	244	203	10.3	33	Earppp	330	862	0	0		0	0	0	0	0
385	1	435	295	-1	614	207	7.9	24	ABalaappapp	339	0	0	0		0	0	0	0	0
386	1	428	340	-1	317	150	19.4	28	Dppap	268	-640	0	0		0	0	0	0	0
387	1	104	182	-1	204	76	9.6	23	ABprpppaapp	212	57	0	0		0	0	0	0	0
388	1	69	24	-1	463	151	12.9	25	ABprppaaaap	424	0	0	0		0	0	0	0	0
389	1	523	303	-1	358	151	9.2	26	MSppaapp	61	0	0	0		0	0	0	0	0
390	1	508	507	-1	567	267	3.9	25	ABaraaappap	246	258	0	0		0	0	0	0	0
391	1	349	83	-1	501	356	8.1	26	ABalpaaapaa	11	0	0	0		0	0	0	0	0
392	1	145	433	-1	369	394	8.6	25	ABplpapapaa	197	463	0	0		0	0	0	0	0
393	1	180	144	-1	345	227	12.6	25	Earpaa	187	509	0	0		0	0	0	0	0
394	1	382	245	-1	548	178	9.0	25	ABarapppppa	73	0	0	0		0	0	0	0	0
395	1	452	176	-1	238	348	4.6	24	ABplpappppp	201	474	0	0		0	0	0	0	0
396	1	11	458	-1	334	297	4.6	25	MSaapappp	221	2482	0	0		0	0	0	0	0
397	1	163	341	-1	422	388	4.2	25	ABplpappaa	204	690	0	0		0	0	0	0	0
398	1	129	383	-1	417	201	11.8	25	MSpppaaa	-110	0	0	0		0	0	0	0	0
399	1	97	206	-1	497	211	23.5	30	ABarpapapp	271	1203	0	0		0	0	0	0	0
400	1	164	485	-1	610	223	12.4	24	ABalaapppap	181	72	0	0		0	0	0	0	0
401	1	108	18	-1	526	279	13.4	26	ABaraappapa	100	0	0	0		0	0	0	0	0
402	1	230	520	-1	433	167	21.8	28	ABarpppaaa	232	466	0	0		0	0	0	0	0
403	1	285	272	-1	487	173	11.7	24	ABprppaaaaa	251	0	0	0		0	0	0	0	0
404	1	423	9	-1	127	259	13.0	30	Capppa	305	1480	0	0		0	0	0	0	0
405	1	168	364	-1	416	144	8.4	25	ABprpapapap	73	0	0	0		0	0	0	0	0
406	1	72	86	-1	247	65	17.3	29	ABprapapap	275	357	0	0		0	0	0	0	0
407	1	417	426	-1	627	250	12.4	26	ABalaappppa	234	314	0	0		0	0	0	0	0
408	1	326	301	-1	415	273	17.9	24	MSpaaapap	211	-480	0	0		0	0	0	0	0
409	1	314	4	-1	283	344	4.7	27	ABplpappppa	242	747	0	0		0	0	0	0	0
410	1	369	238	-1	451	157	7.9	22	ABprpapaaap	212	605	0	0		0	0	0	0	0
411	1	394	428	-1	196	365	21.9	30	ABplapapapa	299	-541	0	0		0	0	0	0	0
412	1	137	230	-1	381	413	14.2	28	ABplppaaaap	256	85	0	0		0	0	0	0	0
413	1	468	438	-1	497	459	12.0	24	ABplpaaapaa	146	0	0	0		0	0	0	0	0
414	1	384	255	-1	225	224	25.2	33	Nuc182_24_225_226	328	198	0	0		0	0	0	0	0
415	1	342	42	-1	240	315	4.9	26	ABplpppppap	260	-330	0	0		0	0	0	0	0
416	1	408	522	-1	408	317	4.6	27	ABalpappppp	372	0	0	0		0	0	0	0	0
417	1	270	445	-1	481	165	4.8	25	ABprpappaaa	60	0	0	0		0	0	0	0	0
418	1	341	352	-1	327	152	24.1	33	ABarpppapp	333	0	0	0		0	0	0	0	0
419	1	473	456	-1	436	98	10.5	24	ABprpaaaapp	321	0	0	0		0	0	0	0	0
420	1	73	286	-1	407	368	16.6	29	MSapppaa	250	75	0	0		0	0	0	0	0
421	1	406	195	-1	303	143	8.8	25	ABprpppppaa	225	167	0	0		0	0	0	0	0
422	1	328	125	-1	510	400	24.5	28	ABplaaaaapp	283	160	0	0		0	0	0	0	0
423	1	325	123	-1	589	312	8.6	29	ABaraaaapa	265	-200	0	0		0	0	0	0	0
424	1	47	348	-1	543	440	20.8	26	ABplaapaapa	232	366	0	0		0	0	0	0	0
425	1	6	32	-1	316	277	19.7	30	MSappppp	305	286	0	0		0	0	0	0	0
426	1	456	96	-1	205	109	9.9	28	ABprapppap	148	0	0	0		0	0	0	0	0
427	1	529	385	-1	378	352	12.2	22	MSappapa	141	160	0	0		0	0	0	0	0
428	1	390	498	-1	605	352	21.4	27	ABarpaaaaarp	228	429	0	0		0	0	0	0	0
429	1	359	482	-1	423	342	7.8	26	ABalpapappp	194	772	0	0		0	0	0	0	0
430	1	231	418	-1	322	325	5.3	25	MSaappap	246	501	0	0		0	0	0	0	0
431	1	282	203	-1	514	462	14.4	25	ABalpppapad	35	0	0	0		0	0	0	0	0
432	1	271	126	-1	359	426	19.0	35	ABplaappapp	99	0	0	0		0	0	0	0	0
433	1	343	371	-1	462	364	7.3	24	ABalpapapaa	-250	0	0	0		0	0	0	0	0
434	1	437	148	-1	629	236	5.8	25	ABalaapaapp	246	753	0	0		0	0	0	0	0
435	1	48	31	-1	222	96	13.5	30	ABprapppaa	249	-369	0	0		0	0	0	0	0
436	1	237	447	-1	401	300	16.5	26	MSaaaappp	222	397	0	0		0	0	0	0	0
437	1	424	185	-1	418	372	11.8	25	MSapapap	219	-1215	0	0		0	0	0	0	0
438	1	166	226	-1	365	90	10.9	25	ABprppapaap	241	657	0	0		0	0	0	0	0
439	1	93	249	-1	227	128	5.1	28	ABprpppapap	279	402	0	0		0	0	0	0	0
440	1	157	519	-1	547	133	14.0	23	ABprpaapap	220	-440	0	0		0	0	0	0	0
441	1	203	460	-1	401	118	7.6	24	ABprpapappa	238	786	0	0		0	0	0	0	0
442	1	486	141	-1	484	329	5.0	23	ABalpaaapap	233	-1435	0	0		0	0	0	0	0
443	1	151	322	-1	230	389	9.7	25	ABplppapppp	188	436	0	0		0	0	0	0	0
444	1	376	207	-1	414	234	19.6	27	MSpppppa	277	0	0	0		0	0	0	0	0
445	1	86	469	-1	384	158	4.1	27	ABprpappapp	278	-97	0	0		0	0	0	0	0
446	1	451	269	-1	617	388	14.6	26	ABalapaaaap	255	432	0	0		0	0	0	0	0
447	1	209	355	-1	575	396	9.3	25	ABalaaapalla	221	-834	0	0		0	0	0	0	0
448	1	297	65	-1	191	136	21.6	33	Cpaapp	310	-597	0	0		0	0	0	0	0
449	1	158	446	-1	474	209	13.1	25	MSppapap	511	0	0	0		0	0	0	0	0
450	1	278	373	-1	570	199	4.9	26	ABarapppapa	241	1157	0	0		0	0	0	0	0
451	1	466	502	-1	527	371	23.6	27	ABplaaaaaap	332	0	0	0		0	0	0	0	0
452	1	119	449	-1	400	279	21.6	29	ABarpaapppp	289	-1	0	0		0	0	0	0	0
453	1	525	515	-1	524	377	21.5	25	ABarpaaaaal	221	244	0	0		0	0	0	0	0
454	1	516	423	-1	308	339	24.5	29	ABarppapaaa	242	-181	0	0		0	0	0	0	0
455	1	257	514	-1	350	387	7.5	27	ABplpapapap	147	0	0	0		0	0	0	0	0
456	1	12	480	-1	480	195	20.0	25	ABprpaapaap	210	517	0	0		0	0	0	0	0
457	1	173	14	-1	387	105	11.2	28	ABprppapaaa	209	445	0	0		0	0	0	0	0
458	1	475	298	-1	581	381	14.6	28	ABalapaaaaa	7	0	0	0		0	0	0	0	0
459	1	103	121	-1	180	93	9.7	28	ABprappppa	243	-505	0	0		0	0	0	0	0
460	1	485	33	-1	526	441	8.8	24	ABalppaaapp	233	346	0	0		0	0	0	0	0
461	1	479	240	-1	496	423	17.6	29	ABalpppappa	264	-503	0	0		0	0	0	0	0
462	1	402	406	-1	548	242	8.0	21	MSppaaaa	-47	0	0	0		0	0	0	0	0
463	1	299	366	-1	212	171	23.1	31	Cpaapa	311	866	0	0		0	0	0	0	0
464	1	337	492	-1	444	217	19.4	27	MSppppap	242	577	0	0		0	0	0	0	0
465	1	455	306	-1	457	119	16.7	32	ABpraapppa	153	0	0	0		0	0	0	0	0
466	1	302	105	-1	495	463	16.3	26	ABplpaapapp	58	0	0	0		0	0	0	0	0
467	1	527	246	-1	351	324	23.1	29	ABarppaaap	134	0	0	0		0	0	0	0	0
468	1	153	167	-1	440	432	22.5	32	ABplaaapap	315	855	0	0		0	0	0	0	0
469	1	517	369	-1	524	318	26.7	28	ABarpaaapap	277	-364	0	0		0	0	0	0	0
470	1	19	315	-1	144	293	5.5	26	ABplppppppp	251	568	0	0		0	0	0	0	0
471	1	210	439	-1	543	199	16.8	30	ABpraaappa	225	9	0	0		0	0	0	0	0
472	1	371	253	-1	573	421	8.7	27	ABalppaaapa	211	-323	0	0		0	0	0	0	0
473	1	493	419	-1	236	102	5.9	24	ABprpppapaa	-32	0	0	0		0	0	0	0	0
474	1	353	443	-1	354	109	13.1	24	ABprppapapa	224	-816	0	0		0	0	0	0	0
475	1	514	124	-1	145	164	7.9	36	Eprpp	363	822	0	0		0	0	0	0	0
476	1	111	139	-1	467	414	4.9	26	ABalppapapa	299	0	0	0		0	0	0	0	0
477	1	480	353	-1	257	318	24.2	32	ABarppapap	327	-1096	0	0		0	0	0	0	0
478	1	418	98	-1	499	350	4.1	22	ABalpaaaapp	174	810	0	0		0	0	0	0	0
479	1	143	304	-1	475	384	14.7	25	ABalpppppaa	239	1034	0	0		0	0	0	0	0
480	1	330	403	-1	307	109	5.5	24	ABprppppaaa	228	585	0	0		0	0	0	0	0
481	1	440	17	-1	177	272	18.4	30	Dappp	189	0	0	0		0	0	0	0	0
482	1	260	333	-1	552	259	14.8	24	MSppaaap	203	-1042	0	0		0	0	0	0	0
483	1	135	151	-1	346	131	6.5	24	ABprppaappp	213	-480	0	0		0	0	0	0	0
484	1	207	338	-1	511	245	9.2	23	ABarapaapap	221	436	0	0		0	0	0	0	0
485	1	162	118	-1	182	212	7.5	32	Eplpa	322	-98	0	0		0	0	0	0	0
486	1	34	512	-1	408	136	11.8	24	ABprppaapap	216	515	0	0		0	0	0	0	0
487	1	461	55	-1	595	208	21.2	30	ABpraapaapp	293	-819	0	0		0	0	0	0	0
488	1	105	328	-1	589	224	17.9	25	ABpraapappa	92	0	0	0		0	0	0	0	0
489	1	258	152	-1	105	268	16.2	31	Caappd	171	0	0	0		0	0	0	0	0
490	1	425	415	-1	513	200	6.4	24	ABarappaaap	260	0	0	0		0	0	0	0	0
491	1	35	477	-1	357	239	24.9	31	ABarppaapap	-61	0	0	0		0	0	0	0	0
492	1	205	133	-1	238	118	20.4	31	ABprappapa	298	1265	0	0		0	0	0	0	0
493	1	165	88	-1	380	305	10.7	28	MSaapaapa	238	-478	0	0		0	0	0	0	0
494	1	448	421	-1	470	406	21.8	27	ABplaapappp	92	0	0	0		0	0	0	0	0
495	1	381	262	-1	493	128	18.9	31	ABpraappap	165	0	0	0		0	0	0	0	0
496	1	288	-1	-1	409	193	25.3	28	ABprapaaaap	193	334	0	0		0	0	0	0	0
497	1	500	529	-1	600	247	15.8	22	ABalappapp	306	0	0	0		0	0	0	0	0
498	1	360	219	478	212	323	23.6	32	ABarppappa	319	-367	0	0		0	0	0	0	0
499	1	404	256	-1	576	245	21.5	29	ABarpapaaap	238	-337	0	0		0	0	0	0	0
500	1	37	496	-1	256	94	7.4	25	ABprppppap	241	837	0	0		0	0	0	0	0
501	1	345	509	-1	607	246	4.7	25	ABarapppaaa	215	419	0	0		0	0	0	0	0
502	1	429	-1	-1	423	433	14.4	21	ABplpaapppp	277	0	0	0		0	0	0	0	0
503	1	59	48	-1	375	297	19.6	30	MSappppa	252	188	0	0		0	0	0	0	0
504	1	178	517	-1	514	338	5.5	22	ABalpaaaaap	184	-839	0	0		0	0	0	0	0
505	1	202	444	-1	484	260	24.2	35	ABarpaapap	351	-104	0	0		0	0	0	0	0
506	1	526	521	-1	499	408	16.9	22	ABalppppapp	-1	0	0	0		0	0	0	0	0
507	1	528	377	-1	250	211	13.7	29	Earppa	298	-277	0	0		0	0	0	0	0
508	1	195	318	-1	436	287	23.1	33	ABarpaapppa	275	254	0	0		0	0	0	0	0
509	1	235	7	-1	128	193	17.5	33	Cpapaa	298	238	0	0		0	0	0	0	0
510	1	344	497	-1	449	190	11.0	22	MSpppappp	383	0	0	0		0	0	0	0	0
511	1	65	163	-1	317	96	22.3	35	ABarppppa	355	866	0	0		0	0	0	0	0
512	1	85	516	-1	518	197	3.9	24	ABarappaapa	246	784	0	0		0	0	0	0	0
513	1	64	416	-1	221	236	14.3	28	Eplaa	46	0	0	0		0	0	0	0	0
514	1	170	179	-1	499	338	23.6	30	ABplaaaapap	237	-198	0	0		0	0	0	0	0
515	1	476	183	-1	525	317	23.5	29	ABarpaaapaa	265	541	0	0		0	0	0	0	0
516	1	96	59	-1	447	334	4.5	25	ABalpapappa	213	516	0	0		0	0	0	0	0
517	1	393	453	-1	487	350	21.5	28	MSapappp	251	632	0	0		0	0	0	0	0
518	1	115	159	-1	527	278	18.4	25	MSpaaaaaa	225	409	0	0		0	0	0	0	0
519	1	70	505	-1	588	245	10.5	25	ABalaapppaa	212	111	0	0		0	0	0	0	0
520	1	426	495	-1	298	364	5.5	26	ABplpapppap	87	0	0	0		0	0	0	0	0
521	1	432	523	-1	546	152	16.9	22	ABpraappaaa	63	0	0	0		0	0	0	0	0
522	1	146	451	-1	263	221	16.4	32	Epraa	62	0	0	0		0	0	0	0	0
523	1	513	205	-1	410	334	21.9	28	ABarppaaaa	62	0	0	0		0	0	0	0	0
524	1	405	288	-1	428	162	19.2	27	ABprapaaapa	-198	0	0	0		0	0	0	0	0
525	1	467	172	-1	186	176	9.6	35	Eprpa	333	0	0	0		0	0	0	0	0
526	1	182	334	-1	557	288	5.4	25	ABaraaaaapa	372	0	0	0		0	0	0	0	0
527	1	150	510	-1	311	333	22.4	30	ABarppapaap	200	0	0	0		0	0	0	0	0
528	1	329	524	-1	424	425	6.2	22	ABalppapapp	-51	0	0	0		0	0	0	0	0
529	1	383	261	-1	542	400	12.4	23	ABalppppaav	144	0	0	0		0	0	0	0	0
530	1	522	113	-1	354	219	20.5	30	MSpppppp	218	0	0	0		0	0	0	0	0
531	1	228	527	-1	498	171	5.8	22	ABarappaapp	-197	0	0	0		0	0	0	0	0
532	1	505	530	-1	314	219	24.0	34	Cpaaaa	119	0	0	0		0	0	0	0	0
533	1	531	531	-1	273	205	24.0	30	Cpaaap	253	137	0	0		0	0	0	0	0
