# Supplementary material for: The AP-2 Transcription Factor APTF-2 Is Required for Neuroblast and Epidermal Morphogenesis in Caenorhabditis elegans Embryogenesis
Source: PLoS Genet. 2016 May 13;12(5):e1006048. doi: 10.1371/journal.pgen.1006048 (PMC4866721; doi:10.1371/journal.pgen.1006048)
Supplement: S6 Text — (ZIP) [file pgen.1006048.s034.zip › nuclei/t184-nuclei]

1	1	253	334	-1	417	455	17.2	26	ABplaappaa	235	77	0	0		0	0	0	0	0
2	1	99	11	-1	379	219	10.1	27	MSpapaapp	175	0	0	0		0	0	0	0	0
3	1	153	327	-1	340	289	7.3	29	MSaapapa	267	177	0	0		0	0	0	0	0
4	1	409	139	-1	281	342	4.9	27	ABplpappppa	274	199	0	0		0	0	0	0	0
5	1	118	57	-1	398	433	11.2	24	ABplpapaapp	206	457	0	0		0	0	0	0	0
6	1	134	74	-1	456	230	8.8	25	ABarapappap	226	380	0	0		0	0	0	0	0
7	1	509	435	-1	131	189	16.6	35	Cpapaa	322	835	0	0		0	0	0	0	0
8	1	211	160	-1	585	390	22.5	28	ABplaapaaaa	229	938	0	0		0	0	0	0	0
9	1	404	345	-1	127	258	13.2	30	Capppa	283	191	0	0		0	0	0	0	0
10	1	14	241	-1	388	186	24.6	32	ABarpppapaa	322	301	0	0		0	0	0	0	0
11	1	377	28	-1	511	162	10.0	24	ABprpapaapa	191	113	0	0		0	0	0	0	0
12	1	9	1	-1	569	401	12.0	27	ABalaaapallp	139	0	0	0		0	0	0	0	0
13	1	378	236	-1	180	302	8.5	29	Capapp	215	0	0	0		0	0	0	0	0
14	1	457	8	-1	391	111	11.5	27	ABprppapaaa	216	158	0	0		0	0	0	0	0
15	1	320	77	-1	318	107	14.0	24	ABprppapapp	238	77	0	0		0	0	0	0	0
16	1	309	277	-1	310	226	8.5	28	Earpap	286	-42	0	0		0	0	0	0	0
17	1	481	128	-1	175	271	18.5	32	Dappp	313	-174	0	0		0	0	0	0	0
18	1	401	508	-1	523	284	13.3	25	ABaraappapa	209	140	0	0		0	0	0	0	0
19	1	6	144	-1	348	246	7.3	28	MSpapapa	215	0	0	0		0	0	0	0	0
20	1	78	168	-1	566	176	15.1	27	ABpraaaappp	743	0	0	0		0	0	0	0	0
21	1	186	56	-1	495	419	8.9	26	ABalppappap	231	838	0	0		0	0	0	0	0
22	1	379	467	-1	285	68	18.1	29	ABprapapaa	286	711	0	0		0	0	0	0	0
23	1	263	95	-1	433	228	9.7	26	ABaraappppa	121	0	0	0		0	0	0	0	0
24	1	388	337	-1	465	151	13.0	26	ABprppaaaap	103	0	0	0		0	0	0	0	0
25	1	19	509	-1	492	428	20.3	28	ABplaapapa	233	426	0	0		0	0	0	0	0
26	1	32	205	-1	384	226	6.6	25	MSpapappa	207	0	0	0		0	0	0	0	0
27	1	67	170	-1	443	338	9.6	27	ABalpapppaa	118	0	0	0		0	0	0	0	0
28	1	30	340	-1	416	233	6.4	25	MSpapaaaa	236	-753	0	0		0	0	0	0	0
29	1	22	363	-1	446	385	16.3	27	ABalpppppap	273	20	0	0		0	0	0	0	0
30	1	227	447	-1	627	269	15.3	27	Nuc121_20_611_255a	53	0	0	0		0	0	0	0	0
31	1	435	385	-1	229	96	13.5	30	ABprapppaa	246	-50	0	0		0	0	0	0	0
32	1	425	450	-1	317	279	19.7	31	MSappppp	243	0	0	0		0	0	0	0	0
33	1	460	127	-1	521	442	8.6	27	ABalppaaapp	265	14	0	0		0	0	0	0	0
34	1	308	118	-1	210	398	8.5	27	ABplpppaaap	229	1233	0	0		0	0	0	0	0
35	1	42	314	-1	517	419	11.4	24	ABplpaaaaaa	227	-1064	0	0		0	0	0	0	0
36	1	82	27	-1	598	242	8.4	27	ABarappppaa	53	0	0	0		0	0	0	0	0
37	1	218	374	-1	471	187	15.5	30	MSppppaa	380	0	0	0		0	0	0	0	0
38	1	223	419	-1	591	186	14.3	26	ABpraaaappa	200	366	0	0		0	0	0	0	0
39	1	172	147	-1	397	244	9.4	28	MSpapaapa	110	0	0	0		0	0	0	0	0
40	1	104	281	-1	467	410	19.7	26	ABalpppappp	135	0	0	0		0	0	0	0	0
41	1	217	158	-1	580	167	11.1	25	ABpraaaapav	-7	0	0	0		0	0	0	0	0
42	1	415	99	-1	234	311	4.7	26	ABplpppppap	215	101	0	0		0	0	0	0	0
43	1	165	271	-1	435	304	7.0	25	ABalpapppap	219	61	0	0		0	0	0	0	0
44	1	291	403	-1	107	218	15.3	31	Cpappd	307	227	0	0		0	0	0	0	0
45	1	213	150	-1	456	329	16.1	26	MSaaapaap	261	309	0	0		0	0	0	0	0
46	1	7	67	-1	243	404	12.4	23	ABplppapapp	211	-259	0	0		0	0	0	0	0
47	1	347	412	-1	182	115	6.5	29	ABprappppp	436	0	0	0		0	0	0	0	0
48	1	503	49	-1	375	297	19.5	31	MSappppa	307	770	0	0		0	0	0	0	0
49	1	256	30	-1	528	139	17.3	29	ABpraappaap	412	0	0	0		0	0	0	0	0
50	1	267	378	-1	504	131	15.1	26	ABprpaapppp	413	0	0	0		0	0	0	0	0
51	1	241	52	-1	617	281	23.1	28	ABpraapaaap	262	825	0	0		0	0	0	0	0
52	1	144	37	-1	550	412	14.7	29	ABalapaaapp	236	0	0	0		0	0	0	0	0
53	1	155	379	-1	276	129	7.2	24	ABprpappppp	204	395	0	0		0	0	0	0	0
54	1	382	430	-1	476	418	14.4	26	ABplpaapaap	-59	0	0	0		0	0	0	0	0
55	1	487	414	-1	594	214	20.9	30	ABpraapaapp	624	0	0	0		0	0	0	0	0
56	1	327	55	-1	262	325	19.4	30	Dapap	261	18	0	0		0	0	0	0	0
57	1	122	237	-1	471	334	11.3	29	ABalpaapapp	246	0	0	0		0	0	0	0	0
58	1	11	460	-1	205	139	4.0	24	ABprppppppp	215	-42	0	0		0	0	0	0	0
59	1	516	487	-1	445	332	4.4	25	ABalpapappa	227	197	0	0		0	0	0	0	0
60	1	307	50	-1	535	337	7.0	24	ABaraaaaaap	247	-380	0	0		0	0	0	0	0
61	1	52	247	-1	231	91	9.5	24	ABprpppaapa	211	222	0	0		0	0	0	0	0
62	1	87	141	496	640	290	12.5	31	ABalaaappl	230	-11	0	0		0	0	0	0	0
63	1	316	479	-1	591	229	5.8	24	ABarapppaap	228	-167	0	0		0	0	0	0	0
64	1	135	214	-1	154	186	20.5	33	Cpapap	1	0	0	0		0	0	0	0	0
65	1	448	341	-1	191	136	21.6	33	Cpaapp	133	0	0	0		0	0	0	0	0
66	1	48	18	-1	172	379	10.9	26	ABplappppa	360	0	0	0		0	0	0	0	0
67	1	35	26	-1	511	287	15.6	29	MSpaaaapa	292	-382	0	0		0	0	0	0	0
68	1	305	173	-1	150	318	4.4	24	ABplppppppa	212	-228	0	0		0	0	0	0	0
69	1	195	183	-1	602	421	15.2	26	ABalapaappa	260	-581	0	0		0	0	0	0	0
70	1	1	23	-1	275	88	22.5	31	ABarpppppa	357	0	0	0		0	0	0	0	0
71	1	182	413	-1	572	301	10.2	26	ABaraapaaaa	222	1651	0	0		0	0	0	0	0
72	1	170	75	-1	607	332	8.8	24	ABalaaaarlp	228	-559	0	0		0	0	0	0	0
73	1	63	113	-1	488	335	13.7	30	ABaraapaapp	300	625	0	0		0	0	0	0	0
74	1	120	249	-1	316	270	13.4	38	Ealaa	378	174	0	0		0	0	0	0	0
75	1	290	305	-1	312	131	6.7	26	ABprpappppa	69	0	0	0		0	0	0	0	0
76	1	357	246	-1	486	449	8.9	25	ABalppaappa	250	534	0	0		0	0	0	0	0
77	1	197	323	-1	296	148	11.5	32	Cppaap	209	0	0	0		0	0	0	0	0
78	1	314	483	-1	230	362	6.8	24	ABplppppaap	221	141	0	0		0	0	0	0	0
79	1	83	210	-1	169	355	15.5	32	ABplapappp	317	860	0	0		0	0	0	0	0
80	1	91	526	-1	313	86	8.5	26	ABprpppaaaa	205	-121	0	0		0	0	0	0	0
81	1	26	276	-1	382	377	13.2	30	MSappapp	221	1	0	0		0	0	0	0	0
82	1	252	377	-1	548	213	12.2	30	ABpraaapaa	50	0	0	0		0	0	0	0	0
83	1	391	389	-1	501	354	8.3	26	ABalpaaapaa	32	0	0	0		0	0	0	0	0
84	1	329	416	-1	425	401	8.8	26	ABplpapaaaa	200	0	0	0		0	0	0	0	0
85	1	108	306	-1	413	337	19.3	27	MSapppap	46	0	0	0		0	0	0	0	0
86	1	406	285	-1	250	64	17.4	30	ABprapapap	411	0	0	0		0	0	0	0	0
87	1	23	448	-1	478	132	7.7	25	ABarappapap	224	535	0	0		0	0	0	0	0
88	1	493	65	-1	377	304	11.1	28	MSaapaapa	285	558	0	0		0	0	0	0	0
89	1	351	256	-1	523	178	7.7	26	ABarapppppp	257	537	0	0		0	0	0	0	0
90	1	271	255	-1	326	430	9.4	25	ABplpaaaapp	212	1235	0	0		0	0	0	0	0
91	1	126	166	-1	455	302	11.3	26	ABaraapapaa	226	0	0	0		0	0	0	0	0
92	1	334	89	-1	326	321	18.6	30	Daap	282	-686	0	0		0	0	0	0	0
93	1	51	134	-1	546	450	16.9	26	ABalpppaapd	231	-1274	0	0		0	0	0	0	0
94	1	43	24	-1	378	81	15.9	29	ABprapaapp	383	0	0	0		0	0	0	0	0
95	1	358	472	-1	599	330	15.8	26	ABarpaaaapa	222	-162	0	0		0	0	0	0	0
96	1	426	103	-1	205	110	10.5	29	ABprapppap	262	78	0	0		0	0	0	0	0
97	1	93	215	-1	363	295	16.6	29	Nuc181_17_365_295	289	-288	0	0		0	0	0	0	0
98	1	478	32	-1	498	350	4.0	23	ABalpaaaapp	227	-20	0	0		0	0	0	0	0
99	1	214	68	-1	546	321	14.7	30	MSaaaaapa	295	-2568	0	0		0	0	0	0	0
100	1	66	197	-1	560	178	19.1	28	ABpraaapppa	21	0	0	0		0	0	0	0	0
101	1	62	198	-1	551	150	8.9	25	ABprpaaaaap	-37	0	0	0		0	0	0	0	0
102	1	340	154	-1	495	204	15.0	24	ABprpaapaaa	241	948	0	0		0	0	0	0	0
103	1	281	206	-1	453	174	5.3	24	ABprpappaap	189	0	0	0		0	0	0	0	0
104	1	60	2	-1	578	345	12.6	29	MSaaaaaar	106	0	0	0		0	0	0	0	0
105	1	466	7	-1	496	463	16.5	27	ABplpaapapp	239	45	0	0		0	0	0	0	0
106	1	59	317	-1	303	387	7.0	23	ABplpapappp	195	154	0	0		0	0	0	0	0
107	1	261	387	-1	257	73	10.7	25	ABprppapppp	210	920	0	0		0	0	0	0	0
108	1	192	126	-1	263	115	11.2	30	Cppapp	175	0	0	0		0	0	0	0	0
109	1	346	309	-1	311	415	7.5	24	ABplppaappa	198	-335	0	0		0	0	0	0	0
110	1	344	421	-1	387	450	17.5	30	ABplaappapa	286	415	0	0		0	0	0	0	0
111	1	176	313	-1	153	325	9.8	29	ABplapppap	255	-675	0	0		0	0	0	0	0
112	1	349	213	-1	93	200	10.5	31	Cpppaa	80	0	0	0		0	0	0	0	0
113	1	530	364	-1	356	222	20.3	26	MSpppppp	199	605	0	0		0	0	0	0	0
114	1	220	484	-1	263	167	20.4	34	Dpppp	345	-46	0	0		0	0	0	0	0
115	1	311	82	-1	622	397	17.6	25	ABalapaaapa	50	0	0	0		0	0	0	0	0
116	1	152	502	-1	104	290	11.1	30	Cpappv	281	-107	0	0		0	0	0	0	0
117	1	112	121	-1	560	330	8.8	25	ABalpaapaaa	-12	0	0	0		0	0	0	0	0
118	1	485	64	-1	180	211	7.4	34	Eplpa	336	657	0	0		0	0	0	0	0
119	1	39	307	-1	590	270	6.2	26	ABaraaapppa	-101	0	0	0		0	0	0	0	0
120	1	366	155	-1	420	451	10.7	29	ABalppaappp	288	2	0	0		0	0	0	0	0
121	1	459	102	-1	181	92	10.0	29	ABprappppa	229	-850	0	0		0	0	0	0	0
122	1	345	110	-1	351	334	12.4	28	MSappaaa	104	0	0	0		0	0	0	0	0
123	1	423	106	-1	588	313	8.4	28	ABaraaaapa	113	0	0	0		0	0	0	0	0
124	1	475	221	-1	147	162	7.6	35	Eprpp	356	114	0	0		0	0	0	0	0
125	1	422	284	-1	511	404	24.4	26	ABplaaaaapp	218	589	0	0		0	0	0	0	0
126	1	432	44	-1	359	428	19.2	34	ABplaappapp	298	427	0	0		0	0	0	0	0
127	1	10	207	-1	223	67	14.5	29	ABprapappa	240	926	0	0		0	0	0	0	0
128	1	276	43	-1	311	417	20.2	31	ABplaapppp	293	-248	0	0		0	0	0	0	0
129	1	302	478	-1	464	339	24.4	31	ABplaaaappa	285	420	0	0		0	0	0	0	0
130	1	203	517	-1	612	335	23.8	25	ABarpaaaaara	207	2359	0	0		0	0	0	0	0
131	1	325	369	-1	110	297	6.7	27	Cppppp	256	92	0	0		0	0	0	0	0
132	1	336	71	-1	250	396	6.9	23	ABplpppaaaa	235	296	0	0		0	0	0	0	0
133	1	492	93	-1	237	116	20.4	32	ABprappapa	-11	0	0	0		0	0	0	0	0
134	1	114	38	-1	511	185	19.7	28	ABpraaapppp	282	988	0	0		0	0	0	0	0
135	1	230	116	-1	540	404	8.9	24	ABalppappaa	154	0	0	0		0	0	0	0	0
136	1	374	451	-1	567	447	14.5	27	ABalpppaapv	221	364	0	0		0	0	0	0	0
137	1	27	223	-1	551	408	23.6	26	ABplaapaaap	178	0	0	0		0	0	0	0	0
138	1	191	153	-1	623	230	19.3	27	ABpraapaapa	151	0	0	0		0	0	0	0	0
139	1	476	238	-1	464	412	4.7	26	ABalppapapa	186	317	0	0		0	0	0	0	0
140	1	232	464	-1	428	147	4.7	27	ABprpappapa	271	922	0	0		0	0	0	0	0
141	1	442	194	-1	477	332	5.1	23	ABalpaaapap	189	264	0	0		0	0	0	0	0
142	1	185	429	-1	607	363	16.9	27	ABalapapapa	26	0	0	0		0	0	0	0	0
143	1	94	278	-1	141	221	8.5	33	Eplpp	339	95	0	0		0	0	0	0	0
144	1	393	525	-1	342	227	12.8	26	Earpaa	259	-777	0	0		0	0	0	0	0
145	1	283	195	-1	476	268	8.0	26	ABarapaappa	253	483	0	0		0	0	0	0	0
146	1	228	282	-1	369	409	11.3	24	ABplppaapaa	112	0	0	0		0	0	0	0	0
147	1	208	175	-1	616	318	10.6	23	ABalaaaarrp	-62	0	0	0		0	0	0	0	0
148	1	434	351	-1	628	239	5.9	23	ABalaapaapp	218	167	0	0		0	0	0	0	0
149	1	178	468	-1	505	324	19.7	27	MSaaaapaa	265	260	0	0		0	0	0	0	0
150	1	383	45	-1	502	397	12.8	26	ABplpaapaaa	260	-204	0	0		0	0	0	0	0
151	1	483	251	-1	350	132	6.5	25	ABprppaappp	195	151	0	0		0	0	0	0	0
152	1	489	446	-1	103	266	16.3	31	Caappd	284	-443	0	0		0	0	0	0	0
153	1	331	252	-1	542	315	10.8	24	ABaraapaaap	262	0	0	0		0	0	0	0	0
154	1	117	117	-1	360	96	7.4	26	ABprppappap	232	-9	0	0		0	0	0	0	0
155	1	244	499	-1	572	229	14.3	30	ABpraapapaa	297	222	0	0		0	0	0	0	0
156	1	353	262	-1	491	280	4.7	23	ABarapapaaa	202	-337	0	0		0	0	0	0	0
157	1	81	163	-1	422	199	16.1	29	Dpaa	290	1360	0	0		0	0	0	0	0
158	1	226	344	-1	208	342	4.7	25	ABplppppapp	243	39	0	0		0	0	0	0	0
159	1	518	332	-1	528	280	18.6	25	MSpaaaaaa	199	-472	0	0		0	0	0	0	0
160	1	328	200	-1	433	216	5.4	30	ABarapapppp	-72	0	0	0		0	0	0	0	0
161	1	239	382	-1	609	291	9.0	24	ABalaaaarra	-70	0	0	0		0	0	0	0	0
162	1	361	178	-1	580	430	17.3	27	ABalapaappp	214	83	0	0		0	0	0	0	0
163	1	511	250	-1	320	97	22.0	37	ABarppppa	-29	0	0	0		0	0	0	0	0
164	1	373	91	-1	429	402	17.4	27	ABplpaappaa	269	647	0	0		0	0	0	0	0
165	1	180	362	-1	401	133	19.6	28	ABprapaaapp	222	-620	0	0		0	0	0	0	0
166	1	198	107	-1	198	200	13.3	30	Eprap	280	-395	0	0		0	0	0	0	0
167	1	468	331	-1	440	433	22.5	33	ABplaaapap	326	242	0	0		0	0	0	0	0
168	1	100	311	-1	464	148	10.1	26	ABprpapaapp	400	0	0	0		0	0	0	0	0
169	1	282	63	-1	354	209	6.2	25	MSpapappp	105	0	0	0		0	0	0	0	0
170	1	92	406	-1	503	331	9.7	29	ABalpaapapa	191	0	0	0		0	0	0	0	0
171	1	249	146	-1	506	391	18.8	27	ABplaapappa	208	-148	0	0		0	0	0	0	0
172	1	525	476	-1	181	174	10.1	35	Eprpa	307	-669	0	0		0	0	0	0	0
173	1	324	320	-1	636	217	11.3	28	ABalaapappa	-116	0	0	0		0	0	0	0	0
174	1	129	380	-1	572	263	17.6	29	ABalappppa	41	0	0	0		0	0	0	0	0
175	1	20	208	-1	487	226	8.1	24	ABarapappaa	241	165	0	0		0	0	0	0	0
176	1	395	376	-1	239	345	4.7	24	ABplpappppp	214	-155	0	0		0	0	0	0	0
177	1	236	442	-1	344	223	16.7	26	Nuc152_16_399_208	241	2	0	0		0	0	0	0	0
178	1	229	239	-1	361	433	9.2	25	ABplpaaaapa	-47	0	0	0		0	0	0	0	0
179	1	514	20	-1	495	342	23.7	30	ABplaaaapap	274	-216	0	0		0	0	0	0	0
180	1	199	98	-1	217	304	18.2	34	Cappaa	320	-592	0	0		0	0	0	0	0
181	1	159	138	-1	320	401	10.5	24	ABplppappaa	240	229	0	0		0	0	0	0	0
182	1	387	388	-1	207	79	9.0	23	ABprpppaapp	184	-9	0	0		0	0	0	0	0
183	1	515	523	-1	526	317	23.7	30	ABarpaaapaa	303	1146	0	0		0	0	0	0	0
184	1	279	308	-1	647	321	12.2	25	ABalaaaparr	-53	0	0	0		0	0	0	0	0
185	1	437	211	-1	416	370	12.1	25	MSapapap	244	85	0	0		0	0	0	0	0
186	1	164	286	-1	285	423	9.0	24	ABplppappap	293	0	0	0		0	0	0	0	0
187	1	109	39	-1	305	175	6.3	31	MSpapppp	30	0	0	0		0	0	0	0	0
188	1	61	240	-1	586	180	8.2	26	ABalaapappp	627	0	0	0		0	0	0	0	0
189	1	136	149	-1	627	232	14.6	27	ABalaappppp	54	0	0	0		0	0	0	0	0
190	1	210	76	-1	319	428	13.5	27	ABplppapaaa	248	710	0	0		0	0	0	0	0
191	1	292	51	-1	549	214	9.3	26	ABprpaaaaaaa	76	0	0	0		0	0	0	0	0
192	1	376	25	-1	377	113	22.5	31	ABarpppaap	310	986	0	0		0	0	0	0	0
193	1	71	265	-1	267	271	20.4	32	Dappa	324	-1479	0	0		0	0	0	0	0
194	1	150	431	-1	529	147	14.2	23	ABpraaapapp	169	0	0	0		0	0	0	0	0
195	1	421	371	-1	307	140	9.0	24	ABprpppppaa	229	152	0	0		0	0	0	0	0
196	1	352	426	-1	547	215	5.3	24	ABarappaaaa	222	872	0	0		0	0	0	0	0
197	1	258	355	-1	544	175	22.5	32	ABarpappap	328	928	0	0		0	0	0	0	0
198	1	119	100	-1	544	289	7.5	28	ABaraaapaap	72	0	0	0		0	0	0	0	0
199	1	183	408	-1	426	353	5.7	23	ABalpapapap	230	-288	0	0		0	0	0	0	0
200	1	147	424	-1	465	246	11.7	28	ABaraapppaa	-203	0	0	0		0	0	0	0	0
201	1	41	473	-1	352	332	5.3	24	MSaappaa	206	-511	0	0		0	0	0	0	0
202	1	148	353	-1	147	349	11.6	28	ABplapppaa	355	0	0	0		0	0	0	0	0
203	1	431	372	-1	513	463	14.3	26	ABalpppapad	221	-297	0	0		0	0	0	0	0
204	1	300	254	-1	488	204	4.6	24	ABarapapapa	212	-90	0	0		0	0	0	0	0
205	1	523	402	-1	412	341	22.6	29	ABarppaaaa	278	824	0	0		0	0	0	0	0
206	1	399	333	-1	502	214	23.6	29	ABarpapapp	242	544	0	0		0	0	0	0	0
207	1	444	3	-1	413	235	19.8	27	MSpppppa	231	-31	0	0		0	0	0	0	0
208	1	110	350	-1	193	231	10.5	35	Eplap	354	289	0	0		0	0	0	0	0
209	1	375	222	-1	339	413	12.1	25	ABplppaapap	209	0	0	0		0	0	0	0	0
210	1	288	176	-1	316	366	12.8	31	MSaapppa	313	-11	0	0		0	0	0	0	0
211	1	90	449	-1	270	139	15.1	33	Cppapa	330	933	0	0		0	0	0	0	0
212	1	354	156	-1	491	388	9.5	26	MSapaaaav	266	212	0	0		0	0	0	0	0
213	1	69	428	-1	228	344	12.4	30	Capaap	-33	0	0	0		0	0	0	0	0
214	1	356	120	-1	314	205	4.2	27	MSpappaa	275	360	0	0		0	0	0	0	0
215	1	240	33	-1	431	317	15.8	26	MSaaapapa	261	58	0	0		0	0	0	0	0
216	1	17	17	-1	385	162	12.5	32	MSpapppa	292	-334	0	0		0	0	0	0	0
217	1	124	15	-1	613	346	12.3	28	ABalaaaparl	205	205	0	0		0	0	0	0	0
218	1	38	226	-1	402	249	16.2	28	MSpaaappp	269	291	0	0		0	0	0	0	0
219	1	498	437	-1	213	321	22.3	29	ABarppappap	283	-980	0	0		0	0	0	0	0
220	1	143	452	-1	230	227	21.5	34	Caaaa	341	321	0	0		0	0	0	0	0
221	1	348	31	-1	345	86	16.6	27	ABprappaaa	270	1242	0	0		0	0	0	0	0
222	1	194	440	-1	470	288	4.1	22	ABalpaaappa	172	506	0	0		0	0	0	0	0
223	1	381	360	-1	202	83	19.3	30	ABarpppppp	290	818	0	0		0	0	0	0	0
224	1	338	301	-1	118	327	8.4	28	ABplappppp	140	0	0	0		0	0	0	0	0
225	1	95	96	-1	537	163	6.2	26	ABarapppapp	-87	0	0	0		0	0	0	0	0
226	1	438	275	-1	370	96	10.8	26	ABprppapaap	80	0	0	0		0	0	0	0	0
227	1	303	409	-1	211	325	14.3	29	Capapa	271	21	0	0		0	0	0	0	0
228	1	266	270	-1	443	133	7.2	24	ABprpapapaa	242	1189	0	0		0	0	0	0	0
229	1	133	193	-1	615	313	14.1	28	ABalapppaaa	379	0	0	0		0	0	0	0	0
230	1	412	218	-1	379	414	14.2	28	ABplppaaaap	281	-515	0	0		0	0	0	0	0
231	1	163	108	-1	368	289	6.4	24	MSaapappa	96	0	0	0		0	0	0	0	0
232	1	205	280	-1	602	391	7.5	25	ABalaaaalpa	254	230	0	0		0	0	0	0	0
233	1	8	220	-1	416	87	16.8	30	ABpraapppp	738	0	0	0		0	0	0	0	0
234	1	189	112	-1	596	405	18.7	26	ABalapapppa	69	0	0	0		0	0	0	0	0
235	1	360	6	-1	532	447	13.3	25	ABalpppapav	256	405	0	0		0	0	0	0	0
236	1	274	325	-1	274	262	12.1	33	Ealap	297	768	0	0		0	0	0	0	0
237	1	275	129	-1	455	295	8.6	23	ABalpaaappp	223	-471	0	0		0	0	0	0	0
238	1	410	354	-1	454	159	8.0	23	ABprpapaaap	195	885	0	0		0	0	0	0	0
239	1	106	352	-1	285	108	7.3	22	ABprppppaap	311	0	0	0		0	0	0	0	0
240	1	461	390	-1	495	425	17.7	28	ABalpppappa	171	0	0	0		0	0	0	0	0
241	1	5	189	-1	499	262	11.4	27	ABaraaapapp	146	0	0	0		0	0	0	0	0
242	1	139	21	-1	409	294	9.0	24	ABaraapappp	242	295	0	0		0	0	0	0	0
243	1	221	288	-1	363	329	8.3	25	MSaapaaap	90	0	0	0		0	0	0	0	0
244	1	98	395	-1	518	251	20.9	28	MSppappp	252	1322	0	0		0	0	0	0	0
245	1	394	161	-1	550	180	9.0	24	ABarapppppa	241	217	0	0		0	0	0	0	0
246	1	467	253	-1	350	323	22.9	31	ABarppaaap	277	-520	0	0		0	0	0	0	0
247	1	65	336	-1	587	363	6.9	26	ABalpaapppa	65	0	0	0		0	0	0	0	0
248	1	21	274	-1	488	276	18.8	25	MSpaaaaap	61	0	0	0		0	0	0	0	0
249	1	439	151	-1	227	126	5.2	28	ABprpppapap	244	581	0	0		0	0	0	0	0
250	1	222	370	-1	443	372	4.6	25	ABalpappapa	249	-915	0	0		0	0	0	0	0
251	1	369	480	-1	388	385	6.2	30	Nuc148_5_371_357p	284	318	0	0		0	0	0	0	0
252	1	116	19	-1	520	191	11.3	28	ABprpaaaaaap	284	-1156	0	0		0	0	0	0	0
253	1	472	453	-1	566	418	8.4	28	ABalppaaapa	220	619	0	0		0	0	0	0	0
254	1	177	434	-1	345	274	10.4	28	MSaapaapp	262	1731	0	0		0	0	0	0	0
255	1	414	491	-1	223	229	25.1	30	Nuc182_24_225_226	274	56	0	0		0	0	0	0	0
256	1	499	436	-1	572	251	21.4	28	ABarpapaaap	288	86	0	0		0	0	0	0	0
257	1	115	97	-1	480	363	4.4	23	ABalpapaaap	195	-384	0	0		0	0	0	0	0
258	1	36	427	-1	401	164	7.0	26	ABprpapppap	419	0	0	0		0	0	0	0	0
259	1	269	14	-1	586	300	5.7	24	ABaraaappaa	273	0	0	0		0	0	0	0	0
260	1	371	124	-1	414	110	13.1	27	ABarappappp	411	0	0	0		0	0	0	0	0
261	1	529	81	-1	539	399	12.0	22	ABalppppaav	197	773	0	0		0	0	0	0	0
262	1	495	384	-1	492	128	19.0	30	ABpraappap	286	-132	0	0		0	0	0	0	0
263	1	174	260	-1	425	373	19.5	27	ABalppppppa	270	-312	0	0		0	0	0	0	0
264	1	298	86	-1	159	111	15.9	32	ABprappapp	-842	0	0	0		0	0	0	0	0
265	1	259	177	-1	417	335	11.1	25	ABaraapappa	79	0	0	0		0	0	0	0	0
266	1	262	347	-1	480	359	18.5	27	MSapappa	246	-646	0	0		0	0	0	0	0
267	1	166	330	-1	511	150	6.7	24	ABarappapaa	242	774	0	0		0	0	0	0	0
268	1	46	296	-1	485	385	5.9	23	ABalpapaapa	211	60	0	0		0	0	0	0	0
269	1	446	202	-1	615	390	14.4	28	ABalapaaaap	258	-1130	0	0		0	0	0	0	0
270	1	264	174	-1	498	152	13.9	22	ABprpaaappp	-15	0	0	0		0	0	0	0	0
271	1	337	167	-1	333	397	7.3	24	ABplpapappa	193	-1099	0	0		0	0	0	0	0
272	1	403	383	-1	490	169	12.1	25	ABprppaaaaa	84	0	0	0		0	0	0	0	0
273	1	273	83	-1	512	265	7.3	24	ABarapaapaa	7	0	0	0		0	0	0	0	0
274	1	265	444	-1	593	280	13.8	24	ABalappapa	247	974	0	0		0	0	0	0	0
275	1	53	16	-1	529	184	14.4	29	ABpraaapapa	251	-756	0	0		0	0	0	0	0
276	1	160	441	-1	510	250	4.4	23	ABarapaaapa	203	741	0	0		0	0	0	0	0
277	1	145	291	339	204	115	17.4	28	ABprapappp	289	527	0	0		0	0	0	0	0
278	1	75	400	-1	578	308	24.4	25	ABalapppapp	214	-515	0	0		0	0	0	0	0
279	1	37	123	-1	531	271	9.7	27	ABaraaapapa	394	0	0	0		0	0	0	0	0
280	1	169	105	-1	526	280	5.1	23	ABaraaaaapp	339	0	0	0		0	0	0	0	0
281	1	33	145	-1	292	428	11.7	25	ABplppapaap	101	0	0	0		0	0	0	0	0
282	1	317	46	-1	366	351	22.3	27	ABplapaaaaa	233	151	0	0		0	0	0	0	0
283	1	132	322	-1	312	362	17.2	28	Dapaa	259	50	0	0		0	0	0	0	0
284	1	247	169	245	607	201	16.1	31	ABpraaaaap	74	0	0	0		0	0	0	0	0
285	1	243	232	-1	520	312	9.7	25	ABaraapaapa	227	-977	0	0		0	0	0	0	0
286	1	420	13	-1	403	370	16.6	29	MSapppaa	286	395	0	0		0	0	0	0	0
287	1	235	171	-1	274	386	12.6	26	ABplppapapa	260	2118	0	0		0	0	0	0	0
288	1	524	58	-1	425	162	19.6	27	ABprapaaapa	210	161	0	0		0	0	0	0	0
289	1	200	386	-1	278	407	18.7	32	ABplapaapp	282	-477	0	0		0	0	0	0	0
290	1	225	455	-1	518	141	11.2	28	ABprpaaappa	245	-431	0	0		0	0	0	0	0
291	1	77	398	-1	571	374	17.4	27	ABalapaapa	62	0	0	0		0	0	0	0	0
292	1	40	69	-1	538	341	11.0	25	ABalpaapaap	-154	0	0	0		0	0	0	0	0
293	1	138	477	-1	253	374	5.7	23	ABplppppaaa	210	344	0	0		0	0	0	0	0
294	1	322	235	-1	555	314	5.2	24	ABaraaapaaa	202	13	0	0		0	0	0	0	0
295	1	385	47	-1	615	209	8.0	24	ABalaappapp	-288	0	0	0		0	0	0	0	0
296	1	50	495	-1	469	309	19.2	27	MSaaaapap	208	102	0	0		0	0	0	0	0
297	1	57	506	-1	615	374	12.4	25	ABalaaapalr	212	299	0	0		0	0	0	0	0
298	1	458	54	-1	581	382	14.8	28	ABalapaaaaa	252	927	0	0		0	0	0	0	0
299	1	101	264	-1	410	412	14.4	25	ABplppaaaaa	209	692	0	0		0	0	0	0	0
300	1	319	230	-1	292	225	12.1	33	Earap	333	-496	0	0		0	0	0	0	0
301	1	408	172	-1	409	274	18.0	24	MSpaaapap	242	-532	0	0		0	0	0	0	0
302	1	70	294	-1	648	242	9.3	27	ABalaappapa	250	-116	0	0		0	0	0	0	0
303	1	389	358	-1	361	156	9.3	26	MSppaapp	208	-359	0	0		0	0	0	0	0
304	1	479	35	-1	474	387	15.0	25	ABalpppppaa	257	-378	0	0		0	0	0	0	0
305	1	365	181	-1	567	215	19.3	24	ABpraapappp	216	-330	0	0		0	0	0	0	0
306	1	465	304	-1	457	121	17.1	35	ABpraapppa	248	-1131	0	0		0	0	0	0	0
307	1	297	53	-1	431	128	16.9	28	ABprapaapa	238	-1155	0	0		0	0	0	0	0
308	1	113	329	-1	558	402	5.8	24	ABalaaaalpp	238	417	0	0		0	0	0	0	0
309	1	321	132	-1	452	444	11.7	30	ABplpaaappa	240	163	0	0		0	0	0	0	0
310	1	355	397	-1	488	428	11.9	24	ABplpaaaaap	210	834	0	0		0	0	0	0	0
311	1	363	433	-1	264	350	11.3	30	MSaapppp	167	0	0	0		0	0	0	0	0
312	1	131	261	-1	279	390	7.0	24	ABplppaappp	184	0	0	0		0	0	0	0	0
313	1	251	298	-1	510	225	4.1	23	ABarapaaapp	230	-857	0	0		0	0	0	0	0
314	1	142	361	-1	241	254	9.4	33	Ealpp	331	6	0	0		0	0	0	0	0
315	1	470	405	-1	142	289	5.5	27	ABplppppppp	257	569	0	0		0	0	0	0	0
316	1	49	498	-1	425	201	22.6	26	ABprapaaaaa	201	984	0	0		0	0	0	0	0
317	1	285	85	-1	397	385	20.2	25	ABplpaappap	205	449	0	0		0	0	0	0	0
318	1	508	42	-1	441	284	23.4	35	ABarpaapppa	349	-962	0	0		0	0	0	0	0
319	1	272	404	-1	622	251	17.5	28	Nuc121_20_611_255p	241	-341	0	0		0	0	0	0	0
320	1	295	418	-1	450	281	19.6	27	MSpaaapaa	-13	0	0	0		0	0	0	0	0
321	1	204	148	-1	556	284	11.3	27	ABaraappaaa	56	0	0	0		0	0	0	0	0
322	1	443	463	-1	229	391	9.8	24	ABplppapppp	188	119	0	0		0	0	0	0	0
323	1	103	399	-1	102	316	15.0	29	ABplappapp	276	-157	0	0		0	0	0	0	0
324	1	25	12	-1	457	247	16.3	31	MSpaapaa	-539	0	0	0		0	0	0	0	0
325	1	268	231	-1	260	323	8.3	27	ABplpppppaa	102	0	0	0		0	0	0	0	0
326	1	173	324	-1	97	266	7.2	28	Cppppa	254	-564	0	0		0	0	0	0	0
327	1	246	346	-1	416	273	7.2	24	ABaraappppp	226	82	0	0		0	0	0	0	0
328	1	488	125	-1	583	229	17.7	25	ABpraapappa	247	-2067	0	0		0	0	0	0	0
329	1	242	-1	-1	529	393	18.3	24	ABalppppapa	213	670	0	0		0	0	0	0	0
330	1	339	80	-1	325	188	20.0	32	Dpppa	55	0	0	0		0	0	0	0	0
331	1	293	297	-1	431	404	11.1	25	ABplpapaapa	235	68	0	0		0	0	0	0	0
332	1	45	269	-1	376	347	5.4	26	ABalpappapp	-4	0	0	0		0	0	0	0	0
333	1	482	70	-1	560	267	15.7	22	MSppaaap	174	-744	0	0		0	0	0	0	0
334	1	526	267	-1	555	286	5.7	24	ABaraaaaapa	124	0	0	0		0	0	0	0	0
335	1	380	40	-1	137	286	19.4	35	Caapa	353	-1335	0	0		0	0	0	0	0
336	1	237	522	-1	506	385	8.9	22	MSapaaaad	142	155	0	0		0	0	0	0	0
337	1	4	29	-1	202	378	7.1	24	ABplppppapa	222	-618	0	0		0	0	0	0	0
338	1	484	36	-1	511	246	9.4	24	ABarapaapap	134	0	0	0		0	0	0	0	0
339	1	80	349	-1	427	257	11.0	27	ABaraapppap	263	203	0	0		0	0	0	0	0
340	1	386	488	-1	318	152	18.7	31	Dppap	292	-27	0	0		0	0	0	0	0
341	1	397	393	-1	420	389	4.4	26	ABplpappaa	348	0	0	0		0	0	0	0	0
342	1	330	244	-1	454	170	17.8	23	ABprpaappap	222	1095	0	0		0	0	0	0	0
343	1	306	295	-1	286	82	9.0	27	ABprpppaaap	229	-355	0	0		0	0	0	0	0
344	1	96	310	-1	521	420	22.0	27	ABplaapaapp	262	504	0	0		0	0	0	0	0
345	1	107	432	-1	129	353	15.7	30	ABplappapa	158	0	0	0		0	0	0	0	0
346	1	250	90	-1	514	238	17.5	25	MSppappa	183	-86	0	0		0	0	0	0	0
347	1	315	507	-1	241	153	5.2	26	ABprppppppa	152	0	0	0		0	0	0	0	0
348	1	424	184	-1	542	445	20.2	26	ABplaapaapa	240	1021	0	0		0	0	0	0	0
349	1	350	152	-1	585	204	11.4	28	ABpraaaaaa	264	395	0	0		0	0	0	0	0
350	1	304	165	-1	488	246	5.5	26	ABarapapaap	234	972	0	0		0	0	0	0	0
351	1	86	10	-1	394	263	5.4	25	MSpapaaap	164	0	0	0		0	0	0	0	0
352	1	418	319	-1	328	152	24.4	33	ABarpppapp	332	683	0	0		0	0	0	0	0
353	1	477	60	-1	260	318	23.5	33	ABarppapap	334	275	0	0		0	0	0	0	0
354	1	73	59	-1	440	277	4.3	26	ABalpappppa	355	0	0	0		0	0	0	0	0
355	1	447	227	-1	574	398	8.9	23	ABalaaapalla	199	275	0	0		0	0	0	0	0
356	1	234	490	-1	614	295	18.8	38	ABalapppaap	310	43	0	0		0	0	0	0	0
357	1	141	471	-1	441	138	12.6	25	ABprppaapaa	109	0	0	0		0	0	0	0	0
358	1	162	66	-1	153	296	13.7	31	Cappap	296	592	0	0		0	0	0	0	0
359	1	215	130	-1	566	440	11.5	29	ABalpppaaaa	234	679	0	0		0	0	0	0	0
360	1	28	203	-1	374	127	8.8	24	ABprppappaa	58	0	0	0		0	0	0	0	0
361	1	127	454	-1	405	97	9.2	24	ABarappappa	196	163	0	0		0	0	0	0	0
362	1	254	521	-1	568	376	24.9	28	ABplaaaaaaa	273	149	0	0		0	0	0	0	0
363	1	278	180	-1	570	234	4.5	25	ABaraaapppp	232	0	0	0		0	0	0	0	0
364	1	405	443	-1	419	146	8.5	25	ABprpapapap	97	0	0	0		0	0	0	0	0
365	1	85	94	-1	440	262	13.6	28	MSpaapapa	268	-331	0	0		0	0	0	0	0
366	1	463	391	-1	212	175	22.9	34	Cpaapa	346	-866	0	0		0	0	0	0	0
367	1	123	420	-1	325	363	8.8	27	MSapaapp	275	-673	0	0		0	0	0	0	0
368	1	284	289	-1	269	405	10.4	25	ABplppapppa	118	0	0	0		0	0	0	0	0
369	1	469	216	-1	527	312	26.5	30	ABarpaaapap	283	344	0	0		0	0	0	0	0
370	1	76	368	-1	318	375	5.1	26	ABplpapppaa	236	312	0	0		0	0	0	0	0
371	1	433	242	-1	459	360	7.5	24	ABalpapapaa	62	0	0	0		0	0	0	0	0
372	1	44	-1	-1	605	265	21.0	23	ABalapppapa	97	0	0	0		0	0	0	0	0
373	1	450	179	-1	569	201	5.0	26	ABarapppapa	257	-1048	0	0		0	0	0	0	0
374	1	58	373	-1	416	305	12.5	27	ABaraapapap	107	0	0	0		0	0	0	0	0
375	1	156	504	-1	264	341	15.5	32	Capaaa	305	1257	0	0		0	0	0	0	0
376	1	362	119	-1	318	90	10.5	29	ABprppapppap	207	-821	0	0		0	0	0	0	0
377	1	507	500	-1	250	211	14.5	31	Earppa	280	1497	0	0		0	0	0	0	0
378	1	74	5	-1	486	260	14.3	27	ABaraappapp	405	0	0	0		0	0	0	0	0
379	1	260	187	-1	173	258	23.5	37	Caaap	378	-174	0	0		0	0	0	0	0
380	1	79	469	-1	429	395	24.5	29	Nuc147_26_416_371	269	499	0	0		0	0	0	0	0
381	1	238	182	-1	518	396	4.4	28	ABalpaapppp	349	0	0	0		0	0	0	0	0
382	1	233	131	-1	336	167	14.6	25	MSpppaap	244	648	0	0		0	0	0	0	0
383	1	398	162	-1	417	202	12.0	26	MSpppaaa	4	0	0	0		0	0	0	0	0
384	1	313	445	-1	243	380	22.0	31	ABplapapaa	12	0	0	0		0	0	0	0	0
385	1	427	109	-1	368	351	12.2	22	MSappapa	179	-465	0	0		0	0	0	0	0
386	1	367	470	-1	444	277	16.8	26	MSpaaappa	251	1271	0	0		0	0	0	0	0
387	1	335	104	-1	467	228	4.3	26	ABarapapppa	225	418	0	0		0	0	0	0	0
388	1	84	73	-1	432	175	8.0	25	ABprpapppaa	203	-42	0	0		0	0	0	0	0
389	1	248	-1	-1	528	339	16.6	27	MSaaapaaa	242	231	0	0		0	0	0	0	0
390	1	299	342	-1	217	338	8.4	30	Capppp	288	1018	0	0		0	0	0	0	0
391	1	280	191	-1	641	283	6.7	30	ABalaapaapa	412	0	0	0		0	0	0	0	0
392	1	224	115	-1	391	329	8.5	25	MSaapaaaa	94	0	0	0		0	0	0	0	0
393	1	310	459	-1	304	281	8.7	29	Ealpa	184	0	0	0		0	0	0	0	0
394	1	105	338	-1	526	381	6.5	25	ABalpapaaaa	-353	0	0	0		0	0	0	0	0
395	1	154	188	-1	444	263	7.5	25	ABarapaappp	197	124	0	0		0	0	0	0	0
396	1	111	87	-1	563	405	20.3	27	ABalapapppp	258	38	0	0		0	0	0	0	0
397	1	2	185	-1	338	162	5.3	26	MSpappap	542	0	0	0		0	0	0	0	0
398	1	47	279	-1	559	368	4.5	25	ABalpaappap	30	0	0	0		0	0	0	0	0
399	1	289	513	-1	378	128	6.7	24	ABprppaappa	230	321	0	0		0	0	0	0	0
400	1	193	61	-1	579	348	22.8	26	ABplaaaaapap	275	0	0	0		0	0	0	0	0
401	1	202	41	-1	393	253	12.7	27	MSpaapapp	275	-69	0	0		0	0	0	0	0
402	1	301	133	-1	527	450	10.7	26	ABalpppaaap	257	177	0	0		0	0	0	0	0
403	1	480	456	-1	311	108	6.0	23	ABprppppaaa	200	1307	0	0		0	0	0	0	0
404	1	343	439	-1	526	420	5.7	23	ABalppapaaa	236	1247	0	0		0	0	0	0	0
405	1	146	501	-1	377	190	19.5	31	Dpap	303	-96	0	0		0	0	0	0	0
406	1	462	343	-1	545	242	8.1	22	MSppaaaa	171	264	0	0		0	0	0	0	0
407	1	18	326	-1	567	228	23.5	30	ABarpapaapp	198	0	0	0		0	0	0	0	0
408	1	130	300	-1	437	425	7.6	30	ABalppapppp	253	67	0	0		0	0	0	0	0
409	1	216	224	-1	183	351	5.5	24	ABplpppapaa	214	0	0	0		0	0	0	0	0
410	1	171	92	-1	382	337	16.0	29	Daaa	289	1028	0	0		0	0	0	0	0
411	1	255	366	-1	453	427	9.6	29	ABalppapppa	258	763	0	0		0	0	0	0	0
412	1	168	217	-1	631	314	20.6	26	ABpraapaaaa	240	0	0	0		0	0	0	0	0
413	1	257	142	-1	393	378	24.3	33	ABplapaaaap	338	358	0	0		0	0	0	0	0
414	1	16	462	-1	212	394	18.8	29	ABplapappa	299	-116	0	0		0	0	0	0	0
415	1	490	465	-1	514	196	6.4	25	ABarappaaap	412	0	0	0		0	0	0	0	0
416	1	513	186	-1	218	240	14.1	33	Eplaa	337	-620	0	0		0	0	0	0	0
417	1	13	410	-1	514	228	12.7	25	MSppapaa	-93	0	0	0		0	0	0	0	0
418	1	430	140	-1	322	323	5.4	24	MSaappap	10	0	0	0		0	0	0	0	0
419	1	473	114	-1	239	104	6.4	25	ABprpppapaa	112	0	0	0		0	0	0	0	0
420	1	137	515	-1	544	259	5.5	23	ABarapaaaaa	217	-22	0	0		0	0	0	0	0
421	1	494	520	-1	477	419	22.5	28	ABplaapappp	225	71	0	0		0	0	0	0	0
422	1	54	233	-1	335	359	20.6	27	ABplapaaapp	252	-89	0	0		0	0	0	0	0
423	1	454	315	-1	307	345	24.5	30	ABarppapaaa	303	-191	0	0		0	0	0	0	0
424	1	209	192	-1	207	396	13.8	29	ABplappaap	298	88	0	0		0	0	0	0	0
425	1	312	228	-1	178	322	4.6	26	ABplpppapap	250	-332	0	0		0	0	0	0	0
426	1	407	524	-1	626	254	12.4	26	ABalaappppa	67	0	0	0		0	0	0	0	0
427	1	287	48	-1	258	399	16.2	30	ABplappaaa	287	757	0	0		0	0	0	0	0
428	1	411	466	-1	199	366	22.2	30	ABplapapapa	306	-18	0	0		0	0	0	0	0
429	1	34	62	-1	547	291	23.2	30	ABarpaapaap	208	-162	0	0		0	0	0	0	0
430	1	167	268	-1	591	363	20.6	23	ABalapapapp	181	285	0	0		0	0	0	0	0
431	1	368	272	-1	276	153	7.6	23	ABprpppppap	210	-103	0	0		0	0	0	0	0
432	1	372	415	-1	441	320	20.5	23	MSaaaappa	222	153	0	0		0	0	0	0	0
433	1	392	136	-1	366	396	8.9	24	ABplpapapaa	225	155	0	0		0	0	0	0	0
434	1	179	318	-1	367	355	20.0	28	ABplapaaapa	279	-176	0	0		0	0	0	0	0
435	1	151	494	-1	476	284	16.5	28	MSpaaaapp	208	711	0	0		0	0	0	0	0
436	1	212	234	-1	455	193	6.9	25	ABarapapapp	201	618	0	0		0	0	0	0	0
437	1	187	292	-1	546	360	6.3	23	ABalpaaaaaa	173	0	0	0		0	0	0	0	0
438	1	413	212	-1	499	459	11.6	23	ABplpaaapaa	240	0	0	0		0	0	0	0	0
439	1	471	84	512	539	206	17.3	31	ABpraaappa	266	-441	0	0		0	0	0	0	0
440	1	201	381	-1	549	412	18.2	26	ABalapappa	265	356	0	0		0	0	0	0	0
441	1	175	357	-1	519	365	5.0	23	ABalpaaaapa	208	-845	0	0		0	0	0	0	0
442	1	318	394	-1	81	257	13.3	30	Caappv	-46	0	0	0		0	0	0	0	0
443	1	474	457	-1	352	113	13.1	25	ABprppapapa	235	474	0	0		0	0	0	0	0
444	1	505	411	-1	491	257	23.7	35	ABarpaapap	62	0	0	0		0	0	0	0	0
445	1	417	259	-1	484	170	4.9	27	ABprpappaaa	109	0	0	0		0	0	0	0	0
446	1	449	204	-1	476	211	12.9	23	MSppapap	-237	0	0	0		0	0	0	0	0
447	1	436	475	-1	395	298	16.4	26	MSaaaappp	265	254	0	0		0	0	0	0	0
448	1	294	4	-1	312	71	14.9	28	ABprappaap	450	0	0	0		0	0	0	0	0
449	1	452	101	-1	402	276	21.5	29	ABarpaapppp	293	340	0	0		0	0	0	0	0
450	1	286	375	-1	302	292	24.1	37	ABarppaapp	297	678	0	0		0	0	0	0	0
451	1	522	-1	-1	259	221	16.2	30	Epraa	-205	0	0	0		0	0	0	0	0
452	1	128	266	-1	463	162	24.0	32	ABarpapppp	321	387	0	0		0	0	0	0	0
453	1	517	514	-1	485	355	21.1	29	MSapappp	53	0	0	0		0	0	0	0	0
454	1	219	199	-1	345	405	17.3	27	ABplapaapa	258	121	0	0		0	0	0	0	0
455	1	332	263	-1	628	262	10.0	24	ABalaaapprr	232	28	0	0		0	0	0	0	0
456	1	419	367	-1	436	98	10.5	24	ABprpaaaapp	232	838	0	0		0	0	0	0	0
457	1	188	78	-1	548	150	12.1	26	ABpraaaapad	108	0	0	0		0	0	0	0	0
458	1	396	79	-1	337	298	4.7	25	MSaapappp	-65	0	0	0		0	0	0	0	0
459	1	157	299	-1	329	143	15.6	30	Cppaaa	278	358	0	0		0	0	0	0	0
460	1	441	34	-1	407	122	7.5	24	ABprpapappa	221	470	0	0		0	0	0	0	0
461	1	181	273	-1	590	282	24.0	26	ABarpapaaaa	189	73	0	0		0	0	0	0	0
462	1	206	485	-1	494	427	5.9	25	ABalppapaap	242	462	0	0		0	0	0	0	0
463	1	3	527	-1	559	225	15.6	24	ABpraapapap	130	0	0	0		0	0	0	0	0
464	1	125	492	-1	373	171	5.8	24	ABprpapappp	214	430	0	0		0	0	0	0	0
465	1	88	164	-1	566	344	6.9	24	ABaraaaaaaa	207	653	0	0		0	0	0	0	0
466	1	184	396	-1	534	372	14.6	27	MSapaaap	217	13	0	0		0	0	0	0	0
467	1	89	225	-1	579	332	4.4	25	ABalpaappaa	213	-622	0	0		0	0	0	0	0
468	1	97	135	-1	578	214	7.9	26	ABarappppap	-54	0	0	0		0	0	0	0	0
469	1	445	219	-1	393	154	4.1	26	ABprpappapp	253	799	0	0		0	0	0	0	0
470	1	56	257	-1	391	406	9.7	25	ABplpapaaap	123	0	0	0		0	0	0	0	0
471	1	72	243	-1	460	393	5.6	23	ABalpapaapp	195	962	0	0		0	0	0	0	0
472	1	24	22	-1	485	172	8.0	28	ABprpapaaaa	226	-1784	0	0		0	0	0	0	0
473	1	196	417	-1	153	362	7.6	23	ABplpppaapp	204	-1059	0	0		0	0	0	0	0
474	1	384	328	-1	240	202	10.3	33	Earppp	330	-928	0	0		0	0	0	0	0
475	1	68	248	-1	540	317	18.6	28	MSaaaaapp	228	1435	0	0		0	0	0	0	0
476	1	15	518	-1	581	326	19.2	26	ABarpaaaapp	126	0	0	0		0	0	0	0	0
477	1	491	481	-1	353	240	24.5	31	ABarppaapap	-101	0	0	0		0	0	0	0	0
478	1	498	365	-1	213	327	25.5	29	ABarppappaa	260	-371	0	0		0	0	0	0	0
479	1	364	157	-1	450	440	14.3	25	ABplpaapppa	206	143	0	0		0	0	0	0	0
480	1	456	348	-1	478	194	20.0	24	ABprpaapaap	240	305	0	0		0	0	0	0	0
481	1	158	290	-1	595	377	9.6	32	ABalaaaala	285	-350	0	0		0	0	0	0	0
482	1	429	486	-1	423	344	7.9	25	ABalpapappp	-170	0	0	0		0	0	0	0	0
483	1	55	137	-1	634	290	8.7	27	ABalaaapprl	270	68	0	0		0	0	0	0	0
484	1	149	302	-1	505	171	23.7	30	ABarpapppap	307	164	0	0		0	0	0	0	0
485	1	400	511	-1	610	223	12.5	24	ABalaapppap	70	0	0	0		0	0	0	0	0
486	1	231	209	-1	455	119	10.2	26	ABprpaaaapa	218	72	0	0		0	0	0	0	0
487	1	29	423	-1	155	336	19.8	31	ABarppappp	312	703	0	0		0	0	0	0	0
488	1	342	503	-1	90	230	8.2	30	Cpppap	298	44	0	0		0	0	0	0	0
489	1	207	489	-1	283	345	8.4	26	MSappaap	250	1161	0	0		0	0	0	0	0
490	1	140	519	-1	264	283	6.6	30	Z3	238	-29	0	0		0	0	0	0	0
491	1	370	293	-1	514	401	14.8	26	ABalppppaad	-165	0	0	0		0	0	0	0	0
492	1	464	72	-1	445	218	19.5	27	MSppppap	261	0	0	0		0	0	0	0	0
493	1	64	407	-1	182	350	8.2	26	ABplpppaapa	218	1368	0	0		0	0	0	0	0
494	1	359	516	-1	557	440	8.1	22	Nuc150_13_550_424	190	13	0	0		0	0	0	0	0
495	1	520	143	-1	294	363	5.5	25	ABplpapppap	211	85	0	0		0	0	0	0	0
496	1	500	159	-1	262	94	7.8	25	ABprppppap	222	712	0	0		0	0	0	0	0
497	1	510	196	-1	447	190	11.9	25	MSpppappp	49	0	0	0		0	0	0	0	0
498	1	428	438	-1	620	339	20.8	25	ABarpaaaaarp	178	906	0	0		0	0	0	0	0
499	1	277	122	-1	374	146	16.8	29	Dppaa	277	685	0	0		0	0	0	0	0
500	1	270	493	-1	366	295	14.6	22	MSaaappp	166	-562	0	0		0	0	0	0	0
501	1	161	356	-1	467	312	6.7	26	ABalpappaap	244	-454	0	0		0	0	0	0	0
502	1	451	461	-1	524	375	24.1	29	ABplaaaaaap	299	225	0	0		0	0	0	0	0
503	1	190	510	-1	388	309	13.7	26	MSaaapapp	241	229	0	0		0	0	0	0	0
504	1	323	321	-1	473	461	14.4	25	ABplpaaapap	150	0	0	0		0	0	0	0	0
505	1	519	425	-1	587	247	10.5	26	ABalaapppaa	106	0	0	0		0	0	0	0	0
506	1	326	335	-1	429	411	19.8	29	ABalppppppp	231	0	0	0		0	0	0	0	0
507	1	390	88	-1	569	267	4.2	25	ABaraaappap	151	0	0	0		0	0	0	0	0
508	1	296	9	-1	537	237	4.8	23	ABarapaaaap	138	0	0	0		0	0	0	0	0
509	1	501	316	-1	605	255	5.7	24	ABarapppaaa	-170	0	0	0		0	0	0	0	0
510	1	527	-1	-1	310	336	21.8	29	ABarppapaap	77	0	0	0		0	0	0	0	0
511	1	245	190	-1	467	449	17.0	27	ABplpaapapa	-108	0	0	0		0	0	0	0	0
512	1	486	458	-1	415	136	11.7	24	ABprppaapap	-117	0	0	0		0	0	0	0	0
513	1	121	401	-1	544	291	12.8	26	ABaraappaap	106	0	0	0		0	0	0	0	0
514	1	455	201	-1	353	391	7.3	28	ABplpapapap	140	0	0	0		0	0	0	0	0
515	1	453	359	-1	526	379	22.0	28	ABarpaaaaal	47	0	0	0		0	0	0	0	0
516	1	512	303	-1	523	195	4.0	22	ABarappaapa	407	0	0	0		0	0	0	0	0
517	1	504	283	-1	512	337	5.9	22	ABalpaaaaap	8	0	0	0		0	0	0	0	0
518	1	102	474	-1	424	450	13.0	33	ABplpaaappp	209	0	0	0		0	0	0	0	0
519	1	440	287	-1	549	136	14.2	24	ABprpaapap	250	0	0	0		0	0	0	0	0
520	1	402	482	-1	430	169	21.3	27	ABarpppaaa	45	0	0	0		0	0	0	0	0
521	1	506	-1	-1	504	411	16.8	20	ABalppppapp	-115	0	0	0		0	0	0	0	0
522	1	416	422	-1	408	320	4.8	28	ABalpappppp	89	0	0	0		0	0	0	0	0
523	1	521	497	-1	546	156	17.2	23	ABpraappaaa	56	0	0	0		0	0	0	0	0
524	1	528	258	-1	416	427	6.3	25	ABalppapapp	-314	0	0	0		0	0	0	0	0
525	1	333	111	-1	614	359	9.0	23	ABalaaaarla	4	0	0	0		0	0	0	0	0
526	1	31	229	-1	447	364	14.0	27	MSapapaa	229	0	0	0		0	0	0	0	0
527	1	531	505	-1	502	170	5.3	22	ABarappaapp	-163	0	0	0		0	0	0	0	0
528	1	362	312	-1	348	113	9.5	27	ABprppapppaa	84	0	0	0		0	0	0	0	0
529	1	497	392	-1	596	257	15.9	22	ABalappapp	79	0	0	0		0	0	0	0	0
530	1	532	528	-1	320	224	24.0	32	Cpaaaa	119	0	0	0		0	0	0	0	0
531	1	533	529	-1	273	206	24.0	30	Cpaaap	253	137	0	0		0	0	0	0	0
