# Supplementary material for: The AP-2 Transcription Factor APTF-2 Is Required for Neuroblast and Epidermal Morphogenesis in Caenorhabditis elegans Embryogenesis
Source: PLoS Genet. 2016 May 13;12(5):e1006048. doi: 10.1371/journal.pgen.1006048 (PMC4866721; doi:10.1371/journal.pgen.1006048)
Supplement: S6 Text — (ZIP) [file pgen.1006048.s034.zip › nuclei/t185-nuclei]

1	1	12	175	-1	567	399	11.7	28	ABalaaapallp	283	-475	0	0		0	0	0	0	0
2	1	104	120	-1	577	346	12.2	29	MSaaaaaar	238	102	0	0		0	0	0	0	0
3	1	207	155	-1	415	236	20.1	27	MSpppppa	276	-431	0	0		0	0	0	0	0
4	1	448	260	-1	314	70	15.0	29	ABprappaap	-38	0	0	0		0	0	0	0	0
5	1	378	124	-1	486	260	14.1	28	ABaraappapp	283	984	0	0		0	0	0	0	0
6	1	235	223	-1	533	445	13.2	26	ABalpppapav	241	-107	0	0		0	0	0	0	0
7	1	105	205	-1	498	461	16.2	26	ABplpaapapp	40	0	0	0		0	0	0	0	0
8	1	14	76	-1	390	117	11.0	26	ABprppapaaa	158	0	0	0		0	0	0	0	0
9	1	508	312	-1	537	237	5.0	23	ABarapaaaap	231	127	0	0		0	0	0	0	0
10	1	351	95	-1	394	255	5.4	27	MSpapaaap	169	0	0	0		0	0	0	0	0
11	1	2	315	-1	382	215	10.3	28	MSpapaapp	268	0	0	0		0	0	0	0	0
12	1	324	63	-1	458	246	16.2	31	MSpaapaa	122	0	0	0		0	0	0	0	0
13	1	286	135	-1	404	365	16.7	27	MSapppaa	89	0	0	0		0	0	0	0	0
14	1	259	150	-1	583	297	5.6	25	ABaraaappaa	229	-696	0	0		0	0	0	0	0
15	1	217	153	-1	615	346	12.0	26	ABalaaaparl	204	219	0	0		0	0	0	0	0
16	1	275	196	-1	533	185	14.4	30	ABpraaapapa	147	0	0	0		0	0	0	0	0
17	1	216	10	-1	385	160	12.6	33	MSpapppa	284	288	0	0		0	0	0	0	0
18	1	66	295	-1	175	378	10.5	27	ABplappppa	232	-586	0	0		0	0	0	0	0
19	1	252	1	-1	521	192	11.1	27	ABprpaaaaaap	61	0	0	0		0	0	0	0	0
20	1	179	412	-1	498	339	24.2	31	ABplaaaapap	283	134	0	0		0	0	0	0	0
21	1	242	185	-1	410	293	8.9	25	ABaraapappp	152	0	0	0		0	0	0	0	0
22	1	472	29	-1	488	170	8.1	27	ABprpapaaaa	146	0	0	0		0	0	0	0	0
23	1	70	443	-1	276	86	22.5	31	ABarpppppa	320	217	0	0		0	0	0	0	0
24	1	94	11	-1	379	79	15.9	29	ABprapaapp	277	-263	0	0		0	0	0	0	0
25	1	192	46	-1	374	112	22.1	32	ABarpppaap	320	1080	0	0		0	0	0	0	0
26	1	67	416	-1	515	284	15.6	30	MSpaaaapa	301	36	0	0		0	0	0	0	0
27	1	36	498	-1	600	242	8.5	28	ABarappppaa	490	0	0	0		0	0	0	0	0
28	1	11	407	-1	518	165	9.8	24	ABprpapaapa	120	0	0	0		0	0	0	0	0
29	1	337	419	-1	207	376	6.9	25	ABplppppapa	214	-304	0	0		0	0	0	0	0
30	1	49	276	-1	527	135	17.0	27	ABpraappaap	235	-206	0	0		0	0	0	0	0
31	1	221	233	-1	347	83	16.5	28	ABprappaaa	261	459	0	0		0	0	0	0	0
32	1	98	491	-1	498	352	4.0	23	ABalpaaaapp	167	-18	0	0		0	0	0	0	0
33	1	215	198	-1	429	314	16.1	26	MSaaapapa	249	-337	0	0		0	0	0	0	0
34	1	460	52	-1	408	123	7.4	24	ABprpapappa	221	-157	0	0		0	0	0	0	0
35	1	304	421	-1	475	383	15.0	25	ABalpppppaa	257	158	0	0		0	0	0	0	0
36	1	338	399	-1	513	244	9.6	23	ABarapaapap	129	0	0	0		0	0	0	0	0
37	1	52	382	497	548	409	14.7	29	ABalapaaapp	248	0	0	0		0	0	0	0	0
38	1	134	392	-1	507	181	19.6	29	ABpraaapppp	287	171	0	0		0	0	0	0	0
39	1	187	189	-1	304	175	6.4	31	MSpapppp	12	0	0	0		0	0	0	0	0
40	1	335	87	-1	140	290	19.4	35	Caapa	352	-66	0	0		0	0	0	0	0
41	1	401	310	-1	390	253	13.0	28	MSpaapapp	39	0	0	0		0	0	0	0	0
42	1	318	313	-1	441	286	23.3	34	ABarpaapppa	335	596	0	0		0	0	0	0	0
43	1	128	338	-1	316	417	19.8	31	ABplaapppp	13	0	0	0		0	0	0	0	0
44	1	126	455	-1	359	430	19.3	33	ABplaappapp	318	432	0	0		0	0	0	0	0
45	1	150	290	-1	497	391	12.4	24	ABplpaapaaa	218	-226	0	0		0	0	0	0	0
46	1	282	317	-1	369	348	22.9	28	ABplapaaaaa	284	-124	0	0		0	0	0	0	0
47	1	295	403	-1	617	208	8.0	25	ABalaappapp	214	1040	0	0		0	0	0	0	0
48	1	427	357	-1	263	398	16.2	29	ABplappaaa	149	0	0	0		0	0	0	0	0
49	1	48	237	-1	373	292	19.5	29	MSappppa	275	1430	0	0		0	0	0	0	0
50	1	60	444	-1	534	336	7.1	24	ABaraaaaaap	202	484	0	0		0	0	0	0	0
51	1	191	4	-1	553	212	9.4	25	ABprpaaaaaaa	60	0	0	0		0	0	0	0	0
52	1	51	61	-1	622	280	22.4	29	ABpraapaaap	273	823	0	0		0	0	0	0	0
53	1	307	109	-1	430	124	16.5	27	ABprapaapa	225	-211	0	0		0	0	0	0	0
54	1	298	280	-1	580	384	14.9	28	ABalapaaaaa	262	-17	0	0		0	0	0	0	0
55	1	56	370	-1	263	322	19.3	30	Dapap	297	77	0	0		0	0	0	0	0
56	1	21	173	-1	496	413	8.6	26	ABalppappap	233	560	0	0		0	0	0	0	0
57	1	5	9	-1	400	430	11.5	25	ABplpapaapp	93	0	0	0		0	0	0	0	0
58	1	288	388	-1	432	166	20.5	30	ABprapaaapa	309	97	0	0		0	0	0	0	0
59	1	354	383	-1	441	274	4.3	25	ABalpappppa	241	431	0	0		0	0	0	0	0
60	1	353	506	-1	258	324	24.0	34	ABarppapap	337	208	0	0		0	0	0	0	0
61	1	400	213	-1	582	343	23.2	25	ABplaaaaapap	255	277	0	0		0	0	0	0	0
62	1	429	336	-1	554	291	24.2	28	ABarpaapaap	281	-30	0	0		0	0	0	0	0
63	1	169	401	-1	354	206	6.4	25	MSpapappp	105	0	0	0		0	0	0	0	0
64	1	118	167	-1	179	209	7.6	33	Eplpa	322	1122	0	0		0	0	0	0	0
65	1	88	24	-1	377	300	10.9	29	MSaapaapa	261	397	0	0		0	0	0	0	0
66	1	358	22	-1	155	295	13.6	31	Cappap	309	909	0	0		0	0	0	0	0
67	1	46	456	-1	247	405	12.3	25	ABplppapapp	204	0	0	0		0	0	0	0	0
68	1	99	262	-1	547	323	14.7	31	MSaaaaapa	315	985	0	0		0	0	0	0	0
69	1	292	98	-1	535	339	11.1	25	ABalpaapaap	102	0	0	0		0	0	0	0	0
70	1	333	494	-1	552	265	15.1	25	MSppaaap	209	1214	0	0		0	0	0	0	0
71	1	132	7	-1	256	393	6.8	24	ABplpppaaaa	228	-86	0	0		0	0	0	0	0
72	1	492	418	-1	447	215	19.6	27	MSppppap	-99	0	0	0		0	0	0	0	0
73	1	388	81	-1	434	173	7.7	25	ABprpapppaa	-63	0	0	0		0	0	0	0	0
74	1	6	60	-1	458	228	9.1	24	ABarapappap	123	0	0	0		0	0	0	0	0
75	1	72	461	-1	607	332	8.5	25	ABalaaaarlp	198	75	0	0		0	0	0	0	0
76	1	190	197	-1	322	426	13.2	27	ABplppapaaa	33	0	0	0		0	0	0	0	0
77	1	15	258	-1	318	103	14.1	24	ABprppapapp	211	529	0	0		0	0	0	0	0
78	1	457	79	-1	554	149	12.1	25	ABpraaaapad	228	-499	0	0		0	0	0	0	0
79	1	458	464	-1	338	294	5.0	24	MSaapappp	235	-351	0	0		0	0	0	0	0
80	1	330	293	-1	327	183	19.9	32	Dpppa	287	1091	0	0		0	0	0	0	0
81	1	261	360	-1	524	397	12.4	23	ABalppppaav	182	205	0	0		0	0	0	0	0
82	1	115	248	-1	618	393	17.2	25	ABalapaaapa	228	699	0	0		0	0	0	0	0
83	1	273	309	-1	514	261	7.5	25	ABarapaapaa	208	212	0	0		0	0	0	0	0
84	1	439	253	-1	543	224	16.2	26	ABpraaappaa	210	360	0	0		0	0	0	0	0
85	1	317	451	-1	397	388	20.4	24	ABplpaappap	243	411	0	0		0	0	0	0	0
86	1	264	353	-1	159	110	16.1	30	ABprappapp	521	0	0	0		0	0	0	0	0
87	1	396	54	-1	560	405	20.5	28	ABalapapppp	18	0	0	0		0	0	0	0	0
88	1	507	462	-1	568	265	4.3	25	ABaraaappap	178	0	0	0		0	0	0	0	0
89	1	92	334	-1	329	320	18.5	31	Daap	301	226	0	0		0	0	0	0	0
90	1	346	437	-1	519	236	18.4	27	MSppappa	247	253	0	0		0	0	0	0	0
91	1	164	302	-1	431	401	17.5	28	ABplpaappaa	284	350	0	0		0	0	0	0	0
92	1	410	267	-1	381	337	16.2	28	Daaa	263	126	0	0		0	0	0	0	0
93	1	133	330	-1	236	117	20.5	31	ABprappapa	260	-361	0	0		0	0	0	0	0
94	1	365	191	-1	440	261	13.6	27	MSpaapapa	480	0	0	0		0	0	0	0	0
95	1	23	269	-1	435	225	9.9	24	ABaraappppa	217	128	0	0		0	0	0	0	0
96	1	225	328	-1	541	163	6.1	27	ABarapppapp	254	-405	0	0		0	0	0	0	0
97	1	257	473	-1	475	361	4.4	24	ABalpapaaap	205	170	0	0		0	0	0	0	0
98	1	180	413	-1	214	301	18.5	34	Cappaa	345	123	0	0		0	0	0	0	0
99	1	42	134	-1	234	306	4.6	25	ABplpppppap	132	0	0	0		0	0	0	0	0
100	1	198	320	-1	545	286	7.6	27	ABaraaapaap	66	0	0	0		0	0	0	0	0
101	1	449	481	-1	399	275	22.2	31	ABarpaapppp	301	388	0	0		0	0	0	0	0
102	1	121	159	-1	179	88	10.4	28	ABprappppa	451	0	0	0		0	0	0	0	0
103	1	96	26	-1	207	108	10.5	29	ABprapppap	231	0	0	0		0	0	0	0	0
104	1	387	250	-1	471	229	4.3	26	ABarapapppa	100	0	0	0		0	0	0	0	0
105	1	280	453	-1	525	279	5.4	24	ABaraaaaapp	208	-760	0	0		0	0	0	0	0
106	1	123	433	-1	586	312	8.5	28	ABaraaaapa	191	0	0	0		0	0	0	0	0
107	1	166	393	-1	195	196	13.6	31	Eprap	308	-316	0	0		0	0	0	0	0
108	1	231	331	-1	368	285	6.4	25	MSaapappa	234	-1143	0	0		0	0	0	0	0
109	1	385	485	-1	368	346	12.0	22	MSappapa	188	1112	0	0		0	0	0	0	0
110	1	122	398	-1	350	332	12.4	28	MSappaaa	218	410	0	0		0	0	0	0	0
111	1	525	426	-1	613	357	9.1	24	ABalaaaarla	-13	0	0	0		0	0	0	0	0
112	1	234	457	-1	593	403	18.6	25	ABalapapppa	287	0	0	0		0	0	0	0	0
113	1	73	373	-1	488	332	14.1	29	ABaraapaapp	297	-48	0	0		0	0	0	0	0
114	1	419	431	-1	237	101	6.5	26	ABprpppapaa	266	-965	0	0		0	0	0	0	0
115	1	392	227	-1	392	330	8.7	26	MSaapaaaa	228	407	0	0		0	0	0	0	0
116	1	135	507	-1	540	401	8.8	24	ABalppappaa	-163	0	0	0		0	0	0	0	0
117	1	154	229	-1	362	97	7.3	26	ABprppappap	243	13	0	0		0	0	0	0	0
118	1	34	53	-1	218	395	8.3	26	ABplpppaaap	256	250	0	0		0	0	0	0	0
119	1	376	266	-1	319	86	10.6	27	ABprppapppap	208	-231	0	0		0	0	0	0	0
120	1	214	241	-1	316	205	4.4	26	MSpappaa	299	0	0	0		0	0	0	0	0
121	1	117	335	-1	561	329	8.9	25	ABalpaapaaa	276	0	0	0		0	0	0	0	0
122	1	499	369	-1	374	143	16.7	28	Dppaa	279	-694	0	0		0	0	0	0	0
123	1	279	47	-1	527	271	9.8	27	ABaraaapapa	276	-105	0	0		0	0	0	0	0
124	1	260	140	-1	412	111	12.7	26	ABarappappp	412	0	0	0		0	0	0	0	0
125	1	328	200	-1	583	223	17.8	25	ABpraapappa	248	-567	0	0		0	0	0	0	0
126	1	108	391	-1	265	113	11.1	30	Cppapp	90	0	0	0		0	0	0	0	0
127	1	33	318	-1	522	439	8.4	26	ABalppaaapp	229	-554	0	0		0	0	0	0	0
128	1	17	394	-1	178	269	18.8	32	Dappp	322	-387	0	0		0	0	0	0	0
129	1	237	211	-1	454	291	8.7	24	ABalpaaappp	209	158	0	0		0	0	0	0	0
130	1	359	14	-1	569	437	11.1	27	ABalpppaaaa	245	996	0	0		0	0	0	0	0
131	1	382	108	-1	330	165	14.0	28	MSpppaap	206	294	0	0		0	0	0	0	0
132	1	309	217	-1	458	445	11.5	29	ABplpaaappa	259	528	0	0		0	0	0	0	0
133	1	402	13	-1	527	449	10.4	27	ABalpppaaap	240	379	0	0		0	0	0	0	0
134	1	93	263	-1	547	444	16.9	26	ABalpppaapd	221	240	0	0		0	0	0	0	0
135	1	468	133	-1	583	215	7.6	26	ABarappppap	225	-82	0	0		0	0	0	0	0
136	1	433	214	-1	369	394	9.0	24	ABplpapapaa	216	192	0	0		0	0	0	0	0
137	1	483	261	-1	632	292	8.3	26	ABalaaapprl	109	0	0	0		0	0	0	0	0
138	1	181	72	-1	320	398	10.2	24	ABplppappaa	239	-260	0	0		0	0	0	0	0
139	1	4	90	-1	284	338	4.8	26	ABplpappppa	259	168	0	0		0	0	0	0	0
140	1	418	170	-1	326	321	5.6	25	MSaappap	-169	0	0	0		0	0	0	0	0
141	1	62	78	-1	639	272	12.8	27	ABalaaapplr	218	-289	0	0		0	0	0	0	0
142	1	413	510	-1	399	376	24.2	33	ABplapaaaap	330	149	0	0		0	0	0	0	0
143	1	495	430	-1	298	357	5.5	25	ABplpapppap	231	995	0	0		0	0	0	0	0
144	1	19	160	-1	355	240	7.2	27	MSpapapa	150	0	0	0		0	0	0	0	0
145	1	281	8	-1	294	425	11.3	25	ABplppapaap	189	0	0	0		0	0	0	0	0
146	1	171	183	-1	509	388	18.8	26	ABplaapappa	226	1106	0	0		0	0	0	0	0
147	1	39	339	-1	400	242	9.4	28	MSpapaapa	439	0	0	0		0	0	0	0	0
148	1	321	114	-1	558	285	11.1	29	ABaraappaaa	30	0	0	0		0	0	0	0	0
149	1	189	32	-1	628	232	14.6	28	ABalaappppp	212	666	0	0		0	0	0	0	0
150	1	45	157	-1	457	327	16.1	26	MSaaapaap	210	-623	0	0		0	0	0	0	0
151	1	249	409	-1	230	125	5.5	26	ABprpppapap	267	83	0	0		0	0	0	0	0
152	1	349	448	-1	588	206	11.5	29	ABpraaaaaa	271	1560	0	0		0	0	0	0	0
153	1	138	94	-1	621	224	19.1	28	ABpraapaapa	43	0	0	0		0	0	0	0	0
154	1	102	187	-1	497	202	14.8	23	ABprpaapaaa	414	0	0	0		0	0	0	0	0
155	1	120	44	-1	423	447	10.4	29	ABalppaappp	280	243	0	0		0	0	0	0	0
156	1	212	524	-1	482	383	9.2	22	MSapaaaav	183	275	0	0		0	0	0	0	0
157	1	479	177	-1	447	434	13.9	25	ABplpaapppa	203	776	0	0		0	0	0	0	0
158	1	41	48	-1	582	167	11.1	25	ABpraaaapav	244	-371	0	0		0	0	0	0	0
159	1	496	511	-1	262	94	7.6	25	ABprppppap	236	210	0	0		0	0	0	0	0
160	1	8	292	-1	585	387	22.6	30	ABplaapaaaa	-362	0	0	0		0	0	0	0	0
161	1	245	49	-1	554	180	8.9	25	ABarapppppa	69	0	0	0		0	0	0	0	0
162	1	383	489	-1	419	201	12.7	26	MSpppaaa	258	214	0	0		0	0	0	0	0
163	1	157	209	-1	425	196	16.3	30	Dpaa	298	578	0	0		0	0	0	0	0
164	1	465	251	-1	567	344	7.1	23	ABaraaaaaaa	64	0	0	0		0	0	0	0	0
165	1	350	471	-1	493	246	5.5	27	ABarapapaap	242	-270	0	0		0	0	0	0	0
166	1	91	224	-1	453	302	11.4	27	ABaraapapaa	234	-244	0	0		0	0	0	0	0
167	1	271	273	-1	337	392	7.1	24	ABplpapappa	166	158	0	0		0	0	0	0	0
168	1	20	277	-1	566	172	15.0	27	ABpraaaappp	100	0	0	0		0	0	0	0	0
169	1	284	344	-1	613	208	16.2	28	ABpraaaaapv	200	71	0	0		0	0	0	0	0
170	1	27	417	-1	436	336	9.9	26	ABalpapppaa	217	121	0	0		0	0	0	0	0
171	1	287	221	-1	276	386	12.5	26	ABplppapapa	125	0	0	0		0	0	0	0	0
172	1	301	31	-1	408	271	18.1	24	MSpaaapap	245	117	0	0		0	0	0	0	0
173	1	68	368	-1	149	317	4.3	25	ABplppppppa	233	810	0	0		0	0	0	0	0
174	1	270	192	-1	499	154	13.2	23	ABprpaaappp	222	272	0	0		0	0	0	0	0
175	1	147	352	-1	617	316	10.2	24	ABalaaaarrp	-60	0	0	0		0	0	0	0	0
176	1	210	74	-1	316	366	13.0	30	MSaapppa	307	0	0	0		0	0	0	0	0
177	1	265	347	-1	414	331	11.4	25	ABaraapappa	59	0	0	0		0	0	0	0	0
178	1	162	436	-1	578	431	17.5	27	ABalapaappp	249	670	0	0		0	0	0	0	0
179	1	373	465	-1	571	203	4.8	25	ABarapppapa	220	-116	0	0		0	0	0	0	0
180	1	363	299	-1	573	235	4.3	24	ABaraaapppp	228	270	0	0		0	0	0	0	0
181	1	305	468	-1	561	212	19.4	24	ABpraapappp	-39	0	0	0		0	0	0	0	0
182	1	381	346	-1	519	393	4.4	27	ABalpaapppp	3	0	0	0		0	0	0	0	0
183	1	69	179	-1	606	420	15.1	25	ABalapaappa	223	-1568	0	0		0	0	0	0	0
184	1	348	231	-1	542	441	20.2	24	ABplaapaapa	218	-534	0	0		0	0	0	0	0
185	1	397	6	-1	335	159	5.5	26	MSpappap	264	0	0	0		0	0	0	0	0
186	1	416	39	-1	222	237	14.2	33	Eplaa	333	965	0	0		0	0	0	0	0
187	1	379	33	-1	171	257	24.1	35	Caaap	331	-428	0	0		0	0	0	0	0
188	1	395	429	-1	444	262	7.7	24	ABarapaappp	200	-190	0	0		0	0	0	0	0
189	1	241	303	-1	499	261	11.5	27	ABaraaapapp	60	0	0	0		0	0	0	0	0
190	1	511	428	-1	469	448	16.7	27	ABplpaapapa	-94	0	0	0		0	0	0	0	0
191	1	391	420	-1	647	275	6.6	37	ABalaapaapa	824	0	0	0		0	0	0	0	0
192	1	424	56	-1	209	395	13.4	28	ABplappaap	273	-55	0	0		0	0	0	0	0
193	1	229	332	-1	620	310	13.5	29	ABalapppaaa	262	602	0	0		0	0	0	0	0
194	1	141	483	-1	472	334	5.0	22	ABalpaaapap	253	0	0	0		0	0	0	0	0
195	1	145	525	-1	478	266	8.1	27	ABarapaappa	244	-1399	0	0		0	0	0	0	0
196	1	497	307	-1	442	185	11.7	27	MSpppappp	249	563	0	0		0	0	0	0	0
197	1	100	43	-1	561	174	19.2	27	ABpraaapppa	31	0	0	0		0	0	0	0	0
198	1	101	50	-1	553	149	9.0	25	ABprpaaaaap	-4	0	0	0		0	0	0	0	0
199	1	454	162	-1	347	404	16.8	27	ABplapaapa	243	161	0	0		0	0	0	0	0
200	1	160	136	-1	441	218	5.6	29	ABarapapppp	231	0	0	0		0	0	0	0	0
201	1	514	319	-1	357	378	7.5	27	ABplpapapap	207	-802	0	0		0	0	0	0	0
202	1	269	252	-1	613	388	13.9	27	ABalapaaaap	250	-164	0	0		0	0	0	0	0
203	1	360	306	-1	372	129	8.5	24	ABprppappaa	244	609	0	0		0	0	0	0	0
204	1	446	333	-1	479	206	12.5	22	MSppapap	167	-200	0	0		0	0	0	0	0
205	1	26	316	-1	390	216	6.8	26	MSpapappa	197	0	0	0		0	0	0	0	0
206	1	103	193	-1	458	171	5.2	23	ABprpappaap	168	0	0	0		0	0	0	0	0
207	1	127	25	-1	228	65	14.5	30	ABprapappa	303	0	0	0		0	0	0	0	0
208	1	175	104	-1	486	227	8.2	24	ABarapappaa	194	0	0	0		0	0	0	0	0
209	1	486	254	-1	450	118	10.3	24	ABprpaaaapa	376	0	0	0		0	0	0	0	0
210	1	79	270	279	173	357	15.2	31	ABplapappp	288	1055	0	0		0	0	0	0	0
211	1	185	522	-1	414	367	12.3	25	MSapapap	257	307	0	0		0	0	0	0	0
212	1	438	222	-1	500	455	11.5	23	ABplpaaapaa	112	0	0	0		0	0	0	0	0
213	1	112	89	-1	91	196	10.5	31	Cpppaa	303	1187	0	0		0	0	0	0	0
214	1	64	350	-1	149	186	20.9	34	Cpapap	165	0	0	0		0	0	0	0	0
215	1	97	244	-1	365	291	16.8	29	Nuc181_17_365_295	265	161	0	0		0	0	0	0	0
216	1	369	236	-1	528	316	24.1	30	ABarpaaapap	262	-428	0	0		0	0	0	0	0
217	1	412	314	-1	629	314	20.2	26	ABpraapaaaa	217	193	0	0		0	0	0	0	0
218	1	230	142	-1	382	410	14.5	28	ABplppaaaap	128	0	0	0		0	0	0	0	0
219	1	469	201	-1	396	155	4.1	26	ABprpappapp	112	0	0	0		0	0	0	0	0
220	1	233	62	-1	416	85	16.9	30	ABpraapppp	72	0	0	0		0	0	0	0	0
221	1	124	476	-1	149	159	7.6	35	Eprpp	352	669	0	0		0	0	0	0	0
222	1	209	284	-1	341	414	11.4	25	ABplppaapap	214	-133	0	0		0	0	0	0	0
223	1	137	226	-1	552	404	23.6	27	ABplaapaaap	252	-765	0	0		0	0	0	0	0
224	1	409	141	-1	187	349	5.4	25	ABplpppapaa	259	945	0	0		0	0	0	0	0
225	1	467	234	-1	578	329	4.6	25	ABalpaappaa	-69	0	0	0		0	0	0	0	0
226	1	218	96	-1	409	246	16.4	29	MSpaaappp	267	334	0	0		0	0	0	0	0
227	1	355	51	-1	578	400	8.7	24	ABalaaapalla	283	0	0	0		0	0	0	0	0
228	1	425	171	-1	174	322	4.4	26	ABplpppapap	226	-26	0	0		0	0	0	0	0
229	1	526	477	-1	445	361	14.3	26	MSapapaa	266	286	0	0		0	0	0	0	0
230	1	300	385	-1	291	221	11.8	33	Earap	335	187	0	0		0	0	0	0	0
231	1	325	126	-1	255	320	8.5	26	ABplpppppaa	232	-166	0	0		0	0	0	0	0
232	1	285	85	-1	521	310	9.8	24	ABaraapaapa	-188	0	0	0		0	0	0	0	0
233	1	422	100	-1	336	357	20.7	27	ABplapaaapp	267	-193	0	0		0	0	0	0	0
234	1	436	77	-1	457	192	6.6	26	ABarapapapp	-7	0	0	0		0	0	0	0	0
235	1	294	348	-1	553	312	5.2	24	ABaraaapaaa	-6	0	0	0		0	0	0	0	0
236	1	13	356	-1	182	300	8.5	30	Capapp	-258	0	0	0		0	0	0	0	0
237	1	57	246	-1	472	331	11.3	30	ABalpaapapp	210	0	0	0		0	0	0	0	0
238	1	139	88	-1	463	407	4.5	25	ABalppapapa	211	1291	0	0		0	0	0	0	0
239	1	178	80	-1	362	428	9.0	24	ABplpaaaapa	218	-56	0	0		0	0	0	0	0
240	1	188	225	-1	588	179	8.1	25	ABalaapappp	-32	0	0	0		0	0	0	0	0
241	1	10	281	-1	387	188	24.6	33	ABarpppapaa	334	-321	0	0		0	0	0	0	0
242	1	371	125	-1	466	352	8.1	25	ABalpapapaa	248	-1249	0	0		0	0	0	0	0
243	1	471	268	-1	463	388	5.9	22	ABalpapaapp	176	38	0	0		0	0	0	0	0
244	1	342	486	-1	454	165	17.8	24	ABprpaappap	226	126	0	0		0	0	0	0	0
245	1	284	442	-1	595	184	16.7	27	ABpraaaaapd	198	701	0	0		0	0	0	0	0
246	1	76	325	-1	487	443	8.6	24	ABalppaappa	220	341	0	0		0	0	0	0	0
247	1	61	121	-1	233	93	9.4	24	ABprpppaapa	235	-1139	0	0		0	0	0	0	0
248	1	475	423	-1	541	314	18.7	27	MSaaaaapp	277	24	0	0		0	0	0	0	0
249	1	74	447	-1	316	268	13.5	36	Ealaa	367	-716	0	0		0	0	0	0	0
250	1	163	361	-1	321	95	21.9	38	ABarppppa	381	509	0	0		0	0	0	0	0
251	1	151	377	-1	352	134	6.2	24	ABprppaappp	190	804	0	0		0	0	0	0	0
252	1	153	107	-1	544	313	11.2	24	ABaraapaaap	261	0	0	0		0	0	0	0	0
253	1	246	304	-1	349	317	22.6	30	ABarppaaap	225	-275	0	0		0	0	0	0	0
254	1	204	425	-1	492	204	4.7	24	ABarapapapa	251	0	0	0		0	0	0	0	0
255	1	90	286	-1	325	425	9.3	24	ABplpaaaapp	293	0	0	0		0	0	0	0	0
256	1	89	190	-1	529	182	7.6	26	ABarapppppp	225	98	0	0		0	0	0	0	0
257	1	470	145	-1	394	407	9.9	23	ABplpapaaap	446	0	0	0		0	0	0	0	0
258	1	524	127	-1	415	424	6.4	25	ABalppapapp	-280	0	0	0		0	0	0	0	0
259	1	445	128	-1	489	164	5.0	27	ABprpappaaa	150	0	0	0		0	0	0	0	0
260	1	263	387	-1	423	373	19.5	28	ABalppppppa	223	-492	0	0		0	0	0	0	0
261	1	312	117	-1	284	388	6.7	24	ABplppaappp	214	-48	0	0		0	0	0	0	0
262	1	156	40	-1	488	279	5.2	23	ABarapapaaa	73	0	0	0		0	0	0	0	0
263	1	455	503	-1	632	263	9.9	25	ABalaaapprr	351	0	0	0		0	0	0	0	0
264	1	299	73	-1	411	407	14.4	25	ABplppaaaaa	200	697	0	0		0	0	0	0	0
265	1	193	415	-1	268	267	20.5	32	Dappa	123	0	0	0		0	0	0	0	0
266	1	452	298	-1	466	162	23.9	31	ABarpapppp	292	0	0	0		0	0	0	0	0
267	1	334	84	-1	556	283	5.4	24	ABaraaaaapa	200	1318	0	0		0	0	0	0	0
268	1	430	493	-1	591	360	21.1	25	ABalapapapp	398	0	0	0		0	0	0	0	0
269	1	332	106	-1	376	342	5.5	27	ABalpappapp	255	-67	0	0		0	0	0	0	0
270	1	228	305	-1	444	131	7.3	24	ABprpapapaa	225	-484	0	0		0	0	0	0	0
271	1	43	158	-1	433	301	6.9	24	ABalpapppap	198	1050	0	0		0	0	0	0	0
272	1	431	358	-1	277	151	7.5	23	ABprpppppap	52	0	0	0		0	0	0	0	0
273	1	461	366	-1	597	274	24.5	26	ABarpapaaaa	246	268	0	0		0	0	0	0	0
274	1	248	264	-1	488	270	18.9	24	MSpaaaaap	61	0	0	0		0	0	0	0	0
275	1	226	228	-1	370	97	10.7	25	ABprppapaap	76	0	0	0		0	0	0	0	0
276	1	81	445	-1	381	373	13.5	29	MSappapp	252	4	0	0		0	0	0	0	0
277	1	16	402	-1	313	228	8.7	29	Earpap	299	252	0	0		0	0	0	0	0
278	1	143	340	-1	143	219	8.6	35	Eplpp	357	392	0	0		0	0	0	0	0
279	1	398	470	-1	557	362	4.4	26	ABalpaappap	230	-13	0	0		0	0	0	0	0
280	1	232	219	-1	604	388	7.1	25	ABalaaaalpa	-229	0	0	0		0	0	0	0	0
281	1	40	115	-1	467	405	19.3	25	ABalpppappp	184	0	0	0		0	0	0	0	0
282	1	146	180	-1	370	405	11.4	24	ABplppaapaa	114	0	0	0		0	0	0	0	0
283	1	517	20	-1	513	333	5.5	22	ABalpaaaaap	154	84	0	0		0	0	0	0	0
284	1	125	463	-1	513	401	24.4	26	ABplaaaaapp	245	-967	0	0		0	0	0	0	0
285	1	86	365	-1	253	63	17.4	29	ABprapapap	291	-928	0	0		0	0	0	0	0
286	1	186	156	-1	289	419	8.7	24	ABplppappap	221	-332	0	0		0	0	0	0	0
287	1	519	28	-1	552	135	13.9	25	ABprpaapap	201	-65	0	0		0	0	0	0	0
288	1	243	322	-1	364	325	8.6	26	MSaapaaap	34	0	0	0		0	0	0	0	0
289	1	368	75	-1	272	405	10.2	25	ABplppapppa	185	-197	0	0		0	0	0	0	0
290	1	481	110	-1	594	376	9.3	32	ABalaaaala	263	-977	0	0		0	0	0	0	0
291	1	277	458	-1	208	125	18.3	26	ABprapapppa	190	-57	0	0		0	0	0	0	0
292	1	437	490	-1	546	360	6.2	23	ABalpaaaaaa	212	-1091	0	0		0	0	0	0	0
293	1	491	526	-1	510	398	14.9	27	ABalppppaad	274	797	0	0		0	0	0	0	0
294	1	302	355	-1	648	238	9.5	27	ABalaappapa	219	199	0	0		0	0	0	0	0
295	1	343	283	-1	289	82	8.8	27	ABprpppaaap	217	581	0	0		0	0	0	0	0
296	1	268	204	-1	487	381	6.3	23	ABalpapaapa	163	257	0	0		0	0	0	0	0
297	1	331	168	-1	431	401	11.3	25	ABplpapaapa	374	0	0	0		0	0	0	0	0
298	1	313	2	-1	512	226	4.1	23	ABarapaaapp	415	0	0	0		0	0	0	0	0
299	1	459	467	-1	328	142	15.5	31	Cppaaa	302	-334	0	0		0	0	0	0	0
300	1	408	45	-1	445	416	7.6	30	ABalppapppp	393	0	0	0		0	0	0	0	0
301	1	224	111	-1	121	326	8.3	27	ABplappppp	276	414	0	0		0	0	0	0	0
302	1	484	509	-1	506	168	23.4	30	ABarpapppap	266	957	0	0		0	0	0	0	0
303	1	516	210	-1	525	200	4.0	23	ABarappaapa	147	0	0	0		0	0	0	0	0
304	1	306	422	-1	457	117	16.8	32	ABpraapppa	291	0	0	0		0	0	0	0	0
305	1	75	466	-1	313	129	6.4	26	ABprpappppa	194	68	0	0		0	0	0	0	0
306	1	85	449	-1	416	330	19.2	27	MSapppap	-43	0	0	0		0	0	0	0	0
307	1	119	374	-1	591	271	6.6	26	ABaraaapppa	210	0	0	0		0	0	0	0	0
308	1	184	474	-1	651	326	12.3	25	ABalaaaparr	229	1484	0	0		0	0	0	0	0
309	1	109	354	-1	313	412	7.1	23	ABplppaappa	221	620	0	0		0	0	0	0	0
310	1	344	116	-1	516	419	21.7	29	ABplaapaapp	257	-247	0	0		0	0	0	0	0
311	1	168	86	-1	464	148	10.4	25	ABprpapaapp	255	408	0	0		0	0	0	0	0
312	1	528	207	-1	346	114	9.2	27	ABprppapppaa	193	-230	0	0		0	0	0	0	0
313	1	111	147	-1	157	324	10.2	29	ABplapppap	292	789	0	0		0	0	0	0	0
314	1	35	439	-1	519	418	11.4	24	ABplpaaaaaa	156	0	0	0		0	0	0	0	0
315	1	423	239	-1	312	344	24.5	31	ABarppapaaa	317	31	0	0		0	0	0	0	0
316	1	509	301	-1	607	256	5.8	24	ABarapppaaa	183	-445	0	0		0	0	0	0	0
317	1	106	514	-1	307	381	7.1	23	ABplpapappp	232	527	0	0		0	0	0	0	0
318	1	434	432	-1	372	363	20.4	29	ABplapaaapa	209	-278	0	0		0	0	0	0	0
319	1	352	21	-1	331	149	24.4	32	ABarpppapp	293	513	0	0		0	0	0	0	0
320	1	173	152	-1	637	216	11.4	27	ABalaapappa	244	-119	0	0		0	0	0	0	0
321	1	504	188	-1	472	460	14.0	25	ABplpaaapap	199	0	0	0		0	0	0	0	0
322	1	283	327	-1	311	362	17.3	28	Dapaa	280	1343	0	0		0	0	0	0	0
323	1	77	300	-1	295	150	11.5	32	Cppaap	325	-1194	0	0		0	0	0	0	0
324	1	326	172	-1	97	267	7.5	28	Cppppa	268	695	0	0		0	0	0	0	0
325	1	236	5	-1	273	263	12.3	32	Ealap	325	345	0	0		0	0	0	0	0
326	1	407	367	-1	570	224	23.6	30	ABarpapaapp	239	-1116	0	0		0	0	0	0	0
327	1	3	294	-1	341	287	7.6	28	MSaapapa	283	-442	0	0		0	0	0	0	0
328	1	474	408	-1	240	201	10.4	32	Earppp	324	-111	0	0		0	0	0	0	0
329	1	308	323	-1	560	400	5.6	24	ABalaaaalpp	82	0	0	0		0	0	0	0	0
330	1	267	381	-1	514	150	6.8	24	ABarappapaa	-195	0	0	0		0	0	0	0	0
331	1	167	508	-1	441	433	22.5	33	ABplaaapap	333	-1232	0	0		0	0	0	0	0
332	1	159	291	-1	527	280	18.5	25	MSpaaaaaa	243	-63	0	0		0	0	0	0	0
333	1	206	434	-1	504	211	23.5	29	ABarpapapp	291	-103	0	0		0	0	0	0	0
334	1	1	242	-1	421	453	16.9	27	ABplaappaa	228	1639	0	0		0	0	0	0	0
335	1	506	375	-1	434	414	20.4	30	ABalppppppp	290	249	0	0		0	0	0	0	0
336	1	247	36	-1	584	363	6.6	25	ABalpaapppa	192	67	0	0		0	0	0	0	0
337	1	24	389	-1	467	148	13.0	27	ABprppaaaap	266	-258	0	0		0	0	0	0	0
338	1	394	243	-1	526	379	6.4	23	ABalpapaaaa	218	40	0	0		0	0	0	0	0
339	1	277	59	-1	198	103	15.5	26	ABprapapppp	97	0	0	0		0	0	0	0	0
340	1	28	143	-1	419	226	6.8	25	MSpapaaaa	163	0	0	0		0	0	0	0	0
341	1	65	235	-1	190	137	22.2	33	Cpaapp	316	36	0	0		0	0	0	0	0
342	1	390	287	-1	218	334	7.9	31	Capppp	397	0	0	0		0	0	0	0	0
343	1	406	527	-1	548	240	8.4	24	MSppaaaa	172	-406	0	0		0	0	0	0	0
344	1	158	427	-1	212	338	4.5	25	ABplppppapp	219	84	0	0		0	0	0	0	0
345	1	9	58	-1	128	256	13.4	30	Capppa	279	505	0	0		0	0	0	0	0
346	1	327	256	-1	415	268	7.3	24	ABaraappppp	52	0	0	0		0	0	0	0	0
347	1	266	30	-1	479	355	18.6	28	MSapappa	223	-12	0	0		0	0	0	0	0
348	1	480	424	-1	475	195	19.9	23	ABprpaapaap	229	783	0	0		0	0	0	0	0
349	1	339	15	-1	425	254	11.2	28	ABaraapppap	-117	0	0	0		0	0	0	0	0
350	1	208	362	-1	190	228	10.9	36	Eplap	356	104	0	0		0	0	0	0	0
351	1	148	99	-1	631	236	6.0	24	ABalaapaapp	216	441	0	0		0	0	0	0	0
352	1	239	410	-1	284	109	6.7	24	ABprppppaap	203	-25	0	0		0	0	0	0	0
353	1	202	146	-1	148	350	11.5	29	ABplapppaa	250	884	0	0		0	0	0	0	0
354	1	238	475	-1	453	160	8.0	23	ABprpapaaap	197	580	0	0		0	0	0	0	0
355	1	197	384	-1	544	172	22.5	33	ABarpappap	311	465	0	0		0	0	0	0	0
356	1	501	438	-1	462	311	6.7	25	ABalpappaap	258	72	0	0		0	0	0	0	0
357	1	441	515	-1	517	362	5.1	22	ABalpaaaapa	185	1040	0	0		0	0	0	0	0
358	1	303	41	-1	361	154	9.3	26	MSppaapp	243	238	0	0		0	0	0	0	0
359	1	515	519	-1	527	375	22.2	32	ABarpaaaaal	-177	0	0	0		0	0	0	0	0
360	1	223	186	-1	206	87	19.0	30	ABarpppppp	339	0	0	0		0	0	0	0	0
361	1	314	446	-1	239	247	9.4	34	Ealpp	343	110	0	0		0	0	0	0	0
362	1	165	386	-1	402	131	19.8	28	ABprapaaapp	281	-901	0	0		0	0	0	0	0
363	1	29	131	-1	446	384	16.2	26	ABalpppppap	-89	0	0	0		0	0	0	0	0
364	1	113	496	-1	356	227	19.7	29	MSpppppp	85	0	0	0		0	0	0	0	0
365	1	478	492	-1	211	327	25.4	32	ABarppappaa	326	349	0	0		0	0	0	0	0
366	1	411	245	-1	455	428	9.3	25	ABalppapppa	43	0	0	0		0	0	0	0	0
367	1	456	3	-1	427	94	9.9	25	ABprpaaaapp	410	0	0	0		0	0	0	0	0
368	1	370	165	-1	322	368	5.1	25	ABplpapppaa	237	608	0	0		0	0	0	0	0
369	1	131	184	-1	112	299	6.6	28	Cppppp	61	0	0	0		0	0	0	0	0
370	1	250	154	-1	441	371	4.9	25	ABalpappapa	217	-290	0	0		0	0	0	0	0
371	1	195	123	-1	307	135	9.2	25	ABprpppppaa	257	-1256	0	0		0	0	0	0	0
372	1	203	337	-1	516	462	13.9	25	ABalpppapad	21	0	0	0		0	0	0	0	0
373	1	374	232	-1	414	301	12.4	28	ABaraapapap	226	726	0	0		0	0	0	0	0
374	1	37	297	-1	477	183	15.5	31	MSppppaa	-247	0	0	0		0	0	0	0	0
375	1	450	326	-1	299	297	23.1	35	ABarppaapp	286	1301	0	0		0	0	0	0	0
376	1	176	202	-1	242	340	4.9	24	ABplpappppp	222	186	0	0		0	0	0	0	0
377	1	82	215	-1	550	210	12.5	30	ABpraaapaa	-233	0	0	0		0	0	0	0	0
378	1	50	500	-1	500	133	14.7	27	ABprpaapppp	257	420	0	0		0	0	0	0	0
379	1	53	345	-1	277	128	7.8	24	ABprpappppp	87	0	0	0		0	0	0	0	0
380	1	174	272	-1	578	261	17.7	29	ABalappppa	431	0	0	0		0	0	0	0	0
381	1	440	199	-1	536	394	18.1	25	ABalapappa	210	-296	0	0		0	0	0	0	0
382	1	161	324	-1	610	290	9.0	23	ABalaaaarra	205	581	0	0		0	0	0	0	0
383	1	272	351	-1	491	170	11.7	26	ABprppaaaaa	-26	0	0	0		0	0	0	0	0
384	1	262	275	-1	491	126	18.5	31	ABpraappap	309	-450	0	0		0	0	0	0	0
385	1	31	218	-1	233	96	13.7	30	ABprapppaa	250	231	0	0		0	0	0	0	0
386	1	289	164	-1	281	410	18.6	32	ABplapaapp	148	0	0	0		0	0	0	0	0
387	1	107	169	-1	259	73	10.6	26	ABprppapppp	-29	0	0	0		0	0	0	0	0
388	1	182	149	-1	207	79	9.0	25	ABprpppaapp	225	0	0	0		0	0	0	0	0
389	1	83	83	-1	502	353	8.2	25	ABalpaaapaa	248	364	0	0		0	0	0	0	0
390	1	240	208	-1	493	424	17.8	30	ABalpppappa	295	112	0	0		0	0	0	0	0
391	1	366	102	-1	214	175	22.8	32	Cpaapa	329	-81	0	0		0	0	0	0	0
392	1	529	513	-1	601	258	15.8	24	ABalappapp	178	-551	0	0		0	0	0	0	0
393	1	341	265	-1	422	392	4.6	25	ABplpappaa	77	0	0	0		0	0	0	0	0
394	1	442	379	-1	83	256	13.4	29	Caappv	287	569	0	0		0	0	0	0	0
395	1	244	501	-1	521	250	21.0	29	MSppappp	295	-1044	0	0		0	0	0	0	0
396	1	466	132	512	536	371	15.0	27	MSapaaap	326	0	0	0		0	0	0	0	0
397	1	310	411	-1	487	424	11.9	25	ABplpaaaaap	227	205	0	0		0	0	0	0	0
398	1	291	23	-1	571	371	17.9	27	ABalapaapa	632	0	0	0		0	0	0	0	0
399	1	323	119	-1	104	315	15.3	30	ABplappapp	292	152	0	0		0	0	0	0	0
400	1	278	341	-1	579	303	24.5	26	ABalapppapp	70	0	0	0		0	0	0	0	0
401	1	513	-1	-1	545	290	13.0	25	ABaraappaap	213	124	0	0		0	0	0	0	0
402	1	205	151	-1	410	340	21.8	30	ABarppaaaa	258	97	0	0		0	0	0	0	0
403	1	44	203	-1	108	218	15.6	31	Cpappd	295	-155	0	0		0	0	0	0	0
404	1	319	68	-1	623	243	17.5	27	Nuc121_20_611_255p	257	331	0	0		0	0	0	0	0
405	1	315	282	-1	143	287	5.6	26	ABplppppppp	189	0	0	0		0	0	0	0	0
406	1	170	97	-1	504	330	9.8	28	ABalpaapapa	243	-439	0	0		0	0	0	0	0
407	1	493	70	-1	186	347	8.2	26	ABplpppaapa	111	0	0	0		0	0	0	0	0
408	1	199	42	-1	420	351	5.7	24	ABalpapapap	219	269	0	0		0	0	0	0	0
409	1	227	505	-1	218	323	14.6	32	Capapa	320	430	0	0		0	0	0	0	0
410	1	417	112	-1	514	227	12.8	25	MSppapaa	179	229	0	0		0	0	0	0	0
411	1	444	380	-1	487	264	23.2	36	ABarpaapap	353	1288	0	0		0	0	0	0	0
412	1	47	257	-1	185	117	6.7	29	ABprappppp	295	137	0	0		0	0	0	0	0
413	1	71	296	-1	575	299	10.3	25	ABaraapaaaa	207	392	0	0		0	0	0	0	0
414	1	55	161	-1	596	206	21.1	30	ABpraapaapp	-174	0	0	0		0	0	0	0	0
415	1	432	308	-1	443	318	20.7	23	MSaaaappa	-173	0	0	0		0	0	0	0	0
416	1	84	163	-1	426	396	8.9	25	ABplpapaaaa	230	0	0	0		0	0	0	0	0
417	1	473	359	-1	157	356	7.6	25	ABplpppaapp	-55	0	0	0		0	0	0	0	0
418	1	320	400	-1	446	280	19.5	27	MSpaaapaa	-12	0	0	0		0	0	0	0	0
419	1	38	259	-1	590	183	13.9	26	ABpraaaappa	240	368	0	0		0	0	0	0	0
420	1	367	288	-1	327	359	9.3	28	MSapaapp	274	-553	0	0		0	0	0	0	0
421	1	110	195	-1	387	450	17.1	29	ABplaappapa	255	0	0	0		0	0	0	0	0
422	1	522	372	-1	408	316	4.7	28	ABalpappppp	132	0	0	0		0	0	0	0	0
423	1	487	137	-1	156	337	19.9	32	ABarppappp	7	0	0	0		0	0	0	0	0
424	1	200	138	-1	464	238	11.9	27	ABaraapppaa	381	0	0	0		0	0	0	0	0
425	1	505	176	-1	591	246	10.5	25	ABalaapppaa	223	441	0	0		0	0	0	0	0
426	1	196	129	-1	552	217	5.4	24	ABarappaaaa	-55	0	0	0		0	0	0	0	0
427	1	258	27	-1	404	165	7.0	27	ABprpapppap	259	-12	0	0		0	0	0	0	0
428	1	213	397	-1	229	346	12.6	30	Capaap	308	584	0	0		0	0	0	0	0
429	1	142	65	-1	605	363	17.1	26	ABalapapapa	-6	0	0	0		0	0	0	0	0
430	1	54	405	-1	474	419	14.5	26	ABplpaapaap	251	230	0	0		0	0	0	0	0
431	1	194	82	-1	529	142	13.7	24	ABpraaapapp	12	0	0	0		0	0	0	0	0
432	1	345	19	-1	130	353	15.6	30	ABplappapa	147	0	0	0		0	0	0	0	0
433	1	311	274	-1	265	348	11.4	29	MSaapppp	157	0	0	0		0	0	0	0	0
434	1	254	16	-1	344	271	10.2	28	MSaapaapp	256	778	0	0		0	0	0	0	0
435	1	7	378	-1	128	191	17.4	34	Cpapaa	296	243	0	0		0	0	0	0	0
436	1	256	178	-1	577	250	21.3	29	ABarpapaaap	158	0	0	0		0	0	0	0	0
437	1	219	518	-1	217	322	22.6	30	ABarppappap	306	617	0	0		0	0	0	0	0
438	1	498	342	-1	619	339	20.0	24	ABarpaaaaarp	216	918	0	0		0	0	0	0	0
439	1	404	479	-1	526	416	5.9	23	ABalppapaaa	234	-265	0	0		0	0	0	0	0
440	1	222	118	-1	468	288	3.7	24	ABalpaaappa	174	0	0	0		0	0	0	0	0
441	1	276	212	-1	512	252	4.6	22	ABarapaaapa	95	0	0	0		0	0	0	0	0
442	1	177	271	-1	344	222	16.6	27	Nuc152_16_399_208	268	-680	0	0		0	0	0	0	0
443	1	364	18	-1	418	144	8.5	25	ABprpapapap	192	710	0	0		0	0	0	0	0
444	1	274	441	-1	591	279	13.6	24	ABalappapa	-24	0	0	0		0	0	0	0	0
445	1	384	113	-1	244	382	21.7	30	ABplapapaa	309	0	0	0		0	0	0	0	0
446	1	152	311	-1	105	267	16.3	29	Caappd	293	172	0	0		0	0	0	0	0
447	1	30	278	-1	633	269	15.4	28	Nuc121_20_611_255a	279	718	0	0		0	0	0	0	0
448	1	87	364	-1	479	131	7.9	25	ABarappapap	250	-89	0	0		0	0	0	0	0
449	1	211	174	-1	269	138	15.4	32	Cppapa	254	0	0	0		0	0	0	0	0
450	1	32	363	-1	318	276	19.7	31	MSappppp	313	511	0	0		0	0	0	0	0
451	1	136	194	-1	569	445	14.3	28	ABalpppaapv	364	0	0	0		0	0	0	0	0
452	1	220	520	-1	230	230	21.5	33	Caaaa	-126	0	0	0		0	0	0	0	0
453	1	253	101	-1	562	422	8.4	27	ABalppaaapa	125	0	0	0		0	0	0	0	0
454	1	361	329	-1	399	97	8.5	25	ABarappappa	228	-157	0	0		0	0	0	0	0
455	1	290	69	-1	522	144	10.9	27	ABprpaaappa	268	-436	0	0		0	0	0	0	0
456	1	403	37	-1	311	106	5.6	25	ABprppppaaa	221	669	0	0		0	0	0	0	0
457	1	443	502	-1	352	104	12.8	24	ABprppapapa	242	-245	0	0		0	0	0	0	0
458	1	512	249	-1	415	139	12.0	24	ABprppaapap	188	769	0	0		0	0	0	0	0
459	1	393	289	-1	303	281	8.6	28	Ealpa	287	-940	0	0		0	0	0	0	0
460	1	58	67	-1	204	136	4.1	23	ABprppppppp	233	633	0	0		0	0	0	0	0
461	1	502	130	-1	529	370	24.6	28	ABplaaaaaap	270	207	0	0		0	0	0	0	0
462	1	414	181	-1	215	394	18.6	29	ABplapappa	297	-184	0	0		0	0	0	0	0
463	1	322	452	-1	232	392	9.7	26	ABplppapppp	221	-207	0	0		0	0	0	0	0
464	1	140	103	-1	433	147	4.6	25	ABprpappapa	249	361	0	0		0	0	0	0	0
465	1	415	478	-1	517	197	6.5	25	ABarappaaap	214	311	0	0		0	0	0	0	0
466	1	428	454	-1	200	367	21.8	30	ABplapapapa	289	-562	0	0		0	0	0	0	0
467	1	22	499	-1	287	67	18.4	30	ABprapapaa	289	881	0	0		0	0	0	0	0
468	1	149	371	-1	504	319	19.7	26	MSaaaapaa	206	-205	0	0		0	0	0	0	0
469	1	380	487	-1	435	395	24.4	29	Nuc147_26_416_371	287	85	0	0		0	0	0	0	0
470	1	386	216	-1	446	275	16.9	26	MSpaaappa	257	-79	0	0		0	0	0	0	0
471	1	357	450	-1	442	136	12.8	24	ABprppaapaa	198	1059	0	0		0	0	0	0	0
472	1	95	396	-1	602	330	15.1	27	ABarpaaaapa	277	-475	0	0		0	0	0	0	0
473	1	201	240	-1	353	325	5.0	24	MSaappaa	220	-762	0	0		0	0	0	0	0
474	1	518	504	-1	424	446	13.9	31	ABplpaaappp	238	0	0	0		0	0	0	0	0
475	1	447	182	-1	396	292	16.5	27	MSaaaappp	276	591	0	0		0	0	0	0	0
476	1	172	12	-1	183	170	10.6	35	Eprpa	333	489	0	0		0	0	0	0	0
477	1	293	55	-1	262	370	5.8	24	ABplppppaaa	223	22	0	0		0	0	0	0	0
478	1	129	230	-1	468	339	24.4	30	ABplaaaappa	293	428	0	0		0	0	0	0	0
479	1	63	488	-1	596	229	5.9	24	ABarapppaap	69	0	0	0		0	0	0	0	0
480	1	251	480	-1	387	386	5.8	31	Nuc148_5_371_357p	314	-45	0	0		0	0	0	0	0
481	1	477	139	-1	355	256	24.5	35	ABarppaapap	354	1113	0	0		0	0	0	0	0
482	1	520	92	-1	433	167	23.3	28	ABarpppaaa	298	0	0	0		0	0	0	0	0
483	1	78	376	-1	234	360	6.9	24	ABplppppaap	223	-1079	0	0		0	0	0	0	0
484	1	114	35	-1	263	165	20.4	33	Dpppp	335	53	0	0		0	0	0	0	0
485	1	462	472	-1	496	422	5.6	24	ABalppapaap	222	1118	0	0		0	0	0	0	0
486	1	482	64	-1	420	342	8.1	26	ABalpapappp	199	-174	0	0		0	0	0	0	0
487	1	59	459	-1	440	334	4.4	25	ABalpapappa	196	-120	0	0		0	0	0	0	0
488	1	340	517	-1	319	150	18.7	32	Dppap	321	364	0	0		0	0	0	0	0
489	1	489	435	-1	281	340	8.4	27	MSappaap	244	139	0	0		0	0	0	0	0
490	1	356	122	-1	614	295	18.5	39	ABalapppaap	321	-264	0	0		0	0	0	0	0
491	1	255	516	-1	224	231	24.4	33	Nuc182_24_225_226	327	647	0	0		0	0	0	0	0
492	1	464	93	-1	376	174	5.5	24	ABprpapappp	-236	0	0	0		0	0	0	0	0
493	1	500	482	-1	366	287	14.9	22	MSaaappp	254	0	0	0		0	0	0	0	0
494	1	435	166	-1	476	288	16.7	28	MSpaaaapp	-234	0	0	0		0	0	0	0	0
495	1	296	390	-1	471	301	19.7	26	MSaaaapap	251	755	0	0		0	0	0	0	0
496	1	62	220	-1	643	307	11.3	26	ABalaaappll	-16	0	0	0		0	0	0	0	0
497	1	523	71	-1	544	152	16.9	25	ABpraappaaa	-259	0	0	0		0	0	0	0	0
498	1	316	206	-1	422	201	22.9	29	ABprapaaaaa	264	638	0	0		0	0	0	0	0
499	1	155	255	-1	576	223	14.7	32	ABpraapapaa	-77	0	0	0		0	0	0	0	0
500	1	377	321	-1	254	215	15.3	32	Earppa	328	826	0	0		0	0	0	0	0
501	1	405	105	-1	378	189	19.7	30	Dpap	8	0	0	0		0	0	0	0	0
502	1	116	395	-1	106	291	11.3	30	Cpappv	299	1601	0	0		0	0	0	0	0
503	1	488	144	-1	93	229	8.4	30	Cpppap	284	172	0	0		0	0	0	0	0
504	1	375	38	-1	268	342	15.3	33	Capaaa	116	0	0	0		0	0	0	0	0
505	1	527	523	-1	506	172	5.1	22	ABarappaapp	83	0	0	0		0	0	0	0	0
506	1	297	414	-1	611	371	11.7	28	ABalaaapalr	242	-347	0	0		0	0	0	0	0
507	1	347	238	-1	239	152	4.9	26	ABprppppppa	262	-682	0	0		0	0	0	0	0
508	1	18	484	-1	524	284	13.4	27	ABaraappapa	234	-187	0	0		0	0	0	0	0
509	1	25	17	-1	494	426	20.0	28	ABplaapapa	41	0	0	0		0	0	0	0	0
510	1	503	343	-1	384	300	13.0	24	MSaaapapp	-305	0	0	0		0	0	0	0	0
511	1	485	285	-1	614	221	12.4	22	ABalaapppap	11	0	0	0		0	0	0	0	0
512	1	439	148	-1	533	186	18.5	27	ABpraaappap	360	0	0	0		0	0	0	0	0
513	1	399	349	-1	380	133	6.5	23	ABprppaappa	3	0	0	0		0	0	0	0	0
514	1	453	66	-1	495	344	21.8	25	MSapappp	314	0	0	0		0	0	0	0	0
515	1	420	91	-1	545	257	5.9	23	ABarapaaaaa	317	0	0	0		0	0	0	0	0
516	1	494	495	-1	556	437	7.8	22	Nuc150_13_550_424	-31	0	0	0		0	0	0	0	0
517	1	130	34	-1	614	328	22.9	24	ABarpaaaaara	226	2351	0	0		0	0	0	0	0
518	1	476	460	530	577	323	19.4	27	ABarpaaaapp	-188	0	0	0		0	0	0	0	0
519	1	490	406	-1	258	282	6.8	30	Z3	191	0	0	0		0	0	0	0	0
520	1	421	247	-1	481	420	21.9	22	ABplaapappp	68	0	0	0		0	0	0	0	0
521	1	362	440	-1	574	367	25.4	29	ABplaaaaaaa	299	0	0	0		0	0	0	0	0
522	1	336	57	-1	503	383	9.0	22	MSapaaaad	33	0	0	0		0	0	0	0	0
523	1	183	529	-1	537	335	22.5	27	ABarpaaapaa	454	0	0	0		0	0	0	0	0
524	1	426	528	-1	617	245	11.7	22	ABalaappppa	177	0	0	0		0	0	0	0	0
525	1	144	404	-1	343	221	13.6	27	Earpaa	-189	0	0	0		0	0	0	0	0
526	1	80	521	-1	318	87	8.6	28	ABprpppaaaa	275	-132	0	0		0	0	0	0	0
527	1	463	469	-1	569	213	16.4	24	ABpraapapap	215	386	0	0		0	0	0	0	0
528	1	530	531	-1	321	223	24.0	32	Cpaaaa	119	0	0	0		0	0	0	0	0
529	1	531	532	-1	274	205	24.0	30	Cpaaap	253	137	0	0		0	0	0	0	0
