# Supplementary material for: The AP-2 Transcription Factor APTF-2 Is Required for Neuroblast and Epidermal Morphogenesis in Caenorhabditis elegans Embryogenesis
Source: PLoS Genet. 2016 May 13;12(5):e1006048. doi: 10.1371/journal.pgen.1006048 (PMC4866721; doi:10.1371/journal.pgen.1006048)
Supplement: S6 Text — (ZIP) [file pgen.1006048.s034.zip › nuclei/t186-nuclei]

1	1	19	243	-1	524	194	11.4	27	ABprpaaaaaap	226	-878	0	0		0	0	0	0	0
2	1	298	467	-1	515	227	4.2	22	ABarapaaapp	192	59	0	0		0	0	0	0	0
3	1	367	33	-1	422	99	9.6	25	ABprpaaaapp	137	0	0	0		0	0	0	0	0
4	1	51	11	-1	555	212	9.9	28	ABprpaaaaaaa	68	0	0	0		0	0	0	0	0
5	1	325	190	-1	272	263	12.4	32	Ealap	324	-296	0	0		0	0	0	0	0
6	1	185	334	-1	335	159	5.6	25	MSpappap	215	0	0	0		0	0	0	0	0
7	1	71	483	-1	255	392	7.0	23	ABplpppaaaa	-250	0	0	0		0	0	0	0	0
8	1	145	386	-1	297	423	11.2	26	ABplppapaap	183	0	0	0		0	0	0	0	0
9	1	57	59	-1	399	425	11.5	25	ABplpapaapp	-201	0	0	0		0	0	0	0	0
10	1	17	213	-1	388	159	12.5	32	MSpapppa	282	-654	0	0		0	0	0	0	0
11	1	24	99	-1	382	80	16.0	29	ABprapaapp	20	0	0	0		0	0	0	0	0
12	1	476	409	-1	182	166	10.4	36	Eprpa	357	477	0	0		0	0	0	0	0
13	1	133	115	-1	530	447	10.3	26	ABalpppaaap	288	0	0	0		0	0	0	0	0
14	1	130	197	-1	564	428	11.1	26	ABalpppaaaa	223	59	0	0		0	0	0	0	0
15	1	349	112	-1	426	252	11.2	27	ABaraapppap	511	0	0	0		0	0	0	0	0
16	1	434	235	-1	343	272	9.7	29	MSaapaapp	290	1089	0	0		0	0	0	0	0
17	1	509	291	-1	494	422	20.1	26	ABplaapapa	45	0	0	0		0	0	0	0	0
18	1	443	468	-1	422	145	8.4	23	ABprpapapap	203	-550	0	0		0	0	0	0	0
19	1	432	76	-1	129	351	15.7	30	ABplappapa	176	0	0	0		0	0	0	0	0
20	1	283	508	-1	515	332	5.5	22	ABalpaaaaap	182	76	0	0		0	0	0	0	0
21	1	319	102	-1	333	149	24.4	31	ABarpppapp	312	560	0	0		0	0	0	0	0
22	1	66	472	-1	156	292	13.7	31	Cappap	301	42	0	0		0	0	0	0	0
23	1	398	132	-1	577	372	16.8	28	ABalapaapa	275	-289	0	0		0	0	0	0	0
24	1	65	152	-1	377	297	10.7	28	MSaapaapa	281	133	0	0		0	0	0	0	0
25	1	207	488	-1	231	64	14.6	29	ABprapappa	250	-311	0	0		0	0	0	0	0
26	1	103	273	413	207	111	10.3	29	ABprapppap	332	0	0	0		0	0	0	0	0
27	1	427	93	-1	409	166	7.1	26	ABprpapppap	235	305	0	0		0	0	0	0	0
28	1	287	35	-1	556	138	13.6	25	ABprpaapap	208	-435	0	0		0	0	0	0	0
29	1	22	454	-1	493	172	8.2	29	ABprpapaaaa	724	0	0	0		0	0	0	0	0
30	1	347	219	-1	480	354	18.5	28	MSapappa	254	-23	0	0		0	0	0	0	0
31	1	172	234	-1	410	269	17.9	24	MSpaaapap	243	-211	0	0		0	0	0	0	0
32	1	149	9	-1	633	234	14.4	28	ABalaappppp	33	0	0	0		0	0	0	0	0
33	1	187	14	-1	176	258	23.7	36	Caaap	359	224	0	0		0	0	0	0	0
34	1	517	16	-1	616	331	23.3	27	ABarpaaaaara	217	-160	0	0		0	0	0	0	0
35	1	484	397	-1	266	166	20.5	32	Dpppp	323	-205	0	0		0	0	0	0	0
36	1	336	247	-1	589	361	6.8	26	ABalpaapppa	201	-560	0	0		0	0	0	0	0
37	1	456	272	-1	311	102	6.0	24	ABprppppaaa	229	646	0	0		0	0	0	0	0
38	1	504	290	-1	270	342	15.7	32	Capaaa	264	-634	0	0		0	0	0	0	0
39	1	186	320	-1	222	237	14.5	34	Eplaa	343	215	0	0		0	0	0	0	0
40	1	262	212	-1	486	269	7.3	24	ABarapapaaa	99	0	0	0		0	0	0	0	0
41	1	358	489	-1	357	154	9.1	26	MSppaapp	258	305	0	0		0	0	0	0	0
42	1	408	366	-1	421	349	5.3	25	ABalpapapap	212	-37	0	0		0	0	0	0	0
43	1	197	28	-1	564	172	19.5	28	ABpraaapppa	278	418	0	0		0	0	0	0	0
44	1	155	218	-1	422	445	10.1	29	ABalppaappp	257	-1	0	0		0	0	0	0	0
45	1	300	360	-1	448	414	7.4	31	ABalppapppp	81	0	0	0		0	0	0	0	0
46	1	25	324	-1	375	106	21.7	32	ABarpppaap	319	613	0	0		0	0	0	0	0
47	1	123	146	-1	524	274	9.8	28	ABaraaapapa	223	1297	0	0		0	0	0	0	0
48	1	158	411	-1	584	168	11.1	26	ABpraaaapav	221	-370	0	0		0	0	0	0	0
49	1	161	375	-1	558	181	9.1	25	ABarapppppa	198	383	0	0		0	0	0	0	0
50	1	198	8	-1	556	150	8.7	26	ABprpaaaaap	309	0	0	0		0	0	0	0	0
51	1	227	110	-1	578	399	8.8	24	ABalaaapalla	232	854	0	0		0	0	0	0	0
52	1	34	144	-1	411	125	7.2	24	ABprpapappa	-299	0	0	0		0	0	0	0	0
53	1	118	130	-1	219	396	8.4	26	ABplpppaaap	230	250	0	0		0	0	0	0	0
54	1	87	123	-1	563	405	20.6	29	ABalapapppp	87	0	0	0		0	0	0	0	0
55	1	477	329	-1	259	368	5.8	23	ABplppppaaa	190	307	0	0		0	0	0	0	0
56	1	192	274	-1	210	393	13.4	30	ABplappaap	259	-9	0	0		0	0	0	0	0
57	1	522	-1	-1	502	383	9.1	22	MSapaaaad	30	0	0	0		0	0	0	0	0
58	1	345	121	-1	129	253	13.4	30	Capppa	287	818	0	0		0	0	0	0	0
59	1	339	365	-1	198	102	15.1	26	ABprapapppp	268	110	0	0		0	0	0	0	0
60	1	74	5	-1	460	223	9.4	27	ABarapappap	109	0	0	0		0	0	0	0	0
61	1	52	107	-1	622	277	22.4	29	ABpraapaaap	193	0	0	0		0	0	0	0	0
62	1	220	6	-1	419	86	16.8	30	ABpraapppp	108	0	0	0		0	0	0	0	0
63	1	12	67	-1	463	247	16.4	30	MSpaapaa	-131	0	0	0		0	0	0	0	0
64	1	486	509	-1	420	340	7.6	25	ABalpapappp	198	-191	0	0		0	0	0	0	0
65	1	429	157	-1	604	358	17.4	26	ABalapapapa	327	0	0	0		0	0	0	0	0
66	1	514	423	-1	496	350	21.8	28	MSapappp	279	-267	0	0		0	0	0	0	0
67	1	460	282	-1	202	136	4.0	23	ABprppppppp	224	-5	0	0		0	0	0	0	0
68	1	404	402	-1	623	247	17.4	26	Nuc121_20_611_255p	183	-293	0	0		0	0	0	0	0
69	1	455	227	-1	529	149	11.3	26	ABprpaaappa	402	0	0	0		0	0	0	0	0
70	1	407	97	-1	185	344	8.4	25	ABplpppaapa	451	0	0	0		0	0	0	0	0
71	1	497	12	-1	551	150	16.7	24	ABpraappaaa	188	-573	0	0		0	0	0	0	0
72	1	138	294	-1	319	392	9.9	24	ABplppappaa	218	226	0	0		0	0	0	0	0
73	1	264	434	-1	412	402	14.2	26	ABplppaaaaa	206	89	0	0		0	0	0	0	0
74	1	176	221	-1	317	366	13.1	30	MSaapppa	178	0	0	0		0	0	0	0	0
75	1	289	385	-1	272	404	9.9	25	ABplppapppa	219	91	0	0		0	0	0	0	0
76	1	8	344	-1	390	118	10.9	25	ABprppapaaa	250	1169	0	0		0	0	0	0	0
77	1	234	476	-1	457	192	5.9	26	ABarapapapp	287	0	0	0		0	0	0	0	0
78	1	141	279	-1	644	275	12.9	27	ABalaaapplr	198	6	0	0		0	0	0	0	0
79	1	78	515	-1	560	149	11.7	26	ABpraaaapad	261	81	0	0		0	0	0	0	0
80	1	239	359	-1	362	424	8.7	23	ABplpaaaapa	202	-297	0	0		0	0	0	0	0
81	1	73	100	-1	441	172	7.8	26	ABprpapppaa	251	0	0	0		0	0	0	0	0
82	1	431	42	-1	535	141	13.9	23	ABpraaapapp	205	155	0	0		0	0	0	0	0
83	1	389	306	-1	501	355	8.5	25	ABalpaaapaa	96	0	0	0		0	0	0	0	0
84	1	267	305	-1	556	285	5.5	25	ABaraaaaapa	191	58	0	0		0	0	0	0	0
85	1	232	252	-1	523	306	9.6	24	ABaraapaapa	238	273	0	0		0	0	0	0	0
86	1	311	192	-1	471	146	10.4	26	ABprpapaapp	233	86	0	0		0	0	0	0	0
87	1	40	172	-1	142	292	19.3	34	Caapa	290	-360	0	0		0	0	0	0	0
88	1	238	25	-1	461	406	4.6	27	ABalppapapa	226	30	0	0		0	0	0	0	0
89	1	213	414	-1	93	197	10.8	31	Cpppaa	313	650	0	0		0	0	0	0	0
90	1	139	339	-1	281	335	4.5	28	ABplpappppa	274	546	0	0		0	0	0	0	0
91	1	515	438	-1	547	259	6.0	23	ABarapaaaaa	179	405	0	0		0	0	0	0	0
92	1	482	310	-1	437	168	22.4	29	ABarpppaaa	275	199	0	0		0	0	0	0	0
93	1	492	354	-1	378	172	5.6	23	ABprpapappp	219	1031	0	0		0	0	0	0	0
94	1	153	54	-1	623	223	18.5	29	ABpraapaapa	404	0	0	0		0	0	0	0	0
95	1	10	224	-1	397	250	5.6	26	MSpapaaap	183	0	0	0		0	0	0	0	0
96	1	226	153	-1	410	245	16.5	28	MSpaaappp	282	-651	0	0		0	0	0	0	0
97	1	406	43	-1	503	327	10.0	29	ABalpaapapa	-126	0	0	0		0	0	0	0	0
98	1	69	120	-1	536	339	10.8	26	ABalpaapaap	222	101	0	0		0	0	0	0	0
99	1	351	427	-1	633	239	5.9	25	ABalaapaapp	234	748	0	0		0	0	0	0	0
100	1	233	499	-1	340	355	20.5	27	ABplapaaapp	266	221	0	0		0	0	0	0	0
101	1	453	461	-1	559	416	8.6	25	ABalppaaapa	215	979	0	0		0	0	0	0	0
102	1	391	44	-1	219	173	23.0	32	Cpaapa	320	-116	0	0		0	0	0	0	0
103	1	464	27	-1	438	148	4.5	26	ABprpappapa	-164	0	0	0		0	0	0	0	0
104	1	208	238	-1	487	223	8.4	25	ABarapappaa	171	0	0	0		0	0	0	0	0
105	1	501	362	-1	381	187	19.5	30	Dpap	296	153	0	0		0	0	0	0	0
106	1	269	269	-1	370	334	5.4	30	ABalpappapp	303	625	0	0		0	0	0	0	0
107	1	252	426	-1	545	315	11.2	24	ABaraapaaap	-52	0	0	0		0	0	0	0	0
108	1	131	74	-1	331	161	13.8	26	MSpppaap	252	292	0	0		0	0	0	0	0
109	1	53	96	-1	432	123	16.3	26	ABprapaapa	210	413	0	0		0	0	0	0	0
110	1	290	81	-1	596	373	9.5	33	ABalaaaala	259	-50	0	0		0	0	0	0	0
111	1	301	149	-1	122	323	8.3	28	ABplappppp	77	0	0	0		0	0	0	0	0
112	1	410	-1	-1	517	228	12.8	23	MSppapaa	183	223	0	0		0	0	0	0	0
113	1	445	429	-1	247	382	21.6	30	ABplapapaa	305	1190	0	0		0	0	0	0	0
114	1	148	245	-1	557	286	11.6	29	ABaraappaaa	25	0	0	0		0	0	0	0	0
115	1	281	19	-1	465	403	19.0	26	ABalpppappp	236	496	0	0		0	0	0	0	0
116	1	310	519	-1	518	418	22.3	30	ABplaapaapp	282	-65	0	0		0	0	0	0	0
117	1	261	319	-1	282	388	6.7	25	ABplppaappp	215	-369	0	0		0	0	0	0	0
118	1	440	41	-1	475	286	4.2	24	ABalpaaappa	227	481	0	0		0	0	0	0	0
119	1	399	182	-1	104	310	15.4	30	ABplappapp	-117	0	0	0		0	0	0	0	0
120	1	2	177	-1	575	343	12.1	30	MSaaaaaar	445	0	0	0		0	0	0	0	0
121	1	247	62	-1	235	95	9.7	24	ABprpppaapa	213	467	0	0		0	0	0	0	0
122	1	490	189	-1	615	294	18.3	37	ABalapppaap	306	700	0	0		0	0	0	0	0
123	1	371	304	-1	307	131	9.5	26	ABprpppppaa	57	0	0	0		0	0	0	0	0
124	1	5	195	-1	488	260	14.2	28	ABaraappapp	330	0	0	0		0	0	0	0	0
125	1	242	355	-1	469	348	8.4	24	ABalpapapaa	201	1043	0	0		0	0	0	0	0
126	1	231	222	-1	252	319	8.6	25	ABplpppppaa	239	-30	0	0		0	0	0	0	0
127	1	258	358	-1	414	425	6.7	26	ABalppapapp	204	1612	0	0		0	0	0	0	0
128	1	259	351	-1	494	169	5.0	25	ABprpappaaa	239	-206	0	0		0	0	0	0	0
129	1	426	368	-1	556	220	5.4	23	ABarappaaaa	178	43	0	0		0	0	0	0	0
130	1	461	505	-1	530	370	24.5	26	ABplaaaaaap	244	-283	0	0		0	0	0	0	0
131	1	363	523	-1	447	384	16.0	26	ABalpppppap	219	190	0	0		0	0	0	0	0
132	1	396	380	-1	535	376	14.7	26	MSapaaapa	231	402	0	0		0	0	0	0	0
133	1	135	166	-1	585	217	7.8	27	ABarappppap	221	-707	0	0		0	0	0	0	0
134	1	99	64	-1	235	308	4.8	25	ABplpppppap	-173	0	0	0		0	0	0	0	0
135	1	13	158	-1	406	362	16.7	27	MSapppaa	239	415	0	0		0	0	0	0	0
136	1	200	26	-1	448	218	5.9	29	ABarapapppp	275	1172	0	0		0	0	0	0	0
137	1	423	86	-1	157	336	19.6	30	ABarppappp	293	1212	0	0		0	0	0	0	0
138	1	424	7	-1	462	235	11.9	27	ABaraapppaa	276	-115	0	0		0	0	0	0	0
139	1	481	403	-1	358	251	24.5	34	ABarppaapap	-5	0	0	0		0	0	0	0	0
140	1	124	347	-1	415	114	12.4	27	ABarappappp	198	454	0	0		0	0	0	0	0
141	1	224	154	-1	183	351	5.6	25	ABplpppapaa	234	0	0	0		0	0	0	0	0
142	1	218	405	-1	383	408	14.6	27	ABplppaaaap	128	0	0	0		0	0	0	0	0
143	1	340	194	-1	420	221	6.7	26	MSpapaaaa	-130	0	0	0		0	0	0	0	0
144	1	503	22	-1	93	226	8.5	30	Cpppap	300	249	0	0		0	0	0	0	0
145	1	257	232	-1	396	400	10.0	25	ABplpapaaap	217	142	0	0		0	0	0	0	0
146	1	353	143	-1	139	348	10.7	28	ABplapppaa	-122	0	0	0		0	0	0	0	0
147	1	313	65	-1	160	317	10.4	31	ABplapppap	-38	0	0	0		0	0	0	0	0
148	1	512	198	-1	537	185	18.4	26	ABpraaappap	258	-139	0	0		0	0	0	0	0
149	1	388	87	-1	212	76	9.1	25	ABprpppaapp	188	-636	0	0		0	0	0	0	0
150	1	14	332	-1	585	297	5.6	26	ABaraaappaa	223	597	0	0		0	0	0	0	0
151	1	402	481	-1	410	334	22.5	27	ABarppaaaa	251	-852	0	0		0	0	0	0	0
152	1	320	398	-1	640	214	11.3	27	ABalaapappa	-117	0	0	0		0	0	0	0	0
153	1	15	77	-1	621	347	12.0	26	ABalaaaparl	208	535	0	0		0	0	0	0	0
154	1	370	23	-1	446	368	5.0	24	ABalpappapa	104	0	0	0		0	0	0	0	0
155	1	3	471	-1	419	233	20.0	28	MSpppppa	282	335	0	0		0	0	0	0	0
156	1	286	30	-1	294	413	8.7	24	ABplppappap	190	-14	0	0		0	0	0	0	0
157	1	150	108	-1	457	326	15.9	26	MSaaapaap	211	328	0	0		0	0	0	0	0
158	1	271	284	-1	433	299	7.0	24	ABalpapppap	113	0	0	0		0	0	0	0	0
159	1	102	338	-1	182	84	10.1	28	ABprappppa	231	78	0	0		0	0	0	0	0
160	1	144	288	-1	354	239	7.0	27	MSpapapa	114	0	0	0		0	0	0	0	0
161	1	414	323	-1	595	207	21.3	31	ABpraapaapp	290	161	0	0		0	0	0	0	0
162	1	199	363	-1	348	405	16.8	28	ABplapaapa	122	0	0	0		0	0	0	0	0
163	1	416	105	-1	431	395	8.7	26	ABplpapaaaa	-147	0	0	0		0	0	0	0	0
164	1	386	478	-1	285	408	18.6	30	ABplapaapp	268	1095	0	0		0	0	0	0	0
165	1	368	430	-1	320	366	5.3	26	ABplpapppaa	228	392	0	0		0	0	0	0	0
166	1	494	497	-1	478	287	16.8	29	MSpaaaapp	235	1036	0	0		0	0	0	0	0
167	1	64	101	-1	181	204	7.6	34	Eplpa	341	54	0	0		0	0	0	0	0
168	1	297	469	-1	433	397	10.9	25	ABplpapaapa	242	-572	0	0		0	0	0	0	0
169	1	387	400	-1	260	71	10.8	26	ABprppapppp	217	-964	0	0		0	0	0	0	0
170	1	140	254	-1	322	315	4.9	26	MSaappap	236	522	0	0		0	0	0	0	0
171	1	228	432	-1	172	324	4.5	26	ABplpppapap	267	-260	0	0		0	0	0	0	0
172	1	324	161	-1	98	264	7.5	28	Cppppa	242	56	0	0		0	0	0	0	0
173	1	56	256	-1	498	413	8.6	26	ABalppappap	243	1178	0	0		0	0	0	0	0
174	1	449	382	-1	268	134	15.3	32	Cppapa	324	922	0	0		0	0	0	0	0
175	1	1	223	-1	571	395	11.8	29	ABalaaapallp	292	128	0	0		0	0	0	0	0
176	1	425	34	-1	591	247	10.7	24	ABalaapppaa	220	783	0	0		0	0	0	0	0
177	1	157	337	-1	443	429	13.7	24	ABplpaapppa	213	797	0	0		0	0	0	0	0
178	1	436	48	-1	576	249	21.2	28	ABarpapaaap	257	652	0	0		0	0	0	0	0
179	1	183	244	-1	605	417	15.4	25	ABalapaappa	104	0	0	0		0	0	0	0	0
180	1	282	160	-1	368	402	11.4	24	ABplppaapaa	203	432	0	0		0	0	0	0	0
181	1	462	63	-1	218	394	18.5	30	ABplapappa	303	237	0	0		0	0	0	0	0
182	1	475	94	-1	399	285	16.4	28	MSaaaappp	261	141	0	0		0	0	0	0	0
183	1	146	204	-1	508	388	18.5	26	ABplaapappa	-148	0	0	0		0	0	0	0	0
184	1	369	68	-1	113	294	6.4	27	Cppppp	267	131	0	0		0	0	0	0	0
185	1	21	127	-1	411	291	8.8	24	ABaraapappp	147	0	0	0		0	0	0	0	0
186	1	360	504	-1	212	88	19.2	30	ABarpppppp	303	-153	0	0		0	0	0	0	0
187	1	154	308	-1	501	203	15.3	23	ABprpaapaaa	237	355	0	0		0	0	0	0	0
188	1	321	31	-1	471	454	13.9	25	ABplpaaapap	-89	0	0	0		0	0	0	0	0
189	1	39	134	-1	302	174	6.7	32	MSpapppp	6	0	0	0		0	0	0	0	0
190	1	256	463	-1	535	185	7.6	26	ABarapppppp	114	0	0	0		0	0	0	0	0
191	1	94	141	-1	441	256	13.5	27	MSpaapapa	-124	0	0	0		0	0	0	0	0
192	1	174	396	-1	505	157	12.7	24	ABprpaaappp	208	-137	0	0		0	0	0	0	0
193	1	206	301	-1	466	171	5.5	24	ABprpappaap	280	0	0	0		0	0	0	0	0
194	1	451	388	-1	569	440	14.2	28	ABalpppaapv	333	0	0	0		0	0	0	0	0
195	1	421	113	-1	387	449	17.1	30	ABplaappapa	181	0	0	0		0	0	0	0	0
196	1	16	181	389	538	185	14.4	29	ABpraaapapa	148	0	0	0		0	0	0	0	0
197	1	76	394	-1	328	420	13.0	28	ABplppapaaa	-199	0	0	0		0	0	0	0	0
198	1	33	444	-1	430	311	16.0	28	MSaaapapa	228	-615	0	0		0	0	0	0	0
199	1	381	281	-1	537	394	18.1	24	ABalapappa	221	330	0	0		0	0	0	0	0
200	1	125	20	-1	583	220	17.5	27	ABpraapappa	265	-693	0	0		0	0	0	0	0
201	1	219	249	-1	398	156	4.2	27	ABprpappapp	233	-220	0	0		0	0	0	0	0
202	1	376	348	-1	238	339	4.9	24	ABplpappppp	242	113	0	0		0	0	0	0	0
203	1	403	57	-1	112	221	15.9	32	Cpappd	321	69	0	0		0	0	0	0	0
204	1	296	36	-1	483	377	5.7	25	ABalpapaapa	187	-719	0	0		0	0	0	0	0
205	1	7	511	-1	496	460	15.7	26	ABplpaapapp	210	377	0	0		0	0	0	0	0
206	1	498	95	-1	427	200	21.6	26	ABprapaaaaa	202	96	0	0		0	0	0	0	0
207	1	312	369	-1	344	113	8.9	24	ABprppapppaa	197	83	0	0		0	0	0	0	0
208	1	390	372	-1	493	429	17.6	29	ABalpppappa	168	0	0	0		0	0	0	0	0
209	1	163	240	-1	426	190	16.3	30	Dpaa	299	955	0	0		0	0	0	0	0
210	1	303	443	-1	529	206	4.0	24	ABarappaapa	239	-333	0	0		0	0	0	0	0
211	1	129	367	-1	454	287	8.8	24	ABalpaaappp	252	0	0	0		0	0	0	0	0
212	1	441	514	-1	514	247	5.1	22	ABarapaaapa	196	451	0	0		0	0	0	0	0
213	1	61	276	-1	584	344	23.9	25	ABplaaaaapap	214	258	0	0		0	0	0	0	0
214	1	136	264	-1	369	392	8.9	24	ABplpapapaa	215	507	0	0		0	0	0	0	0
215	1	377	169	-1	556	210	12.4	29	ABpraaapaa	55	0	0	0		0	0	0	0	0
216	1	470	465	-1	448	274	16.9	26	MSpaaappa	-46	0	0	0		0	0	0	0	0
217	1	132	459	-1	463	447	11.4	25	ABplpaaappa	190	456	0	0		0	0	0	0	0
218	1	385	491	-1	235	98	14.0	29	ABprapppaa	-87	0	0	0		0	0	0	0	0
219	1	280	29	-1	604	388	7.0	25	ABalaaaalpa	-58	0	0	0		0	0	0	0	0
220	1	496	111	-1	643	316	11.2	26	ABalaaappll	160	-328	0	0		0	0	0	0	0
221	1	171	317	-1	277	386	12.7	26	ABplppapapa	203	0	0	0		0	0	0	0	0
222	1	212	278	-1	501	453	11.4	23	ABplpaaapaa	229	-430	0	0		0	0	0	0	0
223	1	6	374	-1	534	445	13.3	26	ABalpppapav	225	-100	0	0		0	0	0	0	0
224	1	166	40	-1	454	300	11.6	27	ABaraapapaa	126	0	0	0		0	0	0	0	0
225	1	240	466	-1	591	181	8.0	24	ABalaapappp	243	382	0	0		0	0	0	0	0
226	1	223	191	-1	553	403	23.4	27	ABplaapaaap	506	0	0	0		0	0	0	0	0
227	1	115	72	-1	392	326	8.4	26	MSaapaaaa	201	94	0	0		0	0	0	0	0
228	1	275	118	-1	373	92	10.5	27	ABprppapaap	223	71	0	0		0	0	0	0	0
229	1	117	4	-1	365	100	7.3	26	ABprppappap	47	0	0	0		0	0	0	0	0
230	1	478	263	-1	468	339	24.2	30	ABplaaaappa	-55	0	0	0		0	0	0	0	0
231	1	184	70	-1	542	442	20.1	25	ABplaapaapa	46	0	0	0		0	0	0	0	0
232	1	373	229	-1	417	298	12.4	28	ABaraapapap	98	0	0	0		0	0	0	0	0
233	1	31	90	-1	350	82	16.4	28	ABprappaaa	-198	0	0	0		0	0	0	0	0
234	1	225	479	-1	580	331	4.7	24	ABalpaappaa	204	-519	0	0		0	0	0	0	0
235	1	341	138	-1	192	139	22.3	32	Cpaapp	314	-1596	0	0		0	0	0	0	0
236	1	216	286	-1	528	317	23.7	30	ABarpaaapap	244	226	0	0		0	0	0	0	0
237	1	49	104	-1	376	292	19.5	29	MSappppa	274	802	0	0		0	0	0	0	0
238	1	507	255	-1	232	151	5.2	28	ABprppppppa	254	41	0	0		0	0	0	0	0
239	1	315	392	-1	311	343	23.5	33	ABarppapaaa	258	456	0	0		0	0	0	0	0
240	1	473	352	-1	351	326	4.7	24	MSaappaa	218	812	0	0		0	0	0	0	0
241	1	120	265	-1	315	201	4.4	27	MSpappaa	269	478	0	0		0	0	0	0	0
242	1	334	139	-1	419	451	16.9	28	ABplaappaa	381	0	0	0		0	0	0	0	0
243	1	338	303	-1	524	376	6.5	26	ABalpapaaaa	219	352	0	0		0	0	0	0	0
244	1	215	52	-1	368	289	16.6	29	Nuc181_17_365_295	267	1114	0	0		0	0	0	0	0
245	1	366	451	-1	453	423	9.4	28	ABalppapppa	272	762	0	0		0	0	0	0	0
246	1	237	84	-1	470	334	11.4	29	ABalpaapapp	-33	0	0	0		0	0	0	0	0
247	1	520	266	-1	480	408	21.9	22	ABplaapappp	168	26	0	0		0	0	0	0	0
248	1	82	378	-1	622	390	17.0	24	ABalapaaapa	239	-154	0	0		0	0	0	0	0
249	1	458	441	-1	421	143	12.1	24	ABprppaapap	216	135	0	0		0	0	0	0	0
250	1	104	242	-1	473	228	4.4	26	ABarapapppa	238	-249	0	0		0	0	0	0	0
251	1	164	45	-1	568	341	7.0	23	ABaraaaaaaa	235	477	0	0		0	0	0	0	0
252	1	202	135	-1	614	386	13.8	26	ABalapaaaap	262	64	0	0		0	0	0	0	0
253	1	84	175	-1	544	225	16.4	27	ABpraaappaa	185	378	0	0		0	0	0	0	0
254	1	209	211	-1	451	116	9.9	24	ABprpaaaapa	19	0	0	0		0	0	0	0	0
255	1	499	171	-1	586	229	14.5	28	ABpraapapaa	104	0	0	0		0	0	0	0	0
256	1	346	88	-1	416	265	6.8	24	ABaraappppp	213	-850	0	0		0	0	0	0	0
257	1	412	357	-1	184	114	6.8	29	ABprappppp	289	1123	0	0		0	0	0	0	0
258	1	77	500	-1	324	101	13.9	24	ABprppapapp	226	1492	0	0		0	0	0	0	0
259	1	419	196	-1	595	184	14.2	26	ABpraaaappa	266	-562	0	0		0	0	0	0	0
260	1	4	164	-1	318	70	15.0	28	ABprappaap	305	0	0	0		0	0	0	0	0
261	1	137	156	-1	636	291	8.5	26	ABalaaapprl	229	672	0	0		0	0	0	0	0
262	1	68	376	-1	545	319	14.5	30	MSaaaaapa	-69	0	0	0		0	0	0	0	0
263	1	134	353	-1	549	445	16.9	24	ABalpppaapd	237	304	0	0		0	0	0	0	0
264	1	274	419	-1	491	271	19.2	24	MSpaaaaap	204	60	0	0		0	0	0	0	0
265	1	393	345	-1	422	388	4.9	25	ABplpappaa	403	0	0	0		0	0	0	0	0
266	1	119	384	-1	320	81	10.6	28	ABprppapppap	81	0	0	0		0	0	0	0	0
267	1	92	200	-1	381	336	16.2	28	Daaa	129	0	0	0		0	0	0	0	0
268	1	243	314	-1	463	384	5.8	22	ABalpapaapp	170	-278	0	0		0	0	0	0	0
269	1	95	309	-1	437	219	9.9	24	ABaraappppa	202	120	0	0		0	0	0	0	0
270	1	210	257	-1	157	340	14.2	26	ABplapapppp	190	1019	0	0		0	0	0	0	0
271	1	442	462	-1	342	223	16.6	26	Nuc152_16_399_208	-24	0	0	0		0	0	0	0	0
272	1	380	38	-1	577	260	17.7	28	ABalappppa	-86	0	0	0		0	0	0	0	0
273	1	167	437	-1	337	389	6.8	23	ABplpapappa	218	-495	0	0		0	0	0	0	0
274	1	433	163	-1	265	345	11.5	29	MSaapppp	294	506	0	0		0	0	0	0	0
275	1	384	239	-1	495	125	18.3	31	ABpraappap	486	0	0	0		0	0	0	0	0
276	1	30	47	-1	530	133	17.1	31	ABpraappaap	1323	0	0	0		0	0	0	0	0
277	1	168	371	-1	572	169	15.0	26	ABpraaaappp	103	0	0	0		0	0	0	0	0
278	1	447	180	-1	626	272	15.0	26	Nuc121_20_611_255a	221	471	0	0		0	0	0	0	0
279	1	210	285	-1	183	359	16.6	27	ABplapapppa	-236	0	0	0		0	0	0	0	0
280	1	54	126	-1	592	381	14.9	23	ABalapaaaaa	179	-772	0	0		0	0	0	0	0
281	1	241	449	-1	391	182	25.7	35	ABarpppapaa	358	1080	0	0		0	0	0	0	0
282	1	405	15	-1	144	285	5.5	27	ABplppppppp	277	60	0	0		0	0	0	0	0
283	1	295	460	-1	289	80	8.9	26	ABprpppaaap	221	-336	0	0		0	0	0	0	0
284	1	222	228	-1	342	406	11.4	25	ABplppaapap	201	-151	0	0		0	0	0	0	0
285	1	511	311	-1	614	228	12.1	23	ABalaapppap	221	95	0	0		0	0	0	0	0
286	1	255	300	-1	327	423	9.1	25	ABplpaaaapp	214	626	0	0		0	0	0	0	0
287	1	342	277	-1	216	333	8.3	31	Capppp	294	175	0	0		0	0	0	0	0
288	1	420	450	-1	326	355	9.3	28	MSapaapp	283	69	0	0		0	0	0	0	0
289	1	459	173	-1	305	282	8.8	29	Ealpa	286	809	0	0		0	0	0	0	0
290	1	45	408	-1	496	391	12.3	24	ABplpaapaaa	-225	0	0	0		0	0	0	0	0
291	1	332	440	-1	526	280	18.9	25	MSpaaaaaa	247	-394	0	0		0	0	0	0	0
292	1	160	1	-1	587	388	22.5	29	ABplaapaaaa	-80	0	0	0		0	0	0	0	0
293	1	80	490	-1	329	185	20.4	33	Dpppa	325	683	0	0		0	0	0	0	0
294	1	327	455	-1	342	284	6.9	30	MSaapapa	289	-46	0	0		0	0	0	0	0
295	1	18	296	-1	175	376	10.4	26	ABplappppa	21	0	0	0		0	0	0	0	0
296	1	413	13	-1	573	298	9.9	25	ABaraapaaaa	209	-1511	0	0		0	0	0	0	0
297	1	374	51	-1	479	182	15.5	31	MSppppaa	98	0	0	0		0	0	0	0	0
298	1	266	203	-1	467	160	23.6	31	ABarpapppp	314	1954	0	0		0	0	0	0	0
299	1	180	341	-1	577	237	4.4	24	ABaraaapppp	216	598	0	0		0	0	0	0	0
300	1	323	428	-1	295	149	11.6	31	Cppaap	295	909	0	0		0	0	0	0	0
301	1	316	475	-1	610	255	6.4	24	ABarapppaaa	187	0	0	0		0	0	0	0	0
302	1	91	210	-1	432	399	17.1	27	ABplpaappaa	267	1018	0	0		0	0	0	0	0
303	1	189	361	-1	499	259	11.5	27	ABaraaapapp	246	401	0	0		0	0	0	0	0
304	1	253	75	-1	352	319	23.2	30	ABarppaaap	306	358	0	0		0	0	0	0	0
305	1	270	184	-1	449	132	7.1	24	ABprpapapaa	-103	0	0	0		0	0	0	0	0
306	1	203	136	-1	372	132	8.4	25	ABprppappaa	259	0	0	0		0	0	0	0	0
307	1	196	187	-1	444	180	11.8	27	MSpppappp	224	873	0	0		0	0	0	0	0
308	1	415	116	-1	443	318	20.8	23	MSaaaappa	155	0	0	0		0	0	0	0	0
309	1	83	373	-1	518	258	7.7	24	ABarapaapaa	199	467	0	0		0	0	0	0	0
310	1	41	193	-1	391	251	13.0	27	MSpaapapp	-21	0	0	0		0	0	0	0	0
311	1	446	383	-1	106	265	16.4	29	Caappd	253	-755	0	0		0	0	0	0	0
312	1	9	18	-1	541	241	5.3	24	ABarapaaaap	215	-29	0	0		0	0	0	0	0
313	1	42	89	-1	443	286	23.2	33	ABarpaapppa	-125	0	0	0		0	0	0	0	0
314	1	217	117	-1	635	309	20.0	27	ABpraapaaaa	238	167	0	0		0	0	0	0	0
315	1	11	32	-1	385	215	10.5	27	MSpapaapp	292	0	0	0		0	0	0	0	0
316	1	205	401	-1	388	211	6.9	24	MSpapappa	224	-489	0	0		0	0	0	0	0
317	1	46	522	-1	379	345	22.9	24	ABplapaaaaa	245	-744	0	0		0	0	0	0	0
318	1	127	399	-1	523	436	8.1	24	ABalppaaapp	226	1009	0	0		0	0	0	0	0
319	1	201	424	-1	355	378	7.2	26	ABplpapapap	192	-165	0	0		0	0	0	0	0
320	1	100	271	-1	543	286	7.5	25	ABaraaapaap	217	374	0	0		0	0	0	0	0
321	1	500	436	-1	257	215	15.8	34	Earppa	342	-15	0	0		0	0	0	0	0
322	1	288	170	-1	364	322	8.4	25	MSaapaaap	63	0	0	0		0	0	0	0	0
323	1	329	261	-1	563	397	5.6	24	ABalaaaalpp	239	-456	0	0		0	0	0	0	0
324	1	382	91	-1	612	290	9.0	24	ABalaaaarra	192	-51	0	0		0	0	0	0	0
325	1	246	406	-1	488	440	8.6	25	ABalppaappa	341	0	0	0		0	0	0	0	0
326	1	375	298	-1	304	300	23.3	32	ABarppaapp	320	753	0	0		0	0	0	0	0
327	1	322	431	-1	313	359	17.4	28	Dapaa	278	323	0	0		0	0	0	0	0
328	1	96	129	-1	543	166	5.8	27	ABarapppapp	211	491	0	0		0	0	0	0	0
329	1	454	253	-1	397	97	8.2	25	ABarappappa	98	0	0	0		0	0	0	0	0
330	1	93	230	-1	240	115	20.6	29	ABprappapa	293	1109	0	0		0	0	0	0	0
331	1	108	186	-1	370	279	6.5	24	MSaapappa	235	65	0	0		0	0	0	0	0
332	1	193	498	-1	614	308	13.4	29	ABalapppaaa	281	27	0	0		0	0	0	0	0
333	1	204	98	-1	487	208	12.6	22	MSppapap	162	0	0	0		0	0	0	0	0
334	1	89	356	-1	331	314	18.5	31	Daap	311	-978	0	0		0	0	0	0	0
335	1	121	56	-1	562	328	8.8	25	ABalpaapaaa	203	-983	0	0		0	0	0	0	0
336	1	62	201	-1	554	288	24.3	30	ABarpaapaap	200	0	0	0		0	0	0	0	0
337	1	372	379	-1	515	460	13.9	25	ABalpppapad	222	647	0	0		0	0	0	0	0
338	1	43	473	-1	318	416	19.5	31	ABplaapppp	280	1076	0	0		0	0	0	0	0
339	1	147	60	-1	403	238	9.3	28	MSpapaapa	239	433	0	0		0	0	0	0	0
340	1	278	452	-1	145	216	8.3	35	Eplpp	353	77	0	0		0	0	0	0	0
341	1	400	133	-1	585	298	25.5	27	ABalapppapp	271	60	0	0		0	0	0	0	0
342	1	438	521	-1	617	339	20.2	24	ABarpaaaaarp	268	0	0	0		0	0	0	0	0
343	1	510	496	-1	389	297	13.5	26	MSaaapapp	207	307	0	0		0	0	0	0	0
344	1	169	168	-1	623	213	16.2	25	ABpraaaaapv	43	0	0	0		0	0	0	0	0
345	1	379	225	-1	280	127	7.7	25	ABprpappppp	206	-197	0	0		0	0	0	0	0
346	1	182	114	-1	522	392	4.4	28	ABalpaapppp	271	302	0	0		0	0	0	0	0
347	1	177	447	-1	411	329	11.2	25	ABaraapappa	252	1038	0	0		0	0	0	0	0
348	1	235	415	-1	554	311	4.9	24	ABaraaapaaa	218	309	0	0		0	0	0	0	0
349	1	513	377	-1	383	136	6.7	23	ABprppaappa	229	93	0	0		0	0	0	0	0
350	1	214	103	-1	150	180	20.7	34	Cpapap	9	0	0	0		0	0	0	0	0
351	1	383	71	-1	495	172	11.5	25	ABprppaaaaa	221	-68	0	0		0	0	0	0	0
352	1	175	17	-1	613	318	10.3	24	ABalaaaarrp	235	285	0	0		0	0	0	0	0
353	1	86	327	-1	161	111	16.1	28	ABprappapp	282	663	0	0		0	0	0	0	0
354	1	309	390	-1	314	409	6.9	22	ABplppaappa	-46	0	0	0		0	0	0	0	0
355	1	294	315	-1	650	235	9.2	28	ABalaappapa	-130	0	0	0		0	0	0	0	0
356	1	236	92	-1	186	298	8.5	29	Capapp	249	0	0	0		0	0	0	0	0
357	1	48	147	-1	266	395	16.3	31	ABplappaaa	297	782	0	0		0	0	0	0	0
358	1	272	131	-1	284	148	7.0	23	ABprpppppap	60	0	0	0		0	0	0	0	0
359	1	417	137	-1	159	352	7.6	24	ABplpppaapp	320	0	0	0		0	0	0	0	0
360	1	81	66	-1	523	400	12.9	22	ABalppppaav	199	-35	0	0		0	0	0	0	0
361	1	250	280	-1	325	94	21.8	36	ABarppppa	320	-291	0	0		0	0	0	0	0
362	1	350	487	-1	189	227	10.7	35	Eplap	350	622	0	0		0	0	0	0	0
363	1	450	109	-1	319	275	19.6	31	MSappppp	282	-390	0	0		0	0	0	0	0
364	1	448	217	-1	484	131	7.8	26	ABarappapap	253	0	0	0		0	0	0	0	0
365	1	285	464	-1	258	63	17.3	29	ABprapapap	-3	0	0	0		0	0	0	0	0
366	1	273	-1	-1	596	270	24.5	27	ABarpapaaaa	238	638	0	0		0	0	0	0	0
367	1	326	480	-1	572	228	24.4	30	ABarpapaapp	279	-32	0	0		0	0	0	0	0
368	1	173	493	-1	151	311	4.2	24	ABplppppppa	231	-78	0	0		0	0	0	0	0
369	1	122	205	-1	373	138	16.7	28	Dppaa	281	354	0	0		0	0	0	0	0
370	1	55	289	-1	261	318	19.5	30	Dapap	269	-322	0	0		0	0	0	0	0
371	1	468	418	-1	504	315	19.8	26	MSaaaapaa	227	1064	0	0		0	0	0	0	0
372	1	422	58	-1	411	314	4.6	28	ABalpappppp	234	1695	0	0		0	0	0	0	0
373	1	113	167	-1	490	332	14.2	29	ABaraapaapp	279	642	0	0		0	0	0	0	0
374	1	307	53	-1	591	271	6.8	25	ABaraaapppa	202	-1049	0	0		0	0	0	0	0
375	1	335	236	-1	430	412	20.5	31	ABalppppppp	309	-273	0	0		0	0	0	0	0
376	1	483	148	-1	233	361	6.9	24	ABplppppaap	210	512	0	0		0	0	0	0	0
377	1	251	507	-1	357	133	5.9	24	ABprppaappp	198	126	0	0		0	0	0	0	0
378	1	435	178	-1	131	190	17.6	34	Cpapaa	234	0	0	0		0	0	0	0	0
379	1	394	328	-1	83	252	13.4	29	Caappv	265	-350	0	0		0	0	0	0	0
380	1	411	503	-1	489	267	22.5	33	ABarpaapap	339	684	0	0		0	0	0	0	0
381	1	330	46	-1	518	154	6.6	24	ABarappapaa	197	434	0	0		0	0	0	0	0
382	1	37	206	-1	538	419	15.3	25	ABalapaaappp	200	1504	0	0		0	0	0	0	0
383	1	59	258	-1	444	273	4.3	26	ABalpappppa	62	0	0	0		0	0	0	0	0
384	1	355	2	-1	547	170	22.5	34	ABarpappap	332	-169	0	0		0	0	0	0	0
385	1	230	3	-1	290	220	11.8	33	Earap	334	168	0	0		0	0	0	0	0
386	1	362	318	-1	405	132	19.8	27	ABprapaaapp	271	418	0	0		0	0	0	0	0
387	1	260	124	-1	420	373	19.5	28	ABalppppppa	240	-1090	0	0		0	0	0	0	0
388	1	58	439	-1	435	162	20.4	29	ABprapaaapa	299	-101	0	0		0	0	0	0	0
389	1	337	241	-1	470	149	13.1	26	ABprppaaaap	256	441	0	0		0	0	0	0	0
390	1	495	485	-1	469	299	19.6	26	MSaaaapap	222	527	0	0		0	0	0	0	0
391	1	126	322	-1	269	110	10.9	29	Cppapp	197	0	0	0		0	0	0	0	0
392	1	38	299	-1	509	179	19.6	29	ABpraaapppp	265	131	0	0		0	0	0	0	0
393	1	107	159	-1	197	195	13.5	31	Eprap	289	887	0	0		0	0	0	0	0
394	1	128	283	-1	175	267	19.4	31	Dappp	308	562	0	0		0	0	0	0	0
395	1	502	275	-1	105	287	11.3	29	Cpappv	284	1087	0	0		0	0	0	0	0
396	1	472	458	-1	608	328	15.1	28	ABarpaaaapa	-196	0	0	0		0	0	0	0	0
397	1	428	417	-1	230	345	13.1	31	Capaap	316	-390	0	0		0	0	0	0	0
398	1	110	350	-1	352	327	12.6	27	MSappaaa	272	0	0	0		0	0	0	0	0
399	1	36	302	-1	516	244	9.8	24	ABarapaapap	207	-513	0	0		0	0	0	0	0
400	1	418	446	-1	446	280	19.5	27	MSpaaapaa	275	1071	0	0		0	0	0	0	0
401	1	63	231	-1	355	206	6.6	25	MSpapappp	213	106	0	0		0	0	0	0	0
402	1	277	209	-1	312	232	8.6	29	Earpap	-57	0	0	0		0	0	0	0	0
403	1	47	346	-1	620	208	8.0	25	ABalaappapp	71	0	0	0		0	0	0	0	0
404	1	525	456	-1	345	218	12.8	27	Earpaa	277	461	0	0		0	0	0	0	0
405	1	430	336	-1	473	420	14.7	25	ABplpaapaap	-145	0	0	0		0	0	0	0	0
406	1	519	416	-1	262	280	6.9	28	Z3	240	596	0	0		0	0	0	0	0
407	1	28	391	-1	522	169	9.9	24	ABprpapaapa	131	0	0	0		0	0	0	0	0
408	1	328	188	-1	241	202	10.5	32	Earppp	325	-446	0	0		0	0	0	0	0
409	1	151	422	-1	229	124	5.5	26	ABprpppapap	188	621	0	0		0	0	0	0	0
410	1	352	492	-1	284	105	6.7	24	ABprppppaap	185	-27	0	0		0	0	0	0	0
411	1	397	150	-1	487	422	11.9	24	ABplpaaaaap	246	340	0	0		0	0	0	0	0
412	1	20	516	-1	497	342	24.5	31	ABplaaaapap	315	1363	0	0		0	0	0	0	0
413	1	98	502	-1	212	302	18.8	34	Cappaa	344	22	0	0		0	0	0	0	0
414	1	506	106	-1	606	365	12.4	25	ABalaaapalr	279	0	0	0		0	0	0	0	0
415	1	265	24	-1	269	268	20.4	32	Dappa	324	209	0	0		0	0	0	0	0
416	1	26	208	-1	517	284	16.0	29	MSpaaaapa	296	1118	0	0		0	0	0	0	0
417	1	170	207	-1	435	334	9.9	24	ABalpapppaa	33	0	0	0		0	0	0	0	0
418	1	72	165	-1	447	211	19.5	28	MSppppap	299	0	0	0		0	0	0	0	0
419	1	29	297	-1	208	376	7.2	25	ABplppppapa	12	0	0	0		0	0	0	0	0
420	1	191	513	-1	651	276	7.2	30	ABalaapaapa	269	60	0	0		0	0	0	0	0
421	1	35	370	-1	476	385	14.9	26	ABalpppppaa	201	0	0	0		0	0	0	0	0
422	1	304	151	-1	461	115	16.8	32	ABpraapppa	151	0	0	0		0	0	0	0	0
423	1	248	335	-1	541	313	18.5	28	MSaaaaapp	241	136	0	0		0	0	0	0	0
424	1	348	246	-1	478	196	20.0	24	ABprpaapaap	216	506	0	0		0	0	0	0	0
425	1	254	202	-1	495	207	4.6	23	ABarapapapa	219	-357	0	0		0	0	0	0	0
426	1	111	251	-1	612	357	8.9	23	ABalaaaarla	-51	0	0	0		0	0	0	0	0
427	1	344	395	-1	207	342	4.6	25	ABplppppapp	145	0	0	0		0	0	0	0	0
428	1	190	183	-1	469	450	16.7	27	ABplpaapapa	228	0	0	0		0	0	0	0	0
429	1	188	162	-1	446	261	7.9	24	ABarapaappp	129	0	0	0		0	0	0	0	0
430	1	143	448	-1	293	357	5.5	25	ABplpapppap	244	15	0	0		0	0	0	0	0
431	1	114	470	-1	234	100	6.5	26	ABprpppapaa	262	588	0	0		0	0	0	0	0
432	1	318	421	-1	375	358	20.4	28	ABplapaaapa	232	407	0	0		0	0	0	0	0
433	1	106	49	-1	589	310	8.5	29	ABaraaaapa	65	0	0	0		0	0	0	0	0
434	1	333	83	-1	506	212	23.4	30	ABarpapapp	179	0	0	0		0	0	0	0	0
435	1	489	474	-1	279	336	8.4	27	MSappaap	263	118	0	0		0	0	0	0	0
436	1	178	145	-1	581	428	17.5	28	ABalapaappp	350	0	0	0		0	0	0	0	0
437	1	90	215	-1	522	237	18.9	26	MSppappa	261	506	0	0		0	0	0	0	0
438	1	356	69	-1	458	312	6.9	25	ABalpappaap	237	472	0	0		0	0	0	0	0
439	1	314	307	-1	519	415	11.3	25	ABplpaaaaaa	199	-288	0	0		0	0	0	0	0
440	1	521	119	-1	570	371	25.2	29	ABplaaaaaaa	255	-643	0	0		0	0	0	0	0
441	1	444	268	-1	590	280	13.5	24	ABalappapa	329	0	0	0		0	0	0	0	0
442	1	245	520	-1	596	181	16.9	26	ABpraaaaapd	214	398	0	0		0	0	0	0	0
443	1	23	295	-1	278	86	22.6	32	ABarpppppa	318	951	0	0		0	0	0	0	0
444	1	50	270	-1	533	335	7.5	24	ABaraaaaaap	185	0	0	0		0	0	0	0	0
445	1	276	343	-1	385	370	13.2	28	MSappapp	91	0	0	0		0	0	0	0	0
446	1	361	494	-1	242	249	9.5	33	Ealpp	336	39	0	0		0	0	0	0	0
447	1	249	185	-1	318	268	13.6	36	Ealaa	361	550	0	0		0	0	0	0	0
448	1	152	79	-1	595	206	11.5	30	ABpraaaaaa	254	-623	0	0		0	0	0	0	0
449	1	306	21	-1	418	328	19.4	29	MSapppap	634	0	0	0		0	0	0	0	0
450	1	471	155	-1	448	136	12.7	26	ABprppaapaa	208	-508	0	0		0	0	0	0	0
451	1	85	80	-1	391	389	19.5	25	ABplpaappap	171	-317	0	0		0	0	0	0	0
452	1	463	484	-1	232	389	10.0	27	ABplppapppp	237	447	0	0		0	0	0	0	0
453	1	105	333	-1	524	277	5.4	24	ABaraaaaapp	-118	0	0	0		0	0	0	0	0
454	1	466	73	-1	202	367	21.7	30	ABplapapapa	-17	0	0	0		0	0	0	0	0
455	1	44	486	-1	362	427	19.2	33	ABplaappapp	324	738	0	0		0	0	0	0	0
456	1	67	325	-1	252	402	12.4	24	ABplppapapp	202	0	0	0		0	0	0	0	0
457	1	112	321	-1	600	399	18.4	25	ABalapapppa	208	1230	0	0		0	0	0	0	0
458	1	291	326	-1	217	128	18.2	26	ABprapapppa	251	-14	0	0		0	0	0	0	0
459	1	487	287	-1	444	336	5.0	24	ABalpapappa	210	-382	0	0		0	0	0	0	0
460	1	518	342	-1	576	365	19.0	27	ABarpaaaappp	269	41	0	0		0	0	0	0	0
461	1	75	37	-1	610	330	8.6	25	ABalaaaarlp	220	57	0	0		0	0	0	0	0
462	1	88	316	-1	569	265	4.2	25	ABaraaappap	208	175	0	0		0	0	0	0	0
463	1	284	128	-1	517	404	24.4	27	ABplaaaaapp	234	615	0	0		0	0	0	0	0
464	1	79	233	-1	339	296	4.9	25	MSaapappp	205	-13	0	0		0	0	0	0	0
465	1	179	331	-1	575	203	4.7	24	ABarapppapa	115	0	0	0		0	0	0	0	0
466	1	305	442	-1	318	126	6.3	24	ABprpappppa	221	-519	0	0		0	0	0	0	0
467	1	299	312	-1	325	142	15.7	34	Cppaaa	342	482	0	0		0	0	0	0	0
468	1	181	85	-1	559	215	19.5	25	ABpraapappp	191	0	0	0		0	0	0	0	0
469	1	527	412	-1	569	215	15.6	25	ABpraapapap	191	399	0	0		0	0	0	0	0
470	1	279	199	-1	557	363	4.2	26	ABalpaappap	16	0	0	0		0	0	0	0	0
471	1	165	410	-1	494	247	5.4	29	ABarapapaap	252	87	0	0		0	0	0	0	0
472	1	485	420	-1	498	418	5.4	24	ABalppapaap	-16	0	0	0		0	0	0	0	0
473	1	97	82	-1	481	353	4.5	23	ABalpapaaap	219	742	0	0		0	0	0	0	0
474	1	308	142	-1	654	330	12.9	26	ABalaaaparr	200	0	0	0		0	0	0	0	0
475	1	354	340	-1	459	157	8.1	23	ABprpapaaap	-45	0	0	0		0	0	0	0	0
476	1	221	174	-1	150	156	7.9	35	Eprpp	357	714	0	0		0	0	0	0	0
477	1	229	330	-1	447	359	14.5	26	MSapapaa	240	830	0	0		0	0	0	0	0
478	1	465	517	-1	523	201	6.5	25	ABarappaaap	211	26	0	0		0	0	0	0	0
479	1	439	292	-1	530	412	5.9	23	ABalppapaaa	227	245	0	0		0	0	0	0	0
480	1	480	453	-1	390	382	6.1	31	Nuc148_5_371_357p	313	797	0	0		0	0	0	0	0
481	1	101	248	-1	404	276	22.0	31	ABarpaapppp	311	89	0	0		0	0	0	0	0
482	1	493	527	-1	366	282	14.5	22	MSaaappp	183	-135	0	0		0	0	0	0	0
483	1	194	501	-1	484	327	5.5	23	ABalpaaapap	182	587	0	0		0	0	0	0	0
484	1	508	61	-1	524	287	13.5	28	ABaraappapa	26	0	0	0		0	0	0	0	0
485	1	109	-1	-1	363	349	11.4	22	MSappapa	145	-53	0	0		0	0	0	0	0
486	1	244	179	-1	460	161	17.8	24	ABprpaappap	191	-80	0	0		0	0	0	0	0
487	1	469	387	-1	435	395	24.4	28	Nuc147_26_416_371	-122	0	0	0		0	0	0	0	0
488	1	479	393	-1	599	231	6.0	24	ABarapppaap	142	0	0	0		0	0	0	0	0
489	1	162	226	-1	427	202	13.3	27	MSpppaaa	228	0	0	0		0	0	0	0	0
490	1	292	-1	-1	547	356	6.5	22	ABalpaaaaaa	-61	0	0	0		0	0	0	0	0
491	1	32	477	-1	504	353	4.4	23	ABalpaaaapp	191	1	0	0		0	0	0	0	0
492	1	365	55	-1	212	329	25.3	33	ABarppappaa	332	-561	0	0		0	0	0	0	0
493	1	268	525	-1	596	357	21.6	25	ABalapapapp	11	0	0	0		0	0	0	0	0
494	1	70	435	-1	552	261	14.9	25	MSppaaap	200	-671	0	0		0	0	0	0	0
495	1	516	404	-1	555	435	7.5	22	Nuc150_13_550_424	177	1243	0	0		0	0	0	0	0
496	1	364	495	-1	364	225	19.8	28	MSpppppp	274	-544	0	0		0	0	0	0	0
497	1	37	506	-1	568	394	14.2	24	ABalapaaappa	204	803	0	0		0	0	0	0	0
498	1	27	125	-1	602	246	8.7	28	ABarappppaa	-154	0	0	0		0	0	0	0	0
499	1	467	260	-1	290	65	18.4	30	ABprapapaa	267	1085	0	0		0	0	0	0	0
500	1	378	122	-1	505	131	14.2	27	ABprpaapppp	234	748	0	0		0	0	0	0	0
501	1	395	293	-1	514	248	21.8	27	MSppappp	243	0	0	0		0	0	0	0	0
502	1	457	216	-1	353	103	11.9	24	ABprppapapa	237	-847	0	0		0	0	0	0	0
503	1	263	220	-1	638	261	10.4	27	ABalaaapprr	259	65	0	0		0	0	0	0	0
504	1	474	524	-1	421	443	13.7	29	ABplpaaappp	-425	0	0	0		0	0	0	0	0
505	1	409	313	-1	216	321	14.8	33	Capapa	298	-261	0	0		0	0	0	0	0
506	1	60	262	-1	261	320	22.6	33	ABarppapap	338	379	0	0		0	0	0	0	0
507	1	116	78	-1	541	399	8.9	24	ABalppappaa	233	565	0	0		0	0	0	0	0
508	1	331	425	-1	442	436	22.4	32	ABplaaapap	323	864	0	0		0	0	0	0	0
509	1	302	140	-1	505	167	23.5	31	ABarpapppap	307	1009	0	0		0	0	0	0	0
510	1	142	482	-1	401	374	23.6	35	ABplapaaaap	312	720	0	0		0	0	0	0	0
511	1	159	512	518	261	91	7.7	25	ABprppppap	217	434	0	0		0	0	0	0	0
512	1	396	214	-1	531	340	16.7	27	MSapaaapp	277	-790	0	0		0	0	0	0	0
513	1	392	50	-1	600	264	15.9	25	ABalappapp	71	0	0	0		0	0	0	0	0
514	1	317	381	-1	302	378	7.0	22	ABplpapappp	-33	0	0	0		0	0	0	0	0
515	1	357	364	-1	526	360	5.5	22	ABalpaaaapa	73	0	0	0		0	0	0	0	0
516	1	491	237	-1	230	232	24.3	34	Nuc182_24_225_226	291	0	0	0		0	0	0	0	0
517	1	488	259	-1	322	146	18.1	34	Dppap	295	0	0	0		0	0	0	0	0
518	1	437	-1	-1	216	325	21.8	29	ABarppappap	73	0	0	0		0	0	0	0	0
519	1	359	176	-1	531	375	22.4	28	ABarpaaaaal	36	0	0	0		0	0	0	0	0
520	1	452	349	-1	228	229	21.8	33	Caaaa	133	0	0	0		0	0	0	0	0
521	1	526	407	-1	321	87	8.7	26	ABprpppaaaa	253	-130	0	0		0	0	0	0	0
522	1	211	433	-1	415	356	12.5	25	MSapapap	386	0	0	0		0	0	0	0	0
523	1	505	250	-1	511	182	4.8	22	ABarappaapp	105	0	0	0		0	0	0	0	0
524	1	156	457	-1	481	384	8.5	22	MSapaaaav	173	313	0	0		0	0	0	0	0
525	1	195	267	-1	472	255	8.6	22	ABarapaappa	97	0	0	0		0	0	0	0	0
526	1	293	39	-1	514	400	14.8	26	ABalppppaad	268	0	0	0		0	0	0	0	0
527	1	343	510	-1	542	235	7.6	22	MSppaaaa	204	0	0	0		0	0	0	0	0
528	1	524	10	-1	622	255	11.8	22	ABalaappppa	182	0	0	0		0	0	0	0	0
529	1	523	445	-1	535	341	21.7	24	ABarpaaapaa	415	0	0	0		0	0	0	0	0
530	1	518	526	-1	603	309	17.6	22	ABarpaaaappa	254	0	0	0		0	0	0	0	0
531	1	528	528	-1	321	221	24.0	32	Cpaaaa	119	0	0	0		0	0	0	0	0
532	1	529	529	-1	280	209	24.0	30	Cpaaap	253	137	0	0		0	0	0	0	0
