# Supplementary material for: The AP-2 Transcription Factor APTF-2 Is Required for Neuroblast and Epidermal Morphogenesis in Caenorhabditis elegans Embryogenesis
Source: PLoS Genet. 2016 May 13;12(5):e1006048. doi: 10.1371/journal.pgen.1006048 (PMC4866721; doi:10.1371/journal.pgen.1006048)
Supplement: S6 Text — (ZIP) [file pgen.1006048.s034.zip › nuclei/t187-nuclei]

1	1	292	107	-1	587	389	22.0	27	ABplaapaaaa	-39	0	0	0		0	0	0	0	0
2	1	384	486	-1	546	162	22.1	26	ABarpappap	169	-296	0	0		0	0	0	0	0
3	1	385	144	-1	286	221	11.6	33	Earap	318	774	0	0		0	0	0	0	0
4	1	229	104	-1	363	99	7.7	25	ABprppappap	214	344	0	0		0	0	0	0	0
5	1	60	141	-1	461	223	9.7	26	ABarapappap	-185	0	0	0		0	0	0	0	0
6	1	62	327	-1	420	87	16.8	30	ABpraapppp	301	21	0	0		0	0	0	0	0
7	1	138	468	-1	464	233	12.2	28	ABaraapppaa	284	-1225	0	0		0	0	0	0	0
8	1	50	258	-1	557	149	8.7	24	ABprpaaaaap	311	0	0	0		0	0	0	0	0
9	1	32	116	-1	631	237	14.4	27	ABalaappppp	47	0	0	0		0	0	0	0	0
10	1	528	410	-1	629	248	12.0	21	ABalaappppa	331	0	0	0		0	0	0	0	0
11	1	4	460	-1	559	210	9.8	28	ABprpaaaaaaa	45	0	0	0		0	0	0	0	0
12	1	71	306	-1	552	152	16.7	24	ABpraappaaa	214	70	0	0		0	0	0	0	0
13	1	296	252	-1	571	294	9.7	26	ABaraapaaaa	92	0	0	0		0	0	0	0	0
14	1	33	264	-1	178	262	23.6	37	Caaap	377	226	0	0		0	0	0	0	0
15	1	282	455	-1	143	282	5.7	27	ABplppppppp	231	465	0	0		0	0	0	0	0
16	1	34	286	-1	612	335	23.2	27	ABarpaaaaara	245	119	0	0		0	0	0	0	0
17	1	352	454	-1	613	316	10.2	23	ABalaaaarrp	216	884	0	0		0	0	0	0	0
18	1	312	399	-1	542	240	5.3	23	ABarapaaaap	-53	0	0	0		0	0	0	0	0
19	1	115	371	-1	466	399	19.0	26	ABalpppappp	256	124	0	0		0	0	0	0	0
20	1	200	188	-1	586	221	17.5	29	ABpraapappa	200	0	0	0		0	0	0	0	0
21	1	449	123	-1	412	325	19.4	29	MSapppap	271	325	0	0		0	0	0	0	0
22	1	144	338	-1	92	223	8.5	29	Cpppap	-118	0	0	0		0	0	0	0	0
23	1	154	370	-1	443	371	5.2	24	ABalpappapa	200	127	0	0		0	0	0	0	0
24	1	415	214	-1	271	267	20.4	34	Dappa	343	528	0	0		0	0	0	0	0
25	1	88	206	-1	458	403	4.4	27	ABalppapapa	221	-279	0	0		0	0	0	0	0
26	1	136	238	-1	451	216	6.2	28	ABarapapppp	-28	0	0	0		0	0	0	0	0
27	1	103	251	-1	436	148	4.6	27	ABprpappapa	26	0	0	0		0	0	0	0	0
28	1	43	108	-1	565	177	19.6	29	ABpraaapppa	45	0	0	0		0	0	0	0	0
29	1	219	285	-1	599	386	6.6	24	ABalaaaalpa	237	-208	0	0		0	0	0	0	0
30	1	156	248	-1	299	407	8.8	23	ABplppappap	208	68	0	0		0	0	0	0	0
31	1	188	74	-1	473	454	13.8	26	ABplpaaapap	249	218	0	0		0	0	0	0	0
32	1	315	181	-1	385	208	11.0	28	MSpapaapp	252	0	0	0		0	0	0	0	0
33	1	3	106	-1	415	97	9.3	25	ABprpaaaapp	147	0	0	0		0	0	0	0	0
34	1	176	319	-1	587	244	10.8	23	ABalaapppaa	199	479	0	0		0	0	0	0	0
35	1	28	27	-1	557	138	13.6	28	ABprpaapap	242	197	0	0		0	0	0	0	0
36	1	204	378	-1	486	374	5.9	22	ABalpapaapa	140	181	0	0		0	0	0	0	0
37	1	461	54	-1	611	328	8.4	26	ABalaaaarlp	206	153	0	0		0	0	0	0	0
38	1	272	190	-1	578	260	17.8	29	ABalappppa	289	4	0	0		0	0	0	0	0
39	1	526	514	-1	505	396	14.8	24	ABalppppaad	173	440	0	0		0	0	0	0	0
40	1	224	368	-1	448	300	11.4	28	ABaraapapaa	247	51	0	0		0	0	0	0	0
41	1	118	496	-1	471	282	4.5	24	ABalpaaappa	229	-36	0	0		0	0	0	0	0
42	1	82	519	-1	534	140	13.9	24	ABpraaapapp	176	0	0	0		0	0	0	0	0
43	1	97	226	-1	501	325	10.1	28	ABalpaapapa	140	0	0	0		0	0	0	0	0
44	1	102	479	-1	221	175	23.1	32	Cpaapa	233	354	0	0		0	0	0	0	0
45	1	251	29	-1	565	339	7.0	24	ABaraaaaaaa	236	179	0	0		0	0	0	0	0
46	1	381	220	-1	519	152	6.8	24	ABarappapaa	214	-195	0	0		0	0	0	0	0
47	1	276	111	-1	531	131	16.9	26	ABpraappaap	73	0	0	0		0	0	0	0	0
48	1	178	470	-1	572	251	21.0	28	ABarpapaaap	285	340	0	0		0	0	0	0	0
49	1	433	161	-1	586	310	8.6	28	ABaraaaapa	148	0	0	0		0	0	0	0	0
50	1	513	520	-1	602	264	15.9	23	ABalappapp	197	83	0	0		0	0	0	0	0
51	1	297	45	-1	476	184	15.5	31	MSppppaa	98	0	0	0		0	0	0	0	0
52	1	244	300	-1	366	287	16.7	28	Nuc181_17_365_295	272	797	0	0		0	0	0	0	0
53	1	374	240	-1	592	270	7.0	25	ABaraaapppa	207	0	0	0		0	0	0	0	0
54	1	94	75	-1	619	229	18.5	26	ABpraapaapa	79	0	0	0		0	0	0	0	0
55	1	492	269	-1	216	332	25.1	31	ABarppappaa	315	1070	0	0		0	0	0	0	0
56	1	335	239	-1	558	325	8.7	24	ABalpaapaaa	200	-41	0	0		0	0	0	0	0
57	1	203	1	-1	110	222	16.1	31	Cpappd	299	-552	0	0		0	0	0	0	0
58	1	372	462	-1	411	315	4.5	28	ABalpappppp	271	-493	0	0		0	0	0	0	0
59	1	9	336	-1	403	424	11.6	25	ABplpapaapp	47	0	0	0		0	0	0	0	0
60	1	339	101	-1	406	233	9.5	29	MSpapaapa	-298	0	0	0		0	0	0	0	0
61	1	484	56	-1	527	282	13.6	30	ABaraappapa	256	0	0	0		0	0	0	0	0
62	1	121	515	-1	236	94	9.8	24	ABprpppaapa	226	150	0	0		0	0	0	0	0
63	1	181	186	-1	216	393	18.8	30	ABplapappa	300	-786	0	0		0	0	0	0	0
64	1	134	402	-1	236	305	4.5	25	ABplpppppap	236	253	0	0		0	0	0	0	0
65	1	147	196	-1	154	318	10.4	29	ABplapppap	296	733	0	0		0	0	0	0	0
66	1	360	432	-1	527	400	13.3	23	ABalppppaav	220	155	0	0		0	0	0	0	0
67	1	63	66	69	463	240	16.5	28	MSpaapaa	591	0	0	0		0	0	0	0	0
68	1	184	499	-1	113	293	6.3	25	Cppppp	106	0	0	0		0	0	0	0	0
69	1	438	297	-1	458	312	6.8	24	ABalpappaap	239	66	0	0		0	0	0	0	0
70	1	231	363	-1	539	440	19.7	25	ABplaapaapa	61	0	0	0		0	0	0	0	0
71	1	351	224	-1	497	170	11.5	26	ABprppaaaaa	-98	0	0	0		0	0	0	0	0
72	1	227	48	-1	393	326	8.3	25	MSaapaaaa	232	-208	0	0		0	0	0	0	0
73	1	454	498	-1	204	369	21.6	30	ABplapapapa	290	743	0	0		0	0	0	0	0
74	1	108	437	-1	329	157	13.4	28	MSpppaap	273	-973	0	0		0	0	0	0	0
75	1	304	112	-1	351	326	23.9	27	ABarppaaap	218	242	0	0		0	0	0	0	0
76	1	19	345	-1	133	354	16.1	30	ABplappapa	297	564	0	0		0	0	0	0	0
77	1	153	237	-1	624	348	11.7	24	ABalaaaparl	-111	0	0	0		0	0	0	0	0
78	1	507	243	-1	539	397	8.8	24	ABalppappaa	236	83	0	0		0	0	0	0	0
79	1	448	10	232	596	202	11.7	29	ABpraaaaaa	266	-327	0	0		0	0	0	0	0
80	1	451	477	-1	391	385	20.1	24	ABplpaappap	217	624	0	0		0	0	0	0	0
81	1	110	185	-1	595	368	9.3	33	ABalaaaala	257	1524	0	0		0	0	0	0	0
82	1	473	355	-1	477	349	4.3	25	ABalpapaaap	243	2055	0	0		0	0	0	0	0
83	1	434	246	-1	507	213	23.6	31	ABarpapapp	312	304	0	0		0	0	0	0	0
84	1	246	225	-1	467	336	11.5	31	ABalpaapapp	289	-162	0	0		0	0	0	0	0
85	1	468	99	-1	562	215	19.4	25	ABpraapappp	238	780	0	0		0	0	0	0	0
86	1	137	490	-1	162	335	19.5	30	ABarppappp	300	-98	0	0		0	0	0	0	0
87	1	149	320	-1	214	74	9.3	25	ABprpppaapp	202	-29	0	0		0	0	0	0	0
88	1	256	38	-1	420	261	6.5	24	ABaraappppp	236	23	0	0		0	0	0	0	0
89	1	313	24	-1	438	286	22.6	28	ABarpaapppa	289	41	0	0		0	0	0	0	0
90	1	233	324	-1	352	79	16.2	29	ABprappaaa	267	720	0	0		0	0	0	0	0
91	1	324	63	-1	613	290	9.1	24	ABalaaaarra	213	255	0	0		0	0	0	0	0
92	1	356	204	-1	186	297	8.6	30	Capapp	272	-78	0	0		0	0	0	0	0
93	1	27	36	-1	410	162	7.1	27	ABprpapppap	-303	0	0	0		0	0	0	0	0
94	1	182	436	-1	398	289	16.3	28	MSaaaappp	136	0	0	0		0	0	0	0	0
95	1	206	456	-1	420	207	23.0	26	ABprapaaaaa	261	1603	0	0		0	0	0	0	0
96	1	109	260	-1	435	121	16.0	27	ABprapaapa	234	-226	0	0		0	0	0	0	0
97	1	70	103	-1	183	343	8.5	25	ABplpppaapa	225	-196	0	0		0	0	0	0	0
98	1	333	509	-1	487	206	12.9	23	MSppapap	207	775	0	0		0	0	0	0	0
99	1	11	296	-1	384	78	15.8	27	ABprapaapp	63	0	0	0		0	0	0	0	0
100	1	81	115	-1	445	172	7.8	26	ABprpapppaa	296	0	0	0		0	0	0	0	0
101	1	167	198	-1	179	199	7.6	33	Eplpa	315	546	0	0		0	0	0	0	0
102	1	21	416	-1	338	151	24.4	32	ABarpppapp	323	-101	0	0		0	0	0	0	0
103	1	350	428	-1	149	176	21.2	33	Cpapap	-591	0	0	0		0	0	0	0	0
104	1	237	140	-1	375	292	19.7	28	MSappppa	277	183	0	0		0	0	0	0	0
105	1	163	121	-1	429	395	8.8	27	ABplpapaaaa	28	0	0	0		0	0	0	0	0
106	1	414	417	-1	605	361	12.4	25	ABalaaapalr	251	0	0	0		0	0	0	0	0
107	1	61	209	-1	621	282	22.4	29	ABpraapaaap	148	0	0	0		0	0	0	0	0
108	1	157	255	-1	454	326	16.0	25	MSaaapaap	218	29	0	0		0	0	0	0	0
109	1	363	322	-1	326	273	20.2	32	MSappppp	300	1518	0	0		0	0	0	0	0
110	1	51	94	-1	575	395	8.4	24	ABalaaapalla	235	-78	0	0		0	0	0	0	0
111	1	220	183	-1	642	315	10.3	26	ABalaaappll	193	-331	0	0		0	0	0	0	0
112	1	15	244	-1	427	250	11.2	29	ABaraapppap	266	186	0	0		0	0	0	0	0
113	1	195	95	-1	386	448	16.9	29	ABplaappapa	298	174	0	0		0	0	0	0	0
114	1	346	287	-1	520	390	4.3	27	ABalpaapppp	248	6	0	0		0	0	0	0	0
115	1	13	34	-1	528	445	10.2	26	ABalpppaaap	235	-401	0	0		0	0	0	0	0
116	1	308	312	-1	443	316	20.8	23	MSaaaappa	171	757	0	0		0	0	0	0	0
117	1	314	197	-1	633	312	20.1	26	ABpraapaaaa	229	0	0	0		0	0	0	0	0
118	1	228	241	-1	372	89	10.7	26	ABprppapaap	261	0	0	0		0	0	0	0	0
119	1	440	61	-1	574	376	24.7	28	ABplaaaaaaa	263	603	0	0		0	0	0	0	0
120	1	98	261	-1	535	337	11.0	26	ABalpaapaap	103	0	0	0		0	0	0	0	0
121	1	58	11	-1	130	250	13.5	31	Capppa	317	770	0	0		0	0	0	0	0
122	1	500	84	-1	504	128	13.9	27	ABprpaapppp	273	58	0	0		0	0	0	0	0
123	1	54	49	-1	563	406	20.4	29	ABalapapppp	21	0	0	0		0	0	0	0	0
124	1	387	444	-1	419	373	19.6	28	ABalppppppa	-176	0	0	0		0	0	0	0	0
125	1	498	71	-1	601	245	8.7	28	ABarappppaa	279	50	0	0		0	0	0	0	0
126	1	280	430	-1	591	379	14.5	22	ABalapaaaaa	179	142	0	0		0	0	0	0	0
127	1	185	137	-1	410	285	8.8	24	ABaraapappp	164	0	0	0		0	0	0	0	0
128	1	463	122	-1	518	402	24.4	27	ABplaaaaapp	-9	0	0	0		0	0	0	0	0
129	1	328	463	-1	543	164	6.0	25	ABarapppapp	225	0	0	0		0	0	0	0	0
130	1	53	334	-1	220	393	8.2	26	ABplpppaaap	250	165	0	0		0	0	0	0	0
131	1	358	310	-1	288	149	6.4	23	ABprpppppap	178	325	0	0		0	0	0	0	0
132	1	23	25	-1	577	367	16.8	28	ABalapaapa	264	-327	0	0		0	0	0	0	0
133	1	341	505	-1	586	306	24.5	28	ABalapppapp	198	-21	0	0		0	0	0	0	0
134	1	189	199	506	297	173	7.0	32	MSpapppp	250	312	0	0		0	0	0	0	0
135	1	252	325	-1	615	385	13.7	27	ABalapaaaap	169	0	0	0		0	0	0	0	0
136	1	306	59	-1	372	131	8.6	26	ABprppappaa	238	1523	0	0		0	0	0	0	0
137	1	359	469	-1	157	348	7.9	24	ABplpppaapp	232	854	0	0		0	0	0	0	0
138	1	235	467	-1	196	143	22.2	33	Cpaapp	-209	0	0	0		0	0	0	0	0
139	1	242	86	-1	420	452	16.9	27	ABplaappaa	70	0	0	0		0	0	0	0	0
140	1	509	484	-1	507	165	23.4	31	ABarpapppap	314	-894	0	0		0	0	0	0	0
141	1	191	47	-1	441	256	13.5	28	MSpaapapa	280	1134	0	0		0	0	0	0	0
142	1	474	57	-1	651	325	12.9	25	ABalaaaparr	216	-779	0	0		0	0	0	0	0
143	1	146	386	-1	143	351	10.7	29	ABplapppaa	-140	0	0	0		0	0	0	0	0
144	1	52	211	-1	413	124	7.3	24	ABprpapappa	201	702	0	0		0	0	0	0	0
145	1	436	414	-1	574	427	16.7	27	ABalapaappp	250	867	0	0		0	0	0	0	0
146	1	47	263	-1	523	273	9.8	28	ABaraaapapa	353	0	0	0		0	0	0	0	0
147	1	357	97	-1	269	392	16.0	31	ABplappaaa	303	326	0	0		0	0	0	0	0
148	1	376	483	-1	236	359	7.0	24	ABplppppaap	191	-436	0	0		0	0	0	0	0
149	1	111	274	-1	120	323	8.3	28	ABplappppp	-109	0	0	0		0	0	0	0	0
150	1	411	216	-1	489	421	12.2	26	ABplpaaaaap	184	0	0	0		0	0	0	0	0
151	1	422	229	-1	461	111	16.6	32	ABpraapppa	113	0	0	0		0	0	0	0	0
152	1	24	130	-1	379	295	10.7	28	MSaapaapa	138	0	0	0		0	0	0	0	0
153	1	96	308	-1	407	244	16.5	28	MSpaaappp	263	567	0	0		0	0	0	0	0
154	1	141	228	-1	182	352	5.6	24	ABplpppapaa	206	-93	0	0		0	0	0	0	0
155	1	450	476	-1	451	134	12.8	25	ABprppaapaa	202	-802	0	0		0	0	0	0	0
156	1	261	163	-1	637	291	8.1	25	ABalaaapprl	213	0	0	0		0	0	0	0	0
157	1	65	273	-1	603	357	17.4	26	ABalapapapa	231	-129	0	0		0	0	0	0	0
158	1	135	109	-1	402	363	16.5	28	MSapppaa	224	1028	0	0		0	0	0	0	0
159	1	393	195	-1	198	195	14.0	31	Eprap	312	1410	0	0		0	0	0	0	0
160	1	180	100	-1	369	404	11.5	24	ABplppaapaa	219	1013	0	0		0	0	0	0	0
161	1	172	162	-1	97	263	7.6	28	Cppppa	247	0	0	0		0	0	0	0	0
162	1	429	81	-1	446	256	7.7	24	ABarapaappp	130	0	0	0		0	0	0	0	0
163	1	274	72	-1	263	346	11.5	29	MSaapppp	279	-63	0	0		0	0	0	0	0
164	1	260	51	-1	317	70	15.3	28	ABprappaap	-124	0	0	0		0	0	0	0	0
165	1	418	135	-1	446	213	19.5	29	MSppppap	-79	0	0	0		0	0	0	0	0
166	1	133	153	-1	585	217	8.0	26	ABarappppap	231	228	0	0		0	0	0	0	0
167	1	373	17	-1	487	331	14.4	29	ABaraapaapp	286	-765	0	0		0	0	0	0	0
168	1	344	150	-1	626	213	16.2	25	ABpraaaaapv	218	-274	0	0		0	0	0	0	0
169	1	215	13	-1	555	211	12.5	29	ABpraaapaa	281	1012	0	0		0	0	0	0	0
170	1	322	189	-1	365	320	8.3	27	MSaapaaap	246	-554	0	0		0	0	0	0	0
171	1	255	343	-1	588	226	14.6	29	ABpraapapaa	283	752	0	0		0	0	0	0	0
172	1	87	143	-1	146	291	19.2	34	Caapa	349	278	0	0		0	0	0	0	0
173	1	289	400	-1	307	284	8.8	28	Ealpa	284	-106	0	0		0	0	0	0	0
174	1	476	76	-1	148	154	8.0	35	Eprpp	358	122	0	0		0	0	0	0	0
175	1	253	250	-1	544	224	16.4	26	ABpraaappaa	210	709	0	0		0	0	0	0	0
176	1	519	288	-1	535	374	22.3	29	ABarpaaaaal	285	-945	0	0		0	0	0	0	0
177	1	120	42	-1	576	339	12.1	29	MSaaaaaar	117	0	0	0		0	0	0	0	0
178	1	378	364	-1	132	190	17.8	32	Cpapaa	-436	0	0	0		0	0	0	0	0
179	1	486	497	-1	460	158	17.7	24	ABprpaappap	224	3	0	0		0	0	0	0	0
180	1	278	247	-1	628	272	14.4	26	Nuc121_20_611_255a	199	-844	0	0		0	0	0	0	0
181	1	196	422	-1	548	182	13.7	26	ABpraaapapaa	255	70	0	0		0	0	0	0	0
182	1	119	426	-1	104	310	15.5	29	ABplappapp	298	6	0	0		0	0	0	0	0
183	1	428	236	-1	467	448	17.1	26	ABplpaapapa	233	537	0	0		0	0	0	0	0
184	1	305	37	-1	448	132	7.1	24	ABprpapapaa	197	-454	0	0		0	0	0	0	0
185	1	447	488	-1	315	268	14.0	36	Ealaa	360	175	0	0		0	0	0	0	0
186	1	331	31	-1	371	277	6.6	25	MSaapappa	22	0	0	0		0	0	0	0	0
187	1	307	2	-1	452	184	12.1	27	MSpppappp	222	274	0	0		0	0	0	0	0
188	1	408	87	-1	240	202	10.4	31	Earppp	314	1892	0	0		0	0	0	0	0
189	1	122	292	-1	621	291	17.4	29	ABalapppaap	246	35	0	0		0	0	0	0	0
190	1	5	169	-1	272	264	12.3	33	Ealap	322	23	0	0		0	0	0	0	0
191	1	226	294	-1	556	408	23.2	26	ABplaapaaap	248	54	0	0		0	0	0	0	0
192	1	86	82	-1	472	143	10.5	28	ABprpapaapp	259	99	0	0		0	0	0	0	0
193	1	310	347	-1	392	247	13.2	27	MSpaapapp	4	0	0	0		0	0	0	0	0
194	1	143	212	-1	419	214	6.8	27	MSpapaaaa	204	0	0	0		0	0	0	0	0
195	1	124	58	-1	488	256	14.2	28	ABaraappapp	50	0	0	0		0	0	0	0	0
196	1	259	146	-1	602	182	14.5	27	ABpraaaappa	244	-526	0	0		0	0	0	0	0
197	1	14	323	-1	559	426	11.2	26	ABalpppaaaa	252	246	0	0		0	0	0	0	0
198	1	148	502	-1	538	191	19.2	25	ABpraaappap	88	0	0	0		0	0	0	0	0
199	1	470	313	-1	554	360	4.1	25	ABalpaappap	60	0	0	0		0	0	0	0	0
200	1	267	205	-1	379	334	16.3	29	Daaa	255	453	0	0		0	0	0	0	0
201	1	336	202	-1	556	289	24.5	32	ABarpaapaap	288	411	0	0		0	0	0	0	0
202	1	425	369	-1	501	207	4.6	23	ABarapapapa	-91	0	0	0		0	0	0	0	0
203	1	298	305	-1	467	160	23.5	31	ABarpapppp	318	305	0	0		0	0	0	0	0
204	1	183	193	-1	510	384	18.4	25	ABplaapappa	235	-372	0	0		0	0	0	0	0
205	1	369	492	-1	375	134	16.6	27	Dppaa	207	0	0	0		0	0	0	0	0
206	1	382	207	-1	535	422	15.2	24	ABalapaaappp	277	0	0	0		0	0	0	0	0
207	1	417	40	-1	433	333	9.5	24	ABalpapppaa	219	1786	0	0		0	0	0	0	0
208	1	416	487	-1	516	282	15.8	28	MSpaaaapa	287	240	0	0		0	0	0	0	0
209	1	402	187	-1	310	232	8.7	30	Earpap	-211	0	0	0		0	0	0	0	0
210	1	302	449	-1	433	398	17.2	27	ABplpaappaa	272	1023	0	0		0	0	0	0	0
211	1	254	341	-1	448	115	10.0	24	ABprpaaaapa	247	-181	0	0		0	0	0	0	0
212	1	40	350	-1	487	266	7.0	26	ABarapapaaa	-170	0	0	0		0	0	0	0	0
213	1	10	215	-1	387	156	12.7	32	MSpapppa	-34	0	0	0		0	0	0	0	0
214	1	512	124	-1	532	331	16.5	25	MSapaaapp	208	-652	0	0		0	0	0	0	0
215	1	437	423	-1	518	238	17.8	27	MSppappa	202	-17	0	0		0	0	0	0	0
216	1	502	73	-1	349	101	12.1	24	ABprppapapa	94	0	0	0		0	0	0	0	0
217	1	364	33	-1	481	127	7.8	27	ABarappapap	217	539	0	0		0	0	0	0	0
218	1	44	22	-1	430	443	10.2	28	ABalppaappp	287	399	0	0		0	0	0	0	0
219	1	30	281	-1	479	351	18.9	28	MSapappa	533	0	0	0		0	0	0	0	0
220	1	503	46	-1	641	263	10.5	27	ABalaaapprr	135	0	0	0		0	0	0	0	0
221	1	74	16	-1	322	365	13.1	31	MSaapppa	312	1364	0	0		0	0	0	0	0
222	1	126	90	-1	247	317	8.6	25	ABplpppppaa	249	-715	0	0		0	0	0	0	0
223	1	175	93	-1	573	393	11.5	29	ABalaaapallp	455	0	0	0		0	0	0	0	0
224	1	95	282	-1	399	245	5.6	25	MSpapaaap	116	0	0	0		0	0	0	0	0
225	1	345	113	-1	282	127	7.3	24	ABprpappppp	209	-189	0	0		0	0	0	0	0
226	1	489	160	-1	430	198	13.7	26	MSpppaaa	234	-350	0	0		0	0	0	0	0
227	1	69	119	-1	529	147	11.3	26	ABprpaaappa	150	0	0	0		0	0	0	0	0
228	1	284	458	-1	344	403	11.0	23	ABplppaapap	207	788	0	0		0	0	0	0	0
229	1	232	404	-1	418	294	12.6	28	ABaraapapap	408	0	0	0		0	0	0	0	0
230	1	330	12	-1	240	113	20.6	30	ABprappapa	272	988	0	0		0	0	0	0	0
231	1	401	157	-1	354	202	6.6	25	MSpapappp	-202	0	0	0		0	0	0	0	0
232	1	145	372	-1	392	404	10.2	24	ABplpapaaap	173	0	0	0		0	0	0	0	0
233	1	464	233	-1	341	291	5.1	24	MSaapappp	209	-329	0	0		0	0	0	0	0
234	1	31	493	-1	408	268	17.9	25	MSpaaapap	216	23	0	0		0	0	0	0	0
235	1	16	329	-1	345	267	9.7	29	MSaapaapp	287	-517	0	0		0	0	0	0	0
236	1	375	485	-1	431	414	20.4	31	ABalppppppp	298	638	0	0		0	0	0	0	0
237	1	516	304	-1	228	232	24.4	35	Nuc182_24_225_226	358	1369	0	0		0	0	0	0	0
238	1	104	332	-1	489	223	8.3	25	ABarapappaa	176	0	0	0		0	0	0	0	0
239	1	275	147	-1	497	125	18.1	31	ABpraappap	177	0	0	0		0	0	0	0	0
240	1	209	289	-1	426	187	16.4	31	Dpaa	104	0	0	0		0	0	0	0	0
241	1	389	365	-1	473	147	12.9	26	ABprppaaaap	258	141	0	0		0	0	0	0	0
242	1	250	20	-1	474	223	4.4	26	ABarapapppa	265	85	0	0		0	0	0	0	0
243	1	1	165	-1	524	194	11.6	26	ABprpaaaaaap	-60	0	0	0		0	0	0	0	0
244	1	179	265	-1	603	415	15.2	26	ABalapaappa	-198	0	0	0		0	0	0	0	0
245	1	114	223	-1	558	286	11.7	28	ABaraappaaa	-142	0	0	0		0	0	0	0	0
246	1	424	447	-1	476	190	19.9	24	ABprpaapaap	240	-63	0	0		0	0	0	0	0
247	1	36	413	-1	588	355	6.4	27	ABalpaapppa	214	386	0	0		0	0	0	0	0
248	1	481	431	-1	402	276	21.5	30	ABarpaapppp	292	1083	0	0		0	0	0	0	0
249	1	201	276	-1	399	151	4.4	27	ABprpappapp	215	-478	0	0		0	0	0	0	0
250	1	523	231	-1	515	180	5.0	22	ABarappaapp	184	-183	0	0		0	0	0	0	0
251	1	426	511	-1	609	352	8.9	23	ABalaaaarla	255	0	0	0		0	0	0	0	0
252	1	85	192	-1	522	302	9.8	25	ABaraapaapa	19	0	0	0		0	0	0	0	0
253	1	329	53	-1	392	96	8.3	23	ABarappappa	17	0	0	0		0	0	0	0	0
254	1	170	393	-1	323	313	5.0	25	MSaappap	227	209	0	0		0	0	0	0	0
255	1	238	316	-1	223	147	5.4	29	ABprppppppa	291	-343	0	0		0	0	0	0	0
256	1	173	52	-1	496	410	8.6	25	ABalppappap	-71	0	0	0		0	0	0	0	0
257	1	270	14	-1	156	339	14.0	26	ABplapapppp	391	0	0	0		0	0	0	0	0
258	1	383	5	-1	443	269	4.2	26	ABalpappppa	375	0	0	0		0	0	0	0	0
259	1	517	4	-1	324	146	18.3	34	Dppap	337	-320	0	0		0	0	0	0	0
260	1	499	435	-1	291	65	18.4	30	ABprapapaa	308	-134	0	0		0	0	0	0	0
261	1	323	279	-1	561	396	5.4	24	ABalaaaalpp	-165	0	0	0		0	0	0	0	0
262	1	506	388	-1	261	319	23.4	35	ABarppapap	281	487	0	0		0	0	0	0	0
263	1	230	65	-1	469	334	24.0	30	ABplaaaappa	281	734	0	0		0	0	0	0	0
264	1	214	64	-1	370	393	8.9	24	ABplpapapaa	200	811	0	0		0	0	0	0	0
265	1	241	43	-1	317	202	4.4	28	MSpappaa	270	881	0	0		0	0	0	0	0
266	1	247	503	-1	472	396	21.1	32	ABplaapappp	321	698	0	0		0	0	0	0	0
267	1	525	526	-1	471	260	9.0	22	ABarapaappa	182	-480	0	0		0	0	0	0	0
268	1	441	295	-1	591	280	13.5	24	ABalappapa	-189	0	0	0		0	0	0	0	0
269	1	106	132	-1	373	331	4.7	28	ABalpappapp	260	-211	0	0		0	0	0	0	0
270	1	444	30	-1	531	335	7.6	25	ABaraaaaaap	-114	0	0	0		0	0	0	0	0
271	1	320	118	-1	542	284	7.4	27	ABaraaapaap	59	0	0	0		0	0	0	0	0
272	1	37	70	-1	309	99	6.3	25	ABprppppaaa	220	252	0	0		0	0	0	0	0
273	1	26	381	-1	213	109	11.7	25	ABprapppapa	259	-1205	0	0		0	0	0	0	0
274	1	56	299	-1	210	392	13.4	29	ABplappaap	9	0	0	0		0	0	0	0	0
275	1	395	351	-1	106	287	11.5	30	Cpappv	289	-1077	0	0		0	0	0	0	0
276	1	213	528	-1	581	347	24.2	26	ABplaaaaapap	216	888	0	0		0	0	0	0	0
277	1	287	218	-1	216	333	8.2	29	Capppp	168	0	0	0		0	0	0	0	0
278	1	222	362	-1	503	453	11.1	24	ABplpaaapaa	227	1286	0	0		0	0	0	0	0
279	1	78	125	-1	651	277	13.2	28	ABalaaapplr	216	941	0	0		0	0	0	0	0
280	1	361	340	-1	327	96	22.1	37	ABarppppa	362	316	0	0		0	0	0	0	0
281	1	199	19	-1	536	391	18.2	25	ABalapappa	204	290	0	0		0	0	0	0	0
282	1	67	78	-1	198	132	4.0	23	ABprppppppp	237	937	0	0		0	0	0	0	0
283	1	394	359	-1	176	262	19.3	32	Dappp	298	-260	0	0		0	0	0	0	0
284	1	158	167	-1	432	296	6.9	24	ABalpapppap	92	0	0	0		0	0	0	0	0
285	1	279	339	-1	188	362	16.2	26	ABplapapppa	254	407	0	0		0	0	0	0	0
286	1	236	201	-1	525	316	23.8	28	ABarpaaapap	284	573	0	0		0	0	0	0	0
287	1	459	461	-1	448	331	4.6	24	ABalpapappa	246	-703	0	0		0	0	0	0	0
288	1	160	8	-1	357	233	7.1	27	MSpapapa	191	0	0	0		0	0	0	0	0
289	1	370	35	-1	259	316	19.7	31	Dapap	309	-568	0	0		0	0	0	0	0
290	1	38	317	-1	269	339	16.1	33	Capaaa	313	-53	0	0		0	0	0	0	0
291	1	17	26	-1	493	419	19.7	27	ABplaapapa	259	587	0	0		0	0	0	0	0
292	1	479	383	-1	528	409	6.0	24	ABalppapaaa	202	649	0	0		0	0	0	0	0
293	1	501	405	-1	520	251	22.9	27	MSppappp	167	729	0	0		0	0	0	0	0
294	1	72	253	-1	323	386	10.0	24	ABplppappaa	220	639	0	0		0	0	0	0	0
295	1	443	379	-1	280	85	22.4	31	ABarpppppa	293	231	0	0		0	0	0	0	0
296	1	295	424	-1	179	376	10.5	27	ABplappppa	360	0	0	0		0	0	0	0	0
297	1	419	309	-1	208	374	7.1	25	ABplppppapa	217	1269	0	0		0	0	0	0	0
298	1	326	441	-1	301	299	23.3	30	ABarppaapp	285	-223	0	0		0	0	0	0	0
299	1	392	349	-1	510	181	19.6	30	ABpraaapppp	260	135	0	0		0	0	0	0	0
300	1	286	7	-1	325	419	9.0	24	ABplpaaaapp	215	-307	0	0		0	0	0	0	0
301	1	193	268	-1	473	170	5.8	24	ABprpappaap	211	-422	0	0		0	0	0	0	0
302	1	399	3	-1	514	238	9.7	25	ABarapaapap	200	1700	0	0		0	0	0	0	0
303	1	243	21	-1	522	376	6.4	26	ABalpapaaaa	384	0	0	0		0	0	0	0	0
304	1	123	500	-1	303	133	9.5	26	ABprpppppaa	255	-606	0	0		0	0	0	0	0
305	1	84	272	-1	557	282	5.5	24	ABaraaaaapa	-277	0	0	0		0	0	0	0	0
306	1	83	39	-1	499	355	8.6	24	ABalpaaapaa	70	0	0	0		0	0	0	0	0
307	1	439	234	-1	520	414	11.3	25	ABplpaaaaaa	57	0	0	0		0	0	0	0	0
308	1	187	245	-1	501	203	15.4	24	ABprpaapaaa	-157	0	0	0		0	0	0	0	0
309	1	269	178	-1	439	213	9.9	24	ABaraappppa	135	0	0	0		0	0	0	0	0
310	1	92	15	-1	435	168	22.5	28	ABarpppaaa	284	-70	0	0		0	0	0	0	0
311	1	285	442	-1	616	229	12.0	24	ABalaapppap	105	0	0	0		0	0	0	0	0
312	1	467	311	-1	326	141	15.6	33	Cppaaa	337	601	0	0		0	0	0	0	0
313	1	505	60	-1	213	322	14.6	32	Capapa	280	668	0	0		0	0	0	0	0
314	1	268	159	-1	465	380	6.0	24	ABalpapaapp	352	0	0	0		0	0	0	0	0
315	1	355	142	-1	647	235	8.9	27	ABalaappapa	221	-132	0	0		0	0	0	0	0
316	1	462	77	-1	570	266	4.3	24	ABaraaappap	172	0	0	0		0	0	0	0	0
317	1	221	149	-1	278	385	12.5	28	ABplppapapa	218	780	0	0		0	0	0	0	0
318	1	386	374	-1	407	133	19.7	27	ABprapaaapp	240	-542	0	0		0	0	0	0	0
319	1	117	230	-1	283	384	6.7	25	ABplppaappp	182	246	0	0		0	0	0	0	0
320	1	39	259	-1	219	238	14.4	34	Eplaa	340	-437	0	0		0	0	0	0	0
321	1	457	139	-1	597	400	17.8	26	ABalapapppa	-27	0	0	0		0	0	0	0	0
322	1	391	510	-1	287	107	11.4	22	Cppapp	155	-149	0	0		0	0	0	0	0
323	1	161	439	-1	594	208	21.2	30	ABpraapaapp	275	1103	0	0		0	0	0	0	0
324	1	46	409	-1	383	108	22.0	32	ABarpppaap	326	313	0	0		0	0	0	0	0
325	1	456	154	-1	254	399	12.3	24	ABplppapapp	232	0	0	0		0	0	0	0	0
326	1	458	235	-1	217	128	18.0	27	ABprapapppa	266	-954	0	0		0	0	0	0	0
327	1	353	427	-1	159	111	16.2	28	ABprappapp	-459	0	0	0		0	0	0	0	0
328	1	379	401	-1	82	248	13.4	29	Caappv	297	-850	0	0		0	0	0	0	0
329	1	55	331	-1	258	367	5.7	24	ABplppppaaa	220	-11	0	0		0	0	0	0	0
330	1	477	390	-1	446	358	14.7	26	MSapapaa	206	-1274	0	0		0	0	0	0	0
331	1	465	148	-1	575	202	4.6	26	ABarapppapa	231	-1010	0	0		0	0	0	0	0
332	1	150	179	-1	584	297	5.8	25	ABaraaappaa	-55	0	0	0		0	0	0	0	0
333	1	453	176	-1	527	275	5.5	24	ABaraaaaapp	-183	0	0	0		0	0	0	0	0
334	1	6	62	-1	338	160	5.6	25	MSpappap	90	0	0	0		0	0	0	0	0
335	1	423	267	-1	536	312	18.6	28	MSaaaaapp	284	679	0	0		0	0	0	0	0
336	1	405	28	-1	474	415	14.6	25	ABplpaapaap	199	300	0	0		0	0	0	0	0
337	1	177	213	-1	447	430	14.0	24	ABplpaapppa	193	821	0	0		0	0	0	0	0
338	1	159	9	-1	187	80	10.4	28	ABprappppa	262	712	0	0		0	0	0	0	0
339	1	90	453	-1	280	336	4.5	26	ABplpappppa	142	0	0	0		0	0	0	0	0
340	1	475	495	-1	461	153	8.3	24	ABprpapaaap	273	0	0	0		0	0	0	0	0
341	1	299	277	-1	581	241	4.2	24	ABaraaapppp	245	596	0	0		0	0	0	0	0
342	1	460	508	-1	576	364	18.8	26	ABarpaaaappp	257	931	0	0		0	0	0	0	0
343	1	445	425	-1	386	369	12.8	26	MSappapp	224	89	0	0		0	0	0	0	0
344	1	76	438	-1	387	117	11.3	25	ABprppapaaa	-1	0	0	0		0	0	0	0	0
345	1	265	50	-1	419	389	5.1	25	ABplpappaa	99	0	0	0		0	0	0	0	0
346	1	403	408	-1	619	209	8.1	25	ABalaappapp	-134	0	0	0		0	0	0	0	0
347	1	140	227	-1	413	117	12.4	27	ABarappappp	164	0	0	0		0	0	0	0	0
348	1	202	348	-1	237	339	4.9	24	ABplpappppp	-109	0	0	0		0	0	0	0	0
349	1	520	242	-1	226	228	21.8	33	Caaaa	92	0	0	0		0	0	0	0	0
350	1	398	389	-1	354	326	12.6	28	MSappaaa	99	0	0	0		0	0	0	0	0
351	1	128	445	-1	497	167	4.8	26	ABprpappaaa	126	0	0	0		0	0	0	0	0
352	1	240	41	-1	351	321	4.8	24	MSaappaa	224	203	0	0		0	0	0	0	0
353	1	263	280	-1	552	445	16.9	23	ABalpppaapd	209	183	0	0		0	0	0	0	0
354	1	93	446	-1	380	170	5.9	24	ABprpapappp	195	-569	0	0		0	0	0	0	0
355	1	125	344	-1	469	342	8.6	24	ABalpapapaa	232	1972	0	0		0	0	0	0	0
356	1	334	421	-1	328	309	18.8	31	Daap	-1	0	0	0		0	0	0	0	0
357	1	257	407	-1	179	112	7.1	31	ABprappppp	298	-1383	0	0		0	0	0	0	0
358	1	127	472	521	416	429	7.0	26	ABalppapapp	686	0	0	0		0	0	0	0	0
359	1	80	394	-1	359	427	8.8	23	ABplpaaaapa	-15	0	0	0		0	0	0	0	0
360	1	45	516	-1	449	410	7.1	29	ABalppapppp	68	0	0	0		0	0	0	0	0
361	1	303	307	-1	496	255	11.7	28	ABaraaapapp	261	77	0	0		0	0	0	0	0
362	1	105	357	-1	382	185	19.5	30	Dpap	307	1245	0	0		0	0	0	0	0
363	1	162	358	-1	348	403	16.5	27	ABplapaapa	153	0	0	0		0	0	0	0	0
364	1	515	475	-1	526	356	4.8	22	ABalpaaaapa	167	363	0	0		0	0	0	0	0
365	1	59	145	-1	193	103	14.9	26	ABprapapppp	255	-710	0	0		0	0	0	0	0
366	1	42	184	-1	421	349	5.0	24	ABalpapapap	230	928	0	0		0	0	0	0	0
367	1	211	352	-1	453	286	8.8	24	ABalpaaappp	218	700	0	0		0	0	0	0	0
368	1	129	396	-1	563	222	5.4	23	ABarappaaaa	218	902	0	0		0	0	0	0	0
369	1	207	44	-1	342	111	8.7	24	ABprppapppaa	119	0	0	0		0	0	0	0	0
370	1	421	387	-1	475	379	15.0	25	ABalpppppaa	108	0	0	0		0	0	0	0	0
371	1	277	89	-1	573	170	15.4	26	ABpraaaappp	83	0	0	0		0	0	0	0	0
372	1	208	443	-1	491	429	17.0	21	ABalpppappa	130	0	0	0		0	0	0	0	0
373	1	309	249	-1	519	258	7.6	23	ABarapaapaa	230	1224	0	0		0	0	0	0	0
374	1	223	342	-1	533	445	12.9	26	ABalpppapav	238	210	0	0		0	0	0	0	0
375	1	49	529	-1	561	178	9.3	24	ABarapppppa	216	-863	0	0		0	0	0	0	0
376	1	262	110	-1	545	317	14.4	31	MSaaaaapa	302	665	0	0		0	0	0	0	0
377	1	349	254	-1	387	133	6.9	22	ABprppaappa	169	0	0	0		0	0	0	0	0
378	1	248	420	-1	623	393	16.7	26	ABalapaaapa	216	-192	0	0		0	0	0	0	0
379	1	337	385	-1	516	460	14.3	26	ABalpppapad	40	0	0	0		0	0	0	0	0
380	1	132	271	-1	536	373	14.9	26	MSapaaapa	259	560	0	0		0	0	0	0	0
381	1	514	464	-1	305	377	7.0	22	ABplpapappp	179	298	0	0		0	0	0	0	0
382	1	174	266	-1	267	133	15.5	33	Cppapa	329	961	0	0		0	0	0	0	0
383	1	311	384	-1	106	263	16.4	29	Caappd	288	-780	0	0		0	0	0	0	0
384	1	266	373	-1	320	79	10.9	27	ABprppapppap	228	691	0	0		0	0	0	0	0
385	1	75	219	-1	271	401	9.3	26	ABplppapppa	200	1044	0	0		0	0	0	0	0
386	1	8	380	-1	298	419	11.3	25	ABplppapaap	-53	0	0	0		0	0	0	0	0
387	1	487	136	-1	436	397	24.6	28	Nuc147_26_416_371	91	0	0	0		0	0	0	0	0
388	1	194	262	-1	569	437	14.1	28	ABalpppaapv	266	46	0	0		0	0	0	0	0
389	1	196	152	-1	527	187	16.3	25	ABpraaapapap	254	25	0	0		0	0	0	0	0
390	1	354	98	-1	313	404	6.7	24	ABplppaappa	14	0	0	0		0	0	0	0	0
391	1	407	164	-1	524	165	9.9	23	ABprpapaapa	198	1038	0	0		0	0	0	0	0
392	1	239	471	-1	314	347	23.7	33	ABarppapaaa	329	-1018	0	0		0	0	0	0	0
393	1	488	481	-1	599	226	5.9	23	ABarapppaap	198	-173	0	0		0	0	0	0	0
394	1	197	222	-1	330	419	13.2	28	ABplppapaaa	109	0	0	0		0	0	0	0	0
395	1	427	440	-1	209	342	4.7	25	ABplppppapp	80	0	0	0		0	0	0	0	0
396	1	192	194	-1	507	157	13.1	24	ABprpaaappp	216	901	0	0		0	0	0	0	0
397	1	35	55	-1	267	165	20.6	33	Dpppp	240	0	0	0		0	0	0	0	0
398	1	152	180	-1	641	216	11.3	27	ABalaapappa	254	513	0	0		0	0	0	0	0
399	1	318	126	-1	522	434	7.9	24	ABalppaaapp	217	-252	0	0		0	0	0	0	0
400	1	169	6	-1	264	67	11.2	26	ABprppapppp	234	-350	0	0		0	0	0	0	0
401	1	316	301	-1	386	208	7.0	25	MSpapappa	-71	0	0	0		0	0	0	0	0
402	1	68	448	-1	628	255	17.5	26	Nuc121_20_611_255p	231	-77	0	0		0	0	0	0	0
403	1	139	330	-1	357	252	24.5	34	ABarppaapap	321	107	0	0		0	0	0	0	0
404	1	495	-1	-1	558	428	7.2	22	Nuc150_13_550_424	225	623	0	0		0	0	0	0	0
405	1	142	177	-1	380	408	14.6	26	ABplppaaaap	325	0	0	0		0	0	0	0	0
406	1	325	174	-1	490	439	8.6	25	ABalppaappa	80	0	0	0		0	0	0	0	0
407	1	521	507	-1	319	82	9.0	26	ABprpppaaaa	262	-34	0	0		0	0	0	0	0
408	1	290	318	-1	496	389	12.0	24	ABplpaapaaa	-61	0	0	0		0	0	0	0	0
409	1	12	412	-1	179	163	10.6	39	Eprpa	375	-170	0	0		0	0	0	0	0
410	1	471	474	-1	495	248	4.8	27	ABarapapaap	259	163	0	0		0	0	0	0	0
411	1	48	120	-1	586	166	11.2	26	ABpraaaapav	248	0	0	0		0	0	0	0	0
412	1	469	314	-1	567	211	15.5	24	ABpraapapap	163	157	0	0		0	0	0	0	0
413	1	26	418	-1	201	105	8.7	26	ABprapppapp	249	32	0	0		0	0	0	0	0
414	1	89	382	-1	93	197	11.4	32	Cpppaa	316	-746	0	0		0	0	0	0	0
415	1	348	257	-1	549	309	5.1	24	ABaraaapaaa	200	-6	0	0		0	0	0	0	0
416	1	406	377	-1	266	279	7.0	28	Z3	-20	0	0	0		0	0	0	0	0
417	1	397	360	-1	229	343	13.0	31	Capaap	-86	0	0	0		0	0	0	0	0
418	1	371	92	-1	500	313	19.9	25	MSaaaapaa	-152	0	0	0		0	0	0	0	0
419	1	264	356	-1	489	270	19.3	24	MSpaaaaap	221	675	0	0		0	0	0	0	0
420	1	472	321	-1	497	418	5.2	25	ABalppapaap	299	0	0	0		0	0	0	0	0
421	1	432	128	-1	374	352	19.8	27	ABplapaaapa	271	898	0	0		0	0	0	0	0
422	1	409	451	-1	230	116	5.1	30	ABprpppapap	239	296	0	0		0	0	0	0	0
423	1	66	518	-1	499	344	22.5	31	MSapappp	290	749	0	0		0	0	0	0	0
424	1	319	88	-1	355	375	7.4	26	ABplpapapap	221	-432	0	0		0	0	0	0	0
425	1	508	91	-1	445	438	22.3	33	ABplaaapap	333	439	0	0		0	0	0	0	0
426	1	107	302	-1	545	314	11.5	24	ABaraapaaap	257	0	0	0		0	0	0	0	0
427	1	99	79	-1	631	241	5.8	25	ABalaapaapp	211	162	0	0		0	0	0	0	0
428	1	300	18	-1	287	148	11.4	31	Cppaap	310	740	0	0		0	0	0	0	0
429	1	113	129	-1	248	382	21.5	31	ABplapapaa	311	117	0	0		0	0	0	0	0
430	1	165	353	-1	320	361	4.9	26	ABplpapppaa	258	-231	0	0		0	0	0	0	0
431	1	327	290	-1	315	355	17.3	27	Dapaa	265	-626	0	0		0	0	0	0	0
432	1	171	275	-1	170	323	4.7	27	ABplpppapap	243	-591	0	0		0	0	0	0	0
433	1	522	83	-1	414	363	12.1	24	MSapapap	249	-1207	0	0		0	0	0	0	0
434	1	73	419	-1	411	403	14.0	25	ABplppaaaaa	230	712	0	0		0	0	0	0	0
435	1	494	465	-1	552	255	14.5	25	MSppaaap	179	918	0	0		0	0	0	0	0
436	1	321	452	-1	258	213	15.9	33	Earppa	336	-390	0	0		0	0	0	0	0
437	1	273	117	-1	339	385	6.8	24	ABplpapappa	214	1400	0	0		0	0	0	0	0
438	1	91	293	-1	550	257	5.9	22	ABarapaaaaa	96	0	0	0		0	0	0	0	0
439	1	388	478	-1	436	166	20.4	29	ABprapaaapa	249	109	0	0		0	0	0	0	0
440	1	291	168	-1	522	277	18.9	26	MSpaaaaaa	233	-84	0	0		0	0	0	0	0
441	1	249	191	-1	425	142	12.0	23	ABprppaapap	217	111	0	0		0	0	0	0	0
442	1	466	175	-1	316	124	6.5	24	ABprpappppa	463	0	0	0		0	0	0	0	0
443	1	210	203	-1	533	206	4.0	23	ABarappaapa	235	213	0	0		0	0	0	0	0
444	1	198	256	-1	429	311	15.8	26	MSaaapapa	234	44	0	0		0	0	0	0	0
445	1	529	68	-1	536	343	22.0	22	ABarpaaapaa	150	744	0	0		0	0	0	0	0
446	1	400	170	-1	437	275	19.5	26	MSpaaapaa	257	6	0	0		0	0	0	0	0
447	1	347	395	-1	411	325	11.2	25	ABaraapappa	-9	0	0	0		0	0	0	0	0
448	1	430	397	-1	296	354	5.5	24	ABplpapppap	203	-201	0	0		0	0	0	0	0
449	1	281	415	-1	385	188	24.5	33	ABarpppapaa	328	-802	0	0		0	0	0	0	0
450	1	288	102	-1	324	351	8.9	28	MSapaapp	269	42	0	0		0	0	0	0	0
451	1	245	283	-1	456	421	9.4	27	ABalppapppa	230	522	0	0		0	0	0	0	0
452	1	340	366	-1	142	215	8.4	33	Eplpp	333	-408	0	0		0	0	0	0	0
453	1	480	114	-1	388	384	6.3	31	Nuc148_5_371_357p	312	-460	0	0		0	0	0	0	0
454	1	29	303	-1	497	167	8.4	29	ABprpapaaaa	253	-219	0	0		0	0	0	0	0
455	1	294	367	-1	345	273	6.8	30	MSaapapa	184	0	0	0		0	0	0	0	0
456	1	404	480	-1	339	227	13.0	23	Earpaa	187	-813	0	0		0	0	0	0	0
457	1	524	391	-1	479	381	9.2	25	MSapaaaav	209	318	0	0		0	0	0	0	0
458	1	396	333	-1	609	330	14.9	27	ABarpaaaapa	268	-485	0	0		0	0	0	0	0
459	1	217	158	-1	467	447	11.5	23	ABplpaaappa	24	0	0	0		0	0	0	0	0
460	1	283	131	-1	288	78	9.2	27	ABprpppaaap	204	-24	0	0		0	0	0	0	0
461	1	101	434	-1	561	421	9.0	28	ABalppaaapa	285	1160	0	0		0	0	0	0	0
462	1	271	429	-1	341	221	16.5	26	Nuc152_16_399_208	245	176	0	0		0	0	0	0	0
463	1	190	375	-1	535	187	7.6	28	ABarapppppp	282	-949	0	0		0	0	0	0	0
464	1	365	346	-1	257	61	17.5	28	ABprapapap	268	-153	0	0		0	0	0	0	0
465	1	216	270	-1	447	273	16.8	25	MSpaaappa	255	418	0	0		0	0	0	0	0
466	1	225	337	-1	590	180	7.7	24	ABalaapappp	-132	0	0	0		0	0	0	0	0
467	1	2	96	-1	518	229	4.0	23	ABarapaaapp	202	62	0	0		0	0	0	0	0
468	1	18	524	-1	423	144	9.3	24	ABprpapapap	98	0	0	0		0	0	0	0	0
469	1	168	466	-1	433	397	10.8	27	ABplpapaapa	241	-249	0	0		0	0	0	0	0
470	1	431	504	-1	235	98	6.7	26	ABprpppapaa	262	228	0	0		0	0	0	0	0
471	1	155	208	-1	419	233	19.8	28	MSpppppa	201	560	0	0		0	0	0	0	0
472	1	22	335	-1	153	290	13.8	31	Cappap	317	-944	0	0		0	0	0	0	0
473	1	338	32	-1	320	416	19.4	32	ABplaapppp	133	0	0	0		0	0	0	0	0
474	1	435	398	-1	278	330	8.3	25	MSappaap	221	198	0	0		0	0	0	0	0
475	1	301	517	-1	611	258	6.1	23	ABarapppaaa	194	-122	0	0		0	0	0	0	0
476	1	77	23	-1	458	189	6.1	25	ABarapapapp	174	296	0	0		0	0	0	0	0
477	1	491	105	-1	502	353	4.6	23	ABalpaaaapp	188	6	0	0		0	0	0	0	0
478	1	164	406	-1	286	406	18.4	31	ABplapaapp	144	0	0	0		0	0	0	0	0
479	1	234	489	-1	576	328	4.7	24	ABalpaappaa	106	0	0	0		0	0	0	0	0
480	1	367	173	-1	574	225	23.5	28	ABarpapaapp	265	-353	0	0		0	0	0	0	0
481	1	151	210	-1	411	331	22.7	26	ABarppaaaa	234	181	0	0		0	0	0	0	0
482	1	510	291	-1	402	374	23.5	34	ABplapaaaap	332	-68	0	0		0	0	0	0	0
483	1	7	278	-1	255	392	6.9	24	ABplpppaaaa	237	-188	0	0		0	0	0	0	0
484	1	452	133	-1	233	395	10.0	27	ABplppapppp	229	778	0	0		0	0	0	0	0
485	1	390	80	-1	464	294	19.4	26	MSaaaapap	247	474	0	0		0	0	0	0	0
486	1	455	284	-1	362	427	19.5	34	ABplaappapp	113	0	0	0		0	0	0	0	0
487	1	362	155	-1	189	227	10.6	34	Eplap	-46	0	0	0		0	0	0	0	0
488	1	25	127	-1	227	63	14.8	28	ABprapappa	275	198	0	0		0	0	0	0	0
489	1	41	354	-1	353	151	9.2	26	MSppaapp	187	0	0	0		0	0	0	0	0
490	1	293	376	-1	329	187	20.2	33	Dpppa	138	0	0	0		0	0	0	0	0
491	1	218	151	-1	235	97	14.6	30	ABprapppaa	189	0	0	0		0	0	0	0	0
492	1	410	166	-1	282	101	6.9	23	ABprppppaap	228	-289	0	0		0	0	0	0	0
493	1	368	217	-1	153	307	4.3	24	ABplppppppa	206	106	0	0		0	0	0	0	0
494	1	446	494	-1	241	249	9.2	33	Ealpp	332	-447	0	0		0	0	0	0	0
495	1	496	67	-1	363	228	21.1	30	MSpppppp	-188	0	0	0		0	0	0	0	0
496	1	343	200	-1	386	299	13.4	26	MSaaapapp	252	334	0	0		0	0	0	0	0
497	1	166	172	-1	475	287	16.7	28	MSpaaaapp	223	400	0	0		0	0	0	0	0
498	1	332	298	-1	618	307	13.1	28	ABalapppaaa	268	42	0	0		0	0	0	0	0
499	1	100	403	-1	338	350	20.5	27	ABplapaaapp	273	-398	0	0		0	0	0	0	0
500	1	258	156	-1	324	102	13.7	23	ABprppapapp	188	-66	0	0		0	0	0	0	0
501	1	483	134	-1	489	321	6.3	22	ABalpaaapap	171	603	0	0		0	0	0	0	0
502	1	413	411	-1	211	299	18.9	32	Cappaa	-319	0	0	0		0	0	0	0	0
503	1	380	171	-1	481	269	22.8	33	ABarpaapap	323	537	0	0		0	0	0	0	0
504	1	186	326	-1	209	88	19.4	30	ABarpppppp	306	1030	0	0		0	0	0	0	0
505	1	130	-1	-1	532	374	25.1	25	ABplaaaaaap	240	-493	0	0		0	0	0	0	0
506	1	497	473	-1	566	390	14.0	24	ABalapaaappa	202	-97	0	0		0	0	0	0	0
507	1	377	361	-1	357	132	5.8	24	ABprppaappp	214	765	0	0		0	0	0	0	0
508	1	20	328	-1	513	331	5.3	22	ABalpaaaaap	-7	0	0	0		0	0	0	0	0
509	1	64	450	-1	420	342	7.2	24	ABalpapappp	126	0	0	0		0	0	0	0	0
510	1	527	315	-1	550	239	8.9	22	MSppaaaa	-116	0	0	0		0	0	0	0	0
511	1	205	392	-1	485	460	15.6	26	ABplpaapapp	333	0	0	0		0	0	0	0	0
512	1	511	457	-1	260	85	8.0	25	ABprppppapa	475	0	0	0		0	0	0	0	0
513	1	420	433	-1	654	276	7.4	30	ABalaapaapa	245	0	0	0		0	0	0	0	0
514	1	212	513	-1	516	245	5.7	22	ABarapaaapa	176	0	0	0		0	0	0	0	0
515	1	79	501	-1	561	144	11.7	25	ABpraaaapad	115	0	0	0		0	0	0	0	0
516	1	412	522	-1	498	343	24.8	34	ABplaaaapap	233	0	0	0		0	0	0	0	0
517	1	478	-1	-1	530	202	6.4	26	ABarappaaap	15	0	0	0		0	0	0	0	0
518	1	511	182	-1	267	109	11.2	27	ABprppppapp	179	0	0	0		0	0	0	0	0
519	1	116	85	-1	516	410	22.2	34	ABplaapaapp	177	0	0	0		0	0	0	0	0
520	1	442	459	-1	600	179	17.2	28	ABpraaaaapd	409	0	0	0		0	0	0	0	0
521	1	342	221	-1	616	338	19.7	26	ABarpaaaaarp	55	0	0	0		0	0	0	0	0
522	1	317	482	-1	398	355	21.9	23	ABplapaaaaa	274	0	0	0		0	0	0	0	0
523	1	131	491	-1	445	380	16.2	24	ABalpppppap	227	0	0	0		0	0	0	0	0
524	1	504	512	-1	430	441	13.5	34	ABplpaaappp	369	0	0	0		0	0	0	0	0
525	1	493	138	-1	577	347	22.1	27	ABalapapapp	598	0	0	0		0	0	0	0	0
526	1	530	525	527	597	304	18.6	28	ABarpaaaappa	269	0	0	0		0	0	0	0	0
527	1	482	523	-1	366	282	14.6	23	MSaaappp	-40	0	0	0		0	0	0	0	0
528	1	531	530	-1	326	222	24.0	32	Cpaaaa	119	0	0	0		0	0	0	0	0
529	1	532	531	-1	276	214	24.0	30	Cpaaap	253	137	0	0		0	0	0	0	0
