# Supplementary material for: The AP-2 Transcription Factor APTF-2 Is Required for Neuroblast and Epidermal Morphogenesis in Caenorhabditis elegans Embryogenesis
Source: PLoS Genet. 2016 May 13;12(5):e1006048. doi: 10.1371/journal.pgen.1006048 (PMC4866721; doi:10.1371/journal.pgen.1006048)
Supplement: S6 Text — (ZIP) [file pgen.1006048.s034.zip › nuclei/t188-nuclei]

1	1	57	115	-1	110	220	16.5	30	Cpappd	231	0	0	0		0	0	0	0	0
2	1	187	219	-1	451	184	12.2	25	MSpppappp	250	75	0	0		0	0	0	0	0
3	1	302	137	-1	517	241	9.7	25	ABarapaapap	123	0	0	0		0	0	0	0	0
4	1	259	522	-1	323	149	18.4	29	Dppap	270	1119	0	0		0	0	0	0	0
5	1	258	226	-1	444	269	4.3	26	ABalpappppa	258	310	0	0		0	0	0	0	0
6	1	400	244	-1	270	69	11.4	26	ABprppapppp	209	280	0	0		0	0	0	0	0
7	1	300	295	-1	322	421	9.0	24	ABplpaaaapp	213	318	0	0		0	0	0	0	0
8	1	288	85	-1	360	236	7.3	27	MSpapapa	-92	0	0	0		0	0	0	0	0
9	1	338	288	-1	196	83	11.4	30	ABprappppa	201	0	0	0		0	0	0	0	0
10	1	79	201	-1	600	196	13.1	26	ABpraaaaaaa	321	0	0	0		0	0	0	0	0
11	1	121	467	-1	127	249	13.7	31	Capppa	317	334	0	0		0	0	0	0	0
12	1	230	337	-1	242	113	20.7	30	ABprappapa	297	535	0	0		0	0	0	0	0
13	1	169	107	-1	557	214	12.1	30	ABpraaapaa	53	0	0	0		0	0	0	0	0
14	1	257	403	-1	156	341	13.7	27	ABplapapppp	268	193	0	0		0	0	0	0	0
15	1	310	498	-1	435	175	23.1	30	ABarpppaaa	251	-160	0	0		0	0	0	0	0
16	1	221	165	-1	324	364	13.1	31	MSaapppa	175	0	0	0		0	0	0	0	0
17	1	167	372	-1	488	329	14.3	29	ABaraapaapp	550	0	0	0		0	0	0	0	0
18	1	428	350	-1	281	151	10.8	32	Cppaap	320	407	0	0		0	0	0	0	0
19	1	281	313	-1	535	394	18.1	24	ABalapappa	213	602	0	0		0	0	0	0	0
20	1	242	17	-1	477	226	4.4	26	ABarapapppa	247	911	0	0		0	0	0	0	0
21	1	303	415	-1	523	378	6.8	25	ABalpapaaaa	206	376	0	0		0	0	0	0	0
22	1	218	139	-1	427	443	10.5	29	ABalppaappp	251	-680	0	0		0	0	0	0	0
23	1	476	259	-1	462	194	6.0	27	ABarapapapp	202	928	0	0		0	0	0	0	0
24	1	89	380	-1	447	289	22.6	30	ABarpaapppa	255	264	0	0		0	0	0	0	0
25	1	132	515	-1	575	370	16.8	28	ABalapaapa	259	1248	0	0		0	0	0	0	0
26	1	291	271	-1	489	413	19.5	26	ABplaapapa	243	188	0	0		0	0	0	0	0
27	1	35	327	-1	557	138	13.7	25	ABprpaapap	199	827	0	0		0	0	0	0	0
28	1	336	347	-1	475	417	14.5	25	ABplpaapaap	-34	0	0	0		0	0	0	0	0
29	1	45	326	-1	566	343	6.9	24	ABaraaaaaaa	230	797	0	0		0	0	0	0	0
30	1	270	354	-1	530	337	7.4	27	ABaraaaaaap	-110	0	0	0		0	0	0	0	0
31	1	186	90	-1	372	275	6.6	25	MSaapappa	219	64	0	0		0	0	0	0	0
32	1	473	203	-1	320	417	19.4	32	ABplaapppp	284	-212	0	0		0	0	0	0	0
33	1	217	143	-1	483	131	7.9	26	ABarappapap	261	-242	0	0		0	0	0	0	0
34	1	115	43	-1	528	447	10.2	26	ABalpppaaap	242	235	0	0		0	0	0	0	0
35	1	289	91	-1	263	320	19.7	32	Dapap	320	809	0	0		0	0	0	0	0
36	1	93	375	-1	415	165	7.1	26	ABprpapppap	227	-2	0	0		0	0	0	0	0
37	1	184	202	-1	451	134	7.3	25	ABprpapapaa	224	-752	0	0		0	0	0	0	0
38	1	88	181	-1	420	262	6.4	24	ABaraappppp	55	0	0	0		0	0	0	0	0
39	1	306	404	-1	499	356	8.3	24	ABalpaaapaa	223	708	0	0		0	0	0	0	0
40	1	207	78	-1	431	333	9.3	24	ABalpapppaa	242	753	0	0		0	0	0	0	0
41	1	352	233	-1	349	321	5.4	24	MSaappaa	208	158	0	0		0	0	0	0	0
42	1	177	31	-1	579	342	12.1	29	MSaaaaaar	118	0	0	0		0	0	0	0	0
43	1	265	357	-1	319	208	4.2	28	MSpappaa	282	907	0	0		0	0	0	0	0
44	1	369	475	-1	344	114	8.7	24	ABprppapppaa	211	748	0	0		0	0	0	0	0
45	1	51	34	-1	475	189	15.7	30	MSppppaa	423	0	0	0		0	0	0	0	0
46	1	220	206	-1	643	271	10.3	26	ABalaaapprr	266	236	0	0		0	0	0	0	0
47	1	141	50	-1	443	259	13.8	27	MSpaapapa	23	0	0	0		0	0	0	0	0
48	1	72	36	-1	390	325	8.2	25	MSaapaaaa	110	0	0	0		0	0	0	0	0
49	1	123	312	-1	568	409	19.6	29	ABalapapppp	256	81	0	0		0	0	0	0	0
50	1	345	451	-1	419	387	4.8	25	ABplpappaa	205	412	0	0		0	0	0	0	0
51	1	164	319	-1	321	73	15.3	28	ABprappaap	150	0	0	0		0	0	0	0	0
52	1	256	84	-1	497	414	8.8	25	ABalppappap	237	-439	0	0		0	0	0	0	0
53	1	253	428	-1	391	98	8.3	24	ABarappappa	214	1755	0	0		0	0	0	0	0
54	1	37	180	-1	609	329	7.9	25	ABalaaaarlp	150	0	0	0		0	0	0	0	0
55	1	397	162	-1	269	169	21.1	33	Dpppp	337	440	0	0		0	0	0	0	0
56	1	61	455	-1	527	287	14.2	30	ABaraappapa	309	394	0	0		0	0	0	0	0
57	1	142	19	-1	649	331	12.9	24	ABalaaaparr	221	138	0	0		0	0	0	0	0
58	1	195	517	-1	489	258	14.3	30	ABaraappapp	302	165	0	0		0	0	0	0	0
59	1	136	148	-1	377	137	8.8	26	ABprppappaa	-37	0	0	0		0	0	0	0	0
60	1	313	128	-1	214	321	14.7	32	Capapa	311	-564	0	0		0	0	0	0	0
61	1	119	330	-1	571	384	24.4	28	ABplaaaaaaa	258	17	0	0		0	0	0	0	0
62	1	334	51	-1	339	160	5.7	24	MSpappap	-49	0	0	0		0	0	0	0	0
63	1	91	166	-1	612	294	8.9	24	ABalaaaarra	194	210	0	0		0	0	0	0	0
64	1	264	472	-1	366	395	8.9	24	ABplpapapaa	227	143	0	0		0	0	0	0	0
65	1	263	376	-1	471	337	23.8	30	ABplaaaappa	299	-1078	0	0		0	0	0	0	0
66	1	67	6	-1	453	234	16.5	24	MSpaapaap	209	162	0	0		0	0	0	0	0
67	1	495	74	-1	368	230	20.4	31	MSpppppp	310	191	0	0		0	0	0	0	0
68	1	445	323	-1	504	347	23.3	29	ABarpaaapaa	296	153	0	0		0	0	0	0	0
69	1	67	349	-1	480	251	17.1	23	MSpaapaaa	209	478	0	0		0	0	0	0	0
70	1	272	305	-1	312	102	6.2	23	ABprppppaaa	201	-60	0	0		0	0	0	0	0
71	1	125	299	-1	601	252	8.6	27	ABarappppaa	236	0	0	0		0	0	0	0	0
72	1	163	289	-1	265	346	11.4	29	MSaapppp	285	0	0	0		0	0	0	0	0
73	1	216	9	-1	347	108	11.7	24	ABprppapapa	230	900	0	0		0	0	0	0	0
74	1	31	351	-1	475	455	13.7	26	ABplpaaapap	226	-66	0	0		0	0	0	0	0
75	1	54	471	-1	621	235	18.4	26	ABpraapaapa	220	699	0	0		0	0	0	0	0
76	1	174	345	-1	145	155	8.0	36	Eprpp	356	185	0	0		0	0	0	0	0
77	1	316	230	-1	570	269	4.3	27	ABaraaappap	214	-417	0	0		0	0	0	0	0
78	1	282	314	-1	203	129	4.2	24	ABprppppppp	231	-663	0	0		0	0	0	0	0
79	1	427	368	-1	630	243	5.7	23	ABalaapaapp	225	-1821	0	0		0	0	0	0	0
80	1	485	346	-1	461	294	19.5	24	MSaaaapap	222	175	0	0		0	0	0	0	0
81	1	162	258	-1	444	259	8.1	24	ABarapaappp	136	0	0	0		0	0	0	0	0
82	1	192	494	-1	475	146	10.6	29	ABprpapaapp	165	0	0	0		0	0	0	0	0
83	1	433	192	-1	417	360	11.7	26	MSapapap	212	1051	0	0		0	0	0	0	0
84	1	122	276	-1	506	135	13.9	27	ABprpaapppp	138	0	0	0		0	0	0	0	0
85	1	519	409	-1	514	410	21.7	32	ABplaapaapp	293	434	0	0		0	0	0	0	0
86	1	139	135	-1	421	453	16.6	28	ABplaappaa	58	0	0	0		0	0	0	0	0
87	1	188	479	-1	237	203	10.2	32	Earppp	321	1032	0	0		0	0	0	0	0
88	1	424	172	-1	354	371	7.6	26	ABplpapapap	205	-122	0	0		0	0	0	0	0
89	1	371	47	-1	574	172	15.7	27	ABpraaaappp	273	614	0	0		0	0	0	0	0
90	1	222	189	-1	242	317	8.5	25	ABplpppppaa	-91	0	0	0		0	0	0	0	0
91	1	425	280	-1	448	440	22.2	33	ABplaaapap	295	1572	0	0		0	0	0	0	0
92	1	418	469	-1	497	313	20.0	26	MSaaaapaa	239	707	0	0		0	0	0	0	0
93	1	223	412	-1	569	395	11.4	29	ABalaaapallp	292	315	0	0		0	0	0	0	0
94	1	110	400	-1	574	396	8.4	24	ABalaaapalla	208	-392	0	0		0	0	0	0	0
95	1	113	16	-1	387	451	16.5	29	ABplaappapa	295	-217	0	0		0	0	0	0	0
96	1	467	359	-1	518	232	4.1	22	ABarapaaapp	403	0	0	0		0	0	0	0	0
97	1	147	436	-1	269	394	16.0	29	ABplappaaa	-50	0	0	0		0	0	0	0	0
98	1	390	377	-1	315	400	6.6	24	ABplppaappa	11	0	0	0		0	0	0	0	0
99	1	85	488	-1	564	217	19.2	27	ABpraapappp	202	1043	0	0		0	0	0	0	0
100	1	160	265	-1	370	401	11.6	24	ABplppaapaa	-228	0	0	0		0	0	0	0	0
101	1	60	21	-1	407	230	9.8	29	MSpapaapa	-30	0	0	0		0	0	0	0	0
102	1	450	486	-1	319	345	8.7	27	MSapaapp	262	1326	0	0		0	0	0	0	0
103	1	97	175	-1	184	342	8.6	26	ABplpppaapa	125	0	0	0		0	0	0	0	0
104	1	4	80	-1	365	102	7.8	25	ABprppappap	221	689	0	0		0	0	0	0	0
105	1	477	281	-1	505	352	4.6	23	ABalpaaaapp	198	622	0	0		0	0	0	0	0
106	1	33	96	-1	417	98	9.2	24	ABprpaaaapp	125	0	0	0		0	0	0	0	0
107	1	1	13	-1	589	393	21.6	32	ABplaapaaaa	-441	0	0	0		0	0	0	0	0
108	1	28	156	-1	564	179	19.7	28	ABpraaapppa	276	-366	0	0		0	0	0	0	0
109	1	158	257	-1	405	365	16.3	27	MSapppaa	18	0	0	0		0	0	0	0	0
110	1	376	437	-1	547	321	14.3	31	MSaaaaapa	310	358	0	0		0	0	0	0	0
111	1	47	25	-1	534	133	16.6	26	ABpraappaap	77	0	0	0		0	0	0	0	0
112	1	75	83	-1	352	326	23.8	27	ABarppaaap	278	76	0	0		0	0	0	0	0
113	1	225	391	-1	281	127	7.1	24	ABprpappppp	225	589	0	0		0	0	0	0	0
114	1	453	118	-1	387	388	6.3	32	Nuc148_5_371_357p	329	123	0	0		0	0	0	0	0
115	1	100	64	-1	448	176	7.9	27	ABprpapppaa	-21	0	0	0		0	0	0	0	0
116	1	9	94	-1	630	245	14.5	27	ABalaappppp	242	355	0	0		0	0	0	0	0
117	1	437	46	-1	338	379	7.0	23	ABplpapappa	201	167	0	0		0	0	0	0	0
118	1	271	297	-1	545	283	7.7	28	ABaraaapaap	224	678	0	0		0	0	0	0	0
119	1	227	492	-1	535	151	11.4	26	ABprpaaappa	251	-430	0	0		0	0	0	0	0
120	1	411	48	-1	590	168	11.1	26	ABpraaaapav	223	250	0	0		0	0	0	0	0
121	1	105	198	-1	429	397	8.5	27	ABplpapaaaa	369	0	0	0		0	0	0	0	0
122	1	128	399	-1	517	406	24.0	26	ABplaaaaapp	127	0	0	0		0	0	0	0	0
123	1	21	286	-1	408	326	19.4	29	MSapppap	294	199	0	0		0	0	0	0	0
124	1	214	321	-1	537	339	17.1	28	MSapaaapp	246	-809	0	0		0	0	0	0	0
125	1	279	170	-1	654	287	13.2	27	ABalaaapplr	268	303	0	0		0	0	0	0	0
126	1	399	343	-1	523	436	7.9	24	ABalppaaapp	223	316	0	0		0	0	0	0	0
127	1	488	76	-1	230	62	14.7	27	ABprapappa	488	0	0	0		0	0	0	0	0
128	1	421	182	-1	375	355	19.8	28	ABplapaaapa	275	290	0	0		0	0	0	0	0
129	1	429	386	-1	249	383	21.5	30	ABplapapaa	296	-741	0	0		0	0	0	0	0
130	1	152	4	-1	376	293	10.6	28	MSaapaapa	138	0	0	0		0	0	0	0	0
131	1	460	487	-1	289	80	9.1	26	ABprpppaaap	232	-357	0	0		0	0	0	0	0
132	1	269	340	-1	370	333	5.2	27	ABalpappapp	230	-1117	0	0		0	0	0	0	0
133	1	484	482	-1	235	405	10.3	26	ABplppapppp	228	-162	0	0		0	0	0	0	0
134	1	501	100	-1	493	321	7.0	23	ABalpaaapap	190	285	0	0		0	0	0	0	0
135	1	165	294	-1	450	215	19.6	29	MSppppap	-43	0	0	0		0	0	0	0	0
136	1	387	193	-1	439	400	24.4	28	Nuc147_26_416_371	282	185	0	0		0	0	0	0	0
137	1	127	311	-1	406	283	8.7	25	ABaraapappp	163	0	0	0		0	0	0	0	0
138	1	525	195	-1	571	342	21.7	27	ABalapapapp	244	-128	0	0		0	0	0	0	0
139	1	321	513	-1	598	398	17.5	28	ABalapapppa	-16	0	0	0		0	0	0	0	0
140	1	104	434	-1	374	297	19.8	28	MSappppa	287	-116	0	0		0	0	0	0	0
141	1	5	235	-1	463	227	9.7	26	ABarapappap	-11	0	0	0		0	0	0	0	0
142	1	315	29	-1	647	242	8.7	26	ABalaappapa	258	-37	0	0		0	0	0	0	0
143	1	172	470	-1	143	295	19.3	34	Caapa	312	-40	0	0		0	0	0	0	0
144	1	3	113	-1	283	222	11.3	33	Earap	331	1497	0	0		0	0	0	0	0
145	1	365	268	-1	193	103	15.0	27	ABprapapppp	268	209	0	0		0	0	0	0	0
146	1	196	269	-1	607	184	14.8	27	ABpraaaappa	244	-861	0	0		0	0	0	0	0
147	1	239	205	-1	498	125	18.2	31	ABpraappap	66	0	0	0		0	0	0	0	0
148	1	331	292	-1	575	203	4.7	25	ABarapppapa	198	247	0	0		0	0	0	0	0
149	1	317	97	-1	280	386	12.4	26	ABplppapapa	228	786	0	0		0	0	0	0	0
150	1	168	125	-1	626	216	16.1	24	ABpraaaaapv	206	-340	0	0		0	0	0	0	0
151	1	491	65	-1	237	97	14.8	29	ABprapppaa	17	0	0	0		0	0	0	0	0
152	1	389	72	-1	530	190	16.6	25	ABpraaapapap	196	-405	0	0		0	0	0	0	0
153	1	166	134	-1	589	219	7.8	25	ABarappppap	-95	0	0	0		0	0	0	0	0
154	1	325	324	-1	254	395	12.3	25	ABplppapapp	256	0	0	0		0	0	0	0	0
155	1	487	411	-1	187	229	10.5	33	Eplap	339	42	0	0		0	0	0	0	0
156	1	500	468	-1	323	104	13.8	25	ABprppapapp	222	-117	0	0		0	0	0	0	0
157	1	231	124	-1	358	202	6.8	26	MSpapappp	-187	0	0	0		0	0	0	0	0
158	1	459	200	-1	465	445	11.4	24	ABplpaaappa	227	851	0	0		0	0	0	0	0
159	1	314	420	-1	466	374	5.8	23	ABalpapaapp	191	349	0	0		0	0	0	0	0
160	1	226	366	-1	431	203	14.0	26	MSpppaaa	335	0	0	0		0	0	0	0	0
161	1	49	121	-1	585	314	8.4	28	ABaraaaapa	262	811	0	0		0	0	0	0	0
162	1	161	249	-1	96	263	7.7	29	Cppppa	273	405	0	0		0	0	0	0	0
163	1	156	167	-1	636	294	7.9	24	ABalaaapprl	224	911	0	0		0	0	0	0	0
164	1	391	105	-1	526	171	10.0	23	ABprpapaapa	116	0	0	0		0	0	0	0	0
165	1	243	159	-1	525	196	11.9	26	ABprpaaaaaap	196	0	0	0		0	0	0	0	0
166	1	492	500	-1	282	104	6.6	23	ABprppppaap	224	-10	0	0		0	0	0	0	0
167	1	284	42	-1	430	299	6.9	23	ABalpapppap	211	-232	0	0		0	0	0	0	0
168	1	440	298	-1	522	279	19.0	26	MSpaaaaaa	255	534	0	0		0	0	0	0	0
169	1	190	419	-1	269	265	12.4	33	Ealap	327	118	0	0		0	0	0	0	0
170	1	446	250	-1	428	281	19.0	24	MSpaaapaa	201	-5	0	0		0	0	0	0	0
171	1	503	35	-1	485	265	23.4	33	ABarpaapap	330	45	0	0		0	0	0	0	0
172	1	497	275	-1	480	288	16.8	28	MSpaaaapp	208	-229	0	0		0	0	0	0	0
173	1	480	176	-1	580	224	23.4	29	ABarpapaapp	247	273	0	0		0	0	0	0	0
174	1	406	227	-1	486	441	8.5	25	ABalppaappa	207	159	0	0		0	0	0	0	0
175	1	442	438	-1	320	129	6.7	23	ABprpappppa	223	799	0	0		0	0	0	0	0
176	1	333	11	-1	527	274	5.6	24	ABaraaaaapp	210	-1785	0	0		0	0	0	0	0
177	1	405	102	-1	381	411	14.7	26	ABplppaaaap	245	-401	0	0		0	0	0	0	0
178	1	309	231	-1	441	216	10.1	24	ABaraappppa	108	0	0	0		0	0	0	0	0
179	1	332	414	-1	583	298	5.7	24	ABaraaappaa	201	-74	0	0		0	0	0	0	0
180	1	398	373	-1	640	220	11.3	28	ABalaapappa	243	-432	0	0		0	0	0	0	0
181	1	32	216	-1	384	209	11.2	28	MSpapaapp	280	0	0	0		0	0	0	0	0
182	1	518	152	-1	272	110	11.4	28	ABprppppapp	281	-300	0	0		0	0	0	0	0
183	1	111	502	-1	640	319	10.0	24	ABalaaappll	193	-23	0	0		0	0	0	0	0
184	1	366	211	-1	416	349	4.5	26	ABalpapapap	246	-354	0	0		0	0	0	0	0
185	1	81	177	-1	598	369	9.4	35	ABalaaaala	162	0	0	0		0	0	0	0	0
186	1	63	465	-1	219	394	18.5	27	ABplapappa	277	300	0	0		0	0	0	0	0
187	1	209	1	-1	310	233	8.6	30	Earpap	294	109	0	0		0	0	0	0	0
188	1	20	310	-1	587	222	17.2	28	ABpraapappa	189	0	0	0		0	0	0	0	0
189	1	170	77	-1	363	318	8.4	26	MSaapaaap	234	993	0	0		0	0	0	0	0
190	1	38	422	-1	577	264	17.5	29	ABalappppa	290	-69	0	0		0	0	0	0	0
191	1	441	417	-1	428	144	12.2	24	ABprppaapap	194	-1145	0	0		0	0	0	0	0
192	1	252	328	-1	521	305	9.8	24	ABaraapaapa	209	-634	0	0		0	0	0	0	0
193	1	204	26	-1	507	385	18.4	25	ABplaapappa	236	0	0	0		0	0	0	0	0
194	1	396	407	-1	509	163	13.0	24	ABprpaaappp	50	0	0	0		0	0	0	0	0
195	1	159	385	-1	198	198	13.6	32	Eprap	308	-23	0	0		0	0	0	0	0
196	1	65	215	342	154	319	9.9	28	ABplapppap	164	0	0	0		0	0	0	0	0
197	1	117	88	-1	631	313	20.3	26	ABpraapaaaa	250	-985	0	0		0	0	0	0	0
198	1	101	109	-1	177	199	7.5	32	Eplpa	321	367	0	0		0	0	0	0	0
199	1	134	116	-1	303	176	6.7	31	MSpappppa	27	0	0	0		0	0	0	0	0
200	1	496	392	-1	383	300	13.6	26	MSaaapapp	37	0	0	0		0	0	0	0	0
201	1	286	308	-1	526	319	23.8	26	ABarpaaapap	214	1157	0	0		0	0	0	0	0
202	1	201	27	-1	557	291	24.6	32	ABarpaapaap	322	-96	0	0		0	0	0	0	0
203	1	443	506	-1	535	211	3.9	22	ABarappaapa	226	-409	0	0		0	0	0	0	0
204	1	92	329	-1	186	298	8.7	29	Capapp	-77	0	0	0		0	0	0	0	0
205	1	200	240	-1	380	337	16.3	28	Daaa	335	0	0	0		0	0	0	0	0
206	1	25	460	-1	460	403	4.6	28	ABalppapapa	245	24	0	0		0	0	0	0	0
207	1	206	15	-1	535	427	15.2	25	ABalapaaappp	283	0	0	0		0	0	0	0	0
208	1	471	493	-1	423	235	19.9	27	MSpppppa	275	-400	0	0		0	0	0	0	0
209	1	107	370	-1	618	287	22.3	29	ABpraapaaap	270	600	0	0		0	0	0	0	0
210	1	481	23	-1	409	337	22.4	25	ABarppaaaa	238	215	0	0		0	0	0	0	0
211	1	144	99	-1	416	128	7.4	24	ABprpapappa	-241	0	0	0		0	0	0	0	0
212	1	194	81	-1	421	211	6.9	26	MSpapaaaa	-120	0	0	0		0	0	0	0	0
213	1	337	126	-1	446	429	13.3	26	ABplpaapppa	199	-121	0	0		0	0	0	0	0
214	1	24	52	-1	270	267	20.4	33	Dappa	322	20	0	0		0	0	0	0	0
215	1	213	7	-1	387	159	12.7	33	MSpapppa	281	591	0	0		0	0	0	0	0
216	1	150	28	-1	488	421	11.9	25	ABplpaaaaap	256	197	0	0		0	0	0	0	0
217	1	493	155	-1	152	305	4.5	24	ABplppppppa	214	422	0	0		0	0	0	0	0
218	1	277	45	-1	215	336	8.4	29	Capppp	205	0	0	0		0	0	0	0	0
219	1	385	161	-1	271	403	9.4	25	ABplppapppa	92	0	0	0		0	0	0	0	0
220	1	46	466	-1	518	153	6.9	24	ABarappapaa	88	0	0	0		0	0	0	0	0
221	1	521	510	-1	616	342	19.6	26	ABarpaaaaarp	255	84	0	0		0	0	0	0	0
222	1	394	285	-1	331	413	12.7	28	ABplppapaaa	97	0	0	0		0	0	0	0	0
223	1	245	144	-1	560	291	11.5	29	ABaraappaaa	312	0	0	0		0	0	0	0	0
224	1	71	457	-1	498	174	11.4	26	ABprppaaaaa	221	194	0	0		0	0	0	0	0
225	1	84	224	-1	465	340	11.6	31	ABalpaapapp	82	0	0	0		0	0	0	0	0
226	1	43	270	-1	503	329	10.5	27	ABalpaapapa	537	0	0	0		0	0	0	0	0
227	1	347	101	-1	414	119	12.3	26	ABarappappp	228	452	0	0		0	0	0	0	0
228	1	154	397	-1	183	354	5.6	24	ABplpppapaa	230	132	0	0		0	0	0	0	0
229	1	151	382	-1	464	110	16.6	32	ABpraapppa	-206	0	0	0		0	0	0	0	0
230	1	319	484	-1	284	387	6.8	24	ABplppaappp	291	0	0	0		0	0	0	0	0
231	1	250	512	-1	515	181	5.1	22	ABarappaapp	181	151	0	0		0	0	0	0	0
232	1	79	86	-1	597	216	10.5	25	ABpraaaaaap	242	60	0	0		0	0	0	0	0
233	1	233	210	-1	342	289	4.9	23	MSaapappp	237	1409	0	0		0	0	0	0	0
234	1	307	331	-1	520	414	11.1	25	ABplpaaaaaa	-63	0	0	0		0	0	0	0	0
235	1	326	154	-1	220	126	17.9	26	ABprapapppa	98	0	0	0		0	0	0	0	0
236	1	183	209	-1	464	446	16.6	26	ABplpaapapa	229	223	0	0		0	0	0	0	0
237	1	77	53	-1	623	348	11.6	24	ABalaaaparl	196	2085	0	0		0	0	0	0	0
238	1	26	89	-1	453	222	6.4	28	ABarapapppp	151	0	0	0		0	0	0	0	0
239	1	56	24	-1	558	327	8.5	26	ABalpaapaaa	278	0	0	0		0	0	0	0	0
240	1	53	367	-1	590	270	6.7	25	ABaraaapppa	187	0	0	0		0	0	0	0	0
241	1	118	394	-1	375	94	10.6	26	ABprppapaap	253	938	0	0		0	0	0	0	0
242	1	349	273	-1	231	227	21.7	32	Caaaa	50	0	0	0		0	0	0	0	0
243	1	78	147	-1	539	401	8.8	24	ABalppappaa	-239	0	0	0		0	0	0	0	0
244	1	112	218	-1	424	252	11.6	29	ABaraapppap	255	-425	0	0		0	0	0	0	0
245	1	308	183	-1	502	205	15.6	24	ABprpaapaaa	-156	0	0	0		0	0	0	0	0
246	1	83	32	-1	507	214	24.4	31	ABarpapapp	306	-552	0	0		0	0	0	0	0
247	1	180	516	-1	632	276	14.0	24	Nuc121_20_611_255a	215	-1153	0	0		0	0	0	0	0
248	1	30	253	-1	302	404	9.1	23	ABplppappap	-252	0	0	0		0	0	0	0	0
249	1	373	456	-1	518	260	7.7	24	ABarapaapaa	190	351	0	0		0	0	0	0	0
250	1	175	398	-1	548	229	16.2	26	ABpraaappaa	221	-542	0	0		0	0	0	0	0
251	1	27	207	-1	444	148	5.0	25	ABprpappapa	256	-720	0	0		0	0	0	0	0
252	1	13	58	-1	570	296	9.5	26	ABaraapaaaa	408	0	0	0		0	0	0	0	0
253	1	294	119	-1	324	382	9.9	24	ABplppappaa	2	0	0	0		0	0	0	0	0
254	1	377	514	-1	390	143	7.5	22	ABprppaappa	167	463	0	0		0	0	0	0	0
255	1	108	179	-1	454	325	15.6	25	MSaaapaap	257	725	0	0		0	0	0	0	0
256	1	444	301	-1	431	313	16.4	26	MSaaapapa	30	0	0	0		0	0	0	0	0
257	1	415	5	-1	547	310	5.1	24	ABaraaapaaa	217	303	0	0		0	0	0	0	0
258	1	8	246	-1	559	152	8.6	25	ABprpaaaaap	-5	0	0	0		0	0	0	0	0
259	1	320	98	-1	217	235	14.4	34	Eplaa	342	-19	0	0		0	0	0	0	0
260	1	96	93	-1	436	122	15.9	26	ABprapaapa	100	0	0	0		0	0	0	0	0
261	1	120	318	-1	537	339	10.9	26	ABalpaapaap	108	0	0	0		0	0	0	0	0
262	1	388	127	-1	569	442	13.7	26	ABalpppaapv	237	46	0	0		0	0	0	0	0
263	1	146	60	-1	526	274	10.2	29	ABaraaapapa	65	0	0	0		0	0	0	0	0
264	1	14	174	-1	178	266	23.7	37	Caaap	378	330	0	0		0	0	0	0	0
265	1	244	361	-1	601	417	14.8	27	ABalapaappa	-196	0	0	0		0	0	0	0	0
266	1	382	461	-1	269	137	15.6	31	Cppapa	307	-63	0	0		0	0	0	0	0
267	1	335	160	-1	535	313	18.7	27	MSaaaaapp	238	1000	0	0		0	0	0	0	0
268	1	301	287	-1	476	173	5.9	27	ABprpappaap	226	0	0	0		0	0	0	0	0
269	1	55	284	-1	216	335	24.5	32	ABarppappaa	323	-535	0	0		0	0	0	0	0
270	1	465	263	-1	452	273	17.0	25	MSpaaappa	244	347	0	0		0	0	0	0	0
271	1	380	454	-1	534	372	14.8	26	MSapaaapa	249	-1597	0	0		0	0	0	0	0
272	1	305	3	-1	557	283	5.6	24	ABaraaaaapa	200	-590	0	0		0	0	0	0	0
273	1	157	439	-1	603	359	17.0	24	ABalapapapa	156	0	0	0		0	0	0	0	0
274	1	149	69	-1	119	323	8.5	28	ABplappppp	256	451	0	0		0	0	0	0	0
275	1	432	75	-1	168	324	4.6	29	ABplpppapap	250	658	0	0		0	0	0	0	0
276	1	249	104	-1	406	150	4.6	26	ABprpappapp	235	456	0	0		0	0	0	0	0
277	1	341	37	-1	581	243	4.1	25	ABaraaapppp	169	0	0	0		0	0	0	0	0
278	1	483	499	-1	256	392	6.9	24	ABplpppaaaa	72	0	0	0		0	0	0	0	0
279	1	261	489	-1	560	398	5.4	24	ABalaaaalpp	227	387	0	0		0	0	0	0	0
280	1	353	141	-1	554	445	16.9	23	ABalpppaapd	216	-348	0	0		0	0	0	0	0
281	1	219	169	-1	479	348	18.9	27	MSapappa	269	544	0	0		0	0	0	0	0
282	1	224	228	-1	400	244	5.6	25	MSpapaaap	200	-197	0	0		0	0	0	0	0
283	1	451	421	-1	456	420	9.0	26	ABalppapppa	253	1758	0	0		0	0	0	0	0
284	1	486	480	-1	363	427	19.5	33	ABplaappapp	328	-23	0	0		0	0	0	0	0
285	1	29	381	-1	598	386	6.6	25	ABalaaaalpa	115	0	0	0		0	0	0	0	0
286	1	16	56	-1	612	342	23.3	28	ABarpaaaaara	123	0	0	0		0	0	0	0	0
287	1	114	464	-1	522	393	4.4	29	ABalpaapppp	224	961	0	0		0	0	0	0	0
288	1	176	389	-1	534	374	22.5	30	ABarpaaaaal	7	0	0	0		0	0	0	0	0
289	1	240	14	-1	423	186	16.4	30	Dpaa	286	-7	0	0		0	0	0	0	0
290	1	431	279	-1	317	357	17.2	28	Dapaa	287	430	0	0		0	0	0	0	0
291	1	482	309	-1	400	381	23.5	33	ABplapaaaap	330	478	0	0		0	0	0	0	0
292	1	189	304	-1	615	295	17.2	28	ABalapppaap	272	413	0	0		0	0	0	0	0
293	1	438	120	-1	549	258	5.9	22	ABarapaaaaa	178	329	0	0		0	0	0	0	0
294	1	191	178	-1	554	414	23.0	28	ABplaapaaap	268	-231	0	0		0	0	0	0	0
295	1	268	8	-1	590	279	13.4	24	ABalappapa	212	739	0	0		0	0	0	0	0
296	1	99	12	-1	385	80	15.7	29	ABprapaapp	82	0	0	0		0	0	0	0	0
297	1	69	335	-1	455	318	6.7	25	ABalpappaap	64	0	0	0		0	0	0	0	0
298	1	498	2	-1	619	310	12.8	27	ABalapppaaa	191	0	0	0		0	0	0	0	0
299	1	274	186	-1	212	394	13.4	29	ABplappaap	286	-982	0	0		0	0	0	0	0
300	1	52	110	-1	363	283	16.8	28	Nuc181_17_365_295	-125	0	0	0		0	0	0	0	0
301	1	401	204	-1	389	208	7.5	25	MSpapappa	-97	0	0	0		0	0	0	0	0
302	1	426	151	-1	547	317	11.6	24	ABaraapaaap	246	0	0	0		0	0	0	0	0
303	1	454	150	-1	499	171	8.3	27	ABprpapaaaa	243	409	0	0		0	0	0	0	0
304	1	237	365	-1	230	236	24.4	32	Nuc182_24_225_226	306	92	0	0		0	0	0	0	0
305	1	203	30	-1	468	161	23.5	33	ABarpapppp	332	171	0	0		0	0	0	0	0
306	1	12	185	-1	552	155	16.6	24	ABpraappaaa	202	-545	0	0		0	0	0	0	0
307	1	361	39	-1	498	256	11.8	27	ABaraaapapp	81	0	0	0		0	0	0	0	0
308	1	153	418	-1	407	244	16.7	28	MSpaaappp	-125	0	0	0		0	0	0	0	0
309	1	297	187	-1	206	378	7.5	25	ABplppppapa	202	-587	0	0		0	0	0	0	0
310	1	131	63	-1	291	150	6.6	22	ABprpppppap	199	635	0	0		0	0	0	0	0
311	1	312	306	-1	325	139	15.6	32	Cppaaa	321	259	0	0		0	0	0	0	0
312	1	116	145	-1	440	316	20.9	23	MSaaaappa	186	-924	0	0		0	0	0	0	0
313	1	199	495	-1	553	360	4.3	25	ABalpaappap	246	405	0	0		0	0	0	0	0
314	1	412	358	-1	570	210	15.5	24	ABpraapapap	33	0	0	0		0	0	0	0	0
315	1	510	511	-1	551	243	9.0	22	MSppaaaa	195	578	0	0		0	0	0	0	0
316	1	255	252	-1	234	147	5.5	28	ABprppppppa	241	-1002	0	0		0	0	0	0	0
317	1	290	290	-1	271	338	16.0	33	Capaaa	300	0	0	0		0	0	0	0	0
318	1	408	173	-1	497	390	11.8	24	ABplpaapaaa	242	345	0	0		0	0	0	0	0
319	1	34	168	-1	588	248	10.9	23	ABalaapppaa	201	1722	0	0		0	0	0	0	0
320	1	87	406	-1	217	77	9.6	24	ABprpppaapp	283	0	0	0		0	0	0	0	0
321	1	420	338	-1	499	421	5.1	25	ABalppapaap	256	-1043	0	0		0	0	0	0	0
322	1	109	130	-1	326	272	20.2	31	MSappppp	313	-356	0	0		0	0	0	0	0
323	1	197	70	-1	561	431	10.9	24	ABalpppaaaa	226	644	0	0		0	0	0	0	0
324	1	90	213	-1	353	86	16.1	27	ABprappaaa	239	409	0	0		0	0	0	0	0
325	1	135	67	-1	614	390	13.0	26	ABalapaaaap	239	1088	0	0		0	0	0	0	0
326	1	504	371	-1	210	88	19.4	31	ABarpppppp	307	1332	0	0		0	0	0	0	0
327	1	6	277	-1	421	88	17.0	29	ABpraapppp	293	518	0	0		0	0	0	0	0
328	1	508	348	-1	510	328	5.1	23	ABalpaaaaap	194	877	0	0		0	0	0	0	0
329	1	235	356	-1	345	267	9.8	30	MSaapaapp	156	0	0	0		0	0	0	0	0
330	1	403	242	-1	358	249	24.2	34	ABarppaapap	345	-23	0	0		0	0	0	0	0
331	1	329	427	-1	256	370	5.8	23	ABplppppaaa	199	-909	0	0		0	0	0	0	0
332	1	238	38	-1	492	225	8.5	25	ABarapappaa	121	0	0	0		0	0	0	0	0
333	1	458	184	-1	608	332	14.7	27	ABarpaaaapa	271	200	0	0		0	0	0	0	0
334	1	130	49	-1	223	397	8.4	26	ABplpppaaap	237	-49	0	0		0	0	0	0	0
335	1	472	153	-1	152	290	13.8	31	Cappap	143	0	0	0		0	0	0	0	0
336	1	59	254	-1	402	424	11.3	25	ABplpapaapp	211	42	0	0		0	0	0	0	0
337	1	466	408	-1	588	183	7.4	25	ABalaapappp	19	0	0	0		0	0	0	0	0
338	1	22	501	-1	90	222	8.7	30	Cpppap	303	-905	0	0		0	0	0	0	0
339	1	285	410	-1	187	365	15.7	24	ABplapapppa	94	0	0	0		0	0	0	0	0
340	1	280	158	-1	330	97	21.9	36	ABarppppa	355	-22	0	0		0	0	0	0	0
341	1	211	79	-1	448	120	10.3	25	ABprpaaaapa	269	0	0	0		0	0	0	0	0
342	1	374	518	-1	532	447	13.0	27	ABalpppapav	223	-79	0	0		0	0	0	0	0
343	1	171	393	-1	592	228	14.5	27	ABpraapapaa	243	-1125	0	0		0	0	0	0	0
344	1	355	445	-1	468	333	8.7	24	ABalpapapaa	200	-253	0	0		0	0	0	0	0
345	1	76	316	-1	135	356	16.3	30	ABplappapa	-80	0	0	0		0	0	0	0	0
346	1	464	293	-1	262	63	17.3	28	ABprapapap	281	551	0	0		0	0	0	0	0
347	1	193	362	-1	390	250	13.7	29	MSpaapapp	51	0	0	0		0	0	0	0	0
348	1	348	221	-1	236	345	4.7	23	ABplpappppp	235	98	0	0		0	0	0	0	0
349	1	299	395	-1	511	181	19.6	30	ABpraaapppp	120	0	0	0		0	0	0	0	0
350	1	212	142	-1	487	271	7.2	26	ABarapapaaa	246	-762	0	0		0	0	0	0	0
351	1	275	453	-1	107	290	11.5	29	Cpappv	289	-18	0	0		0	0	0	0	0
352	1	367	355	-1	452	289	8.9	23	ABalpaaappp	224	-248	0	0		0	0	0	0	0
353	1	430	92	-1	320	364	5.1	27	ABplpapppaa	206	942	0	0		0	0	0	0	0
354	1	489	322	-1	350	154	9.2	26	MSppaapp	-78	0	0	0		0	0	0	0	0
355	1	82	447	-1	478	349	4.2	24	ABalpapaaap	-58	0	0	0		0	0	0	0	0
356	1	419	57	-1	487	274	19.5	24	MSpaaaaap	-126	0	0	0		0	0	0	0	0
357	1	362	225	-1	385	188	19.4	31	Dpap	291	222	0	0		0	0	0	0	0
358	1	363	62	-1	348	404	16.4	28	ABplapaapa	237	-195	0	0		0	0	0	0	0
359	1	283	416	-1	174	262	19.3	32	Dappp	313	856	0	0		0	0	0	0	0
360	1	417	114	-1	229	341	12.9	32	Capaap	270	693	0	0		0	0	0	0	0
361	1	507	208	-1	364	135	6.0	23	ABprppaappp	309	0	0	0		0	0	0	0	0
362	1	278	234	-1	502	456	11.0	23	ABplpaaapaa	23	0	0	0		0	0	0	0	0
363	1	70	278	-1	535	443	18.9	25	ABplaapaapa	242	1334	0	0		0	0	0	0	0
364	1	178	164	-1	131	189	18.2	34	Cpapaa	-404	0	0	0		0	0	0	0	0
365	1	241	40	-1	475	150	13.0	26	ABprppaaaap	263	-222	0	0		0	0	0	0	0
366	1	452	341	-1	138	213	8.3	34	Eplpp	343	868	0	0		0	0	0	0	0
367	1	455	66	-1	344	275	7.1	29	MSaapapa	290	-675	0	0		0	0	0	0	0
368	1	40	196	-1	446	303	11.6	27	ABaraapapaa	260	104	0	0		0	0	0	0	0
369	1	202	238	-1	503	208	4.6	24	ABarapapapa	-90	0	0	0		0	0	0	0	0
370	1	23	108	-1	444	370	5.4	25	ABalpappapa	207	-1128	0	0		0	0	0	0	0
371	1	19	197	-1	464	392	19.1	27	ABalpppappp	139	0	0	0		0	0	0	0	0
372	1	232	396	-1	391	404	10.1	24	ABplpapaaap	87	0	0	0		0	0	0	0	0
373	1	384	440	-1	324	83	10.8	26	ABprppapppap	246	-24	0	0		0	0	0	0	0
374	1	318	413	-1	408	138	19.6	27	ABprapaaapp	18	0	0	0		0	0	0	0	0
375	1	463	443	-1	535	192	7.4	28	ABarapppppp	57	0	0	0		0	0	0	0	0
376	1	490	33	-1	327	191	20.0	32	Dpppa	296	1125	0	0		0	0	0	0	0
377	1	416	433	-1	267	280	6.8	29	Z3	210	-342	0	0		0	0	0	0	0
378	1	36	251	-1	488	379	5.8	22	ABalpapaapa	159	146	0	0		0	0	0	0	0
379	1	295	138	-1	284	86	22.4	31	ABarpppppa	304	887	0	0		0	0	0	0	0
380	1	386	199	-1	297	417	11.3	24	ABplppapaap	97	0	0	0		0	0	0	0	0
381	1	273	59	-1	224	111	11.6	26	ABprapppapa	-99	0	0	0		0	0	0	0	0
382	1	414	129	-1	94	196	11.4	34	Cpppaa	308	594	0	0		0	0	0	0	0
383	1	292	424	-1	525	410	6.1	23	ABalppapaaa	238	720	0	0		0	0	0	0	0
384	1	383	497	-1	101	264	16.7	30	Caappd	271	-449	0	0		0	0	0	0	0
385	1	379	136	-1	519	462	14.2	25	ABalpppapad	210	344	0	0		0	0	0	0	0
386	1	143	441	-1	150	355	10.5	30	ABplapppaa	305	0	0	0		0	0	0	0	0
387	1	370	325	-1	474	383	14.9	24	ABalpppppaa	228	0	0	0		0	0	0	0	0
388	1	262	191	-1	257	326	24.5	33	ABarppapap	333	2124	0	0		0	0	0	0	0
389	1	350	435	-1	355	326	12.8	28	MSappaaa	275	-1119	0	0		0	0	0	0	0
390	1	330	217	-1	443	357	15.1	25	MSapapaa	248	-2	0	0		0	0	0	0	0
391	1	457	430	-1	481	382	9.1	28	MSapaaaav	227	635	0	0		0	0	0	0	0
392	1	511	521	-1	489	458	15.6	25	ABplpaapapp	228	-288	0	0		0	0	0	0	0
393	1	254	212	-1	323	312	4.9	24	MSaappap	238	1142	0	0		0	0	0	0	0
394	1	359	55	-1	357	427	8.6	24	ABplpaaaapa	196	-39	0	0		0	0	0	0	0
395	1	447	283	-1	409	324	10.9	26	ABaraapappa	254	-237	0	0		0	0	0	0	0
396	1	368	282	-1	564	222	5.7	22	ABarappaaaa	198	687	0	0		0	0	0	0	0
397	1	448	291	-1	296	352	5.1	25	ABplpapppap	82	0	0	0		0	0	0	0	0
398	1	474	82	-1	275	325	7.6	28	MSappaap	227	175	0	0		0	0	0	0	0
399	1	18	490	-1	543	243	5.1	24	ABarapaaaap	200	504	0	0		0	0	0	0	0
400	1	173	264	-1	305	284	8.9	29	Ealpa	293	190	0	0		0	0	0	0	0
401	1	328	223	-1	82	251	13.6	30	Caappv	304	-737	0	0		0	0	0	0	0
402	1	64	317	-1	239	311	4.9	24	ABplpppppap	236	-1023	0	0		0	0	0	0	0
403	1	499	496	-1	337	353	20.2	28	ABplapaaapp	-5	0	0	0		0	0	0	0	0
404	1	229	360	-1	414	301	12.5	30	ABaraapapap	418	0	0	0		0	0	0	0	0
405	1	293	425	-1	525	251	20.5	25	MSppappp	239	404	0	0		0	0	0	0	0
406	1	478	247	-1	287	408	18.6	31	ABplapaapp	275	-1721	0	0		0	0	0	0	0
407	1	357	229	-1	174	114	7.2	30	ABprappppp	308	-252	0	0		0	0	0	0	0
408	1	346	446	-1	623	211	7.9	25	ABalaappapp	77	0	0	0		0	0	0	0	0
409	1	324	171	-1	388	107	21.7	33	ABarpppaap	336	-251	0	0		0	0	0	0	0
410	1	10	300	-1	625	255	11.7	23	ABalaappppa	231	-169	0	0		0	0	0	0	0
411	1	502	353	-1	210	298	19.2	32	Cappaa	310	639	0	0		0	0	0	0	0
412	1	409	22	-1	177	165	10.5	38	Eprpa	344	159	0	0		0	0	0	0	0
413	1	247	245	-1	585	360	6.0	26	ABalpaapppa	70	0	0	0		0	0	0	0	0
414	1	145	163	-1	578	428	16.5	28	ABalapaappp	1	0	0	0		0	0	0	0	0
415	1	449	431	-1	390	192	23.6	33	ABarpppapaa	337	243	0	0		0	0	0	0	0
416	1	102	332	-1	342	154	24.0	31	ABarpppapp	276	-1051	0	0		0	0	0	0	0
417	1	106	478	-1	605	365	11.8	24	ABalaaapalr	211	880	0	0		0	0	0	0	0
418	1	413	379	-1	201	104	8.5	25	ABprapppapp	193	1347	0	0		0	0	0	0	0
419	1	434	336	-1	410	404	13.8	25	ABplppaaaaa	252	668	0	0		0	0	0	0	0
420	1	378	507	-1	621	393	15.6	29	ABalapaaapa	428	0	0	0		0	0	0	0	0
421	1	356	87	-1	325	312	18.8	30	Daap	298	623	0	0		0	0	0	0	0
422	1	181	232	-1	556	183	13.5	24	ABpraaapapaa	190	101	0	0		0	0	0	0	0
423	1	215	320	-1	522	241	18.0	25	MSppappa	224	-19	0	0		0	0	0	0	0
424	1	296	112	-1	178	379	10.3	27	ABplappppa	644	0	0	0		0	0	0	0	0
425	1	343	146	-1	386	370	13.1	26	MSappapp	241	58	0	0		0	0	0	0	0
426	1	182	333	-1	106	313	15.6	30	ABplappapp	289	-174	0	0		0	0	0	0	0
427	1	327	463	-1	161	112	16.4	28	ABprappapp	261	-151	0	0		0	0	0	0	0
428	1	103	352	-1	155	179	21.3	34	Cpapap	334	-423	0	0		0	0	0	0	0
429	1	462	68	-1	340	219	16.4	26	Nuc152_16_399_208	201	396	0	0		0	0	0	0	0
430	1	126	476	-1	587	379	14.5	27	ABalapaaaaa	279	0	0	0		0	0	0	0	0
431	1	248	519	-1	402	275	21.3	30	ABarpaapppp	273	155	0	0		0	0	0	0	0
432	1	66	106	-1	527	403	13.4	23	ABalppppaav	187	-12	0	0		0	0	0	0	0
433	1	513	157	-1	652	276	7.4	29	ABalaapaapa	244	-1330	0	0		0	0	0	0	0
434	1	461	133	-1	561	421	8.4	28	ABalppaaapa	256	376	0	0		0	0	0	0	0
435	1	260	448	-1	295	65	18.6	30	ABprapapaa	288	-672	0	0		0	0	0	0	0
436	1	94	442	-1	397	282	16.7	28	MSaaaappp	276	1002	0	0		0	0	0	0	0
437	1	74	236	-1	326	156	13.1	26	MSpppaap	265	-187	0	0		0	0	0	0	0
438	1	344	222	-1	389	122	11.6	24	ABprppapaaa	223	-358	0	0		0	0	0	0	0
439	1	323	18	-1	595	215	20.6	31	ABpraapaapp	288	510	0	0		0	0	0	0	0
440	1	395	339	-1	208	344	4.6	24	ABplppppapp	217	776	0	0		0	0	0	0	0
441	1	298	103	-1	301	306	23.3	31	ABarppaapp	317	-110	0	0		0	0	0	0	0
442	1	311	452	-1	617	233	11.8	24	ABalaapppap	417	0	0	0		0	0	0	0	0
443	1	372	369	-1	489	422	17.0	30	ABalpppappa	285	1080	0	0		0	0	0	0	0
444	1	124	10	-1	414	371	19.9	30	ABalppppppa	238	121	0	0		0	0	0	0	0
445	1	351	241	-1	498	170	4.7	26	ABprpappaaa	227	135	0	0		0	0	0	0	0
446	1	354	190	-1	383	173	6.0	23	ABprpapappp	225	649	0	0		0	0	0	0	0
447	1	246	473	-1	476	193	20.2	25	ABprpaapaap	384	0	0	0		0	0	0	0	0
448	1	402	483	-1	629	264	17.3	26	Nuc121_20_611_255p	-190	0	0	0		0	0	0	0	0
449	1	210	220	-1	432	401	17.0	25	ABplpaappaa	-74	0	0	0		0	0	0	0	0
450	1	509	140	-1	418	338	6.7	25	ABalpapappp	-189	0	0	0		0	0	0	0	0
451	1	422	520	-1	227	116	5.4	28	ABprpppapap	230	874	0	0		0	0	0	0	0
452	1	436	402	-1	261	210	15.5	31	Earppa	253	-435	0	0		0	0	0	0	0
453	1	339	405	-1	279	337	4.6	27	ABplpappppa	267	18	0	0		0	0	0	0	0
454	1	17	266	-1	614	317	10.0	23	ABalaaaarrp	212	257	0	0		0	0	0	0	0
455	1	15	61	-1	142	282	5.7	27	ABplppppppp	233	543	0	0		0	0	0	0	0
456	1	95	122	-1	425	205	24.0	26	ABprapaaaaa	269	-555	0	0		0	0	0	0	0
457	1	512	509	-1	262	91	8.2	27	ABprppppapa	251	-743	0	0		0	0	0	0	0
458	1	228	188	-1	345	399	11.3	24	ABplppaapap	208	-190	0	0		0	0	0	0	0
459	1	520	449	-1	603	182	17.4	28	ABpraaaaapd	273	34	0	0		0	0	0	0	0
460	1	11	504	-1	561	214	9.5	28	ABprpaaaaaaa	50	0	0	0		0	0	0	0	0
461	1	287	239	-1	448	332	4.5	25	ABalpapappa	255	344	0	0		0	0	0	0	0
462	1	58	462	-1	407	315	4.4	29	ABalpappppp	259	747	0	0		0	0	0	0	0
463	1	129	477	-1	541	162	6.2	25	ABarapppapp	225	0	0	0		0	0	0	0	0
464	1	381	123	-1	303	373	6.7	23	ABplpapappp	-48	0	0	0		0	0	0	0	0
465	1	435	485	-1	553	257	14.0	24	MSppaaap	256	0	0	0		0	0	0	0	0
466	1	469	296	-1	433	397	10.6	27	ABplpapaapa	239	65	0	0		0	0	0	0	0
467	1	138	149	-1	196	144	21.9	33	Cpaapp	329	733	0	0		0	0	0	0	0
468	1	7	132	-1	463	236	12.3	28	ABaraapppaa	271	336	0	0		0	0	0	0	0
469	1	137	272	-1	157	350	7.4	24	ABplpppaapp	220	496	0	0		0	0	0	0	0
470	1	48	481	-1	579	251	21.4	29	ABarpapaaap	259	610	0	0		0	0	0	0	0
471	1	392	95	-1	317	350	23.7	33	ABarppapaaa	285	543	0	0		0	0	0	0	0
472	1	358	423	-1	417	420	5.9	26	ABalppapappp	374	0	0	0		0	0	0	0	0
473	1	506	525	-1	563	391	13.7	27	ABalapaaappa	213	851	0	0		0	0	0	0	0
474	1	410	20	-1	494	253	4.9	26	ABarapapaap	159	0	0	0		0	0	0	0	0
475	1	364	237	-1	522	363	5.2	23	ABalpaaaapa	193	61	0	0		0	0	0	0	0
476	1	155	344	-1	451	140	13.2	24	ABprppaapaa	199	-166	0	0		0	0	0	0	0
477	1	80	432	-1	392	390	20.0	26	ABplpaappap	220	281	0	0		0	0	0	0	0
478	1	439	131	-1	440	167	20.2	30	ABprapaaapa	273	111	0	0		0	0	0	0	0
479	1	44	194	-1	223	175	23.1	30	Cpaapa	284	817	0	0		0	0	0	0	0
480	1	456	426	-1	341	226	12.8	28	Earpaa	279	2419	0	0		0	0	0	0	0
481	1	393	248	-1	600	226	5.6	24	ABarapppaap	208	-117	0	0		0	0	0	0	0
482	1	522	458	-1	387	345	22.8	23	ABplapaaaaa	162	-1096	0	0		0	0	0	0	0
483	1	148	315	-1	234	360	7.0	24	ABplppppaap	225	786	0	0		0	0	0	0	0
484	1	140	260	-1	508	167	23.2	32	ABarpapppap	287	-381	0	0		0	0	0	0	0
485	1	236	401	-1	430	417	20.3	32	ABalppppppp	236	164	0	0		0	0	0	0	0
486	1	2	524	-1	548	171	22.5	32	ABarpappap	315	-844	0	0		0	0	0	0	0
487	1	208	302	-1	517	286	16.1	29	MSpaaaapa	-86	0	0	0		0	0	0	0	0
488	1	185	256	-1	315	267	14.0	36	Ealaa	60	0	0	0		0	0	0	0	0
489	1	479	267	-1	574	330	4.6	24	ABalpaappaa	234	83	0	0		0	0	0	0	0
490	1	86	111	-1	161	338	19.9	33	ABarppappp	326	131	0	0		0	0	0	0	0
491	1	523	364	-1	445	384	16.0	25	ABalpppppap	221	209	0	0		0	0	0	0	0
492	1	205	41	-1	371	142	17.1	27	Dppaa	277	-691	0	0		0	0	0	0	0
493	1	234	243	-1	408	271	18.3	27	MSpaaapap	249	-246	0	0		0	0	0	0	0
494	1	494	117	-1	238	249	8.9	33	Ealpp	330	39	0	0		0	0	0	0	0
495	1	340	44	-1	464	161	8.5	24	ABprpapaaap	275	0	0	0		0	0	0	0	0
496	1	41	444	-1	469	286	4.9	23	ABalpaaappa	221	-554	0	0		0	0	0	0	0
497	1	179	384	-1	463	159	17.8	24	ABprpaappap	201	-625	0	0		0	0	0	0	0
498	1	73	255	-1	203	370	22.0	30	ABplapapapa	296	698	0	0		0	0	0	0	0
499	1	68	363	-1	111	293	6.5	25	Cppppp	257	293	0	0		0	0	0	0	0
500	1	304	390	-1	300	133	9.5	27	ABprpppppaa	237	-303	0	0		0	0	0	0	0
501	1	515	303	-1	565	148	11.7	25	ABpraaaapad	218	950	0	0		0	0	0	0	0
502	1	198	459	-1	538	199	19.5	26	ABpraaappap	352	0	0	0		0	0	0	0	0
503	1	266	387	-1	468	393	21.4	31	ABplaapappp	317	595	0	0		0	0	0	0	0
504	1	470	383	-1	234	98	7.1	27	ABprpppapaa	238	-166	0	0		0	0	0	0	0
505	1	133	334	-1	590	307	24.5	27	ABalapppapp	248	694	0	0		0	0	0	0	0
506	1	134	307	-1	260	191	6.1	30	MSpappppp	166	-92	0	0		0	0	0	0	0
507	1	407	71	-1	322	83	8.9	27	ABprpppaaaa	206	0	0	0		0	0	0	0	0
508	1	342	274	-1	577	364	18.7	27	ABarpaaaappp	-11	0	0	0		0	0	0	0	0
509	1	98	450	-1	489	205	12.8	22	MSppapap	-39	0	0	0		0	0	0	0	0
510	1	322	474	-1	293	104	11.7	22	Cppapp	163	0	0	0		0	0	0	0	0
511	1	251	491	-1	606	353	9.0	24	ABalaaaarla	-36	0	0	0		0	0	0	0	0
512	1	524	526	-1	426	443	13.1	29	ABplpaaappp	273	0	0	0		0	0	0	0	0
513	1	514	505	-1	517	247	5.8	21	ABarapaaapa	174	0	0	0		0	0	0	0	0
514	1	39	214	-1	505	393	13.8	22	ABalppppaad	86	0	0	0		0	0	0	0	0
515	1	62	508	-1	238	96	10.0	22	ABprpppaapa	246	0	0	0		0	0	0	0	0
516	1	360	374	-1	451	406	6.7	27	ABalppapppp	168	0	0	0		0	0	0	0	0
517	1	475	73	-1	612	263	5.8	24	ABarapppaaa	203	0	0	0		0	0	0	0	0
518	1	423	529	-1	497	348	21.4	26	MSapappp	228	-98	0	0		0	0	0	0	0
519	1	42	527	-1	536	144	13.4	25	ABpraaapapp	504	0	0	0		0	0	0	0	0
520	1	50	388	-1	604	262	16.0	24	ABalappapp	348	0	0	0		0	0	0	0	0
521	1	358	429	-1	426	443	8.4	26	ABalppapappa	266	1018	0	0		0	0	0	0	0
522	1	516	-1	-1	506	346	25.5	33	ABplaaaapap	-34	0	0	0		0	0	0	0	0
523	1	527	54	-1	361	276	14.8	22	MSaaappp	381	0	0	0		0	0	0	0	0
524	1	468	262	-1	429	145	9.1	20	ABprpapapap	-40	0	0	0		0	0	0	0	0
525	1	526	523	-1	603	309	21.0	23	ABarpaaaappaa	332	0	0	0		0	0	0	0	0
526	1	267	261	-1	480	264	8.9	27	ABarapaappa	106	0	0	0		0	0	0	0	0
527	1	526	528	-1	596	308	18.2	23	ABarpaaaappap	-69	0	0	0		0	0	0	0	0
528	1	276	503	-1	579	353	23.5	27	ABplaaaaapap	-45	0	0	0		0	0	0	0	0
529	1	375	378	-1	571	181	8.8	22	ABarapppppa	112	0	0	0		0	0	0	0	0
530	1	528	530	-1	327	224	24.0	32	Cpaaaa	119	0	0	0		0	0	0	0	0
531	1	529	531	-1	277	216	24.0	30	Cpaaap	253	137	0	0		0	0	0	0	0
