# Supplementary material for: The AP-2 Transcription Factor APTF-2 Is Required for Neuroblast and Epidermal Morphogenesis in Caenorhabditis elegans Embryogenesis
Source: PLoS Genet. 2016 May 13;12(5):e1006048. doi: 10.1371/journal.pgen.1006048 (PMC4866721; doi:10.1371/journal.pgen.1006048)
Supplement: S6 Text — (ZIP) [file pgen.1006048.s034.zip › nuclei/t189-nuclei]

1	1	187	284	-1	307	239	8.6	30	Earpap	295	-1000	0	0		0	0	0	0	0
2	1	298	289	-1	618	314	12.3	27	ABalapppaaa	256	-254	0	0		0	0	0	0	0
3	1	272	390	-1	554	285	6.0	24	ABaraaaaapa	222	1029	0	0		0	0	0	0	0
4	1	130	136	-1	374	292	10.8	27	MSaapaapa	111	0	0	0		0	0	0	0	0
5	1	257	195	529	544	312	5.0	24	ABaraaapaaa	-10	0	0	0		0	0	0	0	0
6	1	66	180	-1	445	234	16.5	24	MSpaapaap	199	175	0	0		0	0	0	0	0
7	1	215	17	-1	391	160	12.5	33	MSpapppa	278	0	0	0		0	0	0	0	0
8	1	295	326	-1	591	280	13.1	24	ABalappapa	268	0	0	0		0	0	0	0	0
9	1	73	78	-1	346	108	11.7	24	ABprppapapa	-97	0	0	0		0	0	0	0	0
10	1	444	250	-1	410	373	20.2	29	ABalppppppa	265	-157	0	0		0	0	0	0	0
11	1	176	187	-1	524	275	5.9	24	ABaraaaaapp	110	0	0	0		0	0	0	0	0
12	1	296	243	-1	388	83	15.4	28	ABprapaapp	71	0	0	0		0	0	0	0	0
13	1	107	292	-1	587	392	21.4	29	ABplaapaaaa	265	199	0	0		0	0	0	0	0
14	1	289	357	-1	423	182	16.4	29	Dpaa	294	-103	0	0		0	0	0	0	0
15	1	207	170	-1	532	430	15.1	24	ABalapaaappp	290	0	0	0		0	0	0	0	0
16	1	95	449	-1	384	452	16.1	30	ABplaappapa	289	111	0	0		0	0	0	0	0
17	1	20	471	-1	477	231	4.5	26	ABarapapppa	141	0	0	0		0	0	0	0	0
18	1	439	130	-1	593	219	20.6	32	ABpraapaapp	302	-44	0	0		0	0	0	0	0
19	1	57	66	-1	644	334	12.8	24	ABalaaaparr	-166	0	0	0		0	0	0	0	0
20	1	474	321	-1	494	257	5.5	26	ABarapapaap	256	-878	0	0		0	0	0	0	0
21	1	101	436	-1	408	225	10.2	29	MSpapaapa	156	0	0	0		0	0	0	0	0
22	1	412	286	-1	176	164	10.5	36	Eprpa	339	511	0	0		0	0	0	0	0
23	1	210	472	-1	413	341	23.0	26	ABarppaaaa	211	-15	0	0		0	0	0	0	0
24	1	239	142	-1	553	326	8.5	25	ABalpaapaaa	186	273	0	0		0	0	0	0	0
25	1	111	161	-1	536	136	16.0	27	ABpraappaap	80	0	0	0		0	0	0	0	0
26	1	193	337	-1	506	386	18.3	23	ABplaapappa	235	0	0	0		0	0	0	0	0
27	1	202	277	-1	558	302	25.0	31	ABarpaapaap	312	-313	0	0		0	0	0	0	0
28	1	216	122	-1	485	421	11.9	25	ABplpaaaaap	372	0	0	0		0	0	0	0	0
29	1	142	401	-1	648	242	8.6	26	ABalaappapa	-100	0	0	0		0	0	0	0	0
30	1	305	492	-1	472	159	23.5	32	ABarpapppp	310	-288	0	0		0	0	0	0	0
31	1	42	9	-1	573	344	12.0	29	MSaaaaaar	-196	0	0	0		0	0	0	0	0
32	1	246	144	-1	508	212	23.2	28	ABarpapapp	288	260	0	0		0	0	0	0	0
33	1	376	37	-1	323	194	19.7	30	Dpppa	297	380	0	0		0	0	0	0	0
34	1	45	308	-1	476	190	16.2	30	MSppppaa	424	0	0	0		0	0	0	0	0
35	1	171	335	-1	492	265	24.2	35	ABarpaapap	357	597	0	0		0	0	0	0	0
36	1	48	178	-1	388	324	8.3	25	MSaapaaaa	419	0	0	0		0	0	0	0	0
37	1	277	347	-1	578	246	4.3	24	ABaraaapppp	187	0	0	0		0	0	0	0	0
38	1	332	313	-1	487	227	8.7	25	ABarapappaa	330	0	0	0		0	0	0	0	0
39	1	307	42	-1	493	254	12.4	28	ABaraaapapp	280	295	0	0		0	0	0	0	0
40	1	365	69	-1	478	151	12.8	29	ABprppaaaap	276	-181	0	0		0	0	0	0	0
41	1	492	403	-1	373	144	17.2	29	Dppaa	258	448	0	0		0	0	0	0	0
42	1	167	132	-1	433	300	7.1	24	ABalpapppap	92	0	0	0		0	0	0	0	0
43	1	34	425	-1	523	446	10.0	27	ABalpppaaap	210	-96	0	0		0	0	0	0	0
44	1	495	18	-1	465	160	8.5	23	ABprpapaaap	193	-15	0	0		0	0	0	0	0
45	1	218	135	-1	212	338	8.5	30	Capppp	270	485	0	0		0	0	0	0	0
46	1	117	282	-1	336	379	6.8	25	ABplpapappa	156	0	0	0		0	0	0	0	0
47	1	89	239	-1	576	173	15.8	27	ABpraaaappp	240	677	0	0		0	0	0	0	0
48	1	120	333	-1	592	172	10.7	26	ABpraaaapav	245	0	0	0		0	0	0	0	0
49	1	334	392	-1	222	396	8.3	27	ABplpppaaap	257	892	0	0		0	0	0	0	0
50	1	47	81	-1	439	258	14.2	28	MSpaapapa	-26	0	0	0		0	0	0	0	0
51	1	62	265	-1	337	159	6.0	25	MSpappap	252	1142	0	0		0	0	0	0	0
52	1	214	382	-1	269	266	20.4	33	Dappa	306	-917	0	0		0	0	0	0	0
53	1	237	158	-1	620	353	11.8	23	ABalaaaparl	822	0	0	0		0	0	0	0	0
54	1	523	346	-1	360	277	15.2	22	MSaaappp	177	-91	0	0		0	0	0	0	0
55	1	394	56	-1	351	423	8.4	24	ABplpaaaapa	587	0	0	0		0	0	0	0	0
56	1	286	478	-1	611	338	23.5	30	ABarpaaaaara	245	-497	0	0		0	0	0	0	0
57	1	356	360	-1	487	276	19.7	25	MSpaaaaap	90	0	0	0		0	0	0	0	0
58	1	252	412	-1	563	297	9.7	27	ABaraapaaaa	338	0	0	0		0	0	0	0	0
59	1	381	342	-1	224	112	11.9	25	ABprapppapa	245	334	0	0		0	0	0	0	0
60	1	263	152	-1	524	272	10.8	27	ABaraaapapa	16	0	0	0		0	0	0	0	0
61	1	455	33	-1	138	281	5.6	26	ABplppppppp	259	-98	0	0		0	0	0	0	0
62	1	358	273	-1	349	404	16.3	27	ABplapaapa	254	741	0	0		0	0	0	0	0
63	1	310	60	-1	293	151	6.5	23	ABprpppppap	199	973	0	0		0	0	0	0	0
64	1	115	307	-1	449	178	7.9	27	ABprpapppaa	206	-22	0	0		0	0	0	0	0
65	1	151	227	-1	232	95	15.1	29	ABprapppaa	262	0	0	0		0	0	0	0	0
66	1	367	120	-1	344	276	7.4	28	MSaapapa	251	-136	0	0		0	0	0	0	0
67	1	325	185	-1	611	395	12.8	25	ABalapaaaap	55	0	0	0		0	0	0	0	0
68	1	429	495	-1	340	222	16.6	27	Nuc152_16_399_208	89	0	0	0		0	0	0	0	0
69	1	274	93	-1	114	325	9.1	28	ABplappppp	280	482	0	0		0	0	0	0	0
70	1	323	385	-1	557	434	11.2	24	ABalpppaaaa	331	0	0	0		0	0	0	0	0
71	1	507	516	-1	321	87	8.9	28	ABprpppaaaa	254	581	0	0		0	0	0	0	0
72	1	152	431	-1	535	194	16.7	26	ABpraaapapap	218	0	0	0		0	0	0	0	0
73	1	517	391	-1	611	268	5.5	24	ABarapppaaa	199	195	0	0		0	0	0	0	0
74	1	67	324	-1	367	233	20.5	30	MSpppppp	274	374	0	0		0	0	0	0	0
75	1	275	106	-1	169	324	4.4	26	ABplpppapap	268	804	0	0		0	0	0	0	0
76	1	127	31	-1	232	62	14.5	27	ABprapappa	-4	0	0	0		0	0	0	0	0
77	1	189	238	-1	360	319	8.5	26	MSaapaaap	-235	0	0	0		0	0	0	0	0
78	1	40	87	-1	428	333	9.3	25	ABalpapppaa	102	0	0	0		0	0	0	0	0
79	1	341	355	-1	450	120	10.1	25	ABprpaaaapa	300	0	0	0		0	0	0	0	0
80	1	104	233	-1	367	105	8.0	25	ABprppappap	211	76	0	0		0	0	0	0	0
81	1	212	23	-1	421	212	7.2	26	MSpapaaaa	192	0	0	0		0	0	0	0	0
82	1	398	3	-1	274	320	7.5	28	MSappaap	225	0	0	0		0	0	0	0	0
83	1	112	266	-1	353	327	24.3	32	ABarppaaap	323	1458	0	0		0	0	0	0	0
84	1	52	41	-1	495	412	8.3	25	ABalppappap	191	0	0	0		0	0	0	0	0
85	1	8	370	-1	361	236	7.9	27	MSpapapa	234	0	0	0		0	0	0	0	0
86	1	232	147	-1	594	223	10.3	24	ABpraaaaaap	-40	0	0	0		0	0	0	0	0
87	1	421	104	-1	324	314	18.8	31	Daap	312	128	0	0		0	0	0	0	0
88	1	197	395	-1	626	320	20.3	26	ABpraapaaaa	260	0	0	0		0	0	0	0	0
89	1	238	343	-1	453	223	6.7	28	ABarapapppp	65	0	0	0		0	0	0	0	0
90	1	31	454	-1	374	273	6.8	24	MSaapappa	-255	0	0	0		0	0	0	0	0
91	1	35	223	-1	258	318	19.6	30	Dapap	297	-100	0	0		0	0	0	0	0
92	1	353	271	-1	316	362	5.1	25	ABplpapppaa	236	433	0	0		0	0	0	0	0
93	1	260	25	-1	438	123	15.7	25	ABprapaapa	108	0	0	0		0	0	0	0	0
94	1	116	175	-1	629	249	14.3	26	ABalaappppp	149	0	0	0		0	0	0	0	0
95	1	471	522	-1	318	346	24.5	37	ABarppapaaa	373	99	0	0		0	0	0	0	0
96	1	106	304	-1	416	100	9.1	26	ABprpaaaapp	-166	0	0	0		0	0	0	0	0
97	1	149	112	-1	280	384	12.2	26	ABplppapapa	143	0	0	0		0	0	0	0	0
98	1	259	332	-1	217	236	14.5	34	Eplaa	334	509	0	0		0	0	0	0	0
99	1	211	79	-1	419	130	7.3	24	ABprpapappa	200	1331	0	0		0	0	0	0	0
100	1	134	134	-1	492	325	7.8	23	ABalpaaapap	181	257	0	0		0	0	0	0	0
101	1	227	14	-1	415	116	12.2	27	ABarappappp	204	454	0	0		0	0	0	0	0
102	1	177	204	-1	379	412	14.7	27	ABplppaaaap	272	361	0	0		0	0	0	0	0
103	1	441	76	-1	298	310	22.9	31	ABarppaapp	288	279	0	0		0	0	0	0	0
104	1	276	98	-1	409	157	4.5	26	ABprpappapp	252	-488	0	0		0	0	0	0	0
105	1	164	35	-1	529	174	9.9	24	ABprpapaapa	198	95	0	0		0	0	0	0	0
106	1	432	179	-1	520	410	13.1	24	ABalppppaav	221	0	0	0		0	0	0	0	0
107	1	13	214	-1	560	216	11.8	32	ABpraaapaa	16	0	0	0		0	0	0	0	0
108	1	370	194	-1	444	368	5.4	25	ABalpappapa	206	140	0	0		0	0	0	0	0
109	1	198	341	-1	173	199	7.5	32	Eplpa	321	-203	0	0		0	0	0	0	0
110	1	300	305	-1	358	282	17.1	28	Nuc181_17_365_295	286	-538	0	0		0	0	0	0	0
111	1	490	140	-1	159	339	20.1	32	ABarppappp	316	-230	0	0		0	0	0	0	0
112	1	424	252	-1	175	379	10.1	26	ABplappppa	8	0	0	0		0	0	0	0	0
113	1	144	477	-1	281	219	11.4	33	Earap	325	1124	0	0		0	0	0	0	0
114	1	360	86	-1	228	340	12.6	30	Capaap	277	379	0	0		0	0	0	0	0
115	1	1	317	-1	108	216	16.5	30	Cpappd	301	-616	0	0		0	0	0	0	0
116	1	199	117	-1	303	180	7.2	31	MSpappppa	30	0	0	0		0	0	0	0	0
117	1	494	475	-1	238	246	9.2	33	Ealpp	321	73	0	0		0	0	0	0	0
118	1	114	113	-1	387	383	6.2	31	Nuc148_5_371_357p	303	43	0	0		0	0	0	0	0
119	1	253	241	-1	323	380	10.0	23	ABplppappaa	158	0	0	0		0	0	0	0	0
120	1	293	507	-1	546	262	5.8	23	ABarapaaaaa	93	0	0	0		0	0	0	0	0
121	1	161	61	-1	582	316	8.0	27	ABaraaaapa	312	0	0	0		0	0	0	0	0
122	1	456	528	-1	421	210	23.5	29	ABprapaaaaa	245	168	0	0		0	0	0	0	0
123	1	464	339	-1	298	373	7.2	23	ABplpapappp	215	279	0	0		0	0	0	0	0
124	1	157	362	-1	355	200	7.0	26	MSpapappp	186	758	0	0		0	0	0	0	0
125	1	150	274	-1	625	220	16.0	24	ABpraaaaapv	242	-446	0	0		0	0	0	0	0
126	1	213	302	-1	440	429	12.8	25	ABplpaapppa	217	-1035	0	0		0	0	0	0	0
127	1	262	80	-1	561	444	13.8	26	ABalpppaapv	240	46	0	0		0	0	0	0	0
128	1	60	244	-1	211	322	15.2	31	Capapa	310	0	0	0		0	0	0	0	0
129	1	382	440	-1	93	196	11.4	32	Cpppaa	320	397	0	0		0	0	0	0	0
130	1	322	108	-1	326	275	20.4	30	MSappppp	301	-494	0	0		0	0	0	0	0
131	1	478	138	-1	441	167	19.7	30	ABprapaaapa	251	-1155	0	0		0	0	0	0	0
132	1	468	45	-1	456	235	12.5	29	ABaraapppaa	271	420	0	0		0	0	0	0	0
133	1	434	299	-1	557	424	8.4	28	ABalppaaapa	236	754	0	0		0	0	0	0	0
134	1	153	398	-1	585	224	7.6	25	ABarappppap	217	0	0	0		0	0	0	0	0
135	1	86	109	-1	416	456	16.4	28	ABplaappaa	61	0	0	0		0	0	0	0	0
136	1	385	6	-1	518	462	14.0	25	ABalpppapad	221	-304	0	0		0	0	0	0	0
137	1	3	190	-1	514	240	9.9	23	ABarapaapap	203	-196	0	0		0	0	0	0	0
138	1	379	320	-1	286	87	22.5	31	ABarpppppa	302	216	0	0		0	0	0	0	0
139	1	22	514	-1	427	445	10.6	29	ABalppaappp	260	-98	0	0		0	0	0	0	0
140	1	450	521	-1	420	333	6.9	24	ABalpapappp	203	1378	0	0		0	0	0	0	0
141	1	280	482	-1	550	449	17.0	23	ABalpppaapd	219	578	0	0		0	0	0	0	0
142	1	350	193	-1	483	277	7.5	24	ABarapapaaa	58	0	0	0		0	0	0	0	0
143	1	33	433	-1	485	139	7.8	26	ABarappapap	234	61	0	0		0	0	0	0	0
144	1	223	148	-1	556	292	12.1	28	ABaraappaaa	261	0	0	0		0	0	0	0	0
145	1	312	455	-1	437	317	21.3	23	MSaaaappa	200	378	0	0		0	0	0	0	0
146	1	425	83	-1	383	368	12.8	24	MSappapp	196	379	0	0		0	0	0	0	0
147	1	243	226	-1	536	403	8.8	24	ABalppappaa	93	0	0	0		0	0	0	0	0
148	1	59	312	-1	375	140	8.7	26	ABprppappaa	111	0	0	0		0	0	0	0	0
149	1	467	418	-1	200	146	21.6	34	Cpaapp	328	64	0	0		0	0	0	0	0
150	1	303	269	-1	498	177	8.4	28	ABprpapaaaa	276	399	0	0		0	0	0	0	0
151	1	302	32	-1	544	317	11.7	24	ABaraapaaap	-3	0	0	0		0	0	0	0	0
152	1	182	164	-1	271	110	11.5	30	ABprppppapp	269	49	0	0		0	0	0	0	0
153	1	335	383	-1	150	289	13.7	31	Cappap	309	-2	0	0		0	0	0	0	0
154	1	235	402	-1	222	121	18.1	28	ABprapapppa	269	-511	0	0		0	0	0	0	0
155	1	217	334	-1	149	306	4.1	23	ABplppppppa	219	-214	0	0		0	0	0	0	0
156	1	108	309	-1	565	177	19.4	26	ABpraaapppa	210	-26	0	0		0	0	0	0	0
157	1	433	295	-1	647	277	6.7	27	ABalaapaapa	151	0	0	0		0	0	0	0	0
158	1	340	201	-1	328	98	21.6	35	ABarppppa	346	-28	0	0		0	0	0	0	0
159	1	165	215	-1	525	199	12.1	26	ABprpaaaaaap	-234	0	0	0		0	0	0	0	0
160	1	267	172	-1	534	316	18.9	28	MSaaaaapp	350	0	0	0		0	0	0	0	0
161	1	219	349	-1	269	404	9.4	25	ABplppapppa	57	0	0	0		0	0	0	0	0
162	1	55	257	-1	269	168	20.9	33	Dpppp	323	-254	0	0		0	0	0	0	0
163	1	414	405	-1	576	431	16.8	27	ABalapaappp	270	-66	0	0		0	0	0	0	0
164	1	364	415	-1	126	185	18.3	33	Cpapaa	300	-362	0	0		0	0	0	0	0
165	1	16	268	-1	323	364	12.9	30	MSaapppa	309	-457	0	0		0	0	0	0	0
166	1	63	293	-1	611	295	8.4	23	ABalaaaarra	269	0	0	0		0	0	0	0	0
167	1	163	354	-1	634	296	7.9	25	ABalaaapprl	137	0	0	0		0	0	0	0	0
168	1	319	7	-1	587	256	10.6	23	ABalaapppaa	220	445	0	0		0	0	0	0	0
169	1	281	356	-1	472	348	19.1	27	MSapappa	214	223	0	0		0	0	0	0	0
170	1	125	182	-1	649	291	13.3	26	ABalaaapplr	241	1063	0	0		0	0	0	0	0
171	1	409	494	-1	388	109	22.2	33	ABarpppaap	333	303	0	0		0	0	0	0	0
172	1	88	497	-1	354	369	7.3	25	ABplpapapap	210	532	0	0		0	0	0	0	0
173	1	318	168	-1	494	392	11.9	24	ABplpaapaaa	214	94	0	0		0	0	0	0	0
174	1	264	439	-1	175	268	24.0	38	Caaap	381	1186	0	0		0	0	0	0	0
175	1	103	221	-1	183	339	9.2	25	ABplpppaapa	216	745	0	0		0	0	0	0	0
176	1	173	380	-1	581	225	22.6	29	ABarpapaapp	256	-1294	0	0		0	0	0	0	0
177	1	185	297	-1	588	376	9.2	32	ABalaaaala	598	0	0	0		0	0	0	0	0
178	1	294	143	-1	557	416	22.6	27	ABplaapaaap	247	-842	0	0		0	0	0	0	0
179	1	255	281	-1	451	328	15.8	25	MSaaapaap	238	-218	0	0		0	0	0	0	0
180	1	54	519	-1	606	334	7.6	29	ABalaaaarlp	151	0	0	0		0	0	0	0	0
181	1	38	53	-1	419	262	6.8	26	ABaraappppp	342	0	0	0		0	0	0	0	0
182	1	128	520	-1	371	359	20.1	27	ABplapaaapa	271	-1675	0	0		0	0	0	0	0
183	1	245	19	-1	505	206	15.7	24	ABprpaapaaa	148	0	0	0		0	0	0	0	0
184	1	333	235	-1	606	333	14.5	27	ABarpaaaapa	222	-357	0	0		0	0	0	0	0
185	1	306	145	-1	553	157	16.3	25	ABpraappaaa	214	-194	0	0		0	0	0	0	0
186	1	299	43	-1	209	394	13.3	29	ABplappaap	286	-62	0	0		0	0	0	0	0
187	1	309	210	-1	204	377	7.7	24	ABplppppapa	197	-584	0	0		0	0	0	0	0
188	1	458	294	-1	344	400	11.5	24	ABplppaapap	114	0	0	0		0	0	0	0	0
189	1	90	173	-1	239	315	8.5	25	ABplpppppaa	245	558	0	0		0	0	0	0	0
190	1	446	451	-1	383	172	5.9	24	ABprpapappp	47	0	0	0		0	0	0	0	0
191	1	388	119	-1	260	325	24.5	32	ABarppapap	327	-50	0	0		0	0	0	0	0
192	1	83	248	-1	409	359	11.7	26	MSapapap	206	117	0	0		0	0	0	0	0
193	1	136	400	-1	438	402	24.5	30	Nuc147_26_416_371	275	-510	0	0		0	0	0	0	0
194	1	479	169	-1	223	177	23.5	30	Cpaapa	298	227	0	0		0	0	0	0	0
195	1	138	314	-1	571	346	22.0	24	ABalapapapp	242	130	0	0		0	0	0	0	0
196	1	368	231	-1	444	303	11.9	27	ABaraapapaa	111	0	0	0		0	0	0	0	0
197	1	371	468	-1	460	388	19.1	26	ABalpppappp	175	0	0	0		0	0	0	0	0
198	1	121	156	-1	423	394	8.5	27	ABplpapaaaa	614	0	0	0		0	0	0	0	0
199	1	380	115	-1	293	418	11.4	25	ABplppapaap	180	0	0	0		0	0	0	0	0
200	1	158	283	-1	463	445	11.1	25	ABplpaaappa	213	-403	0	0		0	0	0	0	0
201	1	10	470	-1	604	193	13.3	26	ABpraaaaaaa	251	231	0	0		0	0	0	0	0
202	1	37	488	-1	452	136	7.1	24	ABprpapapaa	186	0	0	0		0	0	0	0	0
203	1	32	422	-1	319	416	19.3	32	ABplaapppp	315	734	0	0		0	0	0	0	0
204	1	301	365	-1	387	207	7.6	25	MSpapappa	-19	0	0	0		0	0	0	0	0
205	1	147	212	-1	500	126	17.8	30	ABpraappap	260	0	0	0		0	0	0	0	0
206	1	46	416	-1	645	273	10.2	27	ABalaaapprr	171	0	0	0		0	0	0	0	0
207	1	251	96	-1	445	149	4.7	26	ABprpappapa	257	63	0	0		0	0	0	0	0
208	1	361	171	-1	366	133	5.8	24	ABprppaappp	208	168	0	0		0	0	0	0	0
209	1	236	240	-1	462	447	16.4	26	ABplpaapapa	-97	0	0	0		0	0	0	0	0
210	1	233	34	-1	341	283	4.9	25	MSaapappp	226	-111	0	0		0	0	0	0	0
211	1	184	348	-1	416	345	4.6	26	ABalpapapap	219	-10	0	0		0	0	0	0	0
212	1	393	131	-1	321	307	5.1	24	MSaappap	221	-203	0	0		0	0	0	0	0
213	1	324	111	-1	354	89	15.8	27	ABprappaaa	274	466	0	0		0	0	0	0	0
214	1	514	379	-1	509	396	14.6	26	ABalppppaad	238	50	0	0		0	0	0	0	0
215	1	196	186	-1	163	317	11.7	24	ABplapppapa	227	80	0	0		0	0	0	0	0
216	1	181	11	-1	382	207	11.5	28	MSpapaapp	169	0	0	0		0	0	0	0	0
217	1	390	511	-1	440	356	15.9	24	MSapapaa	179	-249	0	0		0	0	0	0	0
218	1	244	376	-1	419	251	11.8	28	ABaraapppap	204	0	0	0		0	0	0	0	0
219	1	2	336	-1	454	185	12.3	25	MSpppappp	210	0	0	0		0	0	0	0	0
220	1	449	429	-1	432	404	16.7	26	ABplpaappaa	259	-8	0	0		0	0	0	0	0
221	1	348	463	-1	232	340	4.8	24	ABplpappppp	39	0	0	0		0	0	0	0	0
222	1	438	63	-1	391	123	11.7	25	ABprppapaaa	-46	0	0	0		0	0	0	0	0
223	1	401	410	-1	82	250	13.6	30	Caappv	300	-152	0	0		0	0	0	0	0
224	1	225	15	-1	458	343	12.2	30	ABalpaapapp	30	0	0	0		0	0	0	0	0
225	1	357	442	-1	382	189	19.4	32	Dpap	311	-1076	0	0		0	0	0	0	0
226	1	5	101	-1	444	274	4.4	26	ABalpappppa	-55	0	0	0		0	0	0	0	0
227	1	174	97	-1	479	439	8.1	25	ABalppaappa	197	784	0	0		0	0	0	0	0
228	1	282	157	-1	401	243	5.9	25	MSpapaaap	146	0	0	0		0	0	0	0	0
229	1	407	107	-1	173	112	7.2	30	ABprappppp	305	-109	0	0		0	0	0	0	0
230	1	77	394	-1	565	269	4.4	26	ABaraaappap	193	1784	0	0		0	0	0	0	0
231	1	178	224	-1	440	216	10.3	24	ABaraappppa	163	0	0	0		0	0	0	0	0
232	1	422	498	-1	561	183	13.1	24	ABpraaapapaa	96	0	0	0		0	0	0	0	0
233	1	41	499	-1	347	318	5.4	24	MSaappaa	182	791	0	0		0	0	0	0	0
234	1	362	322	-1	497	452	10.4	24	ABplpaaapaa	219	684	0	0		0	0	0	0	0
235	1	141	232	-1	464	225	10.2	25	ABarapappap	-465	0	0	0		0	0	0	0	0
236	1	437	467	-1	325	155	13.0	27	MSpppaap	268	523	0	0		0	0	0	0	0
237	1	475	207	-1	518	359	5.2	24	ABalpaaaapa	196	-259	0	0		0	0	0	0	0
238	1	369	485	-1	499	213	4.4	23	ABarapapapa	205	551	0	0		0	0	0	0	0
239	1	461	75	-1	447	328	4.0	23	ABalpapappa	236	-322	0	0		0	0	0	0	0
240	1	205	319	-1	380	336	16.5	29	Daaa	288	-230	0	0		0	0	0	0	0
241	1	445	469	-1	499	177	4.6	26	ABprpappaaa	67	0	0	0		0	0	0	0	0
242	1	330	118	-1	355	242	24.1	30	ABarppaapap	308	235	0	0		0	0	0	0	0
243	1	493	198	-1	403	269	18.4	27	MSpaaapap	239	-480	0	0		0	0	0	0	0
244	1	6	452	-1	274	68	11.4	27	ABprppapppp	269	333	0	0		0	0	0	0	0
245	1	413	474	-1	584	358	6.5	26	ABalpaapppa	187	-567	0	0		0	0	0	0	0
246	1	258	48	-1	558	154	8.3	25	ABprpaaaaap	-7	0	0	0		0	0	0	0	0
247	1	406	155	-1	286	409	18.4	31	ABplapaapp	282	-131	0	0		0	0	0	0	0
248	1	481	49	-1	599	231	5.5	24	ABarapppaap	199	124	0	0		0	0	0	0	0
249	1	162	374	-1	97	263	8.0	29	Cppppa	263	390	0	0		0	0	0	0	0
250	1	170	329	-1	427	284	19.2	25	MSpaaapaa	253	-486	0	0		0	0	0	0	0
251	1	378	8	-1	487	377	5.4	24	ABalpapaapa	159	-1113	0	0		0	0	0	0	0
252	1	316	183	-1	239	147	5.4	28	ABprppppppa	277	253	0	0		0	0	0	0	0
253	1	248	125	-1	299	399	9.5	24	ABplppappap	200	33	0	0		0	0	0	0	0
254	1	336	165	-1	400	423	10.9	26	ABplpapaapp	222	994	0	0		0	0	0	0	0
255	1	498	368	-1	201	372	21.4	30	ABplapapapa	-209	0	0	0		0	0	0	0	0
256	1	488	127	-1	312	264	14.3	35	Ealaa	359	-164	0	0		0	0	0	0	0
257	1	109	110	-1	405	372	16.2	27	MSapppaa	63	0	0	0		0	0	0	0	0
258	1	81	328	-1	443	259	8.4	24	ABarapaappp	141	0	0	0		0	0	0	0	0
259	1	23	404	-1	456	197	5.5	28	ABarapapapp	203	-1283	0	0		0	0	0	0	0
260	1	484	344	-1	510	168	23.2	31	ABarpapppap	307	1671	0	0		0	0	0	0	0
261	1	526	28	-1	473	262	9.5	26	ABarapaappa	35	0	0	0		0	0	0	0	0
262	1	524	510	-1	428	154	9.8	23	ABprpapapap	208	118	0	0		0	0	0	0	0
263	1	270	303	-1	448	273	17.0	25	MSpaaappa	244	0	0	0		0	0	0	0	0
264	1	400	481	-1	301	287	9.4	29	Ealpa	284	-250	0	0		0	0	0	0	0
265	1	100	389	-1	368	400	11.7	25	ABplppaapaa	221	381	0	0		0	0	0	0	0
266	1	454	493	-1	612	320	9.7	24	ABalaaaarrp	190	0	0	0		0	0	0	0	0
267	1	489	47	-1	567	329	4.5	23	ABalpaappaa	234	517	0	0		0	0	0	0	0
268	1	145	301	-1	195	103	15.3	27	ABprapapppp	263	-1360	0	0		0	0	0	0	0
269	1	146	502	-1	609	185	15.3	29	ABpraaaappa	294	1056	0	0		0	0	0	0	0
270	1	226	260	-1	498	336	11.1	28	ABalpaapapa	-156	0	0	0		0	0	0	0	0
271	1	26	483	-1	485	411	19.6	27	ABplaapapa	257	410	0	0		0	0	0	0	0
272	1	469	141	-1	159	350	7.4	24	ABplpppaapp	200	33	0	0		0	0	0	0	0
273	1	242	427	-1	232	229	21.7	33	Caaaa	164	0	0	0		0	0	0	0	0
274	1	508	85	-1	575	367	18.6	30	ABarpaaaappp	254	-10	0	0		0	0	0	0	0
275	1	172	417	-1	482	283	16.8	28	MSpaaaapp	210	400	0	0		0	0	0	0	0
276	1	84	126	-1	509	140	13.7	27	ABprpaapppp	216	1055	0	0		0	0	0	0	0
277	1	327	114	-1	420	89	17.0	31	ABpraapppp	306	187	0	0		0	0	0	0	0
278	1	363	139	-1	531	449	18.8	25	ABplaapaapa	390	0	0	0		0	0	0	0	0
279	1	290	263	-1	315	357	17.1	27	Dapaa	269	261	0	0		0	0	0	0	0
280	1	91	353	-1	447	440	22.5	33	ABplaaapap	331	197	0	0		0	0	0	0	0
281	1	105	203	-1	505	345	4.7	23	ABalpaaaapp	196	201	0	0		0	0	0	0	0
282	1	396	513	-1	558	226	5.7	23	ABarappaaaa	191	254	0	0		0	0	0	0	0
283	1	395	74	-1	404	325	11.1	25	ABaraapappa	235	432	0	0		0	0	0	0	0
284	1	269	59	-1	214	329	24.1	33	ABarppappaa	322	801	0	0		0	0	0	0	0
285	1	222	121	-1	326	414	12.3	27	ABplppapaaa	351	0	0	0		0	0	0	0	0
286	1	123	128	-1	408	328	19.6	29	MSapppap	248	-947	0	0		0	0	0	0	0
287	1	268	276	-1	472	177	5.8	26	ABprpappaap	-61	0	0	0		0	0	0	0	0
288	1	9	381	-1	203	83	11.5	34	ABprappppa	343	-438	0	0		0	0	0	0	0
289	1	72	270	-1	263	349	11.3	28	MSaapppp	42	0	0	0		0	0	0	0	0
290	1	317	311	-1	266	341	16.2	32	Capaaa	-47	0	0	0		0	0	0	0	0
291	1	397	105	-1	288	354	5.4	27	ABplpapppap	220	-548	0	0		0	0	0	0	0
292	1	148	408	-1	572	210	4.6	26	ABarapppapa	236	256	0	0		0	0	0	0	0
293	1	346	375	-1	261	62	17.5	28	ABprapapap	267	-588	0	0		0	0	0	0	0
294	1	135	46	-1	447	216	20.2	30	MSppppap	258	-996	0	0		0	0	0	0	0
295	1	7	254	-1	318	417	8.9	24	ABplpaaaapp	35	0	0	0		0	0	0	0	0
296	1	466	460	-1	430	396	10.7	25	ABplpapaapa	223	-247	0	0		0	0	0	0	0
297	1	118	163	-1	543	284	8.2	27	ABaraaapaap	267	-279	0	0		0	0	0	0	0
298	1	168	310	-1	517	282	18.8	27	MSpaaaaaa	256	500	0	0		0	0	0	0	0
299	1	71	20	-1	601	256	8.5	26	ABarappppaa	254	0	0	0		0	0	0	0	0
300	1	410	504	-1	629	264	11.9	22	ABalaappppa	220	-266	0	0		0	0	0	0	0
301	1	256	64	-1	428	315	16.4	28	MSaaapapa	-2	0	0	0		0	0	0	0	0
302	1	487	384	-1	516	287	16.2	31	MSpaaaapa	313	1190	0	0		0	0	0	0	0
303	1	501	116	-1	568	152	11.6	26	ABpraaaapad	229	1436	0	0		0	0	0	0	0
304	1	292	373	-1	616	300	17.4	30	ABalapppaap	94	0	0	0		0	0	0	0	0
305	1	70	340	-1	310	103	6.0	23	ABprppppaaa	209	252	0	0		0	0	0	0	0
306	1	311	372	-1	324	138	15.9	33	Cppaaa	322	-192	0	0		0	0	0	0	0
307	1	506	526	-1	260	197	5.1	31	MSpappppp	234	-135	0	0		0	0	0	0	0
308	1	201	70	-1	531	322	23.7	28	ABarpaaapap	282	336	0	0		0	0	0	0	0
309	1	291	191	-1	402	382	23.5	33	ABplapaaaap	329	1045	0	0		0	0	0	0	0
310	1	188	67	-1	586	220	17.2	27	ABpraapappa	-136	0	0	0		0	0	0	0	0
311	1	137	73	-1	406	285	8.9	26	ABaraapappp	87	0	0	0		0	0	0	0	0
312	1	49	496	-1	566	409	19.4	31	ABalapapppp	746	0	0	0		0	0	0	0	0
313	1	19	291	-1	534	396	18.1	24	ABalapappa	-5	0	0	0		0	0	0	0	0
314	1	78	407	-1	206	133	4.2	24	ABprppppppp	247	-138	0	0		0	0	0	0	0
315	1	483	261	-1	235	360	7.1	24	ABplppppaap	223	-386	0	0		0	0	0	0	0
316	1	345	457	-1	132	355	16.5	29	ABplappapa	266	539	0	0		0	0	0	0	0
317	1	402	443	-1	234	312	5.4	24	ABplpppppap	237	552	0	0		0	0	0	0	0
318	1	261	55	-1	533	339	10.8	25	ABalpaapaap	-179	0	0	0		0	0	0	0	0
319	1	51	487	-1	321	72	15.2	27	ABprappaap	6	0	0	0		0	0	0	0	0
320	1	423	24	-1	525	244	19.0	26	MSppappa	263	-1275	0	0		0	0	0	0	0
321	1	124	5	-1	530	338	16.9	30	MSapaaapp	239	-708	0	0		0	0	0	0	0
322	1	354	515	-1	350	154	9.3	24	MSppaapp	215	-123	0	0		0	0	0	0	0
323	1	68	371	-1	504	348	23.2	29	ABarpaaapaa	294	-292	0	0		0	0	0	0	0
324	1	154	211	-1	252	391	12.3	25	ABplppapapp	223	0	0	0		0	0	0	0	0
325	1	387	129	-1	471	384	14.8	25	ABalpppppaa	238	343	0	0		0	0	0	0	0
326	1	29	99	-1	560	348	7.2	24	ABaraaaaaaa	206	185	0	0		0	0	0	0	0
327	1	27	503	-1	560	143	13.4	24	ABprpaapap	214	1421	0	0		0	0	0	0	0
328	1	192	247	-1	515	307	9.9	24	ABaraapaapa	-24	0	0	0		0	0	0	0	0
329	1	204	275	-1	179	299	9.2	30	Capapp	267	238	0	0		0	0	0	0	0
330	1	61	287	-1	570	386	24.2	28	ABplaaaaaaa	-46	0	0	0		0	0	0	0	0
331	1	234	71	-1	516	414	10.9	26	ABplpaaaaaa	246	366	0	0		0	0	0	0	0
332	1	416	251	-1	351	151	24.4	29	ABarpppapp	196	-176	0	0		0	0	0	0	0
333	1	426	409	-1	102	312	15.8	29	ABplappapp	66	0	0	0		0	0	0	0	0
334	1	505	524	-1	583	307	24.4	26	ABalapppapp	216	389	0	0		0	0	0	0	0
335	1	297	1	-1	453	324	7.0	26	ABalpappaap	254	724	0	0		0	0	0	0	0
336	1	419	189	-1	407	407	13.4	26	ABplppaaaaa	203	1324	0	0		0	0	0	0	0
337	1	12	465	-1	240	112	20.9	29	ABprappapa	295	518	0	0		0	0	0	0	0
338	1	321	62	-1	497	416	4.9	24	ABalppapaap	201	0	0	0		0	0	0	0	0
339	1	440	82	-1	206	344	4.7	25	ABplppppapp	144	0	0	0		0	0	0	0	0
340	1	132	94	-1	370	326	5.2	29	ABalpappapp	263	1102	0	0		0	0	0	0	0
341	1	366	345	-1	136	214	8.3	34	Eplpp	344	525	0	0		0	0	0	0	0
342	1	196	242	-1	148	318	7.9	24	ABplapppapp	237	213	0	0		0	0	0	0	0
343	1	126	213	-1	517	437	7.7	24	ABalppaaapp	215	641	0	0		0	0	0	0	0
344	1	476	438	-1	451	143	12.7	24	ABprppaapaa	195	170	0	0		0	0	0	0	0
345	1	76	146	525	146	153	8.3	34	Eprpp	346	688	0	0		0	0	0	0	0
346	1	80	517	-1	461	293	19.7	24	MSaaaapap	218	441	0	0		0	0	0	0	0
347	1	28	386	-1	475	419	14.6	26	ABplpaapaap	-71	0	0	0		0	0	0	0	0
348	1	328	92	-1	503	324	5.2	25	ABalpaaaaap	228	522	0	0		0	0	0	0	0
349	1	69	206	-1	477	250	17.1	23	MSpaapaaa	205	165	0	0		0	0	0	0	0
350	1	18	167	-1	283	149	10.8	32	Cppaap	299	-213	0	0		0	0	0	0	0
351	1	74	448	-1	477	456	13.6	28	ABplpaaapap	250	248	0	0		0	0	0	0	0
352	1	428	38	-1	157	180	21.4	34	Cpapap	326	15	0	0		0	0	0	0	0
353	1	411	202	-1	203	296	19.3	32	Cappaa	297	678	0	0		0	0	0	0	0
354	1	30	153	-1	525	337	7.5	26	ABaraaaaaap	195	0	0	0		0	0	0	0	0
355	1	352	246	-1	449	289	8.9	24	ABalpaaappp	218	0	0	0		0	0	0	0	0
356	1	329	102	-1	343	268	10.3	29	MSaapaapp	267	446	0	0		0	0	0	0	0
357	1	43	234	-1	317	205	4.2	28	MSpappaa	-17	0	0	0		0	0	0	0	0
358	1	314	501	-1	569	213	14.9	24	ABpraapapap	225	608	0	0		0	0	0	0	0
359	1	96	40	-1	512	233	4.3	22	ABarapaaapp	182	-851	0	0		0	0	0	0	0
360	1	404	278	-1	413	301	12.6	27	ABaraapapap	258	-211	0	0		0	0	0	0	0
361	1	265	327	-1	601	421	14.4	27	ABalapaappa	91	0	0	0		0	0	0	0	0
362	1	347	358	-1	391	245	13.8	28	MSpaapapp	50	0	0	0		0	0	0	0	0
363	1	499	359	-1	109	296	6.7	27	Cppppp	269	-34	0	0		0	0	0	0	0
364	1	491	430	-1	444	388	15.8	24	ABalpppppap	218	837	0	0		0	0	0	0	0
365	1	304	-1	-1	232	232	24.3	32	Nuc182_24_225_226	299	1083	0	0		0	0	0	0	0
366	1	160	518	-1	436	206	14.9	26	MSpppaaa	288	0	0	0		0	0	0	0	0
367	1	240	30	-1	589	275	6.6	24	ABaraaapppa	202	0	0	0		0	0	0	0	0
368	1	79	209	-1	628	240	5.7	23	ABalaapaapp	224	-1541	0	0		0	0	0	0	0
369	1	443	361	-1	489	419	17.3	30	ABalpppappa	306	-793	0	0		0	0	0	0	0
370	1	209	26	-1	616	289	22.2	28	ABpraapaaap	-90	0	0	0		0	0	0	0	0
371	1	326	262	-1	212	84	19.6	31	ABarpppppp	313	592	0	0		0	0	0	0	0
372	1	17	249	-1	483	331	14.7	29	ABaraapaapp	85	0	0	0		0	0	0	0	0
373	1	180	22	-1	638	221	11.5	27	ABalaapappa	208	0	0	0		0	0	0	0	0
374	1	516	219	-1	448	405	6.8	28	ABalppapppp	212	-236	0	0		0	0	0	0	0
375	1	36	10	-1	416	166	7.2	27	ABprpapppap	305	0	0	0		0	0	0	0	0
376	1	65	453	-1	475	341	24.1	32	ABplaaaappa	284	422	0	0		0	0	0	0	0
377	1	98	159	-1	317	398	6.8	23	ABplppaappa	204	42	0	0		0	0	0	0	0
378	1	529	149	-1	567	183	9.0	23	ABarapppppa	236	-341	0	0		0	0	0	0	0
379	1	418	432	-1	201	105	8.2	24	ABprapppapp	188	398	0	0		0	0	0	0	0
380	1	24	489	-1	443	288	22.5	30	ABarpaapppa	271	646	0	0		0	0	0	0	0
381	1	285	338	-1	597	387	6.7	24	ABalaaaalpa	235	330	0	0		0	0	0	0	0
382	1	229	12	-1	464	112	16.5	32	ABpraapppa	261	454	0	0		0	0	0	0	0
383	1	504	57	-1	234	101	7.4	27	ABprpppapaa	220	108	0	0		0	0	0	0	0
384	1	497	188	-1	464	160	17.6	24	ABprpaappap	191	-626	0	0		0	0	0	0	0
385	1	195	52	-1	194	197	13.4	34	Eprap	340	853	0	0		0	0	0	0	0
386	1	129	237	-1	249	385	21.5	31	ABplapapaa	313	1407	0	0		0	0	0	0	0
387	1	503	523	-1	468	391	22.7	26	ABplaapappp	258	-613	0	0		0	0	0	0	0
388	1	520	414	-1	601	269	15.7	23	ABalappapp	212	-556	0	0		0	0	0	0	0
389	1	288	253	-1	534	375	22.5	28	ABarpaaaaal	252	0	0	0		0	0	0	0	0
390	1	500	184	-1	297	135	9.6	28	ABprpppppaa	-21	0	0	0		0	0	0	0	0
391	1	113	216	-1	280	126	6.9	25	ABprpappppp	223	269	0	0		0	0	0	0	0
392	1	200	363	-1	380	298	13.6	26	MSaaapapp	-91	0	0	0		0	0	0	0	0
393	1	343	315	-1	590	231	14.1	27	ABpraapapaa	221	1066	0	0		0	0	0	0	0
394	1	241	123	-1	375	100	10.8	25	ABprppapaap	241	-843	0	0		0	0	0	0	0
395	1	349	330	-1	512	179	19.7	30	ABpraaapppp	306	-246	0	0		0	0	0	0	0
396	1	372	396	-1	389	402	9.8	24	ABplpapaaap	84	0	0	0		0	0	0	0	0
397	1	228	177	-1	183	352	5.6	24	ABplpppapaa	133	0	0	0		0	0	0	0	0
398	1	250	420	-1	549	229	16.5	26	ABpraaappaa	-222	0	0	0		0	0	0	0	0
399	1	122	197	-1	521	411	23.6	27	ABplaaaaapp	268	-368	0	0		0	0	0	0	0
400	1	94	151	-1	573	402	8.5	25	ABalaaapalla	201	-41	0	0		0	0	0	0	0
401	1	485	323	464	430	424	20.0	30	ABalppppppp	227	768	0	0		0	0	0	0	0
402	1	452	225	-1	255	213	15.4	32	Earppa	325	758	0	0		0	0	0	0	0
403	1	14	230	-1	152	338	14.1	28	ABplapapppp	270	-127	0	0		0	0	0	0	0
404	1	39	176	-1	499	353	8.4	23	ABalpaaapaa	386	0	0	0		0	0	0	0	0
405	1	453	445	-1	276	336	4.4	26	ABplpappppa	268	907	0	0		0	0	0	0	0
406	1	320	406	-1	217	81	9.6	24	ABprpppaapp	281	0	0	0		0	0	0	0	0
407	1	194	44	-1	510	166	12.8	25	ABprpaaappp	239	681	0	0		0	0	0	0	0
408	1	337	458	-1	589	186	7.3	25	ABalaapappp	252	-801	0	0		0	0	0	0	0
409	1	85	509	-1	517	415	20.8	28	ABplaapaapp	159	0	0	0		0	0	0	0	0
410	1	339	285	-1	182	365	15.8	24	ABplapapppa	228	666	0	0		0	0	0	0	0
411	1	155	461	-1	186	227	10.5	34	Eplap	327	-190	0	0		0	0	0	0	0
412	1	93	428	-1	566	398	11.5	29	ABalaaapallp	283	-254	0	0		0	0	0	0	0
413	1	374	399	-1	406	141	19.5	28	ABprapaaapp	136	0	0	0		0	0	0	0	0
414	1	179	316	-1	580	301	5.5	26	ABaraaappaa	214	0	0	0		0	0	0	0	0
415	1	21	89	-1	523	376	7.1	26	ABalpapaaaa	57	0	0	0		0	0	0	0	0
416	1	359	272	-1	175	261	19.4	30	Dappp	-78	0	0	0		0	0	0	0	0
417	1	191	220	-1	429	143	12.4	23	ABprppaapap	164	0	0	0		0	0	0	0	0
418	1	308	166	-1	403	243	16.9	29	MSpaaappp	250	0	0	0		0	0	0	0	0
419	1	169	364	-1	267	264	12.4	31	Ealap	301	-162	0	0		0	0	0	0	0
420	1	159	377	-1	468	369	5.7	24	ABalpapaapp	175	654	0	0		0	0	0	0	0
421	1	283	245	-1	456	417	9.2	25	ABalppapppa	250	-772	0	0		0	0	0	0	0
422	1	190	68	-1	576	265	17.8	29	ABalappppa	291	223	0	0		0	0	0	0	0
423	1	472	228	-1	413	419	6.3	26	ABalppapappp	51	0	0	0		0	0	0	0	0
424	1	383	150	-1	527	410	5.8	24	ABalppapaaa	97	0	0	0		0	0	0	0	0
425	1	405	369	-1	522	261	21.2	26	MSppappp	260	-18	0	0		0	0	0	0	0
426	1	480	444	-1	337	224	13.2	29	Earpaa	185	0	0	0		0	0	0	0	0
427	1	331	72	-1	255	370	5.7	24	ABplppppaaa	213	-221	0	0		0	0	0	0	0
428	1	53	378	-1	392	102	8.5	26	ABarappappa	181	0	0	0		0	0	0	0	0
429	1	521	54	-1	423	441	8.6	27	ABalppapappa	267	1025	0	0		0	0	0	0	0
430	1	391	21	-1	481	382	9.2	30	MSapaaaav	213	-640	0	0		0	0	0	0	0
431	1	415	296	-1	389	196	23.6	34	ABarpppapaa	329	-221	0	0		0	0	0	0	0
432	1	477	490	-1	393	396	19.9	24	ABplpaappap	232	913	0	0		0	0	0	0	0
433	1	377	419	-1	263	279	7.6	29	Z3	-27	0	0	0		0	0	0	0	0
434	1	140	351	-1	376	297	20.2	28	MSappppa	-256	0	0	0		0	0	0	0	0
435	1	389	300	-1	352	324	13.0	27	MSappaaa	276	-19	0	0		0	0	0	0	0
436	1	97	13	-1	266	394	15.6	28	ABplappaaa	286	608	0	0		0	0	0	0	0
437	1	110	366	-1	543	322	14.5	30	MSaaaaapa	21	0	0	0		0	0	0	0	0
438	1	175	437	-1	316	130	6.7	24	ABprpappppa	7	0	0	0		0	0	0	0	0
439	1	273	200	-1	600	358	16.8	27	ABalapapapa	255	197	0	0		0	0	0	0	0
440	1	373	162	-1	324	86	10.9	24	ABprppapppap	217	-30	0	0		0	0	0	0	0
441	1	386	199	-1	153	351	10.5	29	ABplapppaa	261	301	0	0		0	0	0	0	0
442	1	436	95	-1	392	290	16.5	28	MSaaaappp	266	1622	0	0		0	0	0	0	0
443	1	375	58	-1	536	195	7.4	28	ABarapppppp	238	-250	0	0		0	0	0	0	0
444	1	496	264	-1	469	288	5.2	25	ABalpaaappa	213	299	0	0		0	0	0	0	0
445	1	344	397	-1	466	326	9.2	23	ABalpapapaa	188	-273	0	0		0	0	0	0	0
446	1	408	103	-1	624	214	7.9	25	ABalaappapp	248	-187	0	0		0	0	0	0	0
447	1	355	367	-1	477	345	4.2	24	ABalpapaaap	182	-998	0	0		0	0	0	0	0
448	1	435	325	-1	295	65	18.6	30	ABprapapaa	73	0	0	0		0	0	0	0	0
449	1	459	154	-1	605	184	17.5	29	ABpraaaaapd	256	355	0	0		0	0	0	0	0
450	1	509	506	-1	486	210	13.5	23	MSppapap	230	774	0	0		0	0	0	0	0
451	1	50	298	-1	418	384	4.8	24	ABplpappaa	221	-856	0	0		0	0	0	0	0
452	1	442	441	-1	617	238	11.9	23	ABalaapppap	112	0	0	0		0	0	0	0	0
453	1	351	306	-1	105	292	11.8	28	Cpappv	-256	0	0	0		0	0	0	0	0
454	1	271	479	-1	530	373	15.0	26	MSapaaapa	7	0	0	0		0	0	0	0	0
455	1	56	-1	-1	525	288	14.0	28	ABaraappapa	267	194	0	0		0	0	0	0	0
456	1	249	160	-1	516	264	8.1	23	ABarapaapaa	222	397	0	0		0	0	0	0	0
457	1	224	446	-1	498	177	11.5	27	ABprppaaaaa	229	189	0	0		0	0	0	0	0
458	1	482	387	-1	385	351	22.4	26	ABplapaaaaa	268	463	0	0		0	0	0	0	0
459	1	502	508	-1	537	198	19.5	25	ABpraaappap	236	-576	0	0		0	0	0	0	0
460	1	206	229	-1	452	400	4.5	26	ABalppapapa	223	366	0	0		0	0	0	0	0
461	1	266	2	-1	268	134	15.6	32	Cppapa	322	633	0	0		0	0	0	0	0
462	1	462	124	-1	405	313	4.7	28	ABalpappppp	259	104	0	0		0	0	0	0	0
463	1	427	137	-1	162	112	16.4	29	ABprappapp	-286	0	0	0		0	0	0	0	0
464	1	287	236	-1	522	390	4.4	28	ABalpaapppp	341	0	0	0		0	0	0	0	0
465	1	186	255	-1	214	394	18.5	30	ABplapappa	264	1099	0	0		0	0	0	0	0
466	1	220	290	-1	516	160	6.7	24	ABarappapaa	224	-843	0	0		0	0	0	0	0
467	1	11	39	-1	124	248	13.8	31	Capppa	307	43	0	0		0	0	0	0	0
468	1	156	318	-1	323	105	13.5	23	ABprppapapp	217	824	0	0		0	0	0	0	0
469	1	92	90	-1	494	314	20.0	25	MSaaaapaa	258	359	0	0		0	0	0	0	0
470	1	143	133	-1	142	294	19.4	34	Caapa	401	0	0	0		0	0	0	0	0
471	1	75	181	-1	618	238	17.9	27	ABpraapaapa	264	949	0	0		0	0	0	0	0
472	1	64	77	-1	365	389	8.8	24	ABplpapapaa	200	1378	0	0		0	0	0	0	0
473	1	447	196	-1	475	197	20.0	24	ABprpaapaap	240	0	0	0		0	0	0	0	0
474	1	510	505	-1	293	104	11.8	22	Cppapp	150	273	0	0		0	0	0	0	0
475	1	44	267	-1	345	113	8.7	24	ABprppapppaa	216	-193	0	0		0	0	0	0	0
476	1	430	84	-1	582	383	14.7	29	ABalapaaaaa	288	-661	0	0		0	0	0	0	0
477	1	463	500	-1	541	166	6.1	27	ABarapppapp	209	843	0	0		0	0	0	0	0
478	1	417	50	-1	601	368	11.7	24	ABalaaapalr	248	0	0	0		0	0	0	0	0
479	1	87	456	-1	236	203	10.1	33	Earppp	330	156	0	0		0	0	0	0	0
480	1	284	256	-1	361	430	19.3	32	ABplaappapp	301	120	0	0		0	0	0	0	0
481	1	470	36	-1	585	254	21.6	27	ABarpapaaap	214	1235	0	0		0	0	0	0	0
482	1	133	288	-1	232	404	10.1	26	ABplppapppp	252	0	0	0		0	0	0	0	0
483	1	448	450	-1	627	265	17.4	26	Nuc121_20_611_255p	236	-68	0	0		0	0	0	0	0
484	1	230	222	-1	284	391	6.8	24	ABplppaappp	214	275	0	0		0	0	0	0	0
485	1	465	530	-1	549	261	14.8	25	MSppaaap	180	856	0	0		0	0	0	0	0
486	1	102	421	-1	315	341	8.4	28	MSapaapp	280	-124	0	0		0	0	0	0	0
487	1	131	217	-1	285	81	9.3	28	ABprpppaaap	282	0	0	0		0	0	0	0	0
488	1	99	491	-1	563	216	19.9	22	ABpraapappp	195	368	0	0		0	0	0	0	0
489	1	279	192	-1	562	398	5.4	24	ABalaaaalpp	239	-244	0	0		0	0	0	0	0
490	1	399	258	-1	539	240	5.3	23	ABarapaaaap	234	811	0	0		0	0	0	0	0
491	1	511	51	-1	602	356	8.8	24	ABalaaaarla	-17	0	0	0		0	0	0	0	0
492	1	119	426	-1	537	160	11.1	25	ABprpaaappa	235	-415	0	0		0	0	0	0	0
493	1	208	459	-1	425	237	20.4	26	MSpppppa	184	592	0	0		0	0	0	0	0
494	1	82	91	-1	478	148	10.5	28	ABprpapaapp	250	-1088	0	0		0	0	0	0	0
495	1	313	279	-1	553	360	4.5	25	ABalpaappap	256	523	0	0		0	0	0	0	0
496	1	403	218	-1	336	352	19.9	27	ABplapaaapp	277	-71	0	0		0	0	0	0	0
497	1	384	350	-1	99	256	17.2	31	Caappd	307	11	0	0		0	0	0	0	0
498	1	15	16	-1	435	172	22.9	28	ABarpppaaa	278	249	0	0		0	0	0	0	0
499	1	278	331	-1	256	392	6.7	24	ABplpppaaaa	208	1033	0	0		0	0	0	0	0
500	1	166	174	-1	281	103	6.5	24	ABprppppaap	202	-614	0	0		0	0	0	0	0
501	1	338	27	-1	86	223	8.7	31	Cpppap	314	-652	0	0		0	0	0	0	0
502	1	183	462	-1	635	319	9.8	24	ABalaaappll	212	-415	0	0		0	0	0	0	0
503	1	528	100	-1	585	355	24.0	24	ABplaaaaapap	219	0	0	0		0	0	0	0	0
504	1	460	65	-1	559	216	9.6	27	ABprpaaaaaaa	50	0	0	0		0	0	0	0	0
505	1	513	434	-1	516	248	6.0	22	ABarapaaapa	119	0	0	0		0	0	0	0	0
506	1	203	423	-1	530	215	4.1	22	ABarappaapa	305	0	0	0		0	0	0	0	0
507	1	420	480	-1	623	395	15.7	26	ABalapaaapa	140	0	0	0		0	0	0	0	0
508	1	515	486	-1	234	105	9.7	22	ABprpppaapa	185	0	0	0		0	0	0	0	0
509	1	457	484	-1	263	96	8.3	28	ABprppppapa	35	0	0	0		0	0	0	0	0
510	1	221	413	-1	615	351	20.1	25	ABarpaaaaarp	409	0	0	0		0	0	0	0	0
511	1	315	280	-1	548	244	8.9	22	MSppaaaa	-46	0	0	0		0	0	0	0	0
512	1	231	88	259	514	184	5.1	22	ABarappaapp	147	0	0	0		0	0	0	0	0
513	1	139	205	-1	601	400	16.9	26	ABalapapppa	214	0	0	0		0	0	0	0	0
514	1	254	447	-1	390	138	7.0	22	ABprppaappa	-71	0	0	0		0	0	0	0	0
515	1	25	411	-1	576	375	16.8	26	ABalapaapa	16	0	0	0		0	0	0	0	0
516	1	247	388	-1	629	284	14.2	25	Nuc121_20_611_255a	121	0	0	0		0	0	0	0	0
517	1	58	435	-1	483	260	14.4	33	ABaraappapp	236	0	0	0		0	0	0	0	0
518	1	342	473	-1	527	447	12.4	28	ABalpppapav	236	0	0	0		0	0	0	0	0
519	1	431	512	-1	400	270	21.2	33	ABarpaapppp	144	0	0	0		0	0	0	0	0
520	1	451	466	-1	223	117	5.3	29	ABprpppapap	251	0	0	0		0	0	0	0	0
521	1	392	352	-1	490	460	15.4	27	ABplpaapapp	84	0	0	0		0	0	0	0	0
522	1	4	29	-1	325	154	18.9	24	Dppap	29	0	0	0		0	0	0	0	0
523	1	525	208	-1	603	317	22.1	23	ABarpaaaappaa	171	0	0	0		0	0	0	0	0
524	1	486	527	-1	552	180	21.4	37	ABarpappap	121	0	0	0		0	0	0	0	0
525	1	473	424	-1	553	389	13.0	20	ABalapaaappa	-160	0	0	0		0	0	0	0	0
526	1	512	-1	-1	429	447	13.9	20	ABplpaaappp	181	0	0	0		0	0	0	0	0
527	1	519	393	-1	540	144	12.7	24	ABpraaapapp	503	0	0	0		0	0	0	0	0
528	1	527	476	-1	574	328	19.4	24	ABarpaaaappap	454	0	0	0		0	0	0	0	0
529	1	518	4	-1	501	353	21.0	26	MSapappp	268	-39	0	0		0	0	0	0	0
530	1	530	531	-1	326	222	24.0	32	Cpaaaa	119	0	0	0		0	0	0	0	0
531	1	531	532	-1	274	220	25.0	30	Cpaaap	253	137	0	0		0	0	0	0	0
