# Supplementary material for: The AP-2 Transcription Factor APTF-2 Is Required for Neuroblast and Epidermal Morphogenesis in Caenorhabditis elegans Embryogenesis
Source: PLoS Genet. 2016 May 13;12(5):e1006048. doi: 10.1371/journal.pgen.1006048 (PMC4866721; doi:10.1371/journal.pgen.1006048)
Supplement: S6 Text — (ZIP) [file pgen.1006048.s034.zip › nuclei/t190-nuclei]

1	1	335	189	-1	453	320	7.0	27	ABalpappaap	258	716	0	0		0	0	0	0	0
2	1	461	425	-1	265	134	15.5	31	Cppapa	313	309	0	0		0	0	0	0	0
3	1	82	262	-1	274	320	7.4	27	MSappaap	231	-1048	0	0		0	0	0	0	0
4	1	529	510	-1	505	350	21.6	28	MSapappp	261	121	0	0		0	0	0	0	0
5	1	321	530	-1	529	334	16.7	29	MSapaaapp	261	-71	0	0		0	0	0	0	0
6	1	136	166	-1	513	461	13.7	25	ABalpppapad	4	0	0	0		0	0	0	0	0
7	1	168	73	-1	588	251	10.8	23	ABalaapppaa	193	83	0	0		0	0	0	0	0
8	1	251	429	-1	486	370	5.2	24	ABalpapaapa	200	169	0	0		0	0	0	0	0
9	1	31	159	-1	575	343	12.1	28	MSaaaaaar	258	103	0	0		0	0	0	0	0
10	1	375	106	-1	416	169	7.1	27	ABprpapppap	274	111	0	0		0	0	0	0	0
11	1	216	193	-1	383	205	11.9	29	MSpapaapp	279	-54	0	0		0	0	0	0	0
12	1	382	324	-1	467	112	15.9	30	ABpraapppa	253	455	0	0		0	0	0	0	0
13	1	436	310	-1	266	393	15.6	29	ABplappaaa	250	0	0	0		0	0	0	0	0
14	1	101	249	-1	419	118	11.9	28	ABarappappp	195	454	0	0		0	0	0	0	0
15	1	224	130	-1	458	345	12.6	29	ABalpaapapp	294	-243	0	0		0	0	0	0	0
16	1	498	17	-1	434	173	22.8	27	ABarpppaaa	217	112	0	0		0	0	0	0	0
17	1	7	176	-1	394	162	12.4	33	MSpapppa	270	0	0	0		0	0	0	0	0
18	1	44	268	-1	468	159	8.3	24	ABprpapaaap	201	47	0	0		0	0	0	0	0
19	1	183	348	-1	507	203	15.7	24	ABprpaapaaa	217	308	0	0		0	0	0	0	0
20	1	299	175	-1	602	254	8.6	26	ABarappppaa	107	0	0	0		0	0	0	0	0
21	1	430	27	275	480	380	9.3	29	MSapaaaav	202	303	0	0		0	0	0	0	0
22	1	373	182	-1	643	221	11.7	28	ABalaapappa	213	-100	0	0		0	0	0	0	0
23	1	81	258	-1	425	214	7.4	26	MSpapaaaa	229	1155	0	0		0	0	0	0	0
24	1	320	401	-1	527	240	18.9	29	MSppappa	183	261	0	0		0	0	0	0	0
25	1	93	230	-1	439	122	15.4	25	ABprapaapa	225	434	0	0		0	0	0	0	0
26	1	370	178	-1	625	290	22.1	28	ABpraapaaap	272	-138	0	0		0	0	0	0	0
27	1	501	206	-1	85	224	8.6	30	Cpppap	309	0	0	0		0	0	0	0	0
28	1	261	444	-1	478	263	9.7	25	ABarapaappa	257	53	0	0		0	0	0	0	0
29	1	522	430	-1	327	153	19.3	26	Dppap	257	16	0	0		0	0	0	0	0
30	1	367	277	-1	592	275	6.5	24	ABaraaapppa	205	0	0	0		0	0	0	0	0
31	1	76	181	-1	237	61	14.4	28	ABprapappa	248	-335	0	0		0	0	0	0	0
32	1	151	158	-1	546	316	11.7	25	ABaraapaaap	209	-65	0	0		0	0	0	0	0
33	1	61	219	-1	137	280	5.7	26	ABplppppppp	261	618	0	0		0	0	0	0	0
34	1	210	415	-1	339	282	5.2	24	MSaapappp	237	512	0	0		0	0	0	0	0
35	1	105	220	-1	531	177	10.1	24	ABprpapaapa	416	0	0	0		0	0	0	0	0
36	1	481	200	-1	581	255	20.9	30	ABarpapaaap	298	87	0	0		0	0	0	0	0
37	1	33	391	-1	323	187	20.6	31	Dpppa	315	336	0	0		0	0	0	0	0
38	1	352	33	-1	155	181	21.4	34	Cpapap	334	316	0	0		0	0	0	0	0
39	1	467	290	-1	123	248	13.7	31	Capppa	316	1150	0	0		0	0	0	0	0
40	1	359	469	-1	511	231	4.6	23	ABarapaaapp	204	97	0	0		0	0	0	0	0
41	1	84	180	-1	498	410	8.1	25	ABalppappap	245	-117	0	0		0	0	0	0	0
42	1	39	526	-1	494	251	12.6	27	ABaraaapapp	275	-128	0	0		0	0	0	0	0
43	1	186	257	-1	207	394	13.2	29	ABplappaap	267	297	0	0		0	0	0	0	0
44	1	407	305	-1	513	164	12.5	24	ABprpaaappp	414	0	0	0		0	0	0	0	0
45	1	132	10	-1	454	236	12.8	27	ABaraapppaa	51	0	0	0		0	0	0	0	0
46	1	294	234	-1	447	212	19.9	33	MSppppap	331	-364	0	0		0	0	0	0	0
47	1	267	101	-1	564	327	4.5	23	ABalpaappaa	232	1646	0	0		0	0	0	0	0
48	1	246	361	-1	557	156	8.0	24	ABprpaaaaap	203	-6	0	0		0	0	0	0	0
49	1	248	488	-1	601	230	5.2	24	ABarapppaap	223	-501	0	0		0	0	0	0	0
50	1	478	287	-1	603	365	11.4	24	ABalaaapalr	206	253	0	0		0	0	0	0	0
51	1	491	107	-1	603	350	9.0	24	ABalaaaarla	216	275	0	0		0	0	0	0	0
52	1	385	195	-1	196	195	13.0	33	Eprap	313	-1145	0	0		0	0	0	0	0
53	1	181	246	-1	416	261	6.8	24	ABaraappppp	13	0	0	0		0	0	0	0	0
54	1	429	11	-1	427	439	9.1	28	ABalppapappa	-160	0	0	0		0	0	0	0	0
55	1	318	20	-1	532	340	10.7	26	ABalpaapaap	125	0	0	0		0	0	0	0	0
56	1	55	436	-1	351	418	8.4	24	ABplpaaaapa	220	579	0	0		0	0	0	0	0
57	1	383	318	-1	234	101	7.4	28	ABprpppapaa	240	-840	0	0		0	0	0	0	0
58	1	443	172	-1	539	195	7.5	27	ABarapppppp	267	692	0	0		0	0	0	0	0
59	1	284	108	-1	214	336	24.6	34	ABarppappaa	323	-144	0	0		0	0	0	0	0
60	1	63	188	-1	299	148	6.1	23	ABprpppppap	172	-971	0	0		0	0	0	0	0
61	1	121	95	-1	582	314	7.9	28	ABaraaaapa	278	0	0	0		0	0	0	0	0
62	1	338	69	-1	496	412	4.8	24	ABalppapaap	227	165	0	0		0	0	0	0	0
63	1	222	111	-1	393	125	12.0	25	ABprppapaaa	247	-108	0	0		0	0	0	0	0
64	1	301	72	-1	427	313	16.4	27	MSaaapapa	218	363	0	0		0	0	0	0	0
65	1	504	411	-1	565	215	9.8	27	ABprpaaaaaaa	680	0	0	0		0	0	0	0	0
66	1	19	238	-1	646	331	12.9	24	ABalaaaparr	238	-58	0	0		0	0	0	0	0
67	1	310	132	-1	587	223	17.2	27	ABpraapappa	245	0	0	0		0	0	0	0	0
68	1	422	456	532	582	269	17.3	32	ABalappppa	323	-323	0	0		0	0	0	0	0
69	1	40	328	-1	481	151	12.6	28	ABprppaaaap	282	57	0	0		0	0	0	0	0
70	1	308	506	-1	534	324	23.8	28	ABarpaaapap	-50	0	0	0		0	0	0	0	0
71	1	331	55	-1	515	413	10.9	26	ABplpaaaaaa	56	0	0	0		0	0	0	0	0
72	1	427	491	-1	255	368	6.1	24	ABplppppaaa	221	-832	0	0		0	0	0	0	0
73	1	311	445	-1	406	281	8.7	26	ABaraapappp	224	98	0	0		0	0	0	0	0
74	1	283	128	-1	405	325	11.1	25	ABaraapappa	255	-163	0	0		0	0	0	0	0
75	1	239	477	-1	447	325	4.4	26	ABalpapappa	236	-618	0	0		0	0	0	0	0
76	1	103	222	-1	299	313	22.7	30	ABarppaapp	299	37	0	0		0	0	0	0	0
77	1	472	441	-1	367	382	8.8	24	ABplpapapaa	203	-193	0	0		0	0	0	0	0
78	1	9	475	-1	346	108	11.5	24	ABprppapapa	223	496	0	0		0	0	0	0	0
79	1	99	467	-1	422	129	7.3	24	ABprpapappa	214	97	0	0		0	0	0	0	0
80	1	127	460	-1	559	445	13.7	25	ABalpppaapv	251	-187	0	0		0	0	0	0	0
81	1	50	66	-1	439	262	14.2	27	MSpaapapa	345	0	0	0		0	0	0	0	0
82	1	339	490	-1	208	341	4.7	25	ABplppppapp	214	147	0	0		0	0	0	0	0
83	1	146	25	-1	383	370	13.4	27	MSappapp	266	76	0	0		0	0	0	0	0
84	1	476	338	-1	581	380	14.5	31	ABalapaaaaa	290	288	0	0		0	0	0	0	0
85	1	274	508	-1	581	366	19.2	29	ABarpaaaappp	259	925	0	0		0	0	0	0	0
86	1	114	104	-1	226	339	13.0	31	Capaap	314	813	0	0		0	0	0	0	0
87	1	78	80	-1	428	332	9.4	26	ABalpapppaa	244	429	0	0		0	0	0	0	0
88	1	512	183	-1	497	177	4.5	28	ABarappaappp	282	-1236	0	0		0	0	0	0	0
89	1	415	295	-1	524	374	6.7	25	ABalpapaaaa	210	40	0	0		0	0	0	0	0
90	1	469	370	-1	489	314	19.9	25	MSaaaapaa	202	441	0	0		0	0	0	0	0
91	1	494	165	-1	478	149	10.2	28	ABprpapaapp	273	394	0	0		0	0	0	0	0
92	1	348	2	-1	501	320	5.2	25	ABalpaaaaap	202	-569	0	0		0	0	0	0	0
93	1	69	77	-1	117	325	9.3	28	ABplappppp	260	1069	0	0		0	0	0	0	0
94	1	340	282	-1	370	325	5.4	30	ABalpappapp	281	-534	0	0		0	0	0	0	0
95	1	442	431	-1	396	284	16.5	26	MSaaaappp	262	67	0	0		0	0	0	0	0
96	1	207	274	-1	450	147	4.9	27	ABprpappapa	271	62	0	0		0	0	0	0	0
97	1	227	363	-1	480	437	7.7	26	ABalppaappa	261	-475	0	0		0	0	0	0	0
98	1	104	345	-1	409	153	4.6	25	ABprpappapp	219	351	0	0		0	0	0	0	0
99	1	326	60	-1	560	342	7.2	23	ABaraaaaaaa	162	0	0	0		0	0	0	0	0
100	1	503	468	-1	585	350	24.4	25	ABplaaaaapap	190	-374	0	0		0	0	0	0	0
101	1	226	309	-1	447	269	4.6	26	ABalpappppa	260	1230	0	0		0	0	0	0	0
102	1	356	395	-1	343	268	10.3	28	MSaapaapp	40	0	0	0		0	0	0	0	0
103	1	446	397	-1	624	213	7.9	24	ABalaappapp	225	-150	0	0		0	0	0	0	0
104	1	87	8	-1	323	314	19.1	31	Daap	317	824	0	0		0	0	0	0	0
105	1	291	356	-1	287	356	5.3	26	ABplpapppap	209	381	0	0		0	0	0	0	0
106	1	75	1	-1	167	320	4.5	26	ABplpppapap	250	-510	0	0		0	0	0	0	0
107	1	229	209	-1	174	111	7.3	29	ABprappppp	172	0	0	0		0	0	0	0	0
108	1	130	133	-1	326	274	20.7	31	MSappppp	382	0	0	0		0	0	0	0	0
109	1	135	99	-1	422	456	16.0	28	ABplaappaa	238	-554	0	0		0	0	0	0	0
110	1	257	126	-1	402	370	16.2	28	MSapppaa	-100	0	0	0		0	0	0	0	0
111	1	213	269	-1	356	92	15.4	27	ABprappaaa	239	-176	0	0		0	0	0	0	0
112	1	97	386	-1	278	383	12.4	26	ABplppapapa	144	0	0	0		0	0	0	0	0
113	1	118	388	-1	391	379	5.7	33	Nuc148_5_371_357p	331	1286	0	0		0	0	0	0	0
114	1	277	448	-1	424	90	16.9	31	ABpraapppp	318	1254	0	0		0	0	0	0	0
115	1	199	23	-1	294	413	11.6	26	ABplppapaap	100	0	0	0		0	0	0	0	0
116	1	303	82	-1	571	152	11.4	26	ABpraaaapad	237	504	0	0		0	0	0	0	0
117	1	116	251	-1	301	175	7.2	31	MSpappppa	313	-280	0	0		0	0	0	0	0
118	1	242	160	-1	358	237	23.5	33	ABarppaapap	437	0	0	0		0	0	0	0	0
119	1	191	424	-1	256	321	23.5	28	ABarppapap	216	22	0	0		0	0	0	0	0
120	1	66	45	-1	344	269	7.6	28	MSaapapa	253	-455	0	0		0	0	0	0	0
121	1	285	171	-1	328	409	12.2	26	ABplppapaaa	222	-592	0	0		0	0	0	0	0
122	1	28	252	-1	483	419	12.1	25	ABplpaaaaap	246	224	0	0		0	0	0	0	0
123	1	394	321	-1	374	107	11.3	26	ABprppapaap	209	105	0	0		0	0	0	0	0
124	1	462	428	485	407	306	4.6	28	ABalpappppp	242	1075	0	0		0	0	0	0	0
125	1	253	121	-1	296	398	9.6	24	ABplppappap	201	1019	0	0		0	0	0	0	0
126	1	276	97	-1	515	139	13.5	26	ABprpaapppp	216	423	0	0		0	0	0	0	0
127	1	256	285	-1	312	262	14.4	34	Ealaa	345	-495	0	0		0	0	0	0	0
128	1	286	384	-1	409	329	19.7	29	MSapppap	241	-1	0	0		0	0	0	0	0
129	1	325	53	-1	471	383	14.8	24	ABalpppppaa	-1	0	0	0		0	0	0	0	0
130	1	18	316	-1	599	215	20.6	33	ABpraapaapp	328	-813	0	0		0	0	0	0	0
131	1	212	365	-1	320	302	5.2	26	MSaappap	237	-103	0	0		0	0	0	0	0
132	1	42	46	-1	433	297	7.4	24	ABalpapppap	328	0	0	0		0	0	0	0	0
133	1	470	242	-1	143	293	19.3	33	Caapa	337	179	0	0		0	0	0	0	0
134	1	100	347	-1	493	323	8.4	23	ABalpaaapap	-67	0	0	0		0	0	0	0	0
135	1	45	303	-1	208	334	8.1	31	Capppp	263	772	0	0		0	0	0	0	0
136	1	4	12	-1	377	294	10.9	27	MSaapaapa	557	0	0	0		0	0	0	0	0
137	1	463	129	-1	163	113	16.4	29	ABprappapp	214	0	0	0		0	0	0	0	0
138	1	131	502	-1	444	160	19.6	28	ABprapaaapa	278	-635	0	0		0	0	0	0	0
139	1	278	217	-1	530	448	18.5	25	ABplaapaapa	254	198	0	0		0	0	0	0	0
140	1	111	35	-1	157	338	20.1	32	ABarppappp	323	1184	0	0		0	0	0	0	0
141	1	272	83	-1	161	351	7.5	24	ABplpppaapp	214	-890	0	0		0	0	0	0	0
142	1	24	86	-1	552	325	8.6	25	ABalpaapaaa	199	285	0	0		0	0	0	0	0
143	1	178	14	-1	558	418	22.3	26	ABplaapaaap	268	-8	0	0		0	0	0	0	0
144	1	32	306	-1	509	212	23.4	29	ABarpapapp	237	0	0	0		0	0	0	0	0
145	1	185	134	-1	556	156	16.5	25	ABpraappaaa	221	434	0	0		0	0	0	0	0
146	1	345	150	-1	139	159	8.3	31	Eprppp	-318	0	0	0		0	0	0	0	0
147	1	86	61	-1	598	220	10.3	24	ABpraaaaaap	181	15	0	0		0	0	0	0	0
148	1	144	88	-1	557	291	12.1	29	ABaraappaaa	272	882	0	0		0	0	0	0	0
149	1	378	451	-1	567	186	9.2	23	ABarapppppa	233	-1030	0	0		0	0	0	0	0
150	1	424	493	-1	525	408	5.9	23	ABalppapaaa	198	-207	0	0		0	0	0	0	0
151	1	400	207	-1	576	404	8.7	26	ABalaaapalla	216	-56	0	0		0	0	0	0	0
152	1	60	42	-1	525	271	11.4	28	ABaraaapapa	20	0	0	0		0	0	0	0	0
153	1	354	135	-1	524	332	7.6	25	ABaraaaaaap	188	0	0	0		0	0	0	0	0
154	1	449	117	-1	606	183	17.6	28	ABpraaaaapd	390	0	0	0		0	0	0	0	0
155	1	247	302	-1	288	409	18.3	30	ABplapaapp	292	-108	0	0		0	0	0	0	0
156	1	198	120	-1	426	392	8.5	27	ABplpapaaaa	266	54	0	0		0	0	0	0	0
157	1	228	147	-1	403	237	5.9	25	MSpapaaap	449	0	0	0		0	0	0	0	0
158	1	53	360	-1	625	353	11.8	24	ABalaaaparl	236	403	0	0		0	0	0	0	0
159	1	377	98	-1	316	396	6.8	24	ABplppaappa	27	0	0	0		0	0	0	0	0
160	1	456	396	-1	517	262	8.5	24	ABarapaapaa	225	365	0	0		0	0	0	0	0
161	1	25	421	-1	538	134	15.8	25	ABpraappaap	223	95	0	0		0	0	0	0	0
162	1	440	250	-1	328	88	10.8	24	ABprppapppap	257	0	0	0		0	0	0	0	0
163	1	297	57	-1	544	281	8.4	29	ABaraaapaap	22	0	0	0		0	0	0	0	0
164	1	152	169	-1	273	110	11.6	31	ABprppppapp	171	0	0	0		0	0	0	0	0
165	1	254	31	-1	396	421	10.7	25	ABplpapaapp	204	386	0	0		0	0	0	0	0
166	1	418	247	-1	403	241	16.9	29	MSpaaappp	270	-387	0	0		0	0	0	0	0
167	1	350	419	-1	282	148	10.9	31	Cppaap	225	0	0	0		0	0	0	0	0
168	1	173	248	-1	493	392	11.8	23	ABplpaapaaa	237	140	0	0		0	0	0	0	0
169	1	194	255	-1	221	174	23.6	30	Cpaapa	308	-249	0	0		0	0	0	0	0
170	1	15	39	59	529	424	15.4	25	ABalapaaappp	222	286	0	0		0	0	0	0	0
171	1	208	116	-1	371	134	5.7	25	ABprppaappp	208	115	0	0		0	0	0	0	0
172	1	160	261	-1	526	318	19.3	28	MSaaaaapp	274	-566	0	0		0	0	0	0	0
173	1	189	63	-1	240	314	8.7	24	ABplpppppaa	258	0	0	0		0	0	0	0	0
174	1	500	140	-1	276	104	6.2	24	ABprppppaap	213	384	0	0		0	0	0	0	0
175	1	94	232	-1	633	248	14.3	27	ABalaappppp	209	-593	0	0		0	0	0	0	0
176	1	404	16	-1	498	353	8.5	24	ABalpaaapaa	261	0	0	0		0	0	0	0	0
177	1	397	265	-1	183	351	5.7	24	ABplpppapaa	148	0	0	0		0	0	0	0	0
178	1	36	201	-1	388	325	8.3	24	MSaapaaaa	232	-196	0	0		0	0	0	0	0
179	1	106	313	-1	517	412	13.3	24	ABalppppaav	231	171	0	0		0	0	0	0	0
180	1	6	84	-1	445	235	16.7	24	MSpaapaap	-136	0	0	0		0	0	0	0	0
181	1	471	138	-1	623	235	18.0	27	ABpraapaapa	37	0	0	0		0	0	0	0	0
182	1	170	123	-1	655	290	13.3	26	ABalaaapplr	163	0	0	0		0	0	0	0	0
183	1	252	473	-1	238	146	5.4	27	ABprppppppa	263	-78	0	0		0	0	0	0	0
184	1	390	137	-1	299	134	9.5	27	ABprpppppaa	233	-338	0	0		0	0	0	0	0
185	1	67	471	-1	606	396	12.5	25	ABalapaaaap	38	0	0	0		0	0	0	0	0
186	1	215	297	-1	159	316	11.5	24	ABplapppapa	367	0	0	0		0	0	0	0	0
187	1	11	68	-1	527	274	6.3	24	ABaraaaaapp	194	1053	0	0		0	0	0	0	0
188	1	384	125	-1	464	158	17.3	24	ABprpaappap	224	-49	0	0		0	0	0	0	0
189	1	336	366	-1	405	405	13.2	25	ABplppaaaaa	70	0	0	0		0	0	0	0	0
190	1	137	71	-1	516	240	10.1	24	ABarapaapap	196	432	0	0		0	0	0	0	0
191	1	309	500	-1	403	384	23.7	32	ABplapaaaap	319	329	0	0		0	0	0	0	0
192	1	489	479	-1	559	397	5.3	24	ABalaaaalpp	210	23	0	0		0	0	0	0	0
193	1	142	197	-1	484	274	7.6	24	ABarapapaaa	198	668	0	0		0	0	0	0	0
194	1	108	503	-1	444	360	5.5	26	ABalpappapa	137	0	0	0		0	0	0	0	0
195	1	5	103	-1	545	305	4.8	23	ABaraaapaaaa	217	272	0	0		0	0	0	0	0
196	1	473	196	-1	477	193	20.2	25	ABprpaapaap	251	71	0	0		0	0	0	0	0
197	1	399	21	-1	523	413	23.4	27	ABplaaaaapp	264	1100	0	0		0	0	0	0	0
198	1	243	372	-1	404	270	18.5	27	MSpaaapap	234	0	0	0		0	0	0	0	0
199	1	441	162	-1	156	351	10.5	30	ABplapppaa	-12	0	0	0		0	0	0	0	0
200	1	439	354	-1	606	360	16.7	27	ABalapapapa	263	0	0	0		0	0	0	0	0
201	1	158	383	-1	330	96	21.7	35	ABarppppa	355	501	0	0		0	0	0	0	0
202	1	353	65	-1	203	294	19.4	32	Cappaa	122	0	0	0		0	0	0	0	0
203	1	281	496	-1	507	342	5.1	22	ABalpaaaapp	196	-123	0	0		0	0	0	0	0
204	1	102	440	-1	381	412	14.6	27	ABplppaaaap	222	-481	0	0		0	0	0	0	0
205	1	513	122	-1	595	400	16.9	24	ABalapapppa	208	614	0	0		0	0	0	0	0
206	1	349	50	-1	477	247	17.4	25	MSpaapaaa	219	0	0	0		0	0	0	0	0
207	1	237	435	-1	520	359	5.4	24	ABalpaaaapa	171	-1537	0	0		0	0	0	0	0
208	1	523	26	-1	608	317	23.5	24	ABarpaaaappaa	201	673	0	0		0	0	0	0	0
209	1	368	349	-1	628	241	5.4	23	ABalaapaapp	327	0	0	0		0	0	0	0	0
210	1	187	215	-1	207	375	7.7	24	ABplppppapa	202	369	0	0		0	0	0	0	0
211	1	324	317	-1	249	389	12.2	25	ABplppapapp	205	215	0	0		0	0	0	0	0
212	1	205	341	-1	503	125	17.5	30	ABpraappap	183	0	0	0		0	0	0	0	0
213	1	343	371	-1	518	435	7.8	24	ABalppaaapp	193	1573	0	0		0	0	0	0	0
214	1	107	113	-1	566	215	12.4	31	ABpraaapaa	292	969	0	0		0	0	0	0	0
215	1	159	81	-1	529	199	12.3	25	ABprpaaaaaap	105	0	0	0		0	0	0	0	0
216	1	391	174	-1	281	126	6.9	24	ABprpappppp	220	-54	0	0		0	0	0	0	0
217	1	487	528	-1	284	79	9.3	28	ABprpppaaap	218	-970	0	0		0	0	0	0	0
218	1	496	13	-1	339	352	19.9	26	ABplapaaapp	248	-113	0	0		0	0	0	0	0
219	1	374	333	-1	449	402	6.6	27	ABalppapppp	-74	0	0	0		0	0	0	0	0
220	1	417	381	-1	427	147	11.9	23	ABprppaapap	183	-167	0	0		0	0	0	0	0
221	1	175	208	-1	184	336	9.2	24	ABplpppaapa	144	0	0	0		0	0	0	0	0
222	1	484	322	-1	281	385	7.1	25	ABplppaappp	205	-698	0	0		0	0	0	0	0
223	1	91	470	-1	252	314	20.4	28	Dapap	-60	0	0	0		0	0	0	0	0
224	1	231	359	-1	442	217	10.6	24	ABaraappppa	-153	0	0	0		0	0	0	0	0
225	1	402	439	-1	254	215	15.5	32	Earppa	327	1473	0	0		0	0	0	0	0
226	1	147	124	-1	541	399	8.8	24	ABalppappaa	267	0	0	0		0	0	0	0	0
227	1	65	254	-1	232	93	15.2	29	ABprapppaa	295	-483	0	0		0	0	0	0	0
228	1	423	205	-1	412	422	6.5	26	ABalppapappp	218	-281	0	0		0	0	0	0	0
229	1	460	214	-1	457	397	4.4	26	ABalppapapa	214	52	0	0		0	0	0	0	0
230	1	403	457	-1	152	340	13.7	29	ABplapapppp	255	182	0	0		0	0	0	0	0
231	1	196	351	-1	441	306	12.0	28	ABaraapapaa	-358	0	0	0		0	0	0	0	0
232	1	235	191	-1	465	224	10.0	24	ABarapappap	175	0	0	0		0	0	0	0	0
233	1	80	19	-1	370	108	8.3	24	ABprppappap	212	77	0	0		0	0	0	0	0
234	1	357	51	-1	317	197	4.3	28	MSpappaa	252	-364	0	0		0	0	0	0	0
235	1	184	344	-1	607	331	14.7	26	ABarpaaaapa	274	0	0	0		0	0	0	0	0
236	1	464	476	-1	521	388	4.3	28	ABalpaapppp	236	321	0	0		0	0	0	0	0
237	1	386	325	-1	250	386	21.7	31	ABplapapaa	314	4	0	0		0	0	0	0	0
238	1	77	244	-1	358	320	8.6	26	MSaapaaap	-201	0	0	0		0	0	0	0	0
239	1	47	168	-1	577	174	15.9	26	ABpraaaappp	266	182	0	0		0	0	0	0	0
240	1	209	339	-1	462	447	16.2	25	ABplpaapapa	224	216	0	0		0	0	0	0	0
241	1	119	426	-1	323	375	9.9	25	ABplppappaa	223	-508	0	0		0	0	0	0	0
242	1	342	216	-1	144	315	7.9	24	ABplapppapp	236	135	0	0		0	0	0	0	0
243	1	12	213	-1	390	82	15.3	28	ABprapaapp	265	421	0	0		0	0	0	0	0
244	1	128	376	-1	212	322	15.5	30	Capapa	305	409	0	0		0	0	0	0	0
245	1	421	513	-1	458	414	9.2	25	ABalppapppa	251	-618	0	0		0	0	0	0	0
246	1	355	218	-1	449	284	9.0	24	ABalpaaappp	-406	0	0	0		0	0	0	0	0
247	1	328	291	-1	515	306	10.1	25	ABaraapaapa	210	-120	0	0		0	0	0	0	0
248	1	192	177	-1	407	358	11.6	24	MSapapap	215	131	0	0		0	0	0	0	0
249	1	372	90	-1	484	329	14.8	29	ABaraapaapp	213	0	0	0		0	0	0	0	0
250	1	10	450	-1	410	378	20.4	29	ABalppppppa	252	-96	0	0		0	0	0	0	0
251	1	332	100	-1	343	144	24.4	32	ABarpppapp	319	-409	0	0		0	0	0	0	0
252	1	112	49	-1	177	379	9.7	27	ABplappppa	231	-19	0	0		0	0	0	0	0
253	1	389	154	-1	534	373	22.5	29	ABarpaaaaal	263	-106	0	0		0	0	0	0	0
254	1	295	30	-1	316	415	9.0	24	ABplpaaaapp	359	0	0	0		0	0	0	0	0
255	1	465	127	-1	216	393	18.4	31	ABplapappa	-169	0	0	0		0	0	0	0	0
256	1	480	406	-1	361	433	18.9	32	ABplaappapp	300	-819	0	0		0	0	0	0	0
257	1	162	442	-1	267	167	20.7	33	Dpppp	331	174	0	0		0	0	0	0	0
258	1	490	512	-1	539	239	5.5	24	ABarapaaaap	240	-703	0	0		0	0	0	0	0
259	1	512	409	-1	523	198	6.2	23	ABarappaappa	200	-9	0	0		0	0	0	0	0
260	1	270	119	-1	499	338	11.3	29	ABalpaapapa	255	-456	0	0		0	0	0	0	0
261	1	315	15	-1	236	356	7.2	23	ABplppppaap	204	-1008	0	0		0	0	0	0	0
262	1	371	459	-1	213	86	19.6	31	ABarpppppp	288	502	0	0		0	0	0	0	0
263	1	279	378	-1	311	356	17.3	27	Dapaa	-196	0	0	0		0	0	0	0	0
264	1	444	405	-1	472	287	4.9	25	ABalpaaappa	201	303	0	0		0	0	0	0	0
265	1	51	79	-1	339	157	5.8	26	MSpappap	217	0	0	0		0	0	0	0	0
266	1	83	131	-1	354	335	24.0	32	ABarppaaap	323	-838	0	0		0	0	0	0	0
267	1	475	337	-1	346	113	8.5	25	ABprppapppaa	188	-195	0	0		0	0	0	0	0
268	1	165	408	-1	323	362	13.2	30	MSaapppa	159	0	0	0		0	0	0	0	0
269	1	150	278	-1	499	176	8.4	29	ABprpapaaaa	248	-252	0	0		0	0	0	0	0
270	1	289	299	-1	262	350	11.4	28	MSaapppp	225	-960	0	0		0	0	0	0	0
271	1	92	241	-1	313	362	5.0	26	ABplpapppaa	203	-899	0	0		0	0	0	0	0
272	1	416	136	-1	174	258	19.6	31	Dappp	-118	0	0	0		0	0	0	0	0
273	1	62	272	-1	349	404	16.0	27	ABplapaapa	249	-195	0	0		0	0	0	0	0
274	1	125	271	-1	628	217	15.9	24	ABpraaaaapv	297	0	0	0		0	0	0	0	0
275	1	329	331	-1	179	299	9.3	30	Capapp	285	254	0	0		0	0	0	0	0
276	1	287	447	-1	472	178	5.2	24	ABprpappaap	220	284	0	0		0	0	0	0	0
277	1	27	164	-1	565	304	24.8	29	ABarpaapaap	275	321	0	0		0	0	0	0	0
278	1	360	266	-1	413	298	12.8	25	ABaraapapap	220	410	0	0		0	0	0	0	0
279	1	495	352	-1	554	355	4.5	25	ABalpaappap	242	48	0	0		0	0	0	0	0
280	1	511	527	-1	540	235	8.9	22	MSppaaaa	140	-53	0	0		0	0	0	0	0
281	1	179	326	-1	448	329	15.6	25	MSaaapaap	250	-325	0	0		0	0	0	0	0
282	1	46	350	-1	338	376	6.6	25	ABplpapappa	172	466	0	0		0	0	0	0	0
283	1	200	283	-1	464	443	10.5	25	ABplpaaappa	229	-134	0	0		0	0	0	0	0
284	1	1	368	-1	308	237	8.8	30	Earpap	280	-1060	0	0		0	0	0	0	0
285	1	410	438	-1	180	365	15.7	23	ABplapapppa	519	0	0	0		0	0	0	0	0
286	1	22	-1	-1	172	164	10.3	38	Eprpa	364	-267	0	0		0	0	0	0	0
287	1	330	94	-1	575	384	23.8	28	ABplaaaaaaa	252	-634	0	0		0	0	0	0	0
288	1	482	394	-1	233	400	9.9	26	ABplppapppp	88	0	0	0		0	0	0	0	0
289	1	2	18	-1	619	315	12.6	27	ABalapppaaa	253	80	0	0		0	0	0	0	0
290	1	466	489	-1	517	164	6.7	24	ABarappapaa	235	-223	0	0		0	0	0	0	0
291	1	313	398	-1	535	395	18.2	24	ABalapappa	225	0	0	0		0	0	0	0	0
292	1	13	240	-1	588	392	21.0	26	ABplaapaaaa	264	0	0	0		0	0	0	0	0
293	1	166	198	-1	611	296	8.3	24	ABalaaaarra	205	0	0	0		0	0	0	0	0
294	1	188	157	-1	347	394	11.3	23	ABplppaapap	199	434	0	0		0	0	0	0	0
295	1	157	110	-1	646	277	7.1	27	ABalaapaapa	144	0	0	0		0	0	0	0	0
296	1	431	453	-1	395	199	24.3	31	ABarpppapaa	312	431	0	0		0	0	0	0	0
297	1	177	115	-1	586	374	8.8	30	ABalaaaala	253	-36	0	0		0	0	0	0	0
298	1	451	461	-1	423	382	4.8	24	ABplpappaa	242	-168	0	0		0	0	0	0	0
299	1	133	474	-1	554	422	8.4	27	ABalppaaapa	231	437	0	0		0	0	0	0	0
300	1	435	4	-1	352	322	12.9	27	MSappaaa	251	-1107	0	0		0	0	0	0	0
301	1	268	392	-1	194	100	15.5	28	ABprapapppp	278	-142	0	0		0	0	0	0	0
302	1	126	185	-1	439	422	12.6	25	ABplpaapppa	204	536	0	0		0	0	0	0	0
303	1	263	118	-1	450	272	17.1	24	MSpaaappa	246	26	0	0		0	0	0	0	0
304	1	96	357	-1	414	100	8.7	27	ABprpaaaapp	178	0	0	0		0	0	0	0	0
305	1	110	235	-1	359	280	17.1	28	Nuc181_17_365_295	13	0	0	0		0	0	0	0	0
306	1	453	293	-1	106	292	12.1	29	Cpappv	290	60	0	0		0	0	0	0	0
307	1	64	187	-1	452	179	7.8	27	ABprpapppaa	210	293	0	0		0	0	0	0	0
308	1	34	6	-1	477	186	16.2	31	MSppppaa	66	0	0	0		0	0	0	0	0
309	1	156	288	-1	564	180	19.9	28	ABpraaapppa	45	0	0	0		0	0	0	0	0
310	1	298	362	-1	517	279	19.2	27	MSpaaaaaa	255	733	0	0		0	0	0	0	0
311	1	290	407	-1	265	342	16.2	31	Capaaa	-220	0	0	0		0	0	0	0	0
312	1	148	410	-1	375	144	8.6	26	ABprppappaa	230	-198	0	0		0	0	0	0	0
313	1	38	62	-1	493	225	8.9	24	ABarapappaa	443	0	0	0		0	0	0	0	0
314	1	195	7	-1	573	348	21.9	22	ABalapapapp	177	-376	0	0		0	0	0	0	0
315	1	393	239	-1	597	226	14.2	26	ABpraapapaa	224	0	0	0		0	0	0	0	0
316	1	414	38	-1	579	297	5.7	25	ABaraaappaa	-48	0	0	0		0	0	0	0	0
317	1	115	263	-1	106	212	16.4	30	Cpappd	291	1744	0	0		0	0	0	0	0
318	1	468	146	-1	325	107	13.6	24	ABprppapapp	-171	0	0	0		0	0	0	0	0
319	1	240	292	-1	380	338	16.7	28	Daaa	265	280	0	0		0	0	0	0	0
320	1	138	141	-1	285	87	22.4	31	ABarpppppa	314	1722	0	0		0	0	0	0	0
321	1	20	294	-1	495	258	5.5	26	ABarapapaap	40	0	0	0		0	0	0	0	0
322	1	234	260	-1	494	449	10.2	23	ABplpaaapaa	266	0	0	0		0	0	0	0	0
323	1	401	314	-1	451	426	20.2	26	ABalpppppppa	210	147	0	0		0	0	0	0	0
324	1	74	353	-1	369	231	20.5	29	MSpppppp	299	1247	0	0		0	0	0	0	0
325	1	448	498	-1	299	65	18.4	29	ABprapapaa	289	-764	0	0		0	0	0	0	0
326	1	8	243	-1	593	281	13.0	24	ABalappapa	4	0	0	0		0	0	0	0	0
327	1	361	226	-1	593	421	14.4	26	ABalapaappa	205	-562	0	0		0	0	0	0	0
328	1	258	149	-1	443	258	8.8	24	ABarapaappp	227	645	0	0		0	0	0	0	0
329	1	250	210	-1	427	282	19.5	27	MSpaaapaa	225	-307	0	0		0	0	0	0	0
330	1	395	393	-1	517	179	20.1	31	ABpraaapppp	306	381	0	0		0	0	0	0	0
331	1	499	151	-1	257	393	6.7	23	ABplpppaaaa	230	-269	0	0		0	0	0	0	0
332	1	98	89	-1	216	234	14.6	34	Eplaa	340	834	0	0		0	0	0	0	0
333	1	48	224	-1	592	172	10.6	26	ABpraaaapav	228	0	0	0		0	0	0	0	0
334	1	155	286	-1	145	304	4.1	23	ABplppppppa	225	153	0	0		0	0	0	0	0
335	1	35	519	-1	493	269	24.6	38	ABarpaapap	386	-17	0	0		0	0	0	0	0
336	1	219	400	-1	453	182	12.1	25	MSpppappp	228	594	0	0		0	0	0	0	0
337	1	26	199	-1	503	386	18.5	24	ABplaapappa	216	130	0	0		0	0	0	0	0
338	1	381	346	-1	593	386	6.3	24	ABalaaaalpa	226	371	0	0		0	0	0	0	0
339	1	123	301	-1	298	372	7.2	24	ABplpapappp	210	-606	0	0		0	0	0	0	0
340	1	305	259	-1	309	99	6.1	23	ABprppppaaa	230	1015	0	0		0	0	0	0	0
341	1	109	334	-1	175	201	7.5	32	Eplpa	324	424	0	0		0	0	0	0	0
342	1	59	437	-1	223	110	12.2	26	ABprapppapa	201	334	0	0		0	0	0	0	0
343	1	89	270	-1	456	224	6.9	27	ABarapapppp	482	0	0	0		0	0	0	0	0
344	1	260	223	-1	515	170	22.8	29	ABarpapppap	269	-704	0	0		0	0	0	0	0
345	1	341	312	-1	137	218	8.2	36	Eplpp	359	-392	0	0		0	0	0	0	0
346	1	54	525	-1	357	276	14.9	22	MSaaappp	215	1094	0	0		0	0	0	0	0
347	1	37	194	-1	581	247	4.3	24	ABaraaapppp	-745	0	0	0		0	0	0	0	0
348	1	211	413	-1	416	339	4.4	26	ABalpapapap	233	-332	0	0		0	0	0	0	0
349	1	161	109	-1	267	400	9.6	25	ABplppapppa	-274	0	0	0		0	0	0	0	0
350	1	497	499	-1	100	256	17.3	30	Caappd	296	1058	0	0		0	0	0	0	0
351	1	434	75	-1	376	294	20.4	29	MSappppa	177	0	0	0		0	0	0	0	0
352	1	521	481	-1	486	461	15.5	25	ABplpaapapp	234	622	0	0		0	0	0	0	0
353	1	280	382	-1	454	436	22.6	34	ABplaaapap	347	-312	0	0		0	0	0	0	0
354	1	167	433	-1	635	295	8.0	24	ABalaaapprl	236	-474	0	0		0	0	0	0	0
355	1	79	184	-1	452	121	9.9	25	ABprpaaaapa	91	0	0	0		0	0	0	0	0
356	1	169	330	-1	472	343	18.8	27	MSapappa	230	223	0	0		0	0	0	0	0
357	1	14	96	-1	423	180	16.5	29	Dpaa	269	-636	0	0		0	0	0	0	0
358	1	362	367	-1	389	244	14.2	26	MSpaapapp	-217	0	0	0		0	0	0	0	0
359	1	363	284	-1	110	295	6.7	27	Cppppp	245	-53	0	0		0	0	0	0	0
360	1	57	3	-1	487	275	19.8	25	MSpaaaaap	242	0	0	0		0	0	0	0	0
361	1	369	44	-1	490	424	17.3	27	ABalpppappa	198	61	0	0		0	0	0	0	0
362	1	124	163	-1	354	197	7.1	24	MSpapappp	208	-201	0	0		0	0	0	0	0
363	1	392	377	-1	380	300	13.9	26	MSaaapapp	210	0	0	0		0	0	0	0	0
364	1	419	380	-1	266	264	12.4	32	Ealap	326	-152	0	0		0	0	0	0	0
365	1	204	102	-1	387	210	8.0	24	MSpapappa	129	0	0	0		0	0	0	0	0
366	1	437	245	-1	544	322	14.5	30	MSaaaaapa	289	0	0	0		0	0	0	0	0
367	1	447	484	-1	475	340	4.3	24	ABalpapaaap	234	-1628	0	0		0	0	0	0	0
368	1	255	389	-1	202	370	21.5	30	ABplapapapa	54	0	0	0		0	0	0	0	0
369	1	425	36	-1	525	263	21.4	30	MSppappp	305	950	0	0		0	0	0	0	0
370	1	85	41	-1	361	235	8.2	28	MSpapapa	-77	0	0	0		0	0	0	0	0
371	1	323	152	-1	510	346	24.3	31	ABarpaaapaa	267	120	0	0		0	0	0	0	0
372	1	306	300	-1	325	137	15.8	31	Cppaaa	301	-297	0	0		0	0	0	0	0
373	1	304	40	-1	620	301	18.1	33	ABalapppaap	335	-227	0	0		0	0	0	0	0
374	1	249	463	-1	96	264	8.2	30	Cppppa	293	-947	0	0		0	0	0	0	0
375	1	293	373	-1	263	63	17.4	28	ABprapapap	238	401	0	0		0	0	0	0	0
376	1	218	256	-1	415	249	12.2	27	ABaraapppap	177	0	0	0		0	0	0	0	0
377	1	420	76	-1	464	363	5.9	23	ABalpapaapp	168	644	0	0		0	0	0	0	0
378	1	428	520	-1	396	108	9.4	26	ABarappappa	197	185	0	0		0	0	0	0	0
379	1	214	236	-1	507	392	14.5	26	ABalppppaad	36	0	0	0		0	0	0	0	0
380	1	176	167	-1	583	231	23.4	30	ABarpapaapp	305	435	0	0		0	0	0	0	0
381	1	288	307	-1	211	79	11.5	32	ABprappppa	277	-1262	0	0		0	0	0	0	0
382	1	52	364	-1	270	263	20.5	34	Dappa	345	-1399	0	0		0	0	0	0	0
383	1	153	144	-1	149	288	14.2	31	Cappap	303	541	0	0		0	0	0	0	0
384	1	302	231	-1	520	286	15.5	33	MSpaaaapa	323	319	0	0		0	0	0	0	0
385	1	70	203	-1	552	432	11.0	26	ABalpppaaaa	359	0	0	0		0	0	0	0	0
386	1	347	70	-1	472	416	14.8	27	ABplpaapaap	225	303	0	0		0	0	0	0	0
387	1	458	161	-1	391	348	22.7	24	ABplapaaaaa	163	-300	0	0		0	0	0	0	0
388	1	516	298	-1	631	283	14.3	25	Nuc121_20_611_255a	218	-830	0	0		0	0	0	0	0
389	1	265	414	-1	367	399	11.5	24	ABplppaapaa	50	0	0	0		0	0	0	0	0
390	1	3	85	-1	557	281	6.2	24	ABaraaaaapa	109	0	0	0		0	0	0	0	0
391	1	73	190	-1	614	268	5.9	23	ABarapppaaa	193	175	0	0		0	0	0	0	0
392	1	49	253	-1	224	395	7.9	26	ABplpppaaap	227	-644	0	0		0	0	0	0	0
393	1	527	355	-1	544	148	12.7	24	ABpraaapapp	502	0	0	0		0	0	0	0	0
394	1	230	227	-1	566	270	4.4	26	ABaraaappap	204	200	0	0		0	0	0	0	0
395	1	88	304	-1	632	320	20.2	26	ABpraapaaaa	24	0	0	0		0	0	0	0	0
396	1	396	204	-1	391	396	9.7	24	ABplpapaaap	220	-1152	0	0		0	0	0	0	0
397	1	445	87	-1	466	323	9.6	23	ABalpapapaa	351	0	0	0		0	0	0	0	0
398	1	134	145	-1	587	221	7.4	25	ABarappppap	222	0	0	0		0	0	0	0	0
399	1	413	455	-1	406	142	19.4	28	ABprapaaapp	271	0	0	0		0	0	0	0	0
400	1	193	418	-1	438	406	24.4	29	Nuc147_26_416_371	282	12	0	0		0	0	0	0	0
401	1	29	417	-1	646	241	8.4	26	ABalaappapa	231	-432	0	0		0	0	0	0	0
402	1	154	427	-1	221	120	18.3	26	ABprapapppa	192	62	0	0		0	0	0	0	0
403	1	41	374	-1	372	141	16.7	28	Dppaa	353	0	0	0		0	0	0	0	0
404	1	259	402	-1	451	197	5.0	22	ABarapapapp	172	-655	0	0		0	0	0	0	0
405	1	163	264	-1	573	426	16.5	26	ABalapaappp	234	-344	0	0		0	0	0	0	0
406	1	406	507	-1	219	82	9.0	23	ABprpppaapp	216	-121	0	0		0	0	0	0	0
407	1	314	233	-1	205	132	3.8	25	ABprppppppp	256	-1088	0	0		0	0	0	0	0
408	1	292	323	-1	571	211	4.7	25	ABarapppapa	239	-605	0	0		0	0	0	0	0
409	1	333	404	-1	103	310	15.7	29	ABplappapp	223	0	0	0		0	0	0	0	0
410	1	223	332	-1	81	248	13.5	30	Caappv	304	528	0	0		0	0	0	0	0
411	1	515	43	-1	575	370	16.6	26	ABalapaapa	226	267	0	0		0	0	0	0	0
412	1	58	511	-1	564	296	10.1	26	ABaraapaaaa	258	656	0	0		0	0	0	0	0
413	1	510	212	-1	616	352	20.2	27	ABarpaaaaarp	270	333	0	0		0	0	0	0	0
414	1	388	483	-1	601	262	15.4	24	ABalappapp	211	73	0	0		0	0	0	0	0
415	1	164	281	-1	128	184	17.7	33	Cpapaa	327	-170	0	0		0	0	0	0	0
416	1	206	74	-1	647	269	10.3	27	ABalaaapprr	186	0	0	0		0	0	0	0	0
417	1	275	514	-1	482	283	16.9	27	MSpaaaapp	216	56	0	0		0	0	0	0	0
418	1	149	24	-1	203	147	21.4	33	Cpaapp	327	198	0	0		0	0	0	0	0
419	1	433	504	-1	268	277	7.4	29	Z3	261	-654	0	0		0	0	0	0	0
420	1	398	443	-1	551	227	16.7	25	ABpraaappaa	92	0	0	0		0	0	0	0	0
421	1	486	273	-1	318	337	8.1	27	MSapaapp	257	1317	0	0		0	0	0	0	0
422	1	203	211	-1	319	419	18.7	31	ABplaapppp	301	96	0	0		0	0	0	0	0
423	1	506	462	-1	533	218	4.4	23	ABarappaapa	196	-81	0	0		0	0	0	0	0
424	1	525	148	-1	558	385	13.0	27	ABalapaaappa	210	196	0	0		0	0	0	0	0
425	1	43	501	-1	518	446	9.5	26	ABalpppaaap	197	0	0	0		0	0	0	0	0
426	1	492	505	-1	540	160	11.1	22	ABprpaaappa	318	0	0	0		0	0	0	0	0
427	1	273	320	-1	239	229	22.4	33	Caaaa	335	-380	0	0		0	0	0	0	0
428	1	412	358	-1	568	396	11.2	30	ABalaaapallp	297	26	0	0		0	0	0	0	0
429	1	220	78	-1	431	400	16.8	26	ABplpaappaa	263	182	0	0		0	0	0	0	0
430	1	364	492	-1	443	389	15.4	25	ABalpppppap	258	521	0	0		0	0	0	0	0
431	1	72	403	-1	536	196	16.8	26	ABpraaapapap	153	0	0	0		0	0	0	0	0
432	1	379	34	-1	195	99	9.2	26	ABprapppapp	234	956	0	0		0	0	0	0	0
433	1	143	221	-1	489	140	7.5	25	ABarappapap	240	-620	0	0		0	0	0	0	0
434	1	505	516	-1	518	250	6.3	23	ABarapaaapa	165	1361	0	0		0	0	0	0	0
435	1	517	64	-1	485	259	14.5	31	ABaraappapp	317	290	0	0		0	0	0	0	0
436	1	21	56	-1	413	223	10.4	30	MSpapaapa	256	757	0	0		0	0	0	0	0
437	1	438	155	-1	317	127	6.9	23	ABprpappppa	199	525	0	0		0	0	0	0	0
438	1	344	289	-1	452	142	12.4	23	ABprppaapaa	224	780	0	0		0	0	0	0	0
439	1	174	327	-1	172	273	24.2	36	Caaap	364	949	0	0		0	0	0	0	0
440	1	129	237	-1	92	194	11.2	32	Cpppaa	311	850	0	0		0	0	0	0	0
441	1	452	487	-1	620	235	11.8	23	ABalaapppap	106	0	0	0		0	0	0	0	0
442	1	225	280	-1	384	189	19.5	31	Dpap	-147	0	0	0		0	0	0	0	0
443	1	317	375	-1	233	309	5.8	24	ABplpppppap	223	-84	0	0		0	0	0	0	0
444	1	426	343	-1	338	216	13.6	24	Earpaa	183	947	0	0		0	0	0	0	0
445	1	405	9	-1	273	335	4.4	26	ABplpappppa	256	239	0	0		0	0	0	0	0
446	1	457	464	-1	500	176	11.7	25	ABprppaaaaa	208	-755	0	0		0	0	0	0	0
447	1	514	153	-1	393	139	6.8	22	ABprppaappa	-69	0	0	0		0	0	0	0	0
448	1	351	308	-1	473	453	13.3	28	ABplpaaapap	227	-389	0	0		0	0	0	0	0
449	1	16	28	-1	387	452	15.5	29	ABplaappapa	-7	0	0	0		0	0	0	0	0
450	1	483	329	-1	628	261	17.4	26	Nuc121_20_611_255p	-65	0	0	0		0	0	0	0	0
451	1	190	432	-1	384	177	5.7	24	ABprpapappp	228	-849	0	0		0	0	0	0	0
452	1	244	156	-1	279	64	11.4	28	ABprppapppp	210	1255	0	0		0	0	0	0	0
453	1	376	335	-1	482	340	24.3	31	ABplaaaappa	259	411	0	0		0	0	0	0	0
454	1	90	340	-1	373	274	7.3	25	MSaapappa	218	-557	0	0		0	0	0	0	0
455	1	145	192	-1	443	317	21.5	23	MSaaaappa	187	-862	0	0		0	0	0	0	0
456	1	479	387	-1	237	206	10.2	32	Earppp	324	588	0	0		0	0	0	0	0
457	1	316	229	-1	135	356	16.4	30	ABplappapa	283	-80	0	0		0	0	0	0	0
458	1	408	179	-1	589	186	6.9	24	ABalaapappp	-303	0	0	0		0	0	0	0	0
459	1	493	412	-1	432	238	20.0	23	MSpppppa	231	-447	0	0		0	0	0	0	0
460	1	296	521	-1	431	394	10.9	24	ABplpapaapa	244	207	0	0		0	0	0	0	0
461	1	411	37	-1	186	227	10.5	35	Eplap	352	174	0	0		0	0	0	0	0
462	1	502	225	-1	638	315	10.2	24	ABalaaappll	520	0	0	0		0	0	0	0	0
463	1	221	48	-1	231	339	5.1	24	ABplpappppp	230	-171	0	0		0	0	0	0	0
464	1	401	446	-1	408	419	19.4	28	ABalpppppppp	134	0	0	0		0	0	0	0	0
465	1	337	170	-1	241	113	21.3	29	ABprappapa	271	-653	0	0		0	0	0	0	0
466	1	520	22	-1	220	120	5.8	26	ABprpppapap	232	-690	0	0		0	0	0	0	0
467	1	236	279	-1	327	156	12.6	28	MSpppaap	214	-12	0	0		0	0	0	0	0
468	1	197	186	-1	457	384	18.9	27	ABalpppappp	263	140	0	0		0	0	0	0	0
469	1	241	449	-1	512	185	4.2	23	ABprpappaaa	189	-819	0	0		0	0	0	0	0
470	1	201	5	-1	610	190	13.2	26	ABpraaaaaaa	263	327	0	0		0	0	0	0	0
471	1	17	114	-1	475	232	4.4	26	ABarapapppa	251	1387	0	0		0	0	0	0	0
472	1	23	495	-1	416	339	22.7	24	ABarppaaaa	235	-696	0	0		0	0	0	0	0
473	1	518	315	-1	521	444	11.9	25	ABalpppapav	213	246	0	0		0	0	0	0	0
474	1	245	454	-1	584	356	5.9	24	ABalpaapppa	225	1329	0	0		0	0	0	0	0
475	1	117	465	-1	238	247	9.4	32	Ealpp	329	1340	0	0		0	0	0	0	0
476	1	528	173	-1	574	329	20.0	26	ABarpaaaappap	234	158	0	0		0	0	0	0	0
477	1	113	142	-1	282	217	11.7	32	Earap	320	-185	0	0		0	0	0	0	0
478	1	56	385	-1	614	343	21.9	25	ABarpaaaaara	219	126	0	0		0	0	0	0	0
479	1	454	458	-1	529	372	15.1	27	MSapaaapa	259	-314	0	0		0	0	0	0	0
480	1	507	497	-1	617	402	15.3	27	ABalapaaapa	208	429	0	0		0	0	0	0	0
481	1	264	399	-1	303	287	9.7	29	Ealpa	289	994	0	0		0	0	0	0	0
482	1	141	319	-1	547	446	16.2	23	ABalpppaapd	220	-31	0	0		0	0	0	0	0
483	1	271	517	-1	484	403	19.6	26	ABplaapapa	234	1093	0	0		0	0	0	0	0
484	1	509	390	-1	264	94	8.3	29	ABprppppapa	-74	0	0	0		0	0	0	0	0
485	1	238	54	-1	496	212	4.4	25	ABarapapapa	191	-658	0	0		0	0	0	0	0
486	1	508	478	-1	231	108	9.7	26	ABprpppaapa	233	83	0	0		0	0	0	0	0
487	1	319	139	-1	323	75	14.9	27	ABprappaap	258	173	0	0		0	0	0	0	0
488	1	202	105	-1	453	138	7.0	25	ABprpapapaa	249	58	0	0		0	0	0	0	0
489	1	380	486	-1	444	288	22.8	29	ABarpaapppa	211	955	0	0		0	0	0	0	0
490	1	432	423	-1	390	389	19.8	25	ABplpaappap	205	-136	0	0		0	0	0	0	0
491	1	488	342	-1	563	215	20.2	22	ABpraapappp	150	0	0	0		0	0	0	0	0
492	1	30	420	-1	473	160	23.5	32	ABarpapppp	327	-66	0	0		0	0	0	0	0
493	1	266	32	-1	616	320	9.5	24	ABalaaaarrp	193	0	0	0		0	0	0	0	0
494	1	171	92	-1	391	110	22.2	34	ABarpppaap	343	309	0	0		0	0	0	0	0
495	1	68	267	-1	337	221	16.5	25	Nuc152_16_399_208	252	1321	0	0		0	0	0	0	0
496	1	312	452	-1	564	406	19.5	30	ABalapapppp	256	-307	0	0		0	0	0	0	0
497	1	172	472	-1	354	368	7.0	25	ABplpapapap	197	-107	0	0		0	0	0	0	0
498	1	232	52	-1	561	184	13.3	24	ABpraaapapaa	89	0	0	0		0	0	0	0	0
499	1	233	143	-1	345	316	5.9	23	MSaappaa	192	202	0	0		0	0	0	0	0
500	1	477	466	-1	545	172	5.5	28	ABarapppapp	207	0	0	0		0	0	0	0	0
501	1	358	311	-1	575	210	15.6	25	ABpraapapap	-57	0	0	0		0	0	0	0	0
502	1	269	482	-1	609	182	15.3	28	ABpraaaappa	-44	0	0	0		0	0	0	0	0
503	1	327	369	-1	562	143	13.6	24	ABprpaapap	156	0	0	0		0	0	0	0	0
504	1	300	-1	-1	627	264	11.8	24	ABalaappppa	-257	0	0	0		0	0	0	0	0
505	1	474	515	-1	290	106	11.8	24	Cppapp	164	0	0	0		0	0	0	0	0
506	1	450	509	-1	485	213	14.3	23	MSppapap	106	0	0	0		0	0	0	0	0
507	1	120	379	-1	548	260	5.7	23	ABarapaaaaa	80	0	0	0		0	0	0	0	0
508	1	459	480	-1	543	200	18.9	27	ABpraaappap	269	0	0	0		0	0	0	0	0
509	1	409	336	-1	519	424	19.9	22	ABplaapaapp	98	0	0	0		0	0	0	0	0
510	1	262	416	-1	429	156	9.5	23	ABprpapapap	-59	0	0	0		0	0	0	0	0
511	1	217	524	-1	436	356	16.4	27	MSapapaa	10	0	0	0		0	0	0	0	0
512	1	519	93	-1	403	271	21.6	32	ABarpaapppp	171	0	0	0		0	0	0	0	0
513	1	282	58	-1	562	229	5.7	23	ABarappaaaa	-60	0	0	0		0	0	0	0	0
514	1	139	112	-1	432	439	11.4	35	ABalppaappp	284	0	0	0		0	0	0	0	0
515	1	322	47	-1	347	154	9.1	24	MSppaapp	178	0	0	0		0	0	0	0	0
516	1	71	434	-1	321	89	8.6	28	ABprpppaaaa	259	0	0	0		0	0	0	0	0
517	1	346	422	-1	456	291	19.9	26	MSaaaapap	157	0	0	0		0	0	0	0	0
518	1	366	518	-1	441	206	16.0	25	MSpppaaa	-35	0	0	0		0	0	0	0	0
519	1	180	202	-1	602	336	8.1	26	ABalaaaarlp	326	0	0	0		0	0	0	0	0
520	1	182	494	-1	372	363	19.9	25	ABplapaaapa	346	0	0	0		0	0	0	0	0
521	1	140	228	-1	422	330	7.1	24	ABalpapappp	455	0	0	0		0	0	0	0	0
522	1	95	91	-1	320	347	22.8	35	ABarppapaaa	168	0	0	0		0	0	0	0	0
523	1	387	296	-1	458	395	22.2	26	ABplaapappp	-97	0	0	0		0	0	0	0	0
524	1	334	523	-1	587	314	22.9	24	ABalapppapp	192	0	0	0		0	0	0	0	0
525	1	345	29	-1	162	149	8.5	27	Eprppa	195	0	0	0		0	0	0	0	0
526	1	307	67	-1	262	196	5.0	29	MSpappppp	254	-111	0	0		0	0	0	0	0
527	1	524	531	-1	556	177	22.2	38	ABarpappap	441	0	0	0		0	0	0	0	0
528	1	122	522	-1	448	197	22.5	26	ABprapaaaaa	151	-569	0	0		0	0	0	0	0
529	1	5	529	-1	532	334	4.7	22	ABaraaapaaap	168	180	0	0		0	0	0	0	0
530	1	485	276	-1	530	233	13.1	25	MSppaaap	543	0	0	0		0	0	0	0	0
531	1	530	533	-1	328	217	24.0	32	Cpaaaa	119	0	0	0		0	0	0	0	0
532	1	531	534	-1	278	223	25.0	30	Cpaaap	253	137	0	0		0	0	0	0	0
