# Supplementary material for: The AP-2 Transcription Factor APTF-2 Is Required for Neuroblast and Epidermal Morphogenesis in Caenorhabditis elegans Embryogenesis
Source: PLoS Genet. 2016 May 13;12(5):e1006048. doi: 10.1371/journal.pgen.1006048 (PMC4866721; doi:10.1371/journal.pgen.1006048)
Supplement: S6 Text — (ZIP) [file pgen.1006048.s034.zip › nuclei/t191-nuclei]

1	1	106	495	-1	166	318	4.4	26	ABplpppapap	237	171	0	0		0	0	0	0	0
2	1	92	416	-1	500	317	5.1	25	ABalpaaaaap	216	34	0	0		0	0	0	0	0
3	1	360	196	429	486	278	20.4	25	MSpaaaaap	203	56	0	0		0	0	0	0	0
4	1	300	415	-1	350	321	13.1	26	MSappaaa	258	495	0	0		0	0	0	0	0
5	1	470	16	-1	610	191	12.8	25	ABpraaaaaaa	235	-52	0	0		0	0	0	0	0
6	1	308	76	-1	475	185	16.3	31	MSppppaa	310	-58	0	0		0	0	0	0	0
7	1	314	418	-1	572	348	21.6	24	ABalapapapp	240	-354	0	0		0	0	0	0	0
8	1	104	1	-1	324	314	19.1	31	Daap	315	-16	0	0		0	0	0	0	0
9	1	445	99	-1	270	329	4.4	26	ABplpappppa	244	-1349	0	0		0	0	0	0	0
10	1	45	24	-1	453	237	12.9	27	ABaraapppaa	-11	0	0	0		0	0	0	0	0
11	1	54	146	-1	426	439	9.2	29	ABalppapappa	257	0	0	0		0	0	0	0	0
12	1	136	136	-1	374	293	11.0	28	MSaapaapa	-23	0	0	0		0	0	0	0	0
13	1	218	227	-1	340	355	19.7	27	ABplapaaapp	270	873	0	0		0	0	0	0	0
14	1	143	393	-1	560	423	21.8	26	ABplaapaaap	263	6	0	0		0	0	0	0	0
15	1	261	262	-1	238	353	7.4	23	ABplppppaap	346	0	0	0		0	0	0	0	0
16	1	176	421	-1	496	352	8.6	24	ABalpaaapaa	-97	0	0	0		0	0	0	0	0
17	1	16	145	-1	435	174	22.8	27	ABarpppaaa	270	1025	0	0		0	0	0	0	0
18	1	289	101	-1	620	318	12.2	29	ABalapppaaa	64	0	0	0		0	0	0	0	0
19	1	233	499	-1	370	109	8.2	24	ABprppappap	121	0	0	0		0	0	0	0	0
20	1	55	197	-1	529	338	10.9	25	ABalpaapaap	126	0	0	0		0	0	0	0	0
21	1	197	334	-1	527	421	22.9	26	ABplaaaaapp	195	0	0	0		0	0	0	0	0
22	1	466	459	-1	220	118	5.8	26	ABprpppapap	251	1527	0	0		0	0	0	0	0
23	1	115	30	-1	297	404	11.8	26	ABplppapaap	100	0	0	0		0	0	0	0	0
24	1	418	226	-1	204	148	21.1	32	Cpaapp	312	2053	0	0		0	0	0	0	0
25	1	83	471	-1	381	371	13.5	28	MSappapp	199	144	0	0		0	0	0	0	0
26	1	208	164	-1	598	316	23.5	24	ABarpaaaappaa	206	718	0	0		0	0	0	0	0
27	1	21	492	-1	469	377	9.9	24	MSapaaaavp	178	10	0	0		0	0	0	0	0
28	1	449	357	-1	386	452	15.0	30	ABplaappapa	34	0	0	0		0	0	0	0	0
29	1	525	185	-1	170	162	10.1	35	Eprppa	360	601	0	0		0	0	0	0	0
30	1	254	38	-1	316	410	9.1	24	ABplpaaaapp	221	1283	0	0		0	0	0	0	0
31	1	165	209	-1	397	419	10.7	25	ABplpapaapp	88	0	0	0		0	0	0	0	0
32	1	493	531	-1	616	319	9.2	23	ABalaaaarrp	220	137	0	0		0	0	0	0	0
33	1	38	141	-1	155	180	21.3	35	Cpapap	196	0	0	0		0	0	0	0	0
34	1	432	83	-1	193	98	9.4	26	ABprapppapp	232	0	0	0		0	0	0	0	0
35	1	140	100	-1	157	338	20.4	32	ABarppappp	323	201	0	0		0	0	0	0	0
36	1	369	129	-1	531	265	21.2	30	MSppappp	226	397	0	0		0	0	0	0	0
37	1	461	414	-1	186	229	10.6	34	Eplap	344	17	0	0		0	0	0	0	0
38	1	316	109	-1	578	294	6.2	24	ABaraaappaa	218	207	0	0		0	0	0	0	0
39	1	170	168	-1	528	430	14.4	24	ABalapaaapppp	236	-306	0	0		0	0	0	0	0
40	1	373	4	-1	621	302	17.5	34	ABalapppaap	318	320	0	0		0	0	0	0	0
41	1	370	260	-1	359	236	8.1	27	MSpapapa	247	-67	0	0		0	0	0	0	0
42	1	152	177	-1	526	269	11.7	28	ABaraaapapa	261	969	0	0		0	0	0	0	0
43	1	411	203	528	573	371	16.5	27	ABalapaapa	135	0	0	0		0	0	0	0	0
44	1	361	379	-1	489	427	16.8	26	ABalpppappa	264	-29	0	0		0	0	0	0	0
45	1	120	389	-1	344	268	7.8	27	MSaapapa	245	192	0	0		0	0	0	0	0
46	1	132	261	-1	433	299	7.6	24	ABalpapppap	207	30	0	0		0	0	0	0	0
47	1	515	524	-1	350	157	8.8	23	MSppaapp	233	1382	0	0		0	0	0	0	0
48	1	463	485	-1	230	337	5.0	24	ABplpappppp	212	157	0	0		0	0	0	0	0
49	1	252	10	-1	176	378	9.5	27	ABplappppa	-23	0	0	0		0	0	0	0	0
50	1	206	147	-1	478	252	17.6	25	MSpaapaaa	171	0	0	0		0	0	0	0	0
51	1	234	144	-1	321	200	4.3	27	MSpappaa	-44	0	0	0		0	0	0	0	0
52	1	498	388	-1	561	188	13.4	25	ABpraaapapaa	226	-283	0	0		0	0	0	0	0
53	1	129	328	-1	467	382	14.9	24	ABalpppppaa	244	-105	0	0		0	0	0	0	0
54	1	485	37	-1	494	215	4.8	24	ABarapapapa	207	299	0	0		0	0	0	0	0
55	1	71	179	-1	510	412	10.8	25	ABplpaaaaaa	75	0	0	0		0	0	0	0	0
56	1	436	267	-1	411	222	10.6	28	MSpapaapa	104	0	0	0		0	0	0	0	0
57	1	163	91	-1	543	278	8.6	27	ABaraaapaap	57	0	0	0		0	0	0	0	0
58	1	513	329	-1	561	227	5.9	22	ABarappaaaa	-9	0	0	0		0	0	0	0	0
59	1	170	520	-1	539	421	17.0	21	ABalapaaapppa	134	-677	0	0		0	0	0	0	0
60	1	99	293	-1	555	343	7.3	24	ABaraaaaaaa	305	0	0	0		0	0	0	0	0
61	1	147	49	-1	599	217	10.3	24	ABpraaaaaap	352	0	0	0		0	0	0	0	0
62	1	313	162	-1	494	224	9.0	25	ABarapappaa	66	0	0	0		0	0	0	0	0
63	1	173	161	-1	234	313	8.9	24	ABplpppppaa	269	0	0	0		0	0	0	0	0
64	1	435	51	-1	485	256	14.3	31	ABaraappapp	90	0	0	0		0	0	0	0	0
65	1	202	353	-1	201	290	19.6	32	Cappaa	322	316	0	0		0	0	0	0	0
66	1	81	148	-1	439	261	14.3	27	MSpaapapa	320	0	0	0		0	0	0	0	0
67	1	526	157	-1	263	197	5.3	30	MSpappppp	-110	0	0	0		0	0	0	0	0
68	1	187	127	-1	525	271	6.5	24	ABaraaaaapp	202	417	0	0		0	0	0	0	0
69	1	62	35	-1	497	411	4.7	25	ABalppapaap	224	1121	0	0		0	0	0	0	0
70	1	386	370	-1	469	412	14.8	27	ABplpaapaap	268	511	0	0		0	0	0	0	0
71	1	190	335	-1	515	246	10.2	24	ABarapaapap	194	116	0	0		0	0	0	0	0
72	1	64	201	-1	428	311	16.4	28	MSaaapapa	202	-329	0	0		0	0	0	0	0
73	1	7	250	-1	586	251	10.9	23	ABalaapppaa	94	0	0	0		0	0	0	0	0
74	1	416	18	-1	645	268	10.5	27	ABalaaapprr	-47	0	0	0		0	0	0	0	0
75	1	351	404	-1	376	296	20.4	29	MSappppa	279	930	0	0		0	0	0	0	0
76	1	377	330	-1	461	364	5.8	23	ABalpapaapp	174	361	0	0		0	0	0	0	0
77	1	93	241	-1	117	325	9.5	28	ABplappppp	280	1739	0	0		0	0	0	0	0
78	1	429	462	-1	428	408	16.9	27	ABplpaappaa	219	233	0	0		0	0	0	0	0
79	1	265	130	-1	341	164	5.7	25	MSpappap	247	197	0	0		0	0	0	0	0
80	1	87	17	-1	426	333	9.5	27	ABalpapppaa	-143	0	0	0		0	0	0	0	0
81	1	215	32	-1	528	200	12.3	26	ABprpaaaaaap	-34	0	0	0		0	0	0	0	0
82	1	116	11	-1	569	159	11.5	26	ABpraaaapad	383	0	0	0		0	0	0	0	0
83	1	141	439	-1	163	348	7.4	25	ABplpppaapp	97	0	0	0		0	0	0	0	0
84	1	180	224	-1	446	238	16.9	25	MSpaapaap	195	0	0	0		0	0	0	0	0
85	1	390	211	-1	556	275	6.1	23	ABaraaaaapa	121	0	0	0		0	0	0	0	0
86	1	142	212	-1	551	325	8.7	26	ABalpaapaaa	212	-29	0	0		0	0	0	0	0
87	1	397	297	-1	463	323	9.8	23	ABalpapapaa	204	657	0	0		0	0	0	0	0
88	1	148	506	-1	558	294	11.6	28	ABaraappaaa	258	-378	0	0		0	0	0	0	0
89	1	332	266	-1	214	233	14.5	35	Eplaa	350	435	0	0		0	0	0	0	0
90	1	249	345	-1	482	327	15.1	29	ABaraapaapp	295	906	0	0		0	0	0	0	0
91	1	522	502	-1	323	346	23.5	34	ABarppapaaa	334	478	0	0		0	0	0	0	0
92	1	494	494	-1	392	110	22.2	32	ABarpppaap	324	612	0	0		0	0	0	0	0
93	1	512	-1	-1	404	267	21.1	24	ABarpaapppp	221	-274	0	0		0	0	0	0	0
94	1	287	258	-1	575	391	23.5	28	ABplaaaaaaa	358	0	0	0		0	0	0	0	0
95	1	61	239	-1	586	314	8.2	26	ABaraaaapa	598	0	0	0		0	0	0	0	0
96	1	357	187	-1	423	180	16.5	29	Dpaa	297	-288	0	0		0	0	0	0	0
97	1	126	302	-1	517	136	13.6	26	ABprpaapppp	248	1368	0	0		0	0	0	0	0
98	1	159	126	-1	313	394	6.8	23	ABplppaappa	18	0	0	0		0	0	0	0	0
99	1	109	90	-1	420	457	15.6	26	ABplaappaa	221	74	0	0		0	0	0	0	0
100	1	251	243	-1	349	142	24.2	32	ABarpppapp	320	-386	0	0		0	0	0	0	0
101	1	47	61	-1	562	324	4.9	24	ABalpaappaa	207	147	0	0		0	0	0	0	0
102	1	365	124	-1	387	212	8.4	26	MSpapappa	244	-270	0	0		0	0	0	0	0
103	1	195	368	-1	540	302	5.0	23	ABaraaapaaaa	231	661	0	0		0	0	0	0	0
104	1	86	2	-1	222	338	13.2	31	Capaap	314	544	0	0		0	0	0	0	0
105	1	488	344	-1	451	140	7.1	25	ABprpapapaa	454	0	0	0		0	0	0	0	0
106	1	10	89	-1	417	169	7.3	27	ABprpapppap	310	0	0	0		0	0	0	0	0
107	1	51	55	-1	602	352	8.6	24	ABalaaaarla	203	341	0	0		0	0	0	0	0
108	1	59	483	-1	213	335	23.5	30	ABarppappaa	35	0	0	0		0	0	0	0	0
109	1	349	103	-1	263	398	9.2	24	ABplppapppa	246	-196	0	0		0	0	0	0	0
110	1	295	271	-1	651	272	7.4	27	ABalaapaapa	240	-276	0	0		0	0	0	0	0
111	1	63	295	-1	395	125	11.8	25	ABprppapaaa	237	447	0	0		0	0	0	0	0
112	1	514	519	-1	429	439	11.8	37	ABalppaappp	353	-827	0	0		0	0	0	0	0
113	1	214	360	-1	567	214	12.5	31	ABpraaapaa	33	0	0	0		0	0	0	0	0
114	1	471	322	-1	471	236	4.2	26	ABarapapppa	264	726	0	0		0	0	0	0	0
115	1	297	362	-1	584	373	8.5	30	ABalaaaala	279	0	0	0		0	0	0	0	0
116	1	171	234	-1	372	136	5.6	25	ABprppaappp	188	71	0	0		0	0	0	0	0
117	1	154	223	-1	605	186	17.5	26	ABpraaaaapd	-55	0	0	0		0	0	0	0	0
118	1	303	488	-1	452	274	17.1	24	MSpaaappa	712	0	0	0		0	0	0	0	0
119	1	260	140	-1	497	337	11.4	30	ABalpaapapa	280	162	0	0		0	0	0	0	0
120	1	156	79	-1	423	388	8.3	28	ABplpapaaaa	274	1232	0	0		0	0	0	0	0
121	1	125	291	-1	295	392	9.4	24	ABplppappap	70	0	0	0		0	0	0	0	0
122	1	205	69	-1	592	400	16.7	25	ABalapapppa	232	249	0	0		0	0	0	0	0
123	1	182	149	-1	651	296	13.6	24	ABalaaapplr	200	-26	0	0		0	0	0	0	0
124	1	226	96	-1	538	396	8.4	24	ABalppappaa	205	389	0	0		0	0	0	0	0
125	1	188	436	-1	467	156	17.0	23	ABprpaappap	195	-361	0	0		0	0	0	0	0
126	1	110	333	-1	404	374	15.7	28	MSapppaa	283	-36	0	0		0	0	0	0	0
127	1	255	369	-1	214	394	18.2	31	ABplapappa	298	-433	0	0		0	0	0	0	0
128	1	74	131	-1	403	324	11.3	25	ABaraapappa	164	0	0	0		0	0	0	0	0
129	1	137	257	-1	161	113	16.4	31	ABprappapp	221	0	0	0		0	0	0	0	0
130	1	15	151	-1	457	347	12.8	29	ABalpaapapp	298	-63	0	0		0	0	0	0	0
131	1	266	95	-1	355	337	24.3	29	ABarppaaap	290	0	0	0		0	0	0	0	0
132	1	67	107	-1	587	226	17.4	28	ABpraapappa	14	0	0	0		0	0	0	0	0
133	1	108	27	-1	322	275	20.6	31	MSappppp	307	1161	0	0		0	0	0	0	0
134	1	145	287	-1	558	159	16.6	24	ABpraappaaa	203	-524	0	0		0	0	0	0	0
135	1	153	272	-1	519	333	7.6	25	ABaraaaaaap	195	0	0	0		0	0	0	0	0
136	1	272	232	-1	177	254	20.0	31	Dappp	311	1163	0	0		0	0	0	0	0
137	1	184	108	-1	296	140	9.4	27	ABprpppppaa	231	39	0	0		0	0	0	0	0
138	1	181	347	-1	625	235	17.3	27	ABpraapaapa	246	985	0	0		0	0	0	0	0
139	1	487	216	-1	324	76	14.8	27	ABprappaap	71	0	0	0		0	0	0	0	0
140	1	174	396	-1	278	107	6.1	23	ABprppppaap	198	984	0	0		0	0	0	0	0
141	1	320	424	-1	289	86	22.4	31	ABarpppppa	318	-1377	0	0		0	0	0	0	0
142	1	477	84	-1	283	220	12.0	33	Earap	333	-1355	0	0		0	0	0	0	0
143	1	499	263	-1	344	313	6.0	23	MSaappaa	195	-375	0	0		0	0	0	0	0
144	1	383	406	-1	146	288	14.3	30	Cappap	297	267	0	0		0	0	0	0	0
145	1	398	253	-1	591	226	7.5	26	ABarappppap	-93	0	0	0		0	0	0	0	0
146	1	318	29	-1	328	109	13.5	24	ABprppapapp	198	457	0	0		0	0	0	0	0
147	1	157	190	-1	404	236	6.1	26	MSpapaaap	132	0	0	0		0	0	0	0	0
148	1	424	501	-1	554	391	12.8	27	ABalapaaappa	246	-158	0	0		0	0	0	0	0
149	1	328	225	-1	446	260	9.0	23	ABarapaappp	205	-363	0	0		0	0	0	0	0
150	1	146	383	-1	139	154	8.4	34	Eprppp	286	0	0	0		0	0	0	0	0
151	1	331	306	-1	256	392	6.6	24	ABplpppaaaa	220	160	0	0		0	0	0	0	0
152	1	371	28	-1	517	356	24.6	34	ABarpaaapaa	344	146	0	0		0	0	0	0	0
153	1	447	218	-1	396	139	6.6	24	ABprppaappa	172	210	0	0		0	0	0	0	0
154	1	253	438	-1	537	383	22.4	30	ABarpaaaaal	259	-749	0	0		0	0	0	0	0
155	1	437	230	-1	318	129	7.1	24	ABprpappppa	221	876	0	0		0	0	0	0	0
156	1	452	62	-1	285	67	11.2	28	ABprppapppp	272	383	0	0		0	0	0	0	0
157	1	294	305	-1	347	385	11.0	24	ABplppaapap	216	-201	0	0		0	0	0	0	0
158	1	32	432	-1	549	320	11.9	24	ABaraapaaap	251	0	0	0		0	0	0	0	0
159	1	9	70	-1	574	344	12.0	27	MSaaaaaar	203	0	0	0		0	0	0	0	0
160	1	118	451	-1	364	235	23.5	33	ABarppaapap	336	565	0	0		0	0	0	0	0
161	1	387	532	-1	396	352	23.4	27	ABplapaaaaa	271	-226	0	0		0	0	0	0	0
162	1	199	233	-1	156	350	10.6	29	ABplapppaa	249	-9	0	0		0	0	0	0	0
163	1	362	181	-1	353	202	7.0	25	MSpapappp	83	0	0	0		0	0	0	0	0
164	1	277	318	-1	576	313	25.5	30	ABarpaapaap	298	-48	0	0		0	0	0	0	0
165	1	91	489	-1	479	149	9.8	30	ABprpapaapp	97	0	0	0		0	0	0	0	0
166	1	6	445	-1	510	461	13.0	26	ABalpppapad	323	0	0	0		0	0	0	0	0
167	1	380	118	-1	583	235	23.6	35	ABarpapaapp	312	1076	0	0		0	0	0	0	0
168	1	239	74	-1	578	174	15.7	28	ABpraaaappp	108	0	0	0		0	0	0	0	0
169	1	164	166	-1	275	111	11.6	31	ABprppppapp	-32	0	0	0		0	0	0	0	0
170	1	465	186	-1	241	112	21.4	30	ABprappapa	305	1332	0	0		0	0	0	0	0
171	1	121	155	-1	328	404	12.0	26	ABplppapaaa	259	142	0	0		0	0	0	0	0
172	1	58	50	-1	539	195	7.3	25	ABarapppppp	237	-303	0	0		0	0	0	0	0
173	1	476	319	-1	573	333	19.5	25	ABarpaaaappap	177	-1120	0	0		0	0	0	0	0
174	1	216	469	-1	282	129	6.8	25	ABprpappppp	-35	0	0	0		0	0	0	0	0
175	1	20	21	-1	604	256	8.9	26	ABarappppaa	260	279	0	0		0	0	0	0	0
176	1	17	42	-1	394	162	12.4	32	MSpapppa	-49	0	0	0		0	0	0	0	0
177	1	248	53	-1	409	359	11.9	23	MSapapap	211	116	0	0		0	0	0	0	0
178	1	26	290	529	625	290	21.7	29	ABpraapaaap	187	0	0	0		0	0	0	0	0
179	1	458	20	-1	589	190	6.8	25	ABalaapappp	11	0	0	0		0	0	0	0	0
180	1	41	437	-1	497	407	7.9	26	ABalppappap	220	492	0	0		0	0	0	0	0
181	1	31	481	-1	240	62	14.0	28	ABprapappa	246	292	0	0		0	0	0	0	0
182	1	22	467	-1	640	225	11.5	29	ABalaapappa	523	0	0	0		0	0	0	0	0
183	1	88	31	-1	491	179	4.5	29	ABarappaappp	273	206	0	0		0	0	0	0	0
184	1	355	412	-1	454	122	9.8	25	ABprpaaaapa	186	0	0	0		0	0	0	0	0
185	1	302	47	-1	436	419	12.6	25	ABplpaapppa	185	-89	0	0		0	0	0	0	0
186	1	468	75	-1	453	389	19.1	28	ABalpppappp	284	-66	0	0		0	0	0	0	0
187	1	307	312	-1	452	181	7.6	27	ABprpapppaa	-22	0	0	0		0	0	0	0	0
188	1	60	380	-1	304	149	6.1	24	ABprpppppap	178	303	0	0		0	0	0	0	0
189	1	1	325	-1	452	321	6.9	27	ABalpappaap	404	0	0	0		0	0	0	0	0
190	1	391	259	-1	608	262	6.0	22	ABarapppaaa	186	-111	0	0		0	0	0	0	0
191	1	232	229	-1	463	224	10.1	27	ABarapappap	365	0	0	0		0	0	0	0	0
192	1	455	106	-1	447	318	21.7	22	MSaaaappa	174	410	0	0		0	0	0	0	0
193	1	11	310	-1	383	207	12.1	27	MSpapaapp	271	-98	0	0		0	0	0	0	0
194	1	347	340	-1	579	247	4.1	24	ABaraaapppp	242	-487	0	0		0	0	0	0	0
195	1	52	40	-1	198	191	12.7	33	Eprap	335	988	0	0		0	0	0	0	0
196	1	196	188	-1	474	193	20.1	25	ABprpaapaap	219	1065	0	0		0	0	0	0	0
197	1	193	217	-1	481	279	8.1	24	ABarapapaaa	14	0	0	0		0	0	0	0	0
198	1	293	65	-1	611	293	8.2	24	ABalaaaarra	-97	0	0	0		0	0	0	0	0
199	1	337	349	-1	503	388	18.4	26	ABplaapappa	257	-507	0	0		0	0	0	0	0
200	1	36	172	-1	583	256	20.7	29	ABarpapaaap	286	-3	0	0		0	0	0	0	0
201	1	178	280	-1	387	322	8.4	25	MSaapaaaa	100	0	0	0		0	0	0	0	0
202	1	519	255	-1	601	335	7.7	24	ABalaaaarlp	173	337	0	0		0	0	0	0	0
203	1	385	316	-1	550	431	10.8	25	ABalpppaaaa	-5	0	0	0		0	0	0	0	0
204	1	396	269	-1	390	393	9.8	24	ABplpapaaap	228	-602	0	0		0	0	0	0	0
205	1	228	113	-1	412	420	6.4	25	ABalppapappp	203	46	0	0		0	0	0	0	0
206	1	27	122	-1	83	223	9.2	29	Cpppap	288	605	0	0		0	0	0	0	0
207	1	151	283	-1	578	404	8.3	26	ABalaaapalla	262	0	0	0		0	0	0	0	0
208	1	221	385	-1	184	333	9.4	24	ABplpppaapa	134	0	0	0		0	0	0	0	0
209	1	107	491	-1	174	110	7.3	29	ABprappppp	294	125	0	0		0	0	0	0	0
210	1	329	36	-1	424	286	19.5	26	MSpaaapaa	230	2521	0	0		0	0	0	0	0
211	1	422	156	-1	319	420	18.4	31	ABplaapppp	304	-465	0	0		0	0	0	0	0
212	1	413	391	-1	617	352	19.9	25	ABarpaaaaarp	190	-962	0	0		0	0	0	0	0
213	1	243	195	-1	392	83	15.1	28	ABprapaapp	279	671	0	0		0	0	0	0	0
214	1	229	496	-1	456	391	4.4	26	ABalppapapa	221	77	0	0		0	0	0	0	0
215	1	210	382	-1	208	374	7.5	24	ABplppppapa	-7	0	0	0		0	0	0	0	0
216	1	242	356	-1	145	314	7.3	25	ABplapppapp	249	156	0	0		0	0	0	0	0
217	1	139	60	-1	526	452	17.9	25	ABplaapaapa	74	0	0	0		0	0	0	0	0
218	1	246	339	-1	449	287	9.0	23	ABalpaaappp	220	0	0	0		0	0	0	0	0
219	1	33	464	-1	134	279	6.0	25	ABplppppppp	236	-598	0	0		0	0	0	0	0
220	1	35	433	-1	533	175	9.8	24	ABprpapaapa	217	739	0	0		0	0	0	0	0
221	1	433	26	-1	489	142	7.5	25	ABarappapap	224	579	0	0		0	0	0	0	0
222	1	76	470	-1	300	317	22.5	31	ABarppaapp	311	4	0	0		0	0	0	0	0
223	1	344	71	-1	515	172	23.3	30	ABarpapppap	369	0	0	0		0	0	0	0	0
224	1	333	296	-1	592	171	10.3	26	ABpraaaapav	-97	0	0	0		0	0	0	0	0
225	1	462	208	-1	638	314	10.0	23	ABalaaappll	212	-1044	0	0		0	0	0	0	0
226	1	327	448	-1	588	423	13.8	26	ABalapaappa	106	0	0	0		0	0	0	0	0
227	1	394	457	-1	564	271	4.5	24	ABaraaappap	218	809	0	0		0	0	0	0	0
228	1	521	-1	-1	420	328	6.7	22	ABalpapappp	167	718	0	0		0	0	0	0	0
229	1	457	115	-1	135	356	16.3	30	ABplappapa	290	188	0	0		0	0	0	0	0
230	1	25	289	-1	437	123	15.2	24	ABprapaapa	116	0	0	0		0	0	0	0	0
231	1	384	425	-1	526	286	15.5	33	MSpaaaapa	328	230	0	0		0	0	0	0	0
232	1	175	364	-1	635	249	14.1	27	ABalaappppp	223	-269	0	0		0	0	0	0	0
233	1	407	473	-1	198	129	3.9	25	ABprppppppp	235	929	0	0		0	0	0	0	0
234	1	46	375	-1	447	210	19.9	30	MSppppap	259	0	0	0		0	0	0	0	0
235	1	305	497	-1	358	279	17.1	29	Nuc181_17_365_295	-132	0	0	0		0	0	0	0	0
236	1	379	384	-1	505	395	14.4	27	ABalppppaad	226	618	0	0		0	0	0	0	0
237	1	440	192	-1	90	191	11.3	34	Cpppaa	312	1219	0	0		0	0	0	0	0
238	1	66	159	-1	644	334	12.9	24	ABalaaaparr	187	0	0	0		0	0	0	0	0
239	1	315	417	-1	597	226	14.1	25	ABpraapapaa	80	0	0	0		0	0	0	0	0
240	1	292	444	-1	589	397	20.5	27	ABplaapaaaa	263	13	0	0		0	0	0	0	0
241	1	271	256	-1	307	357	5.2	27	ABplpapppaa	226	47	0	0		0	0	0	0	0
242	1	133	171	-1	143	293	19.4	34	Caapa	340	297	0	0		0	0	0	0	0
243	1	326	301	-1	594	282	12.8	24	ABalappapa	219	2	0	0		0	0	0	0	0
244	1	238	45	-1	356	318	8.6	25	MSaapaaap	436	0	0	0		0	0	0	0	0
245	1	366	215	-1	540	326	14.6	30	MSaaaaapa	304	-133	0	0		0	0	0	0	0
246	1	53	152	-1	416	260	7.3	23	ABaraappppp	227	-1187	0	0		0	0	0	0	0
247	1	166	479	-1	406	243	17.3	27	MSpaaappp	269	176	0	0		0	0	0	0	0
248	1	168	202	-1	493	390	11.9	23	ABplpaapaaa	43	0	0	0		0	0	0	0	0
249	1	14	304	-1	422	121	11.7	26	ABarappappp	139	0	0	0		0	0	0	0	0
250	1	162	478	-1	324	91	10.6	26	ABprppapppap	266	0	0	0		0	0	0	0	0
251	1	117	78	-1	302	176	6.9	30	MSpappppa	348	0	0	0		0	0	0	0	0
252	1	122	193	-1	479	417	12.1	25	ABplpaaaaap	255	79	0	0		0	0	0	0	0
253	1	392	351	-1	224	395	7.9	25	ABplpppaaap	-26	0	0	0		0	0	0	0	0
254	1	227	14	-1	230	93	15.3	29	ABprapppaa	266	-1048	0	0		0	0	0	0	0
255	1	169	308	-1	221	172	23.7	33	Cpaapa	331	149	0	0		0	0	0	0	0
256	1	376	207	-1	414	244	12.9	28	ABaraapppap	-28	0	0	0		0	0	0	0	0
257	1	43	22	-1	206	394	13.1	29	ABplappaap	292	-954	0	0		0	0	0	0	0
258	1	23	270	-1	426	217	7.6	26	MSpapaaaa	149	0	0	0		0	0	0	0	0
259	1	340	41	-1	310	102	6.2	24	ABprppppaaa	220	599	0	0		0	0	0	0	0
260	1	322	176	-1	493	445	9.7	23	ABplpaaapaa	310	0	0	0		0	0	0	0	0
261	1	172	423	-1	525	318	19.4	28	MSaaaaapp	80	0	0	0		0	0	0	0	0
262	1	3	419	-1	273	319	7.6	27	MSappaap	269	-28	0	0		0	0	0	0	0
263	1	317	475	-1	114	214	16.4	30	Cpappd	303	-309	0	0		0	0	0	0	0
264	1	405	121	-1	570	428	16.4	27	ABalapaappp	246	522	0	0		0	0	0	0	0
265	1	177	205	-1	182	350	5.5	25	ABplpppapaa	238	-534	0	0		0	0	0	0	0
266	1	278	500	-1	410	300	13.4	26	ABaraapapap	410	0	0	0		0	0	0	0	0
267	1	495	354	-1	339	220	16.8	26	Nuc152_16_399_208	222	176	0	0		0	0	0	0	0
268	1	18	315	-1	465	160	8.2	22	ABprpapaaap	10	0	0	0		0	0	0	0	0
269	1	111	235	-1	356	93	15.1	27	ABprappaaa	245	437	0	0		0	0	0	0	0
270	1	343	88	-1	459	225	7.0	27	ABarapapppp	49	0	0	0		0	0	0	0	0
271	1	274	381	-1	628	214	15.7	23	ABpraaaaapv	300	0	0	0		0	0	0	0	0
272	1	273	228	-1	349	405	15.7	27	ABplapaapa	436	0	0	0		0	0	0	0	0
273	1	421	213	-1	317	337	8.2	28	MSapaapp	256	18	0	0		0	0	0	0	0
274	1	96	77	-1	450	150	4.8	27	ABprpappapa	275	652	0	0		0	0	0	0	0
275	1	21	458	-1	489	383	9.5	23	MSapaaaava	189	-550	0	0		0	0	0	0	0
276	1	530	533	-1	529	232	13.0	25	MSppaaap	549	0	0	0		0	0	0	0	0
277	1	30	398	-1	589	273	6.3	24	ABaraaapppa	-90	0	0	0		0	0	0	0	0
278	1	269	247	-1	500	177	8.5	30	ABprpapaaaa	259	58	0	0		0	0	0	0	0
279	1	467	463	-1	327	153	12.1	30	MSpppaap	212	-11	0	0		0	0	0	0	0
280	1	442	442	-1	385	189	19.6	30	Dpap	307	228	0	0		0	0	0	0	0
281	1	415	66	-1	131	181	17.6	33	Cpapaa	328	332	0	0		0	0	0	0	0
282	1	94	326	-1	370	322	4.9	29	ABalpappapp	65	0	0	0		0	0	0	0	0
283	1	283	221	-1	464	439	10.5	26	ABplpaaappa	205	496	0	0		0	0	0	0	0
284	1	359	277	-1	107	295	7.0	27	Cppppp	206	0	0	0		0	0	0	0	0
285	1	127	92	-1	311	261	14.6	34	Ealaa	348	409	0	0		0	0	0	0	0
286	1	334	441	-1	143	303	4.1	23	ABplppppppa	41	0	0	0		0	0	0	0	0
287	1	50	309	-1	600	367	11.1	24	ABalaaapalr	201	-690	0	0		0	0	0	0	0
288	1	309	242	-1	565	182	19.2	24	ABpraaapppa	212	116	0	0		0	0	0	0	0
289	1	438	175	-1	458	137	13.0	23	ABprppaapaa	232	319	0	0		0	0	0	0	0
290	1	39	466	-1	121	248	13.6	31	Capppa	309	125	0	0		0	0	0	0	0
291	1	247	57	-1	514	303	10.2	24	ABaraapaapa	93	0	0	0		0	0	0	0	0
292	1	319	468	-1	382	342	16.8	29	Daaa	292	692	0	0		0	0	0	0	0
293	1	306	46	-1	105	291	12.3	29	Cpappv	281	-849	0	0		0	0	0	0	0
294	1	321	110	-1	495	261	6.2	27	ABarapapaap	142	0	0	0		0	0	0	0	0
295	1	89	342	-1	526	371	6.5	25	ABalpapaaaa	233	321	0	0		0	0	0	0	0
296	1	523	490	-1	465	398	22.3	27	ABplaapappp	209	-320	0	0		0	0	0	0	0
297	1	186	350	-1	155	323	11.5	23	ABplapppapa	218	441	0	0		0	0	0	0	0
298	1	388	119	525	630	281	14.5	24	Nuc121_20_611_255a	97	0	0	0		0	0	0	0	0
299	1	270	163	-1	260	346	11.5	28	MSaapppp	-22	0	0	0		0	0	0	0	0
300	1	372	19	-1	326	138	15.5	33	Cppaaa	333	291	0	0		0	0	0	0	0
301	1	339	104	-1	296	365	7.1	24	ABplpapappp	306	0	0	0		0	0	0	0	0
302	1	155	455	-1	288	409	18.2	28	ABplapaapp	253	429	0	0		0	0	0	0	0
303	1	135	143	-1	209	335	8.5	30	Capppp	183	0	0	0		0	0	0	0	0
304	1	395	138	-1	630	322	19.9	26	ABpraapaaaa	23	0	0	0		0	0	0	0	0
305	1	44	337	-1	515	162	12.7	25	ABprpaaappp	412	0	0	0		0	0	0	0	0
306	1	144	97	-1	508	214	23.6	30	ABarpapapp	297	-604	0	0		0	0	0	0	0
307	1	381	405	-1	212	79	11.6	33	ABprappppa	292	-689	0	0		0	0	0	0	0
308	1	448	508	-1	473	453	12.7	26	ABplpaaapap	223	245	0	0		0	0	0	0	0
309	1	101	200	-1	447	271	4.7	26	ABalpappppa	261	256	0	0		0	0	0	0	0
310	1	13	361	-1	267	389	15.5	29	ABplappaaa	19	0	0	0		0	0	0	0	0
311	1	501	498	-1	574	212	15.4	25	ABpraapapap	209	1377	0	0		0	0	0	0	0
312	1	345	480	-1	136	220	8.4	34	Eplpp	342	-1095	0	0		0	0	0	0	0
313	1	179	410	-1	510	413	13.4	23	ABalppppaav	-50	0	0	0		0	0	0	0	0
314	1	323	465	-1	449	431	19.9	26	ABalpppppppa	235	-433	0	0		0	0	0	0	0
315	1	473	530	-1	520	443	11.5	24	ABalpppapav	-385	0	0	0		0	0	0	0	0
316	1	130	401	-1	601	218	20.4	30	ABpraapaapp	-101	0	0	0		0	0	0	0	0
317	1	211	273	-1	249	386	12.0	24	ABplppapapp	243	342	0	0		0	0	0	0	0
318	1	57	214	-1	234	101	7.5	28	ABprpppapaa	106	0	0	0		0	0	0	0	0
319	1	482	43	-1	547	449	16.2	22	ABalpppaapd	187	175	0	0		0	0	0	0	0
320	1	427	63	-1	241	219	22.5	32	Caaaa	279	73	0	0		0	0	0	0	0
321	1	123	358	-1	374	111	11.2	27	ABprppapaap	229	105	0	0		0	0	0	0	0
322	1	222	180	-1	282	387	7.0	24	ABplppaappp	216	881	0	0		0	0	0	0	0
323	1	408	367	-1	571	212	4.7	24	ABarapppapa	198	-341	0	0		0	0	0	0	0
324	1	12	286	-1	468	112	15.9	29	ABpraapppa	280	-862	0	0		0	0	0	0	0
325	1	237	453	-1	249	385	21.5	33	ABplapapaa	462	0	0	0		0	0	0	0	0
326	1	281	265	-1	450	330	15.5	25	MSaaapaap	225	72	0	0		0	0	0	0	0
327	1	439	34	-1	179	274	24.3	35	Caaap	354	-416	0	0		0	0	0	0	0
328	1	69	135	-1	482	151	12.2	28	ABprppaaaap	273	1051	0	0		0	0	0	0	0
329	1	450	317	-1	630	261	17.4	25	Nuc121_20_611_255p	7	0	0	0		0	0	0	0	0
330	1	356	314	-1	473	346	18.8	26	MSapappa	254	-84	0	0		0	0	0	0	0
331	1	275	58	-1	175	298	9.9	29	Capapp	262	-368	0	0		0	0	0	0	0
332	1	410	323	-1	82	248	13.8	30	Caappv	281	905	0	0		0	0	0	0	0
333	1	219	94	-1	447	402	6.6	26	ABalppapppp	227	54	0	0		0	0	0	0	0
334	1	341	252	-1	174	200	7.6	33	Eplpa	326	-445	0	0		0	0	0	0	0
335	1	453	392	-1	484	343	24.4	32	ABplaaaappa	300	-539	0	0		0	0	0	0	0
336	1	509	112	-1	516	423	20.1	29	ABplaapaapp	273	495	0	0		0	0	0	0	0
337	1	267	446	-1	347	114	8.4	25	ABprppapppaa	200	1395	0	0		0	0	0	0	0
338	1	84	365	-1	577	380	14.4	31	ABalapaaaaa	297	320	0	0		0	0	0	0	0
339	1	240	456	-1	460	451	15.8	25	ABplpaapapa	244	-471	0	0		0	0	0	0	0
340	1	454	281	-1	372	273	7.7	25	MSaapappa	210	-1226	0	0		0	0	0	0	0
341	1	212	87	-1	503	126	17.5	30	ABpraappap	300	569	0	0		0	0	0	0	0
342	1	491	154	-1	567	219	20.4	24	ABpraapappp	112	0	0	0		0	0	0	0	0
343	1	444	372	-1	338	224	13.4	27	Earpaa	276	-482	0	0		0	0	0	0	0
344	1	235	376	-1	605	333	14.9	27	ABarpaaaapa	286	0	0	0		0	0	0	0	0
345	1	98	116	-1	409	159	4.5	25	ABprpappapp	219	-861	0	0		0	0	0	0	0
346	1	338	5	-1	592	379	5.8	24	ABalaaaalpa	221	377	0	0		0	0	0	0	0
347	1	134	219	-1	492	325	8.9	22	ABalpaaapap	295	0	0	0		0	0	0	0	0
348	1	19	7	-1	505	202	15.9	24	ABprpaapaaa	-4	0	0	0		0	0	0	0	0
349	1	209	390	-1	627	242	5.4	23	ABalaapaapp	227	329	0	0		0	0	0	0	0
350	1	282	294	-1	335	374	6.3	25	ABplpapappa	182	143	0	0		0	0	0	0	0
351	1	231	220	-1	435	310	12.3	29	ABaraapapaa	238	425	0	0		0	0	0	0	0
352	1	279	374	-1	551	352	4.5	24	ABalpaappap	220	777	0	0		0	0	0	0	0
353	1	324	169	-1	372	234	20.7	30	MSpppppp	300	1608	0	0		0	0	0	0	0
354	1	200	454	-1	607	361	16.5	28	ABalapapapa	321	0	0	0		0	0	0	0	0
355	1	393	452	-1	547	151	12.7	25	ABpraaapapp	203	124	0	0		0	0	0	0	0
356	1	105	114	-1	286	343	5.0	29	ABplpapppap	90	0	0	0		0	0	0	0	0
357	1	304	9	-1	414	102	8.2	26	ABprpaaaapp	203	0	0	0		0	0	0	0	0
358	1	428	276	-1	565	393	11.1	29	ABalaaapallp	294	-425	0	0		0	0	0	0	0
359	1	224	278	-1	441	214	11.1	25	ABaraappppa	441	0	0	0		0	0	0	0	0
360	1	158	64	-1	625	356	11.7	24	ABalaaaparl	183	0	0	0		0	0	0	0	0
361	1	48	52	-1	557	157	7.8	24	ABprpaaaaap	229	314	0	0		0	0	0	0	0
362	1	310	165	-1	515	282	19.0	26	MSpaaaaaa	257	108	0	0		0	0	0	0	0
363	1	97	307	-1	480	433	7.4	25	ABalppaappa	124	0	0	0		0	0	0	0	0
364	1	382	279	-1	269	265	20.3	34	Dappa	141	0	0	0		0	0	0	0	0
365	1	131	67	-1	320	299	5.4	26	MSaappap	223	211	0	0		0	0	0	0	0
366	1	189	321	-1	406	404	13.2	24	ABplppaaaaa	57	0	0	0		0	0	0	0	0
367	1	358	395	-1	390	239	14.6	29	MSpaapapp	269	-515	0	0		0	0	0	0	0
368	1	284	15	-1	304	235	9.2	30	Earpap	302	28	0	0		0	0	0	0	0
369	1	503	6	-1	561	141	13.5	26	ABprpaapap	190	234	0	0		0	0	0	0	0
370	1	90	355	-1	484	314	19.9	25	MSaaaapaa	446	0	0	0		0	0	0	0	0
371	1	213	387	-1	521	429	7.4	23	ABalppaaapp	223	389	0	0		0	0	0	0	0
372	1	198	160	-1	405	269	18.5	26	MSpaaapap	253	0	0	0		0	0	0	0	0
373	1	375	332	-1	265	64	17.2	29	ABprapapap	272	-526	0	0		0	0	0	0	0
374	1	403	402	-1	372	145	16.5	29	Dppaa	293	18	0	0		0	0	0	0	0
375	1	443	142	-1	225	305	6.1	24	ABplpppppap	235	474	0	0		0	0	0	0	0
376	1	244	394	-1	208	323	15.8	31	Capapa	306	-1044	0	0		0	0	0	0	0
377	1	363	268	-1	377	297	14.0	25	MSaaapapp	342	0	0	0		0	0	0	0	0
378	1	263	461	-1	310	354	17.2	27	Dapaa	257	137	0	0		0	0	0	0	0
379	1	507	517	-1	545	256	6.1	23	ABarapaaaaa	197	-238	0	0		0	0	0	0	0
380	1	364	68	-1	265	265	12.8	33	Ealap	185	0	0	0		0	0	0	0	0
381	1	220	85	-1	431	151	12.4	24	ABprppaapap	147	0	0	0		0	0	0	0	0
382	1	353	191	-1	464	436	22.7	29	ABplaaapap	212	0	0	0		0	0	0	0	0
383	1	201	300	-1	333	96	21.9	37	ABarppppa	321	0	0	0		0	0	0	0	0
384	1	128	54	-1	405	329	19.6	29	MSapppap	-3	0	0	0		0	0	0	0	0
385	1	478	366	-1	610	345	22.5	27	ABarpaaaaara	241	133	0	0		0	0	0	0	0
386	1	112	324	-1	277	381	12.1	26	ABplppapapa	196	1085	0	0		0	0	0	0	0
387	1	456	274	-1	237	207	10.2	32	Earppp	-3	0	0	0		0	0	0	0	0
388	1	113	117	-1	386	380	5.7	32	Nuc148_5_371_357p	327	274	0	0		0	0	0	0	0
389	1	368	413	-1	202	372	21.5	32	ABplapapapa	304	519	0	0		0	0	0	0	0
390	1	484	476	-1	264	95	7.8	27	ABprppppapa	268	-501	0	0		0	0	0	0	0
391	1	37	102	-1	326	190	20.7	33	Dpppa	325	224	0	0		0	0	0	0	0
392	1	301	222	-1	193	102	15.4	27	ABprapapppp	271	401	0	0		0	0	0	0	0
393	1	330	246	-1	515	182	19.8	30	ABpraaapppp	304	1239	0	0		0	0	0	0	0
394	1	288	198	-1	232	398	10.1	26	ABplppapppp	228	0	0	0		0	0	0	0	0
395	1	102	237	-1	341	267	10.4	28	MSaapaapp	517	0	0	0		0	0	0	0	0
396	1	160	509	-1	519	263	8.8	24	ABarapaapaa	198	58	0	0		0	0	0	0	0
397	1	103	409	-1	624	216	7.9	24	ABalaappapp	247	1156	0	0		0	0	0	0	0
398	1	291	184	-1	534	398	18.1	22	ABalapappa	198	0	0	0		0	0	0	0	0
399	1	481	443	-1	299	285	10.5	31	Ealpa	313	-143	0	0		0	0	0	0	0
400	1	336	449	-1	454	184	12.5	26	MSpppappp	-25	0	0	0		0	0	0	0	0
401	1	24	505	-1	523	242	19.2	27	MSppappa	213	256	0	0		0	0	0	0	0
402	1	404	248	-1	447	201	5.3	25	ABarapapapp	301	0	0	0		0	0	0	0	0
403	1	431	288	-1	530	196	16.6	26	ABpraaapapap	262	-76	0	0		0	0	0	0	0
404	1	409	422	-1	102	312	15.8	28	ABplappapp	289	-820	0	0		0	0	0	0	0
405	1	264	81	-1	475	291	5.2	24	ABalpaaappa	207	-317	0	0		0	0	0	0	0
406	1	256	285	-1	359	434	18.3	32	ABplaappapp	110	0	0	0		0	0	0	0	0
407	1	311	427	-1	264	340	16.2	31	Capaaa	307	-929	0	0		0	0	0	0	0
408	1	268	59	-1	321	359	13.3	31	MSaapppa	147	0	0	0		0	0	0	0	0
409	1	259	82	-1	516	196	6.3	23	ABarappaappa	181	23	0	0		0	0	0	0	0
410	1	312	231	-1	380	146	8.4	24	ABprppappaa	161	0	0	0		0	0	0	0	0
411	1	65	204	-1	565	217	9.5	27	ABprpaaaaaaa	82	0	0	0		0	0	0	0	0
412	1	459	507	-1	439	242	20.3	24	MSpppppa	248	-104	0	0		0	0	0	0	0
413	1	348	3	-1	411	338	4.3	27	ABalpapapap	-28	0	0	0		0	0	0	0	0
414	1	389	8	-1	367	398	11.7	25	ABplppaapaa	199	-1173	0	0		0	0	0	0	0
415	1	34	244	-1	339	283	5.7	24	MSaapappp	187	-33	0	0		0	0	0	0	0
416	1	510	199	-1	433	156	9.7	23	ABprpapapap	157	0	0	0		0	0	0	0	0
417	1	401	460	-1	645	240	8.5	27	ABalaappapa	274	448	0	0		0	0	0	0	0
418	1	400	447	-1	435	411	24.5	28	Nuc147_26_416_371	270	106	0	0		0	0	0	0	0
419	1	167	299	-1	277	149	10.8	31	Cppaap	266	1805	0	0		0	0	0	0	0
420	1	492	23	-1	474	158	23.5	33	ABarpapppp	332	-294	0	0		0	0	0	0	0
421	1	161	86	-1	540	135	15.7	25	ABpraappaap	224	827	0	0		0	0	0	0	0
422	1	517	521	-1	456	293	19.6	28	MSaaaapap	388	0	0	0		0	0	0	0	0
423	1	490	13	-1	384	393	20.0	26	ABplpaappap	305	0	0	0		0	0	0	0	0
424	1	119	373	-1	260	336	24.9	30	ABarppapap	303	-21	0	0		0	0	0	0	0
425	1	2	189	-1	268	134	15.4	32	Cppapa	127	0	0	0		0	0	0	0	0
426	1	241	39	-1	321	371	9.7	24	ABplppappaa	113	0	0	0		0	0	0	0	0
427	1	402	72	-1	224	119	18.3	25	ABprapapppa	246	1847	0	0		0	0	0	0	0
428	1	124	56	-1	408	297	5.0	24	ABalpapppppp	240	374	0	0		0	0	0	0	0
429	1	8	125	-1	486	367	5.1	25	ABalpapaapa	-84	0	0	0		0	0	0	0	0
430	1	29	167	-1	322	155	19.0	24	Dppap	247	-828	0	0		0	0	0	0	0
431	1	95	348	-1	390	284	16.8	27	MSaaaappp	260	334	0	0		0	0	0	0	0
432	1	451	386	-1	384	173	5.6	23	ABprpapappp	230	530	0	0		0	0	0	0	0
433	1	354	352	-1	632	290	7.9	24	ABalaaapprl	487	0	0	0		0	0	0	0	0
434	1	516	515	-1	321	92	8.4	28	ABprpppaaaa	257	-688	0	0		0	0	0	0	0
435	1	207	514	-1	519	350	4.9	24	ABalpaaaapa	200	-520	0	0		0	0	0	0	0
436	1	56	133	-1	349	413	8.1	24	ABplpaaaapa	224	574	0	0		0	0	0	0	0
437	1	342	93	-1	218	110	12.3	26	ABprapppapa	237	-608	0	0		0	0	0	0	0
438	1	285	183	-1	179	364	15.6	24	ABplapapppa	211	0	0	0		0	0	0	0	0
439	1	225	33	-1	253	214	15.4	32	Earppa	325	1107	0	0		0	0	0	0	0
440	1	204	346	-1	381	413	14.4	27	ABplppaaaap	49	0	0	0		0	0	0	0	0
441	1	77	440	-1	367	375	8.6	24	ABplpapapaa	124	0	0	0		0	0	0	0	0
442	1	257	105	-1	267	166	20.7	32	Dpppp	318	244	0	0		0	0	0	0	0
443	1	420	98	-1	550	225	17.2	26	ABpraaappaa	196	86	0	0		0	0	0	0	0
444	1	28	477	-1	476	255	10.3	25	ABarapaappa	242	-105	0	0		0	0	0	0	0
445	1	73	139	-1	404	281	9.0	25	ABaraapappp	226	107	0	0		0	0	0	0	0
446	1	464	411	-1	400	424	19.0	27	ABalpppppppp	257	-170	0	0		0	0	0	0	0
447	1	276	174	-1	468	182	5.3	25	ABprpappaap	366	0	0	0		0	0	0	0	0
448	1	114	194	-1	425	90	16.8	31	ABpraapppp	312	238	0	0		0	0	0	0	0
449	1	469	510	-1	503	186	4.6	22	ABprpappaaa	150	-825	0	0		0	0	0	0	0
450	1	250	472	-1	407	387	20.5	31	ABalppppppa	278	841	0	0		0	0	0	0	0
451	1	149	240	-1	562	186	8.8	24	ABarapppppa	198	-545	0	0		0	0	0	0	0
452	1	496	134	-1	563	412	19.2	28	ABalapapppp	275	1039	0	0		0	0	0	0	0
453	1	296	338	-1	393	197	23.4	30	ABarpppapaa	308	680	0	0		0	0	0	0	0
454	1	474	343	-1	581	352	6.1	24	ABalpaapppa	203	-549	0	0		0	0	0	0	0
455	1	399	153	-1	402	142	19.2	27	ABprapaaapp	266	383	0	0		0	0	0	0	0
456	1	68	158	-1	584	274	16.8	31	ABalappppaa	-231	0	0	0		0	0	0	0	0
457	1	230	435	-1	151	336	14.0	29	ABplapapppp	288	-376	0	0		0	0	0	0	0
458	1	479	420	-1	527	375	15.5	27	MSapaaapa	20	0	0	0		0	0	0	0	0
459	1	262	298	-1	214	84	19.6	32	ABarpppppp	320	770	0	0		0	0	0	0	0
460	1	80	377	-1	554	447	13.3	26	ABalpppaapv	236	1024	0	0		0	0	0	0	0
461	1	298	12	-1	421	385	4.8	24	ABplpappaa	212	82	0	0		0	0	0	0	0
462	1	423	341	-1	531	217	4.5	23	ABarappaapa	138	0	0	0		0	0	0	0	0
463	1	374	450	-1	94	263	8.2	29	Cppppa	294	191	0	0		0	0	0	0	0
464	1	446	292	-1	501	175	11.7	26	ABprppaaaaa	229	191	0	0		0	0	0	0	0
465	1	475	428	-1	237	249	9.5	32	Ealpp	319	429	0	0		0	0	0	0	0
466	1	500	311	-1	540	173	5.2	27	ABarapppapp	243	199	0	0		0	0	0	0	0
467	1	79	251	-1	424	130	7.2	23	ABprpapappa	200	99	0	0		0	0	0	0	0
468	1	100	511	-1	586	358	24.4	25	ABplaaaaapap	254	-1082	0	0		0	0	0	0	0
469	1	40	264	-1	507	235	4.5	22	ABarapaaapp	98	0	0	0		0	0	0	0	0
470	1	223	430	-1	257	316	20.4	28	Dapap	286	204	0	0		0	0	0	0	0
471	1	185	431	-1	605	397	12.0	26	ABalapaaaap	310	0	0	0		0	0	0	0	0
472	1	497	397	-1	354	363	6.5	26	ABplpapapap	186	146	0	0		0	0	0	0	0
473	1	183	173	-1	233	147	5.4	27	ABprppppppa	270	-464	0	0		0	0	0	0	0
474	1	299	150	-1	558	419	8.3	28	ABalppaaapa	338	0	0	0		0	0	0	0	0
475	1	78	48	-1	347	112	11.3	25	ABprppapapa	216	1107	0	0		0	0	0	0	0
476	1	236	123	-1	522	385	4.4	27	ABalpaapppp	211	0	0	0		0	0	0	0	0
477	1	75	363	-1	446	327	4.5	26	ABalpapappa	254	731	0	0		0	0	0	0	0
478	1	486	378	-1	230	112	10.0	24	ABprpppaapa	228	-239	0	0		0	0	0	0	0
479	1	192	44	-1	558	393	4.9	24	ABalaaaalpp	29	0	0	0		0	0	0	0	0
480	1	508	236	-1	541	201	18.9	24	ABpraaappap	57	0	0	0		0	0	0	0	0
481	1	352	474	-1	483	463	14.8	25	ABplpaapapp	66	0	0	0		0	0	0	0	0
482	1	502	254	-1	608	180	14.9	29	ABpraaaappa	52	0	0	0		0	0	0	0	0
483	1	414	111	-1	603	266	15.4	23	ABalappapp	186	-580	0	0		0	0	0	0	0
484	1	367	486	-1	475	341	4.4	22	ABalpapaaap	-97	0	0	0		0	0	0	0	0
485	1	124	132	-1	424	316	4.3	22	ABalpapppppa	150	1650	0	0		0	0	0	0	0
486	1	489	249	-1	445	304	23.5	37	ABarpaapppa	374	343	0	0		0	0	0	0	0
487	1	441	275	-1	616	235	12.2	24	ABalaapppap	210	83	0	0		0	0	0	0	0
488	1	49	128	-1	597	233	5.3	23	ABarapppaap	132	0	0	0		0	0	0	0	0
489	1	290	73	-1	516	167	6.8	24	ABarappapaa	214	12	0	0		0	0	0	0	0
490	1	82	282	-1	206	342	4.8	26	ABplppppapp	227	-488	0	0		0	0	0	0	0
491	1	72	331	-1	254	368	6.1	23	ABplppppaaa	223	110	0	0		0	0	0	0	0
492	1	430	25	-1	438	389	16.0	25	ABalpppppap	360	0	0	0		0	0	0	0	0
493	1	150	482	-1	527	405	5.9	22	ABalppapaaa	109	0	0	0		0	0	0	0	0
494	1	520	80	-1	372	367	20.1	23	ABplapaaapa	28	0	0	0		0	0	0	0	0
495	1	472	313	-1	418	342	22.6	24	ABarppaaaa	216	277	0	0		0	0	0	0	0
496	1	203	238	-1	500	340	5.0	22	ABalpaaaapp	219	-585	0	0		0	0	0	0	0
497	1	480	408	-1	608	407	15.0	25	ABalapaaapa	201	115	0	0		0	0	0	0	0
498	1	325	206	-1	300	65	18.4	29	ABprapapaa	274	849	0	0		0	0	0	0	0
499	1	350	493	-1	98	256	17.3	31	Caappd	313	-192	0	0		0	0	0	0	0
500	1	191	178	-1	403	387	23.5	32	ABplapaaaap	328	-732	0	0		0	0	0	0	0
501	1	425	359	-1	518	444	9.0	25	ABalpppaaap	221	1143	0	0		0	0	0	0	0
502	1	138	399	-1	440	162	19.8	28	ABprapaaapa	281	159	0	0		0	0	0	0	0
503	1	194	320	-1	440	358	5.6	25	ABalpappapa	207	125	0	0		0	0	0	0	0
504	1	419	513	-1	264	280	7.4	27	Z3	266	890	0	0		0	0	0	0	0
505	1	426	403	-1	540	156	10.2	27	ABprpaaappa	12	0	0	0		0	0	0	0	0
506	1	70	371	-1	537	327	23.9	28	ABarpaaapap	48	0	0	0		0	0	0	0	0
507	1	406	434	-1	221	85	9.7	23	ABprpppaapp	401	0	0	0		0	0	0	0	0
508	1	85	407	-1	595	368	20.7	26	ABarpaaaappp	298	0	0	0		0	0	0	0	0
509	1	506	210	-1	483	214	14.9	23	MSppapap	410	0	0	0		0	0	0	0	0
510	1	4	426	-1	503	356	22.1	28	MSapappp	48	0	0	0		0	0	0	0	0
511	1	412	170	-1	560	296	9.6	25	ABaraapaaaa	88	0	0	0		0	0	0	0	0
512	1	258	182	-1	534	237	5.2	23	ABarapaaaap	-64	0	0	0		0	0	0	0	0
513	1	245	484	-1	458	408	9.3	22	ABalppapppa	257	0	0	0		0	0	0	0	0
514	1	417	245	-1	487	282	17.9	26	MSpaaaapp	65	0	0	0		0	0	0	0	0
515	1	505	504	-1	295	109	12.1	22	Cppapp	205	0	0	0		0	0	0	0	0
516	1	434	327	-1	516	247	6.5	22	ABarapaaapa	99	0	0	0		0	0	0	0	0
517	1	483	336	-1	483	404	19.3	26	ABplaapapa	59	0	0	0		0	0	0	0	0
518	1	518	518	-1	446	209	16.7	23	MSpppaaa	264	0	0	0		0	0	0	0	0
519	1	335	487	-1	493	279	24.0	37	ABarpaapap	91	0	0	0		0	0	0	0	0
520	1	378	400	-1	398	114	9.0	23	ABarappappa	231	0	0	0		0	0	0	0	0
521	1	460	503	-1	430	392	10.2	24	ABplpapaapa	111	0	0	0		0	0	0	0	0
522	1	528	526	-1	461	196	23.4	29	ABprapaaaaa	271	-744	0	0		0	0	0	0	0
523	1	524	303	-1	599	313	20.3	23	ABalapppapp	144	0	0	0		0	0	0	0	0
524	1	511	516	-1	434	350	17.3	26	MSapapaa	13	0	0	0		0	0	0	0	0
525	1	346	512	-1	357	271	14.4	23	MSaaappp	-4	0	0	0		0	0	0	0	0
526	1	42	-1	-1	496	244	13.4	26	ABaraaapapp	-62	0	0	0		0	0	0	0	0
527	1	280	284	-1	548	238	8.8	26	MSppaaaa	227	0	0	0		0	0	0	0	0
528	1	217	120	-1	286	86	9.3	27	ABprpppaaap	-33	0	0	0		0	0	0	0	0
529	1	529	527	-1	533	334	5.1	21	ABaraaapaaap	131	180	0	0		0	0	0	0	0
530	1	5	137	-1	535	333	16.9	36	MSapaaapp	365	-74	0	0		0	0	0	0	0
531	1	527	522	-1	556	184	21.4	33	ABarpappap	259	0	0	0		0	0	0	0	0
532	1	68	523	-1	551	263	16.4	26	ABalappppap	158	-494	0	0		0	0	0	0	0
533	1	531	534	-1	329	211	24.0	32	Cpaaaa	119	0	0	0		0	0	0	0	0
534	1	532	-1	-1	284	220	25.0	30	Cpaaap	253	137	0	0		0	0	0	0	0
