# Supplementary material for: The AP-2 Transcription Factor APTF-2 Is Required for Neuroblast and Epidermal Morphogenesis in Caenorhabditis elegans Embryogenesis
Source: PLoS Genet. 2016 May 13;12(5):e1006048. doi: 10.1371/journal.pgen.1006048 (PMC4866721; doi:10.1371/journal.pgen.1006048)
Supplement: S6 Text — (ZIP) [file pgen.1006048.s034.zip › nuclei/t192-nuclei]

1	1	8	196	-1	323	310	19.4	31	Daap	301	220	0	0		0	0	0	0	0
2	1	104	372	-1	220	337	13.3	31	Capaap	304	36	0	0		0	0	0	0	0
3	1	413	75	-1	411	333	4.2	28	ABalpapapap	281	186	0	0		0	0	0	0	0
4	1	40	389	-1	618	303	17.5	33	ABalapppaap	317	332	0	0		0	0	0	0	0
5	1	346	482	-1	587	383	6.0	26	ABalaaaalpa	239	327	0	0		0	0	0	0	0
6	1	369	286	527	556	150	13.4	30	ABprpaapap	250	91	0	0		0	0	0	0	0
7	1	348	285	-1	509	203	16.4	24	ABprpaapaaa	201	-4	0	0		0	0	0	0	0
8	1	414	314	-1	368	396	11.7	24	ABplppaapaa	190	82	0	0		0	0	0	0	0
9	1	357	421	-1	414	101	8.4	27	ABprpaaaapp	237	-14	0	0		0	0	0	0	0
10	1	49	489	-1	176	378	9.5	25	ABplappppa	256	-375	0	0		0	0	0	0	0
11	1	82	80	-1	572	163	11.3	25	ABpraaaapad	135	0	0	0		0	0	0	0	0
12	1	461	302	-1	422	386	4.9	24	ABplpappaa	231	145	0	0		0	0	0	0	0
13	1	423	469	-1	382	393	19.9	25	ABplpaappap	245	-240	0	0		0	0	0	0	0
14	1	254	262	344	232	89	15.5	29	ABprapppaa	263	508	0	0		0	0	0	0	0
15	1	368	427	-1	305	233	9.3	30	Earpap	307	353	0	0		0	0	0	0	0
16	1	5	461	-1	608	194	12.7	25	ABpraaaaaaa	181	0	0	0		0	0	0	0	0
17	1	80	306	-1	426	331	9.6	25	ABalpapppaa	252	-883	0	0		0	0	0	0	0
18	1	74	240	-1	643	271	10.2	26	ABalaaapprr	578	0	0	0		0	0	0	0	0
19	1	300	475	-1	325	140	15.5	32	Cppaaa	323	132	0	0		0	0	0	0	0
20	1	179	473	-1	588	192	6.4	25	ABalaapappp	249	571	0	0		0	0	0	0	0
21	1	175	18	-1	602	256	8.5	27	ABarappppaa	-339	0	0	0		0	0	0	0	0
22	1	257	251	-1	205	394	13.0	29	ABplappaap	376	0	0	0		0	0	0	0	0
23	1	420	384	413	475	156	23.6	34	ABarpapppp	22	0	0	0		0	0	0	0	0
24	1	10	233	-1	454	234	13.2	29	ABaraapppaa	260	475	0	0		0	0	0	0	0
25	1	492	66	-1	435	389	16.4	24	ABalpppppap	245	78	0	0		0	0	0	0	0
26	1	221	346	-1	488	143	7.9	26	ABarappapap	244	-620	0	0		0	0	0	0	0
27	1	133	49	-1	322	275	20.7	31	MSappppp	316	50	0	0		0	0	0	0	0
28	1	152	69	-1	521	359	25.4	33	ABarpaaapaa	317	-388	0	0		0	0	0	0	0
29	1	146	442	-1	329	110	13.7	25	ABprppapapp	217	128	0	0		0	0	0	0	0
30	1	23	396	-1	300	398	11.7	26	ABplppapaap	78	0	0	0		0	0	0	0	0
31	1	183	164	-1	490	182	4.4	29	ABarappaappp	114	0	0	0		0	0	0	0	0
32	1	81	37	-1	531	204	12.4	26	ABprpaaaaaap	77	0	0	0		0	0	0	0	0
33	1	439	477	-1	250	212	15.0	31	Earppa	312	-1408	0	0		0	0	0	0	0
34	1	327	367	-1	181	277	24.2	34	Caaap	327	277	0	0		0	0	0	0	0
35	1	69	334	-1	495	412	4.7	24	ABalppapaap	236	256	0	0		0	0	0	0	0
36	1	210	278	-1	423	286	19.4	25	MSpaaapaa	205	2486	0	0		0	0	0	0	0
37	1	54	319	-1	490	215	4.7	24	ABarapapapa	294	0	0	0		0	0	0	0	0
38	1	30	322	-1	316	408	8.9	24	ABplpaaaapp	40	0	0	0		0	0	0	0	0
39	1	426	202	-1	322	367	9.4	24	ABplppappaa	219	-141	0	0		0	0	0	0	0
40	1	195	195	-1	196	190	12.7	32	Eprap	324	-360	0	0		0	0	0	0	0
41	1	259	98	-1	316	101	6.5	24	ABprppppaaa	215	850	0	0		0	0	0	0	0
42	1	176	25	-1	398	164	12.7	32	MSpapppa	50	0	0	0		0	0	0	0	0
43	1	319	329	-1	549	450	16.2	23	ABalpppaapd	-103	0	0	0		0	0	0	0	0
44	1	479	244	-1	557	393	4.9	24	ABalaaaalpp	243	458	0	0		0	0	0	0	0
45	1	244	298	-1	355	317	8.6	25	MSaapaaap	254	-898	0	0		0	0	0	0	0
46	1	293	450	-1	104	288	12.3	29	Cpappv	288	1117	0	0		0	0	0	0	0
47	1	185	47	-1	432	418	12.8	24	ABplpaapppa	200	-747	0	0		0	0	0	0	0
48	1	475	227	-1	349	113	11.4	24	ABprppapapa	162	0	0	0		0	0	0	0	0
49	1	61	60	-1	599	217	10.2	24	ABpraaaaaap	38	0	0	0		0	0	0	0	0
50	1	172	131	-1	542	196	7.3	25	ABarapppppp	248	72	0	0		0	0	0	0	0
51	1	64	46	-1	487	253	14.1	32	ABaraappapp	64	0	0	0		0	0	0	0	0
52	1	361	181	-1	558	157	7.7	25	ABprpaaaaap	227	-314	0	0		0	0	0	0	0
53	1	177	203	-1	408	357	11.9	24	MSapapap	179	-205	0	0		0	0	0	0	0
54	1	384	363	-1	403	328	19.6	28	MSapppap	283	-581	0	0		0	0	0	0	0
55	1	107	89	-1	600	352	8.6	24	ABalaaaarla	224	175	0	0		0	0	0	0	0
56	1	428	94	-1	409	298	4.8	25	ABalpapppppp	237	669	0	0		0	0	0	0	0
57	1	291	229	-1	517	303	10.2	25	ABaraapaapa	187	-566	0	0		0	0	0	0	0
58	1	331	337	-1	170	298	10.4	29	Capapp	291	126	0	0		0	0	0	0	0
59	1	408	50	-1	322	357	13.4	31	MSaapppa	311	332	0	0		0	0	0	0	0
60	1	217	271	-1	527	452	17.7	24	ABplaapaapa	383	0	0	0		0	0	0	0	0
61	1	101	470	-1	558	325	4.4	23	ABalpaappaa	237	-58	0	0		0	0	0	0	0
62	1	156	19	-1	292	68	11.3	26	ABprppapppp	227	-29	0	0		0	0	0	0	0
63	1	320	533	-1	243	214	22.4	33	Caaaa	327	637	0	0		0	0	0	0	0
64	1	360	79	-1	624	358	11.7	24	ABalaaaparl	179	0	0	0		0	0	0	0	0
65	1	198	156	-1	610	296	7.7	24	ABalaaaarra	205	-756	0	0		0	0	0	0	0
66	1	281	64	-1	130	182	17.7	34	Cpapaa	339	440	0	0		0	0	0	0	0
67	1	365	345	-1	318	299	6.0	25	MSaappap	232	166	0	0		0	0	0	0	0
68	1	380	468	-1	265	264	12.9	33	Ealap	333	480	0	0		0	0	0	0	0
69	1	122	65	-1	592	397	16.5	26	ABalapapppa	208	38	0	0		0	0	0	0	0
70	1	159	279	-1	573	345	11.9	28	MSaaaaaar	249	102	0	0		0	0	0	0	0
71	1	223	40	-1	521	169	23.5	31	ABarpapppap	297	-2	0	0		0	0	0	0	0
72	1	427	150	-1	227	115	17.9	24	ABprapapppa	224	589	0	0		0	0	0	0	0
73	1	489	280	-1	517	168	6.7	24	ABarappapaa	232	-931	0	0		0	0	0	0	0
74	1	168	274	-1	583	174	15.4	25	ABpraaaappp	195	0	0	0		0	0	0	0	0
75	1	186	48	-1	447	383	19.3	27	ABalpppappp	196	798	0	0		0	0	0	0	0
76	1	6	305	-1	480	184	16.2	32	MSppppaa	55	0	0	0		0	0	0	0	0
77	1	274	134	-1	448	151	4.9	28	ABprpappapa	280	84	0	0		0	0	0	0	0
78	1	251	82	-1	310	175	6.5	30	MSpappppa	34	0	0	0		0	0	0	0	0
79	1	120	388	-1	422	387	8.3	27	ABplpapaaaa	-73	0	0	0		0	0	0	0	0
80	1	494	288	-1	397	354	21.8	26	ABplapaaapa	230	535	0	0		0	0	0	0	0
81	1	405	370	-1	471	289	6.0	24	ABalpaaappa	172	-324	0	0		0	0	0	0	0
82	1	409	400	-1	517	201	6.1	23	ABarappaappa	194	369	0	0		0	0	0	0	0
83	1	34	412	-1	197	100	9.6	25	ABprapppapp	227	-70	0	0		0	0	0	0	0
84	1	142	523	-1	282	220	12.2	33	Earap	328	-211	0	0		0	0	0	0	0
85	1	381	381	-1	442	157	12.4	23	ABprppaapap	234	259	0	0		0	0	0	0	0
86	1	421	53	-1	543	137	15.6	26	ABpraappaap	-93	0	0	0		0	0	0	0	0
87	1	341	93	-1	508	127	17.4	30	ABpraappap	-189	0	0	0		0	0	0	0	0
88	1	270	304	-1	459	229	7.0	28	ABarapapppp	287	456	0	0		0	0	0	0	0
89	1	106	71	-1	419	171	7.2	27	ABprpapppap	241	-17	0	0		0	0	0	0	0
90	1	99	10	-1	423	456	15.7	26	ABplaappaa	258	755	0	0		0	0	0	0	0
91	1	57	237	-1	543	281	8.5	26	ABaraaapaap	208	686	0	0		0	0	0	0	0
92	1	285	120	-1	310	261	14.6	35	Ealaa	351	-428	0	0		0	0	0	0	0
93	1	437	341	-1	221	109	12.4	24	ABprapppapa	334	0	0	0		0	0	0	0	0
94	1	333	311	-1	447	402	6.9	27	ABalppapppp	240	368	0	0		0	0	0	0	0
95	1	131	368	-1	361	338	23.7	32	ABarppaaap	317	207	0	0		0	0	0	0	0
96	1	124	149	-1	542	396	8.3	24	ABalppappaa	77	0	0	0		0	0	0	0	0
97	1	306	30	-1	518	210	23.6	30	ABarpapapp	297	877	0	0		0	0	0	0	0
98	1	443	124	-1	548	231	17.5	26	ABpraaappaa	221	84	0	0		0	0	0	0	0
99	1	9	481	-1	263	334	4.5	27	ABplpappppa	274	786	0	0		0	0	0	0	0
100	1	35	221	-1	159	340	20.3	31	ABarppappp	270	1034	0	0		0	0	0	0	0
101	1	18	503	-1	618	320	12.2	27	ABalapppaaa	274	72	0	0		0	0	0	0	0
102	1	391	312	-1	325	194	21.0	35	Dpppa	353	-1132	0	0		0	0	0	0	0
103	1	109	157	-1	265	396	9.1	25	ABplppapppa	232	211	0	0		0	0	0	0	0
104	1	301	494	-1	293	366	7.0	23	ABplpapappp	211	-44	0	0		0	0	0	0	0
105	1	442	259	-1	269	167	21.2	32	Dpppp	324	-658	0	0		0	0	0	0	0
106	1	192	351	-1	449	318	21.8	22	MSaaaappa	222	-680	0	0		0	0	0	0	0
107	1	132	281	-1	588	226	17.1	28	ABpraapappa	6	0	0	0		0	0	0	0	0
108	1	137	36	-1	301	141	9.4	27	ABprpppppaa	16	0	0	0		0	0	0	0	0
109	1	38	353	-1	575	295	5.7	25	ABaraaappaa	158	0	0	0		0	0	0	0	0
110	1	294	167	-1	491	260	6.4	28	ABarapapaap	100	0	0	0		0	0	0	0	0
111	1	483	507	-1	609	268	15.1	23	ABalappapp	194	380	0	0		0	0	0	0	0
112	1	336	453	-1	518	427	20.3	31	ABplaapaapp	301	500	0	0		0	0	0	0	0
113	1	205	498	-1	413	421	6.6	24	ABalppapappp	397	0	0	0		0	0	0	0	0
114	1	356	446	-1	284	337	5.2	26	ABplpapppap	200	99	0	0		0	0	0	0	0
115	1	229	342	-1	134	357	16.1	30	ABplappapa	52	0	0	0		0	0	0	0	0
116	1	345	521	-1	405	169	4.4	30	ABprpappapp	249	-833	0	0		0	0	0	0	0
117	1	388	182	-1	386	378	5.5	32	Nuc148_5_371_357p	328	-1084	0	0		0	0	0	0	0
118	1	167	187	-1	588	234	23.5	33	ABarpapaapp	294	141	0	0		0	0	0	0	0
119	1	298	359	-1	632	288	12.9	25	Nuc121_20_611_255aa	198	25	0	0		0	0	0	0	0
120	1	528	472	-1	294	85	9.4	28	ABprpppaaap	230	279	0	0		0	0	0	0	0
121	1	264	117	-1	575	431	15.8	27	ABalapaappp	264	29	0	0		0	0	0	0	0
122	1	206	292	-1	85	222	9.4	31	Cpppap	281	602	0	0		0	0	0	0	0
123	1	476	432	-1	519	388	4.5	27	ABalpaapppp	191	647	0	0		0	0	0	0	0
124	1	102	178	-1	388	210	8.5	26	MSpapappa	41	0	0	0		0	0	0	0	0
125	1	429	438	-1	484	372	5.8	25	ABalpapaapa	154	-123	0	0		0	0	0	0	0
126	1	98	309	-1	314	393	6.6	23	ABplppaappa	204	-272	0	0		0	0	0	0	0
127	1	68	308	-1	524	268	6.5	25	ABaraaaaapp	94	0	0	0		0	0	0	0	0
128	1	488	163	-1	593	233	4.9	24	ABarapppaap	233	12	0	0		0	0	0	0	0
129	1	36	436	-1	533	265	21.3	29	MSppappp	273	-805	0	0		0	0	0	0	0
130	1	79	375	-1	347	159	5.7	26	MSpappap	-98	0	0	0		0	0	0	0	0
131	1	128	408	-1	403	323	11.1	26	ABaraapappa	254	1104	0	0		0	0	0	0	0
132	1	485	267	-1	428	312	4.2	23	ABalpapppppa	199	393	0	0		0	0	0	0	0
133	1	436	467	-1	350	410	7.6	24	ABplpaaaapa	231	559	0	0		0	0	0	0	0
134	1	452	440	-1	567	410	19.2	29	ABalapapppp	239	554	0	0		0	0	0	0	0
135	1	328	249	-1	484	155	12.4	27	ABprppaaaap	118	0	0	0		0	0	0	0	0
136	1	12	336	-1	373	296	11.1	27	MSaapaapa	263	862	0	0		0	0	0	0	0
137	1	530	508	-1	530	337	17.3	31	MSapaaapp	276	-204	0	0		0	0	0	0	0
138	1	304	172	-1	632	324	19.8	26	ABpraapaaaa	332	0	0	0		0	0	0	0	0
139	1	445	324	-1	406	281	9.3	27	ABaraapappp	125	0	0	0		0	0	0	0	0
140	1	119	223	-1	494	336	11.6	32	ABalpaapapa	305	157	0	0		0	0	0	0	0
141	1	33	496	-1	156	181	21.0	36	Cpapap	306	-79	0	0		0	0	0	0	0
142	1	375	283	-1	222	303	6.0	25	ABplpppppap	82	0	0	0		0	0	0	0	0
143	1	303	216	-1	206	332	8.5	30	Capppp	195	0	0	0		0	0	0	0	0
144	1	51	197	-1	323	199	4.4	27	MSpappaa	256	1286	0	0		0	0	0	0	0
145	1	17	410	-1	440	174	22.8	27	ABarpppaaa	236	166	0	0		0	0	0	0	0
146	1	11	246	-1	426	438	9.3	29	ABalppapappa	296	283	0	0		0	0	0	0	0
147	1	50	143	-1	479	250	17.8	24	MSpaapaaa	149	0	0	0		0	0	0	0	0
148	1	66	300	-1	438	261	14.3	27	MSpaapapa	274	36	0	0		0	0	0	0	0
149	1	123	43	-1	652	301	12.8	24	ABalaaapplr	249	26	0	0		0	0	0	0	0
150	1	474	303	-1	556	424	8.1	29	ABalppaaapa	217	131	0	0		0	0	0	0	0
151	1	130	185	-1	455	350	13.0	28	ABalpaapapp	244	292	0	0		0	0	0	0	0
152	1	246	238	-1	414	260	7.5	24	ABaraappppp	455	0	0	0		0	0	0	0	0
153	1	455	456	-1	403	147	19.5	27	ABprapaaapp	214	394	0	0		0	0	0	0	0
154	1	342	485	-1	573	219	19.9	22	ABpraapappp	170	131	0	0		0	0	0	0	0
155	1	171	264	-1	332	403	11.7	26	ABplppapaaa	431	0	0	0		0	0	0	0	0
156	1	211	219	-1	322	421	18.2	30	ABplaapppp	295	-421	0	0		0	0	0	0	0
157	1	67	362	-1	266	192	5.3	30	MSpappppp	241	202	0	0		0	0	0	0	0
158	1	456	112	-1	585	273	15.9	26	ABalappppaa	261	28	0	0		0	0	0	0	0
159	1	238	471	-1	643	337	12.7	24	ABalaaaparr	183	0	0	0		0	0	0	0	0
160	1	372	76	-1	403	269	18.5	25	MSpaaapap	209	-349	0	0		0	0	0	0	0
161	1	63	297	-1	235	314	8.9	25	ABplpppppaa	224	-348	0	0		0	0	0	0	0
162	1	62	118	-1	497	225	9.3	24	ABarapappaa	238	126	0	0		0	0	0	0	0
163	1	299	268	-1	259	344	11.5	29	MSaapppp	291	-673	0	0		0	0	0	0	0
164	1	26	226	-1	593	316	23.7	27	ABarpaaaappaa	223	555	0	0		0	0	0	0	0
165	1	362	102	-1	516	286	18.4	26	MSpaaaaaa	244	1212	0	0		0	0	0	0	0
166	1	169	105	-1	277	111	11.8	30	ABprppppapp	289	950	0	0		0	0	0	0	0
167	1	430	210	-1	323	160	19.5	27	Dppap	274	1135	0	0		0	0	0	0	0
168	1	39	142	-1	529	430	14.2	24	ABalapaaapppp	345	0	0	0		0	0	0	0	0
169	1	353	459	-1	377	235	20.5	29	MSpppppp	291	135	0	0		0	0	0	0	0
170	1	511	39	-1	559	299	9.9	27	ABaraapaaaa	254	1023	0	0		0	0	0	0	0
171	1	242	488	-1	143	295	19.4	32	Caapa	328	-478	0	0		0	0	0	0	0
172	1	200	20	-1	588	257	20.9	30	ABarpapaaap	275	0	0	0		0	0	0	0	0
173	1	473	340	-1	229	147	5.4	27	ABprppppppa	265	85	0	0		0	0	0	0	0
174	1	447	360	-1	468	180	5.3	26	ABprpappaap	234	-187	0	0		0	0	0	0	0
175	1	289	273	-1	466	127	13.4	23	ABprppaapaa	-39	0	0	0		0	0	0	0	0
176	1	260	11	-1	493	444	9.7	23	ABplpaaapaa	202	-65	0	0		0	0	0	0	0
177	1	42	83	-1	526	270	11.9	28	ABaraaapapa	20	0	0	0		0	0	0	0	0
178	1	500	179	-1	404	389	23.3	33	ABplapaaaap	306	721	0	0		0	0	0	0	0
179	1	55	96	-1	510	412	10.7	25	ABplpaaaaaa	155	0	0	0		0	0	0	0	0
180	1	322	465	-1	279	385	6.8	24	ABplppaappp	211	-64	0	0		0	0	0	0	0
181	1	163	126	-1	356	200	6.9	24	MSpapappp	89	0	0	0		0	0	0	0	0
182	1	512	151	-1	531	235	5.5	23	ABarapaaaap	78	0	0	0		0	0	0	0	0
183	1	438	140	-1	178	365	15.7	23	ABplapapppa	228	-379	0	0		0	0	0	0	0
184	1	398	415	463	535	399	18.4	22	ABalapappa	-121	0	0	0		0	0	0	0	0
185	1	29	183	-1	171	163	11.4	37	Eprppa	372	799	0	0		0	0	0	0	0
186	1	170	332	-1	244	110	20.7	29	ABprappapa	297	1456	0	0		0	0	0	0	0
187	1	96	315	-1	429	180	16.6	28	Dpaa	260	-648	0	0		0	0	0	0	0
188	1	196	479	-1	481	187	19.9	22	ABprpaapaap	225	193	0	0		0	0	0	0	0
189	1	425	250	-1	268	132	15.5	31	Cppapa	289	339	0	0		0	0	0	0	0
190	1	147	451	-1	401	238	6.2	27	MSpapaaap	222	444	0	0		0	0	0	0	0
191	1	382	325	-1	461	437	22.4	32	ABplaaapap	323	-1413	0	0		0	0	0	0	0
192	1	237	454	-1	89	190	11.4	32	Cpppaa	268	865	0	0		0	0	0	0	0
193	1	252	107	-1	480	417	12.4	25	ABplpaaaaap	-22	0	0	0		0	0	0	0	0
194	1	448	138	-1	426	93	16.8	31	ABpraapppp	302	1346	0	0		0	0	0	0	0
195	1	213	282	-1	395	87	14.8	27	ABprapaapp	219	0	0	0		0	0	0	0	0
196	1	3	99	-1	485	276	19.9	24	MSpaaaaapp	242	-13	0	0		0	0	0	0	0
197	1	20	85	-1	528	339	10.8	26	ABalpaapaap	247	101	0	0		0	0	0	0	0
198	1	394	161	-1	233	395	10.2	26	ABplppapppp	260	884	0	0		0	0	0	0	0
199	1	416	87	-1	434	162	9.8	23	ABprpapapap	202	86	0	0		0	0	0	0	0
200	1	309	417	-1	446	271	4.8	26	ABalpappppa	258	65	0	0		0	0	0	0	0
201	1	72	51	-1	425	312	16.0	25	MSaaapapa	252	-913	0	0		0	0	0	0	0
202	1	248	411	-1	492	390	12.2	24	ABplpaapaaa	232	358	0	0		0	0	0	0	0
203	1	43	171	-1	572	373	15.8	29	ABalapaapap	264	62	0	0		0	0	0	0	0
204	1	411	108	-1	566	216	9.5	27	ABprpaaaaaaa	42	0	0	0		0	0	0	0	0
205	1	265	414	-1	179	351	5.6	25	ABplpppapaa	185	0	0	0		0	0	0	0	0
206	1	498	261	-1	306	65	18.3	28	ABprapapaa	279	133	0	0		0	0	0	0	0
207	1	256	123	-1	415	239	13.3	29	ABaraapppap	270	1418	0	0		0	0	0	0	0
208	1	225	207	-1	620	322	9.6	30	ABalaaappll	268	-32	0	0		0	0	0	0	0
209	1	31	437	-1	397	417	10.7	23	ABplpapaapp	234	-1084	0	0		0	0	0	0	0
210	1	509	426	-1	487	215	15.4	23	MSppapap	75	0	0	0		0	0	0	0	0
211	1	85	6	-1	550	283	5.7	24	ABaraaaaapa	203	89	0	0		0	0	0	0	0
212	1	86	175	-1	550	327	8.4	26	ABalpaapaaa	-41	0	0	0		0	0	0	0	0
213	1	273	419	-1	312	333	8.1	27	MSapaapp	263	1	0	0		0	0	0	0	0
214	1	318	299	-1	239	101	7.5	26	ABprpppapaa	225	1061	0	0		0	0	0	0	0
215	1	245	295	-1	543	325	14.6	31	MSaaaaapa	280	0	0	0		0	0	0	0	0
216	1	139	180	-1	331	76	14.9	27	ABprappaap	415	0	0	0		0	0	0	0	0
217	1	197	277	-1	482	275	8.4	23	ABarapapaaa	176	407	0	0		0	0	0	0	0
218	1	153	490	-1	400	140	6.7	22	ABprppaappa	150	0	0	0		0	0	0	0	0
219	1	347	487	-1	494	327	9.7	22	ABalpaaapap	209	-17	0	0		0	0	0	0	0
220	1	351	34	-1	435	314	12.4	27	ABaraapapaa	249	115	0	0		0	0	0	0	0
221	1	283	199	-1	462	440	10.5	26	ABplpaaappa	209	-422	0	0		0	0	0	0	0
222	1	392	424	-1	195	103	15.1	27	ABprapapppp	272	-920	0	0		0	0	0	0	0
223	1	117	166	-1	611	190	17.5	26	ABpraaaaapd	262	268	0	0		0	0	0	0	0
224	1	84	335	-1	448	235	17.3	25	MSpaapaap	218	-442	0	0		0	0	0	0	0
225	1	149	293	-1	446	259	9.2	23	ABarapaappp	-17	0	0	0		0	0	0	0	0
226	1	24	33	-1	205	149	20.9	34	Cpaapp	341	-52	0	0		0	0	0	0	0
227	1	13	144	-1	336	351	19.5	26	ABplapaaapp	259	224	0	0		0	0	0	0	0
228	1	272	393	-1	347	405	15.6	27	ABplapaapa	95	0	0	0		0	0	0	0	0
229	1	191	248	-1	467	227	10.3	25	ABarapappap	93	0	0	0		0	0	0	0	0
230	1	155	242	-1	322	129	7.7	24	ABprpappppa	218	-70	0	0		0	0	0	0	0
231	1	410	23	-1	384	152	8.5	24	ABprppappaa	214	1149	0	0		0	0	0	0	0
232	1	136	338	-1	177	250	20.2	32	Dappp	325	-551	0	0		0	0	0	0	0
233	1	162	478	-1	154	351	10.7	28	ABplapppaa	265	306	0	0		0	0	0	0	0
234	1	116	434	-1	373	131	5.5	24	ABprppaappp	237	12	0	0		0	0	0	0	0
235	1	269	230	-1	360	94	15.2	27	ABprappaaa	110	0	0	0		0	0	0	0	0
236	1	480	401	-1	550	201	17.9	29	ABpraaappap	235	1590	0	0		0	0	0	0	0
237	1	395	2	-1	338	270	10.3	27	MSaapaapp	-177	0	0	0		0	0	0	0	0
238	1	496	516	-1	494	338	5.2	23	ABalpaaaapp	175	321	0	0		0	0	0	0	0
239	1	95	241	531	585	314	8.0	27	ABaraaaapa	57	0	0	0		0	0	0	0	0
240	1	451	397	-1	564	187	8.5	24	ABarapppppa	-108	0	0	0		0	0	0	0	0
241	1	77	109	-1	116	325	9.4	28	ABplappppp	272	-156	0	0		0	0	0	0	0
242	1	288	132	-1	560	188	20.3	33	ABpraaapppa	311	-273	0	0		0	0	0	0	0
243	1	100	361	-1	349	145	24.3	33	ABarpppapp	290	0	0	0		0	0	0	0	0
244	1	415	204	-1	339	281	5.5	26	MSaapappp	212	599	0	0		0	0	0	0	0
245	1	514	327	-1	486	280	17.8	26	MSpaaaapp	256	-280	0	0		0	0	0	0	0
246	1	393	73	-1	519	182	19.7	29	ABpraaapppp	28	0	0	0		0	0	0	0	0
247	1	278	255	-1	501	182	8.4	30	ABprpapaaaa	57	0	0	0		0	0	0	0	0
248	1	402	114	-1	443	201	5.3	25	ABarapapapp	187	620	0	0		0	0	0	0	0
249	1	486	512	-1	449	303	23.6	37	ABarpaapppa	376	358	0	0		0	0	0	0	0
250	1	73	296	-1	585	250	10.6	24	ABalaapppaa	200	-218	0	0		0	0	0	0	0
251	1	467	222	-1	427	133	7.2	24	ABprpapappa	210	727	0	0		0	0	0	0	0
252	1	334	139	-1	176	199	7.7	33	Eplpa	333	-378	0	0		0	0	0	0	0
253	1	145	260	-1	590	227	7.3	26	ABarappppap	238	518	0	0		0	0	0	0	0
254	1	482	9	-1	613	184	15.0	29	ABpraaaappa	280	523	0	0		0	0	0	0	0
255	1	202	193	-1	601	336	7.2	23	ABalaaaarlp	196	994	0	0		0	0	0	0	0
256	1	241	189	-1	300	358	4.5	26	ABplpapppaa	249	-506	0	0		0	0	0	0	0
257	1	129	358	-1	166	110	16.3	32	ABprappapp	145	0	0	0		0	0	0	0	0
258	1	94	45	-1	573	393	23.4	28	ABplaaaaaaa	256	52	0	0		0	0	0	0	0
259	1	190	70	-1	606	264	5.0	24	ABarapppaaa	207	517	0	0		0	0	0	0	0
260	1	41	16	-1	358	234	8.3	28	MSpapapa	269	0	0	0		0	0	0	0	0
261	1	46	173	-1	433	299	7.6	23	ABalpapppap	220	-292	0	0		0	0	0	0	0
262	1	15	390	-1	236	351	7.4	24	ABplppppaap	327	0	0	0		0	0	0	0	0
263	1	143	313	-1	342	313	6.0	23	MSaappaa	211	224	0	0		0	0	0	0	0
264	1	469	294	-1	504	239	4.0	22	ABarapaaapp	224	258	0	0		0	0	0	0	0
265	1	326	323	-1	451	332	15.5	25	MSaaapaap	247	828	0	0		0	0	0	0	0
266	1	89	104	-1	214	235	14.2	33	Eplaa	333	-1402	0	0		0	0	0	0	0
267	1	56	57	-1	411	219	10.9	29	MSpapaapa	91	0	0	0		0	0	0	0	0
268	1	377	357	-1	377	293	14.0	24	MSaaapapp	228	755	0	0		0	0	0	0	0
269	1	204	435	-1	388	393	9.5	23	ABplpapaaap	239	714	0	0		0	0	0	0	0
270	1	258	54	-1	427	219	7.8	25	MSpapaaaa	229	0	0	0		0	0	0	0	0
271	1	110	127	-1	654	271	7.4	26	ABalaapaapa	258	-794	0	0		0	0	0	0	0
272	1	135	287	-1	516	335	7.5	27	ABaraaaaaap	214	823	0	0		0	0	0	0	0
273	1	317	7	-1	251	382	12.2	25	ABplppapapp	192	0	0	0		0	0	0	0	0
274	1	387	103	-1	238	206	10.1	32	Earppp	199	0	0	0		0	0	0	0	0
275	1	487	137	-1	615	236	12.4	24	ABalaapppap	63	0	0	0		0	0	0	0	0
276	1	358	95	-1	557	390	11.9	30	ABalaaapallp	-20	0	0	0		0	0	0	0	0
277	1	284	339	-1	105	297	6.7	27	Cppppp	558	0	0	0		0	0	0	0	0
278	1	359	272	-1	441	216	11.0	24	ABaraappppa	227	514	0	0		0	0	0	0	0
279	1	364	214	-1	270	261	20.3	31	Dappa	292	392	0	0		0	0	0	0	0
280	1	201	215	-1	389	322	8.3	25	MSaapaaaa	426	0	0	0		0	0	0	0	0
281	1	340	129	-1	371	275	8.2	25	MSaapappa	54	0	0	0		0	0	0	0	0
282	1	490	439	-1	201	345	4.8	26	ABplppppapp	217	-163	0	0		0	0	0	0	0
283	1	207	170	-1	578	408	8.3	25	ABalaaapalla	248	1231	0	0		0	0	0	0	0
284	1	527	483	-1	548	242	9.1	23	MSppaaaa	234	0	0	0		0	0	0	0	0
285	1	406	310	-1	359	434	17.9	31	ABplaappapp	136	0	0	0		0	0	0	0	0
286	1	324	192	-1	473	109	15.8	30	ABpraapppa	326	0	0	0		0	0	0	0	0
287	1	134	320	-1	564	161	16.9	25	ABpraappaaa	220	66	0	0		0	0	0	0	0
288	1	403	177	-1	536	200	16.0	26	ABpraaapapap	225	295	0	0		0	0	0	0	0
289	1	230	455	-1	441	122	14.7	24	ABprapaapa	434	0	0	0		0	0	0	0	0
290	1	178	88	-1	625	293	21.4	29	ABpraapaaapa	383	0	0	0		0	0	0	0	0
291	1	121	369	-1	300	386	9.1	23	ABplppappap	217	709	0	0		0	0	0	0	0
292	1	464	505	-1	504	176	11.5	26	ABprppaaaaa	210	187	0	0		0	0	0	0	0
293	1	60	330	-1	553	345	6.9	24	ABaraaaaaaa	205	-633	0	0		0	0	0	0	0
294	1	350	515	-1	333	378	6.3	22	ABplpapappa	140	179	0	0		0	0	0	0	0
295	1	111	234	-1	398	128	11.7	27	ABprppapaaa	134	0	0	0		0	0	0	0	0
296	1	224	27	-1	594	176	10.1	25	ABpraaaapav	214	850	0	0		0	0	0	0	0
297	1	87	291	-1	462	324	10.0	23	ABalpapapaa	174	339	0	0		0	0	0	0	0
298	1	459	5	-1	219	79	19.6	36	ABarpppppp	396	0	0	0		0	0	0	0	0
299	1	419	343	-1	274	152	10.4	33	Cppaap	283	871	0	0		0	0	0	0	0
300	1	383	493	-1	334	99	21.6	36	ABarppppa	348	708	0	0		0	0	0	0	0
301	1	243	31	-1	591	282	12.6	24	ABalappapa	101	0	0	0		0	0	0	0	0
302	1	97	495	-1	517	140	14.2	23	ABprpaapppp	164	494	0	0		0	0	0	0	0
303	1	523	91	-1	596	314	20.9	23	ABalapppapp	332	0	0	0		0	0	0	0	0
304	1	249	165	-1	427	128	11.6	26	ABarappappp	205	-487	0	0		0	0	0	0	0
305	1	157	32	-1	350	382	10.6	24	ABplppaapap	216	-811	0	0		0	0	0	0	0
306	1	151	289	-1	253	394	6.4	25	ABplpppaaaa	220	761	0	0		0	0	0	0	0
307	1	363	125	-1	479	430	7.5	26	ABalppaappa	205	-154	0	0		0	0	0	0	0
308	1	255	403	-1	223	173	23.6	33	Cpaapa	329	74	0	0		0	0	0	0	0
309	1	287	416	-1	599	367	11.1	23	ABalaaapalr	241	0	0	0		0	0	0	0	0
310	1	193	62	-1	380	208	12.3	28	MSpapaapp	279	521	0	0		0	0	0	0	0
311	1	466	392	-1	536	173	5.2	25	ABarapppapp	198	0	0	0		0	0	0	0	0
312	1	187	28	-1	456	185	7.9	24	ABprpapppaa	309	0	0	0		0	0	0	0	0
313	1	495	194	-1	420	344	22.4	27	ABarppaaaa	177	0	0	0		0	0	0	0	0
314	1	330	72	-1	470	349	19.5	27	MSapappa	273	-142	0	0		0	0	0	0	0
315	1	268	430	-1	469	163	8.4	23	ABprpapaaap	222	-792	0	0		0	0	0	0	0
316	1	203	63	-1	547	430	10.7	24	ABalpppaaaa	-145	0	0	0		0	0	0	0	0
317	1	329	448	-1	632	265	16.9	25	Nuc121_20_611_255p	249	-818	0	0		0	0	0	0	0
318	1	164	441	-1	574	317	26.3	28	ABarpaapaap	279	-149	0	0		0	0	0	0	0
319	1	173	231	-1	572	337	19.9	24	ABarpaaaappap	236	782	0	0		0	0	0	0	0
320	1	503	385	-1	441	357	5.7	25	ABalpappapa	204	113	0	0		0	0	0	0	0
321	1	366	499	-1	403	404	13.0	23	ABplppaaaaa	225	388	0	0		0	0	0	0	0
322	1	114	58	-1	469	235	4.4	27	ABarapapppa	249	85	0	0		0	0	0	0	0
323	1	332	200	-1	84	245	13.7	29	Caappv	295	359	0	0		0	0	0	0	0
324	1	386	355	-1	279	382	11.8	26	ABplppapapa	142	0	0	0		0	0	0	0	0
325	1	189	209	-1	454	322	6.9	27	ABalpappaap	261	89	0	0		0	0	0	0	0
326	1	282	239	-1	370	320	5.1	28	ABalpappapp	240	-1475	0	0		0	0	0	0	0
327	1	516	519	-1	515	247	6.5	22	ABarapaaapa	159	99	0	0		0	0	0	0	0
328	1	53	29	-1	463	381	15.0	24	ABalpppppaa	-237	0	0	0		0	0	0	0	0
329	1	58	168	-1	562	228	5.6	23	ABarappaaaa	191	935	0	0		0	0	0	0	0
330	1	76	15	-1	462	366	5.8	24	ABalpapaapp	186	-589	0	0		0	0	0	0	0
331	1	491	364	-1	252	367	6.0	23	ABplppppaaa	56	0	0	0		0	0	0	0	0
332	1	373	458	-1	271	62	17.0	29	ABprapapap	289	8	0	0		0	0	0	0	0
333	1	126	201	-1	404	377	15.6	30	MSapppaa	291	634	0	0		0	0	0	0	0
334	1	21	22	-1	525	422	23.0	26	ABplaaaaapp	248	0	0	0		0	0	0	0	0
335	1	71	395	-1	516	249	10.4	23	ABarapaapap	199	-547	0	0		0	0	0	0	0
336	1	517	205	-1	478	410	18.5	28	ABplaapapa	251	806	0	0		0	0	0	0	0
337	1	305	232	-1	519	163	12.5	27	ABprpaaappp	199	-824	0	0		0	0	0	0	0
338	1	453	35	-1	405	205	25.4	30	ABarpppapaa	309	261	0	0		0	0	0	0	0
339	1	218	111	-1	449	286	9.7	24	ABalpaaappp	203	-105	0	0		0	0	0	0	0
340	1	194	59	-1	574	251	4.2	24	ABaraaapppp	208	0	0	0		0	0	0	0	0
341	1	462	491	-1	528	220	4.3	24	ABarappaapa	-62	0	0	0		0	0	0	0	0
342	1	295	326	-1	521	372	6.6	26	ABalpapaaaa	203	334	0	0		0	0	0	0	0
343	1	454	116	-1	577	356	6.0	24	ABalpaapppa	386	0	0	0		0	0	0	0	0
344	1	105	510	-1	452	144	7.1	25	ABprpapapaa	193	149	0	0		0	0	0	0	0
345	1	90	206	-1	483	327	15.4	29	ABaraapaapp	182	0	0	0		0	0	0	0	0
346	1	440	176	-1	381	413	14.4	27	ABplppaaaap	243	370	0	0		0	0	0	0	0
347	1	138	217	-1	622	236	16.4	27	ABpraapaapa	362	0	0	0		0	0	0	0	0
348	1	431	136	-1	394	285	16.7	25	MSaaaappp	252	-665	0	0		0	0	0	0	0
349	1	199	247	-1	505	393	18.4	26	ABplaapappa	206	-123	0	0		0	0	0	0	0
350	1	297	307	-1	148	323	11.4	23	ABplapppapa	91	0	0	0		0	0	0	0	0
351	1	253	21	-1	226	395	7.8	24	ABplpppaaap	167	0	0	0		0	0	0	0	0
352	1	433	78	-1	628	289	7.4	24	ABalaaapprl	-155	0	0	0		0	0	0	0	0
353	1	65	162	-1	199	289	19.7	33	Cappaa	313	-159	0	0		0	0	0	0	0
354	1	267	145	-1	340	222	17.0	26	Nuc152_16_399_208	245	101	0	0		0	0	0	0	0
355	1	370	444	-1	481	317	19.3	24	MSaaaapaa	216	-207	0	0		0	0	0	0	0
356	1	216	352	-1	145	316	7.2	25	ABplapppapp	249	639	0	0		0	0	0	0	0
357	1	28	394	-1	389	453	14.8	29	ABplaappapa	278	1286	0	0		0	0	0	0	0
358	1	321	258	-1	375	117	11.1	26	ABprppapaap	141	0	0	0		0	0	0	0	0
359	1	501	24	-1	520	444	9.4	26	ABalpppaaap	231	199	0	0		0	0	0	0	0
360	1	113	4	-1	569	217	12.5	31	ABpraaapaa	-73	0	0	0		0	0	0	0	0
361	1	310	77	-1	268	390	15.4	28	ABplappaaa	479	0	0	0		0	0	0	0	0
362	1	115	92	-1	582	373	8.5	30	ABalaaaala	288	0	0	0		0	0	0	0	0
363	1	477	520	-1	446	327	4.4	24	ABalpapappa	215	-1121	0	0		0	0	0	0	0
364	1	232	270	-1	638	255	13.8	26	ABalaappppp	242	668	0	0		0	0	0	0	0
365	1	338	-1	-1	581	381	13.9	22	ABalapaaaaa	180	103	0	0		0	0	0	0	0
366	1	385	128	-1	610	344	22.8	28	ABarpaaaaara	153	0	0	0		0	0	0	0	0
367	1	323	418	-1	567	211	4.5	25	ABarapppapa	210	569	0	0		0	0	0	0	0
368	1	103	433	-1	535	305	4.8	24	ABaraaapaaaa	195	-6	0	0		0	0	0	0	0
369	1	127	349	-1	215	395	18.0	30	ABplapappa	268	0	0	0		0	0	0	0	0
370	1	70	513	-1	468	413	15.2	26	ABplpaapaap	264	769	0	0		0	0	0	0	0
371	1	506	356	-1	539	319	24.3	28	ABarpaaapap	255	-21	0	0		0	0	0	0	0
372	1	343	407	-1	337	226	13.4	29	Earpaa	297	-33	0	0		0	0	0	0	0
373	1	424	445	-1	264	337	25.1	34	ABarppapap	337	876	0	0		0	0	0	0	0
374	1	352	159	-1	546	357	4.5	24	ABalpaappap	206	64	0	0		0	0	0	0	0
375	1	234	365	-1	447	209	20.2	29	MSppppap	274	0	0	0		0	0	0	0	0
376	1	344	425	-1	602	330	15.2	27	ABarpaaaapa	213	-354	0	0		0	0	0	0	0
377	1	460	55	-1	555	447	13.3	26	ABalpppaapv	63	0	0	0		0	0	0	0	0
378	1	478	56	-1	235	113	10.2	25	ABprpppaapa	228	-187	0	0		0	0	0	0	0
379	1	44	-1	-1	490	428	17.1	27	ABalpppappa	78	0	0	0		0	0	0	0	0
380	1	188	380	-1	303	148	6.0	24	ABprpppppap	313	0	0	0		0	0	0	0	0
381	1	271	399	-1	632	217	15.6	24	ABpraaaaapv	-36	0	0	0		0	0	0	0	0
382	1	215	377	-1	208	375	7.5	24	ABplppppapa	222	-454	0	0		0	0	0	0	0
383	1	150	266	-1	146	152	8.3	35	Eprppp	350	-485	0	0		0	0	0	0	0
384	1	236	263	-1	504	394	14.9	29	ABalppppaad	290	730	0	0		0	0	0	0	0
385	1	208	348	-1	183	331	10.1	25	ABplpppaapa	224	-471	0	0		0	0	0	0	0
386	1	432	464	-1	382	167	5.2	24	ABprpapappp	178	388	0	0		0	0	0	0	0
387	1	371	391	-1	520	434	7.3	24	ABalppaaapp	236	504	0	0		0	0	0	0	0
388	1	52	90	-1	563	193	13.6	25	ABpraaapapaa	196	1295	0	0		0	0	0	0	0
389	1	45	61	-1	351	263	6.9	25	MSaapapa	206	1016	0	0		0	0	0	0	0
390	1	349	8	-1	623	244	5.0	26	ABalaapaapp	236	-829	0	0		0	0	0	0	0
391	1	212	476	-1	618	348	19.8	24	ABarpaaaaarp	224	525	0	0		0	0	0	0	0
392	1	335	198	-1	487	341	24.4	31	ABplaaaappa	263	739	0	0		0	0	0	0	0
393	1	14	386	-1	556	423	21.6	26	ABplaapaaap	-95	0	0	0		0	0	0	0	0
394	1	376	110	-1	207	324	15.9	31	Capapa	-32	0	0	0		0	0	0	0	0
395	1	367	186	-1	390	239	14.8	26	MSpaapapp	267	236	0	0		0	0	0	0	0
396	1	140	106	-1	282	106	6.3	24	ABprppppaap	353	0	0	0		0	0	0	0	0
397	1	472	155	-1	351	364	6.4	26	ABplpapapap	219	158	0	0		0	0	0	0	0
398	1	277	17	-1	584	275	5.9	24	ABaraaapppa	198	-90	0	0		0	0	0	0	0
399	1	502	245	-1	441	160	19.9	27	ABprapaaapa	435	0	0	0		0	0	0	0	0
400	1	520	452	-1	403	123	8.9	23	ABarappappa	229	0	0	0		0	0	0	0	0
401	1	316	422	-1	604	222	20.0	30	ABpraapaapp	289	61	0	0		0	0	0	0	0
402	1	374	44	-1	372	148	16.4	27	Dppaa	-372	0	0	0		0	0	0	0	0
403	1	505	501	-1	544	157	10.5	25	ABprpaaappa	67	0	0	0		0	0	0	0	0
404	1	75	236	-1	380	294	20.5	29	MSappppa	288	-1068	0	0		0	0	0	0	0
405	1	307	474	-1	217	77	11.6	31	ABprappppa	255	-26	0	0		0	0	0	0	0
406	1	144	405	-1	144	285	14.3	30	Cappap	134	0	0	0		0	0	0	0	0
407	1	508	13	-1	596	365	20.9	25	ABarpaaaappp	221	-39	0	0		0	0	0	0	0
408	1	497	253	-1	610	404	14.8	25	ABalapaaapa	210	737	0	0		0	0	0	0	0
409	1	397	101	-1	623	216	7.6	26	ABalaappapp	256	-1091	0	0		0	0	0	0	0
410	1	313	509	-1	512	412	13.5	22	ABalppppaav	269	0	0	0		0	0	0	0	0
411	1	446	252	-1	402	427	19.2	27	ABalpppppppp	-64	0	0	0		0	0	0	0	0
412	1	184	86	-1	456	124	9.6	25	ABprpaaaapa	164	0	0	0		0	0	0	0	0
413	1	389	184	-1	204	372	21.5	31	ABplapapapa	269	-121	0	0		0	0	0	0	0
414	1	37	409	-1	186	227	10.5	33	Eplap	298	-184	0	0		0	0	0	0	0
415	1	4	74	-1	351	321	13.3	26	MSappaaa	768	0	0	0		0	0	0	0	0
416	1	2	321	-1	494	317	5.1	26	ABalpaaaaap	357	0	0	0		0	0	0	0	0
417	1	239	254	-1	596	229	13.9	24	ABpraapapaa	137	0	0	0		0	0	0	0	0
418	1	7	354	-1	573	349	22.6	24	ABalapapapp	224	256	0	0		0	0	0	0	0
419	1	262	228	-1	270	313	7.8	26	MSappaap	253	240	0	0		0	0	0	0	0
420	1	458	290	-1	527	374	16.0	27	MSapaaapa	-29	0	0	0		0	0	0	0	0
421	1	16	146	-1	499	353	8.9	23	ABalpaaapaa	123	0	0	0		0	0	0	0	0
422	1	404	301	-1	101	307	15.8	29	ABplappapp	292	-496	0	0		0	0	0	0	0
423	1	261	457	-1	522	319	19.4	28	MSaaaaapp	279	451	0	0		0	0	0	0	0
424	1	141	383	-1	292	86	22.5	31	ABarpppppa	301	-440	0	0		0	0	0	0	0
425	1	231	12	-1	528	286	15.4	32	MSpaaaapa	-1	0	0	0		0	0	0	0	0
426	1	510	387	-1	502	354	22.3	29	MSapappp	267	1393	0	0		0	0	0	0	0
427	1	407	67	-1	264	344	15.8	29	Capaaa	274	543	0	0		0	0	0	0	0
428	1	465	84	-1	238	249	9.4	32	Ealpp	98	0	0	0		0	0	0	0	0
429	1	3	284	-1	481	309	20.8	23	MSpaaaaapa	172	628	0	0		0	0	0	0	0
430	1	470	366	-1	257	311	20.4	29	Dapap	286	-1008	0	0		0	0	0	0	0
431	1	471	133	-1	606	394	11.8	26	ABalapaaaap	255	972	0	0		0	0	0	0	0
432	1	158	1	-1	549	323	11.8	24	ABaraapaaap	185	-350	0	0		0	0	0	0	0
433	1	220	213	-1	531	178	9.7	23	ABprpapaapa	185	735	0	0		0	0	0	0	0
434	1	507	374	-1	223	86	9.6	23	ABprpppaapp	105	0	0	0		0	0	0	0	0
435	1	457	402	-1	152	336	14.4	30	ABplapapppp	272	-186	0	0		0	0	0	0	0
436	1	125	153	-1	471	155	17.0	25	ABprpaappap	172	267	0	0		0	0	0	0	0
437	1	180	152	-1	495	410	8.0	25	ABalppappap	141	0	0	0		0	0	0	0	0
438	1	154	265	-1	535	384	22.1	30	ABarpaaaaal	273	1449	0	0		0	0	0	0	0
439	1	83	328	-1	165	345	7.6	25	ABplpppaapp	92	0	0	0		0	0	0	0	0
440	1	441	420	-1	369	371	8.5	25	ABplpapapaa	210	-165	0	0		0	0	0	0	0
441	1	286	225	-1	144	301	4.1	23	ABplppppppa	211	-216	0	0		0	0	0	0	0
442	1	280	188	-1	386	188	19.7	31	Dpap	303	-88	0	0		0	0	0	0	0
443	1	399	462	-1	298	281	10.6	30	Ealpa	299	1218	0	0		0	0	0	0	0
444	1	240	14	-1	590	397	20.5	26	ABplaapaaaa	260	10	0	0		0	0	0	0	0
445	1	166	52	-1	510	462	12.8	26	ABalpppapad	9	0	0	0		0	0	0	0	0
446	1	337	449	-1	349	112	8.2	24	ABprppapppaa	213	133	0	0		0	0	0	0	0
447	1	418	429	-1	436	412	24.5	28	Nuc147_26_416_371	281	1186	0	0		0	0	0	0	0
448	1	226	275	-1	588	421	13.6	24	ABalapaappa	223	382	0	0		0	0	0	0	0
449	1	400	211	-1	457	191	12.9	26	MSpppappp	187	-20	0	0		0	0	0	0	0
450	1	463	404	-1	95	262	8.4	30	Cppppa	390	0	0	0		0	0	0	0	0
451	1	160	382	-1	367	234	23.5	34	ABarppaapap	346	582	0	0		0	0	0	0	0
452	1	355	511	-1	525	136	12.3	22	ABpraaapapp	329	0	0	0		0	0	0	0	0
453	1	325	81	-1	251	384	21.5	32	ABplapapaa	-69	0	0	0		0	0	0	0	0
454	1	354	41	-1	609	357	16.3	27	ABalapapapa	276	296	0	0		0	0	0	0	0
455	1	302	115	-1	289	408	17.8	28	ABplapaapp	255	762	0	0		0	0	0	0	0
456	1	339	257	-1	463	456	16.0	25	ABplpaapapa	239	158	0	0		0	0	0	0	0
457	1	227	316	-1	555	274	4.0	26	ABaraaappap	235	169	0	0		0	0	0	0	0
458	1	275	518	-1	488	381	9.4	23	MSapaaaava	191	84	0	0		0	0	0	0	0
459	1	22	160	-1	217	111	5.6	27	ABprpppapap	231	225	0	0		0	0	0	0	0
460	1	417	331	-1	642	242	8.3	27	ABalaappapa	236	1133	0	0		0	0	0	0	0
461	1	378	42	-1	311	353	17.3	27	Dapaa	246	136	0	0		0	0	0	0	0
462	1	78	517	-1	423	407	17.2	27	ABplpaappaa	204	251	0	0		0	0	0	0	0
463	1	279	191	-1	327	153	12.2	30	MSpppaap	235	-1261	0	0		0	0	0	0	0
464	1	219	276	-1	135	278	5.9	24	ABplppppppp	245	-9	0	0		0	0	0	0	0
465	1	314	97	-1	450	433	19.7	25	ABalpppppppa	213	194	0	0		0	0	0	0	0
466	1	290	119	-1	122	246	13.7	30	Capppa	269	411	0	0		0	0	0	0	0
467	1	182	147	-1	640	226	11.3	28	ABalaapappa	278	153	0	0		0	0	0	0	0
468	1	292	218	-1	379	344	16.7	28	Daaa	251	771	0	0		0	0	0	0	0
469	1	174	317	-1	288	126	7.2	25	ABprpappppp	206	616	0	0		0	0	0	0	0
470	1	222	122	-1	301	320	22.4	29	ABarppaapp	289	204	0	0		0	0	0	0	0
471	1	25	428	-1	387	369	12.9	27	MSappapp	265	-811	0	0		0	0	0	0	0
472	1	450	514	-1	407	386	20.4	29	ABalppppppa	147	0	0	0		0	0	0	0	0
473	1	233	169	-1	197	126	4.2	24	ABprppppppp	234	187	0	0		0	0	0	0	0
474	1	481	100	-1	481	463	14.5	26	ABplpaapapp	189	-259	0	0		0	0	0	0	0
475	1	263	333	-1	106	210	17.1	31	Cpappd	555	0	0	0		0	0	0	0	0
476	1	390	269	-1	270	93	8.3	28	ABprppppapa	276	1304	0	0		0	0	0	0	0
477	1	444	26	-1	479	261	10.5	26	ABarapaappa	281	0	0	0		0	0	0	0	0
478	1	250	154	-1	330	91	10.7	26	ABprppapppap	242	239	0	0		0	0	0	0	0
479	1	247	379	-1	406	241	17.5	28	MSpaaappp	285	-54	0	0		0	0	0	0	0
480	1	312	220	-1	137	214	8.2	36	Eplpp	359	991	0	0		0	0	0	0	0
481	1	181	141	-1	247	61	13.6	28	ABprapappa	253	923	0	0		0	0	0	0	0
482	1	493	378	-1	523	409	5.9	23	ABalppapaaa	217	114	0	0		0	0	0	0	0
483	1	108	443	-1	217	326	22.8	29	ABarppappaa	278	-220	0	0		0	0	0	0	0
484	1	513	347	-1	454	415	8.7	25	ABalppapppa	182	0	0	0		0	0	0	0	0
485	1	48	373	-1	224	333	5.0	23	ABplpappppp	233	0	0	0		0	0	0	0	0
486	1	484	130	-1	473	344	4.3	23	ABalpapaaap	211	549	0	0		0	0	0	0	0
487	1	519	38	-1	502	275	24.3	37	ABarpaapap	367	172	0	0		0	0	0	0	0
488	1	118	208	-1	451	275	17.2	25	MSpaaappa	230	644	0	0		0	0	0	0	0
489	1	165	3	-1	480	157	10.2	28	ABprpapaapp	251	1393	0	0		0	0	0	0	0
490	1	296	466	-1	468	401	21.6	29	ABplaapappp	298	-559	0	0		0	0	0	0	0
491	1	209	398	-1	176	110	7.4	30	ABprappppp	327	0	0	0		0	0	0	0	0
492	1	27	497	-1	470	377	9.8	24	MSapaaaavp	206	271	0	0		0	0	0	0	0
493	1	499	174	-1	99	256	17.3	31	Caappd	310	351	0	0		0	0	0	0	0
494	1	92	423	-1	397	113	21.9	32	ABarpppaap	93	0	0	0		0	0	0	0	0
495	1	1	68	-1	165	317	4.3	26	ABplpppapap	222	152	0	0		0	0	0	0	0
496	1	214	121	-1	450	396	4.4	28	ABalppapapa	222	414	0	0		0	0	0	0	0
497	1	235	212	-1	362	278	17.4	28	Nuc181_17_365_295	280	169	0	0		0	0	0	0	0
498	1	311	500	-1	571	216	15.0	24	ABpraapapap	227	452	0	0		0	0	0	0	0
499	1	19	376	-1	373	109	8.3	25	ABprppappap	225	-857	0	0		0	0	0	0	0
500	1	266	158	-1	406	301	13.4	27	ABaraapapap	254	1022	0	0		0	0	0	0	0
501	1	148	526	-1	545	397	13.0	23	ABalapaaappa	131	540	0	0		0	0	0	0	0
502	1	91	447	-1	322	350	24.0	34	ABarppapaaa	347	918	0	0		0	0	0	0	0
503	1	521	532	-1	429	389	10.1	25	ABplpapaapa	163	0	0	0		0	0	0	0	0
504	1	515	-1	-1	295	109	12.1	23	Cppapp	178	0	0	0		0	0	0	0	0
505	1	401	135	-1	525	238	19.6	25	MSppappa	-137	0	0	0		0	0	0	0	0
506	1	88	484	-1	555	296	12.0	28	ABaraappaaa	188	0	0	0		0	0	0	0	0
507	1	412	224	-1	443	243	20.0	22	MSpppppa	-84	0	0	0		0	0	0	0	0
508	1	308	350	-1	471	449	12.5	29	ABplpaaapap	-105	0	0	0		0	0	0	0	0
509	1	396	235	-1	518	266	8.6	24	ABarapaapaa	361	0	0	0		0	0	0	0	0
510	1	449	318	-1	504	193	4.4	22	ABprpappaaa	168	-765	0	0		0	0	0	0	0
511	1	468	113	-1	583	362	24.1	25	ABplaaaaapap	143	0	0	0		0	0	0	0	0
512	1	525	502	-1	361	271	14.7	22	MSaaappp	501	0	0	0		0	0	0	0	0
513	1	504	522	-1	261	276	7.3	28	Z3	343	0	0	0		0	0	0	0	0
514	1	435	406	-1	510	357	4.9	24	ABalpaaaapa	109	0	0	0		0	0	0	0	0
515	1	434	148	-1	327	87	8.8	27	ABprpppaaaa	109	0	0	0		0	0	0	0	0
516	1	524	504	-1	429	349	17.4	26	MSapapaa	89	0	0	0		0	0	0	0	0
517	1	379	480	-1	542	257	5.9	24	ABarapaaaaa	1	0	0	0		0	0	0	0	0
518	1	518	529	-1	451	208	17.9	22	MSpppaaa	264	0	0	0		0	0	0	0	0
519	1	112	-1	-1	426	437	11.7	33	ABalppaappp	-93	0	0	0		0	0	0	0	0
520	1	59	371	-1	552	412	16.9	22	ABalapaaapppa	15	0	0	0		0	0	0	0	0
521	1	422	525	-1	448	289	19.3	26	MSaaaapap	346	0	0	0		0	0	0	0	0
522	1	531	190	-1	559	167	21.9	23	ABarpappap	-345	0	0	0		0	0	0	0	0
523	1	532	528	-1	553	267	15.9	24	ABalappppap	197	-580	0	0		0	0	0	0	0
524	1	47	431	-1	357	160	8.4	25	MSppaapp	224	0	0	0		0	0	0	0	0
525	1	298	460	-1	617	303	15.1	24	Nuc121_20_611_255ap	362	0	0	0		0	0	0	0	0
526	1	522	486	-1	467	191	22.9	25	ABprapaaaaa	249	227	0	0		0	0	0	0	0
527	1	529	492	-1	524	335	4.9	21	ABaraaapaaap	151	192	0	0		0	0	0	0	0
528	1	43	524	-1	585	364	18.3	27	ABalapaapaa	349	0	0	0		0	0	0	0	0
529	1	178	506	-1	609	288	23.0	22	ABpraapaaapp	140	0	0	0		0	0	0	0	0
530	1	315	530	-1	520	441	11.4	22	ABalpppapav	214	-311	0	0		0	0	0	0	0
531	1	32	256	-1	601	318	8.8	26	ABalaaaarrp	81	0	0	0		0	0	0	0	0
532	1	161	243	-1	395	350	23.7	27	ABplapaaaaa	273	-248	0	0		0	0	0	0	0
533	1	276	-1	-1	529	238	13.8	26	MSppaaap	546	0	0	0		0	0	0	0	0
534	1	533	534	-1	327	225	23.0	32	Cpaaaa	119	0	0	0		0	0	0	0	0
