# Supplementary material for: The AP-2 Transcription Factor APTF-2 Is Required for Neuroblast and Epidermal Morphogenesis in Caenorhabditis elegans Embryogenesis
Source: PLoS Genet. 2016 May 13;12(5):e1006048. doi: 10.1371/journal.pgen.1006048 (PMC4866721; doi:10.1371/journal.pgen.1006048)
Supplement: S6 Text — (ZIP) [file pgen.1006048.s034.zip › nuclei/t193-nuclei]

1	1	432	135	-1	546	322	11.8	25	ABaraapaaap	270	0	0	0		0	0	0	0	0
2	1	237	191	-1	338	272	10.3	26	MSaapaapp	443	0	0	0		0	0	0	0	0
3	1	489	5	-1	477	156	10.4	28	ABprpapaapp	255	-836	0	0		0	0	0	0	0
4	1	360	302	-1	570	216	12.6	32	ABpraaapaa	-191	0	0	0		0	0	0	0	0
5	1	298	91	-1	222	79	19.1	34	ABarpppppp	333	1450	0	0		0	0	0	0	0
6	1	211	300	-1	553	278	6.2	24	ABaraaaaapa	206	91	0	0		0	0	0	0	0
7	1	273	246	-1	253	381	12.4	26	ABplppapapp	216	177	0	0		0	0	0	0	0
8	1	390	344	-1	628	245	5.2	25	ABalaapaapp	209	-279	0	0		0	0	0	0	0
9	1	254	64	-1	619	188	14.9	28	ABpraaaappa	-256	0	0	0		0	0	0	0	0
10	1	90	162	-1	427	456	16.0	26	ABplaappaa	38	0	0	0		0	0	0	0	0
11	1	176	133	-1	492	446	9.9	22	ABplpaaapaa	225	157	0	0		0	0	0	0	0
12	1	425	326	-1	526	285	15.7	34	MSpaaaapa	-4	0	0	0		0	0	0	0	0
13	1	407	510	-1	596	366	20.7	24	ABarpaaaappp	191	-51	0	0		0	0	0	0	0
14	1	444	471	-1	591	397	20.2	27	ABplaapaaaa	-203	0	0	0		0	0	0	0	0
15	1	330	411	-1	464	369	5.9	23	ABalpapaapp	179	608	0	0		0	0	0	0	0
16	1	260	89	-1	360	234	8.4	28	MSpapapa	246	0	0	0		0	0	0	0	0
17	1	398	307	-1	587	274	6.3	24	ABaraaapppa	159	0	0	0		0	0	0	0	0
18	1	21	248	-1	603	255	8.5	27	ABarappppaa	270	-91	0	0		0	0	0	0	0
19	1	62	323	-1	297	66	11.4	26	ABprppapppp	254	914	0	0		0	0	0	0	0
20	1	172	129	-1	588	256	20.4	30	ABarpapaaap	244	908	0	0		0	0	0	0	0
21	1	351	509	-1	230	394	7.8	24	ABplpppaaap	218	594	0	0		0	0	0	0	0
22	1	334	69	-1	528	418	22.8	25	ABplaaaaapp	229	197	0	0		0	0	0	0	0
23	1	231	12	-1	385	153	8.4	24	ABprppappaa	240	103	0	0		0	0	0	0	0
24	1	359	355	-1	517	441	9.0	26	ABalpppaaap	245	0	0	0		0	0	0	0	0
25	1	42	232	-1	402	165	13.0	33	MSpapppa	284	0	0	0		0	0	0	0	0
26	1	477	282	-1	481	258	10.4	25	ABarapaappa	57	0	0	0		0	0	0	0	0
27	1	296	187	-1	597	177	10.1	26	ABpraaaapav	223	-413	0	0		0	0	0	0	0
28	1	312	42	-1	457	185	7.8	27	ABprpapppaa	233	-308	0	0		0	0	0	0	0
29	1	328	31	-1	462	381	15.2	25	ABalpppppaa	222	-832	0	0		0	0	0	0	0
30	1	97	47	-1	519	207	23.5	29	ABarpapapp	298	465	0	0		0	0	0	0	0
31	1	301	483	-1	590	283	12.6	24	ABalappapa	27	0	0	0		0	0	0	0	0
32	1	305	55	-1	351	384	11.3	27	ABplppaapap	211	762	0	0		0	0	0	0	0
33	1	226	378	-1	208	150	20.6	34	Cpaapp	327	183	0	0		0	0	0	0	0
34	1	220	186	-1	433	315	12.5	29	ABaraapapaa	245	-524	0	0		0	0	0	0	0
35	1	338	362	-1	401	216	24.3	33	ABarpppapaa	335	459	0	0		0	0	0	0	0
36	1	108	18	-1	309	135	10.3	26	ABprpppppaa	241	84	0	0		0	0	0	0	0
37	1	32	41	-1	532	204	12.3	26	ABprpaaaaaap	206	0	0	0		0	0	0	0	0
38	1	487	306	-1	505	276	24.2	37	ABarpaapap	379	746	0	0		0	0	0	0	0
39	1	170	156	-1	559	298	10.2	29	ABaraapaaaa	37	0	0	0		0	0	0	0	0
40	1	71	1	-1	526	166	23.4	33	ABarpapppap	328	196	0	0		0	0	0	0	0
41	1	454	96	-1	607	359	15.8	27	ABalapapapa	2	0	0	0		0	0	0	0	0
42	1	461	21	-1	312	354	17.4	27	Dapaa	269	-165	0	0		0	0	0	0	0
43	1	149	360	-1	648	309	12.5	25	ABalaaapplr	212	321	0	0		0	0	0	0	0
44	1	402	73	-1	372	152	16.5	28	Dppaa	286	-874	0	0		0	0	0	0	0
45	1	258	290	-1	576	394	23.2	28	ABplaaaaaaa	234	1069	0	0		0	0	0	0	0
46	1	51	124	-1	484	248	14.2	33	ABaraappapp	-107	0	0	0		0	0	0	0	0
47	1	47	370	-1	434	419	12.6	24	ABplpaapppa	189	0	0	0		0	0	0	0	0
48	1	75	263	-1	445	378	19.5	28	ABalpppappp	249	486	0	0		0	0	0	0	0
49	1	27	72	-1	324	276	20.8	31	MSappppp	252	-67	0	0		0	0	0	0	0
50	1	59	298	-1	324	356	13.4	30	MSaapppa	295	-310	0	0		0	0	0	0	0
51	1	201	363	-1	426	310	16.2	25	MSaaapapa	232	35	0	0		0	0	0	0	0
52	1	445	53	-1	515	461	12.7	26	ABalpppapad	198	318	0	0		0	0	0	0	0
53	1	86	38	-1	543	136	14.9	26	ABpraappaap	232	857	0	0		0	0	0	0	0
54	1	270	52	-1	431	219	7.6	26	MSpapaaaa	229	-115	0	0		0	0	0	0	0
55	1	377	223	-1	554	448	13.0	26	ABalpppaapv	220	1004	0	0		0	0	0	0	0
56	1	378	207	-1	233	115	9.8	25	ABprpppaapa	207	-231	0	0		0	0	0	0	0
57	1	267	144	-1	413	218	10.7	29	MSpapaapa	91	0	0	0		0	0	0	0	0
58	1	322	253	-1	470	235	4.4	27	ABarapapppa	91	0	0	0		0	0	0	0	0
59	1	340	444	-1	577	253	4.2	24	ABaraaapppp	204	515	0	0		0	0	0	0	0
60	1	49	222	-1	602	218	10.3	24	ABpraaaaaap	237	345	0	0		0	0	0	0	0
61	1	389	256	-1	354	263	6.7	25	MSaapapa	235	312	0	0		0	0	0	0	0
62	1	310	353	-1	381	207	12.2	28	MSpapaapp	-133	0	0	0		0	0	0	0	0
63	1	316	368	-1	543	427	10.4	23	ABalpppaaaa	234	190	0	0		0	0	0	0	0
64	1	66	242	-1	132	181	18.3	33	Cpapaa	337	49	0	0		0	0	0	0	0
65	1	69	277	-1	594	394	15.9	25	ABalapapppa	209	42	0	0		0	0	0	0	0
66	1	25	56	-1	434	390	16.5	24	ABalpppppap	199	131	0	0		0	0	0	0	0
67	1	427	198	-1	265	342	16.2	31	Capaaa	314	197	0	0		0	0	0	0	0
68	1	495	40	-1	163	316	4.5	27	ABplpppapap	239	152	0	0		0	0	0	0	0
69	1	28	299	-1	523	358	25.4	34	ABarpaaapaa	331	-19	0	0		0	0	0	0	0
70	1	259	391	-1	608	263	5.2	24	ABarapppaaa	197	1094	0	0		0	0	0	0	0
71	1	89	51	-1	417	174	7.2	28	ABprpapppap	226	604	0	0		0	0	0	0	0
72	1	314	398	-1	471	349	19.8	26	MSapappa	236	323	0	0		0	0	0	0	0
73	1	246	77	-1	521	180	19.6	29	ABpraaapppp	296	4	0	0		0	0	0	0	0
74	1	415	180	-1	351	323	12.9	26	MSappaaa	127	0	0	0		0	0	0	0	0
75	1	3	296	-1	401	333	3.8	27	ABalpapapap	274	248	0	0		0	0	0	0	0
76	1	160	279	-1	404	269	18.5	24	MSpaaapap	212	-35	0	0		0	0	0	0	0
77	1	361	393	-1	270	387	15.5	28	ABplappaaa	250	490	0	0		0	0	0	0	0
78	1	352	63	-1	626	289	7.4	25	ABalaaapprl	-323	0	0	0		0	0	0	0	0
79	1	64	37	-1	621	359	11.9	23	ABalaaaparl	203	0	0	0		0	0	0	0	0
80	1	11	13	-1	575	162	11.4	24	ABpraaaapad	222	135	0	0		0	0	0	0	0
81	1	453	131	-1	251	385	21.5	32	ABplapapaa	323	365	0	0		0	0	0	0	0
82	1	78	28	-1	317	176	6.3	31	MSpappppa	352	0	0	0		0	0	0	0	0
83	1	177	328	-1	527	267	12.2	28	ABaraaapapa	245	358	0	0		0	0	0	0	0
84	1	428	151	-1	237	250	9.4	31	Ealpp	319	-1287	0	0		0	0	0	0	0
85	1	197	159	-1	527	337	10.8	26	ABalpaapaap	154	0	0	0		0	0	0	0	0
86	1	412	388	-1	453	128	9.6	24	ABprpaaaapa	246	-355	0	0		0	0	0	0	0
87	1	199	218	-1	434	162	10.0	23	ABprpapapap	73	0	0	0		0	0	0	0	0
88	1	290	303	-1	631	294	20.6	27	ABpraapaaapa	236	-474	0	0		0	0	0	0	0
89	1	55	196	-1	600	352	8.4	24	ABalaaaarla	-134	0	0	0		0	0	0	0	0
90	1	388	57	-1	561	191	13.8	25	ABpraaapapaa	38	0	0	0		0	0	0	0	0
91	1	303	468	-1	601	315	21.7	22	ABalapppapp	222	-30	0	0		0	0	0	0	0
92	1	362	116	-1	579	373	8.4	30	ABalaaaala	-32	0	0	0		0	0	0	0	0
93	1	87	288	-1	510	127	17.2	29	ABpraappap	293	-839	0	0		0	0	0	0	0
94	1	56	313	-1	408	292	4.9	24	ABalpapppppp	201	627	0	0		0	0	0	0	0
95	1	276	32	-1	555	389	11.5	31	ABalaaapallp	137	0	0	0		0	0	0	0	0
96	1	179	385	-1	506	408	10.6	24	ABplpaaaaaa	244	152	0	0		0	0	0	0	0
97	1	465	413	-1	448	434	19.8	27	ABalpppppppa	251	173	0	0		0	0	0	0	0
98	1	41	419	-1	318	100	6.4	24	ABprppppaaa	206	-86	0	0		0	0	0	0	0
99	1	196	176	-1	484	274	19.9	25	MSpaaaaapp	299	0	0	0		0	0	0	0	0
100	1	474	283	-1	487	462	14.7	26	ABplpaapapp	55	0	0	0		0	0	0	0	0
101	1	409	403	-1	624	217	7.6	25	ABalaappapp	171	0	0	0		0	0	0	0	0
102	1	165	201	-1	515	284	19.8	27	MSpaaaaaa	243	846	0	0		0	0	0	0	0
103	1	274	445	-1	240	205	10.1	32	Earppp	326	264	0	0		0	0	0	0	0
104	1	266	333	-1	215	236	14.1	33	Eplaa	334	18	0	0		0	0	0	0	0
105	1	166	190	-1	279	112	11.6	31	ABprppppapp	291	621	0	0		0	0	0	0	0
106	1	396	440	-1	286	102	6.4	24	ABprppppaap	216	1305	0	0		0	0	0	0	0
107	1	193	36	-1	482	419	12.7	25	ABplpaaaaap	-36	0	0	0		0	0	0	0	0
108	1	204	11	-1	567	217	9.4	27	ABprpaaaaaaa	252	62	0	0		0	0	0	0	0
109	1	241	469	-1	115	325	9.4	27	ABplappppp	272	409	0	0		0	0	0	0	0
110	1	394	7	-1	208	318	16.1	31	Capapa	275	70	0	0		0	0	0	0	0
111	1	339	16	-1	449	288	9.2	23	ABalpaaappp	199	-87	0	0		0	0	0	0	0
112	1	158	58	-1	585	276	15.7	26	ABalappppaa	-107	0	0	0		0	0	0	0	0
113	1	511	-1	-1	586	370	24.0	22	ABplaaaaapap	157	448	0	0		0	0	0	0	0
114	1	248	428	-1	447	200	5.4	25	ABarapapapp	190	305	0	0		0	0	0	0	0
115	1	455	49	-1	288	410	17.4	28	ABplapaapp	1189	0	0	0		0	0	0	0	0
116	1	343	154	-1	575	353	5.7	25	ABalpaapppa	76	0	0	0		0	0	0	0	0
117	1	121	68	-1	575	430	15.4	29	ABalapaappp	54	0	0	0		0	0	0	0	0
118	1	162	50	-1	495	223	9.4	25	ABarapappaa	121	0	0	0		0	0	0	0	0
119	1	466	455	-1	125	244	13.6	30	Capppa	303	-354	0	0		0	0	0	0	0
120	1	92	490	-1	310	260	14.4	35	Ealaa	354	48	0	0		0	0	0	0	0
121	1	496	373	-1	446	398	5.2	26	ABalppapapa	215	82	0	0		0	0	0	0	0
122	1	470	311	-1	302	320	22.4	29	ABarppaapp	261	579	0	0		0	0	0	0	0
123	1	207	228	-1	417	230	13.4	30	ABaraapppap	277	153	0	0		0	0	0	0	0
124	1	98	220	-1	549	233	17.5	25	ABpraaappaa	202	84	0	0		0	0	0	0	0
125	1	307	117	-1	479	434	7.6	24	ABalppaappa	218	156	0	0		0	0	0	0	0
126	1	181	212	-1	355	201	6.8	25	MSpapappp	200	376	0	0		0	0	0	0	0
127	1	271	451	-1	650	277	7.0	25	ABalaapaapa	240	163	0	0		0	0	0	0	0
128	1	366	174	-1	616	345	22.4	29	ABarpaaaaara	175	0	0	0		0	0	0	0	0
129	1	281	132	-1	369	275	8.6	25	MSaapappa	249	989	0	0		0	0	0	0	0
130	1	486	273	-1	474	346	3.9	22	ABalpapaaap	220	-170	0	0		0	0	0	0	0
131	1	50	179	-1	546	200	7.3	25	ABarapppppp	248	-97	0	0		0	0	0	0	0
132	1	242	103	-1	559	190	20.2	36	ABpraaapppa	310	1673	0	0		0	0	0	0	0
133	1	431	173	-1	596	391	12.0	24	ABalapaaaap	231	1269	0	0		0	0	0	0	0
134	1	77	27	-1	447	150	4.7	27	ABprpappapa	255	130	0	0		0	0	0	0	0
135	1	505	463	-1	534	240	20.2	28	MSppappa	255	-729	0	0		0	0	0	0	0
136	1	348	347	-1	390	286	16.5	27	MSaaaappp	227	-530	0	0		0	0	0	0	0
137	1	275	318	-1	616	239	12.6	24	ABalaapppap	196	-302	0	0		0	0	0	0	0
138	1	194	142	-1	426	92	16.6	32	ABpraapppp	295	414	0	0		0	0	0	0	0
139	1	252	140	-1	175	197	7.7	32	Eplpa	327	-93	0	0		0	0	0	0	0
140	1	183	271	-1	179	363	15.9	24	ABplapapppa	228	547	0	0		0	0	0	0	0
141	1	481	310	-1	250	62	13.5	28	ABprapappa	266	1022	0	0		0	0	0	0	0
142	1	168	183	-1	525	426	13.9	24	ABalapaaapppp	237	77	0	0		0	0	0	0	0
143	1	147	278	-1	480	247	17.9	23	MSpaapaaa	236	610	0	0		0	0	0	0	0
144	1	227	297	-1	341	353	19.7	27	ABplapaaapp	234	-315	0	0		0	0	0	0	0
145	1	354	375	-1	339	221	16.9	25	Nuc152_16_399_208	213	-117	0	0		0	0	0	0	0
146	1	421	128	-1	497	352	9.0	22	ABalpaaapaa	225	-169	0	0		0	0	0	0	0
147	1	467	19	-1	642	232	11.3	28	ABalaapappa	283	304	0	0		0	0	0	0	0
148	1	515	397	-1	332	88	9.0	25	ABprpppaaaa	241	-59	0	0		0	0	0	0	0
149	1	96	87	-1	544	395	8.0	24	ABalppappaa	73	0	0	0		0	0	0	0	0
150	1	72	244	-1	227	112	17.5	25	ABprapapppa	242	-101	0	0		0	0	0	0	0
151	1	182	315	-1	532	237	5.3	24	ABarapaaaap	209	-855	0	0		0	0	0	0	0
152	1	437	194	-1	496	410	7.9	25	ABalppappap	-183	0	0	0		0	0	0	0	0
153	1	436	324	-1	473	158	16.9	24	ABprpaappap	198	272	0	0		0	0	0	0	0
154	1	478	8	-1	335	94	11.1	25	ABprppapppap	245	-179	0	0		0	0	0	0	0
155	1	397	168	-1	350	364	6.9	23	ABplpapapap	208	1110	0	0		0	0	0	0	0
156	1	65	92	-1	607	299	7.5	24	ABalaaaarra	-122	0	0	0		0	0	0	0	0
157	1	103	261	-1	265	390	9.2	25	ABplppapppa	127	0	0	0		0	0	0	0	0
158	1	500	337	-1	406	300	13.3	27	ABaraapapap	86	0	0	0		0	0	0	0	0
159	1	374	381	-1	543	356	4.6	24	ABalpaappap	224	359	0	0		0	0	0	0	0
160	1	459	507	-1	219	111	5.5	27	ABprpppapap	240	-86	0	0		0	0	0	0	0
161	1	198	518	-1	237	388	10.1	25	ABplppapppp	234	813	0	0		0	0	0	0	0
162	1	353	446	-1	202	288	19.8	34	Cappaa	342	885	0	0		0	0	0	0	0
163	1	128	418	-1	597	230	5.1	24	ABarapppaap	-11	0	0	0		0	0	0	0	0
164	1	31	332	-1	497	174	4.6	29	ABarappaappp	277	688	0	0		0	0	0	0	0
165	1	304	272	-1	427	130	11.6	25	ABarappappp	137	0	0	0		0	0	0	0	0
166	1	223	453	-1	614	190	17.5	27	ABpraaaaapd	251	0	0	0		0	0	0	0	0
167	1	110	215	-1	492	263	6.5	29	ABarapapaap	98	0	0	0		0	0	0	0	0
168	1	329	141	-1	563	228	5.4	24	ABarappaaaa	-3	0	0	0		0	0	0	0	0
169	1	473	225	-1	200	127	4.1	25	ABprppppppp	249	-1000	0	0		0	0	0	0	0
170	1	283	495	-1	582	413	8.3	25	ABalaaapalla	210	81	0	0		0	0	0	0	0
171	1	203	289	-1	570	373	15.4	31	ABalapaapap	276	710	0	0		0	0	0	0	0
172	1	138	361	-1	632	326	19.5	25	ABpraapaaaa	161	0	0	0		0	0	0	0	0
173	1	261	60	-1	435	302	7.4	24	ABalpapppap	361	0	0	0		0	0	0	0	0
174	1	493	48	-1	98	254	17.2	30	Caappd	300	470	0	0		0	0	0	0	0
175	1	212	70	-1	544	326	8.1	26	ABalpaapaaa	209	584	0	0		0	0	0	0	0
176	1	346	62	-1	382	413	14.7	26	ABplppaaaap	266	-954	0	0		0	0	0	0	0
177	1	288	123	-1	540	197	16.1	27	ABpraaapapap	266	49	0	0		0	0	0	0	0
178	1	124	99	-1	390	210	8.5	26	MSpapappa	258	260	0	0		0	0	0	0	0
179	1	178	382	-1	405	390	23.7	32	ABplapaaaap	316	610	0	0		0	0	0	0	0
180	1	216	343	-1	333	78	14.9	28	ABprappaap	113	0	0	0		0	0	0	0	0
181	1	52	426	-1	558	158	7.8	25	ABprpaaaaap	127	0	0	0		0	0	0	0	0
182	1	117	270	-1	385	377	5.9	32	Nuc148_5_371_357p	325	462	0	0		0	0	0	0	0
183	1	185	454	-1	171	162	11.3	34	Eprppa	348	443	0	0		0	0	0	0	0
184	1	413	76	-1	204	374	21.4	32	ABplapapapa	318	-870	0	0		0	0	0	0	0
185	1	151	374	-1	455	351	12.8	27	ABalpaapapp	276	-163	0	0		0	0	0	0	0
186	1	395	161	-1	394	237	15.4	29	MSpaapapp	279	757	0	0		0	0	0	0	0
187	1	118	251	-1	596	232	22.5	32	ABarpapaapp	265	94	0	0		0	0	0	0	0
188	1	442	71	-1	387	189	20.1	31	Dpap	273	-101	0	0		0	0	0	0	0
189	1	256	389	-1	296	357	4.9	27	ABplpapppaa	250	67	0	0		0	0	0	0	0
190	1	522	404	-1	553	161	21.4	23	ABarpappap	160	126	0	0		0	0	0	0	0
191	1	463	421	-1	326	154	12.4	29	MSpppaap	227	-293	0	0		0	0	0	0	0
192	1	286	200	-1	474	112	15.9	31	ABpraapppa	301	161	0	0		0	0	0	0	0
193	1	255	351	-1	598	333	6.8	23	ABalaaaarlp	207	759	0	0		0	0	0	0	0
194	1	313	406	-1	423	340	22.4	25	ABarppaaaa	232	185	0	0		0	0	0	0	0
195	1	40	503	-1	198	188	12.6	30	Eprap	299	-275	0	0		0	0	0	0	0
196	1	1	101	-1	323	313	19.3	31	Daap	316	460	0	0		0	0	0	0	0
197	1	144	9	-1	324	202	4.3	28	MSpappaa	53	0	0	0		0	0	0	0	0
198	1	392	217	-1	491	339	24.5	30	ABplaaaappa	290	146	0	0		0	0	0	0	0
199	1	221	234	-1	460	433	10.9	22	ABplpaaappa	200	181	0	0		0	0	0	0	0
200	1	323	430	-1	82	240	13.7	29	Caappv	282	-36	0	0		0	0	0	0	0
201	1	333	249	-1	406	376	15.4	29	MSapppaa	220	0	0	0		0	0	0	0	0
202	1	39	188	-1	324	367	9.3	24	ABplppappaa	91	0	0	0		0	0	0	0	0
203	1	53	281	-1	408	355	12.1	24	MSapapap	218	561	0	0		0	0	0	0	0
204	1	244	348	-1	342	286	5.5	24	MSaapappp	200	-659	0	0		0	0	0	0	0
205	1	336	319	530	473	407	19.0	27	ABplaapapa	266	263	0	0		0	0	0	0	0
206	1	345	43	-1	482	327	15.5	28	ABaraapaapp	226	0	0	0		0	0	0	0	0
207	1	208	104	-1	626	324	9.5	30	ABalaaappll	238	610	0	0		0	0	0	0	0
208	1	488	17	-1	451	273	17.1	26	MSpaaappa	254	166	0	0		0	0	0	0	0
209	1	325	126	-1	454	324	6.8	26	ABalpappaap	388	0	0	0		0	0	0	0	0
210	1	167	202	-1	323	158	19.4	29	Dppap	268	41	0	0		0	0	0	0	0
211	1	449	255	-1	459	193	13.4	26	MSpppappp	201	290	0	0		0	0	0	0	0
212	1	497	233	-1	361	277	17.5	27	Nuc181_17_365_295	262	-203	0	0		0	0	0	0	0
213	1	433	304	-1	530	180	9.4	24	ABprpapaapa	-205	0	0	0		0	0	0	0	0
214	1	279	349	-1	270	262	20.1	34	Dappa	342	344	0	0		0	0	0	0	0
215	1	280	414	-1	387	322	7.9	25	MSaapaaaa	266	0	0	0		0	0	0	0	0
216	1	143	84	-1	207	330	8.6	31	Capppp	168	0	0	0		0	0	0	0	0
217	1	347	268	-1	627	238	15.9	27	ABpraapaapa	-7	0	0	0		0	0	0	0	0
218	1	468	208	-1	376	343	16.9	29	Daaa	294	303	0	0		0	0	0	0	0
219	1	156	93	-1	321	422	18.0	29	ABplaapppp	55	0	0	0		0	0	0	0	0
220	1	480	345	-1	136	215	8.1	35	Eplpp	355	95	0	0		0	0	0	0	0
221	1	100	118	-1	160	338	20.0	31	ABarppappp	359	0	0	0		0	0	0	0	0
222	1	251	400	-1	422	138	7.4	24	ABprpapappa	199	-209	0	0		0	0	0	0	0
223	1	140	35	-1	495	336	12.0	30	ABalpaapapa	152	0	0	0		0	0	0	0	0
224	1	507	467	-1	441	241	20.5	26	MSpppppa	267	1869	0	0		0	0	0	0	0
225	1	441	252	-1	142	302	4.1	23	ABplppppppa	203	130	0	0		0	0	0	0	0
226	1	164	474	-1	598	312	24.3	29	ABarpaaaappaa	260	1671	0	0		0	0	0	0	0
227	1	48	312	-1	350	117	11.3	24	ABprppapapa	216	-606	0	0		0	0	0	0	0
228	1	419	145	-1	268	305	7.8	26	MSappaap	228	854	0	0		0	0	0	0	0
229	1	57	439	-1	514	299	10.5	25	ABaraapaapa	56	0	0	0		0	0	0	0	0
230	1	235	83	-1	362	92	15.1	27	ABprappaaa	106	0	0	0		0	0	0	0	0
231	1	319	429	-1	569	335	20.0	27	ABarpaaaappap	207	155	0	0		0	0	0	0	0
232	1	337	487	-1	515	162	11.9	25	ABprpaaappp	203	-463	0	0		0	0	0	0	0
233	1	24	108	-1	453	235	12.9	29	ABaraapppaa	166	0	0	0		0	0	0	0	0
234	1	295	501	-1	401	128	11.9	27	ABprppapaaa	236	-462	0	0		0	0	0	0	0
235	1	509	152	-1	516	264	8.6	25	ABarapaapaa	210	-216	0	0		0	0	0	0	0
236	1	404	314	-1	381	294	20.5	29	MSappppa	279	150	0	0		0	0	0	0	0
237	1	91	193	529	541	280	8.6	26	ABaraaapaap	58	0	0	0		0	0	0	0	0
238	1	152	211	-1	416	258	7.7	23	ABaraappppp	121	0	0	0		0	0	0	0	0
239	1	326	415	-1	367	317	4.8	27	ABalpappapp	110	0	0	0		0	0	0	0	0
240	1	18	320	-1	649	275	10.1	25	ABalaaapprr	218	0	0	0		0	0	0	0	0
241	1	239	54	-1	580	319	8.4	25	ABaraaaapap	105	0	0	0		0	0	0	0	0
242	1	230	401	-1	324	130	7.9	24	ABprpappppa	233	0	0	0		0	0	0	0	0
243	1	532	155	-1	410	353	23.6	24	ABplapaaaaa	156	-284	0	0		0	0	0	0	0
244	1	44	153	-1	553	389	5.0	23	ABalaaaalpp	271	0	0	0		0	0	0	0	0
245	1	399	396	-1	442	158	20.1	27	ABprapaaapa	277	-236	0	0		0	0	0	0	0
246	1	146	110	-1	429	438	9.8	30	ABalppapappa	-98	0	0	0		0	0	0	0	0
247	1	349	146	-1	503	391	18.7	25	ABplaapappa	251	-373	0	0		0	0	0	0	0
248	1	229	65	-1	463	227	9.7	25	ABarapappap	94	0	0	0		0	0	0	0	0
249	1	135	442	-1	483	156	13.1	27	ABprppaaaap	263	74	0	0		0	0	0	0	0
250	1	189	229	-1	269	132	15.5	31	Cppapa	311	462	0	0		0	0	0	0	0
251	1	22	107	-1	209	392	12.6	29	ABplappaap	298	340	0	0		0	0	0	0	0
252	1	411	410	-1	402	426	19.4	27	ABalpppppppp	263	776	0	0		0	0	0	0	0
253	1	408	489	-1	607	406	14.6	24	ABalapaaapa	68	0	0	0		0	0	0	0	0
254	1	417	241	-1	595	232	13.8	24	ABpraapapaa	219	146	0	0		0	0	0	0	0
255	1	247	236	-1	497	179	8.3	28	ABprpapaaaa	87	0	0	0		0	0	0	0	0
256	1	531	491	-1	608	320	9.0	25	ABalaaaarrp	191	803	0	0		0	0	0	0	0
257	1	456	493	-1	466	455	16.0	25	ABplpaapapa	353	0	0	0		0	0	0	0	0
258	1	358	182	-1	376	122	11.5	24	ABprppapaap	150	0	0	0		0	0	0	0	0
259	1	105	402	-1	269	169	20.9	33	Dpppp	331	-260	0	0		0	0	0	0	0
260	1	253	379	-1	593	225	7.3	25	ABarappppap	198	0	0	0		0	0	0	0	0
261	1	206	417	-1	309	65	18.4	30	ABprapapaa	297	365	0	0		0	0	0	0	0
262	1	14	210	-1	227	92	14.0	26	ABprapppaap	223	-772	0	0		0	0	0	0	0
263	1	384	267	-1	501	390	14.8	28	ABalppppaad	260	-1213	0	0		0	0	0	0	0
264	1	155	266	-1	333	401	11.8	27	ABplppapaaa	239	1076	0	0		0	0	0	0	0
265	1	438	265	-1	535	377	22.2	29	ABarpaaaaal	282	-735	0	0		0	0	0	0	0
266	1	383	230	-1	146	152	8.4	36	Eprppp	366	-257	0	0		0	0	0	0	0
267	1	132	390	-1	429	309	4.0	22	ABalpapppppa	225	-1042	0	0		0	0	0	0	0
268	1	163	149	-1	257	343	12.0	28	MSaapppp	269	613	0	0		0	0	0	0	0
269	1	476	97	-1	274	94	8.2	29	ABprppppapa	263	-223	0	0		0	0	0	0	0
270	1	364	165	-1	640	257	13.5	26	ABalaappppp	193	24	0	0		0	0	0	0	0
271	1	60	166	-1	529	450	17.5	26	ABplaapaapa	56	0	0	0		0	0	0	0	0
272	1	278	178	-1	442	213	11.2	22	ABaraappppa	299	0	0	0		0	0	0	0	0
273	1	175	475	-1	467	126	13.5	23	ABprppaapaa	280	0	0	0		0	0	0	0	0
274	1	74	295	-1	588	175	15.2	27	ABpraaaappp	-8	0	0	0		0	0	0	0	0
275	1	448	78	-1	586	422	13.0	25	ABalapaappa	225	15	0	0		0	0	0	0	0
276	1	464	4	-1	133	277	5.8	26	ABplppppppp	252	-142	0	0		0	0	0	0	0
277	1	217	450	-1	483	274	8.6	22	ABarapapaaa	207	100	0	0		0	0	0	0	0
278	1	36	24	-1	419	285	19.4	25	MSpaaapaa	287	0	0	0		0	0	0	0	0
279	1	70	163	-1	572	344	11.7	27	MSaaaaaar	102	0	0	0		0	0	0	0	0
280	1	73	197	-1	515	174	6.8	24	ABarappapaa	199	-160	0	0		0	0	0	0	0
281	1	107	405	-1	587	225	16.7	29	ABpraapappa	61	0	0	0		0	0	0	0	0
282	1	195	424	-1	396	89	14.6	27	ABprapaapp	276	1485	0	0		0	0	0	0	0
283	1	142	181	-1	221	301	6.4	24	ABplpppppap	213	999	0	0		0	0	0	0	0
284	1	429	119	-1	481	308	20.9	24	MSpaaaaapa	234	-628	0	0		0	0	0	0	0
285	1	7	177	-1	513	201	16.5	23	ABprpaapaaa	199	0	0	0		0	0	0	0	0
286	1	6	294	-1	549	156	12.4	23	ABprpaapapp	201	553	0	0		0	0	0	0	0
287	1	272	10	-1	511	328	7.5	27	ABaraaaaaap	219	809	0	0		0	0	0	0	0
288	1	80	109	-1	401	352	21.4	24	ABplapaaapa	203	577	0	0		0	0	0	0	0
289	1	306	449	-1	255	386	6.3	25	ABplpppaaaa	228	672	0	0		0	0	0	0	0
290	1	420	6	-1	524	373	16.2	26	MSapaaapa	245	2	0	0		0	0	0	0	0
291	1	297	441	-1	463	322	10.0	23	ABalpapapaa	27	0	0	0		0	0	0	0	0
292	1	122	485	-1	87	218	9.4	30	Cpppap	300	10	0	0		0	0	0	0	0
293	1	225	115	-1	448	262	9.5	23	ABarapaappp	222	-626	0	0		0	0	0	0	0
294	1	264	292	-1	507	237	4.3	23	ABarapaaapp	224	-167	0	0		0	0	0	0	0
295	1	215	25	-1	548	324	15.1	32	MSaaaaapa	165	0	0	0		0	0	0	0	0
296	1	250	372	-1	586	252	10.3	24	ABalaapppaa	205	1070	0	0		0	0	0	0	0
297	1	161	443	-1	240	313	9.0	24	ABplpppppaa	217	269	0	0		0	0	0	0	0
298	1	45	317	-1	353	319	8.6	26	MSaapaaap	365	0	0	0		0	0	0	0	0
299	1	214	309	-1	243	103	7.2	24	ABprpppapaa	208	1060	0	0		0	0	0	0	0
300	1	148	3	-1	436	262	14.1	26	MSpaapapa	263	-1206	0	0		0	0	0	0	0
301	1	422	409	-1	104	307	15.8	29	ABplappapp	285	795	0	0		0	0	0	0	0
302	1	12	335	-1	421	388	5.1	25	ABplpappaa	209	-215	0	0		0	0	0	0	0
303	1	150	376	-1	555	423	8.0	27	ABalppaaapa	247	-167	0	0		0	0	0	0	0
304	1	88	22	-1	463	233	6.8	28	ABarapapppp	333	0	0	0		0	0	0	0	0
305	1	76	15	-1	481	186	16.4	31	MSppppaa	276	997	0	0		0	0	0	0	0
306	1	17	127	-1	426	330	9.3	27	ABalpapppaa	96	0	0	0		0	0	0	0	0
307	1	350	2	-1	147	325	11.3	23	ABplapppapa	211	-196	0	0		0	0	0	0	0
308	1	127	340	-1	523	268	6.3	25	ABaraaaaapp	88	0	0	0		0	0	0	0	0
309	1	126	280	-1	313	391	6.9	23	ABplppaappa	226	107	0	0		0	0	0	0	0
310	1	285	226	-1	360	435	17.6	31	ABplaappapp	443	0	0	0		0	0	0	0	0
311	1	94	497	-1	447	403	7.2	27	ABalppapppp	278	-227	0	0		0	0	0	0	0
312	1	102	121	-1	323	193	21.0	35	Dpppa	355	298	0	0		0	0	0	0	0
313	1	263	367	-1	339	316	5.9	24	MSaappaa	178	0	0	0		0	0	0	0	0
314	1	8	195	-1	370	395	12.0	24	ABplppaapaa	198	41	0	0		0	0	0	0	0
315	1	187	479	-1	431	181	16.5	29	Dpaa	33	0	0	0		0	0	0	0	0
316	1	457	460	-1	557	271	4.0	24	ABaraaappap	350	0	0	0		0	0	0	0	0
317	1	469	346	-1	294	126	7.4	24	ABprpappppp	211	547	0	0		0	0	0	0	0
318	1	510	506	-1	507	191	4.1	22	ABprpappaaa	168	-764	0	0		0	0	0	0	0
319	1	37	59	-1	493	213	4.5	25	ABarapapapa	193	-34	0	0		0	0	0	0	0
320	1	287	33	-1	567	157	16.7	25	ABpraappaaa	57	0	0	0		0	0	0	0	0
321	1	416	366	-1	490	318	4.6	29	ABalpaaaaap	284	214	0	0		0	0	0	0	0
322	1	38	458	-1	308	406	9.2	26	ABplpaaaapp	341	0	0	0		0	0	0	0	0
323	1	265	130	-1	450	333	15.4	26	MSaaapaap	212	-196	0	0		0	0	0	0	0
324	1	139	420	-1	404	278	9.0	26	ABaraapappp	137	0	0	0		0	0	0	0	0
325	1	191	66	-1	466	438	22.5	32	ABplaaapap	317	87	0	0		0	0	0	0	0
326	1	342	341	-1	516	371	6.6	25	ABalpapaaaa	201	16	0	0		0	0	0	0	0
327	1	245	260	-1	486	279	17.4	24	MSpaaaapp	222	-33	0	0		0	0	0	0	0
328	1	439	284	-1	170	337	7.9	25	ABplpppaapp	209	747	0	0		0	0	0	0	0
329	1	43	519	-1	549	450	16.0	22	ABalpppaapd	188	0	0	0		0	0	0	0	0
330	1	293	216	-1	551	347	7.3	25	ABaraaaaaaa	-6	0	0	0		0	0	0	0	0
331	1	460	231	-1	644	243	8.3	27	ABalaappapa	-83	0	0	0		0	0	0	0	0
332	1	186	494	-1	246	110	20.5	29	ABprappapa	279	-320	0	0		0	0	0	0	0
333	1	475	88	-1	107	206	16.8	33	Cpappd	335	-413	0	0		0	0	0	0	0
334	1	35	482	-1	495	414	4.8	24	ABalppapaap	238	53	0	0		0	0	0	0	0
335	1	224	169	-1	445	238	16.9	26	MSpaapaap	227	0	0	0		0	0	0	0	0
336	1	136	209	-1	375	298	10.9	27	MSaapaapa	257	-286	0	0		0	0	0	0	0
337	1	58	167	-1	168	296	11.0	30	Capapp	299	0	0	0		0	0	0	0	0
338	1	232	214	-1	174	247	19.8	32	Dappp	321	-39	0	0		0	0	0	0	0
339	1	277	433	-1	105	293	7.2	27	Cppppp	-95	0	0	0		0	0	0	0	0
340	1	173	339	-1	229	148	5.4	28	ABprppppppa	283	208	0	0		0	0	0	0	0
341	1	93	262	-1	220	110	12.1	24	ABprapppapa	327	0	0	0		0	0	0	0	0
342	1	115	473	-1	136	358	15.8	30	ABplappapa	292	875	0	0		0	0	0	0	0
343	1	299	164	-1	274	151	9.6	30	Cppaap	-75	0	0	0		0	0	0	0	0
344	1	14	192	-1	253	88	16.1	25	ABprapppaaa	208	1165	0	0		0	0	0	0	0
345	1	67	114	-1	319	297	6.2	25	MSaappap	160	0	0	0		0	0	0	0	0
346	1	26	392	-1	483	142	8.2	26	ABarappapap	251	48	0	0		0	0	0	0	0
347	1	484	522	-1	458	424	8.0	22	ABalppapppa	139	-658	0	0		0	0	0	0	0
348	1	385	464	-1	184	329	10.0	25	ABplpppaapa	218	786	0	0		0	0	0	0	0
349	1	369	237	-1	216	394	17.8	31	ABplapappa	286	-863	0	0		0	0	0	0	0
350	1	508	425	-1	475	453	12.5	28	ABplpaaapap	231	873	0	0		0	0	0	0	0
351	1	106	514	-1	451	319	21.8	22	MSaaaappa	204	137	0	0		0	0	0	0	0
352	1	356	134	-1	143	316	7.5	25	ABplapppapp	237	185	0	0		0	0	0	0	0
353	1	109	74	-1	571	297	5.6	25	ABaraaappaa	-155	0	0	0		0	0	0	0	0
354	1	418	82	-1	577	352	22.5	26	ABalapapapp	241	177	0	0		0	0	0	0	0
355	1	324	436	-1	280	380	12.1	24	ABplppapapa	200	-487	0	0		0	0	0	0	0
356	1	371	384	-1	542	325	24.5	28	ABarpaaapap	263	303	0	0		0	0	0	0	0
357	1	268	113	-1	371	292	13.7	27	MSaaapapp	267	130	0	0		0	0	0	0	0
358	1	257	461	-1	167	109	16.4	33	ABprappapp	319	-244	0	0		0	0	0	0	0
359	1	119	387	-1	627	291	12.5	25	Nuc121_20_611_255aa	191	27	0	0		0	0	0	0	0
360	1	174	136	-1	471	175	5.5	25	ABprpappaap	217	0	0	0		0	0	0	0	0
361	1	243	408	-1	355	145	24.4	37	ABarpppapp	375	191	0	0		0	0	0	0	0
362	1	157	321	-1	267	189	4.4	30	MSpappppp	284	1159	0	0		0	0	0	0	0
363	1	54	342	-1	404	328	19.8	27	MSapppap	258	0	0	0		0	0	0	0	0
364	1	331	316	-1	249	362	6.2	24	ABplppppaaa	196	248	0	0		0	0	0	0	0
365	1	375	150	-1	448	205	20.4	29	MSppppap	278	252	0	0		0	0	0	0	0
366	1	430	470	-1	256	313	20.4	30	Dapap	300	743	0	0		0	0	0	0	0
367	1	34	452	-1	179	274	24.2	34	Caaap	345	1367	0	0		0	0	0	0	0
368	1	95	350	-1	364	338	24.4	30	ABarppaaap	301	181	0	0		0	0	0	0	0
369	1	291	448	-1	299	381	9.1	23	ABplppappap	86	0	0	0		0	0	0	0	0
370	1	81	111	-1	471	290	6.2	25	ABalpaaappa	-25	0	0	0		0	0	0	0	0
371	1	520	511	-1	550	411	16.6	22	ABalapaaapppa	229	-838	0	0		0	0	0	0	0
372	1	2	185	-1	219	336	13.5	31	Capaap	282	663	0	0		0	0	0	0	0
373	1	485	416	-1	221	328	4.8	23	ABplpappppp	206	1143	0	0		0	0	0	0	0
374	1	434	23	-1	225	88	9.0	23	ABprpppaapp	197	-91	0	0		0	0	0	0	0
375	1	130	205	-1	346	154	5.5	28	MSpappap	-596	0	0	0		0	0	0	0	0
376	1	499	293	-1	374	113	8.6	25	ABprppappap	252	118	0	0		0	0	0	0	0
377	1	382	336	-1	211	371	7.7	24	ABplppppapa	225	1417	0	0		0	0	0	0	0
378	1	482	125	-1	519	406	5.9	22	ABalppapaaa	218	-617	0	0		0	0	0	0	0
379	1	479	422	-1	409	246	17.5	27	MSpaaappp	222	718	0	0		0	0	0	0	0
380	1	380	276	-1	303	150	6.7	24	ABprpppppap	180	302	0	0		0	0	0	0	0
381	1	85	394	-1	449	156	12.5	24	ABprppaapap	215	159	0	0		0	0	0	0	0
382	1	451	287	-1	362	228	25.3	36	ABarppaapap	365	-114	0	0		0	0	0	0	0
383	1	424	481	-1	291	87	22.4	30	ABarpppppa	283	1134	0	0		0	0	0	0	0
384	1	23	365	-1	485	150	22.9	30	ABarpappppa	298	262	0	0		0	0	0	0	0
385	1	320	359	-1	445	357	5.3	26	ABalpappapa	218	103	0	0		0	0	0	0	0
386	1	393	67	-1	559	423	21.5	25	ABplaapaaap	258	277	0	0		0	0	0	0	0
387	1	426	364	-1	502	353	21.8	27	MSapappp	273	0	0	0		0	0	0	0	0
388	1	79	81	-1	423	387	8.7	27	ABplpapaaaa	204	0	0	0		0	0	0	0	0
389	1	4	147	-1	618	308	17.4	33	ABalapppaap	311	0	0	0		0	0	0	0	0
390	1	262	423	-1	235	346	7.3	25	ABplppppaap	442	0	0	0		0	0	0	0	0
391	1	387	498	-1	520	433	7.0	23	ABalppaaapp	235	-485	0	0		0	0	0	0	0
392	1	311	95	-1	538	170	5.5	27	ABarapppapp	528	0	0	0		0	0	0	0	0
393	1	228	160	-1	347	404	15.6	26	ABplapaapa	90	0	0	0		0	0	0	0	0
394	1	357	331	-1	391	452	14.5	30	ABplaappapa	287	650	0	0		0	0	0	0	0
395	1	335	235	-1	515	247	10.8	23	ABarapaapap	-368	0	0	0		0	0	0	0	0
396	1	30	79	-1	297	395	11.6	26	ABplppapaap	387	0	0	0		0	0	0	0	0
397	1	240	120	-1	566	187	8.8	24	ABarapppppa	225	769	0	0		0	0	0	0	0
398	1	491	447	-1	178	111	7.4	29	ABprappppp	287	588	0	0		0	0	0	0	0
399	1	381	407	-1	632	218	15.7	24	ABpraaaaapv	179	911	0	0		0	0	0	0	0
400	1	82	158	-1	520	201	5.9	23	ABarappaappa	211	354	0	0		0	0	0	0	0
401	1	236	513	-1	545	204	18.9	22	ABpraaappap	175	306	0	0		0	0	0	0	0
402	1	435	291	-1	153	334	14.4	28	ABplapapppp	114	0	0	0		0	0	0	0	0
403	1	308	502	-1	220	171	23.3	32	Cpaapa	325	-69	0	0		0	0	0	0	0
404	1	450	122	-1	96	263	8.4	29	Cppppa	432	0	0	0		0	0	0	0	0
405	1	406	472	-1	144	284	14.4	30	Cappap	293	-28	0	0		0	0	0	0	0
406	1	514	505	-1	509	353	5.0	24	ABalpaaaapa	103	0	0	0		0	0	0	0	0
407	1	372	98	-1	339	225	13.4	30	Earpaa	301	210	0	0		0	0	0	0	0
408	1	131	170	-1	405	320	10.6	25	ABaraapappa	219	-498	0	0		0	0	0	0	0
409	1	414	239	-1	186	225	10.6	33	Eplap	323	329	0	0		0	0	0	0	0
410	1	145	330	-1	442	169	21.9	23	ABarpppaaa	239	1004	0	0		0	0	0	0	0
411	1	202	435	-1	488	389	12.5	24	ABplpaapaaa	114	0	0	0		0	0	0	0	0
412	1	83	431	-1	199	101	9.4	26	ABprapppapp	193	0	0	0		0	0	0	0	0
413	1	23	521	-1	441	168	24.1	26	ABarpappppp	266	678	0	0		0	0	0	0	0
414	1	205	334	-1	179	349	5.6	25	ABplpppapaa	242	158	0	0		0	0	0	0	0
415	1	184	465	-1	536	397	18.0	22	ABalapappaa	163	-447	0	0		0	0	0	0	0
416	1	309	148	-1	596	368	10.7	25	ABalaaapalr	244	1178	0	0		0	0	0	0	0
417	1	200	357	-1	448	272	4.8	25	ABalpappppa	254	-20	0	0		0	0	0	0	0
418	1	367	112	-1	572	208	4.6	25	ABarapppapa	255	0	0	0		0	0	0	0	0
419	1	213	476	-1	306	330	8.2	26	MSapaapp	256	-309	0	0		0	0	0	0	0
420	1	440	358	-1	368	375	8.9	24	ABplpapapaa	149	0	0	0		0	0	0	0	0
421	1	9	325	-1	407	99	8.4	28	ABprpaaaapp	236	1234	0	0		0	0	0	0	0
422	1	401	85	-1	603	222	19.6	30	ABpraapaapp	258	491	0	0		0	0	0	0	0
423	1	494	434	-1	398	111	21.5	33	ABarpppaap	338	-37	0	0		0	0	0	0	0
424	1	222	20	-1	196	100	14.9	30	ABprapapppp	213	0	0	0		0	0	0	0	0
425	1	376	206	-1	600	329	15.3	27	ABarpaaaapa	-31	0	0	0		0	0	0	0	0
426	1	210	138	-1	492	218	16.2	23	MSppapap	129	37	0	0		0	0	0	0	0
427	1	15	30	-1	306	232	9.2	30	Earpap	297	232	0	0		0	0	0	0	0
428	1	471	386	-1	388	370	13.4	27	MSappapp	237	121	0	0		0	0	0	0	0
429	1	447	34	-1	439	410	24.5	30	Nuc147_26_416_371	295	-593	0	0		0	0	0	0	0
430	1	315	250	-1	463	164	8.7	23	ABprpapaaap	196	1071	0	0		0	0	0	0	0
431	1	524	269	-1	360	164	8.5	26	MSppaapp	212	-92	0	0		0	0	0	0	0
432	1	123	354	-1	515	386	4.5	27	ABalpaapppp	199	-288	0	0		0	0	0	0	0
433	1	368	308	-1	539	303	5.1	24	ABaraaapaaaa	209	-18	0	0		0	0	0	0	0
434	1	234	240	-1	375	129	5.7	24	ABprppaappp	204	1033	0	0		0	0	0	0	0
435	1	269	14	-1	390	394	9.7	24	ABplpapaaap	117	0	0	0		0	0	0	0	0
436	1	129	171	-1	537	262	21.2	27	MSppappp	270	343	0	0		0	0	0	0	0
437	1	209	477	-1	394	418	10.7	24	ABplpapaapp	206	-18	0	0		0	0	0	0	0
438	1	125	480	-1	485	373	5.7	24	ABalpapaapa	193	495	0	0		0	0	0	0	0
439	1	282	45	-1	201	343	4.7	25	ABplppppapp	231	503	0	0		0	0	0	0	0
440	1	134	46	-1	573	413	18.6	28	ABalapapppp	329	0	0	0		0	0	0	0	0
441	1	318	39	-1	570	311	26.5	26	ABarpaapaap	68	0	0	0		0	0	0	0	0
442	1	29	238	-1	332	109	13.5	24	ABprppapapp	210	116	0	0		0	0	0	0	0
443	1	483	438	-1	217	334	23.2	28	ABarppappaa	281	-389	0	0		0	0	0	0	0
444	1	355	512	-1	479	310	19.1	22	MSaaaapaa	202	-243	0	0		0	0	0	0	0
445	1	373	274	-1	265	338	24.7	35	ABarppapap	326	-191	0	0		0	0	0	0	0
446	1	114	227	-1	286	332	4.9	27	ABplpapppap	-228	0	0	0		0	0	0	0	0
447	1	502	496	-1	322	348	24.1	36	ABarppapaaa	364	122	0	0		0	0	0	0	0
448	1	317	466	-1	633	270	16.6	24	Nuc121_20_611_255p	250	616	0	0		0	0	0	0	0
449	1	446	172	-1	352	114	8.0	23	ABprppapppaa	-172	0	0	0		0	0	0	0	0
450	1	46	247	-1	106	287	12.3	28	Cpappv	285	256	0	0		0	0	0	0	0
451	1	190	102	-1	404	237	5.8	26	MSpapaaap	111	0	0	0		0	0	0	0	0
452	1	400	94	-1	408	123	9.0	24	ABarappappa	207	1688	0	0		0	0	0	0	0
453	1	112	61	-1	519	427	20.2	29	ABplaapaapp	280	991	0	0		0	0	0	0	0
454	1	192	488	-1	90	189	11.5	33	Cpppaa	301	-63	0	0		0	0	0	0	0
455	1	289	203	-1	441	124	14.7	24	ABprapaapa	-377	0	0	0		0	0	0	0	0
456	1	153	105	-1	403	147	19.4	26	ABprapaaapp	265	1337	0	0		0	0	0	0	0
457	1	423	90	-1	514	316	19.2	28	MSaaaaapp	223	939	0	0		0	0	0	0	0
458	1	332	504	-1	275	62	16.9	28	ABprapapap	282	682	0	0		0	0	0	0	0
459	1	169	254	-1	378	229	21.4	33	MSpppppp	54	0	0	0		0	0	0	0	0
460	1	525	516	-1	620	306	15.2	25	Nuc121_20_611_255ap	241	281	0	0		0	0	0	0	0
461	1	16	199	-1	610	198	12.8	25	ABpraaaaaaa	309	0	0	0		0	0	0	0	0
462	1	443	80	-1	297	280	10.4	30	Ealpa	301	878	0	0		0	0	0	0	0
463	1	184	484	-1	540	390	20.2	27	ABalapappap	-266	0	0	0		0	0	0	0	0
464	1	386	243	-1	379	169	5.1	24	ABprpapappp	64	0	0	0		0	0	0	0	0
465	1	180	329	-1	282	380	7.1	24	ABplppaappp	221	840	0	0		0	0	0	0	0
466	1	490	531	-1	464	398	21.5	32	ABplaapappp	322	341	0	0		0	0	0	0	0
467	1	133	257	-1	348	408	7.9	24	ABplpaaaapa	191	590	0	0		0	0	0	0	0
468	1	68	456	-1	265	262	13.2	33	Ealap	331	151	0	0		0	0	0	0	0
469	1	13	139	-1	382	391	19.7	26	ABplpaappap	227	730	0	0		0	0	0	0	0
470	1	61	224	-1	555	325	4.1	23	ABalpaappaa	211	-575	0	0		0	0	0	0	0
471	1	159	356	-1	642	339	12.5	24	ABalaaaparr	202	-281	0	0		0	0	0	0	0
472	1	120	221	-1	294	82	9.5	30	ABprpppaaap	219	-352	0	0		0	0	0	0	0
473	1	20	86	-1	590	190	6.5	26	ABalaapappp	-40	0	0	0		0	0	0	0	0
474	1	405	106	-1	226	77	11.4	32	ABprappppa	282	0	0	0		0	0	0	0	0
475	1	19	264	-1	325	141	15.4	33	Cppaaa	329	-762	0	0		0	0	0	0	0
476	1	391	437	-1	620	353	19.0	22	ABarpaaaaarp	220	-491	0	0		0	0	0	0	0
477	1	33	301	-1	257	210	14.9	28	Earppa	199	510	0	0		0	0	0	0	0
478	1	233	29	-1	153	352	10.9	27	ABplapppaa	251	-927	0	0		0	0	0	0	0
479	1	188	143	-1	480	187	20.4	24	ABprpaapaap	242	767	0	0		0	0	0	0	0
480	1	517	327	-1	544	256	5.9	23	ABarapaaaaa	174	945	0	0		0	0	0	0	0
481	1	99	478	-1	261	332	4.7	27	ABplpappppa	214	108	0	0		0	0	0	0	0
482	1	5	499	-1	586	383	6.1	24	ABalaaaalpa	240	1214	0	0		0	0	0	0	0
483	1	284	-1	-1	543	238	8.9	22	MSppaaaa	254	0	0	0		0	0	0	0	0
484	1	506	459	-1	547	289	12.7	28	ABaraappaaa	94	0	0	0		0	0	0	0	0
485	1	154	219	-1	574	212	19.4	22	ABpraapappp	294	0	0	0		0	0	0	0	0
486	1	526	395	-1	470	187	23.0	22	ABprapaaaaa	213	-156	0	0		0	0	0	0	0
487	1	219	526	-1	493	326	9.8	22	ABalpaaapap	210	0	0	0		0	0	0	0	0
488	1	171	486	-1	142	292	19.4	32	Caapa	316	457	0	0		0	0	0	0	0
489	1	10	213	-1	179	376	9.2	26	ABplappppa	266	-304	0	0		0	0	0	0	0
490	1	218	157	-1	399	138	6.7	23	ABprppaappa	171	-516	0	0		0	0	0	0	0
491	1	341	377	-1	535	218	4.4	24	ABarappaapa	242	1360	0	0		0	0	0	0	0
492	1	527	189	-1	527	331	5.0	21	ABaraaapaaap	126	220	0	0		0	0	0	0	0
493	1	300	352	-1	335	99	21.8	37	ABarppppa	373	-662	0	0		0	0	0	0	0
494	1	104	259	-1	291	362	6.8	23	ABplpapappp	221	-40	0	0		0	0	0	0	0
495	1	302	515	-1	520	142	13.4	25	ABprpaapppp	181	0	0	0		0	0	0	0	0
496	1	141	137	-1	161	187	21.0	35	Cpapap	315	147	0	0		0	0	0	0	0
497	1	492	100	-1	475	378	9.4	25	MSapaaaavp	192	-644	0	0		0	0	0	0	0
498	1	113	412	-1	417	421	6.6	24	ABalppapappp	208	1086	0	0		0	0	0	0	0
499	1	321	204	-1	405	402	12.9	23	ABplppaaaaa	195	-557	0	0		0	0	0	0	0
500	1	498	305	-1	571	218	14.8	28	ABpraapapap	67	0	0	0		0	0	0	0	0
501	1	403	432	-1	544	158	10.0	24	ABprpaaappa	48	0	0	0		0	0	0	0	0
502	1	512	380	-1	357	269	14.8	22	MSaaappp	154	0	0	0		0	0	0	0	0
503	1	101	175	-1	618	324	12.3	27	ABalapppaaa	424	0	0	0		0	0	0	0	0
504	1	516	500	-1	429	352	17.4	26	MSapapaa	93	0	0	0		0	0	0	0	0
505	1	292	75	-1	504	175	11.5	28	ABprppaaaaa	223	0	0	0		0	0	0	0	0
506	1	529	383	-1	608	289	22.5	25	ABpraapaaapp	49	0	0	0		0	0	0	0	0
507	1	111	275	-1	613	267	15.1	22	ABalappapp	109	0	0	0		0	0	0	0	0
508	1	137	338	-1	526	334	16.8	29	MSapaaapp	168	0	0	0		0	0	0	0	0
509	1	410	258	-1	506	414	14.1	23	ABalppppaav	309	0	0	0		0	0	0	0	0
510	1	344	520	-1	446	148	6.9	23	ABprpapapaa	336	0	0	0		0	0	0	0	0
511	1	452	399	-1	526	135	11.9	21	ABpraaapapp	18	0	0	0		0	0	0	0	0
512	1	249	44	-1	453	309	23.8	33	ABarpaapppa	-17	0	0	0		0	0	0	0	0
513	1	370	285	-1	466	414	15.5	28	ABplpaapaap	267	0	0	0		0	0	0	0	0
514	1	472	245	286	409	389	20.9	23	ABalppppppa	99	0	0	0		0	0	0	0	0
515	1	294	528	-1	333	372	6.4	25	ABplpapappa	453	0	0	0		0	0	0	0	0
516	1	238	322	-1	496	334	5.0	23	ABalpaaaapp	343	0	0	0		0	0	0	0	0
517	1	462	457	-1	426	407	17.4	27	ABplpaappaa	333	0	0	0		0	0	0	0	0
518	1	458	525	-1	495	377	9.1	21	MSapaaaava	-70	0	0	0		0	0	0	0	0
519	1	327	508	-1	515	246	6.7	22	ABarapaaapa	-215	0	0	0		0	0	0	0	0
520	1	363	462	-1	445	327	4.4	24	ABalpapappa	-136	0	0	0		0	0	0	0	0
521	1	116	26	-1	409	163	4.4	26	ABprpappapp	238	0	0	0		0	0	0	0	0
522	1	513	523	-1	258	270	6.8	30	Z3	4	0	0	0		0	0	0	0	0
523	1	84	371	-1	284	218	12.1	33	Earap	-130	0	0	0		0	0	0	0	0
524	1	528	427	-1	585	364	17.9	26	ABalapaapaa	311	0	0	0		0	0	0	0	0
525	1	521	492	-1	449	289	19.0	27	MSaaaapap	349	0	0	0		0	0	0	0	0
526	1	501	517	-1	543	391	13.2	27	ABalapaaappa	245	485	0	0		0	0	0	0	0
527	1	6	524	-1	572	147	12.9	21	ABprpaapapa	276	0	0	0		0	0	0	0	0
528	1	523	527	-1	556	264	15.4	23	ABalappppap	209	-578	0	0		0	0	0	0	0
529	1	518	184	-1	456	214	18.2	23	MSpppaaa	230	-766	0	0		0	0	0	0	0
530	1	530	369	-1	519	439	11.6	24	ABalpppapav	221	-315	0	0		0	0	0	0	0
531	1	239	532	-1	565	316	7.0	20	ABaraaaapaa	144	485	0	0		0	0	0	0	0
532	1	503	533	-1	425	400	9.9	20	ABplpapaapa	17	0	0	0		0	0	0	0	0
533	1	63	534	-1	245	213	22.0	33	Caaaa	327	637	0	0		0	0	0	0	0
534	1	534	535	-1	329	225	23.0	32	Cpaaaa	119	0	0	0		0	0	0	0	0
