# Supplementary material for: The AP-2 Transcription Factor APTF-2 Is Required for Neuroblast and Epidermal Morphogenesis in Caenorhabditis elegans Embryogenesis
Source: PLoS Genet. 2016 May 13;12(5):e1006048. doi: 10.1371/journal.pgen.1006048 (PMC4866721; doi:10.1371/journal.pgen.1006048)
Supplement: S6 Text — (ZIP) [file pgen.1006048.s034.zip › nuclei/t194-nuclei]

1	1	40	110	-1	529	165	22.8	31	ABarpapppap	286	-84	0	0		0	0	0	0	0
2	1	307	425	-1	147	333	11.0	23	ABplapppapa	223	791	0	0		0	0	0	0	0
3	1	300	326	-1	436	263	14.0	27	MSpaapapa	526	0	0	0		0	0	0	0	0
4	1	276	497	-1	137	284	5.7	26	ABplppppppp	251	-921	0	0		0	0	0	0	0
5	1	3	78	-1	477	157	10.5	28	ABprpapaapp	252	103	0	0		0	0	0	0	0
6	1	290	356	-1	526	375	16.5	27	MSapaaapa	276	-820	0	0		0	0	0	0	0
7	1	110	486	-1	209	323	16.5	31	Capapa	309	0	0	0		0	0	0	0	0
8	1	154	221	-1	332	99	10.7	26	ABprppapppap	222	175	0	0		0	0	0	0	0
9	1	197	418	-1	322	208	4.3	27	MSpappaa	262	933	0	0		0	0	0	0	0
10	1	287	407	-1	513	338	8.0	26	ABaraaaaaap	243	217	0	0		0	0	0	0	0
11	1	108	367	-1	566	222	9.6	27	ABprpaaaaaaa	254	59	0	0		0	0	0	0	0
12	1	23	83	-1	390	157	8.7	24	ABprppappaa	235	162	0	0		0	0	0	0	0
13	1	80	104	-1	573	167	10.9	24	ABpraaaapad	213	-170	0	0		0	0	0	0	0
14	1	435	212	-1	391	404	10.1	25	ABplpapaaap	205	364	0	0		0	0	0	0	0
15	1	305	2	-1	485	187	16.4	30	MSppppaa	-78	0	0	0		0	0	0	0	0
16	1	111	436	-1	449	293	9.5	24	ABalpaaappp	118	0	0	0		0	0	0	0	0
17	1	208	32	-1	450	277	17.0	25	MSpaaappa	254	184	0	0		0	0	0	0	0
18	1	36	18	-1	313	139	10.3	27	ABprpppppaa	265	-218	0	0		0	0	0	0	0
19	1	147	305	-1	643	235	11.2	26	ABalaapappa	168	0	0	0		0	0	0	0	0
20	1	424	478	-1	198	104	14.8	30	ABprapapppp	284	-1099	0	0		0	0	0	0	0
21	1	42	210	-1	311	355	17.4	27	Dapaa	129	0	0	0		0	0	0	0	0
22	1	304	108	-1	463	236	7.3	27	ABarapapppp	342	0	0	0		0	0	0	0	0
23	1	374	445	-1	226	93	9.0	23	ABprpppaapp	189	-1063	0	0		0	0	0	0	0
24	1	278	46	-1	419	284	19.4	25	MSpaaapaa	287	0	0	0		0	0	0	0	0
25	1	295	175	-1	550	327	15.1	32	MSaaaaapa	122	0	0	0		0	0	0	0	0
26	1	521	468	-1	404	172	4.6	28	ABprpappapp	229	403	0	0		0	0	0	0	0
27	1	134	48	-1	446	158	5.1	27	ABprpappapa	277	676	0	0		0	0	0	0	0
28	1	82	58	-1	317	181	6.3	32	MSpappppa	321	0	0	0		0	0	0	0	0
29	1	478	153	-1	160	359	11.2	27	ABplapppaa	262	397	0	0		0	0	0	0	0
30	1	427	304	-1	306	232	9.4	30	Earpap	301	431	0	0		0	0	0	0	0
31	1	29	289	-1	464	384	15.5	25	ABalpppppaa	151	0	0	0		0	0	0	0	0
32	1	95	426	-1	556	391	11.6	30	ABalaaapallp	438	0	0	0		0	0	0	0	0
33	1	320	240	-1	572	161	16.4	24	ABpraappaaa	242	1528	0	0		0	0	0	0	0
34	1	429	271	-1	444	412	24.3	30	Nuc147_26_416_371	64	0	0	0		0	0	0	0	0
35	1	223	129	-1	494	339	12.1	29	ABalpaapapa	267	0	0	0		0	0	0	0	0
36	1	107	45	-1	485	423	13.3	25	ABplpaaaaap	209	316	0	0		0	0	0	0	0
37	1	79	225	-1	621	363	11.7	24	ABalaaaparl	190	-112	0	0		0	0	0	0	0
38	1	53	166	-1	547	140	14.5	26	ABpraappaap	204	0	0	0		0	0	0	0	0
39	1	441	63	-1	581	313	25.9	33	ABarpaapaap	327	224	0	0		0	0	0	0	0
40	1	68	375	-1	170	320	4.4	27	ABplpppapap	265	74	0	0		0	0	0	0	0
41	1	37	50	-1	534	206	12.3	25	ABprpaaaaaap	580	0	0	0		0	0	0	0	0
42	1	28	188	-1	455	190	7.8	26	ABprpapppaa	2	0	0	0		0	0	0	0	0
43	1	206	168	-1	483	330	15.7	29	ABaraapaapp	268	0	0	0		0	0	0	0	0
44	1	512	386	-1	456	308	23.5	31	ABarpaapppa	282	1425	0	0		0	0	0	0	0
45	1	439	236	-1	209	348	4.8	25	ABplppppapp	190	480	0	0		0	0	0	0	0
46	1	440	291	-1	581	409	18.5	30	ABalapapppp	243	968	0	0		0	0	0	0	0
47	1	30	214	-1	525	210	23.6	29	ABarpapapp	286	236	0	0		0	0	0	0	0
48	1	174	444	-1	97	260	16.9	31	Caappd	-258	0	0	0		0	0	0	0	0
49	1	115	15	-1	290	412	17.3	28	ABplapaapp	264	-492	0	0		0	0	0	0	0
50	1	118	12	-1	493	222	9.7	25	ABarapappaa	140	0	0	0		0	0	0	0	0
51	1	71	232	-1	417	179	7.2	26	ABprpapppap	-23	0	0	0		0	0	0	0	0
52	1	54	151	-1	430	221	7.8	25	MSpapaaaa	251	159	0	0		0	0	0	0	0
53	1	52	293	-1	516	465	12.6	25	ABalpppapad	321	0	0	0		0	0	0	0	0
54	1	241	351	-1	565	320	8.4	25	ABaraaaapap	201	761	0	0		0	0	0	0	0
55	1	32	247	-1	354	386	11.5	26	ABplppaapap	209	1043	0	0		0	0	0	0	0
56	1	66	480	-1	436	395	17.1	24	ABalpppppap	228	53	0	0		0	0	0	0	0
57	1	90	91	-1	563	192	13.7	23	ABpraaapapaa	191	666	0	0		0	0	0	0	0
58	1	112	87	-1	584	271	16.0	26	ABalappppaa	-126	0	0	0		0	0	0	0	0
59	1	319	169	-1	492	221	4.6	25	ABarapapapa	186	-36	0	0		0	0	0	0	0
60	1	173	36	-1	435	307	7.5	23	ABalpapppap	83	0	0	0		0	0	0	0	0
61	1	453	482	-1	522	434	20.3	29	ABplaapaapp	283	-497	0	0		0	0	0	0	0
62	1	176	413	-1	386	417	15.0	26	ABplppaaaap	266	148	0	0		0	0	0	0	0
63	1	78	182	-1	624	294	7.4	24	ABalaaapprl	206	-322	0	0		0	0	0	0	0
64	1	9	42	-1	616	190	14.7	28	ABpraaaappa	232	0	0	0		0	0	0	0	0
65	1	248	35	-1	464	226	10.3	24	ABarapappap	246	130	0	0		0	0	0	0	0
66	1	325	277	-1	466	439	22.6	34	ABplaaapap	335	602	0	0		0	0	0	0	0
67	1	386	180	-1	563	420	21.6	25	ABplaapaaap	240	343	0	0		0	0	0	0	0
68	1	117	446	-1	574	434	15.5	30	ABalapaappp	275	11	0	0		0	0	0	0	0
69	1	22	185	-1	532	422	22.8	27	ABplaaaaapp	-116	0	0	0		0	0	0	0	0
70	1	175	511	-1	544	333	7.9	26	ABalpaapaaa	206	-49	0	0		0	0	0	0	0
71	1	188	397	-1	389	190	20.0	30	Dpap	305	-247	0	0		0	0	0	0	0
72	1	49	11	-1	328	280	21.5	33	MSappppp	332	203	0	0		0	0	0	0	0
73	1	44	65	-1	369	153	16.5	29	Dppaa	272	244	0	0		0	0	0	0	0
74	1	353	202	-1	569	302	5.3	24	ABaraaappaa	226	-1297	0	0		0	0	0	0	0
75	1	505	489	-1	504	183	11.2	26	ABprppaaaaa	-92	0	0	0		0	0	0	0	0
76	1	184	164	-1	207	377	21.4	30	ABplapapapa	56	0	0	0		0	0	0	0	0
77	1	73	255	-1	522	180	19.6	30	ABpraaapppp	131	0	0	0		0	0	0	0	0
78	1	275	67	-1	591	427	13.3	26	ABalapaappa	221	349	0	0		0	0	0	0	0
79	1	396	105	-1	301	395	12.1	26	ABplppapaap	220	703	0	0		0	0	0	0	0
80	1	462	1	-1	300	284	10.3	30	Ealpa	306	-455	0	0		0	0	0	0	0
81	1	388	192	-1	426	393	8.7	28	ABplpapaaaa	57	0	0	0		0	0	0	0	0
82	1	354	379	-1	573	347	22.1	24	ABalapapapp	248	-532	0	0		0	0	0	0	0
83	1	230	334	-1	361	94	15.1	27	ABprappaaa	252	709	0	0		0	0	0	0	0
84	1	216	461	-1	210	332	8.7	28	Capppp	229	174	0	0		0	0	0	0	0
85	1	422	208	-1	607	220	19.5	29	ABpraapaapp	119	0	0	0		0	0	0	0	0
86	1	473	49	-1	588	198	6.0	25	ABalaapappp	253	590	0	0		0	0	0	0	0
87	1	149	412	-1	545	398	8.1	25	ABalppappaa	299	0	0	0		0	0	0	0	0
88	1	333	435	-1	107	215	16.4	31	Cpappd	213	0	0	0		0	0	0	0	0
89	1	16	76	-1	360	238	8.3	28	MSpapapa	238	275	0	0		0	0	0	0	0
90	1	457	259	-1	515	318	19.5	28	MSaaaaapp	316	0	0	0		0	0	0	0	0
91	1	5	198	-1	218	83	19.1	32	ABarpppppp	261	0	0	0		0	0	0	0	0
92	1	156	280	-1	605	304	7.4	24	ABalaaaarra	190	-1393	0	0		0	0	0	0	0
93	1	219	126	-1	323	425	17.8	29	ABplaapppp	290	-220	0	0		0	0	0	0	0
94	1	452	134	-1	408	128	9.2	24	ABarappappa	121	0	0	0		0	0	0	0	0
95	1	392	424	-1	534	180	5.3	27	ABarapppapp	239	-710	0	0		0	0	0	0	0
96	1	41	270	-1	606	359	15.5	27	ABalapapapa	288	0	0	0		0	0	0	0	0
97	1	269	495	-1	274	99	8.0	25	ABprppppapa	248	744	0	0		0	0	0	0	0
98	1	407	136	-1	337	226	13.4	31	Earpaa	225	0	0	0		0	0	0	0	0
99	1	178	60	-1	386	214	8.6	26	MSpapappa	22	0	0	0		0	0	0	0	0
100	1	497	324	-1	480	384	9.8	27	MSapaaaavp	174	318	0	0		0	0	0	0	0
101	1	196	391	-1	323	314	19.5	31	Daap	305	458	0	0		0	0	0	0	0
102	1	451	17	-1	405	236	5.7	28	MSpapaaap	118	0	0	0		0	0	0	0	0
103	1	132	194	-1	557	195	20.0	34	ABpraaapppa	284	92	0	0		0	0	0	0	0
104	1	207	298	-1	624	327	9.4	28	ABalaaappll	226	-37	0	0		0	0	0	0	0
105	1	456	253	-1	403	147	19.4	26	ABprapaaapp	265	-582	0	0		0	0	0	0	0
106	1	474	404	-1	240	81	10.7	30	ABprappppa	252	-39	0	0		0	0	0	0	0
107	1	251	160	-1	212	396	12.7	29	ABplappaap	290	-1070	0	0		0	0	0	0	0
108	1	233	266	-1	452	234	13.2	27	ABaraapppaa	90	0	0	0		0	0	0	0	0
109	1	288	184	-1	399	358	22.0	24	ABplapaaapa	245	873	0	0		0	0	0	0	0
110	1	246	335	-1	436	442	9.8	29	ABalppapappa	262	-729	0	0		0	0	0	0	0
111	1	370	85	-1	467	298	6.4	24	ABalpaaappa	202	605	0	0		0	0	0	0	0
112	1	418	144	-1	563	217	4.6	24	ABarapppapa	192	1826	0	0		0	0	0	0	0
113	1	357	384	-1	372	289	13.8	27	MSaaapapp	233	-1390	0	0		0	0	0	0	0
114	1	345	286	-1	322	306	6.3	24	MSaappap	175	0	0	0		0	0	0	0	0
115	1	293	320	-1	450	265	9.7	23	ABarapaappp	206	1449	0	0		0	0	0	0	0
116	1	92	493	-1	577	379	8.4	29	ABalaaaala	231	270	0	0		0	0	0	0	0
117	1	125	26	-1	487	438	7.4	25	ABalppaappa	208	1099	0	0		0	0	0	0	0
118	1	221	474	-1	162	343	20.2	32	ABarppappp	-199	0	0	0		0	0	0	0	0
119	1	284	157	-1	482	307	20.5	24	MSpaaaaapa	219	-466	0	0		0	0	0	0	0
120	1	397	453	-1	570	195	8.2	24	ABarapppppa	204	-110	0	0		0	0	0	0	0
121	1	312	226	-1	323	198	20.8	38	Dpppa	-101	0	0	0		0	0	0	0	0
122	1	404	88	-1	100	267	8.3	30	Cppppa	444	0	0	0		0	0	0	0	0
123	1	177	113	-1	539	198	15.7	27	ABpraaapapap	229	354	0	0		0	0	0	0	0
124	1	46	148	-1	484	245	14.3	32	ABaraappapp	5	0	0	0		0	0	0	0	0
125	1	378	252	-1	524	416	6.0	22	ABalppapaaa	181	97	0	0		0	0	0	0	0
126	1	209	322	-1	453	328	7.1	25	ABalpappaap	222	94	0	0		0	0	0	0	0
127	1	306	92	-1	428	336	9.4	26	ABalpapppaa	216	0	0	0		0	0	0	0	0
128	1	146	456	-1	494	354	8.8	23	ABalpaaapaa	206	-122	0	0		0	0	0	0	0
129	1	20	41	-1	591	256	20.3	30	ABarpapaaap	267	16	0	0		0	0	0	0	0
130	1	323	319	-1	449	334	15.9	27	MSaaapaap	131	0	0	0		0	0	0	0	0
131	1	81	40	-1	252	386	21.4	32	ABplapapaa	-43	0	0	0		0	0	0	0	0
132	1	129	43	-1	371	275	9.1	25	MSaapappa	20	0	0	0		0	0	0	0	0
133	1	11	406	-1	495	446	10.3	24	ABplpaaapaa	128	0	0	0		0	0	0	0	0
134	1	352	275	-1	149	324	7.6	25	ABplapppapp	247	-472	0	0		0	0	0	0	0
135	1	1	97	-1	544	326	11.4	25	ABaraapaaap	259	0	0	0		0	0	0	0	0
136	1	360	329	-1	467	186	5.3	26	ABprpappaap	234	-575	0	0		0	0	0	0	0
137	1	496	408	-1	156	196	21.9	33	Cpapap	1	0	0	0		0	0	0	0	0
138	1	426	510	-1	505	220	16.8	23	MSppapap	224	711	0	0		0	0	0	0	0
139	1	469	311	-1	385	400	19.9	26	ABplpaappap	251	-251	0	0		0	0	0	0	0
140	1	139	381	-1	174	197	7.9	33	Eplpa	326	-970	0	0		0	0	0	0	0
141	1	168	462	-1	563	236	5.4	24	ABarappaaaa	209	937	0	0		0	0	0	0	0
142	1	138	44	-1	426	93	16.4	30	ABpraapppp	122	0	0	0		0	0	0	0	0
143	1	479	343	-1	479	187	20.4	24	ABprpaapaap	23	0	0	0		0	0	0	0	0
144	1	57	249	-1	413	218	10.7	28	MSpapaapa	105	0	0	0		0	0	0	0	0
145	1	228	231	-1	271	309	7.8	26	MSappaap	213	-1003	0	0		0	0	0	0	0
146	1	247	393	-1	506	391	19.4	27	ABplaapappa	272	-919	0	0		0	0	0	0	0
147	1	389	470	-1	618	307	17.0	33	ABalapppaap	-8	0	0	0		0	0	0	0	0
148	1	416	115	-1	593	368	10.5	26	ABalaaapalr	204	910	0	0		0	0	0	0	0
149	1	268	103	-1	261	347	12.1	29	MSaapppp	238	0	0	0		0	0	0	0	0
150	1	365	163	-1	452	210	21.4	27	MSppppap	269	194	0	0		0	0	0	0	0
151	1	84	218	-1	237	251	9.5	32	Ealpp	-106	0	0	0		0	0	0	0	0
152	1	235	464	-1	510	272	8.6	23	ABarapaapaa	186	-241	0	0		0	0	0	0	0
153	1	244	323	-1	552	398	4.8	24	ABalaaaalpp	213	-32	0	0		0	0	0	0	0
154	1	116	352	-1	574	359	5.7	24	ABalpaapppa	190	66	0	0		0	0	0	0	0
155	1	243	330	-1	404	356	24.4	24	ABplapaaaaa	212	-20	0	0		0	0	0	0	0
156	1	39	101	-1	556	299	11.1	30	ABaraapaaaa	412	0	0	0		0	0	0	0	0
157	1	490	519	-1	400	144	6.8	22	ABprppaappa	187	802	0	0		0	0	0	0	0
158	1	400	72	-1	517	207	5.7	23	ABarappaappa	235	-1177	0	0		0	0	0	0	0
159	1	85	114	-1	526	341	10.8	25	ABalpaapaap	180	0	0	0		0	0	0	0	0
160	1	393	196	-1	349	406	15.8	26	ABplapaapa	246	781	0	0		0	0	0	0	0
161	1	186	250	-1	391	232	15.4	30	MSpaapapp	128	0	0	0		0	0	0	0	0
162	1	10	172	-1	433	462	15.9	26	ABplaappaa	250	-562	0	0		0	0	0	0	0
163	1	279	179	-1	571	346	11.6	28	MSaaaaaar	252	-201	0	0		0	0	0	0	0
164	1	343	19	-1	273	154	9.4	29	Cppaap	296	544	0	0		0	0	0	0	0
165	1	270	421	-1	640	262	13.3	25	ABalaappppp	201	639	0	0		0	0	0	0	0
166	1	271	244	-1	536	450	17.5	27	ABplaapaapa	23	0	0	0		0	0	0	0	0
167	1	337	8	-1	169	301	10.9	31	Capapp	278	300	0	0		0	0	0	0	0
168	1	155	61	-1	354	369	7.2	24	ABplpapapap	182	-143	0	0		0	0	0	0	0
169	1	335	186	-1	445	239	17.0	24	MSpaapaap	216	0	0	0		0	0	0	0	0
170	1	408	370	-1	408	323	10.7	26	ABaraapappa	432	0	0	0		0	0	0	0	0
171	1	436	302	-1	540	266	21.3	28	MSppappp	281	240	0	0		0	0	0	0	0
172	1	449	372	-1	350	116	8.0	24	ABprppapppaa	217	454	0	0		0	0	0	0	0
173	1	133	143	-1	602	395	11.7	25	ABalapaaaap	243	579	0	0		0	0	0	0	0
174	1	128	353	-1	620	342	21.9	30	ABarpaaaaara	258	174	0	0		0	0	0	0	0
175	1	503	200	-1	616	326	12.4	27	ABalapppaaa	258	440	0	0		0	0	0	0	0
176	1	99	207	-1	486	275	20.0	24	MSpaaaaapp	102	0	0	0		0	0	0	0	0
177	1	285	398	-1	514	201	16.8	23	ABprpaapaaa	200	358	0	0		0	0	0	0	0
178	1	272	177	-1	440	216	11.3	24	ABaraappppa	140	0	0	0		0	0	0	0	0
179	1	131	340	-1	546	204	7.4	24	ABarapppppp	468	0	0	0		0	0	0	0	0
180	1	74	201	-1	356	323	13.1	26	MSappaaa	255	1087	0	0		0	0	0	0	0
181	1	283	315	-1	226	306	7.0	24	ABplpppppap	206	-264	0	0		0	0	0	0	0
182	1	258	189	-1	376	124	11.4	25	ABprppapaap	12	0	0	0		0	0	0	0	0
183	1	142	27	-1	530	430	14.2	24	ABalapaaapppp	213	-1028	0	0		0	0	0	0	0
184	1	529	509	-1	462	217	18.5	22	MSpppaaa	201	-812	0	0		0	0	0	0	0
185	1	372	420	-1	222	341	13.5	30	Capaap	288	631	0	0		0	0	0	0	0
186	1	34	167	-1	431	320	12.8	27	ABaraapapaa	-208	0	0	0		0	0	0	0	0
187	1	27	147	-1	596	179	9.8	26	ABpraaaapav	228	0	0	0		0	0	0	0	0
188	1	202	68	-1	328	368	9.7	25	ABplppappaa	220	-851	0	0		0	0	0	0	0
189	1	492	512	-1	522	342	5.2	22	ABaraaapaaap	158	-450	0	0		0	0	0	0	0
190	1	105	131	-1	277	117	11.7	31	ABprppppapp	-7	0	0	0		0	0	0	0	0
191	1	2	216	-1	338	275	10.3	26	MSaapaapp	264	0	0	0		0	0	0	0	0
192	1	344	374	-1	255	95	16.2	25	ABprapppaaa	240	-1428	0	0		0	0	0	0	0
193	1	237	159	-1	531	287	8.2	26	ABaraaapaapp	72	0	0	0		0	0	0	0	0
194	1	152	429	-1	501	415	8.3	26	ABalppappap	220	778	0	0		0	0	0	0	0
195	1	314	290	-1	374	401	12.1	23	ABplppaapaa	10	0	0	0		0	0	0	0	0
196	1	89	39	-1	596	358	8.1	24	ABalaaaarla	225	557	0	0		0	0	0	0	0
197	1	280	498	-1	516	184	6.7	26	ABarappapaa	225	823	0	0		0	0	0	0	0
198	1	67	22	-1	266	346	16.3	31	Capaaa	308	-608	0	0		0	0	0	0	0
199	1	461	332	-1	611	203	12.3	25	ABpraaaaaaa	226	258	0	0		0	0	0	0	0
200	1	192	130	-1	476	113	15.6	31	ABpraapppa	304	135	0	0		0	0	0	0	0
201	1	102	106	-1	516	286	20.0	29	MSpaaaaaa	207	0	0	0		0	0	0	0	0
202	1	210	357	-1	323	157	18.4	23	Dppap	186	334	0	0		0	0	0	0	0
203	1	455	74	-1	443	127	14.7	24	ABprapaapa	211	-207	0	0		0	0	0	0	0
204	1	499	211	-1	406	411	12.8	24	ABplppaaaaa	202	716	0	0		0	0	0	0	0
205	1	375	308	-1	345	160	5.3	26	MSpappap	216	506	0	0		0	0	0	0	0
206	1	425	264	-1	597	332	15.4	26	ABarpaaaapa	201	-314	0	0		0	0	0	0	0
207	1	56	325	-1	233	118	9.7	25	ABprpppaapa	214	394	0	0		0	0	0	0	0
208	1	218	123	-1	378	344	17.1	29	Daaa	292	790	0	0		0	0	0	0	0
209	1	336	395	-1	377	302	10.9	27	MSaapaapa	21	0	0	0		0	0	0	0	0
210	1	262	312	-1	232	97	13.6	24	ABprapppaap	223	1099	0	0		0	0	0	0	0
211	1	238	433	-1	419	256	8.1	25	ABaraappppp	124	0	0	0		0	0	0	0	0
212	1	126	37	-1	353	205	6.6	25	MSpapappp	84	0	0	0		0	0	0	0	0
213	1	489	414	-1	184	381	9.0	26	ABplappppa	248	295	0	0		0	0	0	0	0
214	1	338	51	-1	174	245	19.4	32	Dappp	325	-434	0	0		0	0	0	0	0
215	1	167	318	-1	487	268	6.9	28	ABarapapaap	94	0	0	0		0	0	0	0	0
216	1	330	149	-1	548	353	6.9	25	ABaraaaaaaa	19	0	0	0		0	0	0	0	0
217	1	198	341	-1	500	333	24.5	33	ABplaaaappa	260	433	0	0		0	0	0	0	0
218	1	87	31	-1	435	165	10.4	23	ABprpapapap	-159	0	0	0		0	0	0	0	0
219	1	485	155	-1	578	214	19.5	23	ABpraapappp	193	412	0	0		0	0	0	0	0
220	1	124	54	-1	551	235	17.4	25	ABpraaappaa	84	0	0	0		0	0	0	0	0
221	1	472	102	-1	292	86	9.5	29	ABprpppaaap	272	0	0	0		0	0	0	0	0
222	1	60	206	-1	603	220	10.0	24	ABpraaaaaap	48	0	0	0		0	0	0	0	0
223	1	55	354	-1	556	452	13.3	25	ABalpppaapv	375	0	0	0		0	0	0	0	0
224	1	470	122	-1	554	330	3.9	22	ABalpaappaa	220	-173	0	0		0	0	0	0	0
225	1	169	132	-1	203	132	4.2	26	ABprppppppp	209	35	0	0		0	0	0	0	0
226	1	310	219	-1	362	441	16.5	27	ABplaappapp	269	67	0	0		0	0	0	0	0
227	1	446	518	-1	290	335	4.5	27	ABplpapppap	253	-864	0	0		0	0	0	0	0
228	1	123	333	-1	416	235	13.5	29	ABaraapppap	261	145	0	0		0	0	0	0	0
229	1	250	282	-1	267	136	15.5	31	Cppapa	314	1113	0	0		0	0	0	0	0
230	1	266	246	-1	145	152	8.5	36	Eprppp	352	-236	0	0		0	0	0	0	0
231	1	331	75	-1	642	247	7.9	27	ABalaappapa	218	232	0	0		0	0	0	0	0
232	1	25	25	-1	402	167	13.3	32	MSpapppa	-47	0	0	0		0	0	0	0	0
233	1	212	20	-1	362	277	17.6	27	Nuc181_17_365_295	-106	0	0	0		0	0	0	0	0
234	1	199	140	-1	468	439	10.6	24	ABplpaaappa	202	134	0	0		0	0	0	0	0
235	1	395	296	-1	514	248	10.7	23	ABarapaapap	-16	0	0	0		0	0	0	0	0
236	1	255	90	-1	493	182	8.1	26	ABprpapaaaa	106	0	0	0		0	0	0	0	0
237	1	349	94	-1	218	397	17.7	31	ABplapappa	71	0	0	0		0	0	0	0	0
238	1	442	95	-1	333	112	13.2	24	ABprppapapp	221	-269	0	0		0	0	0	0	0
239	1	409	402	-1	186	228	10.4	33	Eplap	335	-482	0	0		0	0	0	0	0
240	1	434	394	-1	374	132	5.8	24	ABprppaappp	197	-220	0	0		0	0	0	0	0
241	1	254	415	-1	595	232	13.8	25	ABpraapapaa	242	-489	0	0		0	0	0	0	0
242	1	64	165	-1	133	191	17.7	31	Cpapaa	293	105	0	0		0	0	0	0	0
243	1	464	362	-1	377	166	5.3	23	ABprpapappp	182	633	0	0		0	0	0	0	0
244	1	150	84	-1	228	113	17.5	24	ABprapapppa	-178	0	0	0		0	0	0	0	0
245	1	514	472	-1	412	396	21.5	26	ABalppppppap	399	0	0	0		0	0	0	0	0
246	1	7	300	-1	256	387	12.3	26	ABplppapapp	188	0	0	0		0	0	0	0	0
247	1	450	273	-1	106	296	12.3	29	Cpappv	297	-58	0	0		0	0	0	0	0
248	1	18	223	-1	600	261	8.4	26	ABarappppaa	118	0	0	0		0	0	0	0	0
249	1	201	28	-1	412	381	15.6	29	MSapppaa	294	273	0	0		0	0	0	0	0
250	1	430	310	-1	464	168	8.6	23	ABprpapaaap	72	0	0	0		0	0	0	0	0
251	1	187	431	-1	603	231	22.3	30	ABarpapaapp	278	-13	0	0		0	0	0	0	0
252	1	225	422	-1	150	303	4.0	22	ABplppppppa	227	252	0	0		0	0	0	0	0
253	1	58	99	-1	471	243	4.2	26	ABarapapppa	252	253	0	0		0	0	0	0	0
254	1	459	4	-1	380	236	20.9	33	MSpppppp	289	625	0	0		0	0	0	0	0
255	1	211	21	-1	462	195	13.7	26	MSpppappp	-24	0	0	0		0	0	0	0	0
256	1	61	361	405	352	268	7.4	29	MSaapapa	254	308	0	0		0	0	0	0	0
257	1	467	371	-1	350	410	7.9	24	ABplpaaaapa	201	613	0	0		0	0	0	0	0
258	1	509	496	-1	509	417	14.5	22	ABalppppaav	170	-632	0	0		0	0	0	0	0
259	1	494	528	-1	299	367	6.6	25	ABplpapappp	228	613	0	0		0	0	0	0	0
260	1	327	278	-1	486	280	17.1	21	MSpaaaapp	169	95	0	0		0	0	0	0	0
261	1	157	295	-1	271	395	9.2	26	ABplppapppa	198	150	0	0		0	0	0	0	0
262	1	341	307	-1	217	115	12.2	23	ABprapppapa	214	17	0	0		0	0	0	0	0
263	1	48	409	-1	449	382	19.9	26	ABalpppappp	166	0	0	0		0	0	0	0	0
264	1	475	258	-1	326	144	15.6	33	Cppaaa	327	72	0	0		0	0	0	0	0
265	1	265	400	-1	539	377	22.4	28	ABarpaaaaal	252	-123	0	0		0	0	0	0	0
266	1	264	411	-1	335	405	11.8	26	ABplppapaaa	218	-186	0	0		0	0	0	0	0
267	1	263	346	-1	506	391	15.1	27	ABalppppaad	271	-650	0	0		0	0	0	0	0
268	1	217	23	-1	629	244	15.3	28	ABpraapaapa	233	81	0	0		0	0	0	0	0
269	1	431	487	-1	359	164	8.6	25	MSppaapp	250	165	0	0		0	0	0	0	0
270	1	182	209	-1	384	379	6.1	31	Nuc148_5_371_357p	315	802	0	0		0	0	0	0	0
271	1	140	139	-1	181	364	16.0	24	ABplapapppa	79	0	0	0		0	0	0	0	0
272	1	165	181	-1	425	136	11.4	24	ABarappappp	135	0	0	0		0	0	0	0	0
273	1	130	368	-1	470	346	3.9	23	ABalpapaaap	209	-468	0	0		0	0	0	0	0
274	1	445	345	-1	265	334	24.5	33	ABarppapap	311	513	0	0		0	0	0	0	0
275	1	507	467	-1	614	272	15.3	23	ABalappapp	399	0	0	0		0	0	0	0	0
276	1	380	288	-1	308	157	6.9	23	ABprpppppap	195	-324	0	0		0	0	0	0	0
277	1	65	70	-1	600	394	15.5	26	ABalapapppa	198	357	0	0		0	0	0	0	0
278	1	143	301	-1	476	251	18.0	24	MSpaapaaa	184	0	0	0		0	0	0	0	0
279	1	76	365	-1	400	267	18.4	24	MSpaaapap	222	284	0	0		0	0	0	0	0
280	1	309	81	-1	319	392	6.8	23	ABplppaappa	218	395	0	0		0	0	0	0	0
281	1	203	457	-1	411	359	12.0	23	MSapapap	4	0	0	0		0	0	0	0	0
282	1	26	419	-1	481	254	10.7	24	ABarapaappa	234	1316	0	0		0	0	0	0	0
283	1	100	309	-1	495	466	15.0	26	ABplpaapapp	235	979	0	0		0	0	0	0	0
284	1	328	162	-1	178	342	7.6	25	ABplpppaapp	120	0	0	0		0	0	0	0	0
285	1	513	485	-1	467	418	15.9	25	ABplpaapaap	254	1305	0	0		0	0	0	0	0
286	1	514	484	-1	407	394	19.2	22	ABalppppppaa	172	84	0	0		0	0	0	0	0
287	1	382	525	-1	368	224	24.0	31	ABarppaapap	317	136	0	0		0	0	0	0	0
288	1	93	257	-1	511	128	16.6	29	ABpraappap	498	0	0	0		0	0	0	0	0
289	1	171	230	-1	571	379	15.2	31	ABalapaapap	384	0	0	0		0	0	0	0	0
290	1	45	239	-1	579	387	22.6	27	ABplaaaaaaa	225	118	0	0		0	0	0	0	0
291	1	402	141	-1	155	338	14.3	29	ABplapapppp	257	-335	0	0		0	0	0	0	0
292	1	294	100	-1	506	243	4.4	22	ABarapaaapp	187	576	0	0		0	0	0	0	0
293	1	376	475	-1	375	120	8.7	24	ABprppappap	376	0	0	0		0	0	0	0	0
294	1	286	263	-1	549	160	12.0	23	ABprpaapapp	-70	0	0	0		0	0	0	0	0
295	1	274	427	-1	590	180	14.7	26	ABpraaaappp	228	86	0	0		0	0	0	0	0
296	1	75	73	-1	401	334	4.1	26	ABalpapapap	258	166	0	0		0	0	0	0	0
297	1	144	358	-1	341	354	19.9	25	ABplapaaapp	251	1303	0	0		0	0	0	0	0
298	1	50	52	-1	326	359	13.5	31	MSaapppa	50	0	0	0		0	0	0	0	0
299	1	69	389	-1	527	358	25.3	32	ABarpaaapaa	305	975	0	0		0	0	0	0	0
300	1	6	276	-1	552	283	6.1	23	ABaraaaaapa	208	82	0	0		0	0	0	0	0
301	1	477	350	-1	251	213	15.4	31	Earppa	313	393	0	0		0	0	0	0	0
302	1	4	314	-1	571	218	12.6	32	ABpraaapaa	83	0	0	0		0	0	0	0	0
303	1	88	191	-1	632	296	20.5	28	ABpraapaaapa	1	0	0	0		0	0	0	0	0
304	1	213	279	-1	530	183	9.0	24	ABprpapaapa	196	742	0	0		0	0	0	0	0
305	1	500	523	-1	573	217	14.7	26	ABpraapapap	212	976	0	0		0	0	0	0	0
306	1	38	82	-1	509	270	24.5	35	ABarpaapap	346	145	0	0		0	0	0	0	0
307	1	17	494	-1	585	284	6.2	24	ABaraaapppa	243	-120	0	0		0	0	0	0	0
308	1	433	377	-1	540	308	5.2	24	ABaraaapaaaa	187	607	0	0		0	0	0	0	0
309	1	299	327	-1	241	105	7.0	23	ABprpppapaa	237	1250	0	0		0	0	0	0	0
310	1	141	176	-1	248	67	13.6	27	ABprapappa	41	0	0	0		0	0	0	0	0
311	1	122	187	-1	318	321	21.6	29	ABarppaapp	285	-388	0	0		0	0	0	0	0
312	1	227	355	-1	350	121	11.2	23	ABprppapapa	194	0	0	0		0	0	0	0	0
313	1	94	127	-1	412	299	5.1	25	ABalpapppppp	70	0	0	0		0	0	0	0	0
314	1	236	241	-1	380	296	20.6	27	MSappppa	276	730	0	0		0	0	0	0	0
315	1	151	502	-1	528	244	5.5	24	ABarapaaaap	215	166	0	0		0	0	0	0	0
316	1	364	284	-1	249	369	6.7	24	ABplppppaaa	221	152	0	0		0	0	0	0	0
317	1	298	174	-1	357	322	8.5	26	MSaapaaap	241	-247	0	0		0	0	0	0	0
318	1	137	262	-1	616	238	12.5	23	ABalaapppap	29	0	0	0		0	0	0	0	0
319	1	205	146	-1	472	402	19.4	29	ABplaapapap	229	-395	0	0		0	0	0	0	0
320	1	240	342	-1	641	270	9.9	25	ABalaaapprr	95	0	0	0		0	0	0	0	0
321	1	362	96	-1	263	193	4.5	30	MSpappppp	301	335	0	0		0	0	0	0	0
322	1	516	387	-1	496	344	5.2	22	ABalpaaaapp	207	94	0	0		0	0	0	0	0
323	1	19	499	-1	299	72	11.5	26	ABprppapppp	233	288	0	0		0	0	0	0	0
324	1	153	287	-1	475	159	16.8	24	ABprpaappap	199	277	0	0		0	0	0	0	0
325	1	421	183	-1	398	100	8.6	27	ABprpaaaapp	-2	0	0	0		0	0	0	0	0
326	1	12	152	-1	521	288	16.2	34	MSpaaaapa	324	-314	0	0		0	0	0	0	0
327	1	480	505	-1	541	262	6.0	22	ABarapaaaaa	319	0	0	0		0	0	0	0	0
328	1	83	170	-1	522	271	12.5	27	ABaraaapapa	347	0	0	0		0	0	0	0	0
329	1	465	516	-1	291	388	6.8	22	ABplppaappp	161	1119	0	0		0	0	0	0	0
330	1	410	154	-1	441	168	22.3	28	ABarpppaaa	283	986	0	0		0	0	0	0	0
331	1	394	331	-1	395	456	14.3	29	ABplaappapa	267	-39	0	0		0	0	0	0	0
332	1	164	220	-1	493	181	4.5	28	ABarappaappp	96	0	0	0		0	0	0	0	0
333	1	104	116	-1	215	239	14.3	35	Eplaa	347	-354	0	0		0	0	0	0	0
334	1	414	47	-1	186	353	5.4	25	ABplpppapaa	211	844	0	0		0	0	0	0	0
335	1	302	451	-1	420	395	5.3	24	ABplpappaa	238	361	0	0		0	0	0	0	0
336	1	377	316	-1	216	378	7.7	24	ABplppppapa	173	0	0	0		0	0	0	0	0
337	1	158	69	-1	402	301	13.4	29	ABaraapapap	374	0	0	0		0	0	0	0	0
338	1	508	66	-1	523	337	17.0	27	MSapaaapp	256	-161	0	0		0	0	0	0	0
339	1	340	267	-1	228	152	5.5	27	ABprppppppa	257	-1672	0	0		0	0	0	0	0
340	1	308	508	-1	519	275	6.3	24	ABaraaaaapp	96	0	0	0		0	0	0	0	0
341	1	326	438	-1	516	377	7.0	25	ABalpapaaaa	13	0	0	0		0	0	0	0	0
342	1	363	281	-1	402	330	20.0	28	MSapppap	-99	0	0	0		0	0	0	0	0
343	1	180	227	-1	332	80	14.7	28	ABprappaap	279	-517	0	0		0	0	0	0	0
344	1	8	423	-1	626	249	4.9	24	ABalaapaapp	211	1605	0	0		0	0	0	0	0
345	1	220	161	-1	137	216	8.0	34	Eplpp	109	0	0	0		0	0	0	0	0
346	1	317	33	-1	292	133	7.2	24	ABprpappppp	-54	0	0	0		0	0	0	0	0
347	1	136	128	-1	386	293	16.9	22	MSaaaappp	143	-366	0	0		0	0	0	0	0
348	1	204	459	-1	344	292	5.7	26	MSaapappp	-31	0	0	0		0	0	0	0	0
349	1	214	434	-1	272	262	20.3	33	Dappa	338	139	0	0		0	0	0	0	0
350	1	368	455	-1	362	343	23.8	29	ABarppaaap	281	-194	0	0		0	0	0	0	0
351	1	193	532	-1	597	339	6.7	24	ABalaaaarlp	185	-506	0	0		0	0	0	0	0
352	1	493	137	-1	337	102	21.7	36	ABarppppa	361	-24	0	0		0	0	0	0	0
353	1	62	34	-1	380	207	12.1	29	MSpapaapp	242	0	0	0		0	0	0	0	0
354	1	432	233	-1	521	392	4.8	27	ABalpaapppp	202	36	0	0		0	0	0	0	0
355	1	24	205	-1	523	445	9.3	27	ABalpppaaap	242	1106	0	0		0	0	0	0	0
356	1	471	107	-1	638	342	12.5	23	ABalaaaparr	205	336	0	0		0	0	0	0	0
357	1	417	178	-1	449	275	4.9	25	ABalpappppa	236	-28	0	0		0	0	0	0	0
358	1	420	268	-1	370	377	9.2	24	ABplpapapaa	240	-429	0	0		0	0	0	0	0
359	1	385	79	-1	444	365	5.5	27	ABalpappapa	197	1045	0	0		0	0	0	0	0
360	1	43	62	-1	646	310	12.0	25	ABalaaapplr	347	0	0	0		0	0	0	0	0
361	1	172	337	-1	635	327	19.0	25	ABpraapaaaa	338	0	0	0		0	0	0	0	0
362	1	35	458	-1	405	218	24.3	32	ABarpppapaa	270	578	0	0		0	0	0	0	0
363	1	51	171	-1	423	314	16.5	25	MSaaapapa	31	0	0	0		0	0	0	0	0
364	1	387	190	479	508	352	22.0	27	MSapappp	123	0	0	0		0	0	0	0	0
365	1	384	193	-1	487	153	22.4	30	ABarpappppa	299	497	0	0		0	0	0	0	0
366	1	321	285	-1	488	321	4.9	26	ABalpaaaaap	64	0	0	0		0	0	0	0	0
367	1	313	93	-1	344	321	5.8	23	MSaappaa	186	0	0	0		0	0	0	0	0
368	1	63	256	-1	546	428	10.7	24	ABalpppaaaa	241	-264	0	0		0	0	0	0	0
369	1	530	125	-1	522	442	12.5	24	ABalpppapav	197	-207	0	0		0	0	0	0	0
370	1	47	385	-1	438	425	12.5	24	ABplpaapppa	207	0	0	0		0	0	0	0	0
371	1	523	376	-1	285	219	12.3	33	Earap	334	-78	0	0		0	0	0	0	0
372	1	296	507	-1	581	255	10.0	22	ABalaapppaa	215	-185	0	0		0	0	0	0	0
373	1	121	454	-1	448	403	5.3	25	ABalppapapa	57	0	0	0		0	0	0	0	0
374	1	185	265	-1	452	357	13.0	28	ABalpaapapp	254	0	0	0		0	0	0	0	0
375	1	145	338	-1	338	224	16.7	25	Nuc152_16_399_208	249	-715	0	0		0	0	0	0	0
376	1	303	527	-1	557	423	8.0	25	ABalppaaapa	146	0	0	0		0	0	0	0	0
377	1	491	517	-1	529	225	4.4	23	ABarappaapa	-56	0	0	0		0	0	0	0	0
378	1	33	237	-1	206	155	20.6	33	Cpaapp	335	130	0	0		0	0	0	0	0
379	1	260	53	-1	592	235	7.1	25	ABarappppap	153	0	0	0		0	0	0	0	0
380	1	502	224	-1	358	270	15.1	22	MSaaappp	150	-1127	0	0		0	0	0	0	0
381	1	159	235	-1	542	361	4.2	23	ABalpaappap	236	944	0	0		0	0	0	0	0
382	1	179	86	-1	403	394	24.3	32	ABplapaaaap	324	-77	0	0		0	0	0	0	0
383	1	506	450	-1	602	294	22.6	25	ABpraapaaapp	215	362	0	0		0	0	0	0	0
384	1	356	197	-1	544	327	24.1	27	ABarpaaapap	271	80	0	0		0	0	0	0	0
385	1	96	59	-1	508	409	11.1	24	ABplpaaaaaa	381	0	0	0		0	0	0	0	0
386	1	428	392	-1	391	370	12.9	25	MSappapp	220	155	0	0		0	0	0	0	0
387	1	359	229	-1	622	292	11.9	24	Nuc121_20_611_255aa	246	62	0	0		0	0	0	0	0
388	1	86	5	-1	450	130	9.4	24	ABprpaaaapa	179	0	0	0		0	0	0	0	0
389	1	189	29	-1	298	362	4.7	27	ABplpapppaa	270	-1205	0	0		0	0	0	0	0
390	1	267	13	-1	431	308	3.9	24	ABalpapppppa	211	64	0	0		0	0	0	0	0
391	1	70	292	-1	604	269	5.2	25	ABarapppaaa	188	-751	0	0		0	0	0	0	0
392	1	346	3	-1	481	145	8.0	26	ABarappapap	259	-184	0	0		0	0	0	0	0
393	1	77	56	-1	272	391	15.5	28	ABplappaaa	273	-145	0	0		0	0	0	0	0
394	1	381	432	-1	450	159	12.9	24	ABprppaapap	230	-1060	0	0		0	0	0	0	0
395	1	486	488	-1	476	188	23.0	23	ABprapaaaaa	234	-4	0	0		0	0	0	0	0
396	1	245	217	-1	441	162	19.9	29	ABprapaaapa	288	-229	0	0		0	0	0	0	0
397	1	148	80	-1	331	92	8.5	26	ABprpppaaaa	235	882	0	0		0	0	0	0	0
398	1	72	410	-1	475	351	19.9	27	MSapappa	-6	0	0	0		0	0	0	0	0
399	1	511	195	-1	526	142	12.3	21	ABpraaapapp	-2	0	0	0		0	0	0	0	0
400	1	222	55	-1	422	143	7.4	24	ABprpapappa	110	0	0	0		0	0	0	0	0
401	1	242	242	-1	321	132	7.3	23	ABprpappppa	237	785	0	0		0	0	0	0	0
402	1	259	430	-1	270	174	21.1	33	Dpppp	332	447	0	0		0	0	0	0	0
403	1	101	173	-1	623	221	7.3	24	ABalaappapp	225	218	0	0		0	0	0	0	0
404	1	190	460	-1	565	166	20.0	23	ABarpappap	227	-147	0	0		0	0	0	0	0
405	1	281	71	-1	587	230	16.6	28	ABpraapappa	259	-447	0	0		0	0	0	0	0
406	1	194	142	-1	423	340	22.4	26	ABarppaaaa	217	0	0	0		0	0	0	0	0
407	1	399	24	-1	633	223	15.6	24	ABpraaaaapv	304	0	0	0		0	0	0	0	0
408	1	361	347	-1	355	144	24.4	35	ABarpppapp	350	317	0	0		0	0	0	0	0
409	1	301	388	-1	106	311	15.8	30	ABplappapp	303	210	0	0		0	0	0	0	0
410	1	252	449	-1	404	430	19.9	26	ABalpppppppp	268	655	0	0		0	0	0	0	0
411	1	15	492	-1	462	372	5.9	22	ABalpapaapp	177	624	0	0		0	0	0	0	0
412	1	498	98	-1	422	426	6.7	25	ABalppapappp	750	0	0	0		0	0	0	0	0
413	1	97	466	-1	449	434	20.2	27	ABalpppppppa	278	-164	0	0		0	0	0	0	0
414	1	215	203	-1	386	329	8.3	25	MSaapaaaa	203	92	0	0		0	0	0	0	0
415	1	239	120	-1	373	316	4.9	29	ABalpappapp	252	424	0	0		0	0	0	0	0
416	1	373	261	-1	230	332	5.0	23	ABplpappppp	231	153	0	0		0	0	0	0	0
417	1	261	156	-1	309	68	18.3	30	ABprapapaa	276	-116	0	0		0	0	0	0	0
418	1	163	491	-1	593	238	5.1	24	ABarapppaap	241	-679	0	0		0	0	0	0	0
419	1	98	119	-1	310	105	6.6	23	ABprppppaaa	187	1538	0	0		0	0	0	0	0
420	1	324	248	-1	406	281	9.1	25	ABaraapappp	146	0	0	0		0	0	0	0	0
421	1	191	530	-1	315	153	12.7	29	MSpppaap	259	305	0	0		0	0	0	0	0
422	1	379	380	-1	410	243	17.4	26	MSpaaappp	240	1076	0	0		0	0	0	0	0
423	1	390	443	-1	239	347	7.5	24	ABplppppaap	217	-616	0	0		0	0	0	0	0
424	1	282	89	-1	394	90	14.5	27	ABprapaapp	-211	0	0	0		0	0	0	0	0
425	1	350	121	-1	478	455	12.9	25	ABplpaaapap	230	557	0	0		0	0	0	0	0
426	1	181	306	-1	554	163	7.5	26	ABprpaaaaap	228	321	0	0		0	0	0	0	0
427	1	524	30	-1	594	364	18.1	30	ABalapaapaa	265	308	0	0		0	0	0	0	0
428	1	114	383	-1	446	208	5.4	26	ABarapapapp	171	316	0	0		0	0	0	0	0
429	1	231	339	-1	570	334	19.9	27	ABarpaaaappap	264	-918	0	0		0	0	0	0	0
430	1	200	14	-1	80	240	13.5	30	Caappv	304	248	0	0		0	0	0	0	0
431	1	412	251	-1	197	99	9.9	22	ABprapppapp	182	-921	0	0		0	0	0	0	0
432	1	501	529	-1	545	167	10.2	24	ABprpaaappa	217	433	0	0		0	0	0	0	0
433	1	339	254	-1	112	298	7.0	29	Cppppp	286	311	0	0		0	0	0	0	0
434	1	423	373	-1	398	114	21.6	33	ABarpppaap	415	0	0	0		0	0	0	0	0
435	1	411	349	-1	486	392	12.9	23	ABplpaapaaa	72	0	0	0		0	0	0	0	0
436	1	355	6	-1	285	381	12.5	24	ABplppapapa	429	0	0	0		0	0	0	0	0
437	1	476	150	-1	622	351	18.7	24	ABarpaaaaarp	212	-8	0	0		0	0	0	0	0
438	1	443	321	-1	220	335	24.3	33	ABarppappaa	338	-758	0	0		0	0	0	0	0
439	1	229	138	-1	515	303	10.6	25	ABaraapaapa	58	0	0	0		0	0	0	0	0
440	1	106	366	-1	283	110	6.3	25	ABprppppaap	219	676	0	0		0	0	0	0	0
441	1	291	465	-1	461	327	10.7	23	ABalpapapaa	171	1266	0	0		0	0	0	0	0
442	1	249	348	-1	482	158	12.4	28	ABprppaaaap	264	124	0	0		0	0	0	0	0
443	1	297	112	-1	246	322	9.4	25	ABplpppppaa	273	0	0	0		0	0	0	0	0
444	1	59	238	-1	576	261	4.2	24	ABaraaapppp	194	0	0	0		0	0	0	0	0
445	1	103	382	-1	239	205	10.1	32	Earppp	327	1269	0	0		0	0	0	0	0
446	1	162	213	-1	199	287	19.6	33	Cappaa	332	-324	0	0		0	0	0	0	0
447	1	398	109	-1	183	113	7.4	30	ABprappppp	303	-67	0	0		0	0	0	0	0
448	1	369	9	-1	305	383	9.3	23	ABplppappap	220	-396	0	0		0	0	0	0	0
449	1	289	428	-1	264	391	6.4	24	ABplpppaaaa	225	598	0	0		0	0	0	0	0
450	1	277	145	-1	481	279	9.2	23	ABarapapaaa	198	755	0	0		0	0	0	0	0
451	1	127	269	-1	648	279	6.9	25	ABalaapaapa	223	526	0	0		0	0	0	0	0
452	1	367	317	-1	180	278	23.6	33	Caaap	331	930	0	0		0	0	0	0	0
453	1	166	515	-1	615	193	17.1	27	ABpraaaaapd	-127	0	0	0		0	0	0	0	0
454	1	183	243	-1	170	165	11.2	35	Eprppa	347	662	0	0		0	0	0	0	0
455	1	119	401	-1	124	243	13.5	30	Capppa	303	-990	0	0		0	0	0	0	0
456	1	468	469	-1	265	262	13.4	32	Ealap	328	40	0	0		0	0	0	0	0
457	1	517	297	-1	430	419	17.4	27	ABplpaappaa	-42	0	0	0		0	0	0	0	0
458	1	322	477	-1	312	410	9.4	26	ABplpaaaapp	222	984	0	0		0	0	0	0	0
459	1	484	403	-1	543	291	13.2	28	ABaraappaaa	90	0	0	0		0	0	0	0	0
460	1	316	215	-1	553	275	4.0	24	ABaraaappap	71	0	0	0		0	0	0	0	0
461	1	358	500	-1	168	111	16.5	31	ABprappapp	291	-902	0	0		0	0	0	0	0
462	1	520	448	-1	444	333	4.8	27	ABalpapappa	249	1046	0	0		0	0	0	0	0
463	1	135	64	-1	535	243	20.2	27	MSppappa	373	0	0	0		0	0	0	0	0
464	1	348	363	-1	188	335	10.3	27	ABplpppaapa	124	0	0	0		0	0	0	0	0
465	1	415	158	-1	544	403	18.2	22	ABalapappaa	195	494	0	0		0	0	0	0	0
466	1	448	222	-1	634	273	16.6	24	Nuc121_20_611_255p	219	109	0	0		0	0	0	0	0
467	1	224	77	-1	442	242	20.6	29	MSpppppa	258	0	0	0		0	0	0	0	0
468	1	91	283	-1	606	316	21.9	22	ABalapppapp	142	0	0	0		0	0	0	0	0
469	1	109	390	-1	120	330	9.1	28	ABplappppp	268	153	0	0		0	0	0	0	0
470	1	366	442	-1	254	314	20.5	31	Dapap	301	878	0	0		0	0	0	0	0
471	1	14	57	-1	597	392	20.2	27	ABplaapaaaa	167	0	0	0		0	0	0	0	0
472	1	405	504	-1	147	286	14.4	31	Cappap	-115	0	0	0		0	0	0	0	0
473	1	342	228	-1	139	362	15.8	30	ABplappapa	276	-1642	0	0		0	0	0	0	0
474	1	226	476	-1	609	302	24.9	22	ABarpaaaappaa	156	1367	0	0		0	0	0	0	0
475	1	273	399	-1	466	128	13.1	23	ABprppaapaa	-33	0	0	0		0	0	0	0	0
476	1	419	135	-1	307	333	7.8	26	MSapaapp	267	602	0	0		0	0	0	0	0
477	1	437	245	-1	397	428	10.9	23	ABplpapaapp	295	0	0	0		0	0	0	0	0
478	1	481	439	-1	266	337	5.0	26	ABplpappppa	230	-827	0	0		0	0	0	0	0
479	1	315	336	-1	433	183	16.6	29	Dpaa	241	0	0	0		0	0	0	0	0
480	1	438	514	-1	484	377	5.3	26	ABalpapaapa	185	-380	0	0		0	0	0	0	0
481	1	383	503	-1	294	87	22.3	30	ABarpppppa	261	1099	0	0		0	0	0	0	0
482	1	334	124	-1	498	418	4.7	24	ABalppapaap	32	0	0	0		0	0	0	0	0
483	1	31	344	-1	591	285	12.4	24	ABalappapa	462	0	0	0		0	0	0	0	0
484	1	463	531	-1	546	394	20.4	25	ABalapappap	-267	0	0	0		0	0	0	0	0
485	1	292	328	-1	87	226	9.4	30	Cpppap	292	-918	0	0		0	0	0	0	0
486	1	488	10	-1	142	298	19.4	32	Caapa	323	343	0	0		0	0	0	0	0
487	1	232	359	-1	515	164	11.2	24	ABprpaaappp	147	0	0	0		0	0	0	0	0
488	1	454	272	-1	91	193	11.4	32	Cpppaa	321	1148	0	0		0	0	0	0	0
489	1	253	481	-1	612	406	14.6	27	ABalapaaapa	390	0	0	0		0	0	0	0	0
490	1	120	274	-1	312	260	14.4	35	Ealaa	350	-342	0	0		0	0	0	0	0
491	1	256	7	-1	605	329	8.9	22	ABalaaaarrp	176	0	0	0		0	0	0	0	0
492	1	525	303	-1	451	293	19.0	28	MSaaaapap	211	0	0	0		0	0	0	0	0
493	1	257	260	-1	472	458	16.1	25	ABplpaapapa	-156	0	0	0		0	0	0	0	0
494	1	332	117	-1	245	112	20.3	30	ABprappapa	258	71	0	0		0	0	0	0	0
495	1	170	111	-1	582	417	8.7	24	ABalaaapalla	220	62	0	0		0	0	0	0	0
496	1	447	204	-1	321	348	23.4	33	ABarppapaaa	291	-116	0	0		0	0	0	0	0
497	1	311	441	-1	451	408	7.2	28	ABalppapppp	244	644	0	0		0	0	0	0	0
498	1	391	471	-1	525	438	7.4	23	ABalppaaapp	226	-428	0	0		0	0	0	0	0
499	1	482	234	-1	585	387	6.2	26	ABalaaaalpa	254	9	0	0		0	0	0	0	0
500	1	504	490	-1	425	354	18.2	25	MSapapaa	218	401	0	0		0	0	0	0	0
501	1	234	16	-1	403	126	12.4	27	ABprppapaaa	264	745	0	0		0	0	0	0	0
502	1	403	299	-1	221	175	23.5	32	Cpaapa	273	395	0	0		0	0	0	0	0
503	1	195	313	-1	195	192	12.8	32	Eprap	328	-46	0	0		0	0	0	0	0
504	1	458	118	-1	277	65	16.6	28	ABprapapap	285	-385	0	0		0	0	0	0	0
505	1	406	294	-1	502	363	5.1	24	ABalpaaaapa	2	0	0	0		0	0	0	0	0
506	1	318	522	-1	504	201	4.0	22	ABprpappaaa	213	0	0	0		0	0	0	0	0
507	1	160	369	-1	227	120	5.6	22	ABprpppapap	-67	0	0	0		0	0	0	0	0
508	1	519	524	-1	512	255	6.7	20	ABarapaaapa	421	0	0	0		0	0	0	0	0
509	1	21	452	-1	241	402	8.1	24	ABplpppaaap	-42	0	0	0		0	0	0	0	0
510	1	13	520	-1	606	362	21.5	23	ABarpaaaappp	214	0	0	0		0	0	0	0	0
511	1	371	513	-1	551	418	16.9	21	ABalapaaapppa	198	0	0	0		0	0	0	0	0
512	1	444	-1	-1	485	310	18.5	21	MSaaaapaa	69	0	0	0		0	0	0	0	0
513	1	401	396	-1	548	200	17.6	26	ABpraaappap	232	0	0	0		0	0	0	0	0
514	1	351	521	-1	453	323	21.4	22	MSaaaappa	-28	0	0	0		0	0	0	0	0
515	1	495	-1	-1	520	146	13.8	22	ABprpaapppp	180	0	0	0		0	0	0	0	0
516	1	460	437	-1	625	309	15.1	20	Nuc121_20_611_255ap	-46	0	0	0		0	0	0	0	0
517	1	526	440	-1	546	391	13.5	27	ABalapaaappa	194	499	0	0		0	0	0	0	0
518	1	161	417	-1	241	391	10.3	24	ABplppapppp	346	0	0	0		0	0	0	0	0
519	1	329	364	-1	550	455	16.0	22	ABalpppaapd	32	0	0	0		0	0	0	0	0
520	1	510	483	-1	445	153	7.0	24	ABprpapapaa	123	0	0	0		0	0	0	0	0
521	1	413	38	-1	444	170	24.4	27	ABarpappppp	-71	0	0	0		0	0	0	0	0
522	1	347	360	-1	464	419	9.2	27	ABalppapppa	237	0	0	0		0	0	0	0	0
523	1	522	416	-1	261	272	6.6	30	Z3	-55	0	0	0		0	0	0	0	0
524	1	527	378	-1	567	148	11.8	24	ABprpaapapa	261	0	0	0		0	0	0	0	0
525	1	518	199	-1	500	383	9.0	21	MSapaaaava	269	0	0	0		0	0	0	0	0
526	1	487	473	-1	488	335	9.9	19	ABalpaaapap	97	0	0	0		0	0	0	0	0
527	1	528	506	-1	554	267	16.0	22	ABalappppap	161	-595	0	0		0	0	0	0	0
528	1	515	447	-1	338	375	7.2	26	ABplpapappa	161	0	0	0		0	0	0	0	0
529	1	237	463	-1	558	295	9.1	24	ABaraaapaapa	307	0	0	0		0	0	0	0	0
530	1	205	501	-1	493	422	17.7	25	ABplaapapaa	248	-494	0	0		0	0	0	0	0
531	1	466	526	-1	472	401	21.5	28	ABplaapappp	2	0	0	0		0	0	0	0	0
532	1	531	133	-1	577	321	6.9	22	ABaraaaapaa	201	487	0	0		0	0	0	0	0
533	1	532	-1	-1	431	395	10.6	24	ABplpapaapa	-57	0	0	0		0	0	0	0	0
534	1	533	533	-1	249	215	22.0	33	Caaaa	327	637	0	0		0	0	0	0	0
535	1	534	534	-1	332	222	23.0	32	Cpaaaa	119	0	0	0		0	0	0	0	0
