# Supplementary material for: The AP-2 Transcription Factor APTF-2 Is Required for Neuroblast and Epidermal Morphogenesis in Caenorhabditis elegans Embryogenesis
Source: PLoS Genet. 2016 May 13;12(5):e1006048. doi: 10.1371/journal.pgen.1006048 (PMC4866721; doi:10.1371/journal.pgen.1006048)
Supplement: S6 Text — (ZIP) [file pgen.1006048.s034.zip › nuclei/t195-nuclei]

1	1	80	360	-1	299	279	10.3	29	Ealpa	293	-500	0	0		0	0	0	0	0
2	1	15	17	-1	488	185	16.4	29	MSppppaa	272	1030	0	0		0	0	0	0	0
3	1	392	339	-1	484	145	8.1	27	ABarappapap	262	875	0	0		0	0	0	0	0
4	1	254	282	-1	376	239	20.6	31	MSpppppp	241	309	0	0		0	0	0	0	0
5	1	388	276	-1	452	129	9.6	24	ABprpaaaapa	225	1176	0	0		0	0	0	0	0
6	1	436	286	-1	286	374	12.6	24	ABplppapapa	67	0	0	0		0	0	0	0	0
7	1	491	348	-1	602	327	8.9	22	ABalaaaarrp	200	223	0	0		0	0	0	0	0
8	1	167	82	-1	168	296	10.9	30	Capapp	290	-18	0	0		0	0	0	0	0
9	1	448	417	-1	304	377	9.3	24	ABplppappap	203	120	0	0		0	0	0	0	0
10	1	486	446	-1	144	296	19.3	33	Caapa	329	635	0	0		0	0	0	0	0
11	1	72	271	-1	331	278	21.7	33	MSappppp	334	108	0	0		0	0	0	0	0
12	1	50	161	-1	493	218	9.8	25	ABarapappaa	437	0	0	0		0	0	0	0	0
13	1	390	441	-1	431	298	3.8	23	ABalpapppppa	232	108	0	0		0	0	0	0	0
14	1	430	110	-1	79	234	13.5	29	Caappv	292	147	0	0		0	0	0	0	0
15	1	49	338	-1	290	409	17.3	28	ABplapaapp	99	0	0	0		0	0	0	0	0
16	1	501	388	-1	404	123	12.4	27	ABprppapaaa	199	-1166	0	0		0	0	0	0	0
17	1	102	114	-1	410	227	6.1	29	MSpapaaap	134	0	0	0		0	0	0	0	0
18	1	18	144	-1	310	136	10.2	26	ABprpppppaa	243	73	0	0		0	0	0	0	0
19	1	164	177	-1	266	150	8.9	29	Cppaap	286	-72	0	0		0	0	0	0	0
20	1	233	37	-1	362	273	17.5	27	Nuc181_17_365_295	145	0	0	0		0	0	0	0	0
21	1	255	305	-1	470	192	13.6	24	MSpppappp	276	0	0	0		0	0	0	0	0
22	1	198	73	-1	267	343	16.3	30	Capaaa	307	62	0	0		0	0	0	0	0
23	1	268	89	-1	631	245	15.3	28	ABpraapaapa	93	0	0	0		0	0	0	0	0
24	1	407	204	-1	636	220	15.5	24	ABpraaaaapv	2	0	0	0		0	0	0	0	0
25	1	232	102	-1	407	165	13.4	33	MSpapppa	294	0	0	0		0	0	0	0	0
26	1	117	240	-1	484	431	7.1	24	ABalppaappa	229	-809	0	0		0	0	0	0	0
27	1	183	194	-1	527	424	14.5	24	ABalapaaapppp	237	195	0	0		0	0	0	0	0
28	1	249	159	-1	409	378	15.5	29	MSapppaa	154	0	0	0		0	0	0	0	0
29	1	389	329	-1	297	355	5.0	28	ABplpapppaa	240	-587	0	0		0	0	0	0	0
30	1	427	377	-1	593	365	18.7	28	ABalapaapaa	279	1406	0	0		0	0	0	0	0
31	1	218	56	-1	438	161	10.3	24	ABprpapapap	224	466	0	0		0	0	0	0	0
32	1	17	469	-1	452	273	17.1	25	MSpaaappa	287	0	0	0		0	0	0	0	0
33	1	346	306	-1	288	129	7.3	24	ABprpappppp	206	1510	0	0		0	0	0	0	0
34	1	353	79	-1	383	201	11.8	29	MSpapaapp	269	-103	0	0		0	0	0	0	0
35	1	65	277	-1	465	221	10.7	27	ABarapappap	437	0	0	0		0	0	0	0	0
36	1	60	211	-1	436	304	7.5	24	ABalpapppap	-47	0	0	0		0	0	0	0	0
37	1	212	123	-1	351	207	6.6	24	MSpapappp	397	0	0	0		0	0	0	0	0
38	1	521	54	-1	443	167	24.6	28	ABarpappppp	288	263	0	0		0	0	0	0	0
39	1	196	24	-1	594	357	8.5	25	ABalaaaarla	216	-54	0	0		0	0	0	0	0
40	1	131	85	-1	253	386	21.2	33	ABplapapaa	333	-1215	0	0		0	0	0	0	0
41	1	129	105	-1	588	256	20.1	29	ABarpapaaap	267	64	0	0		0	0	0	0	0
42	1	64	171	-1	618	186	14.6	28	ABpraaaappa	262	124	0	0		0	0	0	0	0
43	1	132	124	-1	368	276	9.5	25	MSaapappa	452	0	0	0		0	0	0	0	0
44	1	142	227	-1	427	91	16.2	30	ABpraapppp	-181	0	0	0		0	0	0	0	0
45	1	36	15	-1	483	421	13.6	24	ABplpaaaaap	3	0	0	0		0	0	0	0	0
46	1	24	407	-1	419	281	19.3	26	MSpaaapaa	-28	0	0	0		0	0	0	0	0
47	1	334	294	-1	184	349	5.4	23	ABplpppapaa	181	1137	0	0		0	0	0	0	0
48	1	27	424	-1	443	156	5.3	28	ABprpappapa	165	0	0	0		0	0	0	0	0
49	1	86	421	-1	588	200	5.6	25	ABalaapappp	227	865	0	0		0	0	0	0	0
50	1	41	88	-1	539	202	12.3	25	ABprpaaaaaap	251	181	0	0		0	0	0	0	0
51	1	214	258	-1	174	242	19.5	32	Dappp	317	-1408	0	0		0	0	0	0	0
52	1	298	50	-1	326	357	13.7	33	MSaapppa	-92	0	0	0		0	0	0	0	0
53	1	379	34	-1	590	233	6.9	26	ABarappppap	238	-126	0	0		0	0	0	0	0
54	1	220	175	-1	551	233	17.3	24	ABpraaappaa	80	0	0	0		0	0	0	0	0
55	1	400	246	-1	420	139	7.4	23	ABprpapappa	120	0	0	0		0	0	0	0	0
56	1	393	479	-1	272	386	15.6	28	ABplappaaa	275	1657	0	0		0	0	0	0	0
57	1	471	33	-1	596	392	20.5	26	ABplaapaaaa	128	0	0	0		0	0	0	0	0
58	1	28	39	-1	316	178	6.3	31	MSpappppa	276	87	0	0		0	0	0	0	0
59	1	385	10	-1	507	405	11.2	24	ABplpaaaaaa	220	225	0	0		0	0	0	0	0
60	1	99	326	-1	388	215	8.6	27	MSpapappa	212	0	0	0		0	0	0	0	0
61	1	168	467	-1	353	360	7.3	25	ABplpapapap	223	167	0	0		0	0	0	0	0
62	1	360	185	-1	646	312	11.4	24	ABalaaapplr	-206	0	0	0		0	0	0	0	0
63	1	39	340	-1	586	322	26.2	29	ABarpaapaap	211	-19	0	0		0	0	0	0	0
64	1	463	383	-1	541	244	19.8	26	MSppappa	223	549	0	0		0	0	0	0	0
65	1	73	197	-1	372	153	16.6	28	Dppaa	269	-66	0	0		0	0	0	0	0
66	1	338	145	-1	515	332	16.8	26	MSapaaapp	254	804	0	0		0	0	0	0	0
67	1	78	287	-1	586	421	12.7	26	ABalapaappa	260	-592	0	0		0	0	0	0	0
68	1	188	291	-1	324	362	9.6	25	ABplppappaa	247	-906	0	0		0	0	0	0	0
69	1	337	19	-1	400	298	13.4	27	ABaraapapap	256	0	0	0		0	0	0	0	0
70	1	277	233	-1	600	389	15.2	26	ABalapapppa	216	576	0	0		0	0	0	0	0
71	1	405	293	-1	590	225	16.3	29	ABpraapappa	245	0	0	0		0	0	0	0	0
72	1	158	410	-1	519	207	5.4	22	ABarappaappa	245	0	0	0		0	0	0	0	0
73	1	296	75	-1	405	326	3.9	26	ABalpapapap	262	1220	0	0		0	0	0	0	0
74	1	203	97	-1	445	124	14.7	25	ABprapaapa	209	-200	0	0		0	0	0	0	0
75	1	231	184	-1	634	252	7.7	27	ABalaappapa	214	-83	0	0		0	0	0	0	0
76	1	89	342	-1	357	234	8.6	28	MSpapapa	262	-616	0	0		0	0	0	0	0
77	1	467	29	101	440	239	20.2	28	MSpppppa	225	605	0	0		0	0	0	0	0
78	1	5	52	-1	480	156	10.4	29	ABprpapaapp	262	-227	0	0		0	0	0	0	0
79	1	359	191	-1	447	359	5.2	28	ABalpappapa	233	415	0	0		0	0	0	0	0
80	1	397	519	-1	331	89	8.7	25	ABprpppaaaa	220	-82	0	0		0	0	0	0	0
81	1	280	18	-1	317	387	6.7	23	ABplppaappa	205	-851	0	0		0	0	0	0	0
82	1	306	455	-1	508	271	24.5	36	ABarpaapap	365	-21	0	0		0	0	0	0	0
83	1	12	66	-1	389	160	8.9	24	ABprppappaa	226	-408	0	0		0	0	0	0	0
84	1	244	140	-1	232	112	17.4	24	ABprapapppa	236	665	0	0		0	0	0	0	0
85	1	111	131	-1	466	288	6.6	24	ABalpaaappa	163	290	0	0		0	0	0	0	0
86	1	382	451	-1	404	392	24.3	32	ABplapaaaap	328	-485	0	0		0	0	0	0	0
87	1	58	148	-1	584	272	15.7	27	ABalappppaa	257	536	0	0		0	0	0	0	0
88	1	122	247	-1	98	262	8.3	29	Cppppa	296	3	0	0		0	0	0	0	0
89	1	424	310	-1	394	88	14.6	28	ABprapaapp	399	0	0	0		0	0	0	0	0
90	1	236	341	-1	495	181	7.9	24	ABprpapaaaa	-33	0	0	0		0	0	0	0	0
91	1	57	254	-1	567	188	13.7	24	ABpraaapapaa	208	654	0	0		0	0	0	0	0
92	1	127	93	-1	429	333	9.2	25	ABalpapppaa	211	0	0	0		0	0	0	0	0
93	1	367	57	-1	344	318	5.9	23	MSaappaa	218	0	0	0		0	0	0	0	0
94	1	237	149	-1	218	396	17.5	31	ABplapappa	-198	0	0	0		0	0	0	0	0
95	1	238	48	-1	333	107	13.3	24	ABprppapapp	201	-187	0	0		0	0	0	0	0
96	1	321	322	-1	261	192	4.4	31	MSpappppp	313	94	0	0		0	0	0	0	0
97	1	135	113	-1	538	325	11.5	26	ABaraapaaap	204	-691	0	0		0	0	0	0	0
98	1	412	53	-1	424	418	6.9	24	ABalppapappp	226	808	0	0		0	0	0	0	0
99	1	253	419	-1	469	237	4.3	26	ABarapapppa	69	0	0	0		0	0	0	0	0
100	1	292	458	-1	497	243	4.2	23	ABarapaaapp	175	260	0	0		0	0	0	0	0
101	1	156	100	-1	552	296	11.5	30	ABaraapaaaa	269	30	0	0		0	0	0	0	0
102	1	221	206	-1	290	83	9.6	28	ABprpppaaap	237	271	0	0		0	0	0	0	0
103	1	149	450	-1	262	340	12.4	29	MSaapppp	292	827	0	0		0	0	0	0	0
104	1	13	61	-1	575	163	10.7	24	ABpraaaapad	170	0	0	0		0	0	0	0	0
105	1	79	347	-1	299	392	12.2	26	ABplppapaap	88	0	0	0		0	0	0	0	0
106	1	201	104	-1	512	284	20.5	27	MSpaaaaaa	235	330	0	0		0	0	0	0	0
107	1	356	318	-1	638	341	12.3	23	ABalaaaparr	113	0	0	0		0	0	0	0	0
108	1	22	111	-1	464	234	7.4	27	ABarapapppp	-2	0	0	0		0	0	0	0	0
109	1	447	133	-1	185	107	7.5	31	ABprappppp	286	631	0	0		0	0	0	0	0
110	1	1	312	-1	534	165	22.7	31	ABarpapppap	301	-9	0	0		0	0	0	0	0
111	1	495	170	-1	579	415	8.8	26	ABalaaapalla	257	607	0	0		0	0	0	0	0
112	1	443	315	-1	244	321	9.8	25	ABplpppppaa	-22	0	0	0		0	0	0	0	0
113	1	123	500	-1	542	196	15.6	29	ABpraaapapap	242	36	0	0		0	0	0	0	0
114	1	159	378	-1	523	340	10.7	26	ABalpaapaap	215	164	0	0		0	0	0	0	0
115	1	148	422	-1	592	363	10.7	25	ABalaaapalr	237	899	0	0		0	0	0	0	0
116	1	333	51	-1	212	234	14.3	35	Eplaa	348	583	0	0		0	0	0	0	0
117	1	494	60	-1	243	110	20.0	30	ABprappapa	29	0	0	0		0	0	0	0	0
118	1	504	203	-1	275	62	16.6	28	ABprapapap	288	568	0	0		0	0	0	0	0
119	1	419	406	-1	313	101	7.1	22	ABprppppaaa	199	597	0	0		0	0	0	0	0
120	1	415	192	-1	375	316	4.7	29	ABalpappapp	275	-207	0	0		0	0	0	0	0
121	1	425	147	-1	477	453	12.8	26	ABplpaaapap	222	0	0	0		0	0	0	0	0
122	1	224	285	-1	552	330	3.9	22	ABalpaappaa	227	346	0	0		0	0	0	0	0
123	1	208	237	-1	379	344	17.2	29	Daaa	287	690	0	0		0	0	0	0	0
124	1	482	387	-1	497	412	4.7	24	ABalppapaap	245	194	0	0		0	0	0	0	0
125	1	369	420	-1	521	433	12.4	24	ABalpppapav	223	96	0	0		0	0	0	0	0
126	1	93	129	-1	320	425	17.5	30	ABplaapppp	300	-597	0	0		0	0	0	0	0
127	1	313	352	-1	413	294	5.3	30	ABalpapppppp	240	-807	0	0		0	0	0	0	0
128	1	347	169	-1	395	281	16.5	26	MSaaaappp	260	-426	0	0		0	0	0	0	0
129	1	35	5	-1	490	336	12.2	29	ABalpaapapa	288	-420	0	0		0	0	0	0	0
130	1	200	232	-1	475	109	15.7	30	ABpraapppa	301	379	0	0		0	0	0	0	0
131	1	190	172	-1	274	116	11.6	29	ABprppppapp	416	0	0	0		0	0	0	0	0
132	1	225	452	-1	196	128	4.2	25	ABprppppppp	212	-249	0	0		0	0	0	0	0
133	1	532	368	-1	584	326	7.1	23	ABaraaaapaa	221	348	0	0		0	0	0	0	0
134	1	94	20	-1	408	126	9.0	24	ABarappappa	221	-200	0	0		0	0	0	0	0
135	1	476	205	-1	304	323	7.6	28	MSapaapp	235	674	0	0		0	0	0	0	0
136	1	98	470	-1	338	226	13.5	30	Earpaa	307	-105	0	0		0	0	0	0	0
137	1	352	288	-1	338	100	21.7	35	ABarppppa	331	941	0	0		0	0	0	0	0
138	1	439	245	-1	514	296	10.9	25	ABaraapaapa	188	-568	0	0		0	0	0	0	0
139	1	271	213	-1	181	359	15.8	24	ABplapapppa	467	0	0	0		0	0	0	0	0
140	1	234	116	-1	472	441	10.5	25	ABplpaaappa	206	146	0	0		0	0	0	0	0
141	1	291	112	-1	155	334	14.3	27	ABplapapppp	279	65	0	0		0	0	0	0	0
142	1	406	234	-1	422	337	22.4	26	ABarppaaaa	203	218	0	0		0	0	0	0	0
143	1	173	229	-1	602	390	11.8	25	ABalapaaaap	269	0	0	0		0	0	0	0	0
144	1	112	135	-1	564	218	4.4	24	ABarapppapa	219	247	0	0		0	0	0	0	0
145	1	450	107	-1	484	273	9.9	23	ABarapapaaa	185	-200	0	0		0	0	0	0	0
146	1	319	366	-1	468	394	19.4	28	ABplaapapap	183	0	0	0		0	0	0	0	0
147	1	187	209	-1	599	178	9.6	26	ABpraaaapav	237	0	0	0		0	0	0	0	0
148	1	124	130	-1	486	241	14.6	32	ABaraappapp	329	-466	0	0		0	0	0	0	0
149	1	216	41	-1	545	350	6.9	25	ABaraaaaaaa	516	0	0	0		0	0	0	0	0
150	1	437	426	-1	618	352	19.1	24	ABarpaaaaarp	191	-67	0	0		0	0	0	0	0
151	1	52	248	-1	433	219	8.0	25	MSpapaaaa	64	0	0	0		0	0	0	0	0
152	1	326	527	-1	523	282	16.7	32	MSpaaaapa	320	-234	0	0		0	0	0	0	0
153	1	29	354	-1	157	356	11.2	28	ABplapppaa	267	0	0	0		0	0	0	0	0
154	1	330	207	-1	440	165	22.3	27	ABarpppaaa	273	-650	0	0		0	0	0	0	0
155	1	219	80	-1	579	215	19.3	25	ABpraapappp	210	1047	0	0		0	0	0	0	0
156	1	417	505	-1	310	68	18.2	30	ABprapapaa	265	215	0	0		0	0	0	0	0
157	1	119	370	-1	478	304	20.4	24	MSpaaaaapa	239	133	0	0		0	0	0	0	0
158	1	465	243	-1	540	401	18.0	22	ABalapappaa	133	0	0	0		0	0	0	0	0
159	1	193	28	-1	531	281	8.3	30	ABaraaapaapp	244	88	0	0		0	0	0	0	0
160	1	107	356	-1	213	393	12.5	28	ABplappaap	285	28	0	0		0	0	0	0	0
161	1	345	460	-1	136	211	8.3	33	Eplpp	339	174	0	0		0	0	0	0	0
162	1	284	224	-1	174	336	7.2	25	ABplpppaapp	213	128	0	0		0	0	0	0	0
163	1	150	265	-1	450	208	21.4	28	MSppppap	275	224	0	0		0	0	0	0	0
164	1	76	487	-1	206	375	21.1	32	ABplapapapa	301	-418	0	0		0	0	0	0	0
165	1	242	492	-1	132	190	18.2	32	Cpapaa	329	1416	0	0		0	0	0	0	0
166	1	38	22	-1	547	134	13.9	26	ABpraappaap	243	538	0	0		0	0	0	0	0
167	1	186	251	-1	427	316	12.6	27	ABaraapapaa	245	1040	0	0		0	0	0	0	0
168	1	43	76	-1	477	326	15.8	30	ABaraapaapp	201	0	0	0		0	0	0	0	0
169	1	59	433	-1	495	217	4.8	26	ABarapapapa	202	878	0	0		0	0	0	0	0
170	1	328	215	-1	524	263	12.9	27	ABaraaapapa	241	304	0	0		0	0	0	0	0
171	1	363	359	-1	423	312	16.5	26	MSaaapapa	261	550	0	0		0	0	0	0	0
172	1	162	67	-1	435	459	15.5	27	ABplaappaa	444	0	0	0		0	0	0	0	0
173	1	403	317	-1	621	222	7.1	23	ABalaappapp	235	-166	0	0		0	0	0	0	0
174	1	317	68	-1	356	319	8.6	27	MSaapaaap	232	71	0	0		0	0	0	0	0
175	1	25	162	-1	546	322	15.2	32	MSaaaaapa	250	-192	0	0		0	0	0	0	0
176	1	310	380	-1	247	64	13.5	27	ABprapappa	267	326	0	0		0	0	0	0	0
177	1	178	382	-1	439	209	11.5	26	ABaraappppa	200	0	0	0		0	0	0	0	0
178	1	357	321	-1	452	271	4.9	26	ABalpappppa	-20	0	0	0		0	0	0	0	0
179	1	163	128	-1	569	344	11.6	30	MSaaaaaar	389	0	0	0		0	0	0	0	0
180	1	67	109	-1	564	418	21.5	26	ABplaapaaap	223	-568	0	0		0	0	0	0	0
181	1	272	179	-1	426	130	11.4	24	ABarappappp	219	119	0	0		0	0	0	0	0
182	1	63	132	-1	621	294	7.2	24	ABalaaapprl	-33	0	0	0		0	0	0	0	0
183	1	325	65	-1	394	100	8.6	25	ABprpaaaapp	238	369	0	0		0	0	0	0	0
184	1	109	103	-1	400	356	21.0	22	ABplapaaapa	171	496	0	0		0	0	0	0	0
185	1	69	219	-1	535	418	22.8	26	ABplaaaaapp	215	-436	0	0		0	0	0	0	0
186	1	169	1	-1	446	235	17.1	24	MSpaapaap	-15	0	0	0		0	0	0	0	0
187	1	311	508	-1	319	320	21.5	31	ABarppaapp	273	-870	0	0		0	0	0	0	0
188	1	42	117	-1	459	185	7.6	28	ABprpapppaa	316	0	0	0		0	0	0	0	0
189	1	182	160	-1	377	126	11.5	26	ABprppapaap	239	766	0	0		0	0	0	0	0
190	1	364	461	-1	507	353	21.5	25	MSapapppa	228	-224	0	0		0	0	0	0	0
191	1	303	297	-1	629	298	20.3	29	ABpraapaaapa	269	1757	0	0		0	0	0	0	0
192	1	81	230	-1	424	388	8.9	28	ABplpapaaaa	273	52	0	0		0	0	0	0	0
193	1	365	250	-1	488	149	22.3	30	ABarpappppa	301	1047	0	0		0	0	0	0	0
194	1	103	392	-1	554	198	20.1	31	ABpraaapppa	92	0	0	0		0	0	0	0	0
195	1	399	513	-1	522	141	12.5	24	ABpraaapapp	203	168	0	0		0	0	0	0	0
196	1	160	336	-1	347	406	15.5	26	ABplapaapa	244	1108	0	0		0	0	0	0	0
197	1	384	456	-1	547	319	25.1	26	ABarpaaapap	180	1211	0	0		0	0	0	0	0
198	1	91	119	-1	217	81	18.9	31	ABarpppppp	294	-171	0	0		0	0	0	0	0
199	1	525	331	-1	501	378	9.7	24	MSapaaaava	215	290	0	0		0	0	0	0	0
200	1	175	397	-1	616	327	12.2	27	ABalapppaaa	-165	0	0	0		0	0	0	0	0
201	1	180	437	-1	357	322	13.4	26	MSappaaa	230	109	0	0		0	0	0	0	0
202	1	74	418	-1	566	309	5.2	23	ABaraaappaa	185	-48	0	0		0	0	0	0	0
203	1	414	42	-1	387	324	8.1	25	MSaapaaaa	233	78	0	0		0	0	0	0	0
204	1	496	530	-1	318	348	23.5	33	ABarppapaaa	329	-486	0	0		0	0	0	0	0
205	1	355	71	-1	522	442	9.4	27	ABalpppaaap	267	903	0	0		0	0	0	0	0
206	1	222	308	-1	606	216	9.7	24	ABpraaaaaap	44	0	0	0		0	0	0	0	0
207	1	176	518	-1	483	273	20.2	25	MSpaaaaapp	197	-47	0	0		0	0	0	0	0
208	1	85	239	-1	608	222	19.2	30	ABpraapaapp	167	0	0	0		0	0	0	0	0
209	1	270	268	-1	382	374	6.2	31	Nuc148_5_371_357p	310	163	0	0		0	0	0	0	0
210	1	21	403	-1	314	350	17.4	28	Dapaa	263	135	0	0		0	0	0	0	0
211	1	204	361	-1	403	407	12.2	24	ABplppaaaaa	88	0	0	0		0	0	0	0	0
212	1	14	180	-1	385	400	9.6	25	ABplpapaaap	218	90	0	0		0	0	0	0	0
213	1	446	351	-1	198	283	19.7	33	Cappaa	334	230	0	0		0	0	0	0	0
214	1	47	304	-1	528	204	23.8	29	ABarpapapp	280	568	0	0		0	0	0	0	0
215	1	460	281	-1	550	274	4.0	25	ABaraaappap	215	-118	0	0		0	0	0	0	0
216	1	191	4	-1	338	272	10.3	27	MSaapaapp	146	0	0	0		0	0	0	0	0
217	1	396	155	-1	440	159	20.0	28	ABprapaaapa	271	391	0	0		0	0	0	0	0
218	1	151	186	-1	236	248	9.5	33	Ealpp	334	467	0	0		0	0	0	0	0
219	1	226	126	-1	361	440	16.2	29	ABplaappapp	222	0	0	0		0	0	0	0	0
220	1	332	173	-1	493	178	4.3	27	ABarappaappp	78	0	0	0		0	0	0	0	0
221	1	8	391	-1	333	94	11.0	24	ABprppapppap	233	803	0	0		0	0	0	0	0
222	1	466	84	-1	631	273	16.5	25	Nuc121_20_611_255p	228	100	0	0		0	0	0	0	0
223	1	248	121	-1	596	259	8.1	26	ABarappppaa	-105	0	0	0		0	0	0	0	0
224	1	380	514	-1	360	267	14.9	22	MSaaappp	197	436	0	0		0	0	0	0	0
225	1	37	253	-1	622	362	11.6	24	ABalaaaparl	-109	0	0	0		0	0	0	0	0
226	1	121	490	-1	326	194	20.9	36	Dpppa	360	-581	0	0		0	0	0	0	0
227	1	343	226	-1	332	79	14.8	28	ABprappaap	278	707	0	0		0	0	0	0	0
228	1	473	283	-1	140	360	15.5	29	ABplappapa	268	-46	0	0		0	0	0	0	0
229	1	387	94	-1	621	293	11.3	26	Nuc121_20_611_255aa	187	706	0	0		0	0	0	0	0
230	1	289	238	-1	569	376	15.5	32	ABalapaapap	295	1021	0	0		0	0	0	0	0
231	1	145	343	-1	265	301	7.7	26	MSappaap	186	284	0	0		0	0	0	0	0
232	1	51	108	-1	418	174	7.2	25	ABprpapppap	-28	0	0	0		0	0	0	0	0
233	1	354	289	-1	522	384	4.9	27	ABalpaapppp	222	-275	0	0		0	0	0	0	0
234	1	499	81	-1	586	387	6.3	25	ABalaaaalpa	250	-282	0	0		0	0	0	0	0
235	1	381	428	-1	543	359	4.4	25	ABalpaappap	211	56	0	0		0	0	0	0	0
236	1	45	195	-1	207	343	4.6	25	ABplppppapp	208	1105	0	0		0	0	0	0	0
237	1	378	413	-1	207	150	21.1	33	Cpaapp	331	348	0	0		0	0	0	0	0
238	1	444	190	-1	576	265	4.3	25	ABaraaapppp	-125	0	0	0		0	0	0	0	0
239	1	290	106	-1	577	387	22.8	25	ABplaaaaaaa	22	0	0	0		0	0	0	0	0
240	1	33	385	-1	575	158	16.5	25	ABpraappaaa	252	538	0	0		0	0	0	0	0
241	1	314	278	-1	379	294	20.8	28	MSappppa	280	-370	0	0		0	0	0	0	0
242	1	401	459	-1	319	129	7.2	24	ABprpappppa	-181	0	0	0		0	0	0	0	0
243	1	454	472	-1	170	159	11.1	35	Eprppa	335	74	0	0		0	0	0	0	0
244	1	166	296	-1	533	447	17.3	27	ABplaapaapa	-4	0	0	0		0	0	0	0	0
245	1	477	465	-1	398	420	10.2	23	ABplpapaapp	315	0	0	0		0	0	0	0	0
246	1	230	32	-1	143	148	8.5	37	Eprppp	368	200	0	0		0	0	0	0	0
247	1	55	16	-1	351	380	11.5	24	ABplppaapap	102	0	0	0		0	0	0	0	0
248	1	420	58	-1	406	276	8.8	24	ABaraapappp	135	0	0	0		0	0	0	0	0
249	1	144	168	-1	414	210	10.3	27	MSpapaapa	248	440	0	0		0	0	0	0	0
250	1	161	376	-1	390	230	15.3	30	MSpaapapp	290	-481	0	0		0	0	0	0	0
251	1	431	176	-1	198	97	10.2	27	ABprapppapp	279	311	0	0		0	0	0	0	0
252	1	125	506	-1	525	411	5.1	22	ABalppapaaa	558	0	0	0		0	0	0	0	0
253	1	105	353	-1	406	148	19.4	27	ABprapaaapp	233	56	0	0		0	0	0	0	0
254	1	433	235	-1	112	292	7.0	27	Cppppp	259	-249	0	0		0	0	0	0	0
255	1	77	350	-1	524	179	19.7	31	ABpraaapppp	311	-441	0	0		0	0	0	0	0
256	1	368	439	-1	543	425	10.5	24	ABalpppaaaa	-49	0	0	0		0	0	0	0	0
257	1	288	231	-1	513	128	16.4	28	ABpraappap	287	514	0	0		0	0	0	0	0
258	1	264	374	-1	328	145	15.9	33	Cppaaa	332	-381	0	0		0	0	0	0	0
259	1	90	64	-1	510	314	19.4	28	MSaaaaapp	-7	0	0	0		0	0	0	0	0
260	1	493	386	-1	471	454	15.9	23	ABplpaapapa	228	788	0	0		0	0	0	0	0
261	1	416	462	-1	225	326	4.7	24	ABplpappppp	214	-193	0	0		0	0	0	0	0
262	1	318	59	-1	621	234	12.6	23	ABalaapppap	178	-611	0	0		0	0	0	0	0
263	1	294	158	-1	549	158	12.1	24	ABprpaapapp	270	0	0	0		0	0	0	0	0
264	1	206	429	-1	597	328	15.5	26	ABarpaaaapa	300	0	0	0		0	0	0	0	0
265	1	374	187	-1	448	353	13.0	28	ABalpaapapp	-5	0	0	0		0	0	0	0	0
266	1	108	512	-1	450	232	13.1	27	ABaraapppaa	148	0	0	0		0	0	0	0	0
267	1	339	471	-1	225	150	5.4	27	ABprppppppa	273	716	0	0		0	0	0	0	0
268	1	358	262	-1	368	370	9.1	24	ABplpapapaa	203	1736	0	0		0	0	0	0	0
269	1	451	457	-1	642	281	6.4	27	ABalaapaapa	232	804	0	0		0	0	0	0	0
270	1	96	217	-1	606	356	15.5	28	ABalapapapa	-20	0	0	0		0	0	0	0	0
271	1	34	6	-1	443	412	24.4	29	Nuc147_26_416_371	287	-193	0	0		0	0	0	0	0
272	1	488	311	-1	92	193	11.5	32	Cpppaa	-156	0	0	0		0	0	0	0	0
273	1	247	275	-1	105	289	12.0	29	Cpappv	297	322	0	0		0	0	0	0	0
274	1	490	90	-1	311	258	14.5	35	Ealaa	349	-716	0	0		0	0	0	0	0
275	1	134	26	-1	148	319	7.8	25	ABplapppapp	113	0	0	0		0	0	0	0	0
276	1	300	7	-1	549	283	5.9	24	ABaraaaaapa	76	0	0	0		0	0	0	0	0
277	1	66	498	-1	469	439	22.5	32	ABplaaapap	308	-6	0	0		0	0	0	0	0
278	1	260	98	-1	489	274	17.9	25	MSpaaaapp	201	66	0	0		0	0	0	0	0
279	1	304	412	-1	533	176	8.7	26	ABprpapaapa	-199	0	0	0		0	0	0	0	0
280	1	92	222	-1	605	307	7.2	23	ABalaaaarra	187	0	0	0		0	0	0	0	0
281	1	342	284	-1	401	328	20.0	28	MSapppap	285	27	0	0		0	0	0	0	0
282	1	229	2	-1	267	133	15.5	31	Cppapa	304	716	0	0		0	0	0	0	0
283	1	468	345	-1	601	317	22.9	22	ABalapppapp	145	1690	0	0		0	0	0	0	0
284	1	316	372	-1	249	363	6.6	23	ABplppppaaa	354	0	0	0		0	0	0	0	0
285	1	366	496	-1	485	321	4.9	26	ABalpaaaaap	190	376	0	0		0	0	0	0	0
286	1	114	330	-1	320	299	6.2	24	MSaappap	206	500	0	0		0	0	0	0	0
287	1	324	324	-1	478	156	16.5	23	ABprpaappap	197	-347	0	0		0	0	0	0	0
288	1	276	445	-1	303	152	6.8	23	ABprpppppap	182	298	0	0		0	0	0	0	0
289	1	31	259	-1	458	379	15.6	24	ABalpppppaa	232	258	0	0		0	0	0	0	0
290	1	195	301	-1	367	410	11.9	24	ABplppaapaa	189	612	0	0		0	0	0	0	0
291	1	46	44	-1	583	405	18.6	26	ABalapapppp	278	0	0	0		0	0	0	0	0
292	1	391	314	-1	602	274	5.5	23	ABarapppaaa	168	-442	0	0		0	0	0	0	0
293	1	53	151	-1	516	460	12.5	25	ABalpppapad	310	0	0	0		0	0	0	0	0
294	1	505	511	-1	492	359	5.6	24	ABalpaaaapa	216	925	0	0		0	0	0	0	0
295	1	261	14	-1	272	392	9.4	24	ABplppapppa	149	0	0	0		0	0	0	0	0
296	1	235	272	-1	512	237	11.1	24	ABarapaapap	194	-45	0	0		0	0	0	0	0
297	1	457	181	-1	426	415	17.6	27	ABplpaappaa	257	-663	0	0		0	0	0	0	0
298	1	104	30	-1	626	329	8.8	25	ABalaaappll	233	597	0	0		0	0	0	0	0
299	1	502	431	-1	224	183	23.5	33	Cpaapa	-6	0	0	0		0	0	0	0	0
300	1	246	449	-1	257	380	12.2	27	ABplppapapp	202	-459	0	0		0	0	0	0	0
301	1	278	223	-1	476	249	18.1	24	MSpaapaaa	219	0	0	0		0	0	0	0	0
302	1	171	216	-1	538	265	21.6	27	MSppappp	254	-562	0	0		0	0	0	0	0
303	1	492	146	-1	448	292	18.7	26	MSaaaapap	262	-32	0	0		0	0	0	0	0
304	1	30	379	-1	307	230	9.5	30	Earpap	289	-679	0	0		0	0	0	0	0
305	1	19	249	-1	642	235	10.9	25	ABalaapappa	185	0	0	0		0	0	0	0	0
306	1	426	120	-1	556	165	6.9	25	ABprpaaaaap	-8	0	0	0		0	0	0	0	0
307	1	262	405	-1	220	110	12.0	23	ABprapppapa	226	10	0	0		0	0	0	0	0
308	1	205	96	-1	345	164	5.4	28	MSpappap	217	208	0	0		0	0	0	0	0
309	1	283	463	-1	495	462	15.1	25	ABplpaapapp	222	327	0	0		0	0	0	0	0
310	1	250	371	-1	463	163	8.6	23	ABprpapaaap	166	0	0	0		0	0	0	0	0
311	1	139	-1	-1	380	399	20.0	25	ABplpaappap	227	1166	0	0		0	0	0	0	0
312	1	210	150	-1	233	93	13.3	24	ABprapppaap	235	-811	0	0		0	0	0	0	0
313	1	503	328	-1	193	192	12.6	31	Eprap	319	-541	0	0		0	0	0	0	0
314	1	302	189	-1	573	215	12.5	33	ABpraaapaa	287	379	0	0		0	0	0	0	0
315	1	181	264	-1	227	305	7.2	24	ABplpppppap	216	-1521	0	0		0	0	0	0	0
316	1	336	298	-1	215	377	7.6	25	ABplppppapa	165	0	0	0		0	0	0	0	0
317	1	452	63	-1	181	281	23.5	35	Caaap	330	-259	0	0		0	0	0	0	0
318	1	215	115	-1	496	259	7.4	31	ABarapapaap	300	74	0	0		0	0	0	0	0
319	1	130	323	-1	445	324	15.4	28	MSaaapaap	235	632	0	0		0	0	0	0	0
320	1	115	290	-1	452	260	9.9	23	ABarapaappp	186	0	0	0		0	0	0	0	0
321	1	438	210	-1	218	336	23.8	33	ABarppappaa	332	8	0	0		0	0	0	0	0
322	1	126	447	-1	460	318	6.9	26	ABalpappaap	230	393	0	0		0	0	0	0	0
323	1	153	196	-1	553	397	4.9	23	ABalaaaalpp	224	-201	0	0		0	0	0	0	0
324	1	100	516	-1	478	381	9.9	23	MSapaaaavp	151	-955	0	0		0	0	0	0	0
325	1	207	435	-1	231	114	9.6	25	ABprpppaapa	225	-222	0	0		0	0	0	0	0
326	1	3	183	-1	434	260	14.2	26	MSpaapapa	365	0	0	0		0	0	0	0	0
327	1	309	316	-1	242	104	6.9	23	ABprpppapaa	214	-315	0	0		0	0	0	0	0
328	1	485	319	-1	86	222	9.4	30	Cpppap	302	414	0	0		0	0	0	0	0
329	1	136	346	-1	473	181	5.3	25	ABprpappaap	240	200	0	0		0	0	0	0	0
330	1	155	523	-1	398	354	22.8	25	ABplapaaaaa	253	-280	0	0		0	0	0	0	0
331	1	331	337	-1	396	452	14.0	29	ABplaappapa	273	-390	0	0		0	0	0	0	0
332	1	199	367	-1	611	201	12.0	25	ABpraaaaaaa	253	0	0	0		0	0	0	0	0
333	1	228	334	-1	417	231	13.6	29	ABaraapppap	145	0	0	0		0	0	0	0	0
334	1	83	302	-1	362	96	14.8	26	ABprappaaa	234	112	0	0		0	0	0	0	0
335	1	110	202	-1	435	434	9.8	30	ABalppapappa	70	0	0	0		0	0	0	0	0
336	1	479	13	-1	438	181	16.6	28	Dpaa	208	0	0	0		0	0	0	0	0
337	1	361	47	-1	633	328	18.8	26	ABpraapaaaa	350	0	0	0		0	0	0	0	0
338	1	375	438	-1	333	219	17.0	24	Nuc152_16_399_208	226	253	0	0		0	0	0	0	0
339	1	429	373	-1	569	331	20.1	29	ABarpaaaappap	242	-529	0	0		0	0	0	0	0
340	1	179	201	-1	548	204	7.2	24	ABarapppppp	297	0	0	0		0	0	0	0	0
341	1	217	485	-1	498	334	24.4	31	ABplaaaappa	315	-111	0	0		0	0	0	0	0
342	1	320	153	-1	643	274	9.8	26	ABalaaapprr	247	446	0	0		0	0	0	0	0
343	1	143	127	-1	479	186	20.2	25	ABprpaapaap	240	-628	0	0		0	0	0	0	0
344	1	483	154	-1	587	282	12.0	24	ABalappapa	23	0	0	0		0	0	0	0	0
345	1	274	139	-1	261	335	23.8	33	ABarppapap	330	-197	0	0		0	0	0	0	0
346	1	267	257	-1	498	390	15.5	28	ABalppppaad	282	899	0	0		0	0	0	0	0
347	1	408	415	-1	358	145	24.4	33	ABarpppapp	334	1325	0	0		0	0	0	0	0
348	1	442	141	-1	485	155	12.9	27	ABprppaaaap	270	-244	0	0		0	0	0	0	0
349	1	435	77	-1	484	387	13.0	24	ABplpaapaaa	242	-1333	0	0		0	0	0	0	0
350	1	301	393	-1	248	214	15.4	33	Earppa	335	-71	0	0		0	0	0	0	0
351	1	54	35	-1	553	315	8.8	24	ABaraaaapap	198	438	0	0		0	0	0	0	0
352	1	154	381	-1	572	359	5.9	23	ABalpaapppa	211	0	0	0		0	0	0	0	0
353	1	174	384	-1	618	340	22.0	28	ABarpaaaaara	274	-992	0	0		0	0	0	0	0
354	1	223	495	-1	553	448	13.2	24	ABalpppaapv	25	0	0	0		0	0	0	0	0
355	1	312	174	-1	350	118	11.2	24	ABprppapapa	184	0	0	0		0	0	0	0	0
356	1	6	411	-1	524	370	16.9	26	MSapaaapa	255	40	0	0		0	0	0	0	0
357	1	202	199	-1	328	159	19.1	27	Dppap	268	1477	0	0		0	0	0	0	0
358	1	297	260	-1	338	355	19.9	25	ABplapaaapp	240	577	0	0		0	0	0	0	0
359	1	487	509	-1	518	164	10.9	24	ABprpaaappp	145	0	0	0		0	0	0	0	0
360	1	522	448	-1	465	410	9.9	23	ABalppapppa	200	0	0	0		0	0	0	0	0
361	1	256	55	-1	351	255	6.3	25	MSaapapaa	200	933	0	0		0	0	0	0	0
362	1	243	295	-1	378	165	5.5	23	ABprpapappp	229	372	0	0		0	0	0	0	0
363	1	464	225	-1	183	335	9.9	26	ABplpppaapa	243	817	0	0		0	0	0	0	0
364	1	519	193	-1	551	449	15.5	24	ABalpppaapd	221	325	0	0		0	0	0	0	0
365	1	279	92	-1	395	261	18.7	24	MSpaaapap	220	905	0	0		0	0	0	0	0
366	1	440	74	-1	284	104	6.4	25	ABprppppaap	47	0	0	0		0	0	0	0	0
367	1	11	12	-1	570	220	9.4	27	ABprpaaaaaaa	263	54	0	0		0	0	0	0	0
368	1	273	399	-1	466	346	3.7	22	ABalpapaaap	179	-473	0	0		0	0	0	0	0
369	1	507	507	-1	226	115	5.4	25	ABprpppapap	224	260	0	0		0	0	0	0	0
370	1	170	400	-1	406	319	10.6	26	ABaraapappa	225	-192	0	0		0	0	0	0	0
371	1	257	244	-1	348	403	8.0	25	ABplpaaaapa	195	-376	0	0		0	0	0	0	0
372	1	172	416	-1	349	115	8.3	24	ABprppapppaa	193	760	0	0		0	0	0	0	0
373	1	434	200	-1	398	112	21.5	33	ABarpppaap	333	585	0	0		0	0	0	0	0
374	1	192	143	-1	256	93	16.0	25	ABprapppaaa	251	689	0	0		0	0	0	0	0
375	1	40	299	-1	166	317	4.4	26	ABplpppapap	248	391	0	0		0	0	0	0	0
376	1	371	269	-1	284	216	12.3	33	Earap	321	-818	0	0		0	0	0	0	0
377	1	308	255	-1	538	305	5.2	24	ABaraaapaaaa	189	-645	0	0		0	0	0	0	0
378	1	524	521	-1	567	144	11.5	22	ABprpaapapa	304	0	0	0		0	0	0	0	0
379	1	82	156	-1	574	341	22.0	22	ABalapapapp	136	767	0	0		0	0	0	0	0
380	1	422	78	-1	412	241	17.8	22	MSpaaappp	97	0	0	0		0	0	0	0	0
381	1	140	453	-1	171	193	7.5	33	Eplpa	327	454	0	0		0	0	0	0	0
382	1	445	9	-1	236	203	10.2	32	Earppp	327	1000	0	0		0	0	0	0	0
383	1	428	303	-1	448	202	5.4	26	ABarapapapp	-8	0	0	0		0	0	0	0	0
384	1	113	344	-1	372	287	14.2	25	MSaaapapp	400	0	0	0		0	0	0	0	0
385	1	370	394	-1	434	417	12.6	24	ABplpaapppa	207	0	0	0		0	0	0	0	0
386	1	44	425	-1	454	303	23.7	33	ABarpaapppa	328	363	0	0		0	0	0	0	0
387	1	322	390	-1	504	340	4.9	22	ABalpaaaapp	179	87	0	0		0	0	0	0	0
388	1	409	325	-1	105	306	15.6	28	ABplappapp	-159	0	0	0		0	0	0	0	0
389	1	299	313	-1	527	355	24.6	31	ABarpaaapaa	314	-14	0	0		0	0	0	0	0
390	1	469	491	-1	117	324	9.0	27	ABplappppp	264	-1114	0	0		0	0	0	0	0
391	1	101	362	-1	320	311	19.3	31	Daap	309	799	0	0		0	0	0	0	0
392	1	386	522	-1	388	371	13.0	25	MSappapp	202	-521	0	0		0	0	0	0	0
393	1	146	476	-1	502	391	19.6	26	ABplaapappa	267	-705	0	0		0	0	0	0	0
394	1	240	404	-1	370	125	6.3	24	ABprppaappp	223	391	0	0		0	0	0	0	0
395	1	209	91	-1	379	302	10.8	26	MSaapaapa	328	0	0	0		0	0	0	0	0
396	1	513	182	-1	551	200	18.0	26	ABpraaappap	260	307	0	0		0	0	0	0	0
397	1	71	430	-1	391	190	20.0	29	Dpap	-225	0	0	0		0	0	0	0	0
398	1	177	236	-1	515	196	17.0	23	ABprpaapaaa	198	-271	0	0		0	0	0	0	0
399	1	475	142	-1	468	125	13.0	22	ABprppaapaa	222	85	0	0		0	0	0	0	0
400	1	265	45	-1	537	372	22.4	28	ABarpaaaaal	276	-118	0	0		0	0	0	0	0
401	1	455	327	409	123	238	13.4	29	Capppa	270	1477	0	0		0	0	0	0	0
402	1	239	473	-1	189	225	9.9	34	Eplap	338	1335	0	0		0	0	0	0	0
403	1	459	166	-1	544	285	12.8	26	ABaraappaaa	211	363	0	0		0	0	0	0	0
404	1	106	62	-1	241	78	10.4	29	ABprappppa	260	-42	0	0		0	0	0	0	0
405	1	256	136	-1	350	275	7.7	24	MSaapapap	216	279	0	0		0	0	0	0	0
406	1	133	21	-1	496	443	9.9	24	ABplpaaapaa	199	-1178	0	0		0	0	0	0	0
407	1	10	256	-1	507	326	7.2	26	ABaraaaaaap	250	551	0	0		0	0	0	0	0
408	1	137	163	-1	156	190	21.7	35	Cpapap	350	405	0	0		0	0	0	0	0
409	1	263	273	335	441	381	19.7	27	ABalpppappp	250	489	0	0		0	0	0	0	0
410	1	398	23	-1	474	351	20.0	27	MSapappa	-20	0	0	0		0	0	0	0	0
411	1	266	118	-1	329	399	11.7	26	ABplppapaaa	120	0	0	0		0	0	0	0	0
412	1	87	43	-1	539	395	8.1	24	ABalppappaa	240	88	0	0		0	0	0	0	0
413	1	62	208	-1	386	414	14.8	27	ABplppaaaap	86	0	0	0		0	0	0	0	0
414	1	213	309	-1	184	377	8.7	25	ABplappppa	247	632	0	0		0	0	0	0	0
415	1	241	280	-1	594	233	13.3	25	ABpraapapaa	119	0	0	0		0	0	0	0	0
416	1	523	531	-1	264	272	6.7	31	Z3	14	0	0	0		0	0	0	0	0
417	1	518	31	-1	242	388	10.3	26	ABplppapppp	237	-1849	0	0		0	0	0	0	0
418	1	9	36	-1	324	205	4.2	26	MSpappaa	265	598	0	0		0	0	0	0	0
419	1	282	212	-1	485	253	10.8	24	ABarapaappa	204	-351	0	0		0	0	0	0	0
420	1	185	349	-1	220	335	13.6	31	Capaap	89	0	0	0		0	0	0	0	0
421	1	165	46	-1	637	265	13.0	25	ABalaappppp	220	952	0	0		0	0	0	0	0
422	1	252	483	-1	151	295	3.9	22	ABplppppppa	221	-219	0	0		0	0	0	0	0
423	1	344	333	-1	622	250	5.1	25	ABalaapaapp	34	0	0	0		0	0	0	0	0
424	1	95	432	-1	533	178	4.5	26	ABarapppapp	186	0	0	0		0	0	0	0	0
425	1	2	125	-1	141	330	10.8	23	ABplapppapa	161	0	0	0		0	0	0	0	0
426	1	32	300	-1	557	386	11.7	30	ABalaaapallp	300	69	0	0		0	0	0	0	0
427	1	295	261	-1	595	173	14.4	26	ABpraaaappp	224	430	0	0		0	0	0	0	0
428	1	449	442	-1	263	384	6.3	25	ABplpppaaaa	12	0	0	0		0	0	0	0	0
429	1	194	95	-1	502	410	8.1	25	ABalppappap	234	-189	0	0		0	0	0	0	0
430	1	402	49	-1	274	173	20.8	36	Dpppp	369	548	0	0		0	0	0	0	0
431	1	251	499	-1	602	231	22.6	31	ABarpapaapp	294	0	0	0		0	0	0	0	0
432	1	394	188	-1	458	159	13.1	23	ABprppaapap	231	921	0	0		0	0	0	0	0
433	1	211	220	-1	418	250	8.4	24	ABaraappppp	212	73	0	0		0	0	0	0	0
434	1	349	164	-1	273	260	20.4	33	Dappa	316	344	0	0		0	0	0	0	0
435	1	88	365	-1	102	211	16.6	31	Cpappd	311	276	0	0		0	0	0	0	0
436	1	16	395	-1	451	286	9.2	23	ABalpaaappp	197	738	0	0		0	0	0	0	0
437	1	516	25	-1	620	307	15.0	24	Nuc121_20_611_255ap	-26	0	0	0		0	0	0	0	0
438	1	341	241	-1	511	370	7.1	24	ABalpapaaaa	326	0	0	0		0	0	0	0	0
439	1	478	443	-1	264	331	5.2	26	ABplpappppa	258	138	0	0		0	0	0	0	0
440	1	517	134	-1	545	384	13.4	27	ABalapaaappa	222	799	0	0		0	0	0	0	0
441	1	497	474	-1	457	404	7.4	27	ABalppapppp	272	1485	0	0		0	0	0	0	0
442	1	470	157	-1	256	312	20.5	30	Dapap	278	-50	0	0		0	0	0	0	0
443	1	423	389	-1	237	343	7.5	24	ABplppppaap	202	9	0	0		0	0	0	0	0
444	1	48	497	-1	96	258	17.0	31	Caappd	310	-474	0	0		0	0	0	0	0
445	1	23	274	-1	225	89	8.8	22	ABprpppaapp	194	-392	0	0		0	0	0	0	0
446	1	68	444	-1	574	427	14.9	28	ABalapaappp	275	389	0	0		0	0	0	0	0
447	1	528	515	-1	336	368	6.7	25	ABplpapappa	164	772	0	0		0	0	0	0	0
448	1	462	484	-1	446	327	4.8	25	ABalpapappa	507	0	0	0		0	0	0	0	0
449	1	410	138	-1	404	429	19.4	26	ABalpppppppp	-317	0	0	0		0	0	0	0	0
450	1	383	401	-1	595	287	22.0	25	ABpraapaaapp	249	1384	0	0		0	0	0	0	0
451	1	335	72	-1	418	387	5.5	24	ABplpappaa	216	-799	0	0		0	0	0	0	0
452	1	509	332	-1	246	398	8.1	25	ABplpppaaap	248	0	0	0		0	0	0	0	0
453	1	120	266	-1	572	190	8.2	24	ABarapppppa	-343	0	0	0		0	0	0	0	0
454	1	373	517	-1	448	399	5.2	24	ABalppapapa	97	0	0	0		0	0	0	0	0
455	1	350	27	-1	364	347	23.8	31	ABarppaaap	307	437	0	0		0	0	0	0	0
456	1	128	221	-1	495	348	8.8	24	ABalpaaapaa	195	2025	0	0		0	0	0	0	0
457	1	281	468	-1	407	357	12.4	24	MSapapap	215	757	0	0		0	0	0	0	0
458	1	362	528	-1	403	217	24.3	37	ABarpppapaa	283	-241	0	0		0	0	0	0	0
459	1	348	3	-1	345	289	6.1	26	MSaapappp	205	275	0	0		0	0	0	0	0
460	1	404	38	-1	570	168	20.4	30	ABarpappap	10	0	0	0		0	0	0	0	0
461	1	84	263	-1	207	335	8.7	30	Capppp	176	0	0	0		0	0	0	0	0
462	1	141	242	-1	558	235	5.2	23	ABarappaaaa	178	-42	0	0		0	0	0	0	0
463	1	529	510	-1	555	291	9.4	27	ABaraaapaapa	218	310	0	0		0	0	0	0	0
464	1	152	252	-1	513	265	9.0	24	ABarapaapaa	179	72	0	0		0	0	0	0	0
465	1	441	69	-1	459	322	10.4	22	ABalpapapaa	152	317	0	0		0	0	0	0	0
466	1	413	355	-1	445	433	20.0	27	ABalpppppppa	274	-753	0	0		0	0	0	0	0
467	1	275	137	-1	614	268	14.9	22	ABalappapp	197	533	0	0		0	0	0	0	0
468	1	26	292	-1	405	162	4.5	30	ABprpappapp	260	450	0	0		0	0	0	0	0
469	1	456	165	-1	265	258	13.3	34	Ealap	336	575	0	0		0	0	0	0	0
470	1	147	478	-1	619	305	17.4	32	ABalapppaap	-12	0	0	0		0	0	0	0	0
471	1	498	464	-1	525	435	7.4	24	ABalppaaapp	230	24	0	0		0	0	0	0	0
472	1	245	279	-1	401	393	21.1	29	ABalppppppap	-171	0	0	0		0	0	0	0	0
473	1	526	-1	-1	488	330	10.2	21	ABalpaaapap	165	117	0	0		0	0	0	0	0
474	1	118	414	-1	159	339	20.0	32	ABarppappp	319	829	0	0		0	0	0	0	0
475	1	293	86	-1	373	125	9.0	24	ABprppappap	229	-1112	0	0		0	0	0	0	0
476	1	474	364	-1	607	301	25.3	22	ABarpaaaappaa	166	227	0	0		0	0	0	0	0
477	1	458	99	-1	310	405	9.0	25	ABplpaaaapp	249	396	0	0		0	0	0	0	0
478	1	20	122	-1	200	100	14.8	29	ABprapapppp	255	290	0	0		0	0	0	0	0
479	1	364	267	-1	500	323	22.0	24	MSapapppp	66	0	0	0		0	0	0	0	0
480	1	56	363	-1	430	390	16.8	24	ABalpppppap	192	-528	0	0		0	0	0	0	0
481	1	489	87	-1	605	409	14.7	24	ABalapaaapa	24	0	0	0		0	0	0	0	0
482	1	61	307	-1	521	424	20.9	33	ABplaapaapp	-201	0	0	0		0	0	0	0	0
483	1	520	40	-1	446	154	7.1	23	ABprpapapaa	85	0	0	0		0	0	0	0	0
484	1	286	475	-1	403	388	19.0	24	ABalppppppaa	182	-493	0	0		0	0	0	0	0
485	1	285	502	-1	465	411	15.6	25	ABplpaapaap	220	-633	0	0		0	0	0	0	0
486	1	7	436	-1	207	318	16.4	30	Capapa	303	388	0	0		0	0	0	0	0
487	1	269	152	-1	352	156	8.3	25	MSppaapp	189	193	0	0		0	0	0	0	0
488	1	395	493	-1	478	184	22.3	24	ABprapaaaaa	173	0	0	0		0	0	0	0	0
489	1	75	70	-1	505	180	11.4	26	ABprppaaaaa	197	216	0	0		0	0	0	0	0
490	1	500	482	-1	424	350	17.8	26	MSapapaa	396	0	0	0		0	0	0	0	0
491	1	418	357	-1	591	236	4.8	25	ABarapppaap	253	86	0	0		0	0	0	0	0
492	1	411	358	-1	462	370	6.1	22	ABalpapaapp	216	-828	0	0		0	0	0	0	0
493	1	116	477	-1	572	376	8.5	30	ABalaaaala	239	-36	0	0		0	0	0	0	0
494	1	307	198	-1	582	291	5.9	24	ABaraaapppa	209	269	0	0		0	0	0	0	0
495	1	97	8	-1	275	91	8.1	28	ABprppppapa	156	0	0	0		0	0	0	0	0
496	1	258	-1	-1	506	409	14.8	21	ABalppppaav	-298	0	0	0		0	0	0	0	0
497	1	4	427	-1	136	279	5.7	27	ABplppppppp	223	-1380	0	0		0	0	0	0	0
498	1	197	228	-1	520	174	6.0	22	ABarappapaa	133	0	0	0		0	0	0	0	0
499	1	323	369	-1	303	70	11.7	25	ABprppapppp	215	-330	0	0		0	0	0	0	0
500	1	461	214	-1	170	108	16.4	30	ABprappapp	262	336	0	0		0	0	0	0	0
501	1	530	454	-1	490	418	17.9	27	ABplaapapaa	237	-599	0	0		0	0	0	0	0
502	1	315	167	-1	526	243	5.4	25	ABarapaaaap	225	-543	0	0		0	0	0	0	0
503	1	481	11	-1	294	85	22.2	30	ABarpppppa	308	-228	0	0		0	0	0	0	0
504	1	472	481	-1	144	282	14.3	30	Cappap	301	620	0	0		0	0	0	0	0
505	1	327	504	-1	541	261	5.9	21	ABarapaaaaa	180	0	0	0		0	0	0	0	0
506	1	527	423	-1	553	267	15.8	25	ABalappppap	339	0	0	0		0	0	0	0	0
507	1	372	440	-1	581	251	10.2	22	ABalaapppaa	107	0	0	0		0	0	0	0	0
508	1	340	494	-1	521	274	6.3	22	ABaraaaaapp	89	0	0	0		0	0	0	0	0
509	1	184	-1	-1	461	213	17.9	22	MSpppaaa	505	0	0	0		0	0	0	0	0
510	1	138	526	-1	506	223	18.0	26	MSppapap	216	0	0	0		0	0	0	0	0
511	1	70	488	-1	539	331	7.7	28	ABalpaapaaa	65	0	0	0		0	0	0	0	0
512	1	189	375	-1	523	343	5.1	22	ABaraaapaaap	169	0	0	0		0	0	0	0	0
513	1	511	489	-1	556	416	16.9	22	ABalapaaapppa	-7	0	0	0		0	0	0	0	0
514	1	480	270	-1	480	379	5.0	22	ABalpapaapa	239	0	0	0		0	0	0	0	0
515	1	453	466	-1	619	193	17.0	27	ABpraaaaapd	-3	0	0	0		0	0	0	0	0
516	1	329	434	-1	283	374	7.7	22	ABplppaappp	208	0	0	0		0	0	0	0	0
517	1	377	524	-1	532	229	4.2	22	ABarappaapa	-56	0	0	0		0	0	0	0	0
518	1	227	503	-1	283	331	4.4	30	ABplpapppap	221	0	0	0		0	0	0	0	0
519	1	157	398	-1	398	147	6.8	22	ABprppaappa	151	0	0	0		0	0	0	0	0
520	1	510	501	-1	604	362	21.5	24	ABarpaaaappp	142	0	0	0		0	0	0	0	0
521	1	514	529	-1	450	317	21.5	26	MSaaaappa	479	0	0	0		0	0	0	0	0
522	1	506	402	-1	501	203	3.9	22	ABprpappaaa	256	0	0	0		0	0	0	0	0
523	1	305	520	-1	578	217	14.6	25	ABpraapapap	230	1046	0	0		0	0	0	0	0
524	1	508	480	-1	514	250	6.9	20	ABarapaaapa	144	0	0	0		0	0	0	0	0
525	1	287	486	-1	376	216	22.9	29	ABarppaapap	-73	0	0	0		0	0	0	0	0
526	1	531	218	-1	467	398	22.0	25	ABplaapappp	241	1183	0	0		0	0	0	0	0
527	1	376	525	-1	556	421	7.0	22	ABalppaaapa	137	0	0	0		0	0	0	0	0
528	1	259	83	-1	299	359	6.9	23	ABplpapappp	160	0	0	0		0	0	0	0	0
529	1	432	408	-1	549	165	10.1	25	ABprpaaappa	127	0	0	0		0	0	0	0	0
530	1	421	320	-1	314	147	12.8	30	MSpppaap	259	374	0	0		0	0	0	0	0
531	1	484	178	-1	544	387	21.2	27	ABalapappap	69	0	0	0		0	0	0	0	0
532	1	351	396	-1	594	346	6.9	22	ABalaaaarlp	195	1858	0	0		0	0	0	0	0
533	1	534	532	-1	259	220	22.0	33	Caaaa	327	637	0	0		0	0	0	0	0
534	1	535	533	-1	334	217	24.0	32	Cpaaaa	119	0	0	0		0	0	0	0	0
