# Supplementary material for: The AP-2 Transcription Factor APTF-2 Is Required for Neuroblast and Epidermal Morphogenesis in Caenorhabditis elegans Embryogenesis
Source: PLoS Genet. 2016 May 13;12(5):e1006048. doi: 10.1371/journal.pgen.1006048 (PMC4866721; doi:10.1371/journal.pgen.1006048)
Supplement: S6 Text — (ZIP) [file pgen.1006048.s034.zip › nuclei/t196-nuclei]

1	1	186	356	-1	443	233	17.4	23	MSpaapaap	213	-26	0	0		0	0	0	0	0
2	1	282	316	-1	266	135	15.5	31	Cppapa	297	675	0	0		0	0	0	0	0
3	1	459	123	-1	343	287	6.2	26	MSaapappp	253	257	0	0		0	0	0	0	0
4	1	216	38	-1	338	271	10.3	27	MSaapaapp	273	-477	0	0		0	0	0	0	0
5	1	129	327	-1	489	330	12.3	29	ABalpaapapa	279	1059	0	0		0	0	0	0	0
6	1	271	372	-1	446	412	24.5	30	Nuc147_26_416_371	298	-601	0	0		0	0	0	0	0
7	1	276	55	-1	549	281	6.1	23	ABaraaaaapa	215	376	0	0		0	0	0	0	0
8	1	495	481	-1	276	91	8.2	26	ABprppppapa	261	-627	0	0		0	0	0	0	0
9	1	382	458	-1	236	202	10.3	32	Earppp	322	-25	0	0		0	0	0	0	0
10	1	59	102	-1	505	404	11.2	24	ABplpaaaaaa	223	0	0	0		0	0	0	0	0
11	1	503	254	-1	293	84	22.0	31	ABarpppppa	310	1370	0	0		0	0	0	0	0
12	1	367	133	-1	566	221	9.4	28	ABprpaaaaaaa	258	315	0	0		0	0	0	0	0
13	1	336	264	-1	439	179	16.6	28	Dpaa	285	105	0	0		0	0	0	0	0
14	1	295	440	-1	274	389	9.4	24	ABplppapppa	184	0	0	0		0	0	0	0	0
15	1	45	227	-1	484	422	13.7	25	ABplpaaaaap	49	0	0	0		0	0	0	0	0
16	1	247	308	-1	358	382	11.9	25	ABplppaapap	231	-859	0	0		0	0	0	0	0
17	1	2	235	-1	487	184	16.4	28	MSppppaa	14	0	0	0		0	0	0	0	0
18	1	81	377	-1	321	382	7.0	22	ABplppaappa	227	1099	0	0		0	0	0	0	0
19	1	69	79	-1	400	294	13.5	28	ABaraapapap	136	0	0	0		0	0	0	0	0
20	1	134	212	-1	412	131	9.2	24	ABarappappa	117	0	0	0		0	0	0	0	0
21	1	406	36	-1	497	441	10.1	23	ABplpaaapaa	171	0	0	0		0	0	0	0	0
22	1	166	13	-1	548	135	13.6	26	ABpraappaap	-44	0	0	0		0	0	0	0	0
23	1	410	112	-1	476	351	20.3	27	MSapappa	220	270	0	0		0	0	0	0	0
24	1	39	344	-1	591	357	8.2	24	ABalaaaarla	208	-997	0	0		0	0	0	0	0
25	1	437	451	-1	624	309	15.1	27	Nuc121_20_611_255ap	143	0	0	0		0	0	0	0	0
26	1	275	513	-1	150	319	8.0	25	ABplapppapp	250	153	0	0		0	0	0	0	0
27	1	455	17	-1	367	347	24.1	33	ABarppaaap	335	-85	0	0		0	0	0	0	0
28	1	159	239	-1	528	282	8.3	28	ABaraaapaapp	391	0	0	0		0	0	0	0	0
29	1	77	504	-1	435	256	22.6	29	MSpppppap	156	140	0	0		0	0	0	0	0
30	1	298	348	-1	621	330	8.9	23	ABalaaappll	196	592	0	0		0	0	0	0	0
31	1	417	194	-1	243	385	10.6	25	ABplppapppp	245	1098	0	0		0	0	0	0	0
32	1	246	278	-1	145	146	8.4	37	Eprppp	365	-1563	0	0		0	0	0	0	0
33	1	57	69	-1	596	389	20.4	27	ABplaapaaaa	141	0	0	0		0	0	0	0	0
34	1	53	483	-1	590	234	7.1	25	ABarappppap	98	0	0	0		0	0	0	0	0
35	1	351	501	-1	549	313	9.0	22	ABaraaaapap	163	115	0	0		0	0	0	0	0
36	1	418	459	-1	325	208	4.2	26	MSpappaa	320	0	0	0		0	0	0	0	0
37	1	20	293	-1	363	271	17.5	28	Nuc181_17_365_295	284	-63	0	0		0	0	0	0	0
38	1	460	457	-1	573	170	20.2	32	ABarpappap	318	555	0	0		0	0	0	0	0
39	1	58	74	-1	316	175	6.4	30	MSpappppa	91	0	0	0		0	0	0	0	0
40	1	483	502	-1	446	158	6.8	22	ABprpapapaa	196	116	0	0		0	0	0	0	0
41	1	149	249	-1	544	350	7.0	24	ABaraaaaaaa	61	0	0	0		0	0	0	0	0
42	1	203	140	-1	384	325	8.2	25	MSaapaaaa	228	-271	0	0		0	0	0	0	0
43	1	412	324	-1	540	394	8.1	24	ABalppappaa	199	414	0	0		0	0	0	0	0
44	1	291	318	-1	580	405	18.5	26	ABalapapppp	166	0	0	0		0	0	0	0	0
45	1	400	448	-1	537	369	22.3	28	ABarpaaaaal	39	0	0	0		0	0	0	0	0
46	1	421	32	-1	633	265	12.5	25	ABalaappppp	227	957	0	0		0	0	0	0	0
47	1	337	29	-1	633	327	18.4	26	ABpraapaaaa	41	0	0	0		0	0	0	0	0
48	1	95	490	-1	332	115	13.4	24	ABprppapapp	215	112	0	0		0	0	0	0	0
49	1	430	491	-1	271	172	20.6	34	Dpppp	343	1076	0	0		0	0	0	0	0
50	1	52	165	-1	325	355	13.8	32	MSaapppa	373	0	0	0		0	0	0	0	0
51	1	116	109	-1	212	234	14.4	35	Eplaa	353	-7	0	0		0	0	0	0	0
52	1	78	263	-1	482	154	9.9	27	ABprpapaapp	245	-231	0	0		0	0	0	0	0
53	1	98	163	-1	425	415	7.0	24	ABalppapappp	198	164	0	0		0	0	0	0	0
54	1	38	214	-1	439	167	24.6	29	ABarpappppp	293	-78	0	0		0	0	0	0	0
55	1	361	340	-1	350	248	5.7	25	MSaapapaa	211	625	0	0		0	0	0	0	0
56	1	31	111	-1	441	161	10.1	24	ABprpapapap	144	0	0	0		0	0	0	0	0
57	1	93	362	-1	343	318	5.8	23	MSaappaa	210	0	0	0		0	0	0	0	0
58	1	248	262	-1	405	275	8.9	24	ABaraapappp	140	0	0	0		0	0	0	0	0
59	1	262	405	-1	623	238	12.6	23	ABalaapppap	190	0	0	0		0	0	0	0	0
60	1	117	149	-1	243	108	19.8	29	ABprappapa	84	0	0	0		0	0	0	0	0
61	1	104	289	-1	577	163	10.6	24	ABpraaaapad	234	76	0	0		0	0	0	0	0
62	1	404	80	-1	247	79	10.3	28	ABprappppa	-79	0	0	0		0	0	0	0	0
63	1	317	488	-1	182	281	23.7	38	Caaap	385	144	0	0		0	0	0	0	0
64	1	259	296	-1	507	312	19.3	29	MSaaaaapp	282	-10	0	0		0	0	0	0	0
65	1	183	363	-1	397	106	8.7	26	ABprpaaaapp	81	0	0	0		0	0	0	0	0
66	1	83	23	-1	389	164	8.9	23	ABprppappaa	197	1089	0	0		0	0	0	0	0
67	1	172	94	-1	437	461	15.3	26	ABplaappaa	363	0	0	0		0	0	0	0	0
68	1	174	228	-1	354	318	8.5	26	MSaapaaap	262	430	0	0		0	0	0	0	0
69	1	465	497	-1	457	320	10.6	22	ABalpapapaa	144	-308	0	0		0	0	0	0	0
70	1	489	277	-1	507	177	11.1	26	ABprppaaaaa	248	617	0	0		0	0	0	0	0
71	1	205	453	-1	523	443	9.3	26	ABalpppaaap	224	-44	0	0		0	0	0	0	0
72	1	451	127	-1	423	384	5.5	23	ABplpappaa	229	178	0	0		0	0	0	0	0
73	1	22	125	-1	266	341	16.5	31	Capaaa	310	-45	0	0		0	0	0	0	0
74	1	366	82	-1	286	101	6.0	23	ABprppppaap	229	344	0	0		0	0	0	0	0
75	1	73	400	-1	407	326	3.5	28	ABalpapapap	282	-486	0	0		0	0	0	0	0
76	1	168	361	-1	474	325	16.2	29	ABaraapaapp	298	-155	0	0		0	0	0	0	0
77	1	349	478	-1	481	390	13.2	24	ABplpaapaaa	191	1566	0	0		0	0	0	0	0
78	1	380	250	-1	409	238	18.0	25	MSpaaappp	243	-104	0	0		0	0	0	0	0
79	1	34	25	-1	381	203	11.8	29	MSpapaapp	206	0	0	0		0	0	0	0	0
80	1	155	470	-1	577	213	19.0	24	ABpraapappp	185	738	0	0		0	0	0	0	0
81	1	234	248	-1	583	384	6.2	25	ABalaaaalpa	241	224	0	0		0	0	0	0	0
82	1	8	27	-1	167	296	10.8	30	Capapp	-59	0	0	0		0	0	0	0	0
83	1	528	506	-1	299	352	6.9	22	ABplpapappp	165	945	0	0		0	0	0	0	0
84	1	222	199	-1	633	275	16.2	25	Nuc121_20_611_255p	248	-1090	0	0		0	0	0	0	0
85	1	40	30	-1	253	387	21.1	31	ABplapapaa	316	692	0	0		0	0	0	0	0
86	1	475	313	-1	373	132	9.0	24	ABprppappap	368	0	0	0		0	0	0	0	0
87	1	481	280	-1	602	409	14.7	24	ABalapaaapa	56	0	0	0		0	0	0	0	0
88	1	50	350	-1	537	200	13.1	25	ABprpaaaaaap	252	34	0	0		0	0	0	0	0
89	1	23	393	-1	630	244	15.4	28	ABpraapaapa	285	0	0	0		0	0	0	0	0
90	1	274	367	-1	311	258	14.5	33	Ealaa	340	-1268	0	0		0	0	0	0	0
91	1	395	34	-1	377	300	10.8	26	MSaapaapa	258	299	0	0		0	0	0	0	0
92	1	365	52	-1	394	259	18.8	25	MSpaaapap	222	-352	0	0		0	0	0	0	0
93	1	92	11	-1	427	334	9.3	25	ABalpapppaa	257	143	0	0		0	0	0	0	0
94	1	229	387	-1	621	297	10.7	25	Nuc121_20_611_255aa	240	1032	0	0		0	0	0	0	0
95	1	429	47	-1	503	409	8.3	24	ABalppappap	447	0	0	0		0	0	0	0	0
96	1	308	197	-1	349	174	5.4	27	MSpappap	260	-122	0	0		0	0	0	0	0
97	1	74	117	-1	446	123	14.6	26	ABprapaapa	227	735	0	0		0	0	0	0	0
98	1	278	436	-1	486	275	18.0	27	MSpaaaapp	226	-238	0	0		0	0	0	0	0
99	1	477	354	-1	314	399	9.4	25	ABplpaaaapp	40	0	0	0		0	0	0	0	0
100	1	101	33	-1	551	294	11.5	30	ABaraapaaaa	391	0	0	0		0	0	0	0	0
101	1	77	530	-1	460	242	21.9	25	MSpppppaa	174	34	0	0		0	0	0	0	0
102	1	25	176	-1	410	165	13.4	32	MSpapppa	310	287	0	0		0	0	0	0	0
103	1	184	245	-1	397	353	21.5	24	ABplapaaapa	218	525	0	0		0	0	0	0	0
104	1	106	300	-1	507	284	20.5	27	MSpaaaaaa	224	-869	0	0		0	0	0	0	0
105	1	41	301	-1	593	256	20.2	27	ABarpapaaap	262	2490	0	0		0	0	0	0	0
106	1	239	70	-1	578	386	22.6	26	ABplaaaaaaa	144	0	0	0		0	0	0	0	0
107	1	145	72	-1	481	274	9.9	22	ABarapapaaa	178	110	0	0		0	0	0	0	0
108	1	232	4	-1	418	176	7.1	26	ABprpapppap	-27	0	0	0		0	0	0	0	0
109	1	180	161	216	564	413	21.5	26	ABplaapaaap	374	0	0	0		0	0	0	0	0
110	1	14	21	-1	81	232	13.3	30	Caappv	301	341	0	0		0	0	0	0	0
111	1	108	454	-1	465	233	7.6	28	ABarapapppp	18	0	0	0		0	0	0	0	0
112	1	141	103	-1	153	332	14.0	28	ABplapapppp	262	131	0	0		0	0	0	0	0
113	1	97	66	-1	539	324	11.6	25	ABaraapaaap	199	-37	0	0		0	0	0	0	0
114	1	17	46	-1	410	216	6.1	27	MSpapaaap	227	-463	0	0		0	0	0	0	0
115	1	318	26	-1	493	263	7.4	30	ABarapapaap	242	398	0	0		0	0	0	0	0
116	1	140	463	-1	474	437	10.3	24	ABplpaaappa	221	163	0	0		0	0	0	0	0
117	1	188	64	-1	460	187	7.3	24	ABprpapppaa	301	0	0	0		0	0	0	0	0
118	1	411	146	-1	335	397	11.8	26	ABplppapaaa	244	712	0	0		0	0	0	0	0
119	1	198	240	-1	219	77	18.6	30	ABarpppppp	297	307	0	0		0	0	0	0	0
120	1	306	268	-1	559	167	6.7	24	ABprpaaaaap	217	-8	0	0		0	0	0	0	0
121	1	223	150	-1	595	260	8.0	26	ABarappppaa	260	-122	0	0		0	0	0	0	0
122	1	478	336	-1	200	99	14.7	29	ABprapapppp	265	-746	0	0		0	0	0	0	0
123	1	37	22	-1	352	209	6.8	24	MSpapappp	105	0	0	0		0	0	0	0	0
124	1	43	95	-1	368	277	9.1	25	MSaapappa	241	140	0	0		0	0	0	0	0
125	1	425	3	-1	139	335	10.4	23	ABplapppapa	202	-115	0	0		0	0	0	0	0
126	1	219	177	-1	363	440	16.2	30	ABplaappapp	267	800	0	0		0	0	0	0	0
127	1	343	335	-1	482	189	19.8	22	ABprpaapaap	195	-134	0	0		0	0	0	0	0
128	1	179	113	-1	570	341	11.6	30	MSaaaaaar	79	0	0	0		0	0	0	0	0
129	1	126	444	-1	322	427	17.2	30	ABplaapppp	278	-164	0	0		0	0	0	0	0
130	1	148	210	-1	483	237	14.8	32	ABaraappapp	302	-194	0	0		0	0	0	0	0
131	1	85	257	-1	464	288	6.7	23	ABalpaaappa	168	593	0	0		0	0	0	0	0
132	1	182	364	-1	622	297	7.2	24	ABalaaapprl	54	0	0	0		0	0	0	0	0
133	1	109	391	-1	189	106	7.5	32	ABprappppp	306	-20	0	0		0	0	0	0	0
134	1	440	171	-1	544	382	13.3	28	ABalapaaappa	279	1047	0	0		0	0	0	0	0
135	1	144	202	-1	564	219	4.6	23	ABarapppapa	191	-715	0	0		0	0	0	0	0
136	1	405	515	-1	346	279	8.0	22	MSaapapap	200	362	0	0		0	0	0	0	0
137	1	467	59	-1	610	266	14.4	23	ABalappapp	172	675	0	0		0	0	0	0	0
138	1	449	304	-1	405	428	19.9	24	ABalpppppppp	248	60	0	0		0	0	0	0	0
139	1	345	207	-1	261	335	23.8	33	ABarppapap	312	490	0	0		0	0	0	0	0
140	1	84	180	-1	230	115	17.3	24	ABprapapppa	239	247	0	0		0	0	0	0	0
141	1	348	198	-1	491	156	12.9	25	ABprppaaaap	-123	0	0	0		0	0	0	0	0
142	1	399	383	-1	473	127	12.9	24	ABprppaapaa	92	0	0	0		0	0	0	0	0
143	1	374	136	-1	255	98	16.0	25	ABprapppaaa	228	-35	0	0		0	0	0	0	0
144	1	18	185	-1	307	137	10.2	25	ABprpppppaa	277	0	0	0		0	0	0	0	0
145	1	66	486	-1	513	332	16.9	27	MSapaaapp	260	487	0	0		0	0	0	0	0
146	1	303	306	-1	447	299	18.6	26	MSaaaapap	224	-33	0	0		0	0	0	0	0
147	1	121	231	-1	479	456	13.3	30	ABplpaaapap	244	217	0	0		0	0	0	0	0
148	1	87	20	-1	585	273	15.6	29	ABalappppaa	196	0	0	0		0	0	0	0	0
149	1	94	404	-1	218	394	17.4	31	ABplapappa	311	318	0	0		0	0	0	0	0
150	1	312	86	-1	237	87	13.0	23	ABprapppaap	230	-819	0	0		0	0	0	0	0
151	1	293	142	-1	515	459	12.6	25	ABalpppapad	-27	0	0	0		0	0	0	0	0
152	1	487	223	-1	349	154	7.6	24	MSppaapp	142	191	0	0		0	0	0	0	0
153	1	342	39	-1	644	269	9.5	27	ABalaaapprr	235	0	0	0		0	0	0	0	0
154	1	344	56	-1	585	282	11.9	24	ABalappapa	106	0	0	0		0	0	0	0	0
155	1	217	389	-1	442	155	19.9	27	ABprapaaapa	277	1362	0	0		0	0	0	0	0
156	1	379	529	-1	585	349	23.5	25	ABalapapapp	208	140	0	0		0	0	0	0	0
157	1	442	219	-1	254	309	20.5	30	Dapap	305	-733	0	0		0	0	0	0	0
158	1	263	351	-1	551	162	12.0	22	ABprpaapapp	202	-366	0	0		0	0	0	0	0
159	1	28	138	-1	411	378	15.6	28	MSapppaa	286	448	0	0		0	0	0	0	0
160	1	189	456	-1	380	132	11.6	24	ABprppapaap	245	-318	0	0		0	0	0	0	0
161	1	12	97	-1	496	218	9.9	24	ABarapappaa	241	-1265	0	0		0	0	0	0	0
162	1	175	114	168	544	322	15.3	29	MSaaaaapa	128	0	0	0		0	0	0	0	0
163	1	408	341	-1	155	186	21.4	34	Cpapap	341	863	0	0		0	0	0	0	0
164	1	434	225	-1	269	259	20.4	31	Dappa	343	0	0	0		0	0	0	0	0
165	1	469	333	-1	265	258	12.7	32	Ealap	326	-406	0	0		0	0	0	0	0
166	1	403	73	-1	542	284	13.4	28	ABaraappaaa	55	0	0	0		0	0	0	0	0
167	1	502	494	-1	519	245	5.0	27	ABarapaaaap	206	662	0	0		0	0	0	0	0
168	1	249	167	-1	411	206	10.5	27	MSpapaapa	137	0	0	0		0	0	0	0	0
169	1	128	40	-1	396	281	16.4	26	MSaaaappp	243	168	0	0		0	0	0	0	0
170	1	111	315	-1	576	412	8.7	24	ABalaaapalla	177	0	0	0		0	0	0	0	0
171	1	42	2	-1	620	187	14.0	27	ABpraaaappa	115	0	0	0		0	0	0	0	0
172	1	131	283	-1	273	116	11.4	29	ABprppppapp	263	-285	0	0		0	0	0	0	0
173	1	220	244	-1	494	177	4.3	27	ABarappaappp	265	77	0	0		0	0	0	0	0
174	1	355	460	-1	352	122	11.3	24	ABprppapapa	101	0	0	0		0	0	0	0	0
175	1	54	200	-1	553	234	17.4	25	ABpraaappaa	207	64	0	0		0	0	0	0	0
176	1	251	498	-1	203	96	9.6	29	ABprapppapp	269	201	0	0		0	0	0	0	0
177	1	19	206	-1	265	152	8.7	28	Cppaap	15	0	0	0		0	0	0	0	0
178	1	531	286	-1	544	379	20.5	30	ABalapappap	302	809	0	0		0	0	0	0	0
179	1	181	1	-1	432	130	11.4	28	ABarappappp	234	467	0	0		0	0	0	0	0
180	1	212	218	-1	383	400	9.8	25	ABplpapaaap	236	1293	0	0		0	0	0	0	0
181	1	297	172	-1	420	416	17.5	26	ABplpaappaa	197	-28	0	0		0	0	0	0	0
182	1	396	342	-1	553	202	17.9	26	ABpraaappap	246	-603	0	0		0	0	0	0	0
183	1	326	238	-1	431	258	14.4	27	MSpaapapa	668	0	0	0		0	0	0	0	0
184	1	75	353	-1	635	251	7.2	25	ABalaappapa	245	277	0	0		0	0	0	0	0
185	1	62	246	-1	646	314	11.4	24	ABalaaapplr	380	0	0	0		0	0	0	0	0
186	1	218	144	-1	234	248	9.5	33	Ealpp	331	183	0	0		0	0	0	0	0
187	1	265	467	-1	450	353	13.2	28	ABalpaapapp	224	0	0	0		0	0	0	0	0
188	1	432	325	-1	460	159	12.7	23	ABprppaapap	199	519	0	0		0	0	0	0	0
189	1	314	346	-1	571	214	12.5	33	ABpraaapaa	337	289	0	0		0	0	0	0	0
190	1	238	35	-1	578	268	4.4	25	ABaraaapppp	-111	0	0	0		0	0	0	0	0
191	1	79	116	-1	449	355	5.5	29	ABalpappapa	297	-136	0	0		0	0	0	0	0
192	1	120	433	-1	375	315	4.7	28	ABalpappapp	272	422	0	0		0	0	0	0	0
193	1	364	445	-1	550	451	15.4	22	ABalpppaapd	205	-29	0	0		0	0	0	0	0
194	1	27	284	-1	524	425	14.3	24	ABalapaaapppp	240	-981	0	0		0	0	0	0	0
195	1	236	135	-1	207	349	5.2	26	ABplppppapp	209	-781	0	0		0	0	0	0	0
196	1	323	143	-1	551	398	4.9	23	ABalaaaalpp	228	-493	0	0		0	0	0	0	0
197	1	65	51	-1	371	150	16.8	29	Dppaa	-141	0	0	0		0	0	0	0	0
198	1	494	99	-1	580	293	6.0	24	ABaraaapppa	229	1521	0	0		0	0	0	0	0
199	1	357	468	-1	328	158	19.5	28	Dppap	268	365	0	0		0	0	0	0	0
200	1	373	294	-1	403	111	21.5	33	ABarpppaap	332	-575	0	0		0	0	0	0	0
201	1	340	247	-1	551	207	7.2	23	ABarapppppp	230	1208	0	0		0	0	0	0	0
202	1	335	8	-1	438	435	9.8	31	ABalppapappa	296	200	0	0		0	0	0	0	0
203	1	118	390	-1	276	62	16.4	29	ABprapapap	247	-20	0	0		0	0	0	0	0
204	1	24	309	-1	637	217	14.8	24	ABpraaaaapv	284	0	0	0		0	0	0	0	0
205	1	135	88	-1	299	320	7.2	27	MSapaapp	233	1616	0	0		0	0	0	0	0
206	1	102	192	-1	294	82	9.6	28	ABprpppaaap	259	201	0	0		0	0	0	0	0
207	1	154	518	-1	441	161	22.6	27	ABarpppaaa	254	-1219	0	0		0	0	0	0	0
208	1	413	226	-1	385	413	14.5	26	ABplppaaaap	85	0	0	0		0	0	0	0	0
209	1	147	153	-1	600	179	9.4	26	ABpraaaapav	242	0	0	0		0	0	0	0	0
210	1	321	229	-1	216	338	23.7	33	ABarppappaa	338	-778	0	0		0	0	0	0	0
211	1	36	270	-1	436	302	7.7	24	ABalpapppap	15	0	0	0		0	0	0	0	0
212	1	419	430	-1	484	252	11.1	23	ABarapaappa	225	878	0	0		0	0	0	0	0
213	1	139	152	-1	179	359	15.6	23	ABplapapppa	218	168	0	0		0	0	0	0	0
214	1	500	425	-1	173	105	16.5	30	ABprappapp	260	-661	0	0		0	0	0	0	0
215	1	170	104	523	521	260	13.6	28	ABaraaapapa	23	0	0	0		0	0	0	0	0
216	1	302	322	-1	545	275	23.0	30	MSppappp	180	251	0	0		0	0	0	0	0
217	1	270	234	-1	606	354	15.5	27	ABalapapapa	258	859	0	0		0	0	0	0	0
218	1	526	524	-1	472	397	22.0	28	ABplaapappp	234	-675	0	0		0	0	0	0	0
219	1	185	-1	-1	535	418	22.7	27	ABplaaaaapp	232	-759	0	0		0	0	0	0	0
220	1	433	314	-1	417	252	8.2	23	ABaraappppp	408	0	0	0		0	0	0	0	0
221	1	456	24	-1	493	348	9.1	24	ABalpaaapaa	207	-803	0	0		0	0	0	0	0
222	1	280	10	-1	602	307	6.8	23	ABalaaaarra	172	-118	0	0		0	0	0	0	0
223	1	301	16	-1	470	247	17.8	26	MSpaapaaa	240	67	0	0		0	0	0	0	0
224	1	162	266	-1	175	339	6.7	27	ABplpppaapp	108	0	0	0		0	0	0	0	0
225	1	363	6	-1	187	334	9.7	25	ABplpppaapa	256	-85	0	0		0	0	0	0	0
226	1	227	408	-1	336	82	14.5	29	ABprappaap	245	423	0	0		0	0	0	0	0
227	1	44	255	-1	428	91	15.9	31	ABpraapppp	289	-449	0	0		0	0	0	0	0
228	1	498	505	-1	523	176	6.4	28	ABarappapaa	265	1370	0	0		0	0	0	0	0
229	1	143	124	-1	600	391	11.9	24	ABalapaaaap	229	-743	0	0		0	0	0	0	0
230	1	192	50	-1	424	385	9.1	27	ABplpapaaaa	272	132	0	0		0	0	0	0	0
231	1	257	213	-1	515	128	16.4	29	ABpraappap	269	0	0	0		0	0	0	0	0
232	1	130	437	-1	478	110	15.5	30	ABpraapppa	275	0	0	0		0	0	0	0	0
233	1	70	452	-1	597	388	15.2	26	ABalapapppa	66	0	0	0		0	0	0	0	0
234	1	142	128	-1	423	339	22.6	26	ABarppaaaa	-123	0	0	0		0	0	0	0	0
235	1	254	414	-1	112	293	6.7	27	Cppppp	275	1000	0	0		0	0	0	0	0
236	1	398	373	-1	516	195	17.0	23	ABprpaapaaa	233	153	0	0		0	0	0	0	0
237	1	123	471	-1	381	341	17.1	28	Daaa	286	-65	0	0		0	0	0	0	0
238	1	230	191	527	568	373	15.5	31	ABalapaapap	77	0	0	0		0	0	0	0	0
239	1	208	338	-1	608	223	19.2	30	ABpraapaapp	-71	0	0	0		0	0	0	0	0
240	1	26	7	-1	486	429	7.2	24	ABalppaappa	240	-177	0	0		0	0	0	0	0
241	1	438	241	-1	508	369	7.2	24	ABalpapaaaa	193	299	0	0		0	0	0	0	0
242	1	462	422	-1	559	240	5.1	22	ABarappaaaa	170	272	0	0		0	0	0	0	0
243	1	158	411	-1	543	401	18.0	22	ABalapappaa	135	0	0	0		0	0	0	0	0
244	1	371	120	-1	352	400	7.9	24	ABplpaaaapa	258	0	0	0		0	0	0	0	0
245	1	138	205	-1	513	293	11.1	25	ABaraapaapa	188	60	0	0		0	0	0	0	0
246	1	55	187	-1	423	140	7.1	23	ABprpapappa	199	125	0	0		0	0	0	0	0
247	1	88	396	-1	101	261	8.2	29	Cppppa	295	370	0	0		0	0	0	0	0
248	1	151	160	-1	433	217	8.3	25	MSpapaaaa	144	0	0	0		0	0	0	0	0
249	1	305	384	-1	642	237	10.8	24	ABalaapappa	222	-887	0	0		0	0	0	0	0
250	1	193	90	-1	489	148	22.5	30	ABarpappppa	176	0	0	0		0	0	0	0	0
251	1	167	106	-1	424	313	12.5	27	ABaraapapaa	393	0	0	0		0	0	0	0	0
252	1	464	312	-1	514	262	9.3	24	ABarapaapaa	73	0	0	0		0	0	0	0	0
253	1	225	190	-1	621	360	11.5	24	ABalaaaparl	515	0	0	0		0	0	0	0	0
254	1	91	12	-1	569	187	13.5	24	ABpraaapapaa	25	0	0	0		0	0	0	0	0
255	1	377	60	-1	535	305	5.4	24	ABaraaapaaaa	303	0	0	0		0	0	0	0	0
256	1	407	158	-1	506	320	6.9	23	ABaraaaaaap	223	912	0	0		0	0	0	0	0
257	1	346	174	-1	499	386	15.5	27	ABalppppaad	251	-119	0	0		0	0	0	0	0
258	1	51	126	-1	173	240	19.6	31	Dappp	303	-1217	0	0		0	0	0	0	0
259	1	289	274	-1	462	382	15.6	23	ABalpppppaa	-114	0	0	0		0	0	0	0	0
260	1	358	366	-1	340	353	19.8	25	ABplapaaapp	235	-369	0	0		0	0	0	0	0
261	1	427	328	-1	596	174	14.2	26	ABpraaaappp	229	-201	0	0		0	0	0	0	0
262	1	268	233	-1	370	366	9.2	23	ABplpapapaa	314	0	0	0		0	0	0	0	0
263	1	461	360	-1	209	336	8.5	30	Capppp	255	-772	0	0		0	0	0	0	0
264	1	315	68	-1	233	307	7.3	24	ABplpppppap	236	-1272	0	0		0	0	0	0	0
265	1	163	137	-1	452	204	21.3	28	MSppppap	239	228	0	0		0	0	0	0	0
266	1	453	347	-1	573	191	8.1	23	ABarapppppa	229	311	0	0		0	0	0	0	0
267	1	479	276	-1	505	316	22.4	26	MSapapppp	220	333	0	0		0	0	0	0	0
268	1	209	365	-1	385	377	6.5	31	Nuc148_5_371_357p	-153	0	0	0		0	0	0	0	0
269	1	376	105	-1	280	217	12.3	32	Earap	325	-508	0	0		0	0	0	0	0
270	1	514	184	-1	480	376	5.0	22	ABalpapaapa	223	-1089	0	0		0	0	0	0	0
271	1	11	57	-1	333	278	21.5	33	MSappppp	331	353	0	0		0	0	0	0	0
272	1	296	108	-1	510	238	11.3	23	ABarapaapap	200	828	0	0		0	0	0	0	0
273	1	409	208	-1	442	369	20.4	25	ABalpppapppa	259	67	0	0		0	0	0	0	0
274	1	445	147	-1	230	89	8.5	23	ABprpppaapp	205	-87	0	0		0	0	0	0	0
275	1	273	299	-1	106	289	11.6	29	Cpappv	270	179	0	0		0	0	0	0	0
276	1	5	426	-1	452	128	9.3	24	ABprpaaaapa	212	-76	0	0		0	0	0	0	0
277	1	35	9	-1	464	224	10.7	26	ABarapappap	174	0	0	0		0	0	0	0	0
278	1	241	397	-1	383	292	21.2	30	MSappppa	302	-28	0	0		0	0	0	0	0
279	1	472	119	-1	390	388	21.1	26	ABalppppppap	251	119	0	0		0	0	0	0	0
280	1	415	379	-1	595	232	13.2	24	ABpraapapaa	-216	0	0	0		0	0	0	0	0
281	1	215	291	-1	549	271	3.9	24	ABaraaappap	154	0	0	0		0	0	0	0	0
282	1	4	310	-1	378	235	21.0	31	MSpppppp	256	-1256	0	0		0	0	0	0	0
283	1	228	355	-1	139	358	15.5	29	ABplappapa	235	0	0	0		0	0	0	0	0
284	1	281	429	-1	397	329	19.9	28	MSapppap	486	0	0	0		0	0	0	0	0
285	1	122	420	-1	550	327	4.1	23	ABalpaappaa	174	1137	0	0		0	0	0	0	0
286	1	6	517	-1	286	381	11.8	22	ABplppapapa	-490	0	0	0		0	0	0	0	0
287	1	67	224	-1	584	418	12.4	26	ABalapaappa	247	1004	0	0		0	0	0	0	0
288	1	137	371	-1	338	99	21.6	35	ABarppppa	340	-488	0	0		0	0	0	0	0
289	1	233	368	-1	522	382	4.9	27	ABalpaapppp	215	38	0	0		0	0	0	0	0
290	1	320	334	-1	453	258	10.2	23	ABarapaappp	174	0	0	0		0	0	0	0	0
291	1	68	132	-1	328	358	9.7	25	ABplppappaa	40	0	0	0		0	0	0	0	0
292	1	468	329	-1	403	161	4.4	29	ABprpappapp	225	-194	0	0		0	0	0	0	0
293	1	71	232	-1	592	222	16.4	29	ABpraapappa	271	-959	0	0		0	0	0	0	0
294	1	47	474	-1	182	349	5.1	24	ABplpppapaa	210	221	0	0		0	0	0	0	0
295	1	362	189	-1	379	165	5.9	23	ABprpapappp	190	446	0	0		0	0	0	0	0
296	1	244	93	-1	530	449	16.9	25	ABplaapaapa	235	1171	0	0		0	0	0	0	0
297	1	191	477	-1	633	297	20.3	27	ABpraapaaapa	175	0	0	0		0	0	0	0	0
298	1	316	323	-1	220	378	7.5	24	ABplppppapa	241	1139	0	0		0	0	0	0	0
299	1	375	359	-1	164	316	4.3	27	ABplpppapap	363	0	0	0		0	0	0	0	0
300	1	426	403	-1	561	381	11.5	28	ABalaaapallp	235	-284	0	0		0	0	0	0	0
301	1	290	139	-1	365	422	11.8	23	ABplppaapaa	198	299	0	0		0	0	0	0	0
302	1	334	297	-1	364	98	14.5	26	ABprappaaa	64	0	0	0		0	0	0	0	0
303	1	383	376	-1	444	204	5.5	26	ABarapapapp	171	618	0	0		0	0	0	0	0
304	1	214	44	-1	530	206	23.9	32	ABarpapapp	325	-770	0	0		0	0	0	0	0
305	1	21	443	-1	471	190	13.1	24	MSpppappp	194	-94	0	0		0	0	0	0	0
306	1	33	62	-1	286	127	7.1	24	ABprpappppp	202	-111	0	0		0	0	0	0	0
307	1	482	96	-1	526	427	20.6	33	ABplaapaapp	324	990	0	0		0	0	0	0	0
308	1	206	175	-1	606	219	9.6	24	ABpraaaaaap	346	0	0	0		0	0	0	0	0
309	1	414	480	-1	187	377	8.6	25	ABplappppa	67	0	0	0		0	0	0	0	0
310	1	89	173	-1	395	88	14.1	28	ABprapaapp	-514	0	0	0		0	0	0	0	0
311	1	272	162	-1	92	194	11.5	31	Cpppaa	-68	0	0	0		0	0	0	0	0
312	1	110	92	-1	536	165	22.8	32	ABarpapppap	-26	0	0	0		0	0	0	0	0
313	1	389	407	-1	528	353	25.3	33	ABarpaaapaa	296	52	0	0		0	0	0	0	0
314	1	292	496	-1	600	273	5.5	23	ABarapppaaa	184	0	0	0		0	0	0	0	0
315	1	112	409	-1	248	324	10.0	26	ABplpppppaa	262	676	0	0		0	0	0	0	0
316	1	327	181	-1	244	107	6.8	24	ABprpppapaa	233	676	0	0		0	0	0	0	0
317	1	173	196	-1	620	226	7.0	23	ABalaappapp	230	-401	0	0		0	0	0	0	0
318	1	107	65	-1	637	342	12.2	23	ABalaaaparr	116	0	0	0		0	0	0	0	0
319	1	328	89	-1	87	222	8.8	30	Cpppap	290	-579	0	0		0	0	0	0	0
320	1	530	107	-1	312	148	12.7	27	MSpppaap	241	396	0	0		0	0	0	0	0
321	1	178	399	-1	451	267	4.6	26	ABalpappppa	224	-17	0	0		0	0	0	0	0
322	1	96	495	-1	262	196	4.4	31	MSpappppp	281	0	0	0		0	0	0	0	0
323	1	319	63	-1	440	325	15.3	26	MSaaapaap	213	631	0	0		0	0	0	0	0
324	1	287	439	-1	478	155	16.8	24	ABprpaappap	-24	0	0	0		0	0	0	0	0
325	1	388	455	-1	104	304	15.4	30	ABplappapp	291	452	0	0		0	0	0	0	0
326	1	60	131	-1	390	217	8.7	28	MSpapappa	207	0	0	0		0	0	0	0	0
327	1	401	5	-1	118	238	10.9	26	Capppap	244	-583	0	0		0	0	0	0	0
328	1	313	435	-1	193	190	12.9	32	Eprap	327	-297	0	0		0	0	0	0	0
329	1	29	303	-1	294	357	4.9	26	ABplpapppaa	265	-145	0	0		0	0	0	0	0
330	1	286	441	-1	318	297	6.0	25	MSaappap	218	-1072	0	0		0	0	0	0	0
331	1	199	421	-1	506	376	9.9	23	MSapaaaava	165	378	0	0		0	0	0	0	0
332	1	452	311	-1	247	403	8.5	25	ABplpppaaap	223	240	0	0		0	0	0	0	0
333	1	423	307	-1	616	249	4.1	24	ABalaapaapp	241	43	0	0		0	0	0	0	0
334	1	333	292	-1	416	230	13.6	29	ABaraapppap	178	0	0	0		0	0	0	0	0
335	1	409	141	-1	429	397	19.8	25	ABalpppapppp	218	400	0	0		0	0	0	0	0
336	1	196	252	-1	348	405	15.7	25	ABplapaapa	472	0	0	0		0	0	0	0	0
337	1	331	155	-1	398	453	13.9	28	ABplaappapa	-167	0	0	0		0	0	0	0	0
338	1	15	388	-1	291	410	16.7	28	ABplapaapp	266	1336	0	0		0	0	0	0	0
339	1	3	279	-1	485	140	7.9	27	ABarappapap	240	-580	0	0		0	0	0	0	0
340	1	63	237	-1	583	319	25.5	28	ABarpaapaap	249	-14	0	0		0	0	0	0	0
341	1	90	54	-1	494	181	7.8	25	ABprpapaaaa	226	-176	0	0		0	0	0	0	0
342	1	76	78	-1	363	238	8.3	27	MSpapapa	232	0	0	0		0	0	0	0	0
343	1	231	273	-1	267	303	8.4	26	MSappaap	202	-383	0	0		0	0	0	0	0
344	1	384	288	-1	366	285	14.1	25	MSaaapapp	242	-158	0	0		0	0	0	0	0
345	1	283	500	-1	607	314	22.0	22	ABalapppapp	219	722	0	0		0	0	0	0	0
346	1	329	271	-1	474	176	5.4	26	ABprpappaap	501	0	0	0		0	0	0	0	0
347	1	105	259	-1	304	387	12.2	26	ABplppapaap	101	0	0	0		0	0	0	0	0
348	1	7	230	-1	598	326	8.6	23	ABalaaaarrp	214	-126	0	0		0	0	0	0	0
349	1	420	386	-1	223	336	13.7	31	Capaap	271	728	0	0		0	0	0	0	0
350	1	255	282	-1	528	180	19.6	30	ABpraaapppp	22	0	0	0		0	0	0	0	0
351	1	213	118	-1	197	283	19.7	33	Cappaa	-159	0	0	0		0	0	0	0	0
352	1	127	67	-1	413	296	5.5	29	ABalpapppppp	-188	0	0	0		0	0	0	0	0
353	1	253	145	-1	405	145	19.5	27	ABprapaaapp	259	687	0	0		0	0	0	0	0
354	1	153	412	-1	159	355	11.2	28	ABplapppaa	279	-727	0	0		0	0	0	0	0
355	1	466	272	-1	444	433	20.0	26	ABalpppppppa	265	51	0	0		0	0	0	0	0
356	1	160	159	-1	213	391	12.4	29	ABplappaap	368	0	0	0		0	0	0	0	0
357	1	491	447	-1	590	239	4.8	24	ABarapppaap	-19	0	0	0		0	0	0	0	0
358	1	492	487	-1	461	370	6.1	22	ABalpapaapp	202	112	0	0		0	0	0	0	0
359	1	171	484	-1	420	310	16.3	25	MSaaapapa	206	-578	0	0		0	0	0	0	0
360	1	1	401	-1	298	276	9.8	28	Ealpa	278	-70	0	0		0	0	0	0	0
361	1	211	195	-1	399	408	12.4	26	ABplppaaaaa	221	-230	0	0		0	0	0	0	0
362	1	391	410	-1	321	313	19.1	30	Daap	299	-1	0	0		0	0	0	0	0
363	1	480	349	-1	434	391	17.3	25	ABalpppppap	253	-411	0	0		0	0	0	0	0
364	1	476	520	-1	610	308	24.0	22	ABarpaaaappaa	170	175	0	0		0	0	0	0	0
365	1	435	275	-1	99	211	16.5	31	Cpappd	312	-240	0	0		0	0	0	0	0
366	1	146	357	-1	468	389	19.2	26	ABplaapapap	185	0	0	0		0	0	0	0	0
367	1	332	476	-1	610	202	11.6	26	ABpraaaaaaa	253	0	0	0		0	0	0	0	0
368	1	133	209	-1	579	326	6.9	24	ABaraaaapaa	206	-262	0	0		0	0	0	0	0
369	1	499	438	-1	306	75	11.9	25	ABprppapppp	252	-9	0	0		0	0	0	0	0
370	1	157	193	-1	473	301	20.4	26	MSpaaaaapa	200	-418	0	0		0	0	0	0	0
371	1	310	85	-1	464	160	8.5	23	ABprpapaaap	194	162	0	0		0	0	0	0	0
372	1	284	281	-1	253	364	6.8	22	ABplppppaaa	-88	0	0	0		0	0	0	0	0
373	1	339	385	-1	570	326	19.8	28	ABarpaaaappap	227	0	0	0		0	0	0	0	0
374	1	258	442	-1	326	145	16.0	31	Cppaaa	315	-1201	0	0		0	0	0	0	0
375	1	512	511	-1	519	342	6.0	22	ABaraaapaaap	161	-174	0	0		0	0	0	0	0
376	1	250	374	-1	389	229	15.5	29	MSpaapapp	261	-494	0	0		0	0	0	0	0
377	1	30	431	-1	593	362	18.5	28	ABalapaapaa	256	142	0	0		0	0	0	0	0
378	1	114	358	-1	519	337	10.9	25	ABalpaapaap	226	-419	0	0		0	0	0	0	0
379	1	304	83	-1	310	227	9.4	30	Earpap	306	-145	0	0		0	0	0	0	0
380	1	176	258	-1	252	64	13.4	28	ABprapappa	-25	0	0	0		0	0	0	0	0
381	1	352	115	-1	565	362	5.5	25	ABalpaapppa	205	-1485	0	0		0	0	0	0	0
382	1	177	53	-1	439	205	11.6	24	ABaraappppa	200	0	0	0		0	0	0	0	0
383	1	64	220	-1	545	246	20.3	27	MSppappa	217	545	0	0		0	0	0	0	0
384	1	353	337	-1	621	340	21.4	27	ABarpaaaaara	-57	0	0	0		0	0	0	0	0
385	1	240	28	-1	576	160	16.4	26	ABpraappaaa	250	-319	0	0		0	0	0	0	0
386	1	260	406	-1	474	455	16.6	25	ABplpaapapa	216	609	0	0		0	0	0	0	0
387	1	124	182	-1	495	412	4.5	25	ABalppapaap	252	-302	0	0		0	0	0	0	0
388	1	16	121	-1	410	125	13.0	25	ABprppapaaa	374	0	0	0		0	0	0	0	0
389	1	443	110	-1	237	345	7.4	23	ABplppppaap	716	0	0	0		0	0	0	0	0
390	1	387	41	-1	504	341	4.9	22	ABalpaaaapp	182	398	0	0		0	0	0	0	0
391	1	221	418	-1	336	97	10.5	26	ABprppapppap	262	-852	0	0		0	0	0	0	0
392	1	194	256	-1	551	199	20.5	30	ABpraaapppa	279	930	0	0		0	0	0	0	0
393	1	350	48	-1	247	218	15.6	33	Earppa	413	0	0	0		0	0	0	0	0
394	1	385	156	-1	432	417	12.6	24	ABplpaapppa	217	0	0	0		0	0	0	0	0
395	1	436	269	-1	447	285	9.2	23	ABalpaaappp	275	0	0	0		0	0	0	0	0
396	1	532	464	-1	589	346	6.3	22	ABalaaaarlp	162	2002	0	0		0	0	0	0	0
397	1	200	265	-1	613	325	12.2	26	ABalapppaaa	219	455	0	0		0	0	0	0	0
398	1	519	461	-1	400	146	6.8	22	ABprppaappa	125	0	0	0		0	0	0	0	0
399	1	368	242	-1	456	347	3.9	22	ABalpapaaap	201	-366	0	0		0	0	0	0	0
400	1	370	15	-1	403	319	10.6	25	ABaraapappa	140	0	0	0		0	0	0	0	0
401	1	450	287	-1	598	288	21.7	26	ABpraapaaapp	262	-50	0	0		0	0	0	0	0
402	1	522	251	-1	502	202	4.0	22	ABprpappaaa	99	0	0	0		0	0	0	0	0
403	1	210	419	-1	314	349	17.6	27	Dapaa	269	-69	0	0		0	0	0	0	0
404	1	394	424	-1	375	125	6.5	25	ABprppaappp	213	751	0	0		0	0	0	0	0
405	1	307	14	-1	222	103	11.9	22	ABprapppapa	213	-440	0	0		0	0	0	0	0
406	1	119	449	-1	316	102	7.0	24	ABprppppaaa	212	599	0	0		0	0	0	0	0
407	1	46	416	-1	419	281	19.3	25	MSpaaapaa	287	0	0	0		0	0	0	0	0
408	1	529	398	-1	554	167	9.4	24	ABprpaaappa	216	204	0	0		0	0	0	0	0
409	1	401	188	-1	123	243	15.6	27	Capppaa	271	168	0	0		0	0	0	0	0
410	1	72	509	-1	521	203	5.3	23	ABarappaappa	173	870	0	0		0	0	0	0	0
411	1	356	343	-1	524	370	17.1	26	MSapaaapa	39	0	0	0		0	0	0	0	0
412	1	279	285	-1	533	178	8.6	25	ABprpapaapa	202	-200	0	0		0	0	0	0	0
413	1	237	87	-1	205	147	21.3	32	Cpaapp	38	0	0	0		0	0	0	0	0
414	1	474	298	-1	160	340	19.8	33	ABarppappp	302	-548	0	0		0	0	0	0	0
415	1	347	215	-1	360	142	24.4	33	ABarpppapp	310	1121	0	0		0	0	0	0	0
416	1	372	413	-1	349	119	8.4	24	ABprppapppaa	134	0	0	0		0	0	0	0	0
417	1	9	164	-1	308	372	9.3	23	ABplppappap	217	-413	0	0		0	0	0	0	0
418	1	202	183	-1	564	308	5.5	22	ABaraaappaa	-178	0	0	0		0	0	0	0	0
419	1	99	201	-1	469	227	5.1	28	ABarapapppa	283	500	0	0		0	0	0	0	0
420	1	125	492	-1	514	436	12.9	22	ABalpppapav	159	1446	0	0		0	0	0	0	0
421	1	49	434	-1	592	201	5.4	25	ABalaapappp	220	239	0	0		0	0	0	0	0
422	1	115	178	-1	593	362	10.9	23	ABalaaapalr	-35	0	0	0		0	0	0	0	0
423	1	506	42	-1	527	285	15.5	30	ABalappppap	264	1030	0	0		0	0	0	0	0
424	1	48	154	-1	443	161	4.6	28	ABprpappapa	265	406	0	0		0	0	0	0	0
425	1	386	352	-1	458	300	24.2	37	ABarpaapppa	375	152	0	0		0	0	0	0	0
426	1	150	-1	-1	621	356	19.1	22	ABarpaaaaarp	184	633	0	0		0	0	0	0	0
427	1	497	479	-1	137	277	5.6	27	ABplppppppp	189	0	0	0		0	0	0	0	0
428	1	235	91	-1	536	355	4.3	25	ABalpaappap	233	684	0	0		0	0	0	0	0
429	1	264	222	-1	593	325	16.0	26	ABarpaaaapa	201	612	0	0		0	0	0	0	0
430	1	397	166	-1	393	189	19.9	29	Dpap	287	1034	0	0		0	0	0	0	0
431	1	299	428	-1	223	181	24.2	31	Cpaapa	245	64	0	0		0	0	0	0	0
432	1	424	466	-1	540	181	4.4	25	ABarapppapp	168	0	0	0		0	0	0	0	0
433	1	169	134	-1	500	222	4.8	25	ABarapapapa	177	232	0	0		0	0	0	0	0
434	1	516	473	-1	284	372	8.1	24	ABplppaappp	209	-46	0	0		0	0	0	0	0
435	1	325	378	-1	235	116	9.7	25	ABprpppaapa	90	0	0	0		0	0	0	0	0
436	1	486	267	-1	206	319	16.5	31	Capapa	157	0	0	0		0	0	0	0	0
437	1	201	382	-1	356	319	13.8	26	MSappaaa	207	117	0	0		0	0	0	0	0
438	1	338	317	-1	333	223	17.2	25	Nuc152_16_399_208	252	364	0	0		0	0	0	0	0
439	1	256	320	-1	543	426	10.9	24	ABalpppaaaa	245	47	0	0		0	0	0	0	0
440	1	507	392	-1	582	246	10.4	25	ABalaapppaa	182	-538	0	0		0	0	0	0	0
441	1	13	319	-1	432	296	3.8	22	ABalpapppppa	222	-521	0	0		0	0	0	0	0
442	1	428	465	-1	264	387	6.7	24	ABplpppaaaa	44	0	0	0		0	0	0	0	0
443	1	439	417	-1	263	328	4.9	25	ABplpappppa	252	1684	0	0		0	0	0	0	0
444	1	446	432	-1	572	425	14.8	27	ABalapaappp	264	-631	0	0		0	0	0	0	0
445	1	288	253	-1	306	150	6.1	24	ABprpppppap	31	0	0	0		0	0	0	0	0
446	1	10	130	-1	142	297	19.0	32	Caapa	306	458	0	0		0	0	0	0	0
447	1	322	221	-1	463	313	7.1	26	ABalpappaap	227	419	0	0		0	0	0	0	0
448	1	360	61	-1	463	406	9.6	25	ABalppapppa	251	-519	0	0		0	0	0	0	0
449	1	300	151	-1	261	378	12.4	27	ABplppapapp	191	0	0	0		0	0	0	0	0
450	1	103	415	-1	264	340	12.6	29	MSaapppp	290	-325	0	0		0	0	0	0	0
451	1	86	482	-1	405	394	24.3	32	ABplapaaaap	236	0	0	0		0	0	0	0	0
452	1	132	402	-1	196	130	4.1	24	ABprppppppp	249	230	0	0		0	0	0	0	0
453	1	381	331	-1	177	192	7.5	33	Eplpa	328	716	0	0		0	0	0	0	0
454	1	501	170	-1	490	417	18.1	28	ABplaapapaa	278	302	0	0		0	0	0	0	0
455	1	82	100	-1	514	270	24.6	34	ABarpaapap	77	0	0	0		0	0	0	0	0
456	1	197	332	-1	548	323	24.3	29	ABarpaaapap	301	0	0	0		0	0	0	0	0
457	1	269	370	-1	644	285	6.6	24	ABalaapaapa	241	0	0	0		0	0	0	0	0
458	1	100	369	-1	481	240	3.9	22	ABarapaaapp	174	-1262	0	0		0	0	0	0	0
459	1	242	186	-1	319	128	7.2	24	ABprpappppa	209	-178	0	0		0	0	0	0	0
460	1	161	148	-1	139	211	8.3	33	Eplpp	334	-495	0	0		0	0	0	0	0
461	1	190	179	-1	511	349	22.0	27	MSapapppa	96	0	0	0		0	0	0	0	0
462	1	261	290	-1	225	332	4.6	25	ABplpappppp	-160	0	0	0		0	0	0	0	0
463	1	309	-1	-1	492	465	14.8	25	ABplpaapapp	312	0	0	0		0	0	0	0	0
464	1	471	129	-1	528	434	7.0	22	ABalppaaapp	332	0	0	0		0	0	0	0	0
465	1	245	516	-1	400	419	10.3	23	ABplpapaapp	230	429	0	0		0	0	0	0	0
466	1	515	211	-1	620	196	16.8	26	ABpraaaaapd	250	-994	0	0		0	0	0	0	0
467	1	61	169	-1	357	360	7.2	23	ABplpapapap	218	781	0	0		0	0	0	0	0
468	1	457	321	-1	410	356	12.6	24	MSapapap	228	618	0	0		0	0	0	0	0
469	1	32	295	-1	448	270	17.3	24	MSpaaappa	262	0	0	0		0	0	0	0	0
470	1	136	485	-1	341	222	13.3	30	Earpaa	244	-710	0	0		0	0	0	0	0
471	1	267	446	-1	224	154	5.2	26	ABprppppppa	219	804	0	0		0	0	0	0	0
472	1	243	339	-1	167	159	11.4	34	Eprppa	334	705	0	0		0	0	0	0	0
473	1	402	326	-1	189	225	9.9	33	Eplap	336	-486	0	0		0	0	0	0	0
474	1	441	98	-1	452	401	7.1	26	ABalppapppp	235	706	0	0		0	0	0	0	0
475	1	484	43	-1	383	396	19.0	25	ABalppppppaa	251	178	0	0		0	0	0	0	0
476	1	393	84	-1	504	389	20.0	26	ABplaapappa	-153	0	0	0		0	0	0	0	0
477	1	493	380	-1	569	376	8.7	25	ABalaaaala	30	0	0	0		0	0	0	0	0
478	1	470	330	-1	614	303	17.4	27	ABalapppaap	119	0	0	0		0	0	0	0	0
479	1	56	45	-1	273	384	16.0	26	ABplappaaa	263	-982	0	0		0	0	0	0	0
480	1	524	472	-1	513	248	6.7	21	ABarapaaapa	134	-792	0	0		0	0	0	0	0
481	1	504	217	-1	144	279	14.2	30	Cappap	128	0	0	0		0	0	0	0	0
482	1	490	522	-1	430	347	18.3	26	MSapapaa	209	771	0	0		0	0	0	0	0
483	1	422	71	-1	155	292	4.1	23	ABplppppppa	197	-208	0	0		0	0	0	0	0
484	1	448	204	-1	451	313	4.4	23	ABalpapappa	182	-1288	0	0		0	0	0	0	0
485	1	341	157	-1	498	333	24.4	28	ABplaaaappa	228	1254	0	0		0	0	0	0	0
486	1	525	261	-1	373	215	23.1	27	ABarppaapap	188	0	0	0		0	0	0	0	0
487	1	164	37	-1	207	376	20.7	30	ABplapapapa	292	781	0	0		0	0	0	0	0
488	1	511	243	-1	541	329	7.8	27	ABalpaapaaa	298	0	0	0		0	0	0	0	0
489	1	513	493	519	549	420	17.4	25	ABalapaaapppa	325	0	0	0		0	0	0	0	0
490	1	226	381	-1	326	189	21.2	35	Dpppa	354	198	0	0		0	0	0	0	0
491	1	390	345	-1	116	322	8.7	28	ABplappppp	160	0	0	0		0	0	0	0	0
492	1	165	302	-1	131	192	17.8	31	Cpapaa	265	-333	0	0		0	0	0	0	0
493	1	488	49	-1	479	183	22.3	25	ABprapaaaaa	214	193	0	0		0	0	0	0	0
494	1	508	499	-1	520	272	6.3	20	ABaraaaaapp	54	0	0	0		0	0	0	0	0
495	1	354	469	-1	553	449	12.9	24	ABalpppaapv	229	-602	0	0		0	0	0	0	0
496	1	285	101	-1	481	323	5.2	24	ABalpaaaaap	162	393	0	0		0	0	0	0	0
497	1	444	475	-1	93	259	16.9	32	Caappd	315	554	0	0		0	0	0	0	0
498	1	277	305	-1	471	437	22.7	32	ABplaaapap	327	668	0	0		0	0	0	0	0
499	1	431	375	-1	604	237	23.4	29	ABarpapaapp	277	103	0	0		0	0	0	0	0
500	1	113	514	-1	538	197	15.1	31	ABpraaapapap	4	0	0	0		0	0	0	0	0
501	1	520	260	-1	603	359	21.5	23	ABarpaaaappp	167	-50	0	0		0	0	0	0	0
502	1	485	58	-1	460	408	15.4	22	ABplpaapaap	155	-239	0	0		0	0	0	0	0
503	1	518	236	-1	282	327	4.4	28	ABplpapppap	172	0	0	0		0	0	0	0	0
504	1	505	510	-1	537	258	6.2	22	ABarapaaaaa	203	0	0	0		0	0	0	0	0
505	1	156	81	-1	312	66	17.8	29	ABprapapaa	-35	0	0	0		0	0	0	0	0
506	1	252	423	-1	519	410	5.1	24	ABalppapaaa	125	0	0	0		0	0	0	0	0
507	1	369	394	-1	229	120	5.0	26	ABprpppapap	276	0	0	0		0	0	0	0	0
508	1	187	76	-1	320	318	21.4	33	ABarppaapp	-10	0	0	0		0	0	0	0	0
509	1	359	531	-1	523	169	11.1	23	ABprpaaappp	-168	0	0	0		0	0	0	0	0
510	1	463	462	-1	551	290	9.4	28	ABaraaapaapa	327	0	0	0		0	0	0	0	0
511	1	294	18	-1	492	355	6.0	23	ABalpaaaapa	125	0	0	0		0	0	0	0	0
512	1	266	75	-1	452	225	13.1	29	ABaraapppaa	148	0	0	0		0	0	0	0	0
513	1	195	31	-1	524	140	11.8	24	ABpraaapapp	222	0	0	0		0	0	0	0	0
514	1	224	-1	-1	360	264	15.6	22	MSaaappp	157	0	0	0		0	0	0	0	0
515	1	447	395	-1	341	364	6.7	24	ABplpapappa	159	0	0	0		0	0	0	0	0
516	1	324	19	-1	488	379	10.7	22	MSapaaaavp	-11	0	0	0		0	0	0	0	0
517	1	454	503	-1	449	402	5.2	23	ABalppapapa	190	0	0	0		0	0	0	0	0
518	1	207	122	-1	485	272	20.0	23	MSpaaaaapp	-11	0	0	0		0	0	0	0	0
519	1	80	489	-1	334	92	8.7	26	ABprpppaaaa	-148	0	0	0		0	0	0	0	0
520	1	523	203	-1	579	216	14.5	26	ABpraapapap	213	1063	0	0		0	0	0	0	0
521	1	378	427	-1	567	148	12.0	22	ABprpaapapa	30	0	0	0		0	0	0	0	0
522	1	392	450	-1	387	373	13.9	22	MSappapp	-13	0	0	0		0	0	0	0	0
523	1	330	-1	-1	399	364	24.1	24	ABplapaaaaa	185	-256	0	0		0	0	0	0	0
524	1	517	507	-1	530	232	4.6	23	ABarappaapa	251	0	0	0		0	0	0	0	0
525	1	527	512	-1	549	418	8.6	24	ABalppaaapa	224	0	0	0		0	0	0	0	0
526	1	510	77	-1	509	223	18.9	27	MSppapap	232	0	0	0		0	0	0	0	0
527	1	152	508	-1	516	278	17.5	29	MSpaaaapa	293	463	0	0		0	0	0	0	0
528	1	458	521	-1	401	227	24.6	34	ABarpppapaa	339	198	0	0		0	0	0	0	0
529	1	521	525	-1	455	308	22.2	26	MSaaaappa	128	0	0	0		0	0	0	0	0
530	1	204	526	-1	315	350	23.5	31	ABarppapaaa	186	783	0	0		0	0	0	0	0
531	1	416	528	-1	265	273	6.7	32	Z3	-38	0	0	0		0	0	0	0	0
532	1	533	532	-1	278	231	22.0	33	Caaaa	327	637	0	0		0	0	0	0	0
533	1	534	533	-1	326	215	24.0	30	Cpaaaa	119	0	0	0		0	0	0	0	0
