# Supplementary material for: The AP-2 Transcription Factor APTF-2 Is Required for Neuroblast and Epidermal Morphogenesis in Caenorhabditis elegans Embryogenesis
Source: PLoS Genet. 2016 May 13;12(5):e1006048. doi: 10.1371/journal.pgen.1006048 (PMC4866721; doi:10.1371/journal.pgen.1006048)
Supplement: S6 Text — (ZIP) [file pgen.1006048.s034.zip › nuclei/t197-nuclei]

1	1	179	303	-1	433	134	11.5	27	ABarappappp	151	0	0	0		0	0	0	0	0
2	1	171	371	-1	623	192	13.9	26	ABpraaaappa	-192	0	0	0		0	0	0	0	0
3	1	125	128	-1	130	334	10.2	23	ABplapppapa	200	0	0	0		0	0	0	0	0
4	1	108	22	-1	414	176	7.1	25	ABprpapppap	-77	0	0	0		0	0	0	0	0
5	1	327	96	-1	114	236	10.5	27	Capppap	271	236	0	0		0	0	0	0	0
6	1	225	348	-1	184	336	9.7	27	ABplpppaapa	262	436	0	0		0	0	0	0	0
7	1	240	411	-1	485	430	7.0	24	ABalppaappa	237	-9	0	0		0	0	0	0	0
8	1	202	467	-1	437	436	9.4	29	ABalppapappa	240	0	0	0		0	0	0	0	0
9	1	277	184	-1	465	225	10.4	26	ABarapappap	-23	0	0	0		0	0	0	0	0
10	1	222	522	-1	602	311	6.5	23	ABalaaaarra	192	179	0	0		0	0	0	0	0
11	1	93	115	-1	426	331	9.3	25	ABalpapppaa	-210	0	0	0		0	0	0	0	0
12	1	254	212	-1	569	190	13.2	23	ABpraaapapaa	341	0	0	0		0	0	0	0	0
13	1	22	129	-1	550	137	13.1	26	ABpraappaap	222	-43	0	0		0	0	0	0	0
14	1	405	204	-1	223	102	12.2	23	ABprapppapa	210	-123	0	0		0	0	0	0	0
15	1	400	305	-1	398	319	10.7	27	ABaraapappa	125	0	0	0		0	0	0	0	0
16	1	223	230	-1	467	247	18.0	25	MSpaapaaa	21	0	0	0		0	0	0	0	0
17	1	27	338	-1	365	355	24.3	31	ABarppaaap	305	244	0	0		0	0	0	0	0
18	1	511	421	-1	486	353	5.9	23	ABalpaaaapa	190	-971	0	0		0	0	0	0	0
19	1	516	302	-1	488	382	10.7	22	MSapaaaavp	255	0	0	0		0	0	0	0	0
20	1	148	81	-1	585	276	15.7	28	ABalappppaa	280	44	0	0		0	0	0	0	0
21	1	110	166	-1	83	232	13.4	29	Caappv	270	287	0	0		0	0	0	0	0
22	1	123	23	-1	348	212	6.8	23	MSpapappp	202	1272	0	0		0	0	0	0	0
23	1	66	432	-1	390	166	9.0	24	ABprppappaa	133	0	0	0		0	0	0	0	0
24	1	221	43	-1	490	346	9.3	24	ABalpaaapaa	191	163	0	0		0	0	0	0	0
25	1	79	27	-1	379	204	12.2	29	MSpapaapp	510	0	0	0		0	0	0	0	0
26	1	115	285	-1	489	262	7.2	29	ABarapapaap	84	0	0	0		0	0	0	0	0
27	1	82	385	-1	169	295	10.7	31	Capapp	310	-24	0	0		0	0	0	0	0
28	1	385	202	-1	578	161	16.2	26	ABpraappaaa	244	279	0	0		0	0	0	0	0
29	1	47	370	-1	636	331	18.2	26	ABpraapaaaa	256	260	0	0		0	0	0	0	0
30	1	85	363	-1	252	386	21.0	31	ABplapapaa	319	0	0	0		0	0	0	0	0
31	1	513	402	-1	526	147	12.2	25	ABpraaapapp	-148	0	0	0		0	0	0	0	0
32	1	46	274	-1	631	266	12.2	25	ABalaappppp	203	-14	0	0		0	0	0	0	0
33	1	100	-1	-1	548	293	11.7	29	ABaraapaaaa	235	0	0	0		0	0	0	0	0
34	1	91	69	-1	372	304	11.4	27	MSaapaapa	222	696	0	0		0	0	0	0	0
35	1	190	50	-1	579	270	4.5	25	ABaraaapppp	198	193	0	0		0	0	0	0	0
36	1	21	220	-1	495	435	10.0	23	ABplpaaapaa	176	0	0	0		0	0	0	0	0
37	1	487	170	-1	205	378	20.6	30	ABplapapapa	-162	0	0	0		0	0	0	0	0
38	1	4	132	-1	337	273	10.4	28	MSaapaapp	257	-156	0	0		0	0	0	0	0
39	1	153	94	-1	643	271	9.4	28	ABalaaapprr	257	855	0	0		0	0	0	0	0
40	1	169	60	-1	398	280	16.4	25	MSaaaappp	205	0	0	0		0	0	0	0	0
41	1	390	309	-1	497	336	4.9	22	ABalpaaaapp	170	-191	0	0		0	0	0	0	0
42	1	423	471	-1	529	281	16.2	25	ABalappppap	205	-22	0	0		0	0	0	0	0
43	1	475	194	-1	378	400	18.8	25	ABalppppppaa	250	1128	0	0		0	0	0	0	0
44	1	304	91	-1	533	205	23.6	30	ABarpapapp	291	-86	0	0		0	0	0	0	0
45	1	479	459	-1	272	382	16.2	26	ABplappaaa	252	-416	0	0		0	0	0	0	0
46	1	114	277	-1	405	213	5.9	26	MSpapaaap	245	0	0	0		0	0	0	0	0
47	1	95	424	-1	502	408	8.2	23	ABalppappap	233	204	0	0		0	0	0	0	0
48	1	393	396	-1	246	217	15.8	33	Earppa	331	-590	0	0		0	0	0	0	0
49	1	493	463	-1	481	184	23.1	26	ABprapaaaaa	182	8	0	0		0	0	0	0	0
50	1	230	362	-1	422	390	9.0	29	ABplpapaaaa	116	0	0	0		0	0	0	0	0
51	1	197	231	-1	373	150	16.6	29	Dppaa	276	374	0	0		0	0	0	0	0
52	1	92	341	-1	393	261	19.3	25	MSpaaapap	254	1842	0	0		0	0	0	0	0
53	1	382	107	-1	436	204	11.4	24	ABaraappppa	71	0	0	0		0	0	0	0	0
54	1	341	139	-1	496	182	7.7	25	ABprpapaaaa	375	0	0	0		0	0	0	0	0
55	1	7	55	-1	548	280	6.4	24	ABaraaaaapa	166	0	0	0		0	0	0	0	0
56	1	154	390	-1	584	288	11.7	25	ABalappapa	201	143	0	0		0	0	0	0	0
57	1	271	221	-1	332	278	21.5	31	MSappppp	297	356	0	0		0	0	0	0	0
58	1	502	476	-1	463	413	15.8	22	ABplpaapaap	201	221	0	0		0	0	0	0	0
59	1	137	462	-1	602	270	14.0	23	ABalappapp	201	990	0	0		0	0	0	0	0
60	1	255	82	-1	532	300	5.6	23	ABaraaapaaaa	198	-21	0	0		0	0	0	0	0
61	1	448	109	-1	463	404	9.4	26	ABalppapppa	239	16	0	0		0	0	0	0	0
62	1	306	295	-1	286	129	6.8	24	ABprpappppp	217	171	0	0		0	0	0	0	0
63	1	323	464	-1	437	319	15.1	22	MSaaapaap	158	629	0	0		0	0	0	0	0
64	1	117	197	-1	463	186	7.1	26	ABprpapppaa	285	0	0	0		0	0	0	0	0
65	1	318	5	-1	640	343	11.9	24	ABalaaaparr	199	434	0	0		0	0	0	0	0
66	1	113	227	-1	538	324	11.8	24	ABaraapaaap	75	0	0	0		0	0	0	0	0
67	1	352	331	-1	413	295	6.1	28	ABalpapppppp	204	138	0	0		0	0	0	0	0
68	1	264	255	-1	232	303	7.7	24	ABplpppppap	208	11	0	0		0	0	0	0	0
69	1	33	19	-1	593	387	20.0	28	ABplaapaaaa	274	275	0	0		0	0	0	0	0
70	1	106	513	-1	587	373	23.6	23	ABplaaaaaaa	197	326	0	0		0	0	0	0	0
71	1	483	446	-1	152	291	4.2	22	ABplppppppa	198	0	0	0		0	0	0	0	0
72	1	107	156	-1	477	271	9.9	22	ABarapapaaa	209	49	0	0		0	0	0	0	0
73	1	166	57	-1	544	288	13.8	29	ABaraappaaa	296	84	0	0		0	0	0	0	0
74	1	39	142	-1	313	175	6.8	31	MSpappppa	293	-244	0	0		0	0	0	0	0
75	1	512	304	-1	450	221	13.4	29	ABaraapppaa	113	0	0	0		0	0	0	0	0
76	1	508	373	-1	319	322	21.6	33	ABarppaapp	330	419	0	0		0	0	0	0	0
77	1	526	525	-1	511	222	19.1	23	MSppapap	231	-487	0	0		0	0	0	0	0
78	1	342	89	-1	360	241	8.5	28	MSpapapa	62	0	0	0		0	0	0	0	0
79	1	19	150	-1	399	293	13.5	28	ABaraapapap	246	-565	0	0		0	0	0	0	0
80	1	62	45	-1	251	81	10.2	27	ABprappppa	273	496	0	0		0	0	0	0	0
81	1	505	179	-1	314	64	17.7	28	ABprapapaa	-117	0	0	0		0	0	0	0	0
82	1	74	198	-1	289	104	6.1	23	ABprppppaap	3	0	0	0		0	0	0	0	0
83	1	379	391	-1	310	228	9.6	30	Earpap	249	300	0	0		0	0	0	0	0
84	1	476	310	-1	499	392	20.3	26	ABplaapappa	229	183	0	0		0	0	0	0	0
85	1	371	10	-1	465	159	8.6	22	ABprpapaaap	177	0	0	0		0	0	0	0	0
86	1	150	199	-1	234	85	13.1	23	ABprapppaap	197	-27	0	0		0	0	0	0	0
87	1	413	461	-1	208	145	21.2	32	Cpaapp	328	-97	0	0		0	0	0	0	0
88	1	205	97	-1	301	320	6.9	26	MSapaapp	-33	0	0	0		0	0	0	0	0
89	1	319	320	-1	83	221	8.9	29	Cpppap	75	0	0	0		0	0	0	0	0
90	1	250	86	-1	496	149	22.5	31	ABarpappppa	252	826	0	0		0	0	0	0	0
91	1	428	340	-1	529	353	4.1	24	ABalpaappap	215	333	0	0		0	0	0	0	0
92	1	312	190	-1	540	169	22.7	31	ABarpapppap	286	188	0	0		0	0	0	0	0
93	1	296	80	-1	530	449	16.5	26	ABplaapaapa	-65	0	0	0		0	0	0	0	0
94	1	67	136	-1	440	460	15.1	26	ABplaappaa	72	0	0	0		0	0	0	0	0
95	1	124	214	-1	368	276	9.3	24	MSaapappa	398	0	0	0		0	0	0	0	0
96	1	307	75	-1	531	424	21.0	31	ABplaapaapp	294	-915	0	0		0	0	0	0	0
97	1	161	375	-1	497	220	9.8	24	ABarapappaa	-166	0	0	0		0	0	0	0	0
98	1	474	-1	-1	451	402	7.0	25	ABalppapppp	239	-546	0	0		0	0	0	0	0
99	1	198	193	-1	579	297	5.8	25	ABaraaapppa	205	868	0	0		0	0	0	0	0
100	1	455	520	-1	521	272	25.1	31	ABarpaapap	252	141	0	0		0	0	0	0	0
101	1	496	382	-1	475	323	5.2	24	ABalpaaaaap	196	-550	0	0		0	0	0	0	0
102	1	10	149	-1	500	401	11.1	24	ABplpaaaaaa	214	0	0	0		0	0	0	0	0
103	1	112	270	-1	149	331	14.0	27	ABplapapppp	101	0	0	0		0	0	0	0	0
104	1	215	308	-1	516	258	13.7	26	ABaraaapapap	-152	0	0	0		0	0	0	0	0
105	1	269	325	-1	282	216	12.4	31	Earap	314	61	0	0		0	0	0	0	0
106	1	251	137	-1	421	312	12.4	26	ABaraapapaa	419	0	0	0		0	0	0	0	0
107	1	320	425	-1	310	149	12.5	28	MSpppaap	263	-288	0	0		0	0	0	0	0
108	1	272	377	-1	511	240	11.2	23	ABarapaapap	190	1125	0	0		0	0	0	0	0
109	1	51	364	-1	206	235	14.3	35	Eplaa	355	286	0	0		0	0	0	0	0
110	1	389	7	-1	235	341	7.4	24	ABplppppaap	242	1040	0	0		0	0	0	0	0
111	1	56	105	-1	442	162	10.0	24	ABprpapapap	217	131	0	0		0	0	0	0	0
112	1	23	350	-1	476	354	20.7	26	MSapappa	254	-27	0	0		0	0	0	0	0
113	1	128	297	-1	566	338	11.4	27	MSaaaaaar	91	0	0	0		0	0	0	0	0
114	1	162	328	-1	520	314	14.9	25	MSaaaaapap	210	84	0	0		0	0	0	0	0
115	1	381	429	-1	560	361	5.5	24	ABalpaapppa	210	1047	0	0		0	0	0	0	0
116	1	191	63	-1	449	355	6.1	28	ABalpappapa	265	231	0	0		0	0	0	0	0
117	1	97	127	-1	448	124	14.6	24	ABprapaapa	114	0	0	0		0	0	0	0	0
118	1	351	99	-1	193	284	19.6	32	Cappaa	308	-277	0	0		0	0	0	0	0
119	1	279	250	-1	379	392	21.3	26	ABalppppppap	223	-227	0	0		0	0	0	0	0
120	1	244	187	-1	349	400	7.9	25	ABplpaaaapa	201	-683	0	0		0	0	0	0	0
121	1	388	407	-1	410	124	13.1	25	ABprppapaaa	251	0	0	0		0	0	0	0	0
122	1	518	353	-1	484	271	20.1	24	MSpaaaaapp	214	-457	0	0		0	0	0	0	0
123	1	3	269	-1	340	285	6.3	25	MSaapappp	250	-32	0	0		0	0	0	0	0
124	1	229	226	-1	595	390	11.8	24	ABalapaaaap	234	51	0	0		0	0	0	0	0
125	1	73	342	-1	267	341	16.5	30	Capaaa	296	722	0	0		0	0	0	0	0
126	1	258	72	-1	174	238	19.8	32	Dappp	329	306	0	0		0	0	0	0	0
127	1	72	374	-1	425	381	5.4	23	ABplpappaa	235	-866	0	0		0	0	0	0	0
128	1	234	47	-1	420	341	22.6	26	ABarppaaaa	233	729	0	0		0	0	0	0	0
129	1	464	496	-1	522	433	7.0	23	ABalppaaapp	230	-39	0	0		0	0	0	0	0
130	1	446	176	-1	143	299	18.8	32	Caapa	317	-51	0	0		0	0	0	0	0
131	1	326	93	-1	390	211	8.8	28	MSpapappa	273	-716	0	0		0	0	0	0	0
132	1	291	159	-1	328	358	9.6	24	ABplppappaa	112	0	0	0		0	0	0	0	0
133	1	12	66	-1	562	223	9.2	26	ABprpaaaaaaa	158	0	0	0		0	0	0	0	0
134	1	433	376	-1	501	225	4.5	23	ABarapapapa	194	-80	0	0		0	0	0	0	0
135	1	195	397	-1	204	343	5.2	27	ABplppppapp	212	151	0	0		0	0	0	0	0
136	1	143	117	-1	254	98	15.8	25	ABprapppaaa	9	0	0	0		0	0	0	0	0
137	1	265	49	-1	454	201	21.3	31	MSppppap	548	0	0	0		0	0	0	0	0
138	1	159	90	-1	408	380	15.5	28	MSapppaa	251	-83	0	0		0	0	0	0	0
139	1	301	205	-1	362	426	11.7	23	ABplppaapaa	250	0	0	0		0	0	0	0	0
140	1	42	40	-1	385	326	8.3	26	MSaapaaaa	216	38	0	0		0	0	0	0	0
141	1	335	354	-1	424	400	19.7	24	ABalpppapppp	215	363	0	0		0	0	0	0	0
142	1	151	345	-1	516	458	12.4	24	ABalpppapad	297	0	0	0		0	0	0	0	0
143	1	196	178	-1	545	402	4.6	24	ABalaaaalpp	236	413	0	0		0	0	0	0	0
144	1	186	32	-1	234	246	9.5	33	Ealpp	324	128	0	0		0	0	0	0	0
145	1	353	379	-1	404	149	19.6	28	ABprapaaapp	267	1141	0	0		0	0	0	0	0
146	1	118	485	-1	335	398	11.9	25	ABplppapaaa	113	0	0	0		0	0	0	0	0
147	1	274	134	-1	230	88	8.9	23	ABprpppaapp	-58	0	0	0		0	0	0	0	0
148	1	460	229	-1	137	207	8.4	35	Eplpp	353	658	0	0		0	0	0	0	0
149	1	60	306	-1	244	106	19.8	28	ABprappapa	282	1534	0	0		0	0	0	0	0
150	1	121	248	-1	597	261	7.8	27	ABarappppaa	234	-820	0	0		0	0	0	0	0
151	1	449	480	-1	260	377	12.5	25	ABplppapapp	-149	0	0	0		0	0	0	0	0
152	1	213	366	-1	175	359	15.3	24	ABplapapppa	220	-139	0	0		0	0	0	0	0
153	1	209	6	-1	601	184	9.3	26	ABpraaaapav	238	0	0	0		0	0	0	0	0
154	1	424	336	-1	441	164	4.7	28	ABprpappapa	62	0	0	0		0	0	0	0	0
155	1	337	389	-1	398	454	13.8	29	ABplaappapa	292	217	0	0		0	0	0	0	0
156	1	394	164	-1	434	419	12.5	25	ABplpaapppa	212	544	0	0		0	0	0	0	0
157	1	485	-1	-1	499	337	24.8	24	ABplaaaappa	199	633	0	0		0	0	0	0	0
158	1	256	59	-1	503	317	7.0	24	ABaraaaaaap	194	0	0	0		0	0	0	0	0
159	1	356	225	-1	210	390	12.2	28	ABplappaap	289	1194	0	0		0	0	0	0	0
160	1	248	344	-1	433	214	8.3	25	MSpapaaaa	248	1092	0	0		0	0	0	0	0
161	1	109	35	-1	564	420	21.0	24	ABplaapaaapp	226	366	0	0		0	0	0	0	0
162	1	311	488	-1	91	193	11.4	30	Cpppaa	297	134	0	0		0	0	0	0	0
163	1	53	181	-1	425	415	6.9	24	ABalppapappp	-145	0	0	0		0	0	0	0	0
164	1	417	282	-1	306	374	9.2	23	ABplppappap	63	0	0	0		0	0	0	0	0
165	1	50	430	-1	324	355	14.1	33	MSaapppa	332	442	0	0		0	0	0	0	0
166	1	430	2	-1	393	190	20.2	29	Dpap	30	0	0	0		0	0	0	0	0
167	1	168	288	-1	410	204	10.6	27	MSpapaapa	528	0	0	0		0	0	0	0	0
168	1	162	201	-1	563	332	15.6	26	MSaaaaapaa	219	136	0	0		0	0	0	0	0
169	1	467	436	-1	356	360	6.4	26	ABplpapapap	253	523	0	0		0	0	0	0	0
170	1	454	392	-1	486	417	18.0	28	ABplaapapaa	275	-116	0	0		0	0	0	0	0
171	1	134	275	-1	542	380	13.1	30	ABalapaaappa	8	0	0	0		0	0	0	0	0
172	1	181	499	-1	413	414	17.5	26	ABplpaappaa	262	311	0	0		0	0	0	0	0
173	1	310	29	-1	396	87	13.8	27	ABprapaapp	262	417	0	0		0	0	0	0	0
174	1	257	456	-1	498	384	15.4	27	ABalppppaad	275	327	0	0		0	0	0	0	0
175	1	308	126	-1	608	220	9.6	25	ABpraaaaaap	104	0	0	0		0	0	0	0	0
176	1	102	211	-1	410	166	13.6	32	MSpapppa	11	0	0	0		0	0	0	0	0
177	1	126	79	-1	362	441	16.2	29	ABplaappapp	-153	0	0	0		0	0	0	0	0
178	1	422	312	-1	589	359	10.8	24	ABalaaapalr	238	289	0	0		0	0	0	0	0
179	1	461	332	-1	514	348	21.5	26	MSapapppa	251	960	0	0		0	0	0	0	0
180	1	140	34	-1	228	117	17.5	24	ABprapapppa	237	-280	0	0		0	0	0	0	0
181	1	316	256	-1	246	106	6.6	24	ABprpppapaa	222	125	0	0		0	0	0	0	0
182	1	387	138	-1	493	408	4.6	26	ABalppapaap	158	0	0	0		0	0	0	0	0
183	1	418	87	-1	560	307	5.4	23	ABaraaappaa	208	-547	0	0		0	0	0	0	0
184	1	270	387	-1	481	375	5.2	22	ABalpapaapa	204	-603	0	0		0	0	0	0	0
185	1	144	191	-1	303	140	9.9	26	ABprpppppaa	277	0	0	0		0	0	0	0	0
186	1	459	472	-1	316	130	7.2	24	ABprpappppa	217	383	0	0		0	0	0	0	0
187	1	246	380	-1	425	142	7.0	23	ABprpapappa	233	1173	0	0		0	0	0	0	0
188	1	409	358	-1	128	243	16.3	28	Capppaa	288	654	0	0		0	0	0	0	0
189	1	295	241	-1	376	167	6.1	23	ABprpapappp	215	703	0	0		0	0	0	0	0
190	1	253	323	-1	620	359	11.1	24	ABalaaaparl	244	841	0	0		0	0	0	0	0
191	1	238	39	-1	575	367	15.6	27	ABalapaapapa	226	0	0	0		0	0	0	0	0
192	1	206	12	-1	290	85	9.9	28	ABprpppaaap	-66	0	0	0		0	0	0	0	0
193	1	370	439	-1	467	298	20.6	25	MSpaaaaapa	227	-114	0	0		0	0	0	0	0
194	1	31	369	-1	243	384	10.6	25	ABplppapppp	223	60	0	0		0	0	0	0	0
195	1	361	319	-1	401	408	12.4	27	ABplppaaaaa	81	0	0	0		0	0	0	0	0
196	1	317	195	-1	621	228	6.7	24	ABalaappapp	-226	0	0	0		0	0	0	0	0
197	1	96	254	-1	348	181	5.8	25	MSpappap	201	0	0	0		0	0	0	0	0
198	1	141	455	-1	490	153	12.9	26	ABprppaaaap	253	-768	0	0		0	0	0	0	0
199	1	84	333	-1	633	275	16.0	24	Nuc121_20_611_255p	192	267	0	0		0	0	0	0	0
200	1	175	324	-1	555	237	17.4	25	ABpraaappaa	64	0	0	0		0	0	0	0	0
201	1	419	267	-1	470	221	5.2	26	ABarapapppa	329	0	0	0		0	0	0	0	0
202	1	135	365	-1	564	219	4.7	23	ABarapppapa	200	-82	0	0		0	0	0	0	0
203	1	520	518	-1	576	225	14.3	26	ABpraapapap	112	0	0	0		0	0	0	0	0
204	1	484	512	-1	442	321	4.7	22	ABalpapappa	154	477	0	0		0	0	0	0	0
205	1	245	133	-1	509	293	11.1	24	ABaraapaapa	57	0	0	0		0	0	0	0	0
206	1	177	106	-1	260	153	8.2	28	Cppaap	256	0	0	0		0	0	0	0	0
207	1	139	469	-1	260	339	23.7	33	ABarppapap	335	256	0	0		0	0	0	0	0
208	1	273	240	-1	439	372	20.4	26	ABalpppapppa	215	-694	0	0		0	0	0	0	0
209	1	368	474	-1	572	327	7.0	23	ABaraaaapaa	399	0	0	0		0	0	0	0	0
210	1	130	434	-1	480	232	15.2	32	ABaraappapp	222	0	0	0		0	0	0	0	0
211	1	466	44	-1	621	199	16.5	26	ABpraaaaapd	256	-288	0	0		0	0	0	0	0
212	1	20	28	-1	413	135	9.3	24	ABarappappa	184	110	0	0		0	0	0	0	0
213	1	231	318	-1	519	129	16.4	30	ABpraappap	-9	0	0	0		0	0	0	0	0
214	1	54	123	-1	440	164	24.4	30	ABarpappppp	308	1075	0	0		0	0	0	0	0
215	1	415	37	-1	368	140	22.5	30	ABarpppapp	306	102	0	0		0	0	0	0	0
216	1	109	368	-1	576	392	21.8	24	ABplaapaaapa	239	314	0	0		0	0	0	0	0
217	1	481	465	-1	141	280	14.2	29	Cappap	-20	0	0	0		0	0	0	0	0
218	1	180	327	503	380	401	10.2	25	ABplpapaaap	240	352	0	0		0	0	0	0	0
219	1	157	151	-1	254	310	20.7	31	Dapap	314	-2	0	0		0	0	0	0	0
220	1	383	498	-1	546	244	20.6	27	MSppappa	268	-707	0	0		0	0	0	0	0
221	1	447	435	-1	462	313	7.1	27	ABalpappaap	212	421	0	0		0	0	0	0	0
222	1	429	-1	-1	596	325	16.5	24	ABarpaaaapa	225	1213	0	0		0	0	0	0	0
223	1	152	135	-1	348	152	7.1	22	MSppaapp	149	191	0	0		0	0	0	0	0
224	1	287	177	-1	581	418	11.5	27	ABalapaappa	239	1026	0	0		0	0	0	0	0
225	1	164	291	-1	265	258	20.4	34	Dappa	335	187	0	0		0	0	0	0	0
226	1	208	412	-1	376	413	13.9	23	ABplppaaaap	161	447	0	0		0	0	0	0	0
227	1	15	16	-1	482	420	13.8	25	ABplpaaaaap	54	0	0	0		0	0	0	0	0
228	1	68	251	-1	354	318	8.6	27	MSaapaaap	57	0	0	0		0	0	0	0	0
229	1	210	56	-1	217	343	23.5	33	ABarppappaa	329	167	0	0		0	0	0	0	0
230	1	348	73	-1	597	326	8.5	24	ABalaaaarrp	200	0	0	0		0	0	0	0	0
231	1	147	84	-1	484	459	13.8	30	ABplpaaapap	270	213	0	0		0	0	0	0	0
232	1	293	102	-1	590	228	15.8	27	ABpraapappa	262	-24	0	0		0	0	0	0	0
233	1	262	468	-1	367	367	9.2	23	ABplpapapaa	-362	0	0	0		0	0	0	0	0
234	1	217	46	-1	604	354	15.1	27	ABalapapapa	260	212	0	0		0	0	0	0	0
235	1	17	121	174	489	185	16.5	29	MSppppaa	296	0	0	0		0	0	0	0	0
236	1	503	352	-1	279	324	4.3	27	ABplpapppap	271	-242	0	0		0	0	0	0	0
237	1	340	473	-1	583	325	25.2	30	ABarpaapaap	299	-113	0	0		0	0	0	0	0
238	1	183	88	-1	430	253	14.5	27	MSpaapapa	266	-74	0	0		0	0	0	0	0
239	1	28	245	-1	517	283	7.8	26	ABaraaapaapp	189	-242	0	0		0	0	0	0	0
240	1	119	284	-1	220	77	18.5	29	ABarpppppp	284	0	0	0		0	0	0	0	0
241	1	241	38	-1	504	365	7.0	24	ABalpapaaaa	209	-933	0	0		0	0	0	0	0
242	1	399	383	-1	448	349	4.1	24	ABalpapaaap	243	-14	0	0		0	0	0	0	0
243	1	488	48	-1	540	328	7.6	26	ABalpaapaaa	213	247	0	0		0	0	0	0	0
244	1	173	9	-1	497	173	4.2	26	ABarappaappp	251	-245	0	0		0	0	0	0	0
245	1	103	400	-1	394	354	21.5	24	ABplapaaapa	188	910	0	0		0	0	0	0	0
246	1	185	355	-1	645	312	11.5	24	ABalaaapplr	223	1020	0	0		0	0	0	0	0
247	1	201	490	-1	550	209	7.1	22	ABarapppppp	226	-641	0	0		0	0	0	0	0
248	1	81	147	-1	575	386	6.0	24	ABalaaaalpa	244	50	0	0		0	0	0	0	0
249	1	41	260	-1	535	348	7.2	24	ABaraaaaaaa	196	-77	0	0		0	0	0	0	0
250	1	78	286	-1	410	237	18.4	25	MSpaaappp	255	-1112	0	0		0	0	0	0	0
251	1	402	441	-1	501	200	3.9	22	ABprpappaaa	-162	0	0	0		0	0	0	0	0
252	1	336	278	-1	345	408	15.7	26	ABplapaapa	244	-787	0	0		0	0	0	0	0
253	1	445	61	-1	309	151	5.7	24	ABprpppppap	4	0	0	0		0	0	0	0	0
254	1	11	466	-1	295	82	21.7	30	ABarpppppa	264	177	0	0		0	0	0	0	0
255	1	227	258	-1	430	91	15.7	31	ABpraapppp	310	-704	0	0		0	0	0	0	0
256	1	392	217	-1	554	200	20.4	29	ABpraaapppa	261	-519	0	0		0	0	0	0	0
257	1	131	53	-1	459	286	6.8	22	ABalpaaappa	267	0	0	0		0	0	0	0	0
258	1	380	36	-1	253	63	13.4	27	ABprapappa	-15	0	0	0		0	0	0	0	0
259	1	347	315	-1	307	381	12.1	25	ABplppapaap	220	415	0	0		0	0	0	0	0
260	1	501	448	-1	601	358	21.3	26	ABarpaaaappp	167	-1045	0	0		0	0	0	0	0
261	1	486	-1	-1	372	215	24.5	31	ABarppaapap	266	142	0	0		0	0	0	0	0
262	1	58	330	-1	401	276	9.0	24	ABaraapappp	441	0	0	0		0	0	0	0	0
263	1	52	505	-1	485	161	9.6	26	ABprpapaapp	212	128	0	0		0	0	0	0	0
264	1	13	294	-1	442	179	16.8	28	Dpaa	276	-540	0	0		0	0	0	0	0
265	1	397	287	-1	614	330	12.0	26	ABalapppaaa	237	-482	0	0		0	0	0	0	0
266	1	224	357	-1	174	334	7.0	25	ABplpppaapp	252	-170	0	0		0	0	0	0	0
267	1	436	262	-1	205	319	16.6	32	Capapa	327	-435	0	0		0	0	0	0	0
268	1	120	20	-1	560	171	6.8	24	ABprpaaaaap	199	-612	0	0		0	0	0	0	0
269	1	395	207	-1	442	283	9.3	23	ABalpaaappp	-78	0	0	0		0	0	0	0	0
270	1	211	67	-1	436	303	7.7	25	ABalpapppap	14	0	0	0		0	0	0	0	0
271	1	346	116	-1	470	180	5.1	25	ABprpappaap	252	-664	0	0		0	0	0	0	0
272	1	355	233	-1	445	432	19.9	26	ABalpppppppa	-35	0	0	0		0	0	0	0	0
273	1	343	101	-1	267	306	8.4	28	MSappaap	222	854	0	0		0	0	0	0	0
274	1	259	316	-1	463	383	16.1	24	ABalpppppaa	242	691	0	0		0	0	0	0	0
275	1	365	1	-1	97	212	17.1	31	Cpappd	300	404	0	0		0	0	0	0	0
276	1	267	361	-1	503	327	23.5	27	MSapapppp	269	-355	0	0		0	0	0	0	0
277	1	70	208	-1	506	175	11.2	26	ABprppaaaaa	205	-131	0	0		0	0	0	0	0
278	1	32	415	-1	144	146	8.2	37	Eprppp	370	-176	0	0		0	0	0	0	0
279	1	339	334	-1	487	142	7.8	26	ABarappapap	232	669	0	0		0	0	0	0	0
280	1	87	440	-1	600	407	14.6	24	ABalapaaapa	204	50	0	0		0	0	0	0	0
281	1	372	343	-1	250	363	6.7	23	ABplppppaaa	195	1217	0	0		0	0	0	0	0
282	1	350	4	-1	536	177	19.4	30	ABpraaapppp	304	101	0	0		0	0	0	0	0
283	1	172	146	-1	272	118	11.4	29	ABprppppapp	311	0	0	0		0	0	0	0	0
284	1	194	404	-1	522	419	14.0	24	ABalapaaapppp	-6	0	0	0		0	0	0	0	0
285	1	412	71	-1	534	162	7.5	24	ABprpapaapa	227	148	0	0		0	0	0	0	0
286	1	178	276	-1	548	389	20.3	27	ABalapappap	216	-248	0	0		0	0	0	0	0
287	1	401	168	-1	599	289	21.5	26	ABpraapaaapp	248	1400	0	0		0	0	0	0	0
288	1	344	124	-1	365	285	14.0	26	MSaaapapp	220	515	0	0		0	0	0	0	0
289	1	61	100	-1	579	170	10.8	24	ABpraaaapad	25	0	0	0		0	0	0	0	0
290	1	462	479	-1	222	328	4.8	25	ABplpappppp	202	790	0	0		0	0	0	0	0
291	1	281	381	-1	548	273	3.9	23	ABaraaappap	230	113	0	0		0	0	0	0	0
292	1	334	143	-1	415	225	13.9	27	ABaraapppap	-153	0	0	0		0	0	0	0	0
293	1	37	272	-1	363	269	17.7	26	Nuc181_17_365_295	-200	0	0	0		0	0	0	0	0
294	1	200	478	-1	403	109	21.2	34	ABarpppaap	343	662	0	0		0	0	0	0	0
295	1	469	78	-1	446	270	17.1	24	MSpaaappa	229	575	0	0		0	0	0	0	0
296	1	64	423	-1	494	313	19.7	29	MSaaaaapp	280	0	0	0		0	0	0	0	0
297	1	302	351	-1	363	100	14.6	24	ABprappaaa	238	1070	0	0		0	0	0	0	0
298	1	414	188	-1	158	343	19.6	32	ABarppappp	316	54	0	0		0	0	0	0	0
299	1	275	418	-1	104	290	11.7	29	Cpappv	288	-145	0	0		0	0	0	0	0
300	1	104	422	-1	508	282	20.5	26	MSpaaaaaa	138	0	0	0		0	0	0	0	0
301	1	105	386	-1	593	261	19.7	26	ABarpapaaap	300	0	0	0		0	0	0	0	0
302	1	492	401	-1	128	192	18.5	34	Cpapaa	325	320	0	0		0	0	0	0	0
303	1	329	14	-1	290	354	4.9	26	ABplpapppaa	218	63	0	0		0	0	0	0	0
304	1	138	3	-1	404	429	20.0	24	ABalpppppppp	55	0	0	0		0	0	0	0	0
305	1	498	161	-1	474	439	22.5	32	ABplaaapap	321	89	0	0		0	0	0	0	0
306	1	146	427	-1	445	299	18.5	27	MSaaaapap	43	0	0	0		0	0	0	0	0
307	1	333	417	-1	616	252	4.1	23	ABalaapaapp	221	92	0	0		0	0	0	0	0
308	1	16	76	-1	359	386	11.9	25	ABplppaapap	196	-752	0	0		0	0	0	0	0
309	1	204	234	-1	639	222	14.7	23	ABpraaaaapv	-50	0	0	0		0	0	0	0	0
310	1	282	162	-1	379	233	20.7	30	MSpppppp	291	926	0	0		0	0	0	0	0
311	1	332	399	-1	248	399	8.4	25	ABplpppaaap	214	-64	0	0		0	0	0	0	0
312	1	252	329	-1	513	260	9.2	24	ABarapaapaa	77	0	0	0		0	0	0	0	0
313	1	86	246	-1	372	139	9.5	26	ABprppappap	683	0	0	0		0	0	0	0	0
314	1	220	237	-1	414	249	8.2	24	ABaraappppp	93	0	0	0		0	0	0	0	0
315	1	170	152	-1	570	412	8.3	24	ABalaaapalla	242	999	0	0		0	0	0	0	0
316	1	2	172	-1	267	135	15.5	31	Cppapa	294	1003	0	0		0	0	0	0	0
317	1	438	457	-1	333	225	17.4	26	Nuc152_16_399_208	235	-451	0	0		0	0	0	0	0
318	1	44	62	-1	577	407	18.4	28	ABalapapppp	287	-266	0	0		0	0	0	0	0
319	1	441	21	-1	426	301	4.0	23	ABalpapppppa	-228	0	0	0		0	0	0	0	0
320	1	439	104	-1	539	421	10.7	25	ABalpppaaaa	23	0	0	0		0	0	0	0	0
321	1	468	264	-1	412	359	12.8	24	MSapapap	-52	0	0	0		0	0	0	0	0
322	1	216	77	-1	548	276	21.9	28	MSppappp	272	268	0	0		0	0	0	0	0
323	1	298	189	-1	219	374	7.3	24	ABplppppapa	224	324	0	0		0	0	0	0	0
324	1	43	281	-1	538	388	8.0	24	ABalppappaa	94	0	0	0		0	0	0	0	0
325	1	188	11	-1	460	164	12.3	24	ABprppaapap	241	694	0	0		0	0	0	0	0
326	1	473	165	-1	185	226	9.9	33	Eplap	332	-573	0	0		0	0	0	0	0
327	1	5	372	-1	483	326	12.4	29	ABalpaapapa	285	144	0	0		0	0	0	0	0
328	1	261	125	-1	599	180	14.1	26	ABpraaaappp	219	369	0	0		0	0	0	0	0
329	1	292	114	-1	399	166	4.5	28	ABprpappapp	249	-536	0	0		0	0	0	0	0
330	1	478	506	-1	620	306	16.8	30	ABalapppaap	265	-279	0	0		0	0	0	0	0
331	1	453	481	-1	171	194	7.7	33	Eplpa	327	-271	0	0		0	0	0	0	0
332	1	456	419	-1	550	331	25.0	27	ABarpaaapap	227	931	0	0		0	0	0	0	0
333	1	165	95	-1	264	258	13.0	34	Ealap	336	-359	0	0		0	0	0	0	0
334	1	290	395	-1	452	254	10.4	24	ABarapaappp	135	0	0	0		0	0	0	0	0
335	1	127	203	-1	486	182	19.6	25	ABprpaapaap	243	-151	0	0		0	0	0	0	0
336	1	122	68	-1	201	99	14.8	28	ABprapapppp	245	-105	0	0		0	0	0	0	0
337	1	384	452	-1	618	338	21.4	28	ABarpaaaaara	257	-22	0	0		0	0	0	0	0
338	1	239	92	-1	610	225	18.6	29	ABpraapaapp	151	0	0	0		0	0	0	0	0
339	1	472	131	-1	168	159	11.4	34	Eprppa	311	1020	0	0		0	0	0	0	0
340	1	55	489	-1	348	246	5.9	24	MSaapapaa	-59	0	0	0		0	0	0	0	0
341	1	163	213	-1	157	185	21.5	36	Cpapap	49	0	0	0		0	0	0	0	0
342	1	182	339	-1	555	204	17.7	27	ABpraaappap	242	293	0	0		0	0	0	0	0
343	1	411	238	-1	523	368	17.0	27	MSapaaapa	274	293	0	0		0	0	0	0	0
344	1	24	409	-1	592	357	7.8	24	ABalaaaarla	219	-673	0	0		0	0	0	0	0
345	1	491	356	-1	113	318	8.5	28	ABplappppp	271	0	0	0		0	0	0	0	0
346	1	189	313	-1	574	214	12.3	33	ABpraaapaa	300	384	0	0		0	0	0	0	0
347	1	266	216	-1	572	195	8.2	23	ABarapppppa	235	-140	0	0		0	0	0	0	0
348	1	30	163	-1	620	330	8.8	23	ABalaaappll	279	0	0	0		0	0	0	0	0
349	1	363	244	-1	432	391	17.0	25	ABalpppppap	116	0	0	0		0	0	0	0	0
350	1	88	108	-1	532	198	13.6	25	ABprpaaaaaap	285	0	0	0		0	0	0	0	0
351	1	158	317	-1	552	163	11.9	22	ABprpaapapp	-18	0	0	0		0	0	0	0	0
352	1	425	52	-1	460	295	24.3	38	ABarpaapppa	377	-529	0	0		0	0	0	0	0
353	1	184	120	-1	635	253	7.2	25	ABalaappapa	205	242	0	0		0	0	0	0	0
354	1	99	228	-1	313	396	9.4	25	ABplpaaaapp	204	-1246	0	0		0	0	0	0	0
355	1	283	224	-1	136	357	15.5	29	ABplappapa	-158	0	0	0		0	0	0	0	0
356	1	1	173	-1	440	230	17.8	24	MSpaapaap	215	69	0	0		0	0	0	0	0
357	1	366	196	-1	466	388	19.8	26	ABplaapapap	264	249	0	0		0	0	0	0	0
358	1	378	58	-1	514	331	10.5	25	ABalpaapaap	249	1389	0	0		0	0	0	0	0
359	1	299	171	-1	162	312	4.5	27	ABplpppapap	222	331	0	0		0	0	0	0	0
360	1	263	487	-1	209	333	8.9	30	Capppp	271	-169	0	0		0	0	0	0	0
361	1	76	326	-1	466	326	16.4	30	ABaraapaapp	179	0	0	0		0	0	0	0	0
362	1	57	223	-1	340	314	6.2	23	MSaappaa	201	838	0	0		0	0	0	0	0
363	1	65	140	-1	397	111	9.3	27	ABprpaaaapp	137	0	0	0		0	0	0	0	0
364	1	132	247	-1	620	300	7.5	23	ABalaaapprl	225	1360	0	0		0	0	0	0	0
365	1	268	24	-1	387	377	6.6	29	Nuc148_5_371_357p	448	0	0	0		0	0	0	0	0
366	1	260	420	-1	344	354	20.2	26	ABplapaaapp	261	150	0	0		0	0	0	0	0
367	1	90	408	-1	312	258	14.6	34	Ealaa	340	-54	0	0		0	0	0	0	0
368	1	289	17	-1	522	379	5.1	25	ABalpaapppp	196	324	0	0		0	0	0	0	0
369	1	458	252	-1	478	238	3.9	22	ABarapaaapp	508	0	0	0		0	0	0	0	0
370	1	457	280	-1	637	284	5.9	24	ABalaapaapa	244	-533	0	0		0	0	0	0	0
371	1	288	460	-1	336	97	21.5	34	ABarppppa	348	357	0	0		0	0	0	0	0
372	1	6	155	-1	448	416	24.3	29	Nuc147_26_416_371	284	702	0	0		0	0	0	0	0
373	1	236	110	-1	519	196	17.2	23	ABprpaapaaa	200	932	0	0		0	0	0	0	0
374	1	376	239	-1	388	226	16.2	30	MSpaapapp	246	-496	0	0		0	0	0	0	0
375	1	499	359	483	606	238	21.8	28	ABarpapaapp	276	572	0	0		0	0	0	0	0
376	1	303	307	-1	441	204	5.1	24	ABarapapapp	215	-319	0	0		0	0	0	0	0
377	1	18	235	-1	320	380	6.7	23	ABplppaappa	161	0	0	0		0	0	0	0	0
378	1	435	296	-1	233	116	9.7	24	ABprpppaapa	233	-543	0	0		0	0	0	0	0
379	1	280	300	-1	596	237	12.7	26	ABpraapapaa	207	-531	0	0		0	0	0	0	0
380	1	477	210	-1	566	372	9.0	25	ABalaaaala	229	77	0	0		0	0	0	0	0
381	1	490	243	-1	326	189	21.3	34	Dpppa	340	-130	0	0		0	0	0	0	0
382	1	437	414	-1	358	320	14.0	25	MSappaaa	214	0	0	0		0	0	0	0	0
383	1	142	504	-1	473	125	12.9	22	ABprppaapaa	47	0	0	0		0	0	0	0	0
384	1	249	25	-1	646	239	10.7	25	ABalaapappa	-128	0	0	0		0	0	0	0	0
385	1	373	290	-1	566	327	20.1	27	ABarpaaaappap	148	0	0	0		0	0	0	0	0
386	1	349	219	-1	221	336	13.9	31	Capaap	122	0	0	0		0	0	0	0	0
387	1	94	451	-1	618	298	10.9	24	Nuc121_20_611_255aa	237	701	0	0		0	0	0	0	0
388	1	338	51	-1	291	409	16.5	28	ABplapaapp	249	79	0	0		0	0	0	0	0
389	1	155	347	-1	446	153	19.9	27	ABprapaaapa	343	0	0	0		0	0	0	0	0
390	1	203	167	-1	280	63	16.3	28	ABprapapap	194	0	0	0		0	0	0	0	0
391	1	133	426	-1	189	105	7.5	31	ABprappppp	-34	0	0	0		0	0	0	0	0
392	1	440	394	-1	583	247	10.1	25	ABalaapppaa	198	403	0	0		0	0	0	0	0
393	1	89	206	-1	629	248	15.4	28	ABpraapaapa	295	0	0	0		0	0	0	0	0
394	1	507	450	-1	225	119	5.1	27	ABprpppapap	81	0	0	0		0	0	0	0	0
395	1	515	514	-1	338	366	6.9	21	ABplpapappa	154	0	0	0		0	0	0	0	0
396	1	247	83	-1	98	262	8.4	28	Cppppa	126	0	0	0		0	0	0	0	0
397	1	278	42	-1	382	295	21.5	29	MSappppa	284	-148	0	0		0	0	0	0	0
398	1	408	218	-1	557	172	9.0	22	ABprpaaappa	182	159	0	0		0	0	0	0	0
399	1	321	85	-1	449	266	4.5	26	ABalpappppa	265	0	0	0		0	0	0	0	0
400	1	75	8	-1	406	326	3.5	27	ABalpapapap	276	716	0	0		0	0	0	0	0
401	1	360	169	-1	297	279	10.3	29	Ealpa	286	-80	0	0		0	0	0	0	0
402	1	452	13	-1	197	128	4.1	23	ABprppppppp	231	146	0	0		0	0	0	0	0
403	1	300	65	-1	558	384	11.3	22	ABalaaapallp	147	361	0	0		0	0	0	0	0
404	1	149	209	-1	219	396	17.3	31	ABplapappa	314	-120	0	0		0	0	0	0	0
405	1	59	153	-1	628	243	12.7	23	ABalaapppap	196	996	0	0		0	0	0	0	0
406	1	386	433	-1	473	454	16.8	26	ABplpaapapa	247	-1590	0	0		0	0	0	0	0
407	1	313	360	-1	530	361	24.9	33	ABarpaaapaa	205	0	0	0		0	0	0	0	0
408	1	226	494	-1	335	86	14.4	27	ABprappaap	271	768	0	0		0	0	0	0	0
409	1	315	144	-1	243	324	10.5	26	ABplpppppaa	235	-726	0	0		0	0	0	0	0
410	1	362	263	-1	325	313	19.4	33	Daap	219	0	0	0		0	0	0	0	0
411	1	243	442	-1	545	402	17.3	22	ABalapappaa	150	0	0	0		0	0	0	0	0
412	1	354	445	-1	153	355	11.0	28	ABplapppaa	279	53	0	0		0	0	0	0	0
413	1	416	447	-1	347	121	8.0	24	ABprppapppaa	133	0	0	0		0	0	0	0	0
414	1	235	236	-1	107	290	6.5	28	Cppppp	278	574	0	0		0	0	0	0	0
415	1	450	453	-1	264	340	12.7	29	MSaapppp	289	-219	0	0		0	0	0	0	0
416	1	407	98	-1	419	283	19.3	24	MSpaaapaa	243	33	0	0		0	0	0	0	0
417	1	443	509	-1	256	330	5.0	25	ABplpappppa	209	0	0	0		0	0	0	0	0
418	1	391	26	-1	335	103	10.6	25	ABprppapppap	225	507	0	0		0	0	0	0	0
419	1	403	157	-1	311	348	17.6	27	Dapaa	246	1717	0	0		0	0	0	0	0
420	1	285	271	-1	547	329	4.1	23	ABalpaappaa	195	0	0	0		0	0	0	0	0
421	1	331	500	-1	498	373	9.6	24	MSapaaaava	219	616	0	0		0	0	0	0	0
422	1	242	70	-1	559	242	5.0	23	ABarappaaaa	169	272	0	0		0	0	0	0	0
423	1	506	444	-1	516	403	5.4	22	ABalppapaaa	176	438	0	0		0	0	0	0	0
424	1	404	416	-1	373	129	7.0	24	ABprppaappp	116	0	0	0		0	0	0	0	0
425	1	214	482	-1	175	104	16.4	30	ABprappapp	281	-266	0	0		0	0	0	0	0
426	1	276	111	-1	454	129	9.1	23	ABprpaaaapa	-62	0	0	0		0	0	0	0	0
427	1	521	293	-1	574	153	12.0	22	ABprpaapapa	198	-397	0	0		0	0	0	0	0
428	1	431	526	-1	224	177	24.2	31	Cpaapa	233	-478	0	0		0	0	0	0	0
429	1	284	259	-1	396	327	20.2	28	MSapppap	-16	0	0	0		0	0	0	0	0
430	1	212	119	-1	484	251	11.4	26	ABarapaappa	100	0	0	0		0	0	0	0	0
431	1	377	273	-1	588	364	18.0	24	ABalapaapaa	169	0	0	0		0	0	0	0	0
432	1	444	438	-1	574	427	13.9	27	ABalapaappp	275	38	0	0		0	0	0	0	0
433	1	192	388	-1	374	314	5.1	26	ABalpappapp	253	361	0	0		0	0	0	0	0
434	1	421	367	-1	592	205	5.2	25	ABalaapappp	-102	0	0	0		0	0	0	0	0
435	1	328	454	-1	192	192	12.6	33	Eprap	328	-294	0	0		0	0	0	0	0
436	1	98	192	-1	487	271	17.5	26	MSpaaaapp	203	390	0	0		0	0	0	0	0
437	1	232	215	-1	480	109	15.3	30	ABpraapppa	321	0	0	0		0	0	0	0	0
438	1	369	475	-1	307	79	12.3	26	ABprppapppp	83	0	0	0		0	0	0	0	0
439	1	324	41	-1	482	154	16.7	26	ABprpaappap	-22	0	0	0		0	0	0	0	0
440	1	14	266	-1	272	380	9.5	27	ABplppapppa	232	459	0	0		0	0	0	0	0
441	1	330	449	-1	318	295	5.9	24	MSaappap	213	0	0	0		0	0	0	0	0
442	1	374	249	-1	326	146	15.9	32	Cppaaa	318	-468	0	0		0	0	0	0	0
443	1	305	516	-1	470	187	13.0	22	MSpppappp	203	-88	0	0		0	0	0	0	0
444	1	129	384	-1	319	429	17.1	30	ABplaapppp	292	-535	0	0		0	0	0	0	0
445	1	193	265	-1	553	451	15.5	24	ABalpppaapd	281	0	0	0		0	0	0	0	0
446	1	471	180	-1	221	158	5.4	27	ABprppppppa	275	-182	0	0		0	0	0	0	0
447	1	357	311	-1	590	241	5.1	24	ABarapppaap	336	0	0	0		0	0	0	0	0
448	1	45	378	-1	533	375	21.6	29	ABarpaaaaal	256	589	0	0		0	0	0	0	0
449	1	406	15	-1	316	104	7.4	23	ABprppppaaa	216	285	0	0		0	0	0	0	0
450	1	522	186	-1	385	376	13.4	24	MSappapp	232	211	0	0		0	0	0	0	0
451	1	25	346	-1	622	308	14.7	29	Nuc121_20_611_255ap	249	10	0	0		0	0	0	0	0
452	1	233	222	-1	595	388	14.8	26	ABalapapppa	60	0	0	0		0	0	0	0	0
453	1	71	185	-1	520	444	9.2	26	ABalpppaaap	268	0	0	0		0	0	0	0	0
454	1	111	335	-1	461	231	7.6	27	ABarapapppp	273	366	0	0		0	0	0	0	0
455	1	325	74	-1	103	302	15.5	30	ABplappapp	139	0	0	0		0	0	0	0	0
456	1	160	113	-1	378	137	11.7	25	ABprppapaap	257	75	0	0		0	0	0	0	0
457	1	38	232	-1	583	180	20.6	32	ABarpappap	327	-1625	0	0		0	0	0	0	0
458	1	9	54	-1	236	203	10.3	32	Earppp	323	-228	0	0		0	0	0	0	0
459	1	36	182	-1	321	203	4.3	26	MSpappaa	309	0	0	0		0	0	0	0	0
460	1	174	175	-1	349	125	11.1	24	ABprppapapa	211	-520	0	0		0	0	0	0	0
461	1	398	497	-1	399	149	7.1	22	ABprppaappa	165	-513	0	0		0	0	0	0	0
462	1	510	283	-1	548	292	9.6	27	ABaraaapaapa	91	0	0	0		0	0	0	0	0
463	1	116	292	405	473	438	10.8	24	ABplpaaappa	206	-109	0	0		0	0	0	0	0
464	1	396	403	-1	581	346	6.8	23	ABalaaaarlp	386	0	0	0		0	0	0	0	0
465	1	442	349	-1	262	384	6.6	25	ABplpppaaaa	361	0	0	0		0	0	0	0	0
466	1	432	406	-1	540	185	4.6	25	ABarapppapp	210	133	0	0		0	0	0	0	0
467	1	187	289	-1	445	353	13.4	28	ABalpaapapp	283	456	0	0		0	0	0	0	0
468	1	199	443	-1	323	157	18.8	23	Dppap	224	843	0	0		0	0	0	0	0
469	1	495	130	-1	549	448	12.7	25	ABalpppaapv	195	33	0	0		0	0	0	0	0
470	1	80	183	-1	579	216	19.7	22	ABpraapappp	77	0	0	0		0	0	0	0	0
471	1	237	31	-1	381	339	17.3	28	Daaa	267	1687	0	0		0	0	0	0	0
472	1	480	-1	-1	510	248	5.9	22	ABarapaaapa	151	0	0	0		0	0	0	0	0
473	1	434	510	-1	286	366	7.5	25	ABplppaappp	268	0	0	0		0	0	0	0	0
474	1	294	458	-1	176	345	5.3	26	ABplpppapaa	203	-93	0	0		0	0	0	0	0
475	1	497	253	-1	95	258	16.9	31	Caappd	311	-409	0	0		0	0	0	0	0
476	1	367	398	-1	613	208	11.5	25	ABpraaaaaaa	216	250	0	0		0	0	0	0	0
477	1	297	268	-1	636	303	19.9	27	ABpraapaaapa	248	471	0	0		0	0	0	0	0
478	1	77	470	-1	483	389	13.5	24	ABplpaapaaa	184	-2	0	0		0	0	0	0	0
479	1	427	413	-1	133	276	5.9	27	ABplppppppp	246	511	0	0		0	0	0	0	0
480	1	309	322	-1	185	376	8.3	25	ABplappppa	244	-329	0	0		0	0	0	0	0
481	1	8	410	-1	278	95	7.7	27	ABprppppapa	264	-538	0	0		0	0	0	0	0
482	1	451	103	-1	404	397	23.9	30	ABplapaaaap	258	0	0	0		0	0	0	0	0
483	1	34	18	-1	594	234	7.0	24	ABarappppap	217	216	0	0		0	0	0	0	0
484	1	359	321	-1	415	309	16.3	24	MSaaapapa	237	489	0	0		0	0	0	0	0
485	1	470	33	-1	339	228	13.7	28	Earpaa	275	-83	0	0		0	0	0	0	0
486	1	145	158	-1	510	331	17.5	28	MSapaaapp	273	164	0	0		0	0	0	0	0
487	1	358	507	-1	456	370	5.9	21	ABalpapaapp	75	0	0	0		0	0	0	0	0
488	1	63	299	-1	174	284	24.2	32	Caaap	226	139	0	0		0	0	0	0	0
489	1	519	242	-1	331	93	9.0	26	ABprpppaaaa	180	0	0	0		0	0	0	0	0
490	1	48	393	-1	330	118	13.5	22	ABprppapapp	188	707	0	0		0	0	0	0	0
491	1	49	148	-1	272	169	20.5	34	Dpppp	342	609	0	0		0	0	0	0	0
492	1	420	519	-1	517	437	13.0	22	ABalpppapav	302	0	0	0		0	0	0	0	0
493	1	489	437	-1	555	420	15.5	25	ABalapaaapppaa	142	0	0	0		0	0	0	0	0
494	1	167	511	-1	521	249	4.4	24	ABarapaaaap	63	0	0	0		0	0	0	0	0
495	1	322	30	-1	260	196	4.8	33	MSpappppp	-3	0	0	0		0	0	0	0	0
496	1	314	492	-1	602	284	5.6	22	ABarapppaaa	-123	0	0	0		0	0	0	0	0
497	1	69	523	-1	452	321	10.9	22	ABalpapapaa	53	0	0	0		0	0	0	0	0
498	1	176	495	-1	204	96	9.8	29	ABprapppapp	201	0	0	0		0	0	0	0	0
499	1	494	141	-1	523	264	7.1	24	ABaraaaaapp	13	0	0	0		0	0	0	0	0
500	1	345	261	-1	606	317	21.3	26	ABalapppapp	-5	0	0	0		0	0	0	0	0
501	1	35	154	-1	546	313	9.2	22	ABaraaaapap	112	0	0	0		0	0	0	0	0
502	1	40	502	-1	444	164	6.7	22	ABprpapapaa	-206	0	0	0		0	0	0	0	0
503	1	517	428	-1	449	405	5.1	24	ABalppapapa	135	0	0	0		0	0	0	0	0
504	1	29	301	-1	427	268	22.5	29	MSpppppap	320	0	0	0		0	0	0	0	0
505	1	228	484	-1	522	177	6.4	27	ABarappapaa	237	0	0	0		0	0	0	0	0
506	1	83	314	-1	294	354	6.7	25	ABplpapappp	259	578	0	0		0	0	0	0	0
507	1	524	64	-1	531	229	4.9	24	ABarappaapa	271	0	0	0		0	0	0	0	0
508	1	527	122	-1	517	274	17.7	30	MSpaaaapa	108	0	0	0		0	0	0	0	0
509	1	410	337	-1	520	201	5.1	22	ABarappaappa	283	0	0	0		0	0	0	0	0
510	1	504	-1	-1	540	255	6.5	20	ABarapaaaaa	190	0	0	0		0	0	0	0	0
511	1	375	515	-1	514	337	5.9	21	ABaraaapaaap	166	0	0	0		0	0	0	0	0
512	1	525	200	-1	542	416	9.0	25	ABalppaaapa	38	0	0	0		0	0	0	0	0
513	1	26	112	-1	146	318	8.5	26	ABplapppapp	-189	0	0	0		0	0	0	0	0
514	1	500	279	-1	553	193	15.4	25	ABpraaapapap	167	0	0	0		0	0	0	0	0
515	1	136	501	-1	342	285	8.1	22	MSaapapap	33	0	0	0		0	0	0	0	0
516	1	465	477	-1	392	419	10.1	20	ABplpapaapp	65	0	0	0		0	0	0	0	0
517	1	286	118	-1	286	378	11.8	25	ABplppapapa	143	0	0	0		0	0	0	0	0
518	1	207	-1	-1	441	159	22.2	30	ABarpppaaa	307	-1459	0	0		0	0	0	0	0
519	1	489	257	-1	528	425	19.0	26	ABalapaaapppap	-179	0	0	0		0	0	0	0	0
520	1	364	508	-1	618	310	24.1	26	ABarpaaaappaa	-44	0	0	0		0	0	0	0	0
521	1	528	160	-1	412	223	23.9	28	ABarpppapaa	234	116	0	0		0	0	0	0	0
522	1	482	486	-1	423	354	18.7	25	MSapapaa	122	0	0	0		0	0	0	0	0
523	1	215	298	-1	531	232	13.4	25	ABaraaapapaa	165	0	0	0		0	0	0	0	0
524	1	218	145	-1	457	389	22.5	27	ABplaapappp	-319	0	0	0		0	0	0	0	0
525	1	529	431	-1	457	316	23.1	26	MSaaaappa	59	0	0	0		0	0	0	0	0
526	1	530	491	-1	315	354	23.5	30	ABarppapaaa	297	1136	0	0		0	0	0	0	0
527	1	238	493	-1	559	382	15.7	25	ABalapaapapp	202	-81	0	0		0	0	0	0	0
528	1	531	517	-1	263	273	7.2	29	Z3	-30	0	0	0		0	0	0	0	0
529	1	156	521	-1	583	347	22.4	27	ABalapapapp	6	0	0	0		0	0	0	0	0
530	1	101	524	-1	459	241	21.6	27	MSpppppaa	212	-292	0	0		0	0	0	0	0
531	1	509	-1	-1	524	170	10.4	23	ABprpaaappp	-143	0	0	0		0	0	0	0	0
532	1	532	-1	-1	275	237	22.0	33	Caaaa	327	637	0	0		0	0	0	0	0
533	1	533	527	-1	331	215	24.0	30	Cpaaaa	119	0	0	0		0	0	0	0	0
