# Supplementary material for: The AP-2 Transcription Factor APTF-2 Is Required for Neuroblast and Epidermal Morphogenesis in Caenorhabditis elegans Embryogenesis
Source: PLoS Genet. 2016 May 13;12(5):e1006048. doi: 10.1371/journal.pgen.1006048 (PMC4866721; doi:10.1371/journal.pgen.1006048)
Supplement: S6 Text — (ZIP) [file pgen.1006048.s034.zip › nuclei/t198-nuclei]

1	1	275	304	-1	99	211	16.8	30	Cpappd	303	-36	0	0		0	0	0	0	0
2	1	166	294	-1	396	189	20.3	29	Dpap	291	355	0	0		0	0	0	0	0
3	1	304	209	-1	399	431	20.0	24	ABalpppppppp	246	-1063	0	0		0	0	0	0	0
4	1	282	161	-1	539	178	19.5	30	ABpraaapppp	337	0	0	0		0	0	0	0	0
5	1	65	15	-1	637	345	11.7	23	ABalaaaparr	214	-565	0	0		0	0	0	0	0
6	1	153	160	-1	601	189	9.3	26	ABpraaaapav	262	228	0	0		0	0	0	0	0
7	1	110	212	-1	233	339	7.2	24	ABplppppaap	190	-111	0	0		0	0	0	0	0
8	1	400	442	-1	400	327	4.0	25	ABalpapapap	254	176	0	0		0	0	0	0	0
9	1	244	279	-1	500	175	4.7	25	ABarappaappp	323	0	0	0		0	0	0	0	0
10	1	85	309	-1	465	161	8.6	23	ABprpapaaap	417	0	0	0		0	0	0	0	0
11	1	325	387	-1	464	163	12.1	24	ABprppaapap	239	-327	0	0		0	0	0	0	0
12	1	192	287	-1	289	85	10.0	26	ABprpppaaap	-66	0	0	0		0	0	0	0	0
13	1	402	400	-1	196	126	4.2	24	ABprppppppp	221	-314	0	0		0	0	0	0	0
14	1	303	336	-1	289	351	5.0	25	ABplpapppaa	238	-255	0	0		0	0	0	0	0
15	1	449	149	-1	321	102	7.2	24	ABprppppaaa	199	915	0	0		0	0	0	0	0
16	1	227	20	-1	473	423	13.9	25	ABplpaaaaap	248	32	0	0		0	0	0	0	0
17	1	368	441	-1	525	379	5.6	25	ABalpaapppp	198	322	0	0		0	0	0	0	0
18	1	483	301	-1	592	233	7.0	22	ABarappppap	221	1284	0	0		0	0	0	0	0
19	1	69	241	-1	597	388	19.7	26	ABplaapaaaa	223	156	0	0		0	0	0	0	0
20	1	268	151	-1	562	175	6.7	25	ABprpaaaaap	225	22	0	0		0	0	0	0	0
21	1	319	514	-1	427	305	4.4	28	ABalpapppppa	-181	0	0	0		0	0	0	0	0
22	1	4	125	-1	415	177	7.3	25	ABprpapppap	254	0	0	0		0	0	0	0	0
23	1	22	337	-1	351	215	6.9	23	MSpapappp	197	-221	0	0		0	0	0	0	0
24	1	365	198	-1	385	376	6.4	30	Nuc148_5_371_357p	507	0	0	0		0	0	0	0	0
25	1	384	285	-1	645	239	10.6	25	ABalaapappa	250	153	0	0		0	0	0	0	0
26	1	418	203	-1	339	104	10.7	24	ABprppapppap	276	0	0	0		0	0	0	0	0
27	1	25	83	-1	381	203	12.6	29	MSpapaapp	163	0	0	0		0	0	0	0	0
28	1	212	69	-1	416	134	9.3	25	ABarappappa	209	444	0	0		0	0	0	0	0
29	1	173	246	-1	399	89	13.5	27	ABprapaapp	264	1648	0	0		0	0	0	0	0
30	1	495	8	-1	259	195	4.7	31	MSpappppp	297	1254	0	0		0	0	0	0	0
31	1	471	205	-1	377	341	17.3	28	Daaa	281	214	0	0		0	0	0	0	0
32	1	144	475	-1	233	248	9.5	33	Ealpp	317	81	0	0		0	0	0	0	0
33	1	485	360	-1	341	225	13.5	27	Earpaa	227	-72	0	0		0	0	0	0	0
34	1	180	429	-1	231	112	17.5	26	ABprapapppa	232	-880	0	0		0	0	0	0	0
35	1	161	166	-1	564	420	20.9	24	ABplaapaaapp	232	-613	0	0		0	0	0	0	0
36	1	258	214	-1	258	65	13.2	27	ABprapappa	248	591	0	0		0	0	0	0	0
37	1	215	167	-1	368	143	22.8	29	ABarpppapp	290	138	0	0		0	0	0	0	0
38	1	241	128	-1	504	364	7.2	24	ABalpapaaaa	6	0	0	0		0	0	0	0	0
39	1	191	49	-1	572	367	15.4	26	ABalapaapapa	-87	0	0	0		0	0	0	0	0
40	1	140	423	-1	385	325	8.0	27	MSaapaaaa	352	0	0	0		0	0	0	0	0
41	1	439	434	-1	483	154	16.7	25	ABprpaappap	291	0	0	0		0	0	0	0	0
42	1	397	433	-1	382	293	21.5	29	MSappppa	266	224	0	0		0	0	0	0	0
43	1	24	172	-1	490	346	9.5	25	ABalpaaapaa	202	1123	0	0		0	0	0	0	0
44	1	211	145	-1	622	200	16.5	27	ABpraaaaapd	272	22	0	0		0	0	0	0	0
45	1	80	354	-1	254	81	9.9	26	ABprappppa	234	233	0	0		0	0	0	0	0
46	1	234	19	-1	602	353	14.9	27	ABalapapapa	250	0	0	0		0	0	0	0	0
47	1	128	272	-1	423	336	22.6	25	ABarppaaaa	251	-162	0	0		0	0	0	0	0
48	1	243	58	-1	538	326	7.8	27	ABalpaapaaa	249	0	0	0		0	0	0	0	0
49	1	137	431	-1	458	201	21.3	31	MSppppap	284	1210	0	0		0	0	0	0	0
50	1	35	426	-1	577	272	4.4	24	ABaraaapppp	-119	0	0	0		0	0	0	0	0
51	1	388	108	-1	292	412	15.9	27	ABplapaapp	266	404	0	0		0	0	0	0	0
52	1	352	466	-1	464	286	24.4	33	ABarpaapppa	297	-854	0	0		0	0	0	0	0
53	1	257	223	-1	462	287	7.0	23	ABalpaaappa	191	325	0	0		0	0	0	0	0
54	1	458	270	-1	236	204	10.2	31	Earppp	319	-237	0	0		0	0	0	0	0
55	1	55	3	-1	549	279	6.4	23	ABaraaaaapa	210	-1104	0	0		0	0	0	0	0
56	1	229	335	-1	214	345	24.1	35	ABarppappaa	341	773	0	0		0	0	0	0	0
57	1	73	162	-1	546	295	13.1	29	ABaraappaaa	204	0	0	0		0	0	0	0	0
58	1	358	257	-1	517	331	10.6	25	ABalpaapaap	182	0	0	0		0	0	0	0	0
59	1	158	16	-1	502	318	7.2	24	ABaraaaaaap	188	0	0	0		0	0	0	0	0
60	1	40	220	-1	396	274	16.6	25	MSaaaappp	-96	0	0	0		0	0	0	0	0
61	1	253	40	-1	317	152	6.4	22	ABprpppppap	164	301	0	0		0	0	0	0	0
62	1	318	347	-1	580	409	17.8	22	ABalapapppp	134	241	0	0		0	0	0	0	0
63	1	116	267	-1	450	357	6.6	25	ABalpappapa	-16	0	0	0		0	0	0	0	0
64	1	507	324	-1	528	228	4.6	22	ABarappaapa	183	167	0	0		0	0	0	0	0
65	1	403	46	-1	549	375	11.5	26	ABalaaapallp	264	-250	0	0		0	0	0	0	0
66	1	133	199	-1	563	224	9.5	25	ABprpaaaaaaa	50	0	0	0		0	0	0	0	0
67	1	270	6	-1	435	304	7.8	23	ABalpapppap	327	0	0	0		0	0	0	0	0
68	1	336	72	-1	206	98	14.5	30	ABprapapppp	241	154	0	0		0	0	0	0	0
69	1	34	59	-1	371	308	11.5	27	MSaapaapa	250	71	0	0		0	0	0	0	0
70	1	422	82	-1	557	242	4.8	22	ABarappaaaa	272	0	0	0		0	0	0	0	0
71	1	285	21	-1	539	160	7.3	24	ABprpapaapa	207	1019	0	0		0	0	0	0	0
72	1	126	370	-1	173	235	19.9	33	Dappp	337	647	0	0		0	0	0	0	0
73	1	230	148	-1	594	324	8.4	23	ABalaaaarrp	229	-71	0	0		0	0	0	0	0
74	1	455	386	-1	105	301	15.5	30	ABplappapp	303	192	0	0		0	0	0	0	0
75	1	96	140	-1	534	426	21.3	28	ABplaapaapp	244	845	0	0		0	0	0	0	0
76	1	308	361	-1	358	387	11.4	24	ABplppaapap	237	490	0	0		0	0	0	0	0
77	1	322	206	-1	544	275	21.3	27	MSppappp	271	30	0	0		0	0	0	0	0
78	1	295	274	-1	445	269	16.9	24	MSpaaappa	218	-330	0	0		0	0	0	0	0
79	1	177	17	-1	360	441	15.4	30	ABplaappapp	289	1106	0	0		0	0	0	0	0
80	1	93	52	-1	523	447	16.2	27	ABplaapaapa	245	-1012	0	0		0	0	0	0	0
81	1	20	32	-1	580	281	15.4	28	ABalappppaa	285	-68	0	0		0	0	0	0	0
82	1	60	27	-1	528	299	5.5	22	ABaraaapaaaa	-12	0	0	0		0	0	0	0	0
83	1	396	278	-1	99	262	8.4	29	Cppppa	291	-295	0	0		0	0	0	0	0
84	1	231	55	-1	487	463	14.1	29	ABplpaaapap	226	577	0	0		0	0	0	0	0
85	1	399	137	-1	449	267	4.5	26	ABalpappppa	267	0	0	0		0	0	0	0	0
86	1	90	119	-1	496	151	22.8	33	ABarpappppa	306	0	0	0		0	0	0	0	0
87	1	183	338	-1	560	305	5.2	23	ABaraaappaa	166	-1036	0	0		0	0	0	0	0
88	1	238	196	-1	426	248	14.7	27	MSpaapapa	141	0	0	0		0	0	0	0	0
89	1	78	51	-1	360	241	8.5	29	MSpapapa	350	0	0	0		0	0	0	0	0
90	1	138	407	-1	404	382	15.6	28	MSapppaa	-86	0	0	0		0	0	0	0	0
91	1	44	100	-1	532	209	23.7	32	ABarpapapp	316	-240	0	0		0	0	0	0	0
92	1	338	193	-1	614	229	18.8	28	ABpraapaapp	273	1718	0	0		0	0	0	0	0
93	1	131	66	-1	388	211	8.9	26	MSpapappa	228	0	0	0		0	0	0	0	0
94	1	39	13	-1	646	275	9.5	26	ABalaaapprr	206	0	0	0		0	0	0	0	0
95	1	333	472	-1	265	259	13.0	33	Ealap	335	-635	0	0		0	0	0	0	0
96	1	5	120	-1	119	237	10.4	28	Capppap	201	0	0	0		0	0	0	0	0
97	1	88	437	-1	307	324	7.3	24	MSapaapp	216	73	0	0		0	0	0	0	0
98	1	416	318	-1	418	281	19.3	24	MSpaaapaa	248	144	0	0		0	0	0	0	0
99	1	118	286	-1	188	283	19.4	32	Cappaa	276	90	0	0		0	0	0	0	0
100	1	289	88	-1	583	171	10.8	24	ABpraaaapad	8	0	0	0		0	0	0	0	0
101	1	273	479	-1	266	304	8.6	25	MSappaap	226	0	0	0		0	0	0	0	0
102	1	232	259	-1	595	230	16.2	26	ABpraapappa	249	-63	0	0		0	0	0	0	0
103	1	482	175	-1	403	399	23.9	30	ABplapaaaap	294	249	0	0		0	0	0	0	0
104	1	320	398	-1	529	423	10.3	26	ABalpppaaaa	239	-256	0	0		0	0	0	0	0
105	1	111	107	-1	445	163	10.1	23	ABprpapapap	186	148	0	0		0	0	0	0	0
106	1	206	44	-1	261	151	8.5	28	Cppaap	271	-667	0	0		0	0	0	0	0
107	1	53	24	-1	435	202	11.4	24	ABaraappppa	218	-439	0	0		0	0	0	0	0
108	1	350	99	-1	536	197	14.2	26	ABprpaaaaaap	251	-373	0	0		0	0	0	0	0
109	1	61	323	-1	460	400	8.7	29	ABalppapppa	293	361	0	0		0	0	0	0	0
110	1	373	422	-1	521	196	17.3	22	ABprpaapaaa	227	84	0	0		0	0	0	0	0
111	1	426	250	-1	454	131	8.9	23	ABprpaaaapa	284	0	0	0		0	0	0	0	0
112	1	513	292	-1	146	318	9.0	24	ABplapppapp	222	141	0	0		0	0	0	0	0
113	1	456	217	-1	379	141	11.6	27	ABprppapaap	-11	0	0	0		0	0	0	0	0
114	1	329	393	-1	402	167	4.4	28	ABprpappapp	438	0	0	0		0	0	0	0	0
115	1	11	155	-1	427	335	9.3	25	ABalpapppaa	241	-481	0	0		0	0	0	0	0
116	1	271	280	-1	470	180	5.0	24	ABprpappaap	118	0	0	0		0	0	0	0	0
117	1	136	249	-1	254	97	15.7	25	ABprapppaaa	232	249	0	0		0	0	0	0	0
118	1	517	240	-1	283	378	11.5	27	ABplppapapa	219	139	0	0		0	0	0	0	0
119	1	430	525	-1	483	250	11.4	22	ABarapaappa	191	794	0	0		0	0	0	0	0
120	1	353	436	-1	631	252	7.3	27	ABalaappapa	242	0	0	0		0	0	0	0	0
121	1	235	94	-1	485	189	16.0	25	MSppppaap	67	0	0	0		0	0	0	0	0
122	1	508	374	-1	519	273	17.6	30	MSpaaaapa	257	-521	0	0		0	0	0	0	0
123	1	214	281	-1	442	165	23.8	30	ABarpappppp	301	369	0	0		0	0	0	0	0
124	1	288	152	-1	365	286	14.5	26	MSaaapapp	235	516	0	0		0	0	0	0	0
125	1	328	276	-1	601	181	14.2	25	ABpraaaappp	-246	0	0	0		0	0	0	0	0
126	1	175	432	-1	608	222	9.5	25	ABpraaaaaap	25	0	0	0		0	0	0	0	0
127	1	117	238	-1	453	122	14.4	25	ABprapaapa	128	0	0	0		0	0	0	0	0
128	1	3	248	-1	132	337	10.0	23	ABplapppapa	221	102	0	0		0	0	0	0	0
129	1	13	98	-1	556	140	12.8	26	ABpraappaap	271	0	0	0		0	0	0	0	0
130	1	469	490	-1	544	449	12.4	26	ABalpppaapv	230	330	0	0		0	0	0	0	0
131	1	339	173	-1	167	158	11.5	34	Eprppa	340	1783	0	0		0	0	0	0	0
132	1	38	413	-1	338	276	10.7	29	MSaapaapp	272	200	0	0		0	0	0	0	0
133	1	205	87	-1	512	289	11.2	25	ABaraapaapa	188	55	0	0		0	0	0	0	0
134	1	147	80	-1	231	89	8.9	22	ABprpppaapp	-18	0	0	0		0	0	0	0	0
135	1	223	-1	-1	347	153	6.8	22	MSppaapp	168	-123	0	0		0	0	0	0	0
136	1	94	84	-1	443	462	14.8	25	ABplaappaa	217	-961	0	0		0	0	0	0	0
137	1	106	185	-1	418	314	12.2	26	ABaraapapaa	97	0	0	0		0	0	0	0	0
138	1	182	439	-1	491	404	4.4	26	ABalppapaap	264	-410	0	0		0	0	0	0	0
139	1	54	234	-1	495	181	8.5	26	ABprpapaaaa	-132	0	0	0		0	0	0	0	0
140	1	363	91	-1	395	113	9.5	26	ABprpaaaapp	20	0	0	0		0	0	0	0	0
141	1	499	86	-1	523	263	7.1	25	ABaraaaaapp	209	141	0	0		0	0	0	0	0
142	1	74	164	-1	310	172	7.2	31	MSpappppa	40	0	0	0		0	0	0	0	0
143	1	292	156	-1	414	219	14.3	27	ABaraapppap	267	149	0	0		0	0	0	0	0
144	1	409	48	-1	241	326	10.9	25	ABplpppppaa	-81	0	0	0		0	0	0	0	0
145	1	524	113	-1	461	397	22.4	24	ABplaapappp	187	-138	0	0		0	0	0	0	0
146	1	283	159	-1	274	117	11.5	28	ABprppppapp	284	-685	0	0		0	0	0	0	0
147	1	248	362	-1	577	387	5.9	24	ABalaaaalpa	225	1771	0	0		0	0	0	0	0
148	1	491	366	-1	273	167	20.6	33	Dpppp	330	-344	0	0		0	0	0	0	0
149	1	102	122	-1	498	401	11.1	24	ABplpaaaaaa	113	0	0	0		0	0	0	0	0
150	1	79	315	-1	397	293	13.6	28	ABaraapapap	87	0	0	0		0	0	0	0	0
151	1	219	322	-1	250	307	20.6	30	Dapap	299	1281	0	0		0	0	0	0	0
152	1	315	189	-1	567	409	8.4	23	ABalaaapalla	217	-751	0	0		0	0	0	0	0
153	1	405	197	-1	637	248	13.0	23	ABalaapppap	324	0	0	0		0	0	0	0	0
154	1	501	168	-1	544	320	9.4	22	ABaraaaapap	175	698	0	0		0	0	0	0	0
155	1	372	118	-1	445	419	24.1	33	Nuc147_26_416_371	290	424	0	0		0	0	0	0	0
156	1	72	176	-1	477	266	9.9	23	ABarapapaaa	225	-571	0	0		0	0	0	0	0
157	1	419	397	-1	310	349	17.5	28	Dapaa	286	581	0	0		0	0	0	0	0
158	1	486	186	-1	504	334	17.4	28	MSapaaapp	174	0	0	0		0	0	0	0	0
159	1	132	116	-1	330	354	9.3	25	ABplppappaa	103	0	0	0		0	0	0	0	0
160	1	521	226	520	409	230	23.8	31	ABarpppapaa	210	134	0	0		0	0	0	0	0
161	1	305	459	-1	479	438	22.6	33	ABplaaapap	329	-70	0	0		0	0	0	0	0
162	1	310	461	-1	382	232	21.3	33	MSpppppp	240	-332	0	0		0	0	0	0	0
163	1	348	1	-1	616	332	8.6	22	ABalaaappll	134	0	0	0		0	0	0	0	0
164	1	156	364	-1	430	427	12.4	30	ABplpaapppa	285	-447	0	0		0	0	0	0	0
165	1	326	465	-1	186	225	9.8	33	Eplap	326	52	0	0		0	0	0	0	0
166	1	21	67	-1	85	232	13.5	29	Caappv	286	1315	0	0		0	0	0	0	0
167	1	390	314	-1	284	64	16.2	28	ABprapapap	276	117	0	0		0	0	0	0	0
168	1	287	11	-1	597	291	21.7	26	ABpraapaaapp	246	493	0	0		0	0	0	0	0
169	1	401	401	-1	297	275	10.4	30	Ealpa	292	268	0	0		0	0	0	0	0
170	1	37	33	-1	204	380	20.5	30	ABplapapapa	454	0	0	0		0	0	0	0	0
171	1	359	211	-1	163	315	4.4	27	ABplpppapap	220	-298	0	0		0	0	0	0	0
172	1	316	440	-1	268	132	15.6	31	Cppapa	317	-954	0	0		0	0	0	0	0
173	1	356	174	-1	441	233	18.2	25	MSpaapaap	150	0	0	0		0	0	0	0	0
174	1	235	511	-1	504	171	18.0	24	MSppppaaa	221	142	0	0		0	0	0	0	0
175	1	460	109	-1	351	127	11.1	23	ABprppapapa	225	-459	0	0		0	0	0	0	0
176	1	130	369	-1	142	301	18.9	32	Caapa	191	0	0	0		0	0	0	0	0
177	1	224	310	-1	574	416	11.4	29	ABalapaappa	264	390	0	0		0	0	0	0	0
178	1	143	182	-1	545	400	4.8	24	ABalaaaalpp	72	0	0	0		0	0	0	0	0
179	1	81	379	-1	317	64	17.6	28	ABprapapaa	264	552	0	0		0	0	0	0	0
180	1	446	79	-1	221	157	5.3	27	ABprppppppa	72	0	0	0		0	0	0	0	0
181	1	163	126	-1	421	412	6.7	23	ABalppapappp	366	0	0	0		0	0	0	0	0
182	1	459	62	-1	319	202	4.3	26	MSpappaa	252	-49	0	0		0	0	0	0	0
183	1	470	504	-1	583	222	19.2	25	ABpraapappp	201	490	0	0		0	0	0	0	0
184	1	9	227	-1	463	224	10.3	25	ABarapappap	187	0	0	0		0	0	0	0	0
185	1	453	231	-1	515	443	8.7	26	ABalpppaaap	242	-354	0	0		0	0	0	0	0
186	1	450	330	-1	385	374	13.2	25	MSappapp	92	0	0	0		0	0	0	0	0
187	1	120	235	-1	348	399	7.8	24	ABplpaaaapa	201	-24	0	0		0	0	0	0	0
188	1	298	307	-1	162	345	20.0	31	ABarppappp	317	-96	0	0		0	0	0	0	0
189	1	323	139	-1	221	372	7.0	24	ABplppppapa	233	292	0	0		0	0	0	0	0
190	1	92	95	-1	543	171	22.6	31	ABarpapppap	316	1189	0	0		0	0	0	0	0
191	1	185	340	-1	305	136	10.2	26	ABprpppppaa	263	522	0	0		0	0	0	0	0
192	1	436	76	-1	488	272	17.4	27	MSpaaaapp	74	0	0	0		0	0	0	0	0
193	1	99	381	-1	579	297	5.7	25	ABaraaapppa	204	1497	0	0		0	0	0	0	0
194	1	43	254	-1	377	399	18.6	26	ABalppppppaa	204	155	0	0		0	0	0	0	0
195	1	196	74	-1	618	226	6.9	24	ABalaappapp	218	187	0	0		0	0	0	0	0
196	1	357	53	-1	462	386	20.1	25	ABplaapapap	235	-178	0	0		0	0	0	0	0
197	1	64	317	-1	466	189	7.3	25	ABprpapppaa	-36	0	0	0		0	0	0	0	0
198	1	82	498	-1	291	104	6.3	24	ABprppppaap	205	370	0	0		0	0	0	0	0
199	1	86	190	-1	238	84	13.1	23	ABprapppaap	222	510	0	0		0	0	0	0	0
200	1	512	508	-1	541	415	8.8	25	ABalppaaapa	214	0	0	0		0	0	0	0	0
201	1	168	104	-1	560	332	15.8	26	MSaaaaapaa	130	0	0	0		0	0	0	0	0
202	1	28	424	-1	578	165	16.5	28	ABpraappaaa	-3	0	0	0		0	0	0	0	0
203	1	335	352	-1	488	180	20.1	25	ABprpaapaap	232	481	0	0		0	0	0	0	0
204	1	14	252	-1	223	102	12.0	23	ABprapppapa	-29	0	0	0		0	0	0	0	0
205	1	139	90	-1	360	424	11.5	23	ABplppaapaa	91	0	0	0		0	0	0	0	0
206	1	393	275	-1	633	251	15.4	27	ABpraapaapa	-13	0	0	0		0	0	0	0	0
207	1	269	157	-1	440	281	9.2	23	ABalpaaappp	232	-186	0	0		0	0	0	0	0
208	1	277	30	420	516	176	11.2	33	ABprppaaaaa	274	929	0	0		0	0	0	0	0
209	1	404	45	-1	219	397	17.2	30	ABplapappa	288	-589	0	0		0	0	0	0	0
210	1	380	146	-1	569	373	8.7	27	ABalaaaala	199	-9	0	0		0	0	0	0	0
211	1	176	130	-1	413	163	13.7	33	MSpapppa	-70	0	0	0		0	0	0	0	0
212	1	12	247	-1	572	190	13.1	24	ABpraaapapaa	355	0	0	0		0	0	0	0	0
213	1	341	63	-1	149	186	21.6	37	Cpapap	365	-828	0	0		0	0	0	0	0
214	1	95	438	-1	367	277	9.9	25	MSaapappa	213	1032	0	0		0	0	0	0	0
215	1	437	303	-1	487	111	15.1	30	ABpraapppa	289	0	0	0		0	0	0	0	0
216	1	347	482	-1	577	197	8.4	24	ABarapppppa	217	372	0	0		0	0	0	0	0
217	1	256	481	-1	552	205	20.5	28	ABpraaapppa	279	82	0	0		0	0	0	0	0
218	1	398	399	-1	557	180	8.9	25	ABprpaaappa	239	-1218	0	0		0	0	0	0	0
219	1	386	350	-1	216	333	13.9	31	Capaap	101	0	0	0		0	0	0	0	0
220	1	36	232	-1	489	433	9.8	25	ABplpaaapaa	152	0	0	0		0	0	0	0	0
221	1	57	81	-1	333	277	21.6	31	MSappppp	302	599	0	0		0	0	0	0	0
222	1	452	410	-1	592	393	15.2	25	ABalapapppa	202	1291	0	0		0	0	0	0	0
223	1	362	36	-1	339	308	6.4	23	MSaappaa	207	-437	0	0		0	0	0	0	0
224	1	355	471	-1	137	358	15.6	29	ABplappapa	338	0	0	0		0	0	0	0	0
225	1	159	123	-1	208	390	12.0	29	ABplappaap	280	796	0	0		0	0	0	0	0
226	1	124	253	-1	593	387	11.5	24	ABalapaaaap	-197	0	0	0		0	0	0	0	0
227	1	66	201	-1	537	325	12.2	23	ABaraapaaap	-63	0	0	0		0	0	0	0	0
228	1	354	389	-1	312	394	9.3	25	ABplpaaaapp	365	0	0	0		0	0	0	0	0
229	1	148	355	-1	137	209	8.2	34	Eplpp	345	224	0	0		0	0	0	0	0
230	1	16	187	-1	468	249	18.0	25	MSpaapaaa	118	0	0	0		0	0	0	0	0
231	1	51	383	-1	374	152	16.5	27	Dppaa	249	120	0	0		0	0	0	0	0
232	1	457	260	-1	586	181	20.5	30	ABarpappap	234	0	0	0		0	0	0	0	0
233	1	272	293	-1	443	434	19.8	26	ABalpppppppa	261	562	0	0		0	0	0	0	0
234	1	309	219	-1	639	222	14.3	24	ABpraaaaapv	208	-1628	0	0		0	0	0	0	0
235	1	377	222	-1	319	375	6.7	24	ABplppaappa	228	-146	0	0		0	0	0	0	0
236	1	414	414	-1	107	289	6.4	28	Cppppp	277	-111	0	0		0	0	0	0	0
237	1	314	75	-1	415	251	8.5	24	ABaraappppp	214	-216	0	0		0	0	0	0	0
238	1	343	353	-1	524	367	17.3	28	MSapaaapa	260	637	0	0		0	0	0	0	0
239	1	374	251	-1	386	226	16.5	30	MSpaapapp	277	-195	0	0		0	0	0	0	0
240	1	208	150	-1	436	373	20.5	27	ABalpppapppa	260	-391	0	0		0	0	0	0	0
241	1	189	101	-1	378	163	5.9	23	ABprpapappp	180	392	0	0		0	0	0	0	0
242	1	489	500	-1	331	95	9.2	27	ABprpppaaaa	276	709	0	0		0	0	0	0	0
243	1	381	415	-1	326	181	21.4	33	Dpppa	277	-342	0	0		0	0	0	0	0
244	1	349	28	-1	429	390	17.5	24	ABalpppppap	236	566	0	0		0	0	0	0	0
245	1	239	163	-1	516	284	7.9	25	ABaraaapaapp	207	65	0	0		0	0	0	0	0
246	1	313	103	-1	375	143	9.4	26	ABprppappap	527	0	0	0		0	0	0	0	0
247	1	364	306	-1	618	302	7.5	24	ABalaaapprl	216	386	0	0		0	0	0	0	0
248	1	150	273	-1	593	261	7.9	26	ABarappppaa	381	0	0	0		0	0	0	0	0
249	1	442	127	-1	327	147	16.0	30	Cppaaa	304	1318	0	0		0	0	0	0	0
250	1	119	341	-1	378	394	21.2	27	ABalppppppap	266	56	0	0		0	0	0	0	0
251	1	228	444	-1	355	319	8.6	26	MSaapaaap	245	367	0	0		0	0	0	0	0
252	1	369	445	-1	478	239	4.2	23	ABarapaaapp	159	808	0	0		0	0	0	0	0
253	1	475	359	-1	95	257	17.0	30	Caappd	306	-628	0	0		0	0	0	0	0
254	1	197	77	-1	350	184	6.2	25	MSpappap	208	-321	0	0		0	0	0	0	0
255	1	68	138	-1	230	301	8.2	24	ABplpppppap	12	0	0	0		0	0	0	0	0
256	1	181	489	-1	246	109	6.7	24	ABprpppapaa	232	125	0	0		0	0	0	0	0
257	1	519	517	-1	526	427	19.3	30	ABalapaaapppap	-284	0	0	0		0	0	0	0	0
258	1	255	419	-1	432	93	15.5	31	ABpraapppp	130	0	0	0		0	0	0	0	0
259	1	429	110	-1	398	326	20.2	28	MSapppap	264	-13	0	0		0	0	0	0	0
260	1	249	474	-1	533	347	7.2	23	ABaraaaaaaa	200	-599	0	0		0	0	0	0	0
261	1	500	-1	-1	605	318	20.4	25	ABalapppapp	219	-302	0	0		0	0	0	0	0
262	1	267	265	-1	200	318	16.8	31	Capapa	296	-205	0	0		0	0	0	0	0
263	1	410	262	-1	321	312	19.4	32	Daap	305	-217	0	0		0	0	0	0	0
264	1	321	237	-1	414	362	13.1	24	MSapapap	234	657	0	0		0	0	0	0	0
265	1	445	312	-1	545	449	15.4	26	ABalpppaapd	342	0	0	0		0	0	0	0	0
266	1	440	470	-1	273	376	9.3	27	ABplppapppa	228	153	0	0		0	0	0	0	0
267	1	201	177	-1	467	220	5.1	26	ABarapapppa	236	19	0	0		0	0	0	0	0
268	1	477	289	-1	634	304	19.5	27	ABpraapaaapa	204	0	0	0		0	0	0	0	0
269	1	123	408	-1	341	281	6.7	25	MSaapappp	-50	0	0	0		0	0	0	0	0
270	1	103	208	-1	146	328	13.8	28	ABplapapppp	-9	0	0	0		0	0	0	0	0
271	1	420	302	-1	545	326	4.2	24	ABalpaappaa	213	875	0	0		0	0	0	0	0
272	1	293	376	-1	361	267	17.9	26	Nuc181_17_365_295	265	-867	0	0		0	0	0	0	0
273	1	431	191	-1	591	366	17.6	27	ABalapaapaa	256	521	0	0		0	0	0	0	0
274	1	32	141	-1	628	268	11.5	28	ABalaappppp	1	0	0	0		0	0	0	0	0
275	1	171	256	-1	533	382	13.5	29	ABalapaaappa	261	706	0	0		0	0	0	0	0
276	1	286	184	-1	546	385	19.8	29	ABalapappap	106	0	0	0		0	0	0	0	0
277	1	46	38	-1	404	212	6.0	25	MSpapaaap	227	0	0	0		0	0	0	0	0
278	1	252	390	-1	344	406	15.9	26	ABplapaapa	230	-172	0	0		0	0	0	0	0
279	1	514	284	-1	558	198	15.5	25	ABpraaapapap	208	-142	0	0		0	0	0	0	0
280	1	370	121	-1	642	279	6.3	27	ABalaapaapa	270	1293	0	0		0	0	0	0	0
281	1	324	382	-1	537	390	8.0	24	ABalppappaa	207	-529	0	0		0	0	0	0	0
282	1	164	10	-1	307	369	9.2	24	ABplppappap	83	0	0	0		0	0	0	0	0
283	1	462	26	-1	547	292	9.7	28	ABaraaapaapa	-44	0	0	0		0	0	0	0	0
284	1	240	132	-1	224	75	18.4	30	ABarpppppp	298	745	0	0		0	0	0	0	0
285	1	26	50	-1	489	260	7.2	29	ABarapapaap	220	713	0	0		0	0	0	0	0
286	1	250	449	-1	409	236	18.6	25	MSpaaappp	231	-413	0	0		0	0	0	0	0
287	1	265	56	-1	612	329	11.6	26	ABalapppaaa	233	393	0	0		0	0	0	0	0
288	1	167	39	-1	410	202	10.6	27	MSpapaapa	151	0	0	0		0	0	0	0	0
289	1	467	291	-1	442	350	13.3	28	ABalpaapapp	-102	0	0	0		0	0	0	0	0
290	1	385	384	-1	562	324	19.6	27	ABarpaaaappap	272	589	0	0		0	0	0	0	0
291	1	225	458	-1	265	257	20.5	34	Dappa	326	-34	0	0		0	0	0	0	0
292	1	463	496	-1	475	449	12.2	23	ABplpaaappaa	170	-707	0	0		0	0	0	0	0
293	1	427	375	-1	575	156	12.3	22	ABprpaapapa	-13	0	0	0		0	0	0	0	0
294	1	264	171	-1	444	179	16.6	27	Dpaa	255	409	0	0		0	0	0	0	0
295	1	62	102	-1	289	131	6.6	25	ABprpappppp	165	0	0	0		0	0	0	0	0
296	1	378	391	-1	234	117	9.4	25	ABprpppaapa	215	-230	0	0		0	0	0	0	0
297	1	113	4	-1	566	337	11.7	27	MSaaaaaar	409	0	0	0		0	0	0	0	0
298	1	523	305	-1	528	228	13.1	24	ABaraaapapaa	202	-1339	0	0		0	0	0	0	0
299	1	488	210	-1	180	279	23.6	30	Caaap	299	-514	0	0		0	0	0	0	0
300	1	379	154	-1	599	240	12.8	24	ABpraapapaa	404	0	0	0		0	0	0	0	0
301	1	504	73	-1	432	257	23.2	28	MSpppppap	205	501	0	0		0	0	0	0	0
302	1	19	96	-1	485	376	10.8	24	MSapaaaavp	215	-630	0	0		0	0	0	0	0
303	1	1	468	-1	435	135	11.5	27	ABarappappp	214	-136	0	0		0	0	0	0	0
304	1	75	147	-1	450	222	13.3	29	ABaraapppaa	291	125	0	0		0	0	0	0	0
305	1	15	112	-1	395	321	10.6	26	ABaraapappa	132	0	0	0		0	0	0	0	0
306	1	149	363	-1	246	102	20.3	28	ABprappapa	269	-826	0	0		0	0	0	0	0
307	1	376	23	-1	437	206	4.9	24	ABarapapapp	217	941	0	0		0	0	0	0	0
308	1	104	54	-1	518	259	13.6	27	ABaraaapapap	261	536	0	0		0	0	0	0	0
309	1	41	344	-1	495	332	4.9	22	ABalpaaaapp	122	0	0	0		0	0	0	0	0
310	1	84	329	-1	496	391	20.9	27	ABplaapappa	-44	0	0	0		0	0	0	0	0
311	1	447	495	-1	587	241	5.0	24	ABarapppaap	84	0	0	0		0	0	0	0	0
312	1	178	373	-1	589	359	11.0	25	ABalaaapalr	198	-976	0	0		0	0	0	0	0
313	1	346	169	-1	577	212	12.3	28	ABpraaapaa	238	0	0	0		0	0	0	0	0
314	1	506	486	-1	287	350	7.4	26	ABplpapappp	247	161	0	0		0	0	0	0	0
315	1	259	346	-1	309	375	12.0	25	ABplppapaap	232	-1789	0	0		0	0	0	0	0
316	1	274	78	-1	458	382	16.2	25	ABalpppppaa	240	817	0	0		0	0	0	0	0
317	1	351	68	-1	555	164	11.6	22	ABprpaapapp	210	615	0	0		0	0	0	0	0
318	1	213	473	-1	525	132	16.4	30	ABpraappap	303	1177	0	0		0	0	0	0	0
319	1	195	34	-1	397	407	12.6	27	ABplppaaaaa	53	0	0	0		0	0	0	0	0
320	1	89	326	-1	84	222	9.1	29	Cpppap	258	342	0	0		0	0	0	0	0
321	1	484	202	-1	414	306	16.5	24	MSaaapapa	246	-277	0	0		0	0	0	0	0
322	1	480	243	-1	186	376	8.2	24	ABplappppa	70	0	0	0		0	0	0	0	0
323	1	190	477	-1	616	361	10.9	24	ABalaaaparl	190	166	0	0		0	0	0	0	0
324	1	200	221	-1	557	239	17.7	25	ABpraaappaa	249	427	0	0		0	0	0	0	0
325	1	105	394	-1	279	219	12.4	31	Earap	316	-184	0	0		0	0	0	0	0
326	1	361	300	-1	460	327	16.6	29	ABaraapaapp	205	0	0	0		0	0	0	0	0
327	1	218	124	-1	377	400	9.9	24	ABplpapaaapp	211	579	0	0		0	0	0	0	0
328	1	114	427	-1	514	316	14.8	25	MSaaaaapap	392	0	0	0		0	0	0	0	0
329	1	312	411	-1	513	259	9.3	23	ABarapaapaa	95	0	0	0		0	0	0	0	0
330	1	262	142	-1	400	280	9.0	24	ABaraapappp	235	-160	0	0		0	0	0	0	0
331	1	67	85	-1	411	295	5.9	28	ABalpapppppp	232	-195	0	0		0	0	0	0	0
332	1	179	93	-1	510	347	21.9	26	MSapapppa	267	750	0	0		0	0	0	0	0
333	1	199	456	-1	635	279	15.8	25	Nuc121_20_611_255p	-43	0	0	0		0	0	0	0	0
334	1	279	478	-1	486	142	7.7	26	ABarappapap	51	0	0	0		0	0	0	0	0
335	1	454	2	-1	458	231	7.5	28	ABarapapppp	269	0	0	0		0	0	0	0	0
336	1	154	195	-1	442	170	4.7	28	ABprpappapa	253	103	0	0		0	0	0	0	0
337	1	509	320	-1	513	196	5.8	22	ABarappaappa	189	996	0	0		0	0	0	0	0
338	1	17	380	-1	365	352	23.8	29	ABarppaaap	293	-271	0	0		0	0	0	0	0
339	1	342	18	-1	556	208	17.6	26	ABpraaappap	268	242	0	0		0	0	0	0	0
340	1	91	371	-1	528	352	4.1	24	ABalpaappap	-8	0	0	0		0	0	0	0	0
341	1	52	319	-1	393	262	19.2	24	MSpaaapap	244	217	0	0		0	0	0	0	0
342	1	125	334	-1	266	341	16.7	30	Capaaa	271	0	0	0		0	0	0	0	0
343	1	281	245	-1	249	357	7.1	23	ABplppppaaa	232	256	0	0		0	0	0	0	0
344	1	160	244	-1	434	214	8.4	25	MSpapaaaa	237	191	0	0		0	0	0	0	0
345	1	142	158	-1	512	456	11.9	24	ABalpppapad	202	296	0	0		0	0	0	0	0
346	1	451	97	-1	625	313	14.6	30	Nuc121_20_611_255ap	272	-976	0	0		0	0	0	0	0
347	1	389	372	-1	448	157	19.7	28	ABprapaaapa	142	0	0	0		0	0	0	0	0
348	1	6	188	-1	184	332	9.8	26	ABplpppaapa	97	0	0	0		0	0	0	0	0
349	1	465	348	-1	262	380	6.6	24	ABplpppaaaa	218	-616	0	0		0	0	0	0	0
350	1	112	178	-1	478	354	21.4	27	MSapappa	223	908	0	0		0	0	0	0	0
351	1	297	143	-1	366	101	14.5	25	ABprappaaa	224	430	0	0		0	0	0	0	0
352	1	236	467	-1	277	323	4.4	27	ABplpapppap	260	239	0	0		0	0	0	0	0
353	1	122	255	-1	484	273	20.1	25	MSpaaaaapp	212	137	0	0		0	0	0	0	0
354	1	141	333	-1	421	406	19.6	25	ABalpppapppp	209	61	0	0		0	0	0	0	0
355	1	246	117	-1	645	317	11.0	24	ABalaaapplr	100	0	0	0		0	0	0	0	0
356	1	345	290	-1	116	319	8.3	28	ABplappppp	147	0	0	0		0	0	0	0	0
357	1	266	61	-1	173	333	7.0	25	ABplpppaapp	98	0	0	0		0	0	0	0	0
358	1	188	450	-1	131	243	16.4	29	Capppaa	289	-1284	0	0		0	0	0	0	0
359	1	375	288	-1	599	260	20.9	25	ABarpapaappp	214	562	0	0		0	0	0	0	0
360	1	407	42	-1	529	364	24.6	31	ABarpaaapaa	305	-171	0	0		0	0	0	0	0
361	1	276	392	-1	511	326	24.5	28	MSapapppp	267	130	0	0		0	0	0	0	0
362	1	50	409	-1	419	387	9.0	28	ABplpapaaaa	105	0	0	0		0	0	0	0	0
363	1	30	343	-1	251	388	20.8	31	ABplapapaa	309	371	0	0		0	0	0	0	0
364	1	109	488	-1	209	236	14.1	36	Eplaa	365	1079	0	0		0	0	0	0	0
365	1	202	357	-1	559	219	4.9	23	ABarapppapa	210	-78	0	0		0	0	0	0	0
366	1	152	180	-1	178	366	14.8	24	ABplapapppa	232	555	0	0		0	0	0	0	0
367	1	434	448	-1	593	207	5.0	23	ABalaapappp	239	-488	0	0		0	0	0	0	0
368	1	216	277	-1	576	390	21.3	24	ABplaapaaapa	165	0	0	0		0	0	0	0	0
369	1	194	406	-1	245	384	10.5	27	ABplppapppp	256	-648	0	0		0	0	0	0	0
370	1	29	60	518	631	334	18.3	26	ABpraapaaaa	309	0	0	0		0	0	0	0	0
371	1	2	271	-1	621	194	14.0	24	ABpraaaappa	206	744	0	0		0	0	0	0	0
372	1	327	378	-1	480	323	12.3	28	ABalpaapapa	287	853	0	0		0	0	0	0	0
373	1	76	512	-1	323	319	22.3	31	ABarppaapp	299	-335	0	0		0	0	0	0	0
374	1	127	64	-1	426	381	5.2	23	ABplpappaa	209	0	0	0		0	0	0	0	0
375	1	97	22	-1	497	220	9.7	24	ABarapappaa	137	0	0	0		0	0	0	0	0
376	1	134	316	-1	503	226	4.4	22	ABarapapapa	201	-86	0	0		0	0	0	0	0
377	1	108	460	-1	510	239	11.2	23	ABarapaapap	118	0	0	0		0	0	0	0	0
378	1	448	507	-1	533	375	21.6	28	ABarpaaaaal	291	0	0	0		0	0	0	0	0
379	1	145	261	-1	407	148	19.5	27	ABprapaaapp	267	727	0	0		0	0	0	0	0
380	1	187	457	-1	428	146	7.0	23	ABprpapappa	194	-159	0	0		0	0	0	0	0
381	1	291	455	-1	547	271	4.0	24	ABaraaappap	234	100	0	0		0	0	0	0	0
382	1	101	469	-1	472	325	6.0	24	ABalpaaaaap	186	-861	0	0		0	0	0	0	0
383	1	242	258	-1	445	350	3.7	25	ABalpapaaap	246	913	0	0		0	0	0	0	0
384	1	444	105	-1	321	429	17.1	30	ABplaapppp	153	0	0	0		0	0	0	0	0
385	1	27	29	-1	168	294	11.0	31	Capapp	293	261	0	0		0	0	0	0	0
386	1	301	499	-1	591	263	19.0	24	ABarpapaaap	237	538	0	0		0	0	0	0	0
387	1	184	225	-1	483	373	5.5	24	ABalpapaapa	248	0	0	0		0	0	0	0	0
388	1	433	485	-1	372	310	4.7	27	ABalpappapp	273	117	0	0		0	0	0	0	0
389	1	155	115	-1	399	456	14.0	29	ABplaappapa	289	-1089	0	0		0	0	0	0	0
390	1	56	47	-1	582	287	11.7	24	ABalappapa	353	0	0	0		0	0	0	0	0
391	1	83	282	-1	307	225	9.6	29	Earpap	295	442	0	0		0	0	0	0	0
392	1	170	396	-1	487	416	18.2	28	ABplaapapaa	203	0	0	0		0	0	0	0	0
393	1	490	377	-1	330	121	13.4	22	ABprppapapp	198	680	0	0		0	0	0	0	0
394	1	392	331	-1	584	248	10.4	24	ABalaapppaa	186	1031	0	0		0	0	0	0	0
395	1	334	266	-1	452	253	10.6	23	ABarapaappp	196	-176	0	0		0	0	0	0	0
396	1	48	332	-1	244	215	16.2	33	Earppa	333	285	0	0		0	0	0	0	0
397	1	135	43	-1	206	342	5.3	25	ABplppppapp	-174	0	0	0		0	0	0	0	0
398	1	476	349	-1	613	212	11.5	26	ABpraaaaaaa	-72	0	0	0		0	0	0	0	0
399	1	311	133	-1	246	395	8.3	26	ABplpppaaap	224	553	0	0		0	0	0	0	0
400	1	245	296	-1	400	351	22.0	24	ABplapaaapa	240	1237	0	0		0	0	0	0	0
401	1	302	447	-1	131	202	18.8	35	Cpapaa	342	-900	0	0		0	0	0	0	0
402	1	31	194	-1	530	146	11.9	25	ABpraaapapp	-162	0	0	0		0	0	0	0	0
403	1	464	365	-1	582	345	6.5	23	ABalaaaarlp	200	387	0	0		0	0	0	0	0
404	1	284	313	-1	515	420	13.7	24	ABalapaaapppp	465	0	0	0		0	0	0	0	0
405	1	463	509	-1	460	433	9.7	22	ABplpaaappap	166	229	0	0		0	0	0	0	0
406	1	466	215	-1	539	184	4.9	24	ABarapppapp	125	0	0	0		0	0	0	0	0
407	1	121	65	-1	412	125	12.9	24	ABprppapaaa	158	0	0	0		0	0	0	0	0
408	1	367	484	-1	312	257	14.6	34	Ealaa	347	366	0	0		0	0	0	0	0
409	1	344	299	-1	590	359	7.6	24	ABalaaaarla	250	0	0	0		0	0	0	0	0
410	1	481	405	-1	279	96	7.6	29	ABprppppapa	262	714	0	0		0	0	0	0	0
411	1	7	356	-1	479	429	7.1	24	ABalppaappa	193	448	0	0		0	0	0	0	0
412	1	226	131	-1	385	412	14.4	27	ABplppaaaap	271	-275	0	0		0	0	0	0	0
413	1	479	418	-1	134	275	5.8	26	ABplppppppp	253	788	0	0		0	0	0	0	0
414	1	382	7	-1	358	320	14.3	27	MSappaaa	243	153	0	0		0	0	0	0	0
415	1	278	41	-1	143	145	8.2	38	Eprppp	382	803	0	0		0	0	0	0	0
416	1	424	144	-1	376	129	7.1	24	ABprppaappp	201	-254	0	0		0	0	0	0	0
417	1	307	263	-1	615	253	4.2	23	ABalaapaapp	217	1322	0	0		0	0	0	0	0
418	1	299	446	-1	103	288	11.7	29	Cpappv	182	0	0	0		0	0	0	0	0
419	1	332	165	-1	550	341	24.9	30	ABarpaaapap	286	-190	0	0		0	0	0	0	0
420	1	366	464	-1	345	355	20.2	26	ABplapaaapp	263	-739	0	0		0	0	0	0	0
421	1	18	503	-1	489	349	6.2	24	ABalpaaaapa	183	299	0	0		0	0	0	0	0
422	1	300	213	-1	508	285	20.6	27	MSpaaaaaa	454	0	0	0		0	0	0	0	0
423	1	296	89	-1	490	313	19.4	30	MSaaaaapp	251	-346	0	0		0	0	0	0	0
424	1	47	192	-1	501	408	7.8	24	ABalppappap	228	424	0	0		0	0	0	0	0
425	1	107	57	-1	307	149	13.2	25	MSpppaap	210	1293	0	0		0	0	0	0	0
426	1	391	328	-1	189	105	7.5	31	ABprappppp	309	-337	0	0		0	0	0	0	0
427	1	306	342	-1	442	296	18.5	27	MSaaaapap	234	-587	0	0		0	0	0	0	0
428	1	503	358	-1	444	397	5.9	24	ABalppapapa	108	0	0	0		0	0	0	0	0
429	1	115	403	-1	560	358	5.2	24	ABalpaapppa	270	0	0	0		0	0	0	0	0
430	1	165	367	-1	323	357	14.4	32	MSaapppa	327	-962	0	0		0	0	0	0	0
431	1	525	-1	-1	458	313	23.4	26	MSaaaappa	187	-212	0	0		0	0	0	0	0
432	1	23	37	-1	393	168	9.0	25	ABprppappaa	190	-1775	0	0		0	0	0	0	0
433	1	406	224	-1	474	454	16.7	26	ABplpaapapa	265	71	0	0		0	0	0	0	0
434	1	210	463	-1	480	226	15.1	31	ABaraappapp	129	0	0	0		0	0	0	0	0
435	1	221	297	-1	460	315	7.1	27	ABalpappaap	232	95	0	0		0	0	0	0	0
436	1	169	339	-1	357	360	6.5	26	ABplpapapap	406	0	0	0		0	0	0	0	0
437	1	493	311	-1	553	415	14.9	24	ABalapaaapppaa	229	0	0	0		0	0	0	0	0
438	1	432	321	-1	568	425	13.4	30	ABalapaappp	289	18	0	0		0	0	0	0	0
439	1	193	421	-1	463	297	20.7	25	MSpaaaaapa	239	0	0	0		0	0	0	0	0
440	1	280	239	-1	600	408	13.7	24	ABalapaaapa	202	-214	0	0		0	0	0	0	0
441	1	251	5	-1	500	200	4.0	22	ABprpappaaa	152	0	0	0		0	0	0	0	0
442	1	411	513	-1	543	404	16.7	22	ABalapappaa	228	0	0	0		0	0	0	0	0
443	1	468	14	-1	329	160	19.6	28	Dppap	282	-216	0	0		0	0	0	0	0
444	1	423	476	-1	515	401	5.0	22	ABalppapaaa	211	-303	0	0		0	0	0	0	0
445	1	412	111	-1	155	357	11.1	27	ABplapppaa	225	-576	0	0		0	0	0	0	0
446	1	71	451	-1	155	291	4.2	23	ABplppppppa	204	-570	0	0		0	0	0	0	0
447	1	413	269	-1	349	121	8.2	24	ABprppapppaa	137	0	0	0		0	0	0	0	0
448	1	260	480	-1	591	358	20.4	24	ABarpaaaappp	241	455	0	0		0	0	0	0	0
449	1	441	453	-1	317	291	5.9	24	MSaappap	225	500	0	0		0	0	0	0	0
450	1	394	428	-1	226	119	4.9	26	ABprpppapap	-72	0	0	0		0	0	0	0	0
451	1	387	505	-1	618	300	11.1	23	Nuc121_20_611_255aa	183	19	0	0		0	0	0	0	0
452	1	337	229	-1	620	344	21.0	27	ABarpaaaaara	186	0	0	0		0	0	0	0	0
453	1	415	136	-1	264	341	12.8	29	MSaapppp	276	54	0	0		0	0	0	0	0
454	1	435	230	-1	196	191	12.5	33	Eprap	338	26	0	0		0	0	0	0	0
455	1	198	183	-1	494	154	13.4	27	ABprppaaaap	256	1461	0	0		0	0	0	0	0
456	1	174	129	-1	494	383	15.6	27	ABalppppaad	260	0	0	0		0	0	0	0	0
457	1	317	135	-1	330	220	17.5	27	Nuc152_16_399_208	229	-451	0	0		0	0	0	0	0
458	1	474	385	-1	177	344	5.4	25	ABplpppapaa	-84	0	0	0		0	0	0	0	0
459	1	45	204	-1	273	382	16.0	27	ABplappaaa	264	-247	0	0		0	0	0	0	0
460	1	371	416	-1	340	100	21.4	34	ABarppppa	344	-342	0	0		0	0	0	0	0
461	1	87	153	-1	209	144	21.1	34	Cpaapp	342	-38	0	0		0	0	0	0	0
462	1	59	92	-1	611	273	14.5	23	ABalappapp	206	-300	0	0		0	0	0	0	0
463	1	49	454	-1	480	187	24.0	28	ABprapaaaaa	232	73	0	0		0	0	0	0	0
464	1	63	283	-1	432	324	15.1	24	MSaaapaap	236	-139	0	0		0	0	0	0	0
465	1	217	345	-1	141	277	14.4	29	Cappap	287	-15	0	0		0	0	0	0	0
466	1	254	351	-1	296	82	21.7	30	ABarpppppa	64	0	0	0		0	0	0	0	0
467	1	8	443	-1	433	433	9.3	31	ABalppapappa	304	-1362	0	0		0	0	0	0	0
468	1	233	207	-1	367	364	9.2	23	ABplpapapaa	238	-161	0	0		0	0	0	0	0
469	1	207	417	-1	262	340	23.6	32	ABarppapap	314	206	0	0		0	0	0	0	0
470	1	478	228	-1	485	391	13.5	27	ABplpaapaaa	222	1473	0	0		0	0	0	0	0
471	1	42	295	-1	532	282	15.6	26	ABalappppap	221	-580	0	0		0	0	0	0	0
472	1	186	106	-1	311	132	7.8	26	ABprpappppa	78	0	0	0		0	0	0	0	0
473	1	237	506	-1	586	331	25.4	32	ABarpaapaap	322	1015	0	0		0	0	0	0	0
474	1	209	327	-1	567	323	6.8	22	ABaraaaapaa	187	-552	0	0		0	0	0	0	0
475	1	438	298	-1	314	82	12.4	26	ABprppapppp	249	730	0	0		0	0	0	0	0
476	1	58	35	-1	457	406	15.4	25	ABplpaapaap	200	-85	0	0		0	0	0	0	0
477	1	516	425	-1	390	416	10.6	22	ABplpapaapp	193	57	0	0		0	0	0	0	0
478	1	294	134	-1	404	109	21.3	33	ABarpppaap	306	-213	0	0		0	0	0	0	0
479	1	290	325	-1	221	321	5.0	25	ABplpappppp	218	177	0	0		0	0	0	0	0
480	1	151	233	-1	258	378	12.6	25	ABplppapapp	419	0	0	0		0	0	0	0	0
481	1	331	170	-1	164	187	8.5	29	Eplpa	196	134	0	0		0	0	0	0	0
482	1	425	435	-1	178	103	16.5	30	ABprappapp	299	-124	0	0		0	0	0	0	0
483	1	375	179	-1	611	244	22.5	28	ABarpapaappa	272	-41	0	0		0	0	0	0	0
484	1	505	9	-1	518	177	7.4	26	ABarappapaa	208	513	0	0		0	0	0	0	0
485	1	146	264	-1	333	399	11.9	25	ABplppapaaa	234	-873	0	0		0	0	0	0	0
486	1	522	501	-1	424	344	18.1	23	MSapapaa	204	178	0	0		0	0	0	0	0
487	1	360	402	-1	208	338	9.3	32	Capppp	269	511	0	0		0	0	0	0	0
488	1	162	200	-1	94	191	11.3	31	Cpppaa	250	615	0	0		0	0	0	0	0
489	1	340	510	-1	351	250	5.6	24	MSaapapaa	251	0	0	0		0	0	0	0	0
490	1	247	492	-1	549	214	7.2	22	ABarapppppp	-144	0	0	0		0	0	0	0	0
491	1	526	515	-1	312	356	23.4	30	ABarppapaaa	301	1219	0	0		0	0	0	0	0
492	1	496	487	-1	601	276	5.4	22	ABarapppaaa	235	0	0	0		0	0	0	0	0
493	1	527	462	-1	560	385	15.7	26	ABalapaapapp	191	-716	0	0		0	0	0	0	0
494	1	408	31	-1	338	89	14.5	29	ABprappaap	413	0	0	0		0	0	0	0	0
495	1	498	181	-1	205	96	9.9	27	ABprapppapp	191	0	0	0		0	0	0	0	0
496	1	129	388	-1	523	432	6.7	25	ABalppaaapp	317	0	0	0		0	0	0	0	0
497	1	461	218	-1	404	150	6.9	21	ABprppaappa	93	0	0	0		0	0	0	0	0
498	1	220	491	-1	547	245	21.2	29	MSppappa	-109	0	0	0		0	0	0	0	0
499	1	172	242	-1	405	409	17.5	23	ABplpaappaa	82	0	0	0		0	0	0	0	0
500	1	421	-1	-1	502	374	10.0	22	MSapaaaava	258	0	0	0		0	0	0	0	0
501	1	515	430	-1	342	279	8.6	23	MSaapapap	32	0	0	0		0	0	0	0	0
502	1	502	502	-1	443	168	6.9	22	ABprpapapaa	-248	0	0	0		0	0	0	0	0
503	1	218	395	-1	412	404	9.8	22	ABplpapaaapa	-41	0	0	0		0	0	0	0	0
504	1	383	268	-1	471	125	13.0	22	ABprppaapaa	28	0	0	0		0	0	0	0	0
505	1	263	493	-1	485	153	9.8	21	ABprpapaapp	51	0	0	0		0	0	0	0	0
506	1	330	483	-1	615	309	16.7	25	ABalapppaap	85	0	0	0		0	0	0	0	0
507	1	487	71	-1	459	370	5.0	22	ABalpapaapp	386	0	0	0		0	0	0	0	0
508	1	520	404	-1	603	321	23.2	26	ABarpaaaappaa	278	0	0	0		0	0	0	0	0
509	1	417	412	-1	253	328	4.9	24	ABplpappppa	204	0	0	0		0	0	0	0	0
510	1	473	524	-1	282	374	7.1	21	ABplppaappp	169	578	0	0		0	0	0	0	0
511	1	494	70	-1	517	245	4.4	23	ABarapaaaap	50	0	0	0		0	0	0	0	0
512	1	204	308	-1	444	322	4.7	24	ABalpapappa	-231	0	0	0		0	0	0	0	0
513	1	70	494	-1	589	372	23.0	22	ABplaaaaaaa	33	0	0	0		0	0	0	0	0
514	1	395	368	-1	340	360	6.7	24	ABplpapappa	-170	0	0	0		0	0	0	0	0
515	1	511	12	-1	511	336	6.2	24	ABaraaapaaap	-200	0	0	0		0	0	0	0	0
516	1	443	216	-1	470	185	13.0	22	MSpppappp	145	0	0	0		0	0	0	0	0
517	1	528	522	-1	265	271	7.6	32	Z3	171	-202	0	0		0	0	0	0	0
518	1	203	452	-1	573	229	14.2	28	ABpraapapap	80	0	0	0		0	0	0	0	0
519	1	492	519	-1	514	435	13.3	23	ABalpppapav	302	0	0	0		0	0	0	0	0
520	1	100	114	-1	516	277	23.3	25	ABarpaapap	153	145	0	0		0	0	0	0	0
521	1	529	236	-1	586	345	22.8	22	ABalapapapp	-116	0	0	0		0	0	0	0	0
522	1	10	521	-1	602	307	5.1	21	ABalaaaarra	165	-180	0	0		0	0	0	0	0
523	1	497	497	-1	454	321	10.7	22	ABalpapapaa	363	0	0	0		0	0	0	0	0
524	1	530	25	-1	460	241	21.5	29	MSpppppaa	291	-100	0	0		0	0	0	0	0
525	1	77	516	-1	516	219	19.4	27	MSppapap	149	161	0	0		0	0	0	0	0
526	1	428	523	-1	224	178	23.7	32	Cpaapa	-508	0	0	0		0	0	0	0	0
527	1	533	526	-1	340	213	24.0	30	Cpaaaa	119	0	0	0		0	0	0	0	0
