# Supplementary material for: The AP-2 Transcription Factor APTF-2 Is Required for Neuroblast and Epidermal Morphogenesis in Caenorhabditis elegans Embryogenesis
Source: PLoS Genet. 2016 May 13;12(5):e1006048. doi: 10.1371/journal.pgen.1006048 (PMC4866721; doi:10.1371/journal.pgen.1006048)
Supplement: S6 Text — (ZIP) [file pgen.1006048.s034.zip › nuclei/t199-nuclei]

1	1	163	341	-1	617	335	7.9	23	ABalaaappll	150	0	0	0		0	0	0	0	0
2	1	335	93	-1	457	234	7.9	29	ABarapapppp	221	0	0	0		0	0	0	0	0
3	1	55	299	-1	545	279	6.5	22	ABaraaaaapa	35	0	0	0		0	0	0	0	0
4	1	297	59	-1	563	337	12.1	26	MSaaaaaar	100	0	0	0		0	0	0	0	0
5	1	441	448	-1	501	202	4.0	22	ABprpappaaa	182	115	0	0		0	0	0	0	0
6	1	67	140	-1	429	303	7.2	23	ABalpapppap	152	0	0	0		0	0	0	0	0
7	1	414	274	-1	359	323	14.5	28	MSappaaa	277	205	0	0		0	0	0	0	0
8	1	30	56	-1	259	194	4.6	30	MSpappppp	304	-1250	0	0		0	0	0	0	0
9	1	484	510	-1	518	171	6.9	24	ABarappapaa	206	-216	0	0		0	0	0	0	0
10	1	282	79	-1	310	369	8.9	23	ABplppappap	116	0	0	0		0	0	0	0	0
11	1	168	70	-1	597	295	21.3	27	ABpraapaaapp	247	-260	0	0		0	0	0	0	0
12	1	515	233	-1	511	339	7.0	22	ABaraaapaaap	153	-782	0	0		0	0	0	0	0
13	1	94	232	-1	644	275	9.6	25	ABalaaapprr	47	0	0	0		0	0	0	0	0
14	1	443	453	-1	327	161	19.4	29	Dppap	271	78	0	0		0	0	0	0	0
15	1	5	349	-1	634	344	11.3	24	ABalaaaparr	198	1050	0	0		0	0	0	0	0
16	1	59	402	-1	497	316	7.5	23	ABaraaaaaap	184	143	0	0		0	0	0	0	0
17	1	79	264	-1	363	443	15.6	29	ABplaappapp	-135	0	0	0		0	0	0	0	0
18	1	339	416	-1	553	211	18.4	26	ABpraaappap	266	189	0	0		0	0	0	0	0
19	1	46	14	-1	599	353	14.7	27	ABalapapapa	88	0	0	0		0	0	0	0	0
20	1	16	66	-1	474	422	14.1	25	ABplpaaaaap	294	0	0	0		0	0	0	0	0
21	1	71	184	-1	541	160	7.1	25	ABprpapaapa	173	78	0	0		0	0	0	0	0
22	1	375	22	-1	496	222	9.8	24	ABarapappaa	130	0	0	0		0	0	0	0	0
23	1	307	82	-1	437	205	5.0	25	ABarapapapp	27	0	0	0		0	0	0	0	0
24	1	107	116	-1	434	200	11.4	24	ABaraappppa	-261	0	0	0		0	0	0	0	0
25	1	524	228	-1	447	239	21.6	28	MSpppppaa	245	876	0	0		0	0	0	0	0
26	1	283	294	-1	546	291	9.7	28	ABaraaapaapa	-26	0	0	0		0	0	0	0	0
27	1	82	258	-1	525	299	5.9	22	ABaraaapaaaa	322	0	0	0		0	0	0	0	0
28	1	244	38	-1	429	389	17.7	26	ABalpppppap	260	-916	0	0		0	0	0	0	0
29	1	385	239	-1	167	293	11.3	32	Capapp	298	254	0	0		0	0	0	0	0
30	1	208	442	-1	529	181	11.1	25	ABprppaaaaaa	197	345	0	0		0	0	0	0	0
31	1	494	344	-1	336	96	14.4	28	ABprappaap	258	166	0	0		0	0	0	0	0
32	1	81	269	-1	582	283	15.1	28	ABalappppaa	338	0	0	0		0	0	0	0	0
33	1	170	189	-1	206	380	20.5	30	ABplapapapa	470	0	0	0		0	0	0	0	0
34	1	319	197	522	398	410	12.4	26	ABplppaaaaa	64	0	0	0		0	0	0	0	0
35	1	476	244	-1	456	401	15.0	25	ABplpaapaap	225	341	0	0		0	0	0	0	0
36	1	223	426	-1	334	310	6.6	23	MSaappaa	179	-778	0	0		0	0	0	0	0
37	1	432	480	-1	393	169	8.7	23	ABprppappaa	203	-519	0	0		0	0	0	0	0
38	1	277	348	-1	403	210	6.3	25	MSpapaaap	100	0	0	0		0	0	0	0	0
39	1	288	65	-1	409	205	10.4	27	MSpapaapa	152	0	0	0		0	0	0	0	0
40	1	61	462	-1	316	151	7.3	22	ABprpppppap	177	-1256	0	0		0	0	0	0	0
41	1	415	290	-1	143	146	8.3	38	Eprppp	386	-730	0	0		0	0	0	0	0
42	1	360	265	-1	531	367	24.6	32	ABarpaaapaa	139	0	0	0		0	0	0	0	0
43	1	397	351	-1	204	348	5.1	25	ABplppppapp	226	-792	0	0		0	0	0	0	0
44	1	106	17	-1	259	149	8.5	28	Cppaap	261	0	0	0		0	0	0	0	0
45	1	209	289	-1	220	398	17.1	29	ABplapappa	380	0	0	0		0	0	0	0	0
46	1	65	217	-1	549	379	11.6	27	ABalaaapallp	279	-1100	0	0		0	0	0	0	0
47	1	390	55	-1	584	287	11.5	24	ABalappapa	40	0	0	0		0	0	0	0	0
48	1	144	103	-1	241	328	11.0	25	ABplpppppaa	238	-382	0	0		0	0	0	0	0
49	1	39	24	-1	571	366	15.4	25	ABalapaapapa	262	0	0	0		0	0	0	0	0
50	1	285	305	-1	490	259	7.4	29	ABarapapaap	91	0	0	0		0	0	0	0	0
51	1	89	46	-1	358	238	8.5	30	MSpapapa	37	0	0	0		0	0	0	0	0
52	1	80	154	-1	521	451	15.9	25	ABplaapaapa	256	0	0	0		0	0	0	0	0
53	1	196	12	-1	464	389	20.0	24	ABplaapapap	219	-134	0	0		0	0	0	0	0
54	1	308	13	-1	516	255	14.3	27	ABaraaapapap	378	0	0	0		0	0	0	0	0
55	1	84	145	-1	482	462	13.8	27	ABplpaaapap	-59	0	0	0		0	0	0	0	0
56	1	287	385	-1	607	331	10.9	26	ABalapppaaa	217	758	0	0		0	0	0	0	0
57	1	425	473	-1	306	149	13.5	28	MSpppaap	238	16	0	0		0	0	0	0	0
58	1	48	31	-1	537	330	8.4	27	ABalpaapaaa	246	0	0	0		0	0	0	0	0
59	1	69	181	-1	364	314	11.6	29	MSaapaapa	252	-535	0	0		0	0	0	0	0
60	1	370	106	-1	635	335	17.6	25	ABpraapaaaaa	229	-317	0	0		0	0	0	0	0
61	1	357	105	-1	171	326	7.3	26	ABplpppaapp	212	160	0	0		0	0	0	0	0
62	1	182	183	-1	316	205	4.2	27	MSpappaa	298	0	0	0		0	0	0	0	0
63	1	213	108	-1	151	186	21.7	34	Cpapap	328	1013	0	0		0	0	0	0	0
64	1	374	364	-1	424	380	5.3	24	ABplpappaa	202	-7	0	0		0	0	0	0	0
65	1	407	167	-1	417	126	12.5	25	ABprppapaaa	221	-1202	0	0		0	0	0	0	0
66	1	93	53	-1	385	213	9.4	26	MSpapappa	248	-430	0	0		0	0	0	0	0
67	1	166	458	-1	85	232	13.6	29	Caappv	284	407	0	0		0	0	0	0	0
68	1	317	67	-1	554	165	11.3	23	ABprpaapapp	185	313	0	0		0	0	0	0	0
69	1	28	320	-1	415	140	9.5	25	ABarappappa	198	140	0	0		0	0	0	0	0
70	1	511	509	-1	517	241	5.0	22	ABarapaaaap	188	45	0	0		0	0	0	0	0
71	1	507	507	-1	461	366	5.1	21	ABalpapaapp	173	316	0	0		0	0	0	0	0
72	1	68	379	-1	201	95	14.5	29	ABprapapppp	268	-168	0	0		0	0	0	0	0
73	1	301	376	-1	435	266	23.5	28	MSpppppap	281	223	0	0		0	0	0	0	0
74	1	195	441	-1	621	230	6.8	24	ABalaappapp	235	-268	0	0		0	0	0	0	0
75	1	237	119	-1	413	254	8.2	24	ABaraappppp	-210	0	0	0		0	0	0	0	0
76	1	192	399	-1	485	273	17.7	27	MSpaaaapp	186	75	0	0		0	0	0	0	0
77	1	254	127	-1	352	181	6.4	25	MSpappap	238	265	0	0		0	0	0	0	0
78	1	316	257	-1	456	380	16.4	25	ABalpppppaa	227	-143	0	0		0	0	0	0	0
79	1	180	262	-1	219	157	5.2	28	ABprppppppa	280	-26	0	0		0	0	0	0	0
80	1	134	284	-1	230	85	8.8	23	ABprpppaapp	199	278	0	0		0	0	0	0	0
81	1	221	340	-1	331	276	21.8	31	MSappppp	301	51	0	0		0	0	0	0	0
82	1	70	130	-1	556	244	4.5	22	ABarappaaaa	191	-1615	0	0		0	0	0	0	0
83	1	27	171	-1	378	204	12.9	30	MSpapaapp	109	0	0	0		0	0	0	0	0
84	1	136	360	517	443	462	14.9	26	ABplaappaa	252	314	0	0		0	0	0	0	0
85	1	331	477	-1	404	302	5.5	26	ABalpapppppp	178	778	0	0		0	0	0	0	0
86	1	141	410	-1	530	259	6.6	26	ABaraaaaapp	205	55	0	0		0	0	0	0	0
87	1	133	141	-1	510	285	11.2	26	ABaraapaapa	201	684	0	0		0	0	0	0	0
88	1	100	215	-1	585	171	10.7	24	ABpraaaapad	41	0	0	0		0	0	0	0	0
89	1	423	19	-1	487	314	19.3	28	MSaaaaapp	283	298	0	0		0	0	0	0	0
90	1	205	107	-1	363	426	11.7	23	ABplppaapaa	95	0	0	0		0	0	0	0	0
91	1	140	459	-1	389	116	9.6	26	ABprpaaaapp	216	5	0	0		0	0	0	0	0
92	1	462	384	-1	612	271	14.9	23	ABalappapp	199	-885	0	0		0	0	0	0	0
93	1	332	455	-1	513	347	21.5	26	MSapapppa	262	997	0	0		0	0	0	0	0
94	1	121	211	-1	486	193	16.0	26	MSppppaap	261	-64	0	0		0	0	0	0	0
95	1	190	74	-1	543	168	22.4	30	ABarpapppap	301	883	0	0		0	0	0	0	0
96	1	302	428	-1	488	375	10.5	28	MSapaaaavp	211	14	0	0		0	0	0	0	0
97	1	346	292	-1	622	319	14.3	30	Nuc121_20_611_255ap	286	0	0	0		0	0	0	0	0
98	1	129	2	-1	559	142	12.6	25	ABpraappaap	269	0	0	0		0	0	0	0	0
99	1	108	165	-1	532	196	14.7	26	ABprpaaaaaap	-8	0	0	0		0	0	0	0	0
100	1	91	256	-1	534	206	23.5	30	ABarpapapp	272	-144	0	0		0	0	0	0	0
101	1	241	302	-1	378	161	6.0	23	ABprpapappp	219	380	0	0		0	0	0	0	0
102	1	295	120	-1	291	130	6.9	24	ABprpappppp	191	0	0	0		0	0	0	0	0
103	1	246	95	-1	374	145	9.4	25	ABprppappap	252	0	0	0		0	0	0	0	0
104	1	201	261	-1	556	330	15.8	25	MSaaaaapaa	-17	0	0	0		0	0	0	0	0
105	1	384	291	-1	321	428	16.9	30	ABplaapppp	307	192	0	0		0	0	0	0	0
106	1	472	391	-1	312	125	8.0	24	ABprpappppa	228	-533	0	0		0	0	0	0	0
107	1	105	161	-1	447	164	10.5	23	ABprpapapap	202	778	0	0		0	0	0	0	0
108	1	51	439	-1	291	412	15.9	27	ABplapaapp	240	384	0	0		0	0	0	0	0
109	1	175	328	-1	351	131	10.9	23	ABprppapapa	219	-781	0	0		0	0	0	0	0
110	1	259	157	-1	395	325	20.3	29	MSapppap	-41	0	0	0		0	0	0	0	0
111	1	445	326	-1	155	359	11.1	28	ABplapppaa	256	-882	0	0		0	0	0	0	0
112	1	305	51	-1	391	321	10.7	26	ABaraapappa	124	0	0	0		0	0	0	0	0
113	1	145	496	-1	453	391	23.0	24	ABplaapappp	243	283	0	0		0	0	0	0	0
114	1	520	-1	-1	522	281	24.5	27	ABarpaapap	188	-799	0	0		0	0	0	0	0
115	1	389	162	-1	403	454	14.0	29	ABplaappapa	298	-364	0	0		0	0	0	0	0
116	1	159	280	-1	329	354	9.2	24	ABplppappaa	-120	0	0	0		0	0	0	0	0
117	1	355	325	-1	642	316	10.6	24	ABalaaapplr	117	0	0	0		0	0	0	0	0
118	1	155	405	-1	449	422	23.7	32	Nuc147_26_416_371	311	1309	0	0		0	0	0	0	0
119	1	86	283	-1	496	149	22.5	32	ABarpappppa	315	98	0	0		0	0	0	0	0
120	1	96	43	-1	115	236	10.5	27	Capppap	278	-820	0	0		0	0	0	0	0
121	1	280	69	-1	636	280	6.3	27	ABalaapaapa	272	564	0	0		0	0	0	0	0
122	1	149	86	-1	499	402	10.9	24	ABplpaaaaaa	132	0	0	0		0	0	0	0	0
123	1	225	142	-1	207	390	11.8	28	ABplappaap	282	-9	0	0		0	0	0	0	0
124	1	327	121	-1	377	402	9.8	23	ABplpapaaapp	207	0	0	0		0	0	0	0	0
125	1	22	28	-1	417	179	7.8	26	ABprpapppap	-102	0	0	0		0	0	0	0	0
126	1	181	457	-1	424	415	6.6	24	ABalppapappp	205	210	0	0		0	0	0	0	0
127	1	249	57	-1	326	147	16.4	31	Cppaaa	319	-1070	0	0		0	0	0	0	0
128	1	38	505	-1	503	363	7.3	26	ABalpapaaaa	10	0	0	0		0	0	0	0	0
129	1	456	276	-1	492	384	15.8	26	ABalppppaad	88	0	0	0		0	0	0	0	0
130	1	211	149	-1	414	162	13.8	33	MSpapppa	-102	0	0	0		0	0	0	0	0
131	1	412	287	-1	388	414	14.8	27	ABplppaaaap	369	0	0	0		0	0	0	0	0
132	1	284	144	-1	227	73	18.5	29	ABarpppppp	293	222	0	0		0	0	0	0	0
133	1	399	282	-1	246	394	8.6	26	ABplpppaaap	243	607	0	0		0	0	0	0	0
134	1	478	4	-1	404	111	21.1	33	ABarpppaap	332	21	0	0		0	0	0	0	0
135	1	457	356	-1	326	217	17.4	27	Nuc152_16_399_208	275	-1682	0	0		0	0	0	0	0
136	1	453	259	-1	260	344	13.5	31	MSaapppp	308	904	0	0		0	0	0	0	0
137	1	85	322	-1	449	266	4.4	26	ABalpappppa	268	-83	0	0		0	0	0	0	0
138	1	255	230	-1	229	302	8.3	24	ABplpppppap	338	0	0	0		0	0	0	0	0
139	1	189	270	-1	221	373	6.9	24	ABplppppapa	218	304	0	0		0	0	0	0	0
140	1	75	71	-1	541	427	21.1	27	ABplaapaapp	-25	0	0	0		0	0	0	0	0
141	1	274	236	-1	627	269	12.0	25	ABalaappppp	-8	0	0	0		0	0	0	0	0
142	1	330	447	-1	398	282	9.0	24	ABaraapappp	120	0	0	0		0	0	0	0	0
143	1	351	334	-1	367	102	14.5	26	ABprappaaa	100	0	0	0		0	0	0	0	0
144	1	416	467	-1	377	126	7.1	25	ABprppaappp	66	0	0	0		0	0	0	0	0
145	1	44	201	-1	623	201	16.5	27	ABpraaaaapd	239	-116	0	0		0	0	0	0	0
146	1	210	222	-1	577	370	9.3	33	ABalaaaala	327	-1194	0	0		0	0	0	0	0
147	1	304	191	-1	443	222	13.0	29	ABaraapppaa	410	0	0	0		0	0	0	0	0
148	1	73	104	-1	594	326	8.0	23	ABalaaaarrp	197	-103	0	0		0	0	0	0	0
149	1	15	137	-1	321	100	6.9	24	ABprppppaaa	221	167	0	0		0	0	0	0	0
150	1	240	16	-1	434	371	20.5	26	ABalpppapppa	255	1114	0	0		0	0	0	0	0
151	1	20	316	-1	562	177	6.5	24	ABprpaaaaap	201	643	0	0		0	0	0	0	0
152	1	124	170	-1	361	288	15.0	26	MSaaapapp	201	-434	0	0		0	0	0	0	0
153	1	461	516	-1	206	141	21.2	33	Cpaapp	335	431	0	0		0	0	0	0	0
154	1	300	445	-1	600	240	13.2	25	ABpraapapaa	214	376	0	0		0	0	0	0	0
155	1	115	60	-1	427	336	9.3	25	ABalpapppaa	-266	0	0	0		0	0	0	0	0
156	1	143	190	-1	416	213	14.3	26	ABaraapppap	359	0	0	0		0	0	0	0	0
157	1	207	367	-1	441	283	9.1	23	ABalpaaappp	146	0	0	0		0	0	0	0	0
158	1	345	237	-1	511	454	11.6	24	ABalpppapad	226	565	0	0		0	0	0	0	0
159	1	146	111	-1	274	118	11.4	28	ABprppppapp	272	315	0	0		0	0	0	0	0
160	1	6	254	-1	602	189	9.1	26	ABpraaaapav	241	-128	0	0		0	0	0	0	0
161	1	4	253	-1	536	179	19.5	28	ABpraaapppp	270	306	0	0		0	0	0	0	0
162	1	57	109	-1	544	294	13.1	28	ABaraappaaa	114	0	0	0		0	0	0	0	0
163	1	245	465	-1	515	284	8.6	25	ABaraaapaapp	200	377	0	0		0	0	0	0	0
164	1	142	178	-1	310	173	6.9	31	MSpappppa	263	19	0	0		0	0	0	0	0
165	1	419	362	-1	553	342	24.7	30	ABarpaaapap	287	43	0	0		0	0	0	0	0
166	1	35	187	-1	571	416	20.7	25	ABplaapaaapp	214	-233	0	0		0	0	0	0	0
167	1	37	146	-1	365	141	24.6	32	ABarpppapp	328	632	0	0		0	0	0	0	0
168	1	154	414	-1	546	313	9.4	22	ABaraaaapap	168	23	0	0		0	0	0	0	0
169	1	313	464	-1	573	218	12.5	32	ABpraaapaa	315	-240	0	0		0	0	0	0	0
170	1	481	112	-1	176	192	7.5	31	Eplpa	311	1255	0	0		0	0	0	0	0
171	1	294	245	-1	446	183	16.7	28	Dpaa	57	0	0	0		0	0	0	0	0
172	1	43	268	-1	487	346	9.7	24	ABalpaaapaa	205	188	0	0		0	0	0	0	0
173	1	131	248	-1	170	157	11.2	35	Eprppa	350	363	0	0		0	0	0	0	0
174	1	173	163	-1	439	231	17.9	23	MSpaapaap	204	1016	0	0		0	0	0	0	0
175	1	103	34	-1	401	400	23.8	31	ABplapaaaap	311	-83	0	0		0	0	0	0	0
176	1	156	394	-1	475	266	10.1	23	ABarapapaaa	81	0	0	0		0	0	0	0	0
177	1	267	177	-1	467	217	5.4	24	ABarapapppa	214	312	0	0		0	0	0	0	0
178	1	350	427	-1	482	358	21.3	26	MSapappa	251	-2	0	0		0	0	0	0	0
179	1	483	208	-1	623	248	21.9	23	ABarpapaappa	196	188	0	0		0	0	0	0	0
180	1	366	363	-1	178	370	14.7	23	ABplapapppa	220	-706	0	0		0	0	0	0	0
181	1	495	424	-1	210	96	10.4	29	ABprapppapp	259	512	0	0		0	0	0	0	0
182	1	178	365	-1	543	399	4.4	25	ABalaaaalpp	253	-237	0	0		0	0	0	0	0
183	1	455	63	-1	494	155	13.7	28	ABprppaaaap	274	303	0	0		0	0	0	0	0
184	1	276	404	-1	544	381	19.7	32	ABalapappap	321	225	0	0		0	0	0	0	0
185	1	137	342	-1	416	315	12.1	28	ABaraapapaa	125	0	0	0		0	0	0	0	0
186	1	158	216	-1	504	331	17.4	29	MSapaaapp	186	0	0	0		0	0	0	0	0
187	1	230	122	-1	468	245	17.8	25	MSpaapaaa	45	0	0	0		0	0	0	0	0
188	1	348	33	-1	181	331	9.7	26	ABplpppaapa	160	0	0	0		0	0	0	0	0
189	1	152	454	-1	564	408	8.2	24	ABalaaapalla	201	-135	0	0		0	0	0	0	0
190	1	199	352	-1	236	82	13.9	25	ABprapppaap	196	0	0	0		0	0	0	0	0
191	1	273	382	-1	588	364	17.4	26	ABalapaapaa	206	-79	0	0		0	0	0	0	0
192	1	424	7	-1	500	406	7.7	27	ABalppappap	206	-169	0	0		0	0	0	0	0
193	1	92	401	-1	610	230	19.2	30	ABpraapaapp	257	-242	0	0		0	0	0	0	0
194	1	402	72	-1	531	148	11.6	25	ABpraaapapp	-171	0	0	0		0	0	0	0	0
195	1	336	396	-1	444	171	4.7	27	ABprpappapa	257	1032	0	0		0	0	0	0	0
196	1	88	319	-1	422	245	14.8	26	MSpaapapa	225	0	0	0		0	0	0	0	0
197	1	153	175	-1	640	249	13.7	23	ABalaapppap	210	275	0	0		0	0	0	0	0
198	1	24	195	-1	386	375	6.5	29	Nuc148_5_371_357p	-152	0	0	0		0	0	0	0	0
199	1	66	423	-1	565	226	9.4	25	ABprpaaaaaaa	16	0	0	0		0	0	0	0	0
200	1	488	357	-1	89	189	11.4	30	Cpppaa	300	-293	0	0		0	0	0	0	0
201	1	227	456	-1	535	324	12.5	24	ABaraapaaap	186	150	0	0		0	0	0	0	0
202	1	321	482	-1	407	307	16.6	25	MSaaapapa	236	621	0	0		0	0	0	0	0
203	1	26	422	-1	340	105	10.4	23	ABprppapppap	195	262	0	0		0	0	0	0	0
204	1	459	134	-1	274	384	16.1	27	ABplappaaa	255	701	0	0		0	0	0	0	0
205	1	31	406	-1	376	349	17.6	30	Daaa	302	1016	0	0		0	0	0	0	0
206	1	77	409	-1	544	282	20.7	29	MSppappp	208	635	0	0		0	0	0	0	0
207	1	468	47	-1	366	364	9.2	23	ABplpapapaa	238	146	0	0		0	0	0	0	0
208	1	270	5	-1	142	327	13.4	27	ABplapapppp	15	0	0	0		0	0	0	0	0
209	1	3	397	-1	400	430	19.5	24	ABalpppppppp	234	914	0	0		0	0	0	0	0
210	1	299	303	-1	192	266	23.8	29	Caaap	257	-136	0	0		0	0	0	0	0
211	1	171	331	-1	165	318	4.4	28	ABplpppapap	280	-796	0	0		0	0	0	0	0
212	1	7	37	-1	228	337	7.6	24	ABplppppaap	235	314	0	0		0	0	0	0	0
213	1	422	110	-1	501	285	20.8	28	MSpaaaaaa	266	138	0	0		0	0	0	0	0
214	1	36	150	-1	259	65	13.0	26	ABprapappa	260	1218	0	0		0	0	0	0	0
215	1	406	300	-1	541	184	4.9	24	ABarapppapp	245	-161	0	0		0	0	0	0	0
216	1	516	301	-1	475	192	12.8	23	MSpppappp	261	0	0	0		0	0	0	0	0
217	1	113	377	-1	382	145	11.6	26	ABprppapaap	167	0	0	0		0	0	0	0	0
218	1	497	513	-1	405	150	6.8	22	ABprppaappa	165	-223	0	0		0	0	0	0	0
219	1	234	345	-1	637	224	14.4	23	ABpraaaaapv	226	1161	0	0		0	0	0	0	0
220	1	60	124	218	395	274	16.4	26	MSaaaappp	200	0	0	0		0	0	0	0	0
221	1	324	84	-1	554	238	17.8	26	ABpraaappaa	251	-194	0	0		0	0	0	0	0
222	1	235	117	-1	319	376	6.5	23	ABplppaappa	222	477	0	0		0	0	0	0	0
223	1	53	435	-1	461	290	7.0	23	ABalpaaappa	330	0	0	0		0	0	0	0	0
224	1	433	50	-1	477	454	16.4	27	ABplpaapapa	277	-730	0	0		0	0	0	0	0
225	1	387	398	-1	486	372	5.4	24	ABalpapaapa	166	-5	0	0		0	0	0	0	0
226	1	160	512	-1	406	229	25.5	32	ABarpppapaaa	326	214	0	0		0	0	0	0	0
227	1	184	30	-1	465	230	10.6	24	ABarapappap	-38	0	0	0		0	0	0	0	0
228	1	470	474	-1	485	392	13.4	25	ABplpaapaaa	220	520	0	0		0	0	0	0	0
229	1	452	381	-1	622	343	20.6	27	ABarpaaaaara	186	0	0	0		0	0	0	0	0
230	1	454	158	-1	195	193	12.2	34	Eprap	347	-309	0	0		0	0	0	0	0
231	1	185	6	-1	520	445	8.6	26	ABalpppaaap	213	-378	0	0		0	0	0	0	0
232	1	220	148	-1	490	432	9.6	24	ABplpaaapaa	164	0	0	0		0	0	0	0	0
233	1	480	347	-1	259	378	12.9	24	ABplppapapp	244	-45	0	0		0	0	0	0	0
234	1	139	346	-1	498	180	8.5	27	ABprpapaaaa	198	164	0	0		0	0	0	0	0
235	1	187	329	-1	353	399	7.9	24	ABplpaaaapa	204	300	0	0		0	0	0	0	0
236	1	521	125	-1	588	349	22.1	22	ABalapapapp	26	0	0	0		0	0	0	0	0
237	1	264	196	-1	415	363	13.0	24	MSapapap	196	-140	0	0		0	0	0	0	0
238	1	127	213	-1	454	121	14.4	26	ABprapaapa	201	-1152	0	0		0	0	0	0	0
239	1	440	429	-1	598	410	13.8	25	ABalapaaapa	110	0	0	0		0	0	0	0	0
240	1	118	135	-1	286	379	12.2	27	ABplppapapa	204	-799	0	0		0	0	0	0	0
241	1	19	226	-1	598	389	19.4	25	ABplaapaaaa	-121	0	0	0		0	0	0	0	0
242	1	499	499	-1	407	403	17.9	23	ABplpaappaa	202	441	0	0		0	0	0	0	0
243	1	322	238	-1	185	376	7.9	25	ABplappppa	325	0	0	0		0	0	0	0	0
244	1	344	83	-1	434	216	8.4	25	MSpapaaaa	254	523	0	0		0	0	0	0	0
245	1	343	176	-1	244	357	7.7	24	ABplppppaaa	203	615	0	0		0	0	0	0	0
246	1	29	123	-1	399	93	13.3	27	ABprapaapp	269	44	0	0		0	0	0	0	0
247	1	212	64	-1	571	193	12.6	24	ABpraaapapaa	222	675	0	0		0	0	0	0	0
248	1	128	151	-1	132	337	9.8	23	ABplapppapa	201	156	0	0		0	0	0	0	0
249	1	117	337	-1	250	96	15.9	25	ABprapppaaa	206	-1007	0	0		0	0	0	0	0
250	1	111	281	-1	455	133	8.9	23	ABprpaaaapa	94	0	0	0		0	0	0	0	0
251	1	239	10	-1	386	229	15.7	29	MSpaapapp	-179	0	0	0		0	0	0	0	0
252	1	204	293	-1	225	107	12.4	23	ABprapppapa	-32	0	0	0		0	0	0	0	0
253	1	226	78	-1	595	391	11.5	23	ABalapaaaap	208	324	0	0		0	0	0	0	0
254	1	194	250	-1	378	402	18.7	25	ABalppppppaa	251	184	0	0		0	0	0	0	0
255	1	353	155	-1	478	272	20.2	24	MSpaaaaapp	203	-252	0	0		0	0	0	0	0
256	1	275	332	-1	527	384	13.4	26	ABalapaaappa	226	0	0	0		0	0	0	0	0
257	1	58	99	-1	515	329	10.8	27	ABalpaapaap	282	0	0	0		0	0	0	0	0
258	1	383	469	-1	443	350	3.6	26	ABalpapaaap	236	28	0	0		0	0	0	0	0
259	1	102	131	-1	594	234	16.1	26	ABpraapappa	262	-24	0	0		0	0	0	0	0
260	1	232	312	-1	587	180	20.5	31	ABarpappap	275	0	0	0		0	0	0	0	0
261	1	379	451	-1	409	148	19.6	26	ABprapaaapp	261	528	0	0		0	0	0	0	0
262	1	263	387	-1	316	314	19.7	33	Daap	332	43	0	0		0	0	0	0	0
263	1	417	490	-1	614	252	4.3	24	ABalaapaapp	193	320	0	0		0	0	0	0	0
264	1	485	153	-1	331	398	11.9	24	ABplppapaaa	-35	0	0	0		0	0	0	0	0
265	1	262	392	-1	198	316	16.8	31	Capapa	310	-593	0	0		0	0	0	0	0
266	1	395	369	-1	452	256	10.9	24	ABarapaappp	203	460	0	0		0	0	0	0	0
267	1	63	128	-1	452	356	6.8	24	ABalpappapa	93	0	0	0		0	0	0	0	0
268	1	504	-1	-1	472	129	13.0	19	ABprppaapaa	76	0	0	0		0	0	0	0	0
269	1	447	295	-1	349	122	8.0	23	ABprppapppaa	197	136	0	0		0	0	0	0	0
270	1	54	44	-1	236	205	10.1	32	Earppp	319	-1141	0	0		0	0	0	0	0
271	1	371	408	-1	621	196	13.8	24	ABpraaaappa	204	124	0	0		0	0	0	0	0
272	1	47	126	-1	422	336	22.5	25	ABarppaaaa	238	-563	0	0		0	0	0	0	0
273	1	248	227	-1	594	261	8.3	27	ABarappppaa	225	101	0	0		0	0	0	0	0
274	1	78	41	-1	445	272	16.8	24	MSpaaappa	-56	0	0	0		0	0	0	0	0
275	1	206	75	-1	637	252	16.1	29	ABpraapaapa	255	0	0	0		0	0	0	0	0
276	1	125	49	-1	599	184	14.3	26	ABpraaaappp	-21	0	0	0		0	0	0	0	0
277	1	368	180	-1	582	388	21.3	24	ABplaapaaapa	145	0	0	0		0	0	0	0	0
278	1	83	311	-1	97	261	8.3	28	Cppppa	273	-457	0	0		0	0	0	0	0
279	1	9	101	-1	504	180	4.8	25	ABarappaappp	240	11	0	0		0	0	0	0	0
280	1	116	97	-1	477	176	5.3	24	ABprpappaap	220	742	0	0		0	0	0	0	0
281	1	123	138	-1	444	169	23.7	29	ABarpappppp	285	-889	0	0		0	0	0	0	0
282	1	391	306	-1	306	225	9.9	30	Earpap	308	456	0	0		0	0	0	0	0
283	1	464	336	-1	427	329	15.3	25	MSaaapaap	255	1992	0	0		0	0	0	0	0
284	1	279	378	-1	557	198	15.6	24	ABpraaapapap	223	391	0	0		0	0	0	0	0
285	1	25	25	-1	638	241	10.9	24	ABalaapappa	242	-260	0	0		0	0	0	0	0
286	1	99	147	471	188	283	19.2	31	Cappaa	81	0	0	0		0	0	0	0	0
287	1	12	470	-1	289	85	10.2	26	ABprpppaaap	229	0	0	0		0	0	0	0	0
288	1	359	489	-1	601	264	20.5	27	ABarpapaappp	252	-32	0	0		0	0	0	0	0
289	1	268	339	-1	635	306	18.9	25	ABpraapaaapa	215	-741	0	0		0	0	0	0	0
290	1	356	160	-1	115	320	8.4	28	ABplappppp	266	107	0	0		0	0	0	0	0
291	1	289	252	-1	443	351	13.3	29	ABalpaapapp	289	228	0	0		0	0	0	0	0
292	1	112	241	-1	146	314	9.1	25	ABplapppapp	207	0	0	0		0	0	0	0	0
293	1	233	285	-1	443	434	19.8	26	ABalpppppppa	-43	0	0	0		0	0	0	0	0
294	1	2	420	-1	394	189	20.4	31	Dpap	298	-548	0	0		0	0	0	0	0
295	1	471	425	-1	527	282	15.2	25	ABalappppap	39	0	0	0		0	0	0	0	0
296	1	400	359	-1	399	355	21.9	26	ABplapaaapa	258	985	0	0		0	0	0	0	0
297	1	435	27	-1	451	319	7.1	27	ABalpappaap	206	665	0	0		0	0	0	0	0
298	1	475	166	-1	314	87	12.7	25	ABprppapppp	197	715	0	0		0	0	0	0	0
299	1	409	40	-1	587	363	7.4	23	ABalaaaarla	221	-943	0	0		0	0	0	0	0
300	1	326	335	-1	456	326	16.7	30	ABaraapaapp	285	-382	0	0		0	0	0	0	0
301	1	18	503	-1	588	238	7.0	23	ABarappppap	231	238	0	0		0	0	0	0	0
302	1	271	370	-1	542	324	4.3	24	ABalpaappaa	171	-377	0	0		0	0	0	0	0
303	1	215	207	-1	488	112	14.7	29	ABpraapppa	290	355	0	0		0	0	0	0	0
304	1	1	353	-1	101	207	16.4	32	Cpappd	320	700	0	0		0	0	0	0	0
305	1	298	390	-1	528	229	13.2	23	ABaraaapapaa	238	-301	0	0		0	0	0	0	0
306	1	247	32	-1	613	302	7.7	24	ABalaaapprl	98	0	0	0		0	0	0	0	0
307	1	188	434	-1	160	346	19.8	30	ABarppappp	302	627	0	0		0	0	0	0	0
308	1	512	1	-1	445	321	4.1	22	ABalpapappa	190	-1261	0	0		0	0	0	0	0
309	1	10	327	-1	466	162	8.8	23	ABprpapaaap	92	0	0	0		0	0	0	0	0
310	1	177	9	-1	576	418	11.4	28	ABalapaappa	241	651	0	0		0	0	0	0	0
311	1	437	461	-1	553	424	15.4	24	ABalapaaapppaa	200	-437	0	0		0	0	0	0	0
312	1	265	185	-1	546	452	14.6	25	ABalpppaapd	223	634	0	0		0	0	0	0	0
313	1	404	139	-1	515	420	13.9	23	ABalapaaapppp	259	0	0	0		0	0	0	0	0
314	1	167	249	-1	285	63	16.1	28	ABprapapap	82	0	0	0		0	0	0	0	0
315	1	150	318	-1	394	294	13.5	28	ABaraapapap	99	0	0	0		0	0	0	0	0
316	1	376	220	-1	499	228	4.1	23	ABarapapapa	206	227	0	0		0	0	0	0	0
317	1	197	132	-1	468	192	7.5	27	ABprpapppaa	-25	0	0	0		0	0	0	0	0
318	1	98	497	-1	417	278	19.4	24	MSpaaapaa	208	1127	0	0		0	0	0	0	0
319	1	341	129	-1	387	258	19.2	25	MSpaaapap	220	208	0	0		0	0	0	0	0
320	1	337	372	-1	517	199	6.1	22	ABarappaappa	194	997	0	0		0	0	0	0	0
321	1	438	501	-1	570	426	13.5	30	ABalapaappp	300	-275	0	0		0	0	0	0	0
322	1	151	288	-1	245	304	20.5	29	Dapap	289	-565	0	0		0	0	0	0	0
323	1	109	375	-1	462	403	8.5	28	ABalppapppa	284	70	0	0		0	0	0	0	0
324	1	64	498	-1	526	227	4.4	23	ABarappaapa	174	1450	0	0		0	0	0	0	0
325	1	479	338	-1	218	325	5.4	25	ABplpappppp	240	59	0	0		0	0	0	0	0
326	1	320	96	-1	82	219	9.1	29	Cpppap	275	380	0	0		0	0	0	0	0
327	1	474	39	-1	561	323	7.0	22	ABaraaaapaa	194	412	0	0		0	0	0	0	0
328	1	426	433	-1	188	103	7.9	32	ABprappppp	-87	0	0	0		0	0	0	0	0
329	1	310	450	-1	491	393	21.1	26	ABplaapappa	185	0	0	0		0	0	0	0	0
330	1	186	468	-1	386	377	12.8	24	MSappapp	231	613	0	0		0	0	0	0	0
331	1	394	449	-1	589	250	10.7	22	ABalaapppaa	191	1208	0	0		0	0	0	0	0
332	1	396	366	-1	245	216	16.0	33	Earppa	336	82	0	0		0	0	0	0	0
333	1	354	418	-1	428	408	19.4	25	ABalpppapppp	243	-121	0	0		0	0	0	0	0
334	1	342	315	-1	265	342	16.8	32	Capaaa	307	243	0	0		0	0	0	0	0
335	1	56	481	-1	216	341	24.5	34	ABarppappaa	342	270	0	0		0	0	0	0	0
336	1	14	415	-1	278	353	5.2	26	ABplpapppaa	233	133	0	0		0	0	0	0	0
337	1	23	179	-1	349	216	6.9	24	MSpapappp	-228	0	0	0		0	0	0	0	0
338	1	87	90	-1	558	301	6.1	23	ABaraaappaa	197	406	0	0		0	0	0	0	0
339	1	436	229	-1	358	358	5.9	23	ABplpapapap	183	-514	0	0		0	0	0	0	0
340	1	191	350	-1	306	140	10.5	27	ABprpppppaa	166	0	0	0		0	0	0	0	0
341	1	250	321	-1	378	397	21.2	26	ABalppppppap	-2	0	0	0		0	0	0	0	0
342	1	427	223	-1	439	297	18.3	27	MSaaaapap	260	954	0	0		0	0	0	0	0
343	1	363	358	-1	252	391	20.6	31	ABplapapaa	207	0	0	0		0	0	0	0	0
344	1	309	279	-1	493	329	5.3	22	ABalpaaaapp	124	0	0	0		0	0	0	0	0
345	1	465	199	-1	140	274	14.5	30	Cappap	303	456	0	0		0	0	0	0	0
346	1	315	431	-1	310	373	11.7	26	ABplppapaap	211	-526	0	0		0	0	0	0	0
347	1	62	310	-1	568	416	18.2	27	ABalapapppp	278	67	0	0		0	0	0	0	0
348	1	349	432	-1	260	380	7.0	23	ABplpppaaaa	212	308	0	0		0	0	0	0	0
349	1	398	443	-1	613	215	11.7	26	ABpraaaaaaa	74	0	0	0		0	0	0	0	0
350	1	219	271	-1	215	333	14.4	31	Capaap	30	0	0	0		0	0	0	0	0
351	1	466	330	-1	299	81	21.6	32	ABarpppppa	315	151	0	0		0	0	0	0	0
352	1	203	48	-1	487	179	19.9	25	ABprpaapaap	205	790	0	0		0	0	0	0	0
353	1	238	343	-1	521	369	17.5	27	MSapaaapa	267	9	0	0		0	0	0	0	0
354	1	45	317	-1	256	83	9.6	26	ABprappppa	141	0	0	0		0	0	0	0	0
355	1	229	20	-1	137	205	8.0	35	Eplpp	350	-729	0	0		0	0	0	0	0
356	1	411	89	-1	481	424	6.5	22	ABalppaappa	219	156	0	0		0	0	0	0	0
357	1	365	156	-1	557	221	4.9	24	ABarapppapa	232	187	0	0		0	0	0	0	0
358	1	428	393	-1	439	395	6.0	24	ABalppapapa	439	0	0	0		0	0	0	0	0
359	1	253	472	-1	94	257	16.9	29	Caappd	290	-637	0	0		0	0	0	0	0
360	1	33	430	-1	333	220	13.1	27	Earpaa	250	-709	0	0		0	0	0	0	0
361	1	76	231	-1	361	391	11.8	24	ABplppaapap	228	212	0	0		0	0	0	0	0
362	1	147	136	-1	574	386	6.0	24	ABalaaaalpa	234	840	0	0		0	0	0	0	0
363	1	306	36	-1	243	101	21.0	29	ABprappapa	264	-18	0	0		0	0	0	0	0
364	1	164	260	-1	435	427	11.9	32	ABplpaapppa	324	-46	0	0		0	0	0	0	0
365	1	403	492	-1	580	343	7.6	22	ABalaaaarlp	185	-584	0	0		0	0	0	0	0
366	1	148	234	-1	277	169	20.6	32	Dpppp	326	581	0	0		0	0	0	0	0
367	1	430	73	-1	320	361	14.5	33	MSaapppa	335	-38	0	0		0	0	0	0	0
368	1	514	506	-1	340	363	7.0	22	ABplpapappa	228	189	0	0		0	0	0	0	0
369	1	176	483	-1	144	303	19.0	32	Caapa	316	1259	0	0		0	0	0	0	0
370	1	72	114	-1	175	235	20.1	32	Dappp	308	-906	0	0		0	0	0	0	0
371	1	340	8	-1	527	346	4.1	24	ABalpaappap	-14	0	0	0		0	0	0	0	0
372	1	347	389	-1	448	156	19.7	29	ABprapaaapa	244	137	0	0		0	0	0	0	0
373	1	312	194	-1	590	361	11.2	24	ABalaaapalr	211	-69	0	0		0	0	0	0	0
374	1	122	484	-1	517	274	18.2	29	MSpaaaapa	467	0	0	0		0	0	0	0	0
375	1	293	493	-1	578	162	12.7	22	ABprpaapapa	178	-578	0	0		0	0	0	0	0
376	1	272	251	-1	359	265	18.0	27	Nuc181_17_365_295	267	-238	0	0		0	0	0	0	0
377	1	393	371	-1	334	123	13.4	22	ABprppapapp	175	-333	0	0		0	0	0	0	0
378	1	372	172	-1	478	325	12.5	27	ABalpaapapa	338	0	0	0		0	0	0	0	0
379	1	179	411	-1	318	66	17.5	29	ABprapapaa	280	-169	0	0		0	0	0	0	0
380	1	338	413	-1	361	356	24.1	33	ABarppaaap	330	437	0	0		0	0	0	0	0
381	1	193	68	-1	577	303	5.5	25	ABaraaapppa	189	467	0	0		0	0	0	0	0
382	1	281	275	-1	534	389	7.9	25	ABalppappaa	140	0	0	0		0	0	0	0	0
383	1	231	242	-1	374	150	16.6	28	Dppaa	-139	0	0	0		0	0	0	0	0
384	1	290	42	-1	557	331	20.2	27	ABarpaaaappap	269	-146	0	0		0	0	0	0	0
385	1	458	210	-1	178	343	5.7	24	ABplpppapaa	204	0	0	0		0	0	0	0	0
386	1	74	388	-1	105	301	15.6	29	ABplappapp	464	0	0	0		0	0	0	0	0
387	1	11	219	-1	469	166	12.4	24	ABprppaapap	214	410	0	0		0	0	0	0	0
388	1	496	395	-1	522	430	6.6	25	ABalppaaapp	3	0	0	0		0	0	0	0	0
389	1	228	92	-1	310	394	9.3	24	ABplpaaaapp	370	0	0	0		0	0	0	0	0
390	1	278	314	-1	345	409	15.5	26	ABplapaapa	139	0	0	0		0	0	0	0	0
391	1	296	298	-1	232	116	9.5	24	ABprpppaapa	242	-87	0	0		0	0	0	0	0
392	1	361	168	-1	513	329	24.3	28	MSapapppp	257	719	0	0		0	0	0	0	0
393	1	114	186	-1	404	169	4.6	28	ABprpappapp	107	0	0	0		0	0	0	0	0
394	1	325	159	-1	279	217	12.5	32	Earap	316	253	0	0		0	0	0	0	0
395	1	503	514	-1	413	405	9.1	22	ABplpapaaapa	-9	0	0	0		0	0	0	0	0
396	1	392	296	-1	486	413	18.4	29	ABplaapapaa	285	445	0	0		0	0	0	0	0
397	1	157	98	-1	313	352	18.0	28	Dapaa	276	0	0	0		0	0	0	0	0
398	1	104	21	-1	532	423	10.3	25	ABalpppaaaa	220	1009	0	0		0	0	0	0	0
399	1	218	383	-1	557	183	9.1	26	ABprpaaappa	253	345	0	0		0	0	0	0	0
400	1	13	102	-1	192	125	4.4	25	ABprppppppp	280	0	0	0		0	0	0	0	0
401	1	169	421	-1	295	270	10.8	31	Ealpa	305	150	0	0		0	0	0	0	0
402	1	487	62	-1	208	342	9.9	27	Capppp	265	-403	0	0		0	0	0	0	0
403	1	429	209	-1	561	352	5.2	23	ABalpaapppa	231	-125	0	0		0	0	0	0	0
404	1	508	361	-1	601	332	24.5	26	ABarpaaaappaa	105	0	0	0		0	0	0	0	0
405	1	410	61	-1	283	96	7.8	29	ABprppppapa	281	46	0	0		0	0	0	0	0
406	1	369	235	-1	245	383	10.9	26	ABplppapppp	263	222	0	0		0	0	0	0	0
407	1	90	240	-1	405	382	15.5	28	MSapppaa	313	0	0	0		0	0	0	0	0
408	1	269	3	-1	335	281	6.7	25	MSaapappp	-52	0	0	0		0	0	0	0	0
409	1	362	88	-1	422	383	8.6	25	ABplpapaaaa	231	352	0	0		0	0	0	0	0
410	1	222	15	-1	590	392	15.3	24	ABalapapppa	331	0	0	0		0	0	0	0	0
411	1	329	225	-1	512	261	9.2	22	ABarapaapaa	97	0	0	0		0	0	0	0	0
412	1	509	173	-1	257	326	5.9	25	ABplpappppa	254	-555	0	0		0	0	0	0	0
413	1	132	94	-1	337	280	10.9	29	MSaapaapp	286	1068	0	0		0	0	0	0	0
414	1	236	26	-1	107	290	6.4	28	Cppppp	272	244	0	0		0	0	0	0	0
415	1	243	400	-1	326	189	21.5	32	Dpppa	326	552	0	0		0	0	0	0	0
416	1	460	407	-1	341	103	21.5	33	ABarppppa	487	0	0	0		0	0	0	0	0
417	1	469	77	-1	264	342	23.7	33	ABarppapap	331	1862	0	0		0	0	0	0	0
418	1	413	313	-1	133	274	6.1	26	ABplppppppp	209	-1372	0	0		0	0	0	0	0
419	1	258	11	-1	430	97	15.4	30	ABpraapppp	-9	0	0	0		0	0	0	0	0
420	1	208	304	-1	505	165	11.8	22	ABprppaaaaap	164	-3	0	0		0	0	0	0	0
421	1	439	18	-1	460	297	20.5	24	MSpaaaaapa	239	-407	0	0		0	0	0	0	0
422	1	110	494	-1	519	197	17.5	21	ABprpaapaaa	151	-503	0	0		0	0	0	0	0
423	1	40	246	-1	381	323	8.1	27	MSaapaaaa	258	1360	0	0		0	0	0	0	0
424	1	202	307	-1	583	168	16.6	27	ABpraappaaa	270	-49	0	0		0	0	0	0	0
425	1	477	286	-1	394	415	10.4	26	ABplpapaapp	218	422	0	0		0	0	0	0	0
426	1	50	76	-1	572	274	4.3	25	ABaraaapppp	205	497	0	0		0	0	0	0	0
427	1	328	204	-1	515	318	14.7	25	MSaaaaapap	251	-650	0	0		0	0	0	0	0
428	1	450	221	-1	221	119	4.9	27	ABprpppapap	261	459	0	0		0	0	0	0	0
429	1	34	466	-1	230	106	18.8	25	ABprapapppa	194	-579	0	0		0	0	0	0	0
430	1	501	463	-1	339	283	8.7	23	MSaapapap	238	366	0	0		0	0	0	0	0
431	1	49	333	-1	459	201	21.4	32	MSppppap	271	1846	0	0		0	0	0	0	0
432	1	126	324	-1	609	226	10.0	25	ABpraaaaaap	-30	0	0	0		0	0	0	0	0
433	1	42	354	-1	386	295	21.5	31	MSappppa	265	-24	0	0		0	0	0	0	0
434	1	41	417	-1	484	153	16.9	25	ABprpaappap	190	0	0	0		0	0	0	0	0
435	1	482	438	-1	178	102	16.6	29	ABprappapp	281	0	0	0		0	0	0	0	0
436	1	120	355	-1	629	254	7.4	26	ABalaappapa	201	0	0	0		0	0	0	0	0
437	1	97	58	-1	298	323	7.6	26	MSapaapp	250	615	0	0		0	0	0	0	0
438	1	214	91	-1	365	276	10.0	24	MSaapappa	208	1034	0	0		0	0	0	0	0
439	1	138	29	-1	490	399	4.2	25	ABalppapaap	234	721	0	0		0	0	0	0	0
440	1	172	412	-1	267	133	15.7	31	Cppapa	280	-256	0	0		0	0	0	0	0
441	1	17	460	-1	531	375	5.6	25	ABalpaapppp	177	634	0	0		0	0	0	0	0
442	1	8	373	-1	397	326	4.2	25	ABalpapapap	257	130	0	0		0	0	0	0	0
443	1	467	54	-1	435	434	8.7	29	ABalppapappa	235	231	0	0		0	0	0	0	0
444	1	251	87	-1	353	321	8.5	26	MSaapaaap	75	0	0	0		0	0	0	0	0
445	1	252	23	-1	476	238	4.2	23	ABarapaaapp	172	0	0	0		0	0	0	0	0
446	1	418	266	-1	104	288	11.8	28	Cpappv	288	670	0	0		0	0	0	0	0
447	1	401	478	-1	128	199	18.7	33	Cpapaa	294	-471	0	0		0	0	0	0	0
448	1	367	380	-1	594	208	5.0	23	ABalaapappp	225	84	0	0		0	0	0	0	0
449	1	286	277	-1	409	235	18.8	26	MSpaaappp	262	-1080	0	0		0	0	0	0	0
450	1	358	81	-1	128	241	16.4	28	Capppaa	138	0	0	0		0	0	0	0	0
451	1	446	263	-1	153	289	4.3	23	ABplppppppa	205	967	0	0		0	0	0	0	0
452	1	518	224	-1	574	229	14.5	28	ABpraapapap	78	0	0	0		0	0	0	0	0
453	1	449	152	-1	311	297	6.5	24	MSaappap	223	461	0	0		0	0	0	0	0
454	1	463	-1	-1	486	183	22.0	24	ABprapaaaaa	244	289	0	0		0	0	0	0	0
455	1	381	164	-1	542	273	4.1	26	ABaraaappap	240	208	0	0		0	0	0	0	0
456	1	333	118	-1	634	282	16.1	25	Nuc121_20_611_255p	195	582	0	0		0	0	0	0	0
457	1	380	100	-1	430	148	6.8	23	ABprpapappa	100	0	0	0		0	0	0	0	0
458	1	291	45	-1	262	254	20.5	34	Dappa	346	-170	0	0		0	0	0	0	0
459	1	161	273	-1	486	437	22.5	33	ABplaaapap	334	-197	0	0		0	0	0	0	0
460	1	377	80	-1	508	242	11.4	23	ABarapaapap	187	750	0	0		0	0	0	0	0
461	1	162	85	-1	376	233	21.3	31	MSpppppp	237	-270	0	0		0	0	0	0	0
462	1	493	475	-1	559	385	15.3	22	ABalapaapapp	145	0	0	0		0	0	0	0	0
463	1	434	113	-1	475	225	15.0	28	ABaraappapp	130	0	0	0		0	0	0	0	0
464	1	420	297	-1	346	355	20.5	26	ABplapaaapp	203	1093	0	0		0	0	0	0	0
465	1	165	200	-1	183	227	9.8	34	Eplap	-183	0	0	0		0	0	0	0	0
466	1	52	486	-1	465	291	24.0	32	ABarpaapppa	326	1034	0	0		0	0	0	0	0
467	1	352	515	-1	276	326	4.2	23	ABplpapppap	140	0	0	0		0	0	0	0	0
468	1	303	133	-1	439	138	11.4	27	ABarappappp	206	508	0	0		0	0	0	0	0
469	1	382	247	-1	468	327	6.5	24	ABalpaaaaap	181	80	0	0		0	0	0	0	0
470	1	266	374	-1	274	376	9.5	27	ABplppapppa	158	0	0	0		0	0	0	0	0
471	1	224	169	-1	138	358	15.6	29	ABplappapa	286	-308	0	0		0	0	0	0	0
472	1	95	192	-1	262	260	13.1	31	Ealap	313	22	0	0		0	0	0	0	0
473	1	318	267	-1	525	134	16.1	29	ABpraappap	296	-322	0	0		0	0	0	0	0
474	1	260	-1	-1	532	348	7.5	23	ABaraaaaaaa	206	-583	0	0		0	0	0	0	0
475	1	32	452	-1	231	249	9.4	32	Ealpp	322	1203	0	0		0	0	0	0	0
476	1	444	504	-1	512	398	5.2	23	ABalppapaaa	226	-414	0	0		0	0	0	0	0
477	1	323	35	-1	617	364	10.5	23	ABalaaaparl	200	470	0	0		0	0	0	0	0
478	1	334	278	-1	488	141	8.1	25	ABarappapap	255	-329	0	0		0	0	0	0	0
479	1	101	243	-1	260	301	9.3	26	MSappaap	232	-718	0	0		0	0	0	0	0
480	1	448	368	-1	604	359	20.4	24	ABarpaaaappp	250	0	0	0		0	0	0	0	0
481	1	217	188	-1	550	202	21.2	29	ABpraaapppa	268	-328	0	0		0	0	0	0	0
482	1	216	206	-1	580	201	8.0	24	ABarapppppa	238	502	0	0		0	0	0	0	0
483	1	506	446	523	610	312	16.5	24	ABalapppaap	190	392	0	0		0	0	0	0	0
484	1	408	440	-1	310	255	14.6	33	Ealaa	338	1265	0	0		0	0	0	0	0
485	1	388	323	-1	367	307	4.8	28	ABalpappapp	283	690	0	0		0	0	0	0	0
486	1	314	476	-1	285	346	8.1	23	ABplpapappp	352	0	0	0		0	0	0	0	0
487	1	492	272	-1	594	275	5.8	23	ABarapppaaa	194	-392	0	0		0	0	0	0	0
488	1	364	115	-1	205	231	13.9	33	Eplaa	212	80	0	0		0	0	0	0	0
489	1	256	436	-1	245	110	6.8	24	ABprpppapaa	242	970	0	0		0	0	0	0	0
490	1	130	198	-1	546	451	12.1	26	ABalpppaapv	201	637	0	0		0	0	0	0	0
491	1	498	203	-1	548	249	21.5	29	MSppappa	203	0	0	0		0	0	0	0	0
492	1	490	212	-1	558	218	6.8	23	ABarapppppp	199	0	0	0		0	0	0	0	0
493	1	505	495	-1	488	169	9.9	20	ABprpapaapp	43	0	0	0		0	0	0	0	0
494	1	513	386	-1	592	374	22.9	21	ABplaaaaaaa	217	0	0	0		0	0	0	0	0
495	1	311	52	-1	587	240	4.8	25	ABarapppaap	-158	0	0	0		0	0	0	0	0
496	1	292	487	-1	479	449	12.2	27	ABplpaaappaa	235	0	0	0		0	0	0	0	0
497	1	523	-1	-1	453	320	10.5	22	ABalpapapaa	340	0	0	0		0	0	0	0	0
498	1	198	444	-1	289	106	6.1	24	ABprppppaap	364	0	0	0		0	0	0	0	0
499	1	386	403	-1	598	266	18.7	23	ABarpapaaap	217	0	0	0		0	0	0	0	0
500	1	242	502	-1	328	93	9.5	25	ABprpppaaaa	119	0	0	0		0	0	0	0	0
501	1	486	308	-1	422	348	18.4	26	MSapapaa	146	0	0	0		0	0	0	0	0
502	1	502	488	-1	448	170	6.8	21	ABprpapapaa	125	0	0	0		0	0	0	0	0
503	1	421	182	-1	488	348	6.0	23	ABalpaaaapa	302	0	0	0		0	0	0	0	0
504	1	183	214	-1	585	217	18.5	28	ABpraapappp	105	0	0	0		0	0	0	0	0
505	1	451	174	-1	619	302	11.1	23	Nuc121_20_611_255aa	24	0	0	0		0	0	0	0	0
506	1	473	-1	-1	585	324	24.8	31	ABarpaapaap	172	0	0	0		0	0	0	0	0
507	1	378	193	-1	537	379	21.8	27	ABarpaaaaal	0	0	0	0		0	0	0	0	0
508	1	200	518	-1	539	417	8.7	24	ABalppaaapa	150	0	0	0		0	0	0	0	0
509	1	405	202	-1	469	430	10.7	24	ABplpaaappap	261	0	0	0		0	0	0	0	0
510	1	489	479	-1	346	254	6.2	24	MSaapapaa	-37	0	0	0		0	0	0	0	0
511	1	174	485	-1	496	174	18.4	26	MSppppaaa	631	0	0	0		0	0	0	0	0
512	1	373	-1	-1	335	318	21.6	27	ABarppaapp	29	0	0	0		0	0	0	0	0
513	1	442	491	-1	541	403	16.4	22	ABalapappaa	248	0	0	0		0	0	0	0	0
514	1	21	205	-1	423	304	4.0	20	ABalpapppppa	82	0	0	0		0	0	0	0	0
515	1	491	255	-1	304	355	22.7	31	ABarppapaaa	-5	0	0	0		0	0	0	0	0
516	1	525	143	-1	513	220	19.0	25	MSppapap	210	52	0	0		0	0	0	0	0
517	1	257	309	-1	524	430	19.2	29	ABalapaaapppap	-128	0	0	0		0	0	0	0	0
518	1	370	419	-1	620	356	18.2	24	ABpraapaaaap	148	0	0	0		0	0	0	0	0
519	1	519	500	-1	507	431	12.4	24	ABalpppapav	199	-427	0	0		0	0	0	0	0
520	1	160	520	-1	388	213	23.7	30	ABarpppapaap	283	-1130	0	0		0	0	0	0	0
521	1	522	437	-1	594	307	5.0	22	ABalaaaarra	163	-193	0	0		0	0	0	0	0
522	1	517	521	-1	272	269	8.2	30	Z3	146	-29	0	0		0	0	0	0	0
523	1	526	519	-1	225	179	23.1	34	Cpaapa	-394	0	0	0		0	0	0	0	0
524	1	510	508	-1	285	369	7.6	23	ABplppaappp	196	611	0	0		0	0	0	0	0
525	1	119	511	-1	477	244	10.9	25	ABarapaappa	43	0	0	0		0	0	0	0	0
526	1	527	524	-1	339	214	24.0	30	Cpaaaa	119	0	0	0		0	0	0	0	0
