# Supplementary material for: The AP-2 Transcription Factor APTF-2 Is Required for Neuroblast and Epidermal Morphogenesis in Caenorhabditis elegans Embryogenesis
Source: PLoS Genet. 2016 May 13;12(5):e1006048. doi: 10.1371/journal.pgen.1006048 (PMC4866721; doi:10.1371/journal.pgen.1006048)
Supplement: S6 Text — (ZIP) [file pgen.1006048.s034.zip › nuclei/t200-nuclei]

1	1	308	391	-1	447	311	3.9	23	ABalpapappa	233	-75	0	0		0	0	0	0	0
2	1	98	295	-1	560	143	12.2	24	ABpraappaap	261	0	0	0		0	0	0	0	0
3	1	408	448	-1	338	283	6.8	25	MSaapappp	202	259	0	0		0	0	0	0	0
4	1	134	306	-1	405	109	21.1	34	ABarpppaap	333	312	0	0		0	0	0	0	0
5	1	208	139	-1	144	327	13.4	27	ABplapapppp	396	0	0	0		0	0	0	0	0
6	1	231	437	-1	521	440	8.7	25	ABalpppaaap	-58	0	0	0		0	0	0	0	0
7	1	192	5	-1	497	404	7.8	26	ABalppappap	150	0	0	0		0	0	0	0	0
8	1	371	469	-1	527	344	4.0	23	ABalpaappap	-189	0	0	0		0	0	0	0	0
9	1	310	293	-1	574	418	10.7	28	ABalapaappa	254	-262	0	0		0	0	0	0	0
10	1	251	174	-1	385	224	16.1	29	MSpaapapp	-180	0	0	0		0	0	0	0	0
11	1	419	206	-1	429	98	15.3	30	ABpraapppp	277	-513	0	0		0	0	0	0	0
12	1	53	44	-1	463	380	19.6	24	ABplaapapap	237	5	0	0		0	0	0	0	0
13	1	54	324	-1	518	257	14.8	28	ABaraaapapap	242	-8	0	0		0	0	0	0	0
14	1	19	195	-1	599	355	14.6	27	ABalapapapa	266	-189	0	0		0	0	0	0	0
15	1	410	105	-1	588	395	15.2	25	ABalapapppa	237	924	0	0		0	0	0	0	0
16	1	150	228	-1	431	370	20.5	26	ABalpppapppa	257	164	0	0		0	0	0	0	0
17	1	44	182	-1	261	146	8.6	28	Cppaap	242	889	0	0		0	0	0	0	0
18	1	421	12	-1	455	296	20.6	25	MSpaaaaapa	221	-86	0	0		0	0	0	0	0
19	1	89	467	-1	482	308	19.2	28	MSaaaaapp	257	1319	0	0		0	0	0	0	0
20	1	355	167	-1	134	199	8.4	33	Eplpp	195	0	0	0		0	0	0	0	0
21	1	398	225	-1	527	416	10.3	25	ABalpppaaaa	208	-555	0	0		0	0	0	0	0
22	1	22	1	-1	495	224	9.9	24	ABarapappaa	-41	0	0	0		0	0	0	0	0
23	1	445	407	-1	471	236	4.0	22	ABarapaaapp	178	487	0	0		0	0	0	0	0
24	1	49	205	-1	568	364	15.0	25	ABalapaapapa	266	0	0	0		0	0	0	0	0
25	1	285	363	-1	640	243	10.7	25	ABalaapappa	-10	0	0	0		0	0	0	0	0
26	1	414	186	-1	107	293	6.6	27	Cppppp	265	227	0	0		0	0	0	0	0
27	1	297	58	-1	448	319	6.6	27	ABalpappaap	213	664	0	0		0	0	0	0	0
28	1	125	81	-1	414	175	7.9	27	ABprpapppap	202	0	0	0		0	0	0	0	0
29	1	439	32	-1	486	397	4.1	25	ABalppapaap	208	-779	0	0		0	0	0	0	0
30	1	227	78	-1	463	230	10.3	25	ABarapappap	-27	0	0	0		0	0	0	0	0
31	1	58	190	-1	536	325	8.2	26	ABalpaapaaa	248	0	0	0		0	0	0	0	0
32	1	306	249	-1	611	298	8.1	24	ABalaaapprl	227	-1284	0	0		0	0	0	0	0
33	1	188	239	-1	182	327	10.2	26	ABplpppaapa	242	-141	0	0		0	0	0	0	0
34	1	175	397	-1	402	400	23.8	31	ABplapaaaap	315	-120	0	0		0	0	0	0	0
35	1	477	128	-1	615	366	10.6	23	ABalaaaparl	236	-681	0	0		0	0	0	0	0
36	1	363	443	-1	242	101	20.8	29	ABprappapa	289	141	0	0		0	0	0	0	0
37	1	212	298	-1	227	334	7.6	24	ABplppppaap	204	273	0	0		0	0	0	0	0
38	1	28	120	-1	426	388	17.7	25	ABalpppppap	229	281	0	0		0	0	0	0	0
39	1	327	140	-1	563	320	7.0	23	ABaraaaapaa	188	440	0	0		0	0	0	0	0
40	1	299	241	-1	584	360	6.9	24	ABalaaaarla	205	-668	0	0		0	0	0	0	0
41	1	274	280	-1	446	273	16.7	24	MSpaaappa	308	0	0	0		0	0	0	0	0
42	1	384	519	-1	555	330	19.9	25	ABarpaaaappap	248	310	0	0		0	0	0	0	0
43	1	120	227	-1	112	235	10.6	27	Capppap	251	0	0	0		0	0	0	0	0
44	1	270	272	-1	231	203	10.1	32	Earppp	324	86	0	0		0	0	0	0	0
45	1	458	157	-1	257	252	20.4	37	Dappa	376	308	0	0		0	0	0	0	0
46	1	51	222	-1	357	238	8.5	29	MSpapapa	32	0	0	0		0	0	0	0	0
47	1	207	288	-1	363	362	9.1	23	ABplpapapaa	167	0	0	0		0	0	0	0	0
48	1	352	430	-1	489	179	20.5	28	ABprpaapaap	216	190	0	0		0	0	0	0	0
49	1	276	283	-1	598	185	14.6	26	ABpraaaappp	207	454	0	0		0	0	0	0	0
50	1	224	489	-1	477	455	16.3	27	ABplpaapapa	250	1159	0	0		0	0	0	0	0
51	1	112	57	-1	393	319	10.7	25	ABaraapappa	234	-1108	0	0		0	0	0	0	0
52	1	495	289	-1	586	242	4.5	25	ABarapppaap	250	-9	0	0		0	0	0	0	0
53	1	66	433	-1	384	212	9.3	26	MSpapappa	287	0	0	0		0	0	0	0	0
54	1	443	301	-1	439	439	8.9	26	ABalppapappa	230	523	0	0		0	0	0	0	0
55	1	47	177	-1	582	284	11.9	24	ABalappapa	223	-273	0	0		0	0	0	0	0
56	1	8	479	-1	258	192	4.6	31	MSpappppp	311	126	0	0		0	0	0	0	0
57	1	127	417	-1	325	143	16.3	31	Cppaaa	314	981	0	0		0	0	0	0	0
58	1	437	355	-1	296	321	7.7	26	MSapaapp	-100	0	0	0		0	0	0	0	0
59	1	4	259	-1	561	335	12.1	26	MSaaaaaar	249	-166	0	0		0	0	0	0	0
60	1	155	21	-1	425	336	9.2	25	ABalpapppaa	237	-763	0	0		0	0	0	0	0
61	1	405	350	-1	279	93	7.7	30	ABprppppapa	304	546	0	0		0	0	0	0	0
62	1	402	215	-1	208	341	9.9	28	Capppp	224	0	0	0		0	0	0	0	0
63	1	183	161	-1	493	152	13.2	21	ABprppaaaap	158	240	0	0		0	0	0	0	0
64	1	247	383	-1	570	194	12.2	23	ABpraaapapaa	49	0	0	0		0	0	0	0	0
65	1	39	55	-1	407	200	10.2	27	MSpapaapa	-148	0	0	0		0	0	0	0	0
66	1	20	52	-1	469	419	14.4	25	ABplpaaaaap	223	-23	0	0		0	0	0	0	0
67	1	68	95	-1	547	168	11.4	25	ABprpaapapp	184	605	0	0		0	0	0	0	0
68	1	381	220	-1	578	299	5.9	24	ABaraaapppa	194	-426	0	0		0	0	0	0	0
69	1	121	459	-1	637	282	6.5	27	ABalaapaapa	265	164	0	0		0	0	0	0	0
70	1	11	126	-1	585	295	20.1	26	ABpraapaaapp	239	1181	0	0		0	0	0	0	0
71	1	140	60	-1	542	427	20.7	26	ABplaapaapp	72	0	0	0		0	0	0	0	0
72	1	194	334	-1	530	148	11.4	25	ABpraaapapp	241	1108	0	0		0	0	0	0	0
73	1	367	196	-1	321	356	14.5	33	MSaapppa	331	98	0	0		0	0	0	0	0
74	1	95	59	-1	545	168	22.3	29	ABarpapppap	294	374	0	0		0	0	0	0	0
75	1	275	413	-1	633	257	15.6	28	ABpraapaapa	255	0	0	0		0	0	0	0	0
76	1	426	483	-1	573	274	4.2	24	ABaraaapppp	184	0	0	0		0	0	0	0	0
77	1	417	481	-1	263	337	24.4	34	ABarppapap	346	46	0	0		0	0	0	0	0
78	1	253	242	-1	590	391	11.5	23	ABalapaaaap	231	979	0	0		0	0	0	0	0
79	1	10	452	-1	311	363	8.9	27	ABplppappap	204	1414	0	0		0	0	0	0	0
80	1	460	286	-1	509	241	12.1	24	ABarapaapap	210	-1142	0	0		0	0	0	0	0
81	1	450	486	-1	129	237	16.5	28	Capppaa	271	-490	0	0		0	0	0	0	0
82	1	23	273	-1	433	205	5.1	24	ABarapapapp	238	-266	0	0		0	0	0	0	0
83	1	244	210	-1	431	215	8.4	25	MSpapaaaa	123	0	0	0		0	0	0	0	0
84	1	221	150	-1	553	238	18.1	25	ABpraaappaa	252	839	0	0		0	0	0	0	0
85	1	461	-1	-1	381	220	22.4	29	MSpppppp	231	-21	0	0		0	0	0	0	0
86	1	122	127	-1	496	398	10.9	24	ABplpaaaaaa	223	-205	0	0		0	0	0	0	0
87	1	444	14	-1	351	322	8.3	27	MSaapaaap	90	0	0	0		0	0	0	0	0
88	1	409	45	-1	414	385	8.5	27	ABplpapaaaa	275	-665	0	0		0	0	0	0	0
89	1	356	496	-1	482	421	6.1	22	ABalppaappa	210	258	0	0		0	0	0	0	0
90	1	338	498	-1	559	295	6.2	22	ABaraaappaa	420	0	0	0		0	0	0	0	0
91	1	438	207	-1	361	273	10.4	25	MSaapappa	215	735	0	0		0	0	0	0	0
92	1	389	114	-1	308	393	9.6	24	ABplpaaaapp	218	-903	0	0		0	0	0	0	0
93	1	2	377	-1	456	231	7.9	29	ABarapapppp	83	0	0	0		0	0	0	0	0
94	1	413	199	-1	334	281	11.2	29	MSaapaapp	154	0	0	0		0	0	0	0	0
95	1	103	99	-1	374	146	9.6	25	ABprppappap	218	875	0	0		0	0	0	0	0
96	1	326	154	-1	78	221	9.4	28	Cpppap	289	229	0	0		0	0	0	0	0
97	1	280	379	-1	477	178	5.5	24	ABprpappaap	233	39	0	0		0	0	0	0	0
98	1	397	474	-1	313	348	17.7	28	Dapaa	280	281	0	0		0	0	0	0	0
99	1	257	247	-1	516	330	11.0	28	ABalpaapaap	288	-610	0	0		0	0	0	0	0
100	1	457	147	-1	430	151	6.8	23	ABprpapappa	231	38	0	0		0	0	0	0	0
101	1	279	263	-1	505	185	5.3	26	ABarappaappp	245	-625	0	0		0	0	0	0	0
102	1	400	462	-1	185	118	4.8	25	ABprppppppp	251	1220	0	0		0	0	0	0	0
103	1	48	310	-1	241	324	10.8	25	ABplpppppaa	217	253	0	0		0	0	0	0	0
104	1	148	172	-1	594	322	8.3	23	ABalaaaarrp	164	-415	0	0		0	0	0	0	0
105	1	61	2	-1	171	325	7.5	25	ABplpppaapp	150	0	0	0		0	0	0	0	0
106	1	60	110	-1	635	338	17.4	25	ABpraapaaaaa	237	29	0	0		0	0	0	0	0
107	1	90	349	-1	362	425	12.0	23	ABplppaapaa	184	-528	0	0		0	0	0	0	0
108	1	63	402	-1	141	194	21.9	32	Cpapap	289	-387	0	0		0	0	0	0	0
109	1	162	100	-1	546	295	12.9	29	ABaraappaaa	286	0	0	0		0	0	0	0	0
110	1	213	253	-1	496	284	21.4	29	MSpaaaaaa	244	108	0	0		0	0	0	0	0
111	1	159	98	-1	272	115	11.6	28	ABprppppapp	-12	0	0	0		0	0	0	0	0
112	1	170	389	-1	172	190	7.5	32	Eplpa	316	-211	0	0		0	0	0	0	0
113	1	463	180	-1	470	225	15.0	28	ABaraappapp	257	893	0	0		0	0	0	0	0
114	1	370	53	-1	175	234	20.4	32	Dappp	296	320	0	0		0	0	0	0	0
115	1	488	48	-1	209	237	14.2	36	Eplaa	364	-399	0	0		0	0	0	0	0
116	1	24	264	-1	433	202	11.2	25	ABaraappppa	364	0	0	0		0	0	0	0	0
117	1	222	313	-1	317	372	6.5	25	ABplppaappa	217	148	0	0		0	0	0	0	0
118	1	456	495	-1	634	283	16.2	25	Nuc121_20_611_255p	198	-37	0	0		0	0	0	0	0
119	1	75	152	-1	411	253	8.2	24	ABaraappppp	626	0	0	0		0	0	0	0	0
120	1	102	364	-1	287	129	7.2	24	ABprpappppp	232	-102	0	0		0	0	0	0	0
121	1	124	61	-1	376	399	9.7	24	ABplpapaaapp	221	-457	0	0		0	0	0	0	0
122	1	187	13	-1	464	247	17.8	26	MSpaapaaa	177	0	0	0		0	0	0	0	0
123	1	246	323	-1	399	91	13.1	28	ABprapaapp	150	0	0	0		0	0	0	0	0
124	1	220	382	-1	413	275	18.4	24	MSaaaapppa	200	-61	0	0		0	0	0	0	0
125	1	236	18	-1	596	354	21.9	24	ABalapapapp	220	-420	0	0		0	0	0	0	0
126	1	272	238	-1	426	340	23.0	25	ABarppaaaa	234	0	0	0		0	0	0	0	0
127	1	77	221	-1	343	175	6.5	25	MSpappap	-90	0	0	0		0	0	0	0	0
128	1	267	66	-1	451	355	6.8	24	ABalpappapa	58	0	0	0		0	0	0	0	0
129	1	319	246	-1	380	254	19.5	26	MSpaaapap	265	157	0	0		0	0	0	0	0
130	1	82	72	-1	556	246	4.7	22	ABarappaaaa	183	899	0	0		0	0	0	0	0
131	1	259	203	-1	592	233	16.1	26	ABpraapappa	120	0	0	0		0	0	0	0	0
132	1	317	130	-1	470	193	7.5	26	ABprpapppaa	200	-28	0	0		0	0	0	0	0
133	1	468	447	-1	440	134	11.6	25	ABarappappp	256	-22	0	0		0	0	0	0	0
134	1	204	144	-1	276	382	16.2	27	ABplappaaa	271	142	0	0		0	0	0	0	0
135	1	240	270	-1	287	376	12.5	26	ABplppapapa	137	0	0	0		0	0	0	0	0
136	1	362	393	-1	574	388	5.9	24	ABalaaaalpa	245	223	0	0		0	0	0	0	0
137	1	149	450	-1	316	102	6.9	22	ABprppppaaa	229	188	0	0		0	0	0	0	0
138	1	281	482	-1	444	162	23.4	28	ABarpappppp	281	1333	0	0		0	0	0	0	0
139	1	313	36	-1	509	416	14.0	25	ABalapaaapppp	252	152	0	0		0	0	0	0	0
140	1	6	34	-1	434	297	7.4	23	ABalpapppap	-173	0	0	0		0	0	0	0	0
141	1	87	31	-1	511	285	11.5	26	ABaraapaapa	56	0	0	0		0	0	0	0	0
142	1	123	344	-1	207	391	11.9	28	ABplappaap	276	-1384	0	0		0	0	0	0	0
143	1	516	279	-1	509	223	19.5	27	MSppapap	219	672	0	0		0	0	0	0	0
144	1	132	423	-1	229	72	18.5	30	ABarpppppp	298	1116	0	0		0	0	0	0	0
145	1	55	326	-1	483	461	13.5	26	ABplpaaapap	256	232	0	0		0	0	0	0	0
146	1	167	368	-1	368	136	24.5	32	ABarpppapp	269	-151	0	0		0	0	0	0	0
147	1	286	229	-1	199	292	20.0	29	Cappaaa	251	-1062	0	0		0	0	0	0	0
148	1	232	16	-1	493	430	9.3	23	ABplpaaapaa	198	-817	0	0		0	0	0	0	0
149	1	130	277	-1	418	165	13.7	32	MSpapppa	32	0	0	0		0	0	0	0	0
150	1	214	472	-1	260	64	13.1	27	ABprapappa	261	674	0	0		0	0	0	0	0
151	1	248	260	-1	134	337	9.7	23	ABplapppapa	231	0	0	0		0	0	0	0	0
152	1	453	179	-1	310	295	6.8	24	MSaappap	236	1132	0	0		0	0	0	0	0
153	1	264	30	-1	331	393	11.7	25	ABplppapaaa	-431	0	0	0		0	0	0	0	0
154	1	52	93	-1	520	449	15.6	24	ABplaapaapa	247	0	0	0		0	0	0	0	0
155	1	255	285	-1	473	271	20.3	23	MSpaaaaapp	227	86	0	0		0	0	0	0	0
156	1	357	390	-1	556	223	5.0	25	ABarapppapa	233	-165	0	0		0	0	0	0	0
157	1	110	9	-1	396	327	20.4	28	MSapppap	270	675	0	0		0	0	0	0	0
158	1	230	338	-1	191	191	12.4	32	Eprap	325	1031	0	0		0	0	0	0	0
159	1	394	347	-1	276	215	12.3	33	Earap	331	62	0	0		0	0	0	0	0
160	1	290	419	-1	115	319	8.9	30	ABplappppp	27	0	0	0		0	0	0	0	0
161	1	107	316	-1	448	163	10.5	24	ABprpapapap	235	417	0	0		0	0	0	0	0
162	1	115	4	-1	401	454	14.0	29	ABplaappapa	291	248	0	0		0	0	0	0	0
163	1	174	292	-1	439	234	18.1	24	MSpaapaap	385	0	0	0		0	0	0	0	0
164	1	455	133	-1	539	268	3.9	24	ABaraaappap	235	-732	0	0		0	0	0	0	0
165	1	99	102	-1	533	192	15.0	27	ABprpaaaaaap	109	0	0	0		0	0	0	0	0
166	1	298	231	-1	313	87	13.0	24	ABprppapppp	226	1033	0	0		0	0	0	0	0
167	1	65	197	-1	418	127	12.9	24	ABprppapaaa	48	0	0	0		0	0	0	0	0
168	1	392	175	-1	513	334	24.3	28	MSapapppp	281	415	0	0		0	0	0	0	0
169	1	471	65	-1	137	359	15.5	29	ABplappapa	444	0	0	0		0	0	0	0	0
170	1	152	155	-1	363	288	15.4	26	MSaaapapp	242	-378	0	0		0	0	0	0	0
171	1	83	33	-1	377	202	12.8	29	MSpapaapp	10	0	0	0		0	0	0	0	0
172	1	378	148	-1	474	323	12.0	28	ABalpaapapa	-204	0	0	0		0	0	0	0	0
173	1	412	82	-1	257	325	5.8	27	ABplpappppa	435	0	0	0		0	0	0	0	0
174	1	505	214	-1	612	300	11.0	23	Nuc121_20_611_255aa	205	637	0	0		0	0	0	0	0
175	1	197	86	-1	641	250	13.1	23	ABalaapppap	-39	0	0	0		0	0	0	0	0
176	1	245	274	-1	243	354	8.1	22	ABplppppaaa	227	316	0	0		0	0	0	0	0
177	1	177	265	-1	467	216	5.4	25	ABarapapppa	296	0	0	0		0	0	0	0	0
178	1	164	244	-1	307	173	6.6	30	MSpappppa	319	0	0	0		0	0	0	0	0
179	1	337	121	-1	349	215	6.7	24	MSpapappp	70	0	0	0		0	0	0	0	0
180	1	277	453	-1	578	388	20.8	24	ABplaapaaapa	200	-303	0	0		0	0	0	0	0
181	1	59	142	-1	365	311	11.3	29	MSaapaapa	88	0	0	0		0	0	0	0	0
182	1	503	332	-1	488	349	5.6	24	ABalpaaaapa	169	-640	0	0		0	0	0	0	0
183	1	62	39	-1	318	205	4.6	26	MSpappaa	237	-77	0	0		0	0	0	0	0
184	1	21	381	-1	543	162	7.0	24	ABprpapaapa	193	699	0	0		0	0	0	0	0
185	1	312	512	-1	542	449	14.2	25	ABalpppaapd	23	0	0	0		0	0	0	0	0
186	1	393	124	-1	404	165	4.6	27	ABprpappapp	273	1682	0	0		0	0	0	0	0
187	1	166	359	-1	568	418	20.4	24	ABplaapaaapp	-93	0	0	0		0	0	0	0	0
188	1	481	362	-1	551	202	20.7	29	ABpraaapppa	282	929	0	0		0	0	0	0	0
189	1	33	164	-1	205	381	20.5	31	ABplapapapa	305	-142	0	0		0	0	0	0	0
190	1	156	226	-1	417	214	14.4	27	ABaraapppap	254	545	0	0		0	0	0	0	0
191	1	147	458	-1	441	222	13.1	29	ABaraapppaa	260	1351	0	0		0	0	0	0	0
192	1	472	432	-1	259	259	13.2	32	Ealap	319	-212	0	0		0	0	0	0	0
193	1	507	237	-1	535	377	21.5	27	ABarpaaaaal	269	-1073	0	0		0	0	0	0	0
194	1	373	51	-1	587	358	10.9	24	ABalaaapalr	200	257	0	0		0	0	0	0	0
195	1	198	77	-1	385	376	6.3	29	Nuc148_5_371_357p	298	-332	0	0		0	0	0	0	0
196	1	237	454	-1	412	364	12.9	22	MSapapap	156	0	0	0		0	0	0	0	0
197	1	34	68	-1	392	409	12.7	25	ABplppaaaaap	221	1323	0	0		0	0	0	0	0
198	1	490	7	-1	542	446	11.7	26	ABalpppaapv	208	10	0	0		0	0	0	0	0
199	1	345	80	-1	140	274	14.5	30	Cappap	287	631	0	0		0	0	0	0	0
200	1	465	245	-1	181	224	9.7	33	Eplap	336	-374	0	0		0	0	0	0	0
201	1	145	56	-1	622	201	16.4	27	ABpraaaaapd	432	0	0	0		0	0	0	0	0
202	1	509	300	-1	466	425	10.5	26	ABplpaaappap	-56	0	0	0		0	0	0	0	0
203	1	491	217	-1	547	246	21.3	28	MSppappa	234	0	0	0		0	0	0	0	0
204	1	427	171	-1	514	316	14.7	26	MSaaaaapap	252	-612	0	0		0	0	0	0	0
205	1	514	137	-1	419	304	4.0	22	ABalpapppppa	189	-485	0	0		0	0	0	0	0
206	1	482	8	-1	580	203	8.1	23	ABarapppppa	199	161	0	0		0	0	0	0	0
207	1	303	416	509	488	111	13.8	29	ABpraapppa	-6	0	0	0		0	0	0	0	0
208	1	179	136	-1	617	253	22.1	25	ABarpapaappa	236	-145	0	0		0	0	0	0	0
209	1	403	319	-1	561	348	5.5	23	ABalpaapppa	207	413	0	0		0	0	0	0	0
210	1	385	118	-1	177	342	5.4	25	ABplpppapaa	220	197	0	0		0	0	0	0	0
211	1	94	346	-1	486	193	16.0	28	MSppppaap	275	-74	0	0		0	0	0	0	0
212	1	492	513	-1	561	221	6.8	23	ABarapppppp	236	-423	0	0		0	0	0	0	0
213	1	238	473	-1	456	121	14.4	25	ABprapaapa	234	137	0	0		0	0	0	0	0
214	1	504	375	-1	579	221	19.2	26	ABpraapappp	69	0	0	0		0	0	0	0	0
215	1	88	17	-1	583	174	10.7	25	ABpraaaapad	225	602	0	0		0	0	0	0	0
216	1	186	47	-1	503	331	17.5	29	MSapaaapp	288	-624	0	0		0	0	0	0	0
217	1	46	366	-1	549	376	11.6	26	ABalaaapallp	267	272	0	0		0	0	0	0	0
218	1	220	209	-1	396	277	16.4	27	MSaaaapppp	175	0	0	0		0	0	0	0	0
219	1	387	24	-1	469	164	12.5	24	ABprppaapap	218	1428	0	0		0	0	0	0	0
220	1	316	235	-1	497	230	4.2	23	ABarapapapa	177	0	0	0		0	0	0	0	0
221	1	428	420	-1	218	116	5.2	27	ABprpppapap	263	286	0	0		0	0	0	0	0
222	1	146	403	-1	568	370	9.2	30	ABalaaaala	255	316	0	0		0	0	0	0	0
223	1	342	463	-1	437	299	18.4	26	MSaaaapap	233	356	0	0		0	0	0	0	0
224	1	452	501	-1	568	233	14.1	26	ABpraapapap	75	0	0	0		0	0	0	0	0
225	1	411	211	-1	511	263	9.4	26	ABarapaapaa	66	0	0	0		0	0	0	0	0
226	1	241	461	-1	597	394	19.2	26	ABplaapaaaa	101	0	0	0		0	0	0	0	0
227	1	273	107	520	594	261	8.7	27	ABarappppaa	275	1070	0	0		0	0	0	0	0
228	1	25	204	-1	456	238	21.6	27	MSpppppaa	272	337	0	0		0	0	0	0	0
229	1	339	340	-1	356	358	5.9	23	ABplpapapap	231	1050	0	0		0	0	0	0	0
230	1	138	83	-1	226	301	8.3	24	ABplpppppap	311	0	0	0		0	0	0	0	0
231	1	361	330	-1	362	389	11.9	23	ABplppaapap	220	191	0	0		0	0	0	0	0
232	1	13	11	-1	645	276	9.6	24	ABalaaapprr	238	400	0	0		0	0	0	0	0
233	1	12	213	-1	527	345	7.2	24	ABaraaapaaap	226	-334	0	0		0	0	0	0	0
234	1	366	74	-1	276	168	20.7	32	Dpppp	308	268	0	0		0	0	0	0	0
235	1	406	502	-1	246	384	10.9	25	ABplppapppp	18	0	0	0		0	0	0	0	0
236	1	141	456	-1	627	269	12.2	25	ABalaappppp	-30	0	0	0		0	0	0	0	0
237	1	158	135	-1	510	451	11.3	24	ABalpppapad	202	-704	0	0		0	0	0	0	0
238	1	243	371	-1	187	376	7.9	26	ABplappppa	249	-56	0	0		0	0	0	0	0
239	1	29	202	-1	167	293	11.3	31	Capapp	139	0	0	0		0	0	0	0	0
240	1	407	236	-1	406	379	15.4	27	MSapppaa	393	0	0	0		0	0	0	0	0
241	1	292	233	-1	149	316	9.1	26	ABplapppapp	229	-95	0	0		0	0	0	0	0
242	1	383	96	-1	374	152	16.8	28	Dppaa	281	-48	0	0		0	0	0	0	0
243	1	479	6	-1	254	296	9.5	26	MSappaap	215	230	0	0		0	0	0	0	0
244	1	35	15	-1	449	401	15.0	24	ABplpaapaap	220	644	0	0		0	0	0	0	0
245	1	171	163	-1	446	183	16.8	28	Dpaa	279	97	0	0		0	0	0	0	0
246	1	423	311	-1	379	325	8.1	27	MSaapaaaa	237	1004	0	0		0	0	0	0	0
247	1	469	168	-1	466	330	6.8	23	ABalpaaaaap	203	-133	0	0		0	0	0	0	0
248	1	173	63	-1	169	159	11.1	35	Eprppa	348	-563	0	0		0	0	0	0	0
249	1	314	122	-1	286	63	16.0	28	ABprapapap	280	104	0	0		0	0	0	0	0
250	1	254	468	-1	380	407	18.7	26	ABalppppppaa	-76	0	0	0		0	0	0	0	0
251	1	376	41	-1	358	262	17.9	27	Nuc181_17_365_295	274	788	0	0		0	0	0	0	0
252	1	291	201	-1	442	353	13.4	28	ABalpaapapp	257	246	0	0		0	0	0	0	0
253	1	161	424	-1	541	176	19.0	30	ABpraaapppp	302	820	0	0		0	0	0	0	0
254	1	160	178	-1	605	190	9.2	27	ABpraaaapav	214	-62	0	0		0	0	0	0	0
255	1	515	337	-1	314	352	24.4	32	ABarppapaaa	317	1249	0	0		0	0	0	0	0
256	1	100	232	-1	537	210	23.6	32	ABarpapapp	319	232	0	0		0	0	0	0	0
257	1	78	104	-1	454	381	16.3	25	ABalpppppaa	247	142	0	0		0	0	0	0	0
258	1	27	159	-1	523	298	5.5	23	ABaraaapaaaa	210	348	0	0		0	0	0	0	0
259	1	136	348	-1	256	341	13.8	32	MSaapppp	286	1237	0	0		0	0	0	0	0
260	1	364	49	-1	434	427	11.7	34	ABplpaapppa	339	145	0	0		0	0	0	0	0
261	1	104	165	-1	556	330	15.9	25	MSaaaaapaa	224	728	0	0		0	0	0	0	0
262	1	79	449	-1	210	153	4.7	28	ABprppppppa	275	135	0	0		0	0	0	0	0
263	1	451	380	-1	150	294	4.2	24	ABplppppppa	187	420	0	0		0	0	0	0	0
264	1	17	92	-1	361	442	15.5	30	ABplaappapp	288	157	0	0		0	0	0	0	0
265	1	42	85	-1	531	370	24.5	32	ABarpaaapaa	319	442	0	0		0	0	0	0	0
266	1	446	409	-1	103	293	12.3	30	Cpappv	50	0	0	0		0	0	0	0	0
267	1	473	193	-1	527	132	15.7	29	ABpraappap	298	117	0	0		0	0	0	0	0
268	1	172	506	-1	485	343	9.5	23	ABalpaaapaa	204	459	0	0		0	0	0	0	0
269	1	32	125	-1	580	285	15.1	27	ABalappppaa	367	0	0	0		0	0	0	0	0
270	1	139	194	-1	223	375	7.0	24	ABplppppapa	217	-2	0	0		0	0	0	0	0
271	1	350	317	-1	216	332	14.4	30	Capaap	446	0	0	0		0	0	0	0	0
272	1	487	138	-1	594	276	6.3	23	ABarapppaaa	-65	0	0	0		0	0	0	0	0
273	1	459	373	-1	490	434	22.6	32	ABplaaapap	320	372	0	0		0	0	0	0	0
274	1	7	386	-1	358	316	15.0	25	MSappaaa	210	-752	0	0		0	0	0	0	0
275	1	382	181	-1	533	388	7.7	24	ABalppappaa	151	0	0	0		0	0	0	0	0
276	1	129	106	-1	486	383	15.7	26	ABalppppaad	-158	0	0	0		0	0	0	0	0
277	1	449	111	-1	407	234	19.2	27	MSpaaappp	278	-839	0	0		0	0	0	0	0
278	1	478	408	-1	486	143	7.7	25	ABarappapap	639	0	0	0		0	0	0	0	0
279	1	344	314	-1	491	324	5.2	22	ABalpaaaapp	-166	0	0	0		0	0	0	0	0
280	1	116	322	-1	329	350	8.9	24	ABplppappaa	-129	0	0	0		0	0	0	0	0
281	1	250	129	-1	458	135	8.9	23	ABprpaaaapa	218	432	0	0		0	0	0	0	0
282	1	133	392	-1	248	391	8.7	26	ABplpppaaap	314	0	0	0		0	0	0	0	0
283	1	119	438	-1	499	150	22.5	32	ABarpappppa	317	-10	0	0		0	0	0	0	0
284	1	80	367	-1	229	83	9.0	22	ABprpppaapp	176	282	0	0		0	0	0	0	0
285	1	293	290	-1	441	434	20.0	27	ABalpppppppa	230	321	0	0		0	0	0	0	0
286	1	425	440	-1	389	412	10.8	28	ABplpapaapp	237	414	0	0		0	0	0	0	0
287	1	131	457	-1	387	411	15.3	27	ABplppaaaap	275	-301	0	0		0	0	0	0	0
288	1	322	97	-1	247	301	20.8	30	Dapap	306	890	0	0		0	0	0	0	0
289	1	45	297	-1	221	398	17.1	29	ABplapappa	226	0	0	0		0	0	0	0	0
290	1	41	112	-1	139	147	8.5	37	Eprppp	373	305	0	0		0	0	0	0	0
291	1	105	302	-1	322	426	17.2	30	ABplaapppp	298	381	0	0		0	0	0	0	0
292	1	97	345	-1	623	324	14.5	30	Nuc121_20_611_255ap	317	0	0	0		0	0	0	0	0
293	1	252	418	-1	221	109	12.2	22	ABprapppapa	282	0	0	0		0	0	0	0	0
294	1	26	67	-1	546	291	9.8	29	ABaraaapaapa	-1	0	0	0		0	0	0	0	0
295	1	269	431	-1	351	123	7.9	24	ABprppapppaa	19	0	0	0		0	0	0	0	0
296	1	396	287	-1	480	412	18.7	29	ABplaapapaa	188	0	0	0		0	0	0	0	0
297	1	464	94	-1	347	354	20.5	27	ABplapaaapp	271	470	0	0		0	0	0	0	0
298	1	391	488	-1	232	115	9.6	24	ABprpppaapa	219	1054	0	0		0	0	0	0	0
299	1	3	28	-1	541	278	6.3	23	ABaraaaaapa	36	0	0	0		0	0	0	0	0
300	1	215	465	-1	540	185	4.6	24	ABarapppapp	232	-96	0	0		0	0	0	0	0
301	1	216	425	-1	473	193	12.7	24	MSpppappp	178	571	0	0		0	0	0	0	0
302	1	101	268	-1	377	157	6.0	23	ABprpapappp	201	693	0	0		0	0	0	0	0
303	1	210	490	-1	185	276	24.3	34	Caaap	346	268	0	0		0	0	0	0	0
304	1	420	141	-1	509	174	11.9	22	ABprppaaaaap	193	-71	0	0		0	0	0	0	0
305	1	50	19	-1	489	260	7.6	28	ABarapapaap	399	0	0	0		0	0	0	0	0
306	1	282	335	-1	306	222	9.9	30	Earpap	306	-188	0	0		0	0	0	0	0
307	1	424	415	-1	585	169	16.6	26	ABpraappaaa	28	0	0	0		0	0	0	0	0
308	1	501	266	-1	421	352	18.5	25	MSapapaa	184	-289	0	0		0	0	0	0	0
309	1	517	339	-1	520	429	18.6	28	ABalapaaapppap	265	154	0	0		0	0	0	0	0
310	1	347	387	-1	565	420	17.8	27	ABalapapppp	273	368	0	0		0	0	0	0	0
311	1	278	394	-1	96	261	8.5	28	Cppppa	279	83	0	0		0	0	0	0	0
312	1	260	208	-1	591	185	20.9	33	ABarpappap	45	0	0	0		0	0	0	0	0
313	1	418	404	-1	132	279	5.7	27	ABplppppppp	228	-428	0	0		0	0	0	0	0
314	1	390	146	-1	344	410	15.2	26	ABplapaapa	263	16	0	0		0	0	0	0	0
315	1	334	284	-1	266	342	17.4	32	Capaaa	306	-65	0	0		0	0	0	0	0
316	1	151	378	-1	561	181	6.3	24	ABprpaaaaap	223	1288	0	0		0	0	0	0	0
317	1	354	477	-1	253	80	9.7	26	ABprappppa	145	0	0	0		0	0	0	0	0
318	1	315	23	-1	394	286	13.2	28	ABaraapapap	124	0	0	0		0	0	0	0	0
319	1	196	329	-1	418	242	15.4	27	MSpaapapa	-65	0	0	0		0	0	0	0	0
320	1	69	299	-1	417	142	9.5	24	ABarappappa	207	127	0	0		0	0	0	0	0
321	1	341	26	-1	377	399	21.2	27	ABalppppppap	271	-52	0	0		0	0	0	0	0
322	1	137	275	-1	449	265	4.6	27	ABalpappppa	320	0	0	0		0	0	0	0	0
323	1	485	395	-1	369	304	4.7	28	ABalpappapp	282	864	0	0		0	0	0	0	0
324	1	432	422	-1	610	226	9.7	24	ABpraaaaaap	278	0	0	0		0	0	0	0	0
325	1	117	131	-1	638	315	10.8	23	ABalaaapplr	212	706	0	0		0	0	0	0	0
326	1	111	123	234	160	358	11.2	29	ABplapppaa	232	90	0	0		0	0	0	0	0
327	1	309	370	-1	472	162	9.5	25	ABprpapaaap	237	623	0	0		0	0	0	0	0
328	1	109	218	-1	349	135	10.6	24	ABprppapapa	195	-727	0	0		0	0	0	0	0
329	1	235	113	-1	353	404	8.2	24	ABplpaaaapa	220	313	0	0		0	0	0	0	0
330	1	351	374	-1	298	84	21.6	31	ABarpppppa	310	802	0	0		0	0	0	0	0
331	1	211	445	-1	164	314	4.3	29	ABplpppapap	233	46	0	0		0	0	0	0	0
332	1	256	170	-1	522	381	13.6	25	ABalapaaappa	204	548	0	0		0	0	0	0	0
333	1	431	223	-1	462	201	21.4	30	MSppppap	263	269	0	0		0	0	0	0	0
334	1	143	70	-1	366	106	14.5	26	ABprappaaa	239	415	0	0		0	0	0	0	0
335	1	300	185	-1	455	325	16.9	27	ABaraapaapp	-130	0	0	0		0	0	0	0	0
336	1	283	429	-1	428	331	15.7	21	MSaaapaap	113	23	0	0		0	0	0	0	0
337	1	249	103	-1	253	98	15.7	26	ABprapppaaa	259	-741	0	0		0	0	0	0	0
338	1	325	499	-1	218	326	5.2	24	ABplpappppp	223	142	0	0		0	0	0	0	0
339	1	289	109	-1	635	309	18.8	24	ABpraapaaapa	137	0	0	0		0	0	0	0	0
340	1	81	333	-1	332	274	22.0	31	MSappppp	316	187	0	0		0	0	0	0	0
341	1	1	411	-1	614	335	8.3	24	ABalaaappll	206	182	0	0		0	0	0	0	0
342	1	185	149	-1	413	314	12.4	28	ABaraapapaa	159	0	0	0		0	0	0	0	0
343	1	353	119	-1	521	367	17.6	28	MSapaaapa	26	0	0	0		0	0	0	0	0
344	1	31	261	-1	334	99	14.4	29	ABprappaap	127	0	0	0		0	0	0	0	0
345	1	219	421	-1	632	225	14.6	25	ABpraaaaapv	317	0	0	0		0	0	0	0	0
346	1	234	480	-1	509	182	9.2	27	ABprpapaaaa	259	-97	0	0		0	0	0	0	0
347	1	233	309	-1	261	374	13.0	24	ABplppapapp	215	-825	0	0		0	0	0	0	0
348	1	38	198	-1	400	206	6.1	26	MSpapaaap	242	0	0	0		0	0	0	0	0
349	1	15	494	-1	631	347	11.4	24	ABalaaaparr	219	-854	0	0		0	0	0	0	0
350	1	340	307	-1	305	140	10.5	26	ABprpppppaa	257	-530	0	0		0	0	0	0	0
351	1	43	35	-1	205	349	5.3	24	ABplppppapp	-201	0	0	0		0	0	0	0	0
352	1	190	145	-1	235	80	14.3	24	ABprapppaap	221	-58	0	0		0	0	0	0	0
353	1	304	258	-1	96	209	17.1	31	Cpappd	311	831	0	0		0	0	0	0	0
354	1	433	342	-1	383	291	21.4	29	MSappppa	365	0	0	0		0	0	0	0	0
355	1	436	230	-1	627	254	7.7	26	ABalaappapa	203	509	0	0		0	0	0	0	0
356	1	135	251	-1	323	220	17.5	26	Nuc152_16_399_208	240	20	0	0		0	0	0	0	0
357	1	200	75	-1	89	191	11.5	31	Cpppaa	301	-1024	0	0		0	0	0	0	0
358	1	343	455	-1	252	391	20.6	31	ABplapapaa	313	139	0	0		0	0	0	0	0
359	1	296	-1	-1	395	364	21.8	26	ABplapaaapa	179	1078	0	0		0	0	0	0	0
360	1	84	38	-1	446	463	15.2	26	ABplaappaaa	247	33	0	0		0	0	0	0	0
361	1	404	356	-1	596	333	24.5	28	ABarpaaaappaa	235	0	0	0		0	0	0	0	0
362	1	165	321	-1	553	343	24.7	29	ABarpaaapap	223	1393	0	0		0	0	0	0	0
363	1	180	169	-1	180	370	14.9	23	ABplapapppa	221	233	0	0		0	0	0	0	0
364	1	64	158	-1	428	381	4.3	24	ABplpappaa	213	-3	0	0		0	0	0	0	0
365	1	182	442	-1	545	394	4.1	25	ABalaaaalpp	125	0	0	0		0	0	0	0	0
366	1	332	248	-1	245	214	15.6	33	Earppa	333	455	0	0		0	0	0	0	0
367	1	157	401	-1	441	285	9.6	22	ABalpaaappp	196	-14	0	0		0	0	0	0	0
368	1	480	216	-1	596	368	19.4	22	ABarpaaaappp	157	208	0	0		0	0	0	0	0
369	1	266	173	-1	446	257	10.6	24	ABarapaappp	159	0	0	0		0	0	0	0	0
370	1	302	176	-1	543	323	4.4	24	ABalpaappaa	-39	0	0	0		0	0	0	0	0
371	1	377	76	-1	339	118	12.1	25	ABprppapapp	224	-336	0	0		0	0	0	0	0
372	1	320	200	-1	522	204	6.0	22	ABarappaappa	343	0	0	0		0	0	0	0	0
373	1	442	466	-1	395	324	4.3	27	ABalpapapap	261	-28	0	0		0	0	0	0	0
374	1	470	3	-1	275	370	10.2	26	ABplppapppa	245	126	0	0		0	0	0	0	0
375	1	323	37	-1	458	397	7.8	28	ABalppapppa	254	353	0	0		0	0	0	0	0
376	1	73	352	-1	426	265	23.5	27	MSpppppap	264	-235	0	0		0	0	0	0	0
377	1	217	192	-1	381	145	12.0	25	ABprppapaap	224	607	0	0		0	0	0	0	0
378	1	284	22	-1	557	196	15.4	24	ABpraaapapap	189	703	0	0		0	0	0	0	0
379	1	72	414	-1	201	93	14.4	29	ABprapapppp	256	-1108	0	0		0	0	0	0	0
380	1	448	162	-1	594	207	5.1	23	ABalaapappp	238	-358	0	0		0	0	0	0	0
381	1	229	267	336	624	344	20.5	28	ABarpaaaaara	260	755	0	0		0	0	0	0	0
382	1	191	312	-1	592	367	16.9	25	ABalapaapaa	209	-82	0	0		0	0	0	0	0
383	1	399	183	-1	556	185	9.0	25	ABprpaaappa	78	0	0	0		0	0	0	0	0
384	1	92	10	-1	609	276	15.1	23	ABalappapp	183	-560	0	0		0	0	0	0	0
385	1	56	252	-1	602	329	11.3	24	ABalapppaaa	-34	0	0	0		0	0	0	0	0
386	1	494	-1	-1	594	377	22.8	22	ABplaaaaaaa	313	0	0	0		0	0	0	0	0
387	1	262	460	-1	321	311	20.1	33	Daap	338	611	0	0		0	0	0	0	0
388	1	386	187	-1	105	302	16.0	29	ABplappapp	282	-1103	0	0		0	0	0	0	0
389	1	372	188	-1	448	155	19.9	29	ABprapaaapa	294	-5	0	0		0	0	0	0	0
390	1	305	517	-1	530	228	13.2	24	ABaraaapapaa	161	-420	0	0		0	0	0	0	0
391	1	106	353	-1	309	124	8.2	23	ABprpappppa	209	-463	0	0		0	0	0	0	0
392	1	265	388	-1	197	313	16.5	30	Capapa	300	534	0	0		0	0	0	0	0
393	1	358	478	-1	423	401	6.4	23	ABalppapapa	173	-20	0	0		0	0	0	0	0
394	1	176	101	-1	475	265	10.2	23	ABarapapaaa	180	93	0	0		0	0	0	0	0
395	1	388	405	-1	521	429	6.7	23	ABalppaaapp	228	668	0	0		0	0	0	0	0
396	1	195	256	-1	445	172	4.7	27	ABprpappapa	87	0	0	0		0	0	0	0	0
397	1	209	64	-1	400	429	19.8	24	ABalpppppppp	-224	0	0	0		0	0	0	0	0
398	1	225	315	-1	484	372	5.1	24	ABalpapaapa	31	0	0	0		0	0	0	0	0
399	1	76	91	-1	488	268	18.4	26	MSpaaaapp	244	701	0	0		0	0	0	0	0
400	1	415	116	-1	321	188	21.5	31	Dpppa	252	375	0	0		0	0	0	0	0
401	1	193	360	-1	606	231	18.7	29	ABpraapaapp	72	0	0	0		0	0	0	0	0
402	1	16	54	-1	499	316	7.6	24	ABaraaaaaap	-90	0	0	0		0	0	0	0	0
403	1	499	493	-1	592	268	18.9	26	ABarpapaaap	258	279	0	0		0	0	0	0	0
404	1	184	492	-1	546	385	19.4	30	ABalapappap	199	0	0	0		0	0	0	0	0
405	1	118	475	-1	449	423	23.5	33	Nuc147_26_416_371	308	97	0	0		0	0	0	0	0
406	1	205	73	-1	374	344	17.5	30	Daaa	-18	0	0	0		0	0	0	0	0
407	1	416	369	-1	343	100	21.2	35	ABarppppa	325	-34	0	0		0	0	0	0	0
408	1	271	487	-1	622	196	13.9	24	ABpraaaappa	212	-494	0	0		0	0	0	0	0
409	1	206	40	-1	540	283	21.4	28	MSppappp	-15	0	0	0		0	0	0	0	0
410	1	86	255	-1	530	258	6.6	24	ABaraaaaapp	190	1598	0	0		0	0	0	0	0
411	1	379	343	-1	319	67	17.3	30	ABprapapaa	257	244	0	0		0	0	0	0	0
412	1	440	224	-1	264	133	16.0	32	Cppapa	319	861	0	0		0	0	0	0	0
413	1	380	518	-1	364	357	24.0	34	ABarppaaap	307	-607	0	0		0	0	0	0	0
414	1	168	428	-1	546	313	9.5	23	ABaraaaapap	591	0	0	0		0	0	0	0	0
415	1	336	117	-1	279	352	5.4	26	ABplpapppaa	209	-497	0	0		0	0	0	0	0
416	1	18	444	-1	555	205	17.2	23	ABpraaappap	236	1025	0	0		0	0	0	0	0
417	1	434	476	-1	485	153	16.6	26	ABprpaappap	-73	0	0	0		0	0	0	0	0
418	1	333	27	-1	425	406	19.5	26	ABalpppapppp	265	19	0	0		0	0	0	0	0
419	1	518	504	-1	622	359	17.5	23	ABpraapaaaap	174	910	0	0		0	0	0	0	0
420	1	294	219	-1	394	187	20.4	30	Dpap	301	-159	0	0		0	0	0	0	0
421	1	401	269	-1	294	265	10.6	31	Ealpa	309	-250	0	0		0	0	0	0	0
422	1	203	434	-1	341	102	9.9	26	ABprppapppap	229	-25	0	0		0	0	0	0	0
423	1	199	240	-1	567	228	9.4	25	ABprpaaaaaaa	60	0	0	0		0	0	0	0	0
424	1	181	441	-1	207	93	10.4	26	ABprapppapp	213	189	0	0		0	0	0	0	0
425	1	295	471	-1	528	281	15.9	23	ABalappppap	51	0	0	0		0	0	0	0	0
426	1	36	151	-1	333	308	6.6	23	MSaappaa	200	163	0	0		0	0	0	0	0
427	1	178	484	-1	486	358	21.5	26	MSapappa	208	180	0	0		0	0	0	0	0
428	1	96	160	-1	493	372	9.9	28	MSapaaaavp	182	661	0	0		0	0	0	0	0
429	1	239	426	-1	595	413	13.5	24	ABalapaaapa	199	1023	0	0		0	0	0	0	0
430	1	360	84	-1	333	218	13.8	29	Earpaa	296	998	0	0		0	0	0	0	0
431	1	346	50	-1	312	365	11.6	26	ABplppapaap	102	0	0	0		0	0	0	0	0
432	1	348	354	-1	263	378	7.5	23	ABplpppaaaa	222	61	0	0		0	0	0	0	0
433	1	328	435	-1	185	104	8.1	31	ABprappppp	228	0	0	0		0	0	0	0	0
434	1	307	399	-1	160	347	20.1	31	ABarppappp	311	-701	0	0		0	0	0	0	0
435	1	223	294	-1	461	293	7.3	22	ABalpaaappa	191	1271	0	0		0	0	0	0	0
436	1	489	396	-1	242	107	6.9	24	ABprpppapaa	113	0	0	0		0	0	0	0	0
437	1	521	257	-1	599	306	5.2	23	ABalaaaarra	203	-431	0	0		0	0	0	0	0
438	1	435	325	-1	179	102	16.6	29	ABprappapp	268	932	0	0		0	0	0	0	0
439	1	108	250	-1	295	410	15.6	27	ABplapaapp	272	42	0	0		0	0	0	0	0
440	1	484	305	-1	308	254	14.6	34	Ealaa	342	-749	0	0		0	0	0	0	0
441	1	74	189	-1	621	231	6.0	23	ABalaappapp	238	476	0	0		0	0	0	0	0
442	1	30	341	-1	531	182	10.8	23	ABprppaaaaaa	202	-1853	0	0		0	0	0	0	0
443	1	349	361	-1	613	215	11.6	26	ABpraaaaaaa	-392	0	0	0		0	0	0	0	0
444	1	498	69	-1	285	103	6.2	23	ABprppppaap	191	-252	0	0		0	0	0	0	0
445	1	154	464	-1	598	240	13.0	24	ABpraapapaa	244	92	0	0		0	0	0	0	0
446	1	483	514	-1	593	336	17.6	24	ABalapppaapp	58	0	0	0		0	0	0	0	0
447	1	142	25	-1	397	282	8.9	24	ABaraapappp	225	-521	0	0		0	0	0	0	0
448	1	5	331	-1	503	204	3.8	22	ABprpappaaa	183	114	0	0		0	0	0	0	0
449	1	331	271	-1	585	248	10.6	21	ABalaapppaa	-54	0	0	0		0	0	0	0	0
450	1	329	88	-1	488	391	20.7	27	ABplaapappa	253	-125	0	0		0	0	0	0	0
451	1	261	365	-1	411	149	19.5	26	ABprapaaapp	231	459	0	0		0	0	0	0	0
452	1	475	29	-1	229	248	9.3	32	Ealpp	-196	0	0	0		0	0	0	0	0
453	1	14	278	-1	327	160	20.1	28	Dppap	280	205	0	0		0	0	0	0	0
454	1	189	43	-1	565	407	7.6	24	ABalaaapalla	118	0	0	0		0	0	0	0	0
455	1	93	71	-1	517	347	21.3	25	MSapapppa	275	0	0	0		0	0	0	0	0
456	1	201	327	-1	528	326	12.4	24	ABaraapaaap	206	-109	0	0		0	0	0	0	0
457	1	126	156	-1	422	420	7.5	26	ABalppapappp	228	-114	0	0		0	0	0	0	0
458	1	67	296	-1	82	231	13.8	30	Caappv	308	648	0	0		0	0	0	0	0
459	1	91	276	-1	388	115	10.0	24	ABprpaaaapp	248	442	0	0		0	0	0	0	0
460	1	441	46	-1	533	373	5.5	25	ABalpaapppp	168	1569	0	0		0	0	0	0	0
461	1	311	42	-1	550	424	15.2	23	ABalapaaapppaa	206	512	0	0		0	0	0	0	0
462	1	40	376	-1	313	147	7.4	23	ABprpppppap	331	0	0	0		0	0	0	0	0
463	1	430	515	-1	340	280	8.9	23	MSaapapap	-27	0	0	0		0	0	0	0	0
464	1	169	87	-1	572	219	12.5	33	ABpraaapaa	277	35	0	0		0	0	0	0	0
465	1	163	212	-1	515	283	8.6	25	ABaraaapaapp	48	0	0	0		0	0	0	0	0
466	1	429	398	-1	227	107	18.7	24	ABprapapppa	241	27	0	0		0	0	0	0	0
467	1	144	89	-1	377	125	7.5	25	ABprppaappp	59	0	0	0		0	0	0	0	0
468	1	330	500	-1	386	374	13.1	24	MSappapp	246	-315	0	0		0	0	0	0	0
469	1	258	328	-1	440	346	3.6	27	ABalpapaaap	270	-5	0	0		0	0	0	0	0
470	1	287	79	-1	288	85	10.1	27	ABprpppaaap	273	-692	0	0		0	0	0	0	0
471	1	286	254	-1	169	270	18.8	29	Cappaap	409	0	0	0		0	0	0	0	0
472	1	359	90	-1	92	260	16.8	28	Caappd	278	-50	0	0		0	0	0	0	0
473	1	57	115	-1	309	148	13.0	20	MSpppaap	152	0	0	0		0	0	0	0	0
474	1	228	166	-1	483	387	13.3	25	ABplpaapaaa	228	164	0	0		0	0	0	0	0
475	1	462	191	-1	555	380	15.1	22	ABalapaapapp	158	0	0	0		0	0	0	0	0
476	1	486	358	-1	282	350	7.4	25	ABplpapappp	234	-1025	0	0		0	0	0	0	0
477	1	85	412	-1	409	305	6.1	27	ABalpapppppp	250	161	0	0		0	0	0	0	0
478	1	447	291	-1	123	203	19.0	36	Cpapaa	327	1012	0	0		0	0	0	0	0
479	1	510	427	-1	343	252	6.7	24	MSaapapaa	218	905	0	0		0	0	0	0	0
480	1	37	134	-1	393	167	8.9	23	ABprppappaa	116	0	0	0		0	0	0	0	0
481	1	335	281	-1	215	341	24.3	33	ABarppappaa	325	2417	0	0		0	0	0	0	0
482	1	202	406	-1	406	305	16.7	24	MSaaapapa	238	985	0	0		0	0	0	0	0
483	1	369	282	-1	143	304	18.9	33	Caapa	335	-569	0	0		0	0	0	0	0
484	1	374	303	-1	520	279	18.4	29	MSpaaaapa	261	-1132	0	0		0	0	0	0	0
485	1	511	351	-1	499	168	18.4	26	MSppppaaa	239	-656	0	0		0	0	0	0	0
486	1	466	505	-1	465	290	23.8	31	ABarpaapppa	295	467	0	0		0	0	0	0	0
487	1	496	511	-1	479	443	12.5	23	ABplpaaappaa	-64	0	0	0		0	0	0	0	0
488	1	502	446	-1	449	171	6.9	21	ABprpapapaa	130	0	0	0		0	0	0	0	0
489	1	288	262	-1	604	270	20.5	22	ABarpapaappp	-27	0	0	0		0	0	0	0	0
490	1	263	384	-1	611	256	4.1	25	ABalaapaapp	19	0	0	0		0	0	0	0	0
491	1	513	-1	-1	540	400	16.5	22	ABalapappaa	201	0	0	0		0	0	0	0	0
492	1	365	62	-1	582	342	7.9	22	ABalaaaarlp	123	0	0	0		0	0	0	0	0
493	1	375	132	-1	576	160	11.9	22	ABprpaapapa	37	0	0	0		0	0	0	0	0
494	1	422	-1	-1	520	195	17.7	23	ABprpaapaaa	199	-519	0	0		0	0	0	0	0
495	1	493	153	-1	488	169	9.9	20	ABprpapaapp	49	0	0	0		0	0	0	0	0
496	1	113	508	-1	448	391	23.3	29	ABplaapappp	-11	0	0	0		0	0	0	0	0
497	1	318	485	-1	417	274	20.1	23	MSpaaapaa	227	495	0	0		0	0	0	0	0
498	1	324	20	-1	529	231	4.5	22	ABarappaapa	193	0	0	0		0	0	0	0	0
499	1	242	-1	-1	404	403	17.8	21	ABplpaappaa	-84	0	0	0		0	0	0	0	0
500	1	519	243	-1	502	426	12.1	22	ABalpppapav	66	0	0	0		0	0	0	0	0
501	1	321	385	-1	567	425	12.8	29	ABalapaappp	401	0	0	0		0	0	0	0	0
502	1	500	320	-1	328	93	8.9	24	ABprpppaaaa	112	0	0	0		0	0	0	0	0
503	1	301	491	-1	592	233	7.0	22	ABarappppap	28	0	0	0		0	0	0	0	0
504	1	476	372	-1	511	397	4.8	24	ABalppapaaa	-35	0	0	0		0	0	0	0	0
505	1	128	410	-1	503	363	7.1	23	ABalpapaaaa	28	0	0	0		0	0	0	0	0
506	1	368	439	-1	336	377	7.5	22	ABplpapappa	129	0	0	0		0	0	0	0	0
507	1	71	507	-1	460	364	5.1	20	ABalpapaapp	4	0	0	0		0	0	0	0	0
508	1	524	357	-1	289	366	8.1	22	ABplppaappp	19	0	0	0		0	0	0	0	0
509	1	70	451	-1	511	246	4.8	25	ABarapaaaap	39	0	0	0		0	0	0	0	0
510	1	9	503	-1	518	175	6.6	24	ABarappapaa	101	0	0	0		0	0	0	0	0
511	1	525	400	-1	480	248	11.9	23	ABarapaappa	24	0	0	0		0	0	0	0	0
512	1	226	304	-1	405	232	25.4	32	ABarpppapaaa	299	0	0	0		0	0	0	0	0
513	1	218	510	-1	404	148	6.9	22	ABprppaappa	378	0	0	0		0	0	0	0	0
514	1	395	497	-1	410	403	9.3	22	ABplpapaaapa	-323	0	0	0		0	0	0	0	0
515	1	467	318	-1	270	333	3.9	22	ABplpapppap	-220	0	0	0		0	0	0	0	0
516	1	153	184	-1	207	145	21.3	33	Cpaapp	257	0	0	0		0	0	0	0	0
517	1	84	516	-1	436	440	13.5	25	ABplaappaap	30	0	0	0		0	0	0	0	0
518	1	508	436	-1	537	406	9.4	25	ABalppaaapa	244	0	0	0		0	0	0	0	0
519	1	523	308	-1	223	188	23.1	33	Cpaapa	-362	0	0	0		0	0	0	0	0
520	1	520	470	-1	379	215	25.1	32	ABarpppapaap	218	-1143	0	0		0	0	0	0	0
521	1	522	143	-1	275	270	7.4	30	Z3	160	-25	0	0		0	0	0	0	0
522	1	34	108	-1	420	419	12.8	22	ABplppaaaaaa	170	-833	0	0		0	0	0	0	0
523	1	483	521	-1	602	319	19.2	23	ABalapppaapa	231	1326	0	0		0	0	0	0	0
524	1	526	522	-1	342	213	24.0	30	Cpaaaa	119	0	0	0		0	0	0	0	0
