# Supplementary material for: The AP-2 Transcription Factor APTF-2 Is Required for Neuroblast and Epidermal Morphogenesis in Caenorhabditis elegans Embryogenesis
Source: PLoS Genet. 2016 May 13;12(5):e1006048. doi: 10.1371/journal.pgen.1006048 (PMC4866721; doi:10.1371/journal.pgen.1006048)
Supplement: S7 Text — (ZIP) [file pgen.1006048.s035.zip › nuclei/t001-nuclei]

1	1	-1	1	-1	417	205	14.0	69	ABp	687	-560	0	0		0	0	0	0	0
2	1	-1	3	-1	495	364	16.8	69	ABa	684	250	0	0		0	0	0	0	0
3	1	-1	2	-1	276	268	13.2	59	EMS	440	379	0	0		0	0	0	0	0
4	0	-1	-1	-1	577	460	11.8	35		477	320	0	0		0	0	0	0	0
5	1	-1	4	-1	212	176	14.3	60	P2	451	382	0	0		0	0	0	0	0
6	0	-1	-1	-1	333	84	16.5	36		322	710	0	0		0	0	0	0	0
