# Supplementary material for: The AP-2 Transcription Factor APTF-2 Is Required for Neuroblast and Epidermal Morphogenesis in Caenorhabditis elegans Embryogenesis
Source: PLoS Genet. 2016 May 13;12(5):e1006048. doi: 10.1371/journal.pgen.1006048 (PMC4866721; doi:10.1371/journal.pgen.1006048)
Supplement: S7 Text — (ZIP) [file pgen.1006048.s035.zip › nuclei/t002-nuclei]

1	1	1	1	-1	420	179	13.8	70	ABp	706	-8	0	0		0	0	0	0	0
2	1	3	3	-1	285	272	13.4	61	EMS	581	86	0	0		0	0	0	0	0
3	1	2	4	-1	518	380	15.0	70	ABa	55	0	0	0		0	0	0	0	0
4	1	5	2	-1	186	145	15.0	62	P2	190	0	0	0		0	0	0	0	0
5	0	4	-1	-1	579	459	11.4	48		433	0	0	0		0	0	0	0	0
6	0	6	-1	-1	343	72	13.5	33		328	728	0	0		0	0	0	0	0
