# Supplementary material for: The AP-2 Transcription Factor APTF-2 Is Required for Neuroblast and Epidermal Morphogenesis in Caenorhabditis elegans Embryogenesis
Source: PLoS Genet. 2016 May 13;12(5):e1006048. doi: 10.1371/journal.pgen.1006048 (PMC4866721; doi:10.1371/journal.pgen.1006048)
Supplement: S7 Text — (ZIP) [file pgen.1006048.s035.zip › nuclei/t003-nuclei]

1	1	1	5	-1	414	139	13.9	74	ABp	740	-348	0	0		0	0	0	0	0
2	1	4	1	-1	170	127	14.5	65	P2	220	0	0	0		0	0	0	0	0
3	1	2	2	-1	286	287	13.8	66	EMS	372	0	0	0		0	0	0	0	0
4	1	3	3	-1	524	371	14.1	74	ABa	742	-11	0	0		0	0	0	0	0
5	0	5	-1	-1	577	462	11.8	48		423	0	0	0		0	0	0	0	0
6	0	6	-1	-1	367	61	14.2	33		338	789	0	0		0	0	0	0	0
