# Supplementary material for: The AP-2 Transcription Factor APTF-2 Is Required for Neuroblast and Epidermal Morphogenesis in Caenorhabditis elegans Embryogenesis
Source: PLoS Genet. 2016 May 13;12(5):e1006048. doi: 10.1371/journal.pgen.1006048 (PMC4866721; doi:10.1371/journal.pgen.1006048)
Supplement: S7 Text — (ZIP) [file pgen.1006048.s035.zip › nuclei/t004-nuclei]

1	1	2	4	-1	171	131	15.5	67	P2	668	-172	0	0		0	0	0	0	0
2	1	3	3	-1	283	309	14.2	67	EMS	666	-2	0	0		0	0	0	0	0
3	1	4	2	-1	526	352	14.8	76	ABa	765	153	0	0		0	0	0	0	0
4	0	5	-1	-1	575	460	12.0	50		506	564	0	0		0	0	0	0	0
5	1	1	1	-1	406	161	14.1	76	ABp	758	798	0	0		0	0	0	0	0
