# Supplementary material for: The AP-2 Transcription Factor APTF-2 Is Required for Neuroblast and Epidermal Morphogenesis in Caenorhabditis elegans Embryogenesis
Source: PLoS Genet. 2016 May 13;12(5):e1006048. doi: 10.1371/journal.pgen.1006048 (PMC4866721; doi:10.1371/journal.pgen.1006048)
Supplement: S7 Text — (ZIP) [file pgen.1006048.s035.zip › nuclei/t005-nuclei]

1	1	5	5	-1	412	157	14.3	78	ABp	110	0	0	0		0	0	0	0	0
2	1	3	3	-1	524	346	14.3	78	ABa	779	109	0	0		0	0	0	0	0
3	1	2	1	-1	277	333	14.8	71	EMS	704	-1474	0	0		0	0	0	0	0
4	1	1	4	-1	194	122	15.0	70	P2	702	-713	0	0		0	0	0	0	0
5	0	4	-1	-1	574	461	11.9	49		-16	0	0	0		0	0	0	0	0
