# Supplementary material for: The AP-2 Transcription Factor APTF-2 Is Required for Neuroblast and Epidermal Morphogenesis in Caenorhabditis elegans Embryogenesis
Source: PLoS Genet. 2016 May 13;12(5):e1006048. doi: 10.1371/journal.pgen.1006048 (PMC4866721; doi:10.1371/journal.pgen.1006048)
Supplement: S7 Text — (ZIP) [file pgen.1006048.s035.zip › nuclei/t006-nuclei]

1	1	3	5	-1	273	352	13.8	73	EMS	-8	0	0	0		0	0	0	0	0
2	0	5	-1	-1	576	461	11.9	48		486	-249	0	0		0	0	0	0	0
3	1	2	4	6	525	335	14.5	68	ABa	679	-174	0	0		0	0	0	0	0
4	1	4	2	-1	221	112	15.1	70	P2	690	-641	0	0		0	0	0	0	0
5	1	1	1	3	401	185	14.7	68	ABp	680	-551	0	0		0	0	0	0	0
