# Supplementary material for: The AP-2 Transcription Factor APTF-2 Is Required for Neuroblast and Epidermal Morphogenesis in Caenorhabditis elegans Embryogenesis
Source: PLoS Genet. 2016 May 13;12(5):e1006048. doi: 10.1371/journal.pgen.1006048 (PMC4866721; doi:10.1371/journal.pgen.1006048)
Supplement: S7 Text — (ZIP) [file pgen.1006048.s035.zip › nuclei/t007-nuclei]

1	1	5	2	-1	395	190	18.1	57	ABpl	513	369	0	0		0	0	0	0	0
2	1	4	4	-1	226	122	16.0	71	P2	-34	0	0	0		0	0	0	0	0
3	1	5	3	-1	380	179	11.6	55	ABpr	535	1716	0	0		0	0	0	0	0
4	1	3	5	-1	517	346	17.5	55	ABal	307	0	0	0		0	0	0	0	0
5	1	1	6	-1	267	345	13.5	75	EMS	290	0	0	0		0	0	0	0	0
6	1	3	7	-1	518	317	11.2	54	ABar	538	575	0	0		0	0	0	0	0
7	0	2	-1	-1	579	462	12.3	48		480	-44	0	0		0	0	0	0	0
