# Supplementary material for: The AP-2 Transcription Factor APTF-2 Is Required for Neuroblast and Epidermal Morphogenesis in Caenorhabditis elegans Embryogenesis
Source: PLoS Genet. 2016 May 13;12(5):e1006048. doi: 10.1371/journal.pgen.1006048 (PMC4866721; doi:10.1371/journal.pgen.1006048)
Supplement: S7 Text — (ZIP) [file pgen.1006048.s035.zip › nuclei/t008-nuclei]

1	0	7	-1	-1	577	462	12.3	44		415	-415	0	0		0	0	0	0	0
2	1	1	1	-1	402	184	19.0	59	ABpl	507	951	0	0		0	0	0	0	0
3	1	3	7	-1	373	152	10.7	53	ABpr	331	0	0	0		0	0	0	0	0
4	1	2	2	-1	200	187	16.0	72	P2	727	-330	0	0		0	0	0	0	0
5	1	4	5	-1	520	377	16.0	57	ABal	390	289	0	0		0	0	0	0	0
6	1	5	6	-1	284	331	12.3	76	EMS	751	1313	0	0		0	0	0	0	0
7	1	6	4	-1	538	293	11.3	54	ABar	415	-18	0	0		0	0	0	0	0
