# Supplementary material for: The AP-2 Transcription Factor APTF-2 Is Required for Neuroblast and Epidermal Morphogenesis in Caenorhabditis elegans Embryogenesis
Source: PLoS Genet. 2016 May 13;12(5):e1006048. doi: 10.1371/journal.pgen.1006048 (PMC4866721; doi:10.1371/journal.pgen.1006048)
Supplement: S7 Text — (ZIP) [file pgen.1006048.s035.zip › nuclei/t009-nuclei]

1	1	2	5	-1	414	192	19.3	62	ABpl	598	68	0	0		0	0	0	0	0
2	1	4	3	-1	197	203	16.4	74	P2	741	516	0	0		0	0	0	0	0
3	0	1	-1	-1	577	461	12.3	47		375	-99	0	0		0	0	0	0	0
4	1	7	2	-1	520	283	10.3	57	ABar	314	0	0	0		0	0	0	0	0
5	1	5	6	-1	511	386	14.9	59	ABal	-9	0	0	0		0	0	0	0	0
6	1	6	4	7	302	327	13.0	65	EMS	424	743	0	0		0	0	0	0	0
7	1	3	1	-1	358	141	9.9	56	ABpr	38	0	0	0		0	0	0	0	0
