# Supplementary material for: The AP-2 Transcription Factor APTF-2 Is Required for Neuroblast and Epidermal Morphogenesis in Caenorhabditis elegans Embryogenesis
Source: PLoS Genet. 2016 May 13;12(5):e1006048. doi: 10.1371/journal.pgen.1006048 (PMC4866721; doi:10.1371/journal.pgen.1006048)
Supplement: S7 Text — (ZIP) [file pgen.1006048.s035.zip › nuclei/t010-nuclei]

1	1	7	6	-1	360	137	8.5	59	ABpr	585	168	0	0		0	0	0	0	0
2	1	4	7	-1	530	260	8.7	61	ABar	-187	0	0	0		0	0	0	0	0
3	1	2	4	-1	200	190	16.9	74	P2	741	-25	0	0		0	0	0	0	0
4	1	6	5	-1	268	312	12.8	52	E	411	104	0	0		0	0	0	0	0
5	1	1	8	-1	438	205	21.1	68	ABpl	679	-453	0	0		0	0	0	0	0
6	1	5	3	-1	522	407	17.3	62	ABal	612	118	0	0		0	0	0	0	0
7	1	6	9	-1	331	341	11.4	51	MS	381	95	0	0		0	0	0	0	0
8	0	3	-1	-1	578	463	11.9	46		342	0	0	0		0	0	0	0	0
