# Supplementary material for: The AP-2 Transcription Factor APTF-2 Is Required for Neuroblast and Epidermal Morphogenesis in Caenorhabditis elegans Embryogenesis
Source: PLoS Genet. 2016 May 13;12(5):e1006048. doi: 10.1371/journal.pgen.1006048 (PMC4866721; doi:10.1371/journal.pgen.1006048)
Supplement: S7 Text — (ZIP) [file pgen.1006048.s035.zip › nuclei/t011-nuclei]

1	0	7	-1	-1	400	312	9.6	39		388	-14	0	0		0	0	0	0	0
2	0	8	-1	-1	580	464	11.6	46		-275	0	0	0		0	0	0	0	0
3	1	6	2	-1	536	406	17.5	65	ABal	625	52	0	0		0	0	0	0	0
4	1	3	4	8	208	186	16.3	62	P2	424	-349	0	0		0	0	0	0	0
5	1	4	3	-1	253	295	13.0	53	E	106	0	0	0		0	0	0	0	0
6	1	1	5	-1	367	142	7.3	64	ABpr	-13	0	0	0		0	0	0	0	0
7	1	2	1	-1	538	234	9.1	63	ABar	625	282	0	0		0	0	0	0	0
8	1	5	6	-1	430	220	21.7	68	ABpl	684	-224	0	0		0	0	0	0	0
9	1	7	9	-1	322	361	10.5	52	MS	381	95	0	0		0	0	0	0	0
