# Supplementary material for: The AP-2 Transcription Factor APTF-2 Is Required for Neuroblast and Epidermal Morphogenesis in Caenorhabditis elegans Embryogenesis
Source: PLoS Genet. 2016 May 13;12(5):e1006048. doi: 10.1371/journal.pgen.1006048 (PMC4866721; doi:10.1371/journal.pgen.1006048)
Supplement: S7 Text — (ZIP) [file pgen.1006048.s035.zip › nuclei/t012-nuclei]

1	1	7	2	-1	534	211	10.6	67	ABar	670	612	0	0		0	0	0	0	0
2	1	3	1	-1	542	395	17.8	65	ABal	656	550	0	0		0	0	0	0	0
3	1	5	8	-1	248	292	13.3	56	E	24	0	0	0		0	0	0	0	0
4	1	4	6	-1	186	200	14.9	53	P3	421	-72	0	0		0	0	0	0	0
5	1	6	5	-1	365	166	6.7	66	ABpr	129	0	0	0		0	0	0	0	0
6	1	8	7	-1	418	238	21.4	71	ABpl	-307	0	0	0		0	0	0	0	0
7	0	2	-1	-1	578	463	11.8	47		39	0	0	0		0	0	0	0	0
8	1	4	3	-1	228	149	16.3	54	C	438	-693	0	0		0	0	0	0	0
9	1	9	4	-1	338	385	9.6	53	MS	511	60	0	0		0	0	0	0	0
