# Supplementary material for: The AP-2 Transcription Factor APTF-2 Is Required for Neuroblast and Epidermal Morphogenesis in Caenorhabditis elegans Embryogenesis
Source: PLoS Genet. 2016 May 13;12(5):e1006048. doi: 10.1371/journal.pgen.1006048 (PMC4866721; doi:10.1371/journal.pgen.1006048)
Supplement: S7 Text — (ZIP) [file pgen.1006048.s035.zip › nuclei/t013-nuclei]

1	1	2	5	-1	540	408	16.5	67	ABal	679	1004	0	0		0	0	0	0	0
2	1	1	6	-1	526	206	11.3	68	ABar	431	0	0	0		0	0	0	0	0
3	1	8	7	-1	249	141	17.2	54	C	410	1824	0	0		0	0	0	0	0
4	1	9	1	-1	351	393	8.0	55	MS	122	0	0	0		0	0	0	0	0
5	1	5	8	-1	346	182	6.2	67	ABpr	680	559	0	0		0	0	0	0	0
6	1	4	3	-1	174	197	15.4	53	P3	377	232	0	0		0	0	0	0	0
7	1	6	4	-1	411	273	21.4	75	ABpl	727	-23	0	0		0	0	0	0	0
8	1	3	2	-1	229	268	13.6	60	E	-42	0	0	0		0	0	0	0	0
9	0	7	-1	-1	580	465	11.3	43		40	0	0	0		0	0	0	0	0
