# Supplementary material for: The AP-2 Transcription Factor APTF-2 Is Required for Neuroblast and Epidermal Morphogenesis in Caenorhabditis elegans Embryogenesis
Source: PLoS Genet. 2016 May 13;12(5):e1006048. doi: 10.1371/journal.pgen.1006048 (PMC4866721; doi:10.1371/journal.pgen.1006048)
Supplement: S7 Text — (ZIP) [file pgen.1006048.s035.zip › nuclei/t014-nuclei]

1	1	4	6	-1	379	371	6.8	60	MS	602	-50	0	0		0	0	0	0	0
2	1	8	8	-1	215	262	12.7	61	E	559	413	0	0		0	0	0	0	0
3	1	6	2	-1	164	202	13.8	51	P3	419	228	0	0		0	0	0	0	0
4	1	7	3	-1	382	307	21.3	74	ABpl	744	156	0	0		0	0	0	0	0
5	1	1	1	-1	535	399	14.8	69	ABal	2	0	0	0		0	0	0	0	0
6	1	2	7	-1	520	198	13.1	70	ABar	-297	0	0	0		0	0	0	0	0
7	1	3	4	-1	242	143	18.5	54	C	243	0	0	0		0	0	0	0	0
8	1	5	5	-1	334	149	6.4	69	ABpr	672	701	0	0		0	0	0	0	0
9	0	9	-1	-1	581	461	11.6	43		40	0	0	0		0	0	0	0	0
