# Supplementary material for: The AP-2 Transcription Factor APTF-2 Is Required for Neuroblast and Epidermal Morphogenesis in Caenorhabditis elegans Embryogenesis
Source: PLoS Genet. 2016 May 13;12(5):e1006048. doi: 10.1371/journal.pgen.1006048 (PMC4866721; doi:10.1371/journal.pgen.1006048)
Supplement: S7 Text — (ZIP) [file pgen.1006048.s035.zip › nuclei/t015-nuclei]

1	1	5	4	-1	542	395	14.3	69	ABal	409	0	0	0		0	0	0	0	0
2	1	3	3	-1	147	213	13.1	53	P3	-83	0	0	0		0	0	0	0	0
3	1	4	1	-1	356	338	20.8	74	ABpl	728	466	0	0		0	0	0	0	0
4	1	7	8	-1	246	145	19.8	57	C	571	-59	0	0		0	0	0	0	0
5	1	8	5	-1	340	132	6.9	68	ABpr	689	43	0	0		0	0	0	0	0
6	1	1	9	-1	384	346	6.5	62	MS	-31	0	0	0		0	0	0	0	0
7	1	6	6	-1	521	192	14.8	70	ABar	300	0	0	0		0	0	0	0	0
8	1	2	2	-1	220	268	11.1	62	E	610	1271	0	0		0	0	0	0	0
9	0	9	-1	-1	580	462	11.4	42		37	0	0	0		0	0	0	0	0
