# Supplementary material for: The AP-2 Transcription Factor APTF-2 Is Required for Neuroblast and Epidermal Morphogenesis in Caenorhabditis elegans Embryogenesis
Source: PLoS Genet. 2016 May 13;12(5):e1006048. doi: 10.1371/journal.pgen.1006048 (PMC4866721; doi:10.1371/journal.pgen.1006048)
Supplement: S7 Text — (ZIP) [file pgen.1006048.s035.zip › nuclei/t016-nuclei]

1	1	3	5	10	362	340	19.1	64	ABpl	195	0	0	0		0	0	0	0	0
2	1	8	1	-1	227	269	10.5	62	E	303	0	0	0		0	0	0	0	0
3	1	2	8	-1	148	215	13.0	55	P3	-100	0	0	0		0	0	0	0	0
4	1	1	7	9	536	391	12.8	62	ABal	626	181	0	0		0	0	0	0	0
5	1	5	11	12	344	132	8.6	65	ABpr	447	230	0	0		0	0	0	0	0
6	1	7	6	13	498	200	15.3	62	ABar	623	804	0	0		0	0	0	0	0
7	0	9	-1	-1	578	463	11.5	44		356	666	0	0		0	0	0	0	0
8	1	4	2	-1	245	153	20.8	60	C	600	174	0	0		0	0	0	0	0
9	1	6	4	-1	392	326	6.6	63	MS	625	-40	0	0		0	0	0	0	0
