# Supplementary material for: The AP-2 Transcription Factor APTF-2 Is Required for Neuroblast and Epidermal Morphogenesis in Caenorhabditis elegans Embryogenesis
Source: PLoS Genet. 2016 May 13;12(5):e1006048. doi: 10.1371/journal.pgen.1006048 (PMC4866721; doi:10.1371/journal.pgen.1006048)
Supplement: S7 Text — (ZIP) [file pgen.1006048.s035.zip › nuclei/t017-nuclei]

1	1	2	8	-1	223	273	11.2	64	E	-128	0	0	0		0	0	0	0	0
2	1	8	6	-1	257	147	21.3	63	C	-166	0	0	0		0	0	0	0	0
3	0	7	-1	-1	581	462	11.7	44		412	-14	0	0		0	0	0	0	0
4	1	9	4	-1	386	313	6.1	65	MS	658	-268	0	0		0	0	0	0	0
5	1	1	10	-1	341	348	16.4	56	ABplp	432	-130	0	0		0	0	0	0	0
6	1	6	9	-1	498	223	13.1	52	ABara	461	-273	0	0		0	0	0	0	0
7	1	4	7	-1	520	385	10.4	49	ABalp	476	209	0	0		0	0	0	0	0
8	1	3	3	-1	154	207	14.1	56	P3	557	327	0	0		0	0	0	0	0
9	1	4	1	-1	553	371	15.4	49	ABala	400	213	0	0		0	0	0	0	0
10	1	1	13	-1	399	330	19.6	55	ABpla	441	-444	0	0		0	0	0	0	0
11	1	5	5	-1	372	133	9.4	52	ABpra	350	204	0	0		0	0	0	0	0
12	1	5	12	-1	321	159	8.2	51	ABprp	371	-434	0	0		0	0	0	0	0
13	1	6	11	-1	483	192	17.9	50	ABarp	490	42	0	0		0	0	0	0	0
