# Supplementary material for: The AP-2 Transcription Factor APTF-2 Is Required for Neuroblast and Epidermal Morphogenesis in Caenorhabditis elegans Embryogenesis
Source: PLoS Genet. 2016 May 13;12(5):e1006048. doi: 10.1371/journal.pgen.1006048 (PMC4866721; doi:10.1371/journal.pgen.1006048)
Supplement: S7 Text — (ZIP) [file pgen.1006048.s035.zip › nuclei/t018-nuclei]

1	1	9	6	-1	560	382	14.8	50	ABala	207	0	0	0		0	0	0	0	0
2	0	3	-1	-1	580	462	11.6	44		0	0	0	0		0	0	0	0	0
3	1	8	1	-1	162	184	17.4	58	P3	564	520	0	0		0	0	0	0	0
4	1	4	2	-1	350	328	6.6	66	MS	638	-464	0	0		0	0	0	0	0
5	1	11	10	-1	362	134	7.1	49	ABpra	330	1146	0	0		0	0	0	0	0
6	1	2	12	-1	301	131	20.1	64	C	641	-1226	0	0		0	0	0	0	0
7	1	7	3	-1	494	419	11.9	51	ABalp	396	218	0	0		0	0	0	0	0
8	1	1	7	-1	193	276	14.4	66	E	45	0	0	0		0	0	0	0	0
9	1	6	4	-1	498	235	9.3	52	ABara	451	-590	0	0		0	0	0	0	0
10	1	5	5	-1	348	336	17.9	55	ABplp	188	0	0	0		0	0	0	0	0
11	1	13	11	-1	491	185	16.1	53	ABarp	451	-344	0	0		0	0	0	0	0
12	1	12	8	-1	286	169	8.2	51	ABprp	346	180	0	0		0	0	0	0	0
13	1	10	9	-1	437	315	21.1	56	ABpla	450	497	0	0		0	0	0	0	0
