# Supplementary material for: The AP-2 Transcription Factor APTF-2 Is Required for Neuroblast and Epidermal Morphogenesis in Caenorhabditis elegans Embryogenesis
Source: PLoS Genet. 2016 May 13;12(5):e1006048. doi: 10.1371/journal.pgen.1006048 (PMC4866721; doi:10.1371/journal.pgen.1006048)
Supplement: S7 Text — (ZIP) [file pgen.1006048.s035.zip › nuclei/t019-nuclei]

1	1	3	1	-1	167	172	17.5	58	P3	191	0	0	0		0	0	0	0	0
2	1	4	13	-1	338	322	7.5	67	MS	662	125	0	0		0	0	0	0	0
3	1	7	9	-1	479	418	12.7	54	ABalp	590	0	0	0		0	0	0	0	0
4	1	9	12	-1	497	244	8.4	55	ABara	509	370	0	0		0	0	0	0	0
5	1	10	11	-1	357	337	18.9	57	ABplp	572	-217	0	0		0	0	0	0	0
6	1	1	4	-1	563	383	14.1	54	ABala	523	2064	0	0		0	0	0	0	0
7	1	8	3	-1	199	272	14.1	67	E	662	775	0	0		0	0	0	0	0
8	1	12	8	-1	284	176	8.8	51	ABprp	145	0	0	0		0	0	0	0	0
9	1	13	10	-1	458	318	21.5	58	ABpla	46	0	0	0		0	0	0	0	0
10	1	5	5	-1	359	126	7.1	52	ABpra	518	-139	0	0		0	0	0	0	0
11	1	11	2	-1	474	187	16.3	55	ABarp	522	-47	0	0		0	0	0	0	0
12	1	6	6	-1	302	141	20.8	65	C	651	-49	0	0		0	0	0	0	0
13	0	2	-1	-1	580	463	11.6	45		-205	0	0	0		0	0	0	0	0
