# Supplementary material for: The AP-2 Transcription Factor APTF-2 Is Required for Neuroblast and Epidermal Morphogenesis in Caenorhabditis elegans Embryogenesis
Source: PLoS Genet. 2016 May 13;12(5):e1006048. doi: 10.1371/journal.pgen.1006048 (PMC4866721; doi:10.1371/journal.pgen.1006048)
Supplement: S7 Text — (ZIP) [file pgen.1006048.s035.zip › nuclei/t020-nuclei]

1	1	1	8	-1	172	160	17.5	57	P3	67	0	0	0		0	0	0	0	0
2	1	11	13	-1	477	178	17.1	58	ABarp	566	113	0	0		0	0	0	0	0
3	1	7	1	-1	203	261	14.1	64	E	415	0	0	0		0	0	0	0	0
4	1	6	2	-1	571	394	13.1	56	ABala	555	-127	0	0		0	0	0	0	0
5	1	10	11	-1	381	123	7.2	54	ABpra	173	0	0	0		0	0	0	0	0
6	1	12	5	-1	306	136	20.5	68	C	82	0	0	0		0	0	0	0	0
7	0	13	-1	-1	578	465	11.5	44		320	324	0	0		0	0	0	0	0
8	1	8	10	-1	277	177	8.9	55	ABprp	527	-180	0	0		0	0	0	0	0
9	1	3	9	-1	464	420	12.2	55	ABalp	421	0	0	0		0	0	0	0	0
10	1	9	3	-1	476	319	22.1	61	ABpla	605	455	0	0		0	0	0	0	0
11	1	5	12	-1	346	334	20.7	59	ABplp	583	-224	0	0		0	0	0	0	0
12	1	4	7	-1	506	254	7.3	55	ABara	553	204	0	0		0	0	0	0	0
13	1	2	4	-1	344	324	8.3	67	MS	670	587	0	0		0	0	0	0	0
