# Supplementary material for: The AP-2 Transcription Factor APTF-2 Is Required for Neuroblast and Epidermal Morphogenesis in Caenorhabditis elegans Embryogenesis
Source: PLoS Genet. 2016 May 13;12(5):e1006048. doi: 10.1371/journal.pgen.1006048 (PMC4866721; doi:10.1371/journal.pgen.1006048)
Supplement: S7 Text — (ZIP) [file pgen.1006048.s035.zip › nuclei/t021-nuclei]

1	1	3	9	-1	188	277	12.5	44	E	286	228	0	0		0	0	0	0	0
2	1	4	4	-1	578	392	12.5	58	ABala	67	0	0	0		0	0	0	0	0
3	1	10	14	-1	494	317	22.3	63	ABpla	635	-855	0	0		0	0	0	0	0
4	1	13	6	11	357	329	8.6	57	MS	314	84	0	0		0	0	0	0	0
5	1	6	10	-1	316	148	19.3	67	C	673	-819	0	0		0	0	0	0	0
6	0	7	-1	-1	578	465	11.6	42		354	-618	0	0		0	0	0	0	0
7	1	12	12	-1	505	268	6.1	57	ABara	567	374	0	0		0	0	0	0	0
8	1	1	3	-1	182	147	17.1	59	P3	554	-317	0	0		0	0	0	0	0
9	1	9	7	-1	455	433	13.6	58	ABalp	567	660	0	0		0	0	0	0	0
10	1	8	8	-1	262	166	7.8	54	ABprp	538	186	0	0		0	0	0	0	0
11	1	5	5	-1	408	126	7.3	56	ABpra	567	158	0	0		0	0	0	0	0
12	1	11	13	-1	332	329	21.1	62	ABplp	596	111	0	0		0	0	0	0	0
13	1	2	2	-1	486	172	17.7	61	ABarp	603	203	0	0		0	0	0	0	0
