# Supplementary material for: The AP-2 Transcription Factor APTF-2 Is Required for Neuroblast and Epidermal Morphogenesis in Caenorhabditis elegans Embryogenesis
Source: PLoS Genet. 2016 May 13;12(5):e1006048. doi: 10.1371/journal.pgen.1006048 (PMC4866721; doi:10.1371/journal.pgen.1006048)
Supplement: S7 Text — (ZIP) [file pgen.1006048.s035.zip › nuclei/t022-nuclei]

1	0	6	-1	-1	576	464	11.6	43		313	-314	0	0		0	0	0	0	0
2	1	13	10	-1	490	170	17.8	61	ABarp	203	0	0	0		0	0	0	0	0
3	1	8	7	-1	189	137	17.4	58	P3	43	0	0	0		0	0	0	0	0
4	1	2	1	-1	574	392	12.9	60	ABala	89	0	0	0		0	0	0	0	0
5	1	11	14	-1	405	128	7.5	57	ABpra	553	-260	0	0		0	0	0	0	0
6	1	4	2	-1	334	299	9.4	47	MSp	291	-248	0	0		0	0	0	0	0
7	1	9	13	-1	454	429	15.7	62	ABalp	616	-352	0	0		0	0	0	0	0
8	1	10	12	-1	250	156	7.4	57	ABprp	558	716	0	0		0	0	0	0	0
9	1	1	4	9	217	261	12.9	52	E	64	0	0	0		0	0	0	0	0
10	1	5	11	-1	319	152	18.5	67	C	671	70	0	0		0	0	0	0	0
11	1	4	8	-1	375	353	9.0	48	MSa	304	67	0	0		0	0	0	0	0
12	1	7	6	-1	500	276	6.3	59	ABara	146	0	0	0		0	0	0	0	0
13	1	12	3	-1	320	326	21.2	63	ABplp	625	194	0	0		0	0	0	0	0
14	1	3	5	-1	499	312	22.2	64	ABpla	643	493	0	0		0	0	0	0	0
