# Supplementary material for: The AP-2 Transcription Factor APTF-2 Is Required for Neuroblast and Epidermal Morphogenesis in Caenorhabditis elegans Embryogenesis
Source: PLoS Genet. 2016 May 13;12(5):e1006048. doi: 10.1371/journal.pgen.1006048 (PMC4866721; doi:10.1371/journal.pgen.1006048)
Supplement: S7 Text — (ZIP) [file pgen.1006048.s035.zip › nuclei/t023-nuclei]

1	1	4	2	-1	575	381	12.9	61	ABala	587	38	0	0		0	0	0	0	0
2	1	6	12	-1	345	285	9.1	49	MSp	404	-222	0	0		0	0	0	0	0
3	1	13	8	-1	322	316	21.3	64	ABplp	644	89	0	0		0	0	0	0	0
4	1	9	10	-1	196	245	14.8	46	Ep	312	688	0	0		0	0	0	0	0
5	1	14	15	-1	500	300	21.8	66	ABpla	661	-93	0	0		0	0	0	0	0
6	1	12	4	-1	503	273	6.9	60	ABara	593	25	0	0		0	0	0	0	0
7	1	3	5	-1	178	142	17.5	58	P3	575	-490	0	0		0	0	0	0	0
8	1	11	9	-1	385	362	9.3	49	MSa	428	66	0	0		0	0	0	0	0
9	1	9	11	-1	230	302	12.8	47	Ea	313	687	0	0		0	0	0	0	0
10	1	2	14	-1	495	176	17.6	63	ABarp	628	-95	0	0		0	0	0	0	0
11	1	10	7	-1	313	159	17.6	64	C	568	74	0	0		0	0	0	0	0
12	1	8	6	-1	241	158	6.8	58	ABprp	550	344	0	0		0	0	0	0	0
13	1	7	13	-1	463	432	16.7	64	ABalp	-8	0	0	0		0	0	0	0	0
14	1	5	3	-1	403	124	8.4	58	ABpra	580	873	0	0		0	0	0	0	0
15	0	1	-1	-1	576	462	11.8	45		320	0	0	0		0	0	0	0	0
