# Supplementary material for: The AP-2 Transcription Factor APTF-2 Is Required for Neuroblast and Epidermal Morphogenesis in Caenorhabditis elegans Embryogenesis
Source: PLoS Genet. 2016 May 13;12(5):e1006048. doi: 10.1371/journal.pgen.1006048 (PMC4866721; doi:10.1371/journal.pgen.1006048)
Supplement: S7 Text — (ZIP) [file pgen.1006048.s035.zip › nuclei/t024-nuclei]

1	0	15	-1	-1	578	463	11.9	46		390	5	0	0		0	0	0	0	0
2	1	1	8	-1	574	379	13.5	61	ABala	111	0	0	0		0	0	0	0	0
3	1	14	7	-1	408	123	8.1	59	ABpra	594	944	0	0		0	0	0	0	0
4	1	6	5	-1	513	272	7.2	60	ABara	212	0	0	0		0	0	0	0	0
5	1	7	11	-1	188	136	17.8	60	P3	94	0	0	0		0	0	0	0	0
6	1	12	1	-1	247	152	6.8	58	ABprp	583	-8	0	0		0	0	0	0	0
7	1	11	2	16	321	161	17.8	58	C	475	-247	0	0		0	0	0	0	0
8	1	3	10	-1	324	316	20.6	65	ABplp	638	931	0	0		0	0	0	0	0
9	1	8	4	-1	399	363	8.8	51	MSa	469	1014	0	0		0	0	0	0	0
10	1	4	6	-1	192	236	15.1	51	Ep	402	-253	0	0		0	0	0	0	0
11	1	9	3	-1	230	311	12.5	49	Ea	484	1863	0	0		0	0	0	0	0
12	1	2	12	-1	334	273	8.9	51	MSp	78	0	0	0		0	0	0	0	0
13	1	13	13	-1	449	434	17.6	64	ABalp	641	781	0	0		0	0	0	0	0
14	1	10	9	-1	488	177	18.0	65	ABarp	105	0	0	0		0	0	0	0	0
15	1	5	14	-1	500	299	21.4	65	ABpla	655	-148	0	0		0	0	0	0	0
