# Supplementary material for: The AP-2 Transcription Factor APTF-2 Is Required for Neuroblast and Epidermal Morphogenesis in Caenorhabditis elegans Embryogenesis
Source: PLoS Genet. 2016 May 13;12(5):e1006048. doi: 10.1371/journal.pgen.1006048 (PMC4866721; doi:10.1371/journal.pgen.1006048)
Supplement: S7 Text — (ZIP) [file pgen.1006048.s035.zip › nuclei/t025-nuclei]

1	1	6	5	-1	239	157	6.7	58	ABprp	576	257	0	0		0	0	0	0	0
2	1	7	15	-1	297	142	18.0	53	Cp	404	-229	0	0		0	0	0	0	0
3	1	11	10	-1	235	324	11.5	53	Ea	499	62	0	0		0	0	0	0	0
4	1	9	4	-1	402	378	7.9	52	MSa	92	0	0	0		0	0	0	0	0
5	1	4	8	-1	508	266	6.8	59	ABara	581	113	0	0		0	0	0	0	0
6	1	10	1	-1	193	234	15.7	52	Ep	116	0	0	0		0	0	0	0	0
7	1	3	12	-1	396	115	8.1	59	ABpra	152	0	0	0		0	0	0	0	0
8	1	2	3	-1	583	371	13.3	61	ABala	101	0	0	0		0	0	0	0	0
9	1	14	14	-1	489	171	17.9	64	ABarp	634	-673	0	0		0	0	0	0	0
10	1	8	13	-1	316	336	20.4	65	ABplp	635	-225	0	0		0	0	0	0	0
11	1	5	2	-1	187	144	17.2	58	P3	498	0	0	0		0	0	0	0	0
12	1	12	9	-1	327	244	8.1	51	MSp	515	-540	0	0		0	0	0	0	0
13	1	13	11	-1	456	438	16.6	62	ABalp	612	140	0	0		0	0	0	0	0
14	1	15	6	-1	497	298	21.1	65	ABpla	652	362	0	0		0	0	0	0	0
15	0	1	-1	-1	579	462	11.5	46		245	0	0	0		0	0	0	0	0
16	1	7	16	-1	348	185	19.4	52	Ca	86	0	0	0		0	0	0	0	0
