# Supplementary material for: The AP-2 Transcription Factor APTF-2 Is Required for Neuroblast and Epidermal Morphogenesis in Caenorhabditis elegans Embryogenesis
Source: PLoS Genet. 2016 May 13;12(5):e1006048. doi: 10.1371/journal.pgen.1006048 (PMC4866721; doi:10.1371/journal.pgen.1006048)
Supplement: S7 Text — (ZIP) [file pgen.1006048.s035.zip › nuclei/t026-nuclei]

1	1	6	5	-1	181	240	16.0	54	Ep	93	0	0	0		0	0	0	0	0
2	1	11	2	-1	182	159	17.4	57	P3	541	174	0	0		0	0	0	0	0
3	1	8	3	-1	581	370	13.0	60	ABala	598	-155	0	0		0	0	0	0	0
4	1	4	9	-1	394	380	7.1	53	MSa	51	0	0	0		0	0	0	0	0
5	1	1	14	-1	245	165	6.6	58	ABprp	-48	0	0	0		0	0	0	0	0
6	1	14	15	-1	497	304	21.4	66	ABpla	658	80	0	0		0	0	0	0	0
7	0	15	-1	-1	579	466	11.9	47		476	858	0	0		0	0	0	0	0
8	1	5	8	-1	502	258	7.0	58	ABara	587	-55	0	0		0	0	0	0	0
9	1	12	12	-1	317	246	8.1	52	MSp	259	0	0	0		0	0	0	0	0
10	1	3	7	-1	239	340	10.6	54	Ea	513	-1172	0	0		0	0	0	0	0
11	1	13	4	-1	465	444	15.3	62	ABalp	623	79	0	0		0	0	0	0	0
12	1	7	10	-1	381	126	8.1	60	ABpra	592	137	0	0		0	0	0	0	0
13	1	10	6	-1	324	355	20.6	63	ABplp	637	304	0	0		0	0	0	0	0
14	1	9	1	-1	486	175	17.0	63	ABarp	-266	0	0	0		0	0	0	0	0
15	1	2	13	-1	293	144	18.4	56	Cp	507	386	0	0		0	0	0	0	0
16	1	16	11	-1	345	198	19.7	55	Ca	540	-22	0	0		0	0	0	0	0
