# Supplementary material for: The AP-2 Transcription Factor APTF-2 Is Required for Neuroblast and Epidermal Morphogenesis in Caenorhabditis elegans Embryogenesis
Source: PLoS Genet. 2016 May 13;12(5):e1006048. doi: 10.1371/journal.pgen.1006048 (PMC4866721; doi:10.1371/journal.pgen.1006048)
Supplement: S7 Text — (ZIP) [file pgen.1006048.s035.zip › nuclei/t027-nuclei]

1	1	14	11	-1	481	174	16.2	60	ABarp	605	270	0	0		0	0	0	0	0
2	1	2	5	-1	181	158	17.7	55	P3	545	454	0	0		0	0	0	0	0
3	1	3	13	-1	578	365	12.0	59	ABala	164	0	0	0		0	0	0	0	0
4	1	11	3	-1	456	441	14.3	61	ABalp	610	277	0	0		0	0	0	0	0
5	1	1	2	-1	184	245	17.7	54	Ep	515	718	0	0		0	0	0	0	0
6	1	13	9	-1	333	358	20.3	63	ABplp	631	417	0	0		0	0	0	0	0
7	1	10	8	-1	234	331	10.6	52	Ea	364	0	0	0		0	0	0	0	0
8	1	8	10	-1	496	256	6.8	58	ABara	333	0	0	0		0	0	0	0	0
9	1	4	6	-1	376	379	7.2	54	MSa	546	254	0	0		0	0	0	0	0
10	1	12	15	-1	381	134	7.6	57	ABpra	560	1031	0	0		0	0	0	0	0
11	1	16	1	-1	350	198	20.1	56	Ca	567	-377	0	0		0	0	0	0	0
12	1	9	4	-1	314	251	8.0	54	MSp	215	0	0	0		0	0	0	0	0
13	1	15	7	-1	283	126	18.8	54	Cp	60	0	0	0		0	0	0	0	0
14	1	5	12	-1	245	164	7.3	57	ABprp	44	0	0	0		0	0	0	0	0
15	1	6	16	-1	497	301	22.1	63	ABpla	542	426	0	0		0	0	0	0	0
16	0	7	-1	-1	580	463	11.8	47		-272	0	0	0		0	0	0	0	0
