# Supplementary material for: The AP-2 Transcription Factor APTF-2 Is Required for Neuroblast and Epidermal Morphogenesis in Caenorhabditis elegans Embryogenesis
Source: PLoS Genet. 2016 May 13;12(5):e1006048. doi: 10.1371/journal.pgen.1006048 (PMC4866721; doi:10.1371/journal.pgen.1006048)
Supplement: S7 Text — (ZIP) [file pgen.1006048.s035.zip › nuclei/t028-nuclei]

1	1	11	7	-1	354	210	20.2	58	Ca	518	-282	0	0		0	0	0	0	0
2	1	5	4	-1	190	255	18.3	56	Ep	233	0	0	0		0	0	0	0	0
3	1	4	13	23	452	424	14.0	55	ABalp	505	778	0	0		0	0	0	0	0
4	1	12	1	-1	327	249	7.9	55	MSp	161	0	0	0		0	0	0	0	0
5	1	2	6	20	168	175	18.5	53	P3	388	-66	0	0		0	0	0	0	0
6	1	9	10	-1	372	364	7.3	55	MSa	179	0	0	0		0	0	0	0	0
7	1	13	9	-1	280	118	19.0	54	Cp	540	1347	0	0		0	0	0	0	0
8	1	7	17	-1	225	324	10.9	54	Ea	493	-232	0	0		0	0	0	0	0
9	1	6	12	22	336	356	18.6	57	ABplp	77	0	0	0		0	0	0	0	0
10	1	8	5	26	511	258	8.1	52	ABara	297	78	0	0		0	0	0	0	0
11	1	1	8	16	471	176	16.2	55	ABarp	111	0	0	0		0	0	0	0	0
12	1	14	2	21	248	163	7.6	57	ABprp	26	0	0	0		0	0	0	0	0
13	1	3	11	14	568	358	11.5	56	ABala	-14	0	0	0		0	0	0	0	0
14	0	16	-1	-1	580	464	11.7	45		-160	0	0	0		0	0	0	0	0
15	1	10	19	25	385	149	9.3	53	ABpra	87	0	0	0		0	0	0	0	0
16	1	15	15	18	488	297	20.0	60	ABpla	581	-833	0	0		0	0	0	0	0
