# Supplementary material for: The AP-2 Transcription Factor APTF-2 Is Required for Neuroblast and Epidermal Morphogenesis in Caenorhabditis elegans Embryogenesis
Source: PLoS Genet. 2016 May 13;12(5):e1006048. doi: 10.1371/journal.pgen.1006048 (PMC4866721; doi:10.1371/journal.pgen.1006048)
Supplement: S7 Text — (ZIP) [file pgen.1006048.s035.zip › nuclei/t029-nuclei]

1	1	4	12	-1	330	252	7.4	56	MSp	252	0	0	0		0	0	0	0	0
2	1	12	11	-1	232	151	8.9	45	ABprpp	268	61	0	0		0	0	0	0	0
3	0	10	-1	-1	579	269	10.0	38		316	226	0	0		0	0	0	0	0
4	1	2	14	-1	203	259	18.0	55	Ep	110	0	0	0		0	0	0	0	0
5	1	10	7	-1	477	236	8.3	39	ABarap	244	340	0	0		0	0	0	0	0
6	1	5	17	-1	161	197	17.3	46	P4	-25	0	0	0		0	0	0	0	0
7	1	1	23	-1	342	195	20.1	58	Ca	542	-626	0	0		0	0	0	0	0
8	1	11	16	-1	506	181	15.5	48	ABarpa	287	1027	0	0		0	0	0	0	0
9	1	7	10	-1	272	105	18.9	54	Cp	116	0	0	0		0	0	0	0	0
10	1	6	5	-1	385	379	8.1	56	MSa	-307	0	0	0		0	0	0	0	0
11	1	13	21	-1	582	372	11.3	43	ABalaa	29	0	0	0		0	0	0	0	0
12	1	9	24	-1	308	310	19.8	50	ABplpp	393	67	0	0		0	0	0	0	0
13	1	3	13	-1	480	436	12.5	45	ABalpa	360	106	0	0		0	0	0	0	0
14	1	13	2	-1	571	340	15.6	42	ABalap	372	-1540	0	0		0	0	0	0	0
15	1	16	19	-1	438	255	20.9	54	ABplap	450	-1158	0	0		0	0	0	0	0
16	1	11	3	-1	440	141	17.4	48	ABarpp	381	-863	0	0		0	0	0	0	0
17	1	8	8	-1	238	333	10.5	53	Ea	-298	0	0	0		0	0	0	0	0
18	1	16	25	-1	507	310	21.1	53	ABplaa	403	-1158	0	0		0	0	0	0	0
19	1	15	6	-1	405	146	7.1	46	ABpraa	102	0	0	0		0	0	0	0	0
20	1	5	9	-1	184	139	18.2	46	D	404	913	0	0		0	0	0	0	0
21	1	12	20	-1	255	191	6.4	45	ABprpa	306	690	0	0		0	0	0	0	0
22	1	9	4	-1	355	370	20.0	50	ABplpa	88	0	0	0		0	0	0	0	0
23	1	3	22	-1	432	413	17.6	45	ABalpp	355	106	0	0		0	0	0	0	0
24	0	14	-1	-1	574	459	11.7	43		373	-373	0	0		0	0	0	0	0
25	1	15	15	-1	341	116	9.6	46	ABprap	303	1051	0	0		0	0	0	0	0
26	1	10	18	-1	513	291	7.5	44	ABaraa	0	0	0	0		0	0	0	0	0
