# Supplementary material for: The AP-2 Transcription Factor APTF-2 Is Required for Neuroblast and Epidermal Morphogenesis in Caenorhabditis elegans Embryogenesis
Source: PLoS Genet. 2016 May 13;12(5):e1006048. doi: 10.1371/journal.pgen.1006048 (PMC4866721; doi:10.1371/journal.pgen.1006048)
Supplement: S7 Text — (ZIP) [file pgen.1006048.s035.zip › nuclei/t030-nuclei]

1	0	24	-1	-1	576	462	11.6	45		352	591	0	0		0	0	0	0	0
2	1	14	12	-1	587	317	16.4	45	ABalap	447	951	0	0		0	0	0	0	0
3	1	16	20	-1	434	141	17.5	51	ABarpp	488	-801	0	0		0	0	0	0	0
4	1	22	19	-1	355	367	19.4	50	ABplpa	96	0	0	0		0	0	0	0	0
5	1	10	13	-1	408	382	8.9	57	MSa	-63	0	0	0		0	0	0	0	0
6	1	19	21	-1	409	138	7.7	47	ABpraa	61	0	0	0		0	0	0	0	0
7	1	5	3	-1	485	230	8.2	45	ABarap	343	0	0	0		0	0	0	0	0
8	1	17	8	-1	258	344	10.0	55	Ea	-68	0	0	0		0	0	0	0	0
9	1	20	14	-1	183	140	17.3	48	D	324	-331	0	0		0	0	0	0	0
10	1	9	10	-1	274	110	18.3	56	Cp	541	-522	0	0		0	0	0	0	0
11	1	2	1	-1	224	155	8.7	46	ABprpp	307	372	0	0		0	0	0	0	0
12	1	1	24	-1	349	260	7.7	57	MSp	-100	0	0	0		0	0	0	0	0
13	1	13	18	-1	495	442	13.3	46	ABalpa	366	423	0	0		0	0	0	0	0
14	1	4	9	-1	219	266	17.3	57	Ep	567	164	0	0		0	0	0	0	0
15	1	25	7	-1	341	109	9.9	45	ABprap	434	1062	0	0		0	0	0	0	0
16	1	8	15	-1	515	180	16.2	50	ABarpa	82	0	0	0		0	0	0	0	0
17	1	6	17	-1	158	227	16.1	47	P4	419	-25	0	0		0	0	0	0	0
18	1	26	5	-1	514	299	7.6	46	ABaraa	453	125	0	0		0	0	0	0	0
19	1	15	2	-1	429	258	21.1	55	ABplap	539	1229	0	0		0	0	0	0	0
20	1	21	4	-1	266	204	5.1	45	ABprpa	399	1007	0	0		0	0	0	0	0
21	1	11	22	-1	595	367	12.3	44	ABalaa	77	0	0	0		0	0	0	0	0
22	1	23	6	-1	448	421	18.3	47	ABalpp	-130	0	0	0		0	0	0	0	0
23	1	7	25	-1	339	197	20.1	57	Ca	573	-938	0	0		0	0	0	0	0
24	1	12	23	-1	299	317	19.4	51	ABplpp	463	-576	0	0		0	0	0	0	0
25	1	18	11	-1	494	303	21.3	54	ABplaa	-378	0	0	0		0	0	0	0	0
