# Supplementary material for: The AP-2 Transcription Factor APTF-2 Is Required for Neuroblast and Epidermal Morphogenesis in Caenorhabditis elegans Embryogenesis
Source: PLoS Genet. 2016 May 13;12(5):e1006048. doi: 10.1371/journal.pgen.1006048 (PMC4866721; doi:10.1371/journal.pgen.1006048)
Supplement: S7 Text — (ZIP) [file pgen.1006048.s035.zip › nuclei/t031-nuclei]

1	1	11	4	-1	216	161	9.1	47	ABprpp	54	0	0	0		0	0	0	0	0
2	1	19	2	-1	429	247	21.3	56	ABplap	567	242	0	0		0	0	0	0	0
3	1	7	12	-1	482	232	8.2	49	ABarap	29	0	0	0		0	0	0	0	0
4	1	20	13	-1	254	216	5.2	47	ABprpa	872	0	0	0		0	0	0	0	0
5	1	18	9	-1	505	306	7.0	48	ABaraa	448	1046	0	0		0	0	0	0	0
6	1	22	21	-1	448	426	19.1	49	ABalpp	426	247	0	0		0	0	0	0	0
7	1	15	18	-1	335	103	9.8	49	ABprap	422	-183	0	0		0	0	0	0	0
8	1	8	5	-1	272	347	11.6	55	Ea	536	1766	0	0		0	0	0	0	0
9	1	14	23	-1	218	263	17.8	57	Ep	541	-1159	0	0		0	0	0	0	0
10	1	10	6	-1	268	107	18.8	56	Cp	164	0	0	0		0	0	0	0	0
11	1	25	1	-1	511	289	21.6	56	ABplaa	526	424	0	0		0	0	0	0	0
12	1	2	19	-1	582	319	16.2	49	ABalap	-132	0	0	0		0	0	0	0	0
13	1	5	16	-1	400	375	9.8	57	MSa	-53	0	0	0		0	0	0	0	0
14	1	9	24	-1	172	144	17.9	50	D	478	294	0	0		0	0	0	0	0
15	1	16	14	-1	524	178	16.7	50	ABarpa	82	0	0	0		0	0	0	0	0
16	0	1	-1	-1	576	459	11.8	46		507	0	0	0		0	0	0	0	0
17	1	17	10	-1	160	233	15.9	47	P4	391	609	0	0		0	0	0	0	0
18	1	13	22	-1	495	453	13.9	49	ABalpa	724	0	0	0		0	0	0	0	0
19	1	4	3	-1	361	363	20.1	51	ABplpa	517	391	0	0		0	0	0	0	0
20	1	3	20	-1	418	139	16.6	53	ABarpp	354	0	0	0		0	0	0	0	0
21	1	6	7	-1	414	132	7.3	49	ABpraa	62	0	0	0		0	0	0	0	0
22	1	21	11	-1	593	372	12.0	47	ABalaa	443	-262	0	0		0	0	0	0	0
23	1	24	8	-1	299	309	20.0	52	ABplpp	-244	0	0	0		0	0	0	0	0
24	1	12	17	-1	345	265	7.0	59	MSp	561	-442	0	0		0	0	0	0	0
25	1	23	15	-1	345	187	20.1	58	Ca	572	-861	0	0		0	0	0	0	0
