# Supplementary material for: The AP-2 Transcription Factor APTF-2 Is Required for Neuroblast and Epidermal Morphogenesis in Caenorhabditis elegans Embryogenesis
Source: PLoS Genet. 2016 May 13;12(5):e1006048. doi: 10.1371/journal.pgen.1006048 (PMC4866721; doi:10.1371/journal.pgen.1006048)
Supplement: S7 Text — (ZIP) [file pgen.1006048.s035.zip › nuclei/t032-nuclei]

1	1	11	22	-1	517	289	21.9	56	ABplaa	562	974	0	0		0	0	0	0	0
2	1	2	15	-1	418	228	21.9	57	ABplap	565	-137	0	0		0	0	0	0	0
3	1	19	17	-1	373	363	20.9	54	ABplpa	517	402	0	0		0	0	0	0	0
4	1	1	16	-1	200	147	9.8	48	ABprpp	103	0	0	0		0	0	0	0	0
5	1	8	8	-1	262	349	12.6	56	Ea	-7	0	0	0		0	0	0	0	0
6	1	10	23	-1	261	101	18.5	58	Cp	546	170	0	0		0	0	0	0	0
7	1	21	20	-1	423	132	6.5	50	ABpraa	499	715	0	0		0	0	0	0	0
8	1	23	21	-1	287	293	21.0	53	ABplpp	42	0	0	0		0	0	0	0	0
9	1	5	6	-1	503	309	5.9	50	ABaraa	469	-158	0	0		0	0	0	0	0
10	1	17	1	-1	155	247	15.2	45	P4	388	-362	0	0		0	0	0	0	0
11	1	22	2	-1	597	376	12.3	49	ABalaa	36	0	0	0		0	0	0	0	0
12	1	3	24	-1	469	221	7.8	49	ABarap	-246	0	0	0		0	0	0	0	0
13	1	4	11	-1	254	222	5.0	49	ABprpa	91	0	0	0		0	0	0	0	0
14	1	15	9	-1	534	190	16.0	52	ABarpa	513	1300	0	0		0	0	0	0	0
15	1	25	14	-1	343	181	20.1	58	Ca	556	-31	0	0		0	0	0	0	0
16	1	13	10	-1	396	383	9.3	57	MSa	569	-57	0	0		0	0	0	0	0
17	1	24	7	-1	340	271	7.3	58	MSp	558	521	0	0		0	0	0	0	0
18	1	7	19	-1	317	92	8.9	51	ABprap	137	0	0	0		0	0	0	0	0
19	1	12	18	-1	575	309	17.3	50	ABalap	483	-473	0	0		0	0	0	0	0
20	1	20	3	-1	402	121	16.9	54	ABarpp	548	487	0	0		0	0	0	0	0
21	1	6	12	-1	432	422	20.0	52	ABalpp	503	476	0	0		0	0	0	0	0
22	1	18	5	-1	496	445	12.0	50	ABalpa	-188	0	0	0		0	0	0	0	0
23	1	9	4	-1	220	253	17.1	56	Ep	556	984	0	0		0	0	0	0	0
24	1	14	13	-1	160	143	18.8	50	D	443	937	0	0		0	0	0	0	0
25	0	16	-1	-1	577	459	11.9	44		15	0	0	0		0	0	0	0	0
