# Supplementary material for: The AP-2 Transcription Factor APTF-2 Is Required for Neuroblast and Epidermal Morphogenesis in Caenorhabditis elegans Embryogenesis
Source: PLoS Genet. 2016 May 13;12(5):e1006048. doi: 10.1371/journal.pgen.1006048 (PMC4866721; doi:10.1371/journal.pgen.1006048)
Supplement: S7 Text — (ZIP) [file pgen.1006048.s035.zip › nuclei/t033-nuclei]

1	1	10	4	-1	155	252	15.3	46	P4	460	510	0	0		0	0	0	0	0
2	1	11	9	-1	593	386	11.9	51	ABalaa	476	-248	0	0		0	0	0	0	0
3	1	20	24	-1	405	109	18.0	56	ABarpp	519	-90	0	0		0	0	0	0	0
4	1	23	14	-1	225	246	16.7	55	Ep	51	0	0	0		0	0	0	0	0
5	1	22	21	-1	501	436	11.1	50	ABalpa	499	960	0	0		0	0	0	0	0
6	1	9	18	-1	514	314	6.0	51	ABaraa	501	0	0	0		0	0	0	0	0
7	1	17	8	-1	346	274	7.7	57	MSp	575	345	0	0		0	0	0	0	0
8	1	5	16	-1	266	345	13.1	56	Ea	553	-1581	0	0		0	0	0	0	0
9	1	14	15	-1	540	202	15.9	53	ABarpa	496	-522	0	0		0	0	0	0	0
10	1	16	1	-1	398	385	9.6	58	MSa	579	34	0	0		0	0	0	0	0
11	1	13	17	-1	253	238	5.0	50	ABprpa	470	-230	0	0		0	0	0	0	0
12	1	21	5	-1	427	428	20.2	53	ABalpp	528	803	0	0		0	0	0	0	0
13	1	24	12	-1	160	142	19.0	51	D	505	139	0	0		0	0	0	0	0
14	1	15	22	-1	347	184	19.3	58	Ca	587	-260	0	0		0	0	0	0	0
15	1	2	19	-1	425	232	21.3	56	ABplap	533	-646	0	0		0	0	0	0	0
16	1	4	23	-1	194	134	9.3	51	ABprpp	463	727	0	0		0	0	0	0	0
17	1	3	6	-1	373	370	21.1	55	ABplpa	557	404	0	0		0	0	0	0	0
18	1	19	2	-1	583	309	17.7	53	ABalap	529	1156	0	0		0	0	0	0	0
19	1	18	10	-1	316	94	8.2	51	ABprap	480	177	0	0		0	0	0	0	0
20	1	7	3	-1	422	136	6.3	52	ABpraa	462	423	0	0		0	0	0	0	0
21	1	8	20	-1	289	289	22.1	56	ABplpp	549	141	0	0		0	0	0	0	0
22	1	1	11	-1	523	295	21.5	57	ABplaa	237	0	0	0		0	0	0	0	0
23	1	6	13	-1	264	100	18.4	58	Cp	63	0	0	0		0	0	0	0	0
24	1	12	7	-1	473	215	7.0	49	ABarap	481	-214	0	0		0	0	0	0	0
25	0	25	-1	-1	576	460	11.8	42		329	0	0	0		0	0	0	0	0
