# Supplementary material for: The AP-2 Transcription Factor APTF-2 Is Required for Neuroblast and Epidermal Morphogenesis in Caenorhabditis elegans Embryogenesis
Source: PLoS Genet. 2016 May 13;12(5):e1006048. doi: 10.1371/journal.pgen.1006048 (PMC4866721; doi:10.1371/journal.pgen.1006048)
Supplement: S7 Text — (ZIP) [file pgen.1006048.s035.zip › nuclei/t034-nuclei]

1	1	10	23	-1	390	382	9.5	57	MSa	577	-923	0	0		0	0	0	0	0
2	1	18	16	-1	583	307	17.4	51	ABalap	310	0	0	0		0	0	0	0	0
3	1	20	5	-1	415	140	6.2	53	ABpraa	502	-222	0	0		0	0	0	0	0
4	1	1	1	-1	149	245	15.6	47	P4	386	-144	0	0		0	0	0	0	0
5	1	12	12	-1	429	424	20.5	54	ABalpp	507	-896	0	0		0	0	0	0	0
6	1	17	11	-1	373	370	21.2	56	ABplpa	515	1018	0	0		0	0	0	0	0
7	1	24	13	-1	470	214	6.6	51	ABarap	428	0	0	0		0	0	0	0	0
8	1	7	20	-1	342	274	7.7	56	MSp	571	0	0	0		0	0	0	0	0
9	1	2	10	-1	583	378	10.9	50	ABalaa	453	1377	0	0		0	0	0	0	0
10	1	19	22	-1	314	97	8.7	51	ABprap	193	0	0	0		0	0	0	0	0
11	1	22	9	-1	525	292	21.4	58	ABplaa	585	827	0	0		0	0	0	0	0
12	1	13	3	-1	168	143	18.9	53	D	521	-233	0	0		0	0	0	0	0
13	1	23	21	-1	263	95	18.3	58	Cp	581	297	0	0		0	0	0	0	0
14	1	4	2	-1	220	246	17.4	56	Ep	-343	0	0	0		0	0	0	0	0
15	1	9	14	-1	538	198	15.4	53	ABarpa	510	423	0	0		0	0	0	0	0
16	1	8	6	-1	270	340	13.0	57	Ea	-64	0	0	0		0	0	0	0	0
17	1	11	19	-1	247	236	5.1	50	ABprpa	487	-214	0	0		0	0	0	0	0
18	1	6	7	-1	505	310	6.6	52	ABaraa	456	93	0	0		0	0	0	0	0
19	1	15	17	-1	432	233	21.2	57	ABplap	561	1266	0	0		0	0	0	0	0
20	1	21	15	-1	294	286	22.1	55	ABplpp	-36	0	0	0		0	0	0	0	0
21	1	5	8	-1	501	434	11.2	53	ABalpa	523	-561	0	0		0	0	0	0	0
22	1	14	24	-1	344	175	19.7	59	Ca	591	-579	0	0		0	0	0	0	0
23	1	16	18	-1	195	134	9.1	51	ABprpp	476	465	0	0		0	0	0	0	0
24	1	3	4	-1	405	109	18.1	57	ABarpp	539	587	0	0		0	0	0	0	0
25	0	25	-1	-1	573	459	11.5	42		419	0	0	0		0	0	0	0	0
