# Supplementary material for: The AP-2 Transcription Factor APTF-2 Is Required for Neuroblast and Epidermal Morphogenesis in Caenorhabditis elegans Embryogenesis
Source: PLoS Genet. 2016 May 13;12(5):e1006048. doi: 10.1371/journal.pgen.1006048 (PMC4866721; doi:10.1371/journal.pgen.1006048)
Supplement: S7 Text — (ZIP) [file pgen.1006048.s035.zip › nuclei/t035-nuclei]

1	1	4	11	-1	152	248	15.8	47	P4	429	198	0	0		0	0	0	0	0
2	1	14	3	-1	223	250	16.7	57	Ep	2	0	0	0		0	0	0	0	0
3	1	12	20	-1	176	142	19.0	52	D	508	-609	0	0		0	0	0	0	0
4	1	24	7	-1	415	111	17.8	56	ABarpp	557	843	0	0		0	0	0	0	0
5	1	3	12	-1	418	155	6.7	52	ABpraa	515	402	0	0		0	0	0	0	0
6	1	16	5	-1	270	339	13.5	56	Ea	-88	0	0	0		0	0	0	0	0
7	1	18	13	-1	506	318	6.7	51	ABaraa	462	1054	0	0		0	0	0	0	0
8	1	21	2	-1	505	441	12.1	53	ABalpa	-114	0	0	0		0	0	0	0	0
9	1	11	16	-1	533	296	21.6	57	ABplaa	-369	0	0	0		0	0	0	0	0
10	1	9	17	-1	579	377	10.0	50	ABalaa	240	0	0	0		0	0	0	0	0
11	1	6	25	-1	375	369	21.2	56	ABplpa	76	0	0	0		0	0	0	0	0
12	1	5	26	-1	440	419	20.9	55	ABalpp	551	-427	0	0		0	0	0	0	0
13	1	7	4	-1	470	220	6.6	52	ABarap	265	0	0	0		0	0	0	0	0
14	1	15	23	-1	542	197	15.6	54	ABarpa	118	0	0	0		0	0	0	0	0
15	1	20	9	-1	297	286	22.0	52	ABplpp	517	416	0	0		0	0	0	0	0
16	1	2	21	-1	587	307	16.5	52	ABalap	214	0	0	0		0	0	0	0	0
17	1	19	6	-1	440	227	21.7	58	ABplap	-70	0	0	0		0	0	0	0	0
18	1	23	8	-1	201	134	9.1	50	ABprpp	509	1779	0	0		0	0	0	0	0
19	1	17	24	-1	258	218	5.6	51	ABprpa	490	738	0	0		0	0	0	0	0
20	1	8	14	15	349	272	8.1	52	MSp	324	696	0	0		0	0	0	0	0
21	1	13	22	-1	263	105	18.5	58	Cp	272	0	0	0		0	0	0	0	0
22	1	10	10	-1	319	91	8.8	52	ABprap	513	385	0	0		0	0	0	0	0
23	1	1	18	19	400	386	9.6	54	MSa	546	-21	0	0		0	0	0	0	0
24	1	22	1	-1	345	183	19.8	58	Ca	183	0	0	0		0	0	0	0	0
25	0	25	-1	-1	578	462	11.4	41		419	0	0	0		0	0	0	0	0
