# Supplementary material for: The AP-2 Transcription Factor APTF-2 Is Required for Neuroblast and Epidermal Morphogenesis in Caenorhabditis elegans Embryogenesis
Source: PLoS Genet. 2016 May 13;12(5):e1006048. doi: 10.1371/journal.pgen.1006048 (PMC4866721; doi:10.1371/journal.pgen.1006048)
Supplement: S7 Text — (ZIP) [file pgen.1006048.s035.zip › nuclei/t036-nuclei]

1	1	24	10	-1	348	183	19.1	58	Ca	582	481	0	0		0	0	0	0	0
2	1	8	15	-1	506	442	13.3	53	ABalpa	161	0	0	0		0	0	0	0	0
3	1	2	22	-1	228	255	15.8	56	Ep	55	0	0	0		0	0	0	0	0
4	1	13	11	-1	475	225	6.8	50	ABarap	21	0	0	0		0	0	0	0	0
5	1	6	12	-1	280	341	13.0	57	Ea	564	514	0	0		0	0	0	0	0
6	1	17	19	-1	448	226	21.2	57	ABplap	517	-644	0	0		0	0	0	0	0
7	1	4	18	-1	412	110	17.8	56	ABarpp	94	0	0	0		0	0	0	0	0
8	1	18	6	-1	201	133	9.6	51	ABprpp	119	0	0	0		0	0	0	0	0
9	1	15	9	-1	299	291	21.9	52	ABplpp	518	255	0	0		0	0	0	0	0
10	1	22	16	-1	323	91	8.7	51	ABprap	-41	0	0	0		0	0	0	0	0
11	1	1	3	-1	155	253	15.8	46	P4	448	72	0	0		0	0	0	0	0
12	1	5	4	-1	417	161	6.8	54	ABpraa	83	0	0	0		0	0	0	0	0
13	1	7	17	-1	506	312	6.9	53	ABaraa	104	0	0	0		0	0	0	0	0
14	1	20	25	-1	322	251	7.5	41	MSpp	230	97	0	0		0	0	0	0	0
15	1	20	13	-1	373	287	6.8	42	MSpa	242	-524	0	0		0	0	0	0	0
16	1	9	1	-1	537	295	21.8	56	ABplaa	564	-103	0	0		0	0	0	0	0
17	1	10	7	-1	582	380	10.5	50	ABalaa	469	66	0	0		0	0	0	0	0
18	1	23	23	-1	419	398	7.6	42	MSaa	343	121	0	0		0	0	0	0	0
19	1	23	20	-1	394	391	12.5	43	MSap	339	123	0	0		0	0	0	0	0
20	1	3	21	-1	178	146	19.0	52	D	453	628	0	0		0	0	0	0	0
21	1	16	5	-1	593	310	16.5	52	ABalap	7	0	0	0		0	0	0	0	0
22	1	21	26	-1	260	109	19.0	58	Cp	574	907	0	0		0	0	0	0	0
23	1	14	8	-1	538	193	15.4	53	ABarpa	514	438	0	0		0	0	0	0	0
24	1	19	24	-1	256	208	6.3	51	ABprpa	-222	0	0	0		0	0	0	0	0
25	1	11	14	-1	376	359	21.3	56	ABplpa	388	0	0	0		0	0	0	0	0
26	1	12	2	-1	441	413	21.3	55	ABalpp	46	0	0	0		0	0	0	0	0
27	0	25	-1	-1	582	465	11.8	41		106	0	0	0		0	0	0	0	0
