# Supplementary material for: The AP-2 Transcription Factor APTF-2 Is Required for Neuroblast and Epidermal Morphogenesis in Caenorhabditis elegans Embryogenesis
Source: PLoS Genet. 2016 May 13;12(5):e1006048. doi: 10.1371/journal.pgen.1006048 (PMC4866721; doi:10.1371/journal.pgen.1006048)
Supplement: S7 Text — (ZIP) [file pgen.1006048.s035.zip › nuclei/t037-nuclei]

1	1	16	19	-1	540	287	21.8	57	ABplaa	570	733	0	0		0	0	0	0	0
2	1	26	23	-1	447	410	21.5	55	ABalpp	551	1064	0	0		0	0	0	0	0
3	1	11	10	-1	154	256	15.2	44	P4	444	-102	0	0		0	0	0	0	0
4	1	12	22	-1	416	149	6.7	52	ABpraa	312	0	0	0		0	0	0	0	0
5	1	21	1	-1	594	308	16.3	52	ABalap	526	282	0	0		0	0	0	0	0
6	1	8	17	-1	195	133	9.9	50	ABprpp	488	68	0	0		0	0	0	0	0
7	1	17	15	-1	580	374	9.8	50	ABalaa	18	0	0	0		0	0	0	0	0
8	1	23	5	-1	536	190	14.8	55	ABarpa	542	-22	0	0		0	0	0	0	0
9	1	9	21	-1	290	290	22.0	55	ABplpp	544	-366	0	0		0	0	0	0	0
10	1	1	6	-1	344	191	18.7	58	Ca	581	477	0	0		0	0	0	0	0
11	1	4	8	-1	474	222	6.6	52	ABarap	364	0	0	0		0	0	0	0	0
12	1	5	25	-1	301	334	12.8	56	Ea	524	87	0	0		0	0	0	0	0
13	1	15	13	-1	384	284	6.4	42	MSpa	131	0	0	0		0	0	0	0	0
14	1	25	18	-1	376	354	21.8	55	ABplpa	547	-1265	0	0		0	0	0	0	0
15	1	2	24	-1	516	437	14.3	53	ABalpa	87	0	0	0		0	0	0	0	0
16	1	10	9	-1	324	84	9.1	51	ABprap	508	174	0	0		0	0	0	0	0
17	1	13	26	-1	520	304	6.9	52	ABaraa	-258	0	0	0		0	0	0	0	0
18	1	7	16	-1	410	110	17.9	56	ABarpp	543	16	0	0		0	0	0	0	0
19	1	6	12	-1	450	223	21.1	57	ABplap	574	236	0	0		0	0	0	0	0
20	1	19	2	-1	382	400	14.3	43	MSap	108	0	0	0		0	0	0	0	0
21	1	20	20	-1	172	158	19.0	53	D	522	615	0	0		0	0	0	0	0
22	1	3	14	-1	225	260	15.1	56	Ep	552	-999	0	0		0	0	0	0	0
23	1	18	7	-1	417	407	7.6	41	MSaa	412	-267	0	0		0	0	0	0	0
24	1	24	4	-1	258	193	6.3	50	ABprpa	488	-598	0	0		0	0	0	0	0
25	1	14	3	-1	320	252	6.4	39	MSpp	285	407	0	0		0	0	0	0	0
26	1	22	11	-1	262	107	18.6	58	Cp	577	653	0	0		0	0	0	0	0
27	0	27	-1	-1	580	465	11.6	40		112	0	0	0		0	0	0	0	0
