# Supplementary material for: The AP-2 Transcription Factor APTF-2 Is Required for Neuroblast and Epidermal Morphogenesis in Caenorhabditis elegans Embryogenesis
Source: PLoS Genet. 2016 May 13;12(5):e1006048. doi: 10.1371/journal.pgen.1006048 (PMC4866721; doi:10.1371/journal.pgen.1006048)
Supplement: S7 Text — (ZIP) [file pgen.1006048.s035.zip › nuclei/t038-nuclei]

1	1	5	13	-1	591	306	16.4	53	ABalap	536	303	0	0		0	0	0	0	0
2	1	20	23	-1	373	407	13.7	44	MSap	82	0	0	0		0	0	0	0	0
3	1	25	12	-1	316	252	5.8	42	MSpp	395	979	0	0		0	0	0	0	0
4	1	24	18	-1	258	187	6.2	51	ABprpa	510	66	0	0		0	0	0	0	0
5	1	8	4	-1	539	189	15.2	55	ABarpa	551	-38	0	0		0	0	0	0	0
6	1	10	27	-1	346	192	18.3	58	Ca	568	31	0	0		0	0	0	0	0
7	1	23	11	-1	414	394	6.9	45	MSaa	18	0	0	0		0	0	0	0	0
8	1	11	17	-1	478	215	6.5	53	ABarap	39	0	0	0		0	0	0	0	0
9	1	16	21	-1	323	84	8.6	52	ABprap	502	-137	0	0		0	0	0	0	0
10	1	3	26	-1	156	253	15.3	46	P4	405	158	0	0		0	0	0	0	0
11	1	26	22	-1	262	108	18.7	59	Cp	571	1651	0	0		0	0	0	0	0
12	1	19	14	-1	456	221	21.2	56	ABplap	546	1097	0	0		0	0	0	0	0
13	1	13	20	-1	391	278	5.9	46	MSpa	395	-817	0	0		0	0	0	0	0
14	1	22	1	-1	229	248	14.6	56	Ep	179	0	0	0		0	0	0	0	0
15	1	7	5	-1	581	374	10.2	50	ABalaa	14	0	0	0		0	0	0	0	0
16	1	18	3	-1	416	106	17.9	56	ABarpp	-36	0	0	0		0	0	0	0	0
17	1	6	7	-1	194	126	9.9	52	ABprpp	484	68	0	0		0	0	0	0	0
18	1	14	6	-1	376	347	21.9	56	ABplpa	549	-585	0	0		0	0	0	0	0
19	1	1	25	-1	536	291	21.9	57	ABplaa	115	0	0	0		0	0	0	0	0
20	1	21	19	-1	165	155	18.9	53	D	488	-289	0	0		0	0	0	0	0
21	1	9	16	-1	291	291	22.0	55	ABplpp	556	72	0	0		0	0	0	0	0
22	1	4	8	-1	411	145	6.5	52	ABpraa	528	-493	0	0		0	0	0	0	0
23	1	2	15	-1	447	411	21.7	56	ABalpp	250	0	0	0		0	0	0	0	0
24	1	15	9	-1	515	439	14.3	55	ABalpa	93	0	0	0		0	0	0	0	0
25	1	12	2	-1	316	315	12.6	56	Ea	562	1241	0	0		0	0	0	0	0
26	1	17	10	-1	524	300	7.2	52	ABaraa	518	759	0	0		0	0	0	0	0
27	0	27	-1	-1	580	462	11.5	40		105	0	0	0		0	0	0	0	0
