# Supplementary material for: The AP-2 Transcription Factor APTF-2 Is Required for Neuroblast and Epidermal Morphogenesis in Caenorhabditis elegans Embryogenesis
Source: PLoS Genet. 2016 May 13;12(5):e1006048. doi: 10.1371/journal.pgen.1006048 (PMC4866721; doi:10.1371/journal.pgen.1006048)
Supplement: S7 Text — (ZIP) [file pgen.1006048.s035.zip › nuclei/t039-nuclei]

1	1	14	7	-1	237	254	14.5	57	Ep	419	0	0	0		0	0	0	0	0
2	1	25	18	-1	324	314	12.8	56	Ea	538	1067	0	0		0	0	0	0	0
3	1	16	19	-1	420	111	17.6	56	ABarpp	556	347	0	0		0	0	0	0	0
4	1	5	14	-1	534	193	14.7	55	ABarpa	538	125	0	0		0	0	0	0	0
5	1	15	20	-1	577	376	10.3	51	ABalaa	44	0	0	0		0	0	0	0	0
6	1	18	15	-1	378	352	21.7	56	ABplpa	535	666	0	0		0	0	0	0	0
7	1	17	26	-1	195	134	9.6	51	ABprpp	380	0	0	0		0	0	0	0	0
8	1	22	6	-1	407	149	6.3	54	ABpraa	199	0	0	0		0	0	0	0	0
9	1	24	9	-1	502	439	13.6	54	ABalpa	229	0	0	0		0	0	0	0	0
10	1	26	8	-1	521	303	6.9	52	ABaraa	523	-127	0	0		0	0	0	0	0
11	1	7	10	-1	415	401	6.4	47	MSaa	445	-300	0	0		0	0	0	0	0
12	1	3	11	-1	297	252	5.9	44	MSpp	434	-205	0	0		0	0	0	0	0
13	1	1	22	-1	591	319	16.6	52	ABalap	490	194	0	0		0	0	0	0	0
14	1	12	23	-1	458	226	21.4	57	ABplap	541	-10	0	0		0	0	0	0	0
15	1	23	13	-1	448	407	21.2	55	ABalpp	228	0	0	0		0	0	0	0	0
16	1	21	3	-1	293	306	22.3	56	ABplpp	530	-325	0	0		0	0	0	0	0
17	1	8	2	-1	486	222	6.8	53	ABarap	509	660	0	0		0	0	0	0	0
18	1	4	4	-1	259	193	6.1	50	ABprpa	250	0	0	0		0	0	0	0	0
19	1	20	21	-1	164	167	18.2	54	D	535	-291	0	0		0	0	0	0	0
20	1	13	16	-1	402	285	6.0	47	MSpa	-113	0	0	0		0	0	0	0	0
21	1	9	1	-1	322	93	9.1	54	ABprap	546	0	0	0		0	0	0	0	0
22	1	11	27	-1	265	114	18.6	57	Cp	566	-218	0	0		0	0	0	0	0
23	1	2	17	-1	364	421	14.8	46	MSap	432	-174	0	0		0	0	0	0	0
24	0	27	-1	-1	578	465	11.5	40		391	25	0	0		0	0	0	0	0
25	1	19	25	-1	533	299	21.8	57	ABplaa	577	-352	0	0		0	0	0	0	0
26	1	10	12	-1	159	260	15.7	47	P4	391	-158	0	0		0	0	0	0	0
27	1	6	5	-1	354	190	18.2	61	Ca	481	766	0	0		0	0	0	0	0
