# Supplementary material for: The AP-2 Transcription Factor APTF-2 Is Required for Neuroblast and Epidermal Morphogenesis in Caenorhabditis elegans Embryogenesis
Source: PLoS Genet. 2016 May 13;12(5):e1006048. doi: 10.1371/journal.pgen.1006048 (PMC4866721; doi:10.1371/journal.pgen.1006048)
Supplement: S7 Text — (ZIP) [file pgen.1006048.s035.zip › nuclei/t040-nuclei]

1	1	21	15	-1	320	93	8.8	53	ABprap	-437	0	0	0		0	0	0	0	0
2	1	17	7	-1	483	221	6.9	51	ABarap	513	845	0	0		0	0	0	0	0
3	1	16	25	-1	288	308	22.2	55	ABplpp	545	-291	0	0		0	0	0	0	0
4	1	18	14	-1	259	195	6.2	49	ABprpa	504	0	0	0		0	0	0	0	0
5	1	27	17	27	355	198	18.1	56	Ca	439	148	0	0		0	0	0	0	0
6	1	8	10	-1	405	147	5.9	53	ABpraa	-511	0	0	0		0	0	0	0	0
7	1	1	16	-1	242	254	14.1	57	Ep	153	0	0	0		0	0	0	0	0
8	1	10	29	-1	522	303	7.0	53	ABaraa	32	0	0	0		0	0	0	0	0
9	1	9	20	-1	501	446	13.5	55	ABalpa	522	1921	0	0		0	0	0	0	0
10	1	11	21	-1	427	395	6.0	50	MSaa	9	0	0	0		0	0	0	0	0
11	1	12	19	-1	292	250	5.8	45	MSpp	411	321	0	0		0	0	0	0	0
12	1	26	13	-1	164	267	16.3	47	P4	462	147	0	0		0	0	0	0	0
13	1	15	4	-1	446	416	21.0	55	ABalpp	555	-218	0	0		0	0	0	0	0
14	1	4	1	-1	528	188	15.1	54	ABarpa	166	0	0	0		0	0	0	0	0
15	1	6	6	-1	377	354	21.9	55	ABplpa	-260	0	0	0		0	0	0	0	0
16	1	20	9	-1	410	278	5.5	48	MSpa	454	-163	0	0		0	0	0	0	0
17	1	23	3	-1	357	425	14.8	48	MSap	472	1191	0	0		0	0	0	0	0
18	1	2	24	-1	327	318	12.2	56	Ea	515	0	0	0		0	0	0	0	0
19	1	3	26	-1	415	107	17.8	56	ABarpp	560	-538	0	0		0	0	0	0	0
20	1	5	22	-1	577	382	10.6	51	ABalaa	2	0	0	0		0	0	0	0	0
21	1	19	23	-1	163	177	18.8	53	D	516	6	0	0		0	0	0	0	0
22	1	13	18	-1	590	320	17.0	53	ABalap	31	0	0	0		0	0	0	0	0
23	1	14	12	-1	456	222	21.4	57	ABplap	553	43	0	0		0	0	0	0	0
24	0	24	-1	-1	580	465	11.9	39		27	0	0	0		0	0	0	0	0
25	1	25	11	-1	531	296	22.2	57	ABplaa	576	478	0	0		0	0	0	0	0
26	1	7	5	-1	191	135	9.1	51	ABprpp	518	128	0	0		0	0	0	0	0
27	1	22	2	8	265	123	18.8	53	Cp	340	-97	0	0		0	0	0	0	0
