# Supplementary material for: The AP-2 Transcription Factor APTF-2 Is Required for Neuroblast and Epidermal Morphogenesis in Caenorhabditis elegans Embryogenesis
Source: PLoS Genet. 2016 May 13;12(5):e1006048. doi: 10.1371/journal.pgen.1006048 (PMC4866721; doi:10.1371/journal.pgen.1006048)
Supplement: S7 Text — (ZIP) [file pgen.1006048.s035.zip › nuclei/t041-nuclei]

1	1	14	23	-1	540	186	15.3	55	ABarpa	224	0	0	0		0	0	0	0	0
2	1	27	11	-1	227	129	19.6	46	Cpp	393	203	0	0		0	0	0	0	0
3	1	17	9	-1	362	426	14.3	47	MSap	358	0	0	0		0	0	0	0	0
4	1	13	22	-1	447	409	21.1	55	ABalpp	526	403	0	0		0	0	0	0	0
5	1	26	20	-1	197	129	9.5	51	ABprpp	42	0	0	0		0	0	0	0	0
6	1	15	19	-1	372	347	21.6	56	ABplpa	288	0	0	0		0	0	0	0	0
7	1	2	25	-1	481	219	6.8	52	ABarap	-369	0	0	0		0	0	0	0	0
8	1	27	24	-1	295	98	19.8	46	Cpa	319	-427	0	0		0	0	0	0	0
9	1	16	27	-1	409	286	5.3	50	MSpa	467	-168	0	0		0	0	0	0	0
10	1	6	8	-1	407	147	6.8	52	ABpraa	508	-279	0	0		0	0	0	0	0
11	1	25	4	-1	536	302	21.6	56	ABplaa	192	0	0	0		0	0	0	0	0
12	1	23	28	-1	462	215	21.7	56	ABplap	539	-618	0	0		0	0	0	0	0
13	1	12	2	-1	167	269	15.9	47	P4	56	0	0	0		0	0	0	0	0
14	1	4	16	-1	257	182	6.0	50	ABprpa	489	-856	0	0		0	0	0	0	0
15	1	1	12	-1	311	86	8.9	52	ABprap	219	0	0	0		0	0	0	0	0
16	1	7	3	-1	245	247	14.6	56	Ep	32	0	0	0		0	0	0	0	0
17	1	5	15	-1	317	198	19.0	49	Cap	387	178	0	0		0	0	0	0	0
18	1	22	14	-1	595	311	16.2	52	ABalap	513	-1118	0	0		0	0	0	0	0
19	1	11	18	-1	301	244	5.3	45	MSpp	456	143	0	0		0	0	0	0	0
20	1	9	13	-1	497	446	14.3	53	ABalpa	534	1217	0	0		0	0	0	0	0
21	1	10	7	-1	425	387	6.4	49	MSaa	130	0	0	0		0	0	0	0	0
22	1	20	5	-1	573	387	10.2	51	ABalaa	15	0	0	0		0	0	0	0	0
23	1	21	10	-1	159	186	18.5	53	D	537	-90	0	0		0	0	0	0	0
24	1	18	21	-1	329	313	11.7	57	Ea	70	0	0	0		0	0	0	0	0
25	1	3	1	-1	283	304	22.4	56	ABplpp	-299	0	0	0		0	0	0	0	0
26	1	19	26	-1	418	104	18.0	58	ABarpp	537	-350	0	0		0	0	0	0	0
27	1	5	29	-1	389	188	18.0	49	Caa	357	166	0	0		0	0	0	0	0
28	0	24	-1	-1	578	462	11.8	38		26	0	0	0		0	0	0	0	0
29	1	8	17	-1	521	303	7.1	51	ABaraa	502	-8	0	0		0	0	0	0	0
