# Supplementary material for: The AP-2 Transcription Factor APTF-2 Is Required for Neuroblast and Epidermal Morphogenesis in Caenorhabditis elegans Embryogenesis
Source: PLoS Genet. 2016 May 13;12(5):e1006048. doi: 10.1371/journal.pgen.1006048 (PMC4866721; doi:10.1371/journal.pgen.1006048)
Supplement: S7 Text — (ZIP) [file pgen.1006048.s035.zip › nuclei/t042-nuclei]

1	1	25	14	-1	289	303	22.1	54	ABplpp	544	420	0	0		0	0	0	0	0
2	1	13	23	-1	172	278	15.1	47	P4	441	366	0	0		0	0	0	0	0
3	1	16	27	-1	248	247	14.3	57	Ep	316	0	0	0		0	0	0	0	0
4	1	11	16	-1	533	304	21.5	56	ABplaa	542	334	0	0		0	0	0	0	0
5	1	22	10	-1	581	385	10.6	51	ABalaa	500	397	0	0		0	0	0	0	0
6	0	28	-1	-1	578	462	11.5	38		313	317	0	0		0	0	0	0	0
7	1	21	5	-1	434	389	6.5	48	MSaa	-326	0	0	0		0	0	0	0	0
8	1	10	3	-1	408	151	7.2	52	ABpraa	353	0	0	0		0	0	0	0	0
9	1	3	4	-1	368	424	13.8	49	MSap	480	175	0	0		0	0	0	0	0
10	1	23	28	-1	160	194	18.0	53	D	522	-415	0	0		0	0	0	0	0
11	1	2	20	-1	215	122	20.7	49	Cpp	429	211	0	0		0	0	0	0	0
12	1	15	19	-1	313	100	9.9	52	ABprap	525	-44	0	0		0	0	0	0	0
13	1	20	7	-1	498	431	14.6	54	ABalpa	-140	0	0	0		0	0	0	0	0
14	1	18	1	-1	591	313	15.9	52	ABalap	520	-84	0	0		0	0	0	0	0
15	1	17	21	-1	302	197	19.2	51	Cap	457	201	0	0		0	0	0	0	0
16	1	14	22	-1	252	184	6.5	50	ABprpa	490	-185	0	0		0	0	0	0	0
17	1	29	6	-1	515	305	8.0	51	ABaraa	-277	0	0	0		0	0	0	0	0
18	1	19	8	-1	293	255	5.3	46	MSpp	398	0	0	0		0	0	0	0	0
19	1	6	11	-1	363	351	21.3	55	ABplpa	-220	0	0	0		0	0	0	0	0
20	1	5	18	-1	195	120	10.0	51	ABprpp	103	0	0	0		0	0	0	0	0
21	1	24	15	-1	337	309	11.4	57	Ea	557	753	0	0		0	0	0	0	0
22	1	4	25	-1	438	406	20.3	55	ABalpp	548	-645	0	0		0	0	0	0	0
23	1	1	2	-1	539	192	15.0	54	ABarpa	542	224	0	0		0	0	0	0	0
24	1	8	24	-1	288	102	20.0	46	Cpa	459	-433	0	0		0	0	0	0	0
25	1	7	12	-1	479	223	7.9	50	ABarap	498	-72	0	0		0	0	0	0	0
26	1	26	9	-1	412	101	17.6	56	ABarpp	399	0	0	0		0	0	0	0	0
27	1	9	13	-1	404	287	5.9	49	MSpa	484	682	0	0		0	0	0	0	0
28	1	12	26	-1	458	219	21.8	57	ABplap	579	-514	0	0		0	0	0	0	0
29	1	27	17	-1	385	190	17.9	50	Caa	499	1048	0	0		0	0	0	0	0
