# Supplementary material for: The AP-2 Transcription Factor APTF-2 Is Required for Neuroblast and Epidermal Morphogenesis in Caenorhabditis elegans Embryogenesis
Source: PLoS Genet. 2016 May 13;12(5):e1006048. doi: 10.1371/journal.pgen.1006048 (PMC4866721; doi:10.1371/journal.pgen.1006048)
Supplement: S7 Text — (ZIP) [file pgen.1006048.s035.zip › nuclei/t043-nuclei]

1	1	14	11	-1	582	315	15.8	52	ABalap	200	0	0	0		0	0	0	0	0
2	1	23	25	-1	530	192	15.0	55	ABarpa	543	1091	0	0		0	0	0	0	0
3	1	8	23	-1	413	146	7.3	51	ABpraa	518	-65	0	0		0	0	0	0	0
4	1	9	5	-1	365	425	13.2	48	MSap	15	0	0	0		0	0	0	0	0
5	1	7	2	-1	424	382	6.6	48	MSaa	487	247	0	0		0	0	0	0	0
6	1	17	27	-1	516	306	8.5	52	ABaraa	519	724	0	0		0	0	0	0	0
7	1	13	10	-1	504	429	14.5	54	ABalpa	-197	0	0	0		0	0	0	0	0
8	1	18	18	-1	291	260	5.0	47	MSpp	463	-920	0	0		0	0	0	0	0
9	1	26	8	-1	418	105	17.7	54	ABarpp	544	673	0	0		0	0	0	0	0
10	1	5	3	-1	578	385	10.8	51	ABalaa	94	0	0	0		0	0	0	0	0
11	1	19	12	-1	364	354	20.8	53	ABplpa	435	0	0	0		0	0	0	0	0
12	1	25	26	-1	475	224	7.6	51	ABarap	493	-712	0	0		0	0	0	0	0
13	1	27	14	-1	406	290	5.8	49	MSpa	243	0	0	0		0	0	0	0	0
14	1	1	15	-1	294	299	21.6	54	ABplpp	544	-936	0	0		0	0	0	0	0
15	1	21	4	-1	340	310	10.8	56	Ea	242	0	0	0		0	0	0	0	0
16	1	4	13	-1	521	300	21.1	55	ABplaa	555	-635	0	0		0	0	0	0	0
17	1	29	17	-1	382	184	17.7	49	Caa	442	1334	0	0		0	0	0	0	0
18	1	20	6	-1	203	117	10.7	50	ABprpp	-38	0	0	0		0	0	0	0	0
19	1	12	1	-1	313	99	10.8	53	ABprap	165	0	0	0		0	0	0	0	0
20	1	11	9	-1	195	126	21.1	48	Cpp	-331	0	0	0		0	0	0	0	0
21	1	15	16	-1	284	194	19.1	50	Cap	406	-326	0	0		0	0	0	0	0
22	1	16	7	-1	259	181	6.7	49	ABprpa	254	0	0	0		0	0	0	0	0
23	1	2	20	-1	180	291	14.8	47	P4	478	-475	0	0		0	0	0	0	0
24	1	24	24	-1	291	102	21.1	48	Cpa	436	888	0	0		0	0	0	0	0
25	1	22	22	-1	436	403	20.0	53	ABalpp	534	861	0	0		0	0	0	0	0
26	1	28	21	-1	449	221	21.2	56	ABplap	559	-630	0	0		0	0	0	0	0
27	1	3	19	-1	247	243	13.9	57	Ep	574	370	0	0		0	0	0	0	0
28	1	10	28	-1	157	207	17.9	52	D	512	-511	0	0		0	0	0	0	0
29	0	6	-1	-1	581	464	11.9	39		1	0	0	0		0	0	0	0	0
