# Supplementary material for: The AP-2 Transcription Factor APTF-2 Is Required for Neuroblast and Epidermal Morphogenesis in Caenorhabditis elegans Embryogenesis
Source: PLoS Genet. 2016 May 13;12(5):e1006048. doi: 10.1371/journal.pgen.1006048 (PMC4866721; doi:10.1371/journal.pgen.1006048)
Supplement: S7 Text — (ZIP) [file pgen.1006048.s035.zip › nuclei/t044-nuclei]

1	1	19	6	19	314	87	11.3	55	ABprap	176	0	0	0		0	0	0	0	0
2	1	5	12	-1	431	380	6.9	49	MSaa	93	0	0	0		0	0	0	0	0
3	1	10	3	-1	578	378	11.0	50	ABalaa	469	0	0	0		0	0	0	0	0
4	1	15	8	-1	343	306	10.9	54	Ea	-51	0	0	0		0	0	0	0	0
5	1	4	1	-1	361	425	13.1	50	MSap	-10	0	0	0		0	0	0	0	0
6	1	18	31	-1	200	123	11.0	52	ABprpp	-22	0	0	0		0	0	0	0	0
7	1	22	34	35	265	173	7.2	48	ABprpa	315	205	0	0		0	0	0	0	0
8	1	9	26	-1	413	109	17.7	55	ABarpp	545	226	0	0		0	0	0	0	0
9	1	20	17	-1	175	144	21.1	48	Cpp	-37	0	0	0		0	0	0	0	0
10	1	7	11	24	513	427	14.7	51	ABalpa	314	153	0	0		0	0	0	0	0
11	1	1	15	-1	583	311	16.2	50	ABalap	330	0	0	0		0	0	0	0	0
12	1	11	4	28	379	341	20.2	50	ABplpa	345	-140	0	0		0	0	0	0	0
13	1	16	29	37	519	296	20.3	50	ABplaa	332	-112	0	0		0	0	0	0	0
14	1	13	23	-1	398	290	5.5	48	MSpa	488	112	0	0		0	0	0	0	0
15	1	14	18	-1	293	294	21.4	53	ABplpp	537	293	0	0		0	0	0	0	0
16	1	21	36	-1	271	195	19.1	48	Cap	460	-653	0	0		0	0	0	0	0
17	1	17	5	-1	373	182	18.1	48	Caa	452	-678	0	0		0	0	0	0	0
18	1	8	13	-1	282	270	4.9	48	MSpp	465	347	0	0		0	0	0	0	0
19	1	27	16	-1	249	243	13.3	57	Ep	265	0	0	0		0	0	0	0	0
20	1	23	22	-1	189	305	14.7	48	P4	462	196	0	0		0	0	0	0	0
21	1	26	14	33	433	219	20.8	54	ABplap	360	195	0	0		0	0	0	0	0
22	1	25	10	30	443	400	19.8	51	ABalpp	357	-1065	0	0		0	0	0	0	0
23	1	3	7	21	409	142	7.9	49	ABpraa	281	-109	0	0		0	0	0	0	0
24	1	24	20	-1	292	91	22.0	51	Cpa	42	0	0	0		0	0	0	0	0
25	1	2	32	-1	520	189	15.4	55	ABarpa	551	2440	0	0		0	0	0	0	0
26	1	12	2	-1	470	225	7.5	53	ABarap	380	-117	0	0		0	0	0	0	0
27	1	6	9	25	518	303	8.3	52	ABaraa	346	-127	0	0		0	0	0	0	0
28	1	28	27	-1	154	223	17.6	52	D	516	146	0	0		0	0	0	0	0
29	0	29	-1	-1	579	463	11.8	39		412	0	0	0		0	0	0	0	0
