# Supplementary material for: The AP-2 Transcription Factor APTF-2 Is Required for Neuroblast and Epidermal Morphogenesis in Caenorhabditis elegans Embryogenesis
Source: PLoS Genet. 2016 May 13;12(5):e1006048. doi: 10.1371/journal.pgen.1006048 (PMC4866721; doi:10.1371/journal.pgen.1006048)
Supplement: S7 Text — (ZIP) [file pgen.1006048.s035.zip › nuclei/t045-nuclei]

1	1	5	14	-1	347	418	13.0	48	MSap	375	0	0	0		0	0	0	0	0
2	1	26	27	41	467	219	7.6	45	ABarap	290	-731	0	0		0	0	0	0	0
3	1	3	13	28	578	374	11.8	51	ABalaa	-129	0	0	0		0	0	0	0	0
4	1	12	6	-1	380	340	22.3	41	ABplpaa	300	504	0	0		0	0	0	0	0
5	1	17	15	-1	365	182	18.3	48	Caa	482	362	0	0		0	0	0	0	0
6	1	1	31	-1	325	79	10.6	39	ABprapa	266	160	0	0		0	0	0	0	0
7	1	23	30	-1	426	125	7.6	38	ABpraaa	235	-449	0	0		0	0	0	0	0
8	1	4	1	-1	341	303	10.9	54	Ea	505	0	0	0		0	0	0	0	0
9	1	27	37	-1	488	318	7.8	41	ABaraap	281	-428	0	0		0	0	0	0	0
10	1	22	19	-1	457	401	20.8	40	ABalppa	186	0	0	0		0	0	0	0	0
11	1	10	22	-1	525	435	16.8	38	ABalpaa	293	787	0	0		0	0	0	0	0
12	1	2	3	-1	433	380	6.4	50	MSaa	165	0	0	0		0	0	0	0	0
13	1	18	7	-1	275	279	4.8	48	MSpp	-5	0	0	0		0	0	0	0	0
14	1	21	34	-1	452	223	20.7	43	ABplapa	291	1450	0	0		0	0	0	0	0
15	1	11	11	12	579	305	16.3	51	ABalap	173	0	0	0		0	0	0	0	0
16	1	19	2	-1	245	225	13.3	57	Ep	152	0	0	0		0	0	0	0	0
17	1	9	5	-1	167	155	21.6	49	Cpp	268	0	0	0		0	0	0	0	0
18	1	15	35	-1	301	283	21.3	54	ABplpp	434	464	0	0		0	0	0	0	0
19	1	1	4	-1	280	85	11.5	39	ABprapp	161	0	0	0		0	0	0	0	0
20	1	24	36	-1	288	82	22.0	51	Cpa	475	0	0	0		0	0	0	0	0
21	1	23	8	-1	374	158	6.7	38	ABpraap	180	0	0	0		0	0	0	0	0
22	1	20	23	-1	189	307	14.2	48	P4	485	170	0	0		0	0	0	0	0
23	1	14	17	-1	394	289	5.6	49	MSpa	488	614	0	0		0	0	0	0	0
24	1	10	21	-1	475	433	12.5	38	ABalpap	262	794	0	0		0	0	0	0	0
25	1	27	42	-1	535	293	9.3	40	ABaraaa	263	-135	0	0		0	0	0	0	0
26	1	8	32	-1	416	112	17.3	55	ABarpp	104	0	0	0		0	0	0	0	0
27	1	28	33	-1	152	229	17.8	53	D	524	-450	0	0		0	0	0	0	0
28	1	12	16	-1	325	357	19.3	40	ABplpap	310	193	0	0		0	0	0	0	0
29	1	13	18	-1	537	280	22.4	45	ABplaaa	-110	0	0	0		0	0	0	0	0
30	1	22	29	-1	411	417	18.7	39	ABalppp	257	186	0	0		0	0	0	0	0
31	1	6	38	40	203	110	11.1	50	ABprpp	319	221	0	0		0	0	0	0	0
32	1	25	25	39	521	195	15.9	59	ABarpa	-164	0	0	0		0	0	0	0	0
33	1	21	9	-1	408	242	20.9	43	ABplapp	288	196	0	0		0	0	0	0	0
34	1	7	20	-1	282	164	5.7	36	ABprpaa	250	530	0	0		0	0	0	0	0
35	1	7	24	-1	248	188	7.0	37	ABprpap	243	-98	0	0		0	0	0	0	0
36	1	16	26	-1	267	190	20.2	49	Cap	492	60	0	0		0	0	0	0	0
37	1	13	10	-1	470	314	19.8	45	ABplaap	-109	0	0	0		0	0	0	0	0
38	0	29	-1	-1	576	461	11.8	39		98	0	0	0		0	0	0	0	0
