# Supplementary material for: The AP-2 Transcription Factor APTF-2 Is Required for Neuroblast and Epidermal Morphogenesis in Caenorhabditis elegans Embryogenesis
Source: PLoS Genet. 2016 May 13;12(5):e1006048. doi: 10.1371/journal.pgen.1006048 (PMC4866721; doi:10.1371/journal.pgen.1006048)
Supplement: S7 Text — (ZIP) [file pgen.1006048.s035.zip › nuclei/t046-nuclei]

1	1	8	40	-1	331	301	11.9	56	Ea	556	-302	0	0		0	0	0	0	0
2	1	16	21	-1	247	216	13.1	57	Ep	307	0	0	0		0	0	0	0	0
3	1	12	29	-1	415	379	7.0	49	MSaa	333	0	0	0		0	0	0	0	0
4	1	19	3	-1	294	82	12.1	40	ABprapp	275	155	0	0		0	0	0	0	0
5	1	17	36	-1	177	139	21.8	48	Cpp	435	1132	0	0		0	0	0	0	0
6	1	4	19	-1	387	349	21.9	43	ABplpaa	-2	0	0	0		0	0	0	0	0
7	1	13	6	-1	264	259	4.7	48	MSpp	165	0	0	0		0	0	0	0	0
8	1	21	43	-1	372	167	7.3	39	ABpraap	182	0	0	0		0	0	0	0	0
9	1	33	15	-1	401	249	20.6	45	ABplapp	196	0	0	0		0	0	0	0	0
10	1	37	14	-1	470	320	19.3	46	ABplaap	410	-117	0	0		0	0	0	0	0
11	1	15	2	-1	551	324	16.3	38	ABalapp	234	487	0	0		0	0	0	0	0
12	1	15	44	-1	604	327	15.5	39	ABalapa	273	-158	0	0		0	0	0	0	0
13	1	3	38	-1	580	386	10.0	38	ABalaaa	154	0	0	0		0	0	0	0	0
14	1	1	13	-1	340	407	12.9	50	MSap	-58	0	0	0		0	0	0	0	0
15	1	5	35	-1	370	187	18.9	48	Caa	479	-220	0	0		0	0	0	0	0
16	1	28	42	-1	314	357	19.4	41	ABplpap	362	-461	0	0		0	0	0	0	0
17	1	23	11	-1	380	297	5.5	49	MSpa	441	0	0	0		0	0	0	0	0
18	1	29	41	-1	548	290	22.2	46	ABplaaa	389	-84	0	0		0	0	0	0	0
19	1	10	30	-1	464	403	20.9	43	ABalppa	431	586	0	0		0	0	0	0	0
20	1	34	20	-1	286	144	5.7	39	ABprpaa	-415	0	0	0		0	0	0	0	0
21	1	24	26	-1	468	441	12.5	40	ABalpap	169	0	0	0		0	0	0	0	0
22	1	11	7	-1	523	436	17.4	42	ABalpaa	361	716	0	0		0	0	0	0	0
23	1	22	5	-1	187	297	14.2	50	P4	450	-373	0	0		0	0	0	0	0
24	1	35	34	-1	231	175	6.9	36	ABprpap	289	-138	0	0		0	0	0	0	0
25	1	32	32	-1	514	212	13.3	43	ABarpap	309	-463	0	0		0	0	0	0	0
26	1	36	22	-1	277	186	20.8	49	Cap	470	107	0	0		0	0	0	0	0
27	1	2	12	-1	436	239	7.0	36	ABarapp	254	-1708	0	0		0	0	0	0	0
28	1	3	8	-1	533	385	9.6	38	ABalaap	243	-166	0	0		0	0	0	0	0
29	1	30	31	-1	397	419	18.6	41	ABalppp	293	504	0	0		0	0	0	0	0
30	1	7	16	-1	443	144	7.0	40	ABpraaa	-135	0	0	0		0	0	0	0	0
31	1	6	24	-1	359	89	10.7	40	ABprapa	155	0	0	0		0	0	0	0	0
32	1	26	25	33	435	130	17.6	50	ABarpp	340	1058	0	0		0	0	0	0	0
33	1	27	37	-1	156	226	18.4	54	D	508	420	0	0		0	0	0	0	0
34	1	14	39	-1	469	233	21.3	44	ABplapa	323	1450	0	0		0	0	0	0	0
35	1	18	17	23	296	281	21.0	52	ABplpp	-34	0	0	0		0	0	0	0	0
36	1	20	27	-1	313	86	21.7	51	Cpa	512	52	0	0		0	0	0	0	0
37	1	9	4	-1	470	315	7.1	41	ABaraap	269	-121	0	0		0	0	0	0	0
38	1	31	1	-1	181	131	12.2	38	ABprppp	255	-89	0	0		0	0	0	0	0
39	1	32	9	-1	555	208	16.9	44	ABarpaa	319	-784	0	0		0	0	0	0	0
40	1	31	10	-1	216	88	11.3	37	ABprppa	252	-1629	0	0		0	0	0	0	0
41	1	2	18	-1	499	221	7.3	38	ABarapa	172	0	0	0		0	0	0	0	0
42	1	25	28	-1	540	299	8.3	41	ABaraaa	275	188	0	0		0	0	0	0	0
43	0	38	-1	-1	577	463	11.8	37		154	0	0	0		0	0	0	0	0
