# Supplementary material for: The AP-2 Transcription Factor APTF-2 Is Required for Neuroblast and Epidermal Morphogenesis in Caenorhabditis elegans Embryogenesis
Source: PLoS Genet. 2016 May 13;12(5):e1006048. doi: 10.1371/journal.pgen.1006048 (PMC4866721; doi:10.1371/journal.pgen.1006048)
Supplement: S7 Text — (ZIP) [file pgen.1006048.s035.zip › nuclei/t047-nuclei]

1	1	38	36	-1	180	128	13.1	39	ABprppp	307	177	0	0		0	0	0	0	0
2	1	11	9	-1	533	327	15.0	40	ABalapp	316	456	0	0		0	0	0	0	0
3	1	4	35	-1	304	78	12.5	43	ABprapp	384	779	0	0		0	0	0	0	0
4	1	37	44	-1	470	313	6.8	40	ABaraap	359	801	0	0		0	0	0	0	0
5	1	23	39	-1	189	289	13.9	49	P4	441	284	0	0		0	0	0	0	0
6	1	7	22	-1	261	250	4.7	48	MSpp	315	0	0	0		0	0	0	0	0
7	1	22	32	-1	524	445	16.1	44	ABalpaa	402	684	0	0		0	0	0	0	0
8	1	28	14	-1	513	388	8.6	40	ABalaap	280	1090	0	0		0	0	0	0	0
9	1	39	17	-1	566	224	15.2	44	ABarpaa	364	144	0	0		0	0	0	0	0
10	1	40	26	-1	228	81	11.4	39	ABprppa	312	-65	0	0		0	0	0	0	0
11	1	17	40	-1	373	301	5.5	49	MSpa	492	295	0	0		0	0	0	0	0
12	1	27	3	-1	433	236	6.5	38	ABarapp	332	-835	0	0		0	0	0	0	0
13	1	14	5	-1	334	402	12.8	54	MSap	387	0	0	0		0	0	0	0	0
14	1	10	27	-1	460	330	18.5	45	ABplaap	426	-814	0	0		0	0	0	0	0
15	1	9	21	-1	408	254	20.8	45	ABplapp	437	-898	0	0		0	0	0	0	0
16	1	30	15	-1	459	147	7.3	40	ABpraaa	110	0	0	0		0	0	0	0	0
17	1	35	45	-1	325	286	22.2	43	ABplppa	305	157	0	0		0	0	0	0	0
18	1	41	19	-1	503	224	6.5	40	ABarapa	109	0	0	0		0	0	0	0	0
19	1	6	28	-1	388	353	22.8	45	ABplpaa	457	138	0	0		0	0	0	0	0
20	1	20	4	-1	300	137	5.8	41	ABprpaa	15	0	0	0		0	0	0	0	0
21	1	2	11	-1	252	208	13.0	57	Ep	162	0	0	0		0	0	0	0	0
22	1	26	23	-1	288	188	21.0	50	Cap	465	-755	0	0		0	0	0	0	0
23	1	35	33	-1	257	276	21.4	45	ABplppp	334	156	0	0		0	0	0	0	0
24	1	31	6	-1	375	85	10.9	43	ABprapa	366	436	0	0		0	0	0	0	0
25	1	32	43	-1	489	150	17.8	40	ABarppa	282	99	0	0		0	0	0	0	0
26	1	21	12	-1	452	442	12.4	43	ABalpap	410	-234	0	0		0	0	0	0	0
27	1	36	10	-1	324	86	20.9	50	Cpa	508	598	0	0		0	0	0	0	0
28	1	42	2	-1	551	306	7.6	41	ABaraaa	410	-147	0	0		0	0	0	0	0
29	1	3	8	-1	402	381	7.4	51	MSaa	487	1537	0	0		0	0	0	0	0
30	1	19	34	-1	465	409	20.2	45	ABalppa	391	-1971	0	0		0	0	0	0	0
31	1	29	25	-1	386	418	18.4	43	ABalppp	51	0	0	0		0	0	0	0	0
32	1	25	41	-1	500	229	12.1	41	ABarpap	156	0	0	0		0	0	0	0	0
33	1	32	29	-1	432	118	16.8	39	ABarppp	265	99	0	0		0	0	0	0	0
34	1	24	42	-1	229	161	7.1	40	ABprpap	365	-230	0	0		0	0	0	0	0
35	1	15	31	-1	385	189	18.7	50	Caa	500	1327	0	0		0	0	0	0	0
36	1	5	13	-1	189	124	21.7	50	Cpp	496	971	0	0		0	0	0	0	0
37	1	33	24	-1	157	217	18.0	53	D	532	-670	0	0		0	0	0	0	0
38	1	13	7	-1	577	397	10.3	39	ABalaaa	282	158	0	0		0	0	0	0	0
39	1	34	1	-1	486	245	21.6	44	ABplapa	443	422	0	0		0	0	0	0	0
40	1	1	30	-1	325	297	12.5	55	Ea	94	0	0	0		0	0	0	0	0
41	1	18	16	-1	557	313	22.2	47	ABplaaa	446	274	0	0		0	0	0	0	0
42	1	16	18	-1	301	344	20.1	44	ABplpap	430	213	0	0		0	0	0	0	0
43	1	8	37	-1	373	168	8.6	41	ABpraap	405	452	0	0		0	0	0	0	0
44	1	12	38	-1	599	326	15.5	41	ABalapa	480	0	0	0		0	0	0	0	0
45	0	43	-1	-1	580	464	12.1	35		149	0	0	0		0	0	0	0	0
