# Supplementary material for: The AP-2 Transcription Factor APTF-2 Is Required for Neuroblast and Epidermal Morphogenesis in Caenorhabditis elegans Embryogenesis
Source: PLoS Genet. 2016 May 13;12(5):e1006048. doi: 10.1371/journal.pgen.1006048 (PMC4866721; doi:10.1371/journal.pgen.1006048)
Supplement: S7 Text — (ZIP) [file pgen.1006048.s035.zip › nuclei/t048-nuclei]

1	1	39	44	-1	497	253	22.2	47	ABplapa	451	-235	0	0		0	0	0	0	0
2	1	28	30	-1	561	316	7.4	42	ABaraaa	-134	0	0	0		0	0	0	0	0
3	1	12	6	-1	436	232	6.1	41	ABarapp	465	0	0	0		0	0	0	0	0
4	1	20	9	-1	309	141	5.3	41	ABprpaa	381	351	0	0		0	0	0	0	0
5	1	13	2	-1	325	396	12.7	51	MSap	20	0	0	0		0	0	0	0	0
6	1	24	39	-1	383	85	11.5	44	ABprapa	118	0	0	0		0	0	0	0	0
7	1	38	23	-1	573	399	10.1	41	ABalaaa	146	0	0	0		0	0	0	0	0
8	1	29	5	-1	388	381	7.3	50	MSaa	626	0	0	0		0	0	0	0	0
9	1	2	22	-1	526	334	14.9	43	ABalapp	410	-181	0	0		0	0	0	0	0
10	1	27	3	-1	322	90	21.0	51	Cpa	508	86	0	0		0	0	0	0	0
11	1	21	36	-1	255	208	13.5	57	Ep	576	199	0	0		0	0	0	0	0
12	1	26	8	-1	436	444	12.1	44	ABalpap	431	-17	0	0		0	0	0	0	0
13	1	36	15	-1	188	123	22.0	51	Cpp	467	244	0	0		0	0	0	0	0
14	1	8	31	-1	503	389	8.3	41	ABalaap	381	177	0	0		0	0	0	0	0
15	1	16	25	-1	472	143	8.6	43	ABpraaa	125	0	0	0		0	0	0	0	0
16	1	41	4	-1	563	319	22.6	48	ABplaaa	435	262	0	0		0	0	0	0	0
17	1	9	17	-1	572	234	15.0	44	ABarpaa	210	0	0	0		0	0	0	0	0
18	1	42	32	-1	280	338	20.6	46	ABplpap	453	-541	0	0		0	0	0	0	0
19	1	18	27	-1	515	222	6.4	41	ABarapa	376	1041	0	0		0	0	0	0	0
20	0	45	-1	-1	580	466	11.7	35		116	0	0	0		0	0	0	0	0
21	1	15	43	-1	397	256	20.7	46	ABplapp	431	116	0	0		0	0	0	0	0
22	1	6	34	-1	257	245	4.8	49	MSpp	486	169	0	0		0	0	0	0	0
23	1	22	26	-1	292	185	21.3	52	Cap	522	-97	0	0		0	0	0	0	0
24	1	37	28	-1	159	211	17.5	52	D	485	-166	0	0		0	0	0	0	0
25	1	31	16	-1	365	419	18.8	44	ABalppp	443	296	0	0		0	0	0	0	0
26	1	10	19	-1	226	75	11.2	41	ABprppa	416	811	0	0		0	0	0	0	0
27	1	14	29	-1	449	334	18.4	47	ABplaap	425	55	0	0		0	0	0	0	0
28	1	19	21	-1	395	352	23.0	47	ABplpaa	462	-1436	0	0		0	0	0	0	0
29	1	33	38	-1	440	121	17.7	42	ABarppp	100	0	0	0		0	0	0	0	0
30	1	40	12	-1	321	292	12.9	55	Ea	140	0	0	0		0	0	0	0	0
31	1	35	40	-1	399	187	18.7	49	Caa	452	144	0	0		0	0	0	0	0
32	1	7	24	-1	526	448	15.6	44	ABalpaa	397	62	0	0		0	0	0	0	0
33	1	23	13	-1	250	269	21.5	44	ABplppp	440	319	0	0		0	0	0	0	0
34	1	30	7	-1	473	422	21.1	46	ABalppa	463	215	0	0		0	0	0	0	0
35	1	3	37	-1	297	81	12.9	45	ABprapp	437	0	0	0		0	0	0	0	0
36	1	1	14	-1	179	135	13.1	41	ABprppp	404	750	0	0		0	0	0	0	0
37	1	43	33	-1	367	171	8.4	43	ABpraap	431	1344	0	0		0	0	0	0	0
38	1	44	20	-1	602	340	16.7	43	ABalapa	429	-451	0	0		0	0	0	0	0
39	1	5	18	-1	187	289	13.5	50	P4	446	593	0	0		0	0	0	0	0
40	1	11	10	-1	361	295	5.2	49	MSpa	120	0	0	0		0	0	0	0	0
41	1	32	41	-1	498	237	12.0	41	ABarpap	376	186	0	0		0	0	0	0	0
42	1	34	11	-1	218	156	7.2	41	ABprpap	415	207	0	0		0	0	0	0	0
43	1	25	42	-1	499	159	18.0	42	ABarppa	363	-314	0	0		0	0	0	0	0
44	1	4	1	-1	456	312	6.6	42	ABaraap	414	414	0	0		0	0	0	0	0
45	1	17	35	-1	331	278	21.7	45	ABplppa	377	-481	0	0		0	0	0	0	0
