# Supplementary material for: The AP-2 Transcription Factor APTF-2 Is Required for Neuroblast and Epidermal Morphogenesis in Caenorhabditis elegans Embryogenesis
Source: PLoS Genet. 2016 May 13;12(5):e1006048. doi: 10.1371/journal.pgen.1006048 (PMC4866721; doi:10.1371/journal.pgen.1006048)
Supplement: S7 Text — (ZIP) [file pgen.1006048.s035.zip › nuclei/t049-nuclei]

1	1	44	33	-1	455	315	6.9	42	ABaraap	400	507	0	0		0	0	0	0	0
2	1	5	5	-1	307	391	12.9	49	MSap	19	0	0	0		0	0	0	0	0
3	1	10	29	-1	318	93	21.2	52	Cpa	352	0	0	0		0	0	0	0	0
4	1	16	37	-1	571	316	22.1	49	ABplaaa	447	555	0	0		0	0	0	0	0
5	1	8	3	-1	386	378	7.7	49	MSaa	354	0	0	0		0	0	0	0	0
6	1	3	22	-1	428	224	5.9	40	ABarapp	407	103	0	0		0	0	0	0	0
7	1	34	31	-1	466	430	21.5	47	ABalppa	446	554	0	0		0	0	0	0	0
8	1	12	13	-1	415	441	12.3	45	ABalpap	451	-410	0	0		0	0	0	0	0
9	1	4	28	-1	319	130	5.3	41	ABprpaa	394	182	0	0		0	0	0	0	0
10	1	40	18	-1	371	289	5.4	49	MSpa	243	0	0	0		0	0	0	0	0
11	1	42	40	-1	203	157	6.8	42	ABprpap	391	-1141	0	0		0	0	0	0	0
12	1	30	17	-1	327	285	12.9	56	Ea	553	935	0	0		0	0	0	0	0
13	1	33	9	-1	244	268	21.4	47	ABplppp	462	37	0	0		0	0	0	0	0
14	1	36	24	-1	170	140	13.7	42	ABprppp	415	152	0	0		0	0	0	0	0
15	1	13	8	-1	194	123	21.8	50	Cpp	496	22	0	0		0	0	0	0	0
16	1	25	39	-1	353	414	18.4	44	ABalppp	204	0	0	0		0	0	0	0	0
17	1	17	26	-1	580	240	15.0	46	ABarpaa	410	503	0	0		0	0	0	0	0
18	1	39	44	-1	193	288	12.8	50	P4	391	0	0	0		0	0	0	0	0
19	1	26	6	-1	226	70	10.5	41	ABprppa	-12	0	0	0		0	0	0	0	0
20	1	38	15	-1	609	337	15.8	43	ABalapa	396	164	0	0		0	0	0	0	0
21	1	28	14	-1	402	358	22.8	47	ABplpaa	435	-167	0	0		0	0	0	0	0
22	1	9	20	-1	510	339	14.9	44	ABalapp	69	0	0	0		0	0	0	0	0
23	1	7	1	-1	576	413	11.0	41	ABalaaa	153	0	0	0		0	0	0	0	0
24	1	32	10	-1	525	447	15.5	45	ABalpaa	-264	0	0	0		0	0	0	0	0
25	1	15	19	-1	483	145	8.9	43	ABpraaa	212	0	0	0		0	0	0	0	0
26	1	23	38	-1	299	184	21.4	51	Cap	494	117	0	0		0	0	0	0	0
27	1	19	34	-1	531	227	6.4	43	ABarapa	410	137	0	0		0	0	0	0	0
28	1	24	4	-1	164	217	17.2	51	D	518	29	0	0		0	0	0	0	0
29	1	27	43	-1	454	338	18.8	48	ABplaap	38	0	0	0		0	0	0	0	0
30	1	2	7	-1	562	319	7.3	43	ABaraaa	120	0	0	0		0	0	0	0	0
31	1	14	35	-1	486	388	7.8	42	ABalaap	383	-1709	0	0		0	0	0	0	0
32	1	18	11	-1	271	340	20.9	47	ABplpap	431	-1190	0	0		0	0	0	0	0
33	1	37	23	-1	371	168	7.2	42	ABpraap	403	385	0	0		0	0	0	0	0
34	1	22	30	-1	263	239	4.8	48	MSpp	180	0	0	0		0	0	0	0	0
35	1	45	41	-1	341	280	22.4	46	ABplppa	465	64	0	0		0	0	0	0	0
36	1	11	16	-1	258	206	13.5	57	Ep	-512	0	0	0		0	0	0	0	0
37	1	35	2	-1	286	82	13.2	45	ABprapp	140	0	0	0		0	0	0	0	0
38	1	29	25	-1	442	113	17.7	45	ABarppp	382	712	0	0		0	0	0	0	0
39	1	6	21	-1	383	93	11.1	44	ABprapa	154	0	0	0		0	0	0	0	0
40	1	31	36	-1	408	184	18.6	49	Caa	493	698	0	0		0	0	0	0	0
41	1	41	42	-1	493	228	11.7	44	ABarpap	434	-84	0	0		0	0	0	0	0
42	1	43	27	-1	507	157	18.1	43	ABarppa	430	-291	0	0		0	0	0	0	0
43	1	21	32	-1	400	257	20.5	47	ABplapp	462	-136	0	0		0	0	0	0	0
44	1	1	12	-1	503	250	22.1	47	ABplapa	85	0	0	0		0	0	0	0	0
45	0	20	-1	-1	578	465	11.8	36		-545	0	0	0		0	0	0	0	0
