# Supplementary material for: The AP-2 Transcription Factor APTF-2 Is Required for Neuroblast and Epidermal Morphogenesis in Caenorhabditis elegans Embryogenesis
Source: PLoS Genet. 2016 May 13;12(5):e1006048. doi: 10.1371/journal.pgen.1006048 (PMC4866721; doi:10.1371/journal.pgen.1006048)
Supplement: S7 Text — (ZIP) [file pgen.1006048.s035.zip › nuclei/t050-nuclei]

1	1	23	32	-1	586	413	12.2	43	ABalaaa	635	0	0	0		0	0	0	0	0
2	1	37	13	-1	284	81	13.7	46	ABprapp	480	0	0	0		0	0	0	0	0
3	1	5	26	-1	386	378	7.3	49	MSaa	-53	0	0	0		0	0	0	0	0
4	1	28	17	-1	170	221	17.0	52	D	486	1105	0	0		0	0	0	0	0
5	1	2	11	-1	301	387	12.6	49	MSap	480	-233	0	0		0	0	0	0	0
6	1	19	38	-1	233	66	11.0	41	ABprppa	375	10	0	0		0	0	0	0	0
7	1	30	18	-1	561	321	7.5	43	ABaraaa	401	-171	0	0		0	0	0	0	0
8	1	15	4	-1	184	126	21.5	50	Cpp	484	-1476	0	0		0	0	0	0	0
9	1	13	15	-1	232	272	21.8	48	ABplppp	192	0	0	0		0	0	0	0	0
10	1	24	6	-1	522	442	15.7	45	ABalpaa	433	-488	0	0		0	0	0	0	0
11	1	32	28	-1	275	343	20.9	47	ABplpap	475	607	0	0		0	0	0	0	0
12	1	44	40	-1	515	244	21.5	48	ABplapa	453	1717	0	0		0	0	0	0	0
13	1	8	8	-1	416	436	12.0	44	ABalpap	15	0	0	0		0	0	0	0	0
14	1	21	31	-1	402	364	23.1	47	ABplpaa	474	645	0	0		0	0	0	0	0
15	1	20	9	-1	612	332	14.8	44	ABalapa	167	0	0	0		0	0	0	0	0
16	1	36	39	-1	262	205	13.2	57	Ep	78	0	0	0		0	0	0	0	0
17	1	12	27	-1	336	285	13.5	55	Ea	557	1139	0	0		0	0	0	0	0
18	1	10	7	-1	375	287	5.7	50	MSpa	487	-214	0	0		0	0	0	0	0
19	1	25	12	-1	477	140	9.2	43	ABpraaa	420	-97	0	0		0	0	0	0	0
20	1	22	16	-1	514	339	14.3	42	ABalapp	395	1091	0	0		0	0	0	0	0
21	1	39	3	-1	382	96	10.7	44	ABprapa	161	0	0	0		0	0	0	0	0
22	1	6	29	-1	433	222	5.8	42	ABarapp	201	0	0	0		0	0	0	0	0
23	1	33	30	-1	368	165	6.8	43	ABpraap	416	-389	0	0		0	0	0	0	0
24	1	14	41	-1	168	147	12.8	43	ABprppp	137	0	0	0		0	0	0	0	0
25	1	38	2	-1	427	108	17.4	46	ABarppp	96	0	0	0		0	0	0	0	0
26	1	17	37	-1	583	235	14.8	46	ABarpaa	413	2694	0	0		0	0	0	0	0
27	1	42	35	-1	506	153	17.9	46	ABarppa	438	-534	0	0		0	0	0	0	0
28	1	9	42	-1	325	120	5.6	42	ABprpaa	407	387	0	0		0	0	0	0	0
29	1	3	43	-1	318	94	20.9	52	Cpa	520	145	0	0		0	0	0	0	0
30	1	34	22	-1	257	251	4.9	49	MSpp	46	0	0	0		0	0	0	0	0
31	1	7	10	-1	461	430	21.6	48	ABalppa	-65	0	0	0		0	0	0	0	0
32	1	43	25	-1	412	259	20.6	48	ABplapp	428	627	0	0		0	0	0	0	0
33	1	1	36	-1	465	307	6.5	44	ABaraap	392	1745	0	0		0	0	0	0	0
34	1	27	19	-1	532	236	6.4	43	ABarapa	157	0	0	0		0	0	0	0	0
35	1	31	1	-1	486	389	7.5	40	ABalaap	393	1001	0	0		0	0	0	0	0
36	1	40	44	-1	409	186	19.1	50	Caa	4	0	0	0		0	0	0	0	0
37	1	4	33	-1	574	314	21.8	49	ABplaaa	253	0	0	0		0	0	0	0	0
38	1	26	21	-1	296	182	21.6	51	Cap	501	347	0	0		0	0	0	0	0
39	1	16	14	-1	352	410	18.5	44	ABalppp	323	0	0	0		0	0	0	0	0
40	1	11	5	-1	213	150	6.4	43	ABprpap	406	95	0	0		0	0	0	0	0
41	1	35	20	-1	353	280	22.7	48	ABplppa	478	47	0	0		0	0	0	0	0
42	1	41	24	-1	487	226	11.2	44	ABarpap	401	-157	0	0		0	0	0	0	0
43	1	29	34	-1	463	334	19.2	49	ABplaap	465	117	0	0		0	0	0	0	0
44	1	18	23	-1	202	296	12.0	49	P4	481	-265	0	0		0	0	0	0	0
45	0	45	-1	-1	576	465	11.9	30		-2	0	0	0		0	0	0	0	0
