# Supplementary material for: The AP-2 Transcription Factor APTF-2 Is Required for Neuroblast and Epidermal Morphogenesis in Caenorhabditis elegans Embryogenesis
Source: PLoS Genet. 2016 May 13;12(5):e1006048. doi: 10.1371/journal.pgen.1006048 (PMC4866721; doi:10.1371/journal.pgen.1006048)
Supplement: S7 Text — (ZIP) [file pgen.1006048.s035.zip › nuclei/t051-nuclei]

1	1	35	14	-1	483	396	7.3	40	ABalaap	394	581	0	0		0	0	0	0	0
2	1	25	37	-1	418	102	17.1	47	ABarppp	455	-608	0	0		0	0	0	0	0
3	1	21	33	-1	380	94	10.7	44	ABprapa	414	0	0	0		0	0	0	0	0
4	1	8	31	-1	183	128	21.4	51	Cpp	476	1461	0	0		0	0	0	0	0
5	1	40	38	-1	217	150	6.1	42	ABprpap	413	59	0	0		0	0	0	0	0
6	1	10	8	-1	520	441	15.0	45	ABalpaa	441	9	0	0		0	0	0	0	0
7	1	18	9	-1	379	280	6.1	49	MSpa	309	0	0	0		0	0	0	0	0
8	1	13	30	-1	416	436	12.8	45	ABalpap	420	1201	0	0		0	0	0	0	0
9	1	15	15	-1	607	327	14.4	44	ABalapa	436	517	0	0		0	0	0	0	0
10	1	31	34	-1	463	426	21.4	48	ABalppa	440	547	0	0		0	0	0	0	0
11	1	5	28	-1	289	382	12.1	49	MSap	284	0	0	0		0	0	0	0	0
12	1	19	3	-1	478	134	9.7	45	ABpraaa	413	-402	0	0		0	0	0	0	0
13	1	2	17	-1	279	77	13.6	45	ABprapp	436	-431	0	0		0	0	0	0	0
14	1	39	32	-1	351	415	18.1	45	ABalppp	448	-48	0	0		0	0	0	0	0
15	1	9	6	-1	235	276	21.6	48	ABplppp	438	37	0	0		0	0	0	0	0
16	1	20	27	-1	516	342	14.3	44	ABalapp	434	0	0	0		0	0	0	0	0
17	1	4	10	-1	171	227	16.7	52	D	519	459	0	0		0	0	0	0	0
18	1	7	5	-1	560	317	7.4	44	ABaraaa	446	-1	0	0		0	0	0	0	0
19	1	34	11	-1	532	232	7.0	43	ABarapa	433	-208	0	0		0	0	0	0	0
20	1	41	39	-1	354	279	22.7	48	ABplppa	454	436	0	0		0	0	0	0	0
21	1	38	22	-1	289	183	21.4	51	Cap	472	-180	0	0		0	0	0	0	0
22	1	30	16	-1	259	256	5.0	50	MSpp	492	-492	0	0		0	0	0	0	0
23	1	44	43	-1	210	295	11.8	49	P4	495	444	0	0		0	0	0	0	0
24	1	42	25	-1	483	226	11.6	44	ABarpap	439	740	0	0		0	0	0	0	0
25	1	32	26	-1	414	261	21.1	47	ABplapp	479	129	0	0		0	0	0	0	0
26	1	3	4	-1	384	375	7.8	49	MSaa	82	0	0	0		0	0	0	0	0
27	1	17	41	-1	340	277	14.0	55	Ea	551	528	0	0		0	0	0	0	0
28	1	11	35	-1	277	345	20.7	47	ABplpap	-297	0	0	0		0	0	0	0	0
29	1	22	13	-1	438	223	5.4	42	ABarapp	406	-1143	0	0		0	0	0	0	0
30	1	23	18	-1	374	164	6.7	43	ABpraap	404	-412	0	0		0	0	0	0	0
31	1	14	20	-1	397	362	22.8	48	ABplpaa	473	20	0	0		0	0	0	0	0
32	1	1	23	-1	588	409	12.7	44	ABalaaa	420	-484	0	0		0	0	0	0	0
33	1	37	29	-1	567	316	21.9	49	ABplaaa	489	166	0	0		0	0	0	0	0
34	1	43	21	-1	464	339	19.0	49	ABplaap	483	-759	0	0		0	0	0	0	0
35	1	27	7	-1	500	156	18.1	47	ABarppa	416	1084	0	0		0	0	0	0	0
36	1	33	24	-1	470	307	6.6	43	ABaraap	86	0	0	0		0	0	0	0	0
37	1	26	19	-1	584	238	15.6	45	ABarpaa	322	0	0	0		0	0	0	0	0
38	1	6	2	-1	228	70	11.1	41	ABprppa	399	943	0	0		0	0	0	0	0
39	1	16	12	-1	266	203	12.9	57	Ep	561	1259	0	0		0	0	0	0	0
40	1	12	1	-1	515	246	21.1	48	ABplapa	486	-1448	0	0		0	0	0	0	0
41	1	24	40	-1	165	151	11.7	44	ABprppp	432	192	0	0		0	0	0	0	0
42	1	28	36	-1	325	116	5.4	42	ABprpaa	386	1590	0	0		0	0	0	0	0
43	1	29	42	-1	307	94	20.6	51	Cpa	473	-120	0	0		0	0	0	0	0
44	1	36	44	-1	408	183	19.7	50	Caa	662	0	0	0		0	0	0	0	0
45	0	45	-1	-1	577	463	11.6	29		-6	0	0	0		0	0	0	0	0
