# Supplementary material for: The AP-2 Transcription Factor APTF-2 Is Required for Neuroblast and Epidermal Morphogenesis in Caenorhabditis elegans Embryogenesis
Source: PLoS Genet. 2016 May 13;12(5):e1006048. doi: 10.1371/journal.pgen.1006048 (PMC4866721; doi:10.1371/journal.pgen.1006048)
Supplement: S7 Text — (ZIP) [file pgen.1006048.s035.zip › nuclei/t052-nuclei]

1	1	40	39	-1	512	244	20.8	48	ABplapa	474	-1551	0	0		0	0	0	0	0
2	1	38	33	-1	220	73	11.4	42	ABprppa	409	-828	0	0		0	0	0	0	0
3	1	12	6	-1	472	133	9.8	44	ABpraaa	430	541	0	0		0	0	0	0	0
4	1	26	21	-1	390	371	8.2	50	MSaa	414	0	0	0		0	0	0	0	0
5	1	18	13	-1	562	319	7.4	44	ABaraaa	420	61	0	0		0	0	0	0	0
6	1	15	34	-1	239	280	21.5	48	ABplppp	448	55	0	0		0	0	0	0	0
7	1	35	29	-1	496	155	18.0	47	ABarppa	451	540	0	0		0	0	0	0	0
8	1	6	23	-1	522	447	14.6	45	ABalpaa	436	-792	0	0		0	0	0	0	0
9	1	7	4	-1	389	276	6.4	49	MSpa	-45	0	0	0		0	0	0	0	0
10	1	17	45	-1	182	239	16.1	49	D	492	124	0	0		0	0	0	0	0
11	1	19	31	-1	534	237	6.9	42	ABarapa	423	134	0	0		0	0	0	0	0
12	1	39	38	-1	267	196	13.0	57	Ep	570	1705	0	0		0	0	0	0	0
13	1	29	43	-1	441	204	5.8	42	ABarapp	420	-1648	0	0		0	0	0	0	0
14	1	1	32	-1	483	392	7.2	40	ABalaap	399	683	0	0		0	0	0	0	0
15	1	9	10	-1	606	327	14.2	44	ABalapa	-100	0	0	0		0	0	0	0	0
16	1	22	3	-1	273	255	4.9	49	MSpp	496	-11	0	0		0	0	0	0	0
17	1	13	40	-1	277	80	13.2	45	ABprapp	-64	0	0	0		0	0	0	0	0
18	1	30	9	-1	370	165	6.5	44	ABpraap	435	1124	0	0		0	0	0	0	0
19	1	37	30	-1	581	234	16.1	46	ABarpaa	144	0	0	0		0	0	0	0	0
20	1	31	35	-1	405	358	22.6	49	ABplpaa	433	423	0	0		0	0	0	0	0
21	1	34	25	-1	472	334	19.8	49	ABplaap	491	1030	0	0		0	0	0	0	0
22	1	21	16	-1	283	188	21.9	50	Cap	479	475	0	0		0	0	0	0	0
23	1	32	5	-1	585	406	12.3	43	ABalaaa	428	2185	0	0		0	0	0	0	0
24	1	36	14	-1	477	305	6.7	44	ABaraap	95	0	0	0		0	0	0	0	0
25	1	24	12	-1	485	222	11.9	45	ABarpap	364	0	0	0		0	0	0	0	0
26	1	25	37	-1	413	262	21.2	48	ABplapp	465	186	0	0		0	0	0	0	0
27	1	16	2	-1	516	335	14.3	44	ABalapp	133	0	0	0		0	0	0	0	0
28	1	11	8	-1	297	387	11.9	49	MSap	194	0	0	0		0	0	0	0	0
29	1	33	24	-1	568	317	22.0	49	ABplaaa	469	1439	0	0		0	0	0	0	0
30	1	8	22	-1	420	442	12.9	45	ABalpap	170	0	0	0		0	0	0	0	0
31	1	4	28	-1	178	134	21.1	51	Cpp	57	0	0	0		0	0	0	0	0
32	1	14	19	-1	358	417	18.5	45	ABalppp	419	35	0	0		0	0	0	0	0
33	1	3	27	-1	374	95	10.3	43	ABprapa	433	234	0	0		0	0	0	0	0
34	1	10	17	-1	469	427	21.2	47	ABalppa	-68	0	0	0		0	0	0	0	0
35	1	28	1	-1	283	349	20.7	47	ABplpap	417	75	0	0		0	0	0	0	0
36	1	42	11	-1	319	107	5.7	41	ABprpaa	417	-575	0	0		0	0	0	0	0
37	1	2	36	-1	413	104	17.4	47	ABarppp	471	-457	0	0		0	0	0	0	0
38	1	5	41	-1	212	143	6.7	43	ABprpap	311	0	0	0		0	0	0	0	0
39	1	20	44	-1	347	278	22.7	49	ABplppa	480	-874	0	0		0	0	0	0	0
40	1	41	18	-1	169	157	11.3	44	ABprppp	225	0	0	0		0	0	0	0	0
41	1	27	7	15	344	283	15.2	51	Ea	300	-65	0	0		0	0	0	0	0
42	1	43	26	-1	310	95	20.7	51	Cpa	147	0	0	0		0	0	0	0	0
43	1	23	42	-1	223	301	11.0	47	P4	-209	0	0	0		0	0	0	0	0
44	1	44	20	-1	403	180	20.2	50	Caa	482	-17	0	0		0	0	0	0	0
45	0	45	-1	-1	578	463	11.8	30		-6	0	0	0		0	0	0	0	0
