# Supplementary material for: The AP-2 Transcription Factor APTF-2 Is Required for Neuroblast and Epidermal Morphogenesis in Caenorhabditis elegans Embryogenesis
Source: PLoS Genet. 2016 May 13;12(5):e1006048. doi: 10.1371/journal.pgen.1006048 (PMC4866721; doi:10.1371/journal.pgen.1006048)
Supplement: S7 Text — (ZIP) [file pgen.1006048.s035.zip › nuclei/t053-nuclei]

1	1	35	9	-1	277	358	20.2	47	ABplpap	451	-28	0	0		0	0	0	0	0
2	1	27	25	-1	521	330	14.4	45	ABalapp	421	169	0	0		0	0	0	0	0
3	1	16	43	-1	284	246	5.3	48	MSpp	218	0	0	0		0	0	0	0	0
4	1	9	7	-1	396	271	6.8	49	MSpa	249	0	0	0		0	0	0	0	0
5	1	23	4	-1	583	410	12.6	43	ABalaaa	792	0	0	0		0	0	0	0	0
6	1	3	21	-1	475	134	10.2	45	ABpraaa	208	0	0	0		0	0	0	0	0
7	1	41	23	-1	331	308	16.2	44	Eal	303	572	0	0		0	0	0	0	0
8	1	28	44	-1	301	386	11.6	48	MSap	523	0	0	0		0	0	0	0	0
9	1	18	37	-1	378	161	7.0	45	ABpraap	-30	0	0	0		0	0	0	0	0
10	1	15	26	-1	605	326	14.5	43	ABalapa	158	0	0	0		0	0	0	0	0
11	1	36	31	-1	324	108	5.5	42	ABprpaa	409	764	0	0		0	0	0	0	0
12	1	25	29	-1	483	220	12.7	45	ABarpap	-191	0	0	0		0	0	0	0	0
13	1	5	6	-1	558	323	7.0	44	ABaraaa	447	66	0	0		0	0	0	0	0
14	1	24	28	-1	480	303	6.1	43	ABaraap	422	130	0	0		0	0	0	0	0
15	1	41	47	-1	366	263	15.5	43	Ear	287	-56	0	0		0	0	0	0	0
16	1	22	34	-1	267	197	22.1	52	Cap	519	-487	0	0		0	0	0	0	0
17	1	34	24	-1	472	427	21.3	47	ABalppa	466	1371	0	0		0	0	0	0	0
18	1	40	41	-1	166	153	11.2	44	ABprppp	429	769	0	0		0	0	0	0	0
19	1	32	15	-1	366	415	18.6	46	ABalppp	440	-829	0	0		0	0	0	0	0
20	1	44	2	-1	395	174	20.5	51	Caa	506	283	0	0		0	0	0	0	0
21	1	4	20	-1	390	365	8.1	50	MSaa	255	0	0	0		0	0	0	0	0
22	1	30	48	-1	422	445	12.3	45	ABalpap	451	-1155	0	0		0	0	0	0	0
23	1	8	13	-1	517	442	14.2	44	ABalpaa	446	462	0	0		0	0	0	0	0
24	1	29	14	-1	568	317	22.1	48	ABplaaa	301	0	0	0		0	0	0	0	0
25	1	21	1	-1	472	336	19.7	49	ABplaap	493	111	0	0		0	0	0	0	0
26	1	42	10	-1	293	97	21.1	51	Cpa	509	58	0	0		0	0	0	0	0
27	1	33	40	-1	376	95	10.4	44	ABprapa	16	0	0	0		0	0	0	0	0
28	1	31	8	-1	172	148	20.9	49	Cpp	267	0	0	0		0	0	0	0	0
29	1	7	35	-1	491	158	18.9	47	ABarppa	475	-861	0	0		0	0	0	0	0
30	1	19	30	-1	579	235	15.7	46	ABarpaa	441	741	0	0		0	0	0	0	0
31	1	11	17	-1	539	233	7.6	44	ABarapa	429	718	0	0		0	0	0	0	0
32	1	14	46	-1	486	389	7.5	42	ABalaap	391	1730	0	0		0	0	0	0	0
33	1	2	11	-1	218	73	11.4	41	ABprppa	44	0	0	0		0	0	0	0	0
34	1	6	5	-1	243	286	21.4	47	ABplppp	455	64	0	0		0	0	0	0	0
35	1	20	33	-1	404	362	22.9	48	ABplpaa	-257	0	0	0		0	0	0	0	0
36	1	37	27	-1	409	101	17.9	48	ABarppp	448	591	0	0		0	0	0	0	0
37	1	26	12	-1	415	262	21.7	49	ABplapp	496	1562	0	0		0	0	0	0	0
38	1	12	32	38	265	182	12.8	54	Ep	333	1026	0	0		0	0	0	0	0
39	1	1	42	-1	515	248	21.5	48	ABplapa	456	56	0	0		0	0	0	0	0
40	1	17	3	-1	278	79	13.2	45	ABprapp	182	0	0	0		0	0	0	0	0
41	1	38	36	-1	212	151	5.9	42	ABprpap	422	-121	0	0		0	0	0	0	0
42	1	43	39	-1	232	299	10.2	48	P4	476	-89	0	0		0	0	0	0	0
43	1	13	22	-1	445	200	5.6	42	ABarapp	389	-1223	0	0		0	0	0	0	0
44	1	39	16	-1	347	276	22.9	49	ABplppa	107	0	0	0		0	0	0	0	0
45	1	10	19	45	182	253	15.7	50	D	377	0	0	0		0	0	0	0	0
46	0	45	-1	-1	579	464	11.9	27		-6	0	0	0		0	0	0	0	0
