# Supplementary material for: The AP-2 Transcription Factor APTF-2 Is Required for Neuroblast and Epidermal Morphogenesis in Caenorhabditis elegans Embryogenesis
Source: PLoS Genet. 2016 May 13;12(5):e1006048. doi: 10.1371/journal.pgen.1006048 (PMC4866721; doi:10.1371/journal.pgen.1006048)
Supplement: S7 Text — (ZIP) [file pgen.1006048.s035.zip › nuclei/t054-nuclei]

1	1	25	5	-1	474	338	20.0	48	ABplaap	477	952	0	0		0	0	0	0	0
2	1	20	39	-1	391	167	21.2	50	Caa	502	-343	0	0		0	0	0	0	0
3	1	40	19	-1	276	70	13.5	45	ABprapp	452	-503	0	0		0	0	0	0	0
4	1	5	14	-1	585	399	12.0	45	ABalaaa	407	1030	0	0		0	0	0	0	0
5	1	34	34	-1	254	296	21.9	47	ABplppp	468	-33	0	0		0	0	0	0	0
6	1	13	18	-1	556	319	7.1	45	ABaraaa	391	417	0	0		0	0	0	0	0
7	1	4	16	-1	400	267	7.1	49	MSpa	335	1105	0	0		0	0	0	0	0
8	1	28	42	-1	163	169	19.8	49	Cpp	472	181	0	0		0	0	0	0	0
9	1	1	26	-1	282	364	20.0	47	ABplpap	-24	0	0	0		0	0	0	0	0
10	1	26	12	-1	281	101	21.3	52	Cpa	488	-99	0	0		0	0	0	0	0
11	1	33	38	-1	215	76	11.3	42	ABprppa	412	-556	0	0		0	0	0	0	0
12	1	37	40	-1	417	266	21.6	48	ABplapp	482	-545	0	0		0	0	0	0	0
13	1	23	1	-1	529	438	14.3	45	ABalpaa	438	-605	0	0		0	0	0	0	0
14	1	24	11	-1	565	323	22.1	49	ABplaaa	472	-196	0	0		0	0	0	0	0
15	1	19	9	-1	370	415	18.3	46	ABalppp	465	-491	0	0		0	0	0	0	0
16	1	44	44	-1	345	279	23.0	47	ABplppa	423	128	0	0		0	0	0	0	0
17	1	31	32	-1	531	221	7.6	43	ABarapa	438	-1792	0	0		0	0	0	0	0
18	0	46	-1	-1	578	461	12.0	28		21	0	0	0		0	0	0	0	0
19	1	45	20	-1	199	275	17.4	44	Da	443	311	0	0		0	0	0	0	0
20	1	21	8	37	398	363	8.3	50	MSaa	311	-195	0	0		0	0	0	0	0
21	1	6	13	-1	474	132	10.5	46	ABpraaa	439	864	0	0		0	0	0	0	0
22	1	43	25	-1	441	192	5.7	42	ABarapp	424	666	0	0		0	0	0	0	0
23	1	7	6	-1	329	313	16.2	44	Eal	329	571	0	0		0	0	0	0	0
24	1	17	15	-1	474	430	20.8	47	ABalppa	445	-573	0	0		0	0	0	0	0
25	1	2	45	-1	521	327	14.3	44	ABalapp	427	6	0	0		0	0	0	0	0
26	1	10	17	-1	606	324	14.7	44	ABalapa	384	0	0	0		0	0	0	0	0
27	1	36	47	-1	409	98	18.3	48	ABarppp	469	658	0	0		0	0	0	0	0
28	1	14	10	-1	482	304	6.1	44	ABaraap	401	0	0	0		0	0	0	0	0
29	1	12	4	-1	483	208	13.0	46	ABarpap	456	89	0	0		0	0	0	0	0
30	1	30	33	-1	578	239	15.7	46	ABarpaa	452	1119	0	0		0	0	0	0	0
31	1	11	27	-1	325	111	5.4	42	ABprpaa	403	116	0	0		0	0	0	0	0
32	1	38	31	-1	257	163	12.3	43	Epr	376	33	0	0		0	0	0	0	0
33	1	35	43	-1	404	366	22.7	47	ABplpaa	463	-97	0	0		0	0	0	0	0
34	1	16	24	-1	263	207	22.7	52	Cap	504	-463	0	0		0	0	0	0	0
35	1	29	22	-1	498	158	19.3	47	ABarppa	425	112	0	0		0	0	0	0	0
36	1	41	3	-1	227	151	5.5	43	ABprpap	415	-209	0	0		0	0	0	0	0
37	1	9	35	-1	377	152	6.8	45	ABpraap	419	634	0	0		0	0	0	0	0
38	1	38	36	-1	271	205	14.9	43	Epl	274	38	0	0		0	0	0	0	0
39	1	42	46	-1	241	296	10.1	46	P4	450	115	0	0		0	0	0	0	0
40	1	27	7	-1	372	89	11.1	44	ABprapa	443	1147	0	0		0	0	0	0	0
41	1	18	2	-1	171	150	10.9	44	ABprppp	443	-1	0	0		0	0	0	0	0
42	1	39	29	-1	518	248	21.7	47	ABplapa	466	-144	0	0		0	0	0	0	0
43	1	3	23	-1	297	236	6.0	48	MSpp	478	375	0	0		0	0	0	0	0
44	1	8	30	-1	301	378	10.8	49	MSap	-51	0	0	0		0	0	0	0	0
45	1	45	28	-1	168	235	12.3	43	Dp	61	0	0	0		0	0	0	0	0
46	1	32	21	-1	494	388	7.4	42	ABalaap	90	0	0	0		0	0	0	0	0
47	1	15	41	-1	375	247	15.7	42	Ear	-54	0	0	0		0	0	0	0	0
48	1	22	48	-1	425	444	12.7	46	ABalpap	445	-245	0	0		0	0	0	0	0
