# Supplementary material for: The AP-2 Transcription Factor APTF-2 Is Required for Neuroblast and Epidermal Morphogenesis in Caenorhabditis elegans Embryogenesis
Source: PLoS Genet. 2016 May 13;12(5):e1006048. doi: 10.1371/journal.pgen.1006048 (PMC4866721; doi:10.1371/journal.pgen.1006048)
Supplement: S7 Text — (ZIP) [file pgen.1006048.s035.zip › nuclei/t055-nuclei]

1	1	13	28	-1	535	433	14.6	46	ABalpaa	-302	0	0	0		0	0	0	0	0
2	1	41	8	-1	170	144	11.4	45	ABprppp	-111	0	0	0		0	0	0	0	0
3	1	36	13	-1	229	149	5.2	43	ABprpap	434	1321	0	0		0	0	0	0	0
4	1	29	16	-1	487	205	13.4	45	ABarpap	440	370	0	0		0	0	0	0	0
5	1	1	36	-1	473	339	19.8	48	ABplaap	489	804	0	0		0	0	0	0	0
6	1	23	43	-1	327	323	16.0	43	Eal	410	652	0	0		0	0	0	0	0
7	1	40	15	-1	367	86	11.9	45	ABprapa	452	-39	0	0		0	0	0	0	0
8	1	20	20	-1	428	371	8.6	40	MSaaa	236	-805	0	0		0	0	0	0	0
9	1	15	37	-1	378	415	17.9	46	ABalppp	139	0	0	0		0	0	0	0	0
10	1	28	2	-1	489	292	6.4	44	ABaraap	437	225	0	0		0	0	0	0	0
11	1	14	46	-1	568	321	22.2	49	ABplaaa	444	65	0	0		0	0	0	0	0
12	1	10	30	-1	270	103	21.6	52	Cpa	508	-61	0	0		0	0	0	0	0
13	1	21	19	-1	471	128	10.3	45	ABpraaa	-68	0	0	0		0	0	0	0	0
14	1	4	3	-1	594	392	12.4	44	ABalaaa	415	0	0	0		0	0	0	0	0
15	1	24	4	-1	477	430	20.5	46	ABalppa	451	629	0	0		0	0	0	0	0
16	1	7	33	42	397	262	7.6	40	MSpa	324	-158	0	0		0	0	0	0	0
17	1	26	17	-1	610	313	14.9	43	ABalapa	7	0	0	0		0	0	0	0	0
18	1	6	27	-1	564	312	7.5	45	ABaraaa	-279	0	0	0		0	0	0	0	0
19	1	3	22	-1	281	65	13.9	45	ABprapp	450	-232	0	0		0	0	0	0	0
20	1	19	45	-1	197	293	15.9	47	Da	471	651	0	0		0	0	0	0	0
21	1	46	21	-1	502	379	7.9	42	ABalaap	406	-529	0	0		0	0	0	0	0
22	1	35	6	-1	491	160	19.4	46	ABarppa	459	385	0	0		0	0	0	0	0
23	1	43	1	-1	313	224	6.7	47	MSpp	444	570	0	0		0	0	0	0	0
24	1	34	23	-1	239	216	23.3	53	Cap	535	950	0	0		0	0	0	0	0
25	1	22	25	-1	439	183	5.8	43	ABarapp	394	-2	0	0		0	0	0	0	0
26	1	9	48	-1	285	373	19.2	46	ABplpap	434	-327	0	0		0	0	0	0	0
27	1	31	41	-1	325	105	5.7	43	ABprpaa	471	0	0	0		0	0	0	0	0
28	1	45	50	-1	177	234	10.1	45	Dp	409	696	0	0		0	0	0	0	0
29	1	42	40	-1	516	250	21.4	48	ABplapa	485	208	0	0		0	0	0	0	0
30	1	44	18	-1	317	382	10.1	48	MSap	165	0	0	0		0	0	0	0	0
31	1	32	29	-1	260	156	12.3	42	Epr	415	669	0	0		0	0	0	0	0
32	1	17	7	-1	530	210	7.7	44	ABarapa	430	316	0	0		0	0	0	0	0
33	1	30	34	-1	574	229	16.3	47	ABarpaa	465	910	0	0		0	0	0	0	0
34	1	5	32	-1	254	306	21.5	46	ABplppp	48	0	0	0		0	0	0	0	0
35	1	37	39	-1	387	137	6.5	44	ABpraap	439	1002	0	0		0	0	0	0	0
36	1	38	5	-1	285	219	16.3	43	Epl	307	365	0	0		0	0	0	0	0
37	1	20	47	-1	386	352	7.2	41	MSaap	256	412	0	0		0	0	0	0	0
38	1	11	38	-1	216	71	12.2	43	ABprppa	426	779	0	0		0	0	0	0	0
39	1	2	44	-1	384	176	21.6	52	Caa	506	-135	0	0		0	0	0	0	0
40	1	12	35	-1	414	272	21.9	48	ABplapp	479	702	0	0		0	0	0	0	0
41	1	47	9	-1	379	238	15.5	42	Ear	15	0	0	0		0	0	0	0	0
42	1	8	10	-1	160	188	18.6	46	Cpp	452	196	0	0		0	0	0	0	0
43	1	33	24	-1	407	366	23.0	48	ABplpaa	470	89	0	0		0	0	0	0	0
44	1	16	31	-1	340	287	23.0	48	ABplppa	390	0	0	0		0	0	0	0	0
45	1	25	12	-1	529	324	14.4	44	ABalapp	0	0	0	0		0	0	0	0	0
46	1	39	11	-1	256	295	9.7	48	P4	120	0	0	0		0	0	0	0	0
47	1	27	14	-1	404	99	18.2	48	ABarppp	444	1090	0	0		0	0	0	0	0
48	1	48	26	-1	432	447	12.3	45	ABalpap	447	590	0	0		0	0	0	0	0
49	0	18	-1	-1	581	460	11.9	28		335	0	0	0		0	0	0	0	0
