# Supplementary material for: The AP-2 Transcription Factor APTF-2 Is Required for Neuroblast and Epidermal Morphogenesis in Caenorhabditis elegans Embryogenesis
Source: PLoS Genet. 2016 May 13;12(5):e1006048. doi: 10.1371/journal.pgen.1006048 (PMC4866721; doi:10.1371/journal.pgen.1006048)
Supplement: S7 Text — (ZIP) [file pgen.1006048.s035.zip › nuclei/t056-nuclei]

1	1	23	50	51	297	220	7.0	45	MSpp	275	-372	0	0		0	0	0	0	0
2	1	10	5	-1	495	300	6.3	43	ABaraap	420	684	0	0		0	0	0	0	0
3	1	14	33	-1	593	390	13.1	44	ABalaaa	83	0	0	0		0	0	0	0	0
4	1	15	26	-1	479	425	20.3	46	ABalppa	466	-51	0	0		0	0	0	0	0
5	1	36	18	-1	284	222	16.7	42	Epl	371	-255	0	0		0	0	0	0	0
6	1	22	4	-1	485	158	19.1	47	ABarppa	469	501	0	0		0	0	0	0	0
7	1	32	48	-1	522	204	7.5	44	ABarapa	47	0	0	0		0	0	0	0	0
8	1	2	38	-1	167	137	11.3	45	ABprppp	-153	0	0	0		0	0	0	0	0
9	1	41	25	-1	384	233	15.5	43	Ear	422	-112	0	0		0	0	0	0	0
10	1	42	19	-1	161	195	17.5	47	Cpp	462	149	0	0		0	0	0	0	0
11	1	46	7	-1	254	295	9.5	46	P4	458	1514	0	0		0	0	0	0	0
12	1	45	39	-1	528	315	15.0	43	ABalapp	415	648	0	0		0	0	0	0	0
13	1	3	43	-1	224	136	5.6	43	ABprpap	427	78	0	0		0	0	0	0	0
14	1	47	28	-1	402	107	18.0	48	ABarppp	472	-72	0	0		0	0	0	0	0
15	1	7	13	-1	369	88	12.0	45	ABprapa	452	60	0	0		0	0	0	0	0
16	1	4	14	-1	484	200	13.4	46	ABarpap	58	0	0	0		0	0	0	0	0
17	1	17	1	-1	608	311	15.2	45	ABalapa	24	0	0	0		0	0	0	0	0
18	1	30	47	49	327	380	11.1	45	MSap	315	1374	0	0		0	0	0	0	0
19	1	13	32	-1	465	126	10.4	45	ABpraaa	455	-1003	0	0		0	0	0	0	0
20	1	8	44	-1	443	378	8.0	38	MSaaa	246	769	0	0		0	0	0	0	0
21	1	21	8	-1	520	379	8.3	43	ABalaap	420	-255	0	0		0	0	0	0	0
22	1	19	2	-1	286	72	14.8	45	ABprapp	459	342	0	0		0	0	0	0	0
23	1	24	12	-1	218	220	23.1	51	Cap	501	850	0	0		0	0	0	0	0
24	1	43	15	-1	402	364	22.7	48	ABplpaa	454	-186	0	0		0	0	0	0	0
25	1	25	31	-1	436	193	5.8	43	ABarapp	423	78	0	0		0	0	0	0	0
26	1	48	3	-1	436	446	12.9	45	ABalpap	453	-169	0	0		0	0	0	0	0
27	1	18	45	-1	566	307	7.6	43	ABaraaa	105	0	0	0		0	0	0	0	0
28	1	1	21	-1	534	429	15.1	46	ABalpaa	494	0	0	0		0	0	0	0	0
29	1	31	34	-1	255	144	12.1	42	Epr	379	38	0	0		0	0	0	0	0
30	1	12	42	-1	279	108	21.6	52	Cpa	504	246	0	0		0	0	0	0	0
31	1	44	9	-1	336	288	23.0	47	ABplppa	472	627	0	0		0	0	0	0	0
32	1	34	23	-1	250	306	21.4	46	ABplppp	466	1151	0	0		0	0	0	0	0
33	1	16	37	-1	356	265	6.5	35	MSpap	234	-153	0	0		0	0	0	0	0
34	1	33	24	-1	571	224	16.2	46	ABarpaa	448	1397	0	0		0	0	0	0	0
35	1	40	10	-1	416	269	22.0	48	ABplapp	483	321	0	0		0	0	0	0	0
36	1	5	40	-1	468	333	20.4	48	ABplaap	490	648	0	0		0	0	0	0	0
37	1	9	11	-1	385	409	17.6	45	ABalppp	179	0	0	0		0	0	0	0	0
38	1	38	20	-1	220	63	12.7	43	ABprppa	104	0	0	0		0	0	0	0	0
39	1	35	29	-1	384	142	6.6	44	ABpraap	419	476	0	0		0	0	0	0	0
40	1	29	27	-1	511	240	21.4	48	ABplapa	-108	0	0	0		0	0	0	0	0
41	1	27	36	-1	326	106	5.7	42	ABprpaa	421	99	0	0		0	0	0	0	0
42	1	16	30	-1	436	270	7.6	35	MSpaa	164	0	0	0		0	0	0	0	0
43	1	6	17	-1	317	328	16.0	41	Eal	419	-116	0	0		0	0	0	0	0
44	1	39	6	-1	385	177	22.0	52	Caa	517	-1134	0	0		0	0	0	0	0
45	1	20	16	-1	201	300	15.6	46	Da	448	-37	0	0		0	0	0	0	0
46	1	11	46	-1	560	318	22.5	49	ABplaaa	29	0	0	0		0	0	0	0	0
47	1	37	41	-1	371	334	6.2	36	MSaap	247	-530	0	0		0	0	0	0	0
48	1	26	22	-1	291	379	18.9	46	ABplpap	460	1142	0	0		0	0	0	0	0
49	0	49	-1	-1	579	460	11.5	31		336	0	0	0		0	0	0	0	0
50	1	28	35	-1	181	226	8.3	45	Dp	375	0	0	0		0	0	0	0	0
