# Supplementary material for: The AP-2 Transcription Factor APTF-2 Is Required for Neuroblast and Epidermal Morphogenesis in Caenorhabditis elegans Embryogenesis
Source: PLoS Genet. 2016 May 13;12(5):e1006048. doi: 10.1371/journal.pgen.1006048 (PMC4866721; doi:10.1371/journal.pgen.1006048)
Supplement: S7 Text — (ZIP) [file pgen.1006048.s035.zip › nuclei/t057-nuclei]

1	1	17	37	-1	605	305	15.2	44	ABalapa	46	0	0	0		0	0	0	0	0
2	1	22	9	-1	282	73	15.6	47	ABprapp	138	0	0	0		0	0	0	0	0
3	1	26	14	-1	449	445	12.7	46	ABalpap	445	-177	0	0		0	0	0	0	0
4	1	6	41	-1	478	157	19.5	47	ABarppa	464	413	0	0		0	0	0	0	0
5	1	2	29	-1	504	289	6.2	44	ABaraap	-214	0	0	0		0	0	0	0	0
6	1	44	34	-1	382	189	21.6	49	Caa	487	120	0	0		0	0	0	0	0
7	1	11	28	-1	250	294	8.8	46	P4	464	-71	0	0		0	0	0	0	0
8	1	21	31	-1	525	375	8.6	42	ABalaap	492	0	0	0		0	0	0	0	0
9	1	31	18	-1	337	303	22.9	48	ABplppa	480	876	0	0		0	0	0	0	0
10	1	35	50	-1	411	276	21.8	47	ABplapp	475	730	0	0		0	0	0	0	0
11	1	37	47	-1	395	406	16.5	46	ABalppp	425	-1141	0	0		0	0	0	0	0
12	1	23	39	-1	219	232	22.9	50	Cap	485	126	0	0		0	0	0	0	0
13	1	15	22	-1	365	87	13.0	45	ABprapa	421	-1180	0	0		0	0	0	0	0
14	1	16	7	-1	481	204	13.6	45	ABarpap	428	351	0	0		0	0	0	0	0
15	1	24	49	-1	405	376	22.5	46	ABplpaa	469	-422	0	0		0	0	0	0	0
16	1	45	33	-1	201	316	15.9	47	Da	390	-45	0	0		0	0	0	0	0
17	1	43	35	-1	319	332	15.0	43	Eal	412	708	0	0		0	0	0	0	0
18	1	5	38	-1	288	237	17.5	44	Epl	413	400	0	0		0	0	0	0	0
19	1	10	20	-1	166	208	17.5	48	Cpp	481	695	0	0		0	0	0	0	0
20	1	38	16	-1	224	63	12.3	44	ABprppa	-312	0	0	0		0	0	0	0	0
21	1	28	8	-1	539	430	14.7	46	ABalpaa	180	0	0	0		0	0	0	0	0
22	1	48	24	-1	303	384	18.3	46	ABplpap	458	1098	0	0		0	0	0	0	0
23	1	32	15	-1	261	317	21.0	47	ABplppp	416	0	0	0		0	0	0	0	0
24	1	34	36	-1	563	222	16.4	46	ABarpaa	-117	0	0	0		0	0	0	0	0
25	1	9	21	-1	388	232	15.1	44	Ear	435	136	0	0		0	0	0	0	0
26	1	4	4	-1	486	423	19.8	47	ABalppa	444	389	0	0		0	0	0	0	0
27	1	40	46	-1	498	241	21.7	47	ABplapa	469	412	0	0		0	0	0	0	0
28	1	14	25	-1	400	119	18.1	48	ABarppp	472	1287	0	0		0	0	0	0	0
29	1	39	12	-1	391	128	6.7	45	ABpraap	443	-542	0	0		0	0	0	0	0
30	1	42	23	-1	439	271	7.2	36	MSpaa	344	182	0	0		0	0	0	0	0
31	1	25	1	-1	434	194	5.9	44	ABarapp	416	-606	0	0		0	0	0	0	0
32	1	19	17	-1	463	123	10.6	45	ABpraaa	443	-28	0	0		0	0	0	0	0
33	1	3	3	-1	598	382	13.0	44	ABalaaa	440	51	0	0		0	0	0	0	0
34	1	29	19	-1	247	138	11.8	43	Epr	337	0	0	0		0	0	0	0	0
35	1	50	51	-1	179	218	7.9	44	Dp	-37	0	0	0		0	0	0	0	0
36	1	41	32	-1	320	96	6.0	43	ABprpaa	418	-201	0	0		0	0	0	0	0
37	1	33	42	-1	352	254	5.7	38	MSpap	355	-1430	0	0		0	0	0	0	0
38	1	8	11	-1	170	128	12.1	44	ABprppp	218	0	0	0		0	0	0	0	0
39	1	12	30	-1	523	309	14.8	44	ABalapp	29	0	0	0		0	0	0	0	0
40	1	36	44	-1	471	336	20.1	48	ABplaap	481	267	0	0		0	0	0	0	0
41	1	47	45	-1	370	332	5.6	36	MSaap	338	641	0	0		0	0	0	0	0
42	1	30	5	-1	284	122	21.3	51	Cpa	90	0	0	0		0	0	0	0	0
43	1	13	2	-1	222	128	5.9	43	ABprpap	419	-239	0	0		0	0	0	0	0
44	1	20	27	-1	445	379	7.6	39	MSaaa	329	430	0	0		0	0	0	0	0
45	1	27	26	-1	569	293	8.0	45	ABaraaa	450	1297	0	0		0	0	0	0	0
46	1	46	6	-1	564	313	22.6	50	ABplaaa	499	582	0	0		0	0	0	0	0
47	1	18	48	-1	307	367	10.1	34	MSapp	137	0	0	0		0	0	0	0	0
48	1	7	13	-1	522	196	7.8	44	ABarapa	441	106	0	0		0	0	0	0	0
49	1	18	10	-1	356	390	10.8	35	MSapa	220	436	0	0		0	0	0	0	0
50	1	1	40	-1	332	178	6.3	34	MSppa	234	-736	0	0		0	0	0	0	0
51	1	1	43	-1	262	225	6.6	35	MSppp	246	182	0	0		0	0	0	0	0
52	0	49	-1	-1	581	460	11.6	29		379	0	0	0		0	0	0	0	0
