# Supplementary material for: The AP-2 Transcription Factor APTF-2 Is Required for Neuroblast and Epidermal Morphogenesis in Caenorhabditis elegans Embryogenesis
Source: PLoS Genet. 2016 May 13;12(5):e1006048. doi: 10.1371/journal.pgen.1006048 (PMC4866721; doi:10.1371/journal.pgen.1006048)
Supplement: S7 Text — (ZIP) [file pgen.1006048.s035.zip › nuclei/t058-nuclei]

1	1	31	32	-1	425	193	6.0	43	ABarapp	430	90	0	0		0	0	0	0	0
2	1	43	10	-1	225	129	6.0	44	ABprpap	436	68	0	0		0	0	0	0	0
3	1	33	3	-1	598	380	13.4	45	ABalaaa	196	0	0	0		0	0	0	0	0
4	1	26	49	-1	490	424	20.0	46	ABalppa	460	193	0	0		0	0	0	0	0
5	1	42	48	-1	276	141	21.0	51	Cpa	503	121	0	0		0	0	0	0	0
6	1	46	19	-1	562	319	22.4	50	ABplaaa	484	-336	0	0		0	0	0	0	0
7	1	14	38	-1	474	213	13.6	44	ABarpap	442	259	0	0		0	0	0	0	0
8	1	21	16	-1	539	423	14.1	46	ABalpaa	135	0	0	0		0	0	0	0	0
9	1	2	34	-1	275	84	15.8	46	ABprapp	456	-272	0	0		0	0	0	0	0
10	1	49	43	-1	366	399	10.4	36	MSapa	258	123	0	0		0	0	0	0	0
11	1	38	2	-1	170	129	12.2	46	ABprppp	441	171	0	0		0	0	0	0	0
12	1	29	12	-1	392	118	7.4	44	ABpraap	-53	0	0	0		0	0	0	0	0
13	1	48	11	-1	520	199	7.7	44	ABarapa	440	-2	0	0		0	0	0	0	0
14	1	3	24	-1	462	447	12.4	46	ABalpap	137	0	0	0		0	0	0	0	0
15	1	23	51	-1	263	332	20.5	46	ABplppp	441	-548	0	0		0	0	0	0	0
16	1	20	7	-1	225	66	12.3	43	ABprppa	377	0	0	0		0	0	0	0	0
17	1	32	20	-1	462	122	11.3	45	ABpraaa	319	0	0	0		0	0	0	0	0
18	1	9	6	-1	335	319	22.5	46	ABplppa	452	123	0	0		0	0	0	0	0
19	1	34	29	-1	242	137	12.0	43	Epr	404	647	0	0		0	0	0	0	0
20	1	19	47	-1	164	213	17.4	48	Cpp	457	385	0	0		0	0	0	0	0
21	1	25	35	-1	383	238	14.3	44	Ear	444	0	0	0		0	0	0	0	0
22	1	13	15	-1	365	85	13.7	45	ABprapa	70	0	0	0		0	0	0	0	0
23	1	30	22	-1	438	275	7.0	38	MSpaa	365	165	0	0		0	0	0	0	0
24	1	22	13	-1	311	394	17.9	45	ABplpap	451	87	0	0		0	0	0	0	0
25	1	28	26	-1	391	131	18.7	47	ABarppp	473	-967	0	0		0	0	0	0	0
26	1	45	17	-1	564	299	7.8	45	ABaraaa	430	-480	0	0		0	0	0	0	0
27	1	44	42	-1	452	377	7.3	42	MSaaa	103	0	0	0		0	0	0	0	0
28	1	7	18	-1	245	295	8.8	47	P4	427	-172	0	0		0	0	0	0	0
29	1	5	45	-1	497	288	6.3	43	ABaraap	104	0	0	0		0	0	0	0	0
30	1	39	39	-1	526	300	15.0	44	ABalapp	90	0	0	0		0	0	0	0	0
31	1	8	41	-1	527	374	8.9	41	ABalaap	680	0	0	0		0	0	0	0	0
32	1	36	46	-1	320	95	6.3	43	ABprpaa	369	0	0	0		0	0	0	0	0
33	1	16	31	-1	201	317	15.9	47	Da	448	26	0	0		0	0	0	0	0
34	1	6	25	-1	378	206	21.5	46	Caa	462	386	0	0		0	0	0	0	0
35	1	17	8	-1	324	337	14.3	44	Eal	433	62	0	0		0	0	0	0	0
36	1	24	5	-1	559	216	16.5	47	ABarpaa	469	-1488	0	0		0	0	0	0	0
37	1	1	4	-1	599	297	15.5	45	ABalapa	441	-168	0	0		0	0	0	0	0
38	1	18	50	-1	283	253	16.9	44	Epl	394	463	0	0		0	0	0	0	0
39	1	12	40	-1	227	248	22.9	50	Cap	505	174	0	0		0	0	0	0	0
40	1	50	44	-1	329	178	6.2	36	MSppa	314	524	0	0		0	0	0	0	0
41	1	4	30	-1	473	157	20.1	48	ABarppa	469	983	0	0		0	0	0	0	0
42	1	37	14	-1	333	252	5.2	40	MSpap	396	843	0	0		0	0	0	0	0
43	1	51	9	-1	256	225	5.6	37	MSppp	299	173	0	0		0	0	0	0	0
44	1	40	36	-1	475	342	19.8	48	ABplaap	466	-583	0	0		0	0	0	0	0
45	1	41	27	-1	362	332	5.4	38	MSaap	375	177	0	0		0	0	0	0	0
46	1	27	1	-1	492	247	21.8	47	ABplapa	471	126	0	0		0	0	0	0	0
47	1	11	23	-1	405	418	16.5	46	ABalppp	459	968	0	0		0	0	0	0	0
48	1	47	28	-1	296	371	9.4	35	MSapp	279	779	0	0		0	0	0	0	0
49	1	15	37	-1	405	383	22.3	48	ABplpaa	451	133	0	0		0	0	0	0	0
50	1	10	21	-1	407	283	21.5	45	ABplapp	457	631	0	0		0	0	0	0	0
51	1	35	33	-1	180	214	8.0	45	Dp	-41	0	0	0		0	0	0	0	0
52	0	52	-1	-1	577	463	11.2	29		380	0	0	0		0	0	0	0	0
