# Supplementary material for: The AP-2 Transcription Factor APTF-2 Is Required for Neuroblast and Epidermal Morphogenesis in Caenorhabditis elegans Embryogenesis
Source: PLoS Genet. 2016 May 13;12(5):e1006048. doi: 10.1371/journal.pgen.1006048 (PMC4866721; doi:10.1371/journal.pgen.1006048)
Supplement: S7 Text — (ZIP) [file pgen.1006048.s035.zip › nuclei/t059-nuclei]

1	1	46	38	-1	484	254	22.0	48	ABplapa	101	0	0	0		0	0	0	0	0
2	1	11	37	-1	172	136	11.3	45	ABprppp	440	319	0	0		0	0	0	0	0
3	1	3	5	-1	607	358	13.4	45	ABalaaa	123	0	0	0		0	0	0	0	0
4	1	37	10	-1	595	281	15.6	46	ABalapa	-225	0	0	0		0	0	0	0	0
5	1	36	12	-1	553	204	17.0	48	ABarpaa	37	0	0	0		0	0	0	0	0
6	1	18	23	-1	341	336	22.5	46	ABplppa	436	1076	0	0		0	0	0	0	0
7	1	16	36	-1	225	67	12.3	43	ABprppa	432	449	0	0		0	0	0	0	0
8	1	35	22	-1	334	340	13.5	44	Eal	445	298	0	0		0	0	0	0	0
9	1	43	33	-1	255	228	5.5	39	MSppp	388	162	0	0		0	0	0	0	0
10	1	2	11	-1	233	120	6.3	44	ABprpap	182	0	0	0		0	0	0	0	0
11	1	13	3	-1	517	188	7.9	45	ABarapa	449	44	0	0		0	0	0	0	0
12	1	12	15	-1	395	115	8.0	45	ABpraap	451	-767	0	0		0	0	0	0	0
13	1	24	45	-1	328	399	17.4	45	ABplpap	443	-376	0	0		0	0	0	0	0
14	1	42	19	-1	319	249	5.5	40	MSpap	395	147	0	0		0	0	0	0	0
15	1	22	24	-1	354	80	14.2	45	ABprapa	368	0	0	0		0	0	0	0	0
16	1	8	1	-1	553	413	14.1	46	ABalpaa	469	214	0	0		0	0	0	0	0
17	1	26	17	-1	569	285	8.1	45	ABaraaa	449	174	0	0		0	0	0	0	0
18	1	28	6	-1	246	296	8.5	45	P4	421	152	0	0		0	0	0	0	0
19	1	6	30	-1	560	314	22.6	50	ABplaaa	203	0	0	0		0	0	0	0	0
20	1	17	16	-1	461	113	12.2	45	ABpraaa	446	-68	0	0		0	0	0	0	0
21	1	50	20	-1	402	289	21.1	47	ABplapp	443	-546	0	0		0	0	0	0	0
22	1	23	50	-1	439	272	6.6	40	MSpaa	151	0	0	0		0	0	0	0	0
23	1	47	9	-1	421	413	16.0	45	ABalppp	455	172	0	0		0	0	0	0	0
24	1	14	7	-1	478	445	11.9	46	ABalpap	457	693	0	0		0	0	0	0	0
25	1	34	42	-1	364	223	21.0	22	Caa	154	789	0	0		0	0	0	0	0
26	1	25	52	-1	388	126	19.6	47	ABarppp	463	392	0	0		0	0	0	0	0
27	1	45	40	-1	347	332	5.2	40	MSaap	383	-322	0	0		0	0	0	0	0
28	1	48	35	-1	296	373	9.5	37	MSapp	373	153	0	0		0	0	0	0	0
29	1	19	41	-1	246	145	12.1	43	Epr	422	340	0	0		0	0	0	0	0
30	1	41	13	-1	464	157	20.4	48	ABarppa	451	28	0	0		0	0	0	0	0
31	1	33	26	-1	211	320	16.2	46	Da	35	0	0	0		0	0	0	0	0
32	1	1	8	-1	426	182	6.0	43	ABarapp	415	-537	0	0		0	0	0	0	0
33	1	51	51	-1	176	215	8.5	44	Dp	395	-937	0	0		0	0	0	0	0
34	1	9	32	-1	268	86	16.8	46	ABprapp	444	-81	0	0		0	0	0	0	0
35	1	21	43	-1	373	234	13.6	44	Ear	447	11	0	0		0	0	0	0	0
36	1	44	21	-1	477	344	19.4	48	ABplaap	481	990	0	0		0	0	0	0	0
37	1	49	49	-1	413	390	22.2	50	ABplpaa	-499	0	0	0		0	0	0	0	0
38	1	7	4	-1	465	212	13.3	45	ABarpap	98	0	0	0		0	0	0	0	0
39	1	30	46	-1	520	285	15.2	44	ABalapp	412	32	0	0		0	0	0	0	0
40	1	39	48	-1	230	258	22.7	50	Cap	477	-130	0	0		0	0	0	0	0
41	1	31	27	-1	528	360	8.8	42	ABalaap	401	734	0	0		0	0	0	0	0
42	1	27	47	-1	464	372	7.2	40	MSaaa	404	1510	0	0		0	0	0	0	0
43	1	10	2	-1	374	402	9.3	39	MSapa	371	412	0	0		0	0	0	0	0
44	1	40	25	-1	336	173	5.3	39	MSppa	364	872	0	0		0	0	0	0	0
45	1	29	28	-1	494	281	6.1	43	ABaraap	125	0	0	0		0	0	0	0	0
46	1	32	14	-1	320	89	6.6	43	ABprpaa	433	-825	0	0		0	0	0	0	0
47	1	20	39	-1	160	219	17.8	50	Cpp	495	-246	0	0		0	0	0	0	0
48	1	5	34	-1	279	148	21.3	52	Cpa	494	470	0	0		0	0	0	0	0
49	1	4	18	-1	507	427	19.8	47	ABalppa	81	0	0	0		0	0	0	0	0
50	1	38	31	-1	281	254	15.8	46	Epl	403	145	0	0		0	0	0	0	0
51	1	15	29	-1	272	343	19.7	48	ABplppp	430	1005	0	0		0	0	0	0	0
52	0	52	-1	-1	578	462	11.5	30		191	365	0	0		0	0	0	0	0
