# Supplementary material for: The AP-2 Transcription Factor APTF-2 Is Required for Neuroblast and Epidermal Morphogenesis in Caenorhabditis elegans Embryogenesis
Source: PLoS Genet. 2016 May 13;12(5):e1006048. doi: 10.1371/journal.pgen.1006048 (PMC4866721; doi:10.1371/journal.pgen.1006048)
Supplement: S7 Text — (ZIP) [file pgen.1006048.s035.zip › nuclei/t060-nuclei]

1	1	16	42	-1	558	406	13.5	45	ABalpaa	-67	0	0	0		0	0	0	0	0
2	1	43	18	-1	385	405	9.2	40	MSapa	395	1514	0	0		0	0	0	0	0
3	1	11	47	-1	517	191	8.0	45	ABarapa	447	122	0	0		0	0	0	0	0
4	1	38	34	-1	461	212	13.6	45	ABarpap	450	170	0	0		0	0	0	0	0
5	1	3	10	-1	607	354	13.1	46	ABalaaa	431	96	0	0		0	0	0	0	0
6	1	18	50	-1	245	300	8.3	44	P4	421	1400	0	0		0	0	0	0	0
7	1	24	51	-1	478	446	11.1	45	ABalpap	98	0	0	0		0	0	0	0	0
8	1	32	46	-1	424	181	5.8	42	ABarapp	426	139	0	0		0	0	0	0	0
9	1	23	6	-1	426	418	15.2	47	ABalppp	469	-138	0	0		0	0	0	0	0
10	1	4	3	-1	588	281	16.1	46	ABalapa	125	0	0	0		0	0	0	0	0
11	1	10	11	-1	234	122	6.3	43	ABprpap	417	56	0	0		0	0	0	0	0
12	1	5	17	-1	551	202	17.2	47	ABarpaa	-37	0	0	0		0	0	0	0	0
13	1	30	9	-1	456	163	20.2	47	ABarppa	463	-30	0	0		0	0	0	0	0
14	1	46	44	-1	323	87	7.1	43	ABprpaa	93	0	0	0		0	0	0	0	0
15	1	12	5	-1	392	114	8.2	46	ABpraap	463	217	0	0		0	0	0	0	0
16	1	20	33	-1	462	115	12.6	45	ABpraaa	454	185	0	0		0	0	0	0	0
17	1	17	38	-1	566	282	8.5	44	ABaraaa	443	99	0	0		0	0	0	0	0
18	1	49	13	-1	516	435	19.1	47	ABalppa	4	0	0	0		0	0	0	0	0
19	1	14	49	-1	319	256	5.5	40	MSpap	108	0	0	0		0	0	0	0	0
20	1	21	39	-1	397	299	20.8	48	ABplapp	451	705	0	0		0	0	0	0	0
21	1	36	8	-1	480	343	20.0	49	ABplaap	491	-210	0	0		0	0	0	0	0
22	1	8	14	-1	330	338	13.2	45	Eal	444	67	0	0		0	0	0	0	0
23	1	6	35	-1	341	355	22.5	46	ABplppa	456	68	0	0		0	0	0	0	0
24	1	15	25	-1	357	84	15.1	47	ABprapa	-111	0	0	0		0	0	0	0	0
25	1	44	37	-1	346	178	5.4	39	MSppa	383	1182	0	0		0	0	0	0	0
26	1	31	15	-1	214	310	15.6	47	Da	468	-1153	0	0		0	0	0	0	0
27	1	41	12	-1	520	353	9.0	43	ABalaap	428	727	0	0		0	0	0	0	0
28	1	45	30	-1	491	276	6.1	43	ABaraap	423	-67	0	0		0	0	0	0	0
29	1	51	19	-1	273	344	19.8	46	ABplppp	505	0	0	0		0	0	0	0	0
30	1	19	48	-1	560	316	22.4	50	ABplaaa	474	678	0	0		0	0	0	0	0
31	1	50	41	-1	274	255	14.9	46	Epl	436	-232	0	0		0	0	0	0	0
32	1	34	16	-1	270	94	16.2	47	ABprapp	452	-91	0	0		0	0	0	0	0
33	1	9	26	-1	246	235	5.4	39	MSppp	387	95	0	0		0	0	0	0	0
34	1	48	43	-1	274	157	21.4	51	Cpa	510	183	0	0		0	0	0	0	0
35	1	28	2	-1	290	369	9.3	39	MSapp	387	139	0	0		0	0	0	0	0
36	1	7	7	-1	236	66	11.8	44	ABprppa	-255	0	0	0		0	0	0	0	0
37	1	2	21	-1	174	134	10.9	45	ABprppp	445	518	0	0		0	0	0	0	0
38	1	1	32	-1	474	254	21.5	48	ABplapa	471	-340	0	0		0	0	0	0	0
39	1	47	27	-1	157	216	17.8	50	Cpp	111	0	0	0		0	0	0	0	0
40	1	27	4	-1	343	337	5.1	40	MSaap	14	0	0	0		0	0	0	0	0
41	1	29	29	-1	243	154	11.8	44	Epr	411	638	0	0		0	0	0	0	0
42	1	25	23	-1	365	222	21.4	47	Caa	471	79	0	0		0	0	0	0	0
43	1	35	28	-1	372	238	13.4	46	Ear	465	527	0	0		0	0	0	0	0
44	0	52	-1	-1	576	464	11.6	32		255	335	0	0		0	0	0	0	0
45	1	13	1	-1	334	403	16.3	47	ABplpap	441	462	0	0		0	0	0	0	0
46	1	39	40	-1	510	280	15.0	44	ABalapp	-183	0	0	0		0	0	0	0	0
47	1	42	24	-1	463	364	6.4	40	MSaaa	9	0	0	0		0	0	0	0	0
48	1	40	22	-1	231	265	22.5	50	Cap	502	885	0	0		0	0	0	0	0
49	1	37	20	-1	416	411	21.4	48	ABplpaa	468	426	0	0		0	0	0	0	0
50	1	22	36	-1	434	275	7.1	40	MSpaa	391	-152	0	0		0	0	0	0	0
51	1	33	45	-1	176	219	8.8	44	Dp	127	0	0	0		0	0	0	0	0
52	1	26	31	-1	381	136	20.1	45	ABarppp	452	-429	0	0		0	0	0	0	0
