# Supplementary material for: The AP-2 Transcription Factor APTF-2 Is Required for Neuroblast and Epidermal Morphogenesis in Caenorhabditis elegans Embryogenesis
Source: PLoS Genet. 2016 May 13;12(5):e1006048. doi: 10.1371/journal.pgen.1006048 (PMC4866721; doi:10.1371/journal.pgen.1006048)
Supplement: S7 Text — (ZIP) [file pgen.1006048.s035.zip › nuclei/t061-nuclei]

1	1	45	33	-1	336	408	15.7	46	ABplpap	456	-152	0	0		0	0	0	0	0
2	1	35	44	-1	280	366	9.5	40	MSapp	392	1294	0	0		0	0	0	0	0
3	1	10	8	-1	588	266	15.8	45	ABalapa	150	0	0	0		0	0	0	0	0
4	1	40	4	-1	343	337	5.1	41	MSaap	-97	0	0	0		0	0	0	0	0
5	1	15	18	-1	390	101	9.4	45	ABpraap	386	0	0	0		0	0	0	0	0
6	1	9	38	-1	425	413	14.5	46	ABalppp	113	0	0	0		0	0	0	0	0
7	1	36	14	-1	237	62	12.5	44	ABprppa	417	698	0	0		0	0	0	0	0
8	1	21	40	-1	483	338	19.7	48	ABplaap	475	30	0	0		0	0	0	0	0
9	1	13	47	-1	447	170	20.7	48	ABarppa	445	-480	0	0		0	0	0	0	0
10	1	5	9	-1	605	343	12.8	46	ABalaaa	442	752	0	0		0	0	0	0	0
11	1	11	3	-1	240	110	6.3	43	ABprpap	433	128	0	0		0	0	0	0	0
12	1	27	31	-1	532	347	9.3	43	ABalaap	439	-432	0	0		0	0	0	0	0
13	1	18	20	-1	525	435	19.2	48	ABalppa	78	0	0	0		0	0	0	0	0
14	1	22	46	-1	339	336	12.9	47	Eal	442	597	0	0		0	0	0	0	0
15	1	26	41	-1	208	315	15.0	45	Da	446	370	0	0		0	0	0	0	0
16	1	32	39	-1	261	93	17.0	46	ABprapp	458	266	0	0		0	0	0	0	0
17	1	12	16	-1	544	193	17.6	47	ABarpaa	463	-562	0	0		0	0	0	0	0
18	1	2	12	-1	391	403	8.6	40	MSapa	113	0	0	0		0	0	0	0	0
19	1	29	45	-1	278	347	20.3	46	ABplppp	442	172	0	0		0	0	0	0	0
20	1	49	24	-1	425	411	21.0	48	ABplpaa	398	0	0	0		0	0	0	0	0
21	1	37	29	-1	175	132	10.6	45	ABprppp	66	0	0	0		0	0	0	0	0
22	1	48	25	-1	227	274	22.3	49	Cap	74	0	0	0		0	0	0	0	0
23	1	42	36	-1	355	230	21.4	50	Caa	500	290	0	0		0	0	0	0	0
24	1	47	15	-1	469	359	6.1	42	MSaaa	-137	0	0	0		0	0	0	0	0
25	1	24	26	-1	361	74	16.2	47	ABprapa	-59	0	0	0		0	0	0	0	0
26	1	33	21	-1	241	222	5.2	40	MSppp	400	352	0	0		0	0	0	0	0
27	1	39	1	-1	149	212	17.9	49	Cpp	492	117	0	0		0	0	0	0	0
28	1	43	6	-1	366	239	13.5	47	Ear	455	-122	0	0		0	0	0	0	0
29	1	41	22	-1	243	152	12.0	44	Epr	419	32	0	0		0	0	0	0	0
30	1	28	27	-1	490	270	6.5	43	ABaraap	430	1191	0	0		0	0	0	0	0
31	1	52	43	-1	372	141	19.7	49	ABarppp	478	-1408	0	0		0	0	0	0	0
32	1	38	49	-1	466	256	22.0	48	ABplapa	-271	0	0	0		0	0	0	0	0
33	1	16	42	-1	463	115	13.0	45	ABpraaa	456	764	0	0		0	0	0	0	0
34	1	4	5	-1	457	200	13.0	45	ABarpap	455	-224	0	0		0	0	0	0	0
35	1	23	11	-1	348	368	21.8	46	ABplppa	466	286	0	0		0	0	0	0	0
36	1	50	32	-1	424	275	6.6	40	MSpaa	392	-501	0	0		0	0	0	0	0
37	1	25	37	-1	340	167	5.8	39	MSppa	386	567	0	0		0	0	0	0	0
38	1	17	7	-1	565	270	8.2	44	ABaraaa	249	0	0	0		0	0	0	0	0
39	1	20	28	-1	403	310	20.9	47	ABplapp	464	257	0	0		0	0	0	0	0
40	1	46	34	-1	513	277	15.1	44	ABalapp	436	257	0	0		0	0	0	0	0
41	1	31	51	-1	272	257	14.2	46	Epl	461	-571	0	0		0	0	0	0	0
42	1	1	23	-1	561	402	13.0	45	ABalpaa	166	0	0	0		0	0	0	0	0
43	1	34	30	-1	268	159	21.0	50	Cpa	244	0	0	0		0	0	0	0	0
44	1	14	17	-1	318	78	7.4	44	ABprpaa	33	0	0	0		0	0	0	0	0
45	1	51	35	-1	177	218	8.9	44	Dp	444	214	0	0		0	0	0	0	0
46	1	8	13	-1	421	172	5.5	44	ABarapp	441	457	0	0		0	0	0	0	0
47	1	3	10	-1	515	187	7.9	44	ABarapa	446	-137	0	0		0	0	0	0	0
48	1	30	50	-1	559	313	22.4	49	ABplaaa	469	-267	0	0		0	0	0	0	0
49	1	19	48	-1	317	251	5.4	41	MSpap	409	1367	0	0		0	0	0	0	0
50	1	6	19	-1	245	300	7.9	44	P4	126	0	0	0		0	0	0	0	0
51	1	7	2	-1	489	434	11.9	45	ABalpap	442	391	0	0		0	0	0	0	0
52	0	44	-1	-1	578	461	12.0	33		20	0	0	0		0	0	0	0	0
