# Supplementary material for: The AP-2 Transcription Factor APTF-2 Is Required for Neuroblast and Epidermal Morphogenesis in Caenorhabditis elegans Embryogenesis
Source: PLoS Genet. 2016 May 13;12(5):e1006048. doi: 10.1371/journal.pgen.1006048 (PMC4866721; doi:10.1371/journal.pgen.1006048)
Supplement: S7 Text — (ZIP) [file pgen.1006048.s035.zip › nuclei/t062-nuclei]

1	1	27	50	-1	150	209	18.3	49	Cpp	478	103	0	0		0	0	0	0	0
2	1	51	20	-1	495	430	11.7	45	ABalpap	-65	0	0	0		0	0	0	0	0
3	1	11	2	-1	246	110	6.7	42	ABprpap	428	43	0	0		0	0	0	0	0
4	1	4	21	-1	352	340	5.5	41	MSaap	393	723	0	0		0	0	0	0	0
5	1	34	38	-1	450	195	12.8	46	ABarpap	434	371	0	0		0	0	0	0	0
6	1	28	31	-1	374	241	13.5	47	Ear	-68	0	0	0		0	0	0	0	0
7	1	38	52	-1	566	263	8.6	44	ABaraaa	445	182	0	0		0	0	0	0	0
8	1	3	17	-1	579	251	16.3	45	ABalapa	-181	0	0	0		0	0	0	0	0
9	1	10	13	-1	608	325	13.6	46	ABalaaa	129	0	0	0		0	0	0	0	0
10	1	47	35	-1	506	184	8.1	45	ABarapa	432	1389	0	0		0	0	0	0	0
11	1	35	16	-1	356	380	21.5	45	ABplppa	19	0	0	0		0	0	0	0	0
12	1	18	26	-1	396	406	7.4	41	MSapa	302	0	0	0		0	0	0	0	0
13	1	46	24	-1	418	169	5.7	44	ABarapp	66	0	0	0		0	0	0	0	0
14	1	7	9	-1	231	64	12.7	44	ABprppa	440	-1396	0	0		0	0	0	0	0
15	1	24	23	-1	471	352	6.3	42	MSaaa	419	427	0	0		0	0	0	0	0
16	1	17	42	-1	533	194	17.9	47	ABarpaa	443	408	0	0		0	0	0	0	0
17	1	44	4	-1	310	90	8.0	43	ABprpaa	380	0	0	0		0	0	0	0	0
18	1	5	10	-1	376	86	11.0	46	ABpraap	459	1087	0	0		0	0	0	0	0
19	1	50	51	-1	246	301	7.6	45	P4	416	1043	0	0		0	0	0	0	0
20	1	13	30	-1	527	434	18.8	47	ABalppa	466	99	0	0		0	0	0	0	0
21	1	26	19	-1	249	219	5.3	40	MSppp	397	-512	0	0		0	0	0	0	0
22	1	29	14	-1	244	160	11.9	45	Epr	444	-764	0	0		0	0	0	0	0
23	1	42	36	-1	564	392	12.9	46	ABalpaa	262	0	0	0		0	0	0	0	0
24	1	20	5	-1	435	424	20.5	48	ABplpaa	478	-41	0	0		0	0	0	0	0
25	1	22	49	-1	233	283	22.2	50	Cap	501	72	0	0		0	0	0	0	0
26	1	25	12	-1	338	75	17.9	46	ABprapa	441	-716	0	0		0	0	0	0	0
27	1	30	27	-1	491	263	6.6	43	ABaraap	426	133	0	0		0	0	0	0	0
28	1	39	7	-1	400	318	21.1	45	ABplapp	456	275	0	0		0	0	0	0	0
29	1	21	22	-1	168	139	10.9	45	ABprppp	440	-986	0	0		0	0	0	0	0
30	1	43	45	-1	263	171	20.6	49	Cpa	499	138	0	0		0	0	0	0	0
31	1	12	6	-1	535	333	9.4	43	ABalaap	126	0	0	0		0	0	0	0	0
32	1	36	28	-1	422	274	6.6	41	MSpaa	-216	0	0	0		0	0	0	0	0
33	1	1	39	-1	350	415	15.5	46	ABplpap	469	119	0	0		0	0	0	0	0
34	1	40	11	-1	497	273	15.5	45	ABalapp	446	-27	0	0		0	0	0	0	0
35	1	45	8	-1	170	225	9.2	44	Dp	444	1363	0	0		0	0	0	0	0
36	1	23	18	-1	354	234	21.2	52	Caa	505	334	0	0		0	0	0	0	0
37	1	37	43	-1	337	166	5.7	39	MSppa	387	70	0	0		0	0	0	0	0
38	1	6	3	-1	431	409	13.5	45	ABalppp	155	0	0	0		0	0	0	0	0
39	1	16	40	-1	248	101	17.0	47	ABprapp	465	203	0	0		0	0	0	0	0
40	1	8	15	-1	483	342	19.8	48	ABplaap	-80	0	0	0		0	0	0	0	0
41	1	15	48	-1	208	318	14.6	46	Da	438	1240	0	0		0	0	0	0	0
42	1	33	44	-1	450	113	14.0	46	ABpraaa	453	4	0	0		0	0	0	0	0
43	1	31	47	-1	367	146	19.8	46	ABarppp	-277	0	0	0		0	0	0	0	0
44	1	2	29	-1	282	375	10.0	40	MSapp	-169	0	0	0		0	0	0	0	0
45	1	19	34	-1	282	360	19.7	47	ABplppp	155	0	0	0		0	0	0	0	0
46	1	14	33	-1	340	339	12.9	46	Eal	463	-224	0	0		0	0	0	0	0
47	1	9	37	-1	443	166	20.9	48	ABarppa	-28	0	0	0		0	0	0	0	0
48	1	49	1	-1	321	261	5.2	41	MSpap	427	0	0	0		0	0	0	0	0
49	1	32	32	-1	464	260	21.7	46	ABplapa	445	-721	0	0		0	0	0	0	0
50	1	48	25	-1	557	310	21.2	49	ABplaaa	465	-280	0	0		0	0	0	0	0
51	1	41	41	-1	277	259	13.6	46	Epl	435	386	0	0		0	0	0	0	0
52	0	52	-1	-1	579	463	12.1	35		335	0	0	0		0	0	0	0	0
