# Supplementary material for: The AP-2 Transcription Factor APTF-2 Is Required for Neuroblast and Epidermal Morphogenesis in Caenorhabditis elegans Embryogenesis
Source: PLoS Genet. 2016 May 13;12(5):e1006048. doi: 10.1371/journal.pgen.1006048 (PMC4866721; doi:10.1371/journal.pgen.1006048)
Supplement: S7 Text — (ZIP) [file pgen.1006048.s035.zip › nuclei/t063-nuclei]

1	1	48	28	-1	323	260	5.1	40	MSpap	403	-322	0	0		0	0	0	0	0
2	1	3	12	-1	243	119	6.8	44	ABprpap	432	-164	0	0		0	0	0	0	0
3	1	38	34	-1	439	402	13.2	46	ABalppp	456	406	0	0		0	0	0	0	0
4	1	17	29	-1	307	91	8.5	44	ABprpaa	424	-118	0	0		0	0	0	0	0
5	1	24	44	-1	436	425	20.1	47	ABplpaa	-188	0	0	0		0	0	0	0	0
6	1	31	5	-1	526	327	10.2	43	ABalaap	425	23	0	0		0	0	0	0	0
7	1	28	30	-1	396	332	20.9	45	ABplapp	450	855	0	0		0	0	0	0	0
8	1	35	32	-1	171	226	9.3	44	Dp	448	122	0	0		0	0	0	0	0
9	1	14	39	-1	223	68	12.5	44	ABprppa	143	0	0	0		0	0	0	0	0
10	1	18	35	-1	371	81	11.8	47	ABpraap	451	1794	0	0		0	0	0	0	0
11	1	34	14	-1	492	265	15.4	45	ABalapp	305	0	0	0		0	0	0	0	0
12	1	26	23	-1	325	83	17.9	46	ABprapa	366	0	0	0		0	0	0	0	0
13	1	9	2	-1	610	317	13.8	46	ABalaaa	464	646	0	0		0	0	0	0	0
14	1	22	47	-1	249	163	12.1	45	Epr	431	100	0	0		0	0	0	0	0
15	1	40	4	-1	489	345	19.6	47	ABplaap	472	219	0	0		0	0	0	0	0
16	1	11	13	-1	353	391	21.3	45	ABplppa	449	559	0	0		0	0	0	0	0
17	1	8	24	-1	571	243	16.3	45	ABalapa	423	0	0	0		0	0	0	0	0
18	1	36	27	-1	346	242	21.6	50	Caa	503	422	0	0		0	0	0	0	0
19	1	21	9	-1	244	224	5.4	40	MSppp	257	0	0	0		0	0	0	0	0
20	1	2	48	-1	507	427	11.1	46	ABalpap	125	0	0	0		0	0	0	0	0
21	1	4	25	-1	354	340	5.3	41	MSaap	402	104	0	0		0	0	0	0	0
22	1	29	8	-1	171	143	10.9	44	ABprppp	400	0	0	0		0	0	0	0	0
23	1	15	26	-1	476	351	6.3	42	MSaaa	416	296	0	0		0	0	0	0	0
24	1	13	11	-1	410	166	6.4	44	ABarapp	433	142	0	0		0	0	0	0	0
25	1	50	18	-1	557	306	21.0	49	ABplaaa	474	157	0	0		0	0	0	0	0
26	1	12	40	-1	403	408	6.6	40	MSapa	392	265	0	0		0	0	0	0	0
27	1	27	41	-1	494	257	6.3	43	ABaraap	336	121	0	0		0	0	0	0	0
28	1	32	6	-1	421	268	6.4	41	MSpaa	401	-1152	0	0		0	0	0	0	0
29	1	44	21	-1	279	379	9.8	41	MSapp	265	0	0	0		0	0	0	0	0
30	1	20	17	-1	525	433	18.0	46	ABalppa	448	724	0	0		0	0	0	0	0
31	1	6	33	-1	373	241	13.3	46	Ear	455	425	0	0		0	0	0	0	0
32	1	49	7	-1	465	267	21.7	48	ABplapa	479	517	0	0		0	0	0	0	0
33	1	46	46	-1	340	335	12.6	46	Eal	466	972	0	0		0	0	0	0	0
34	1	45	22	-1	283	361	19.2	45	ABplppp	-161	0	0	0		0	0	0	0	0
35	1	10	19	-1	496	177	7.9	44	ABarapa	374	0	0	0		0	0	0	0	0
36	1	23	20	-1	572	383	12.8	46	ABalpaa	453	1506	0	0		0	0	0	0	0
37	1	47	43	-1	429	170	20.6	49	ABarppa	495	370	0	0		0	0	0	0	0
38	1	5	36	-1	443	196	13.2	45	ABarpap	-312	0	0	0		0	0	0	0	0
39	1	33	3	-1	356	421	15.1	46	ABplpap	468	-349	0	0		0	0	0	0	0
40	1	39	31	-1	239	103	17.0	47	ABprapp	633	0	0	0		0	0	0	0	0
41	1	51	50	-1	276	258	13.4	47	Epl	94	0	0	0		0	0	0	0	0
42	1	16	1	-1	518	190	18.5	47	ABarpaa	496	0	0	0		0	0	0	0	0
43	1	37	42	-1	337	167	5.6	40	MSppa	75	0	0	0		0	0	0	0	0
44	1	42	10	-1	439	109	14.6	45	ABpraaa	15	0	0	0		0	0	0	0	0
45	1	30	49	-1	256	180	20.5	50	Cpa	458	0	0	0		0	0	0	0	0
46	0	52	-1	-1	577	462	11.5	35		289	-605	0	0		0	0	0	0	0
47	1	43	16	-1	360	150	20.0	46	ABarppp	-290	0	0	0		0	0	0	0	0
48	1	41	45	-1	210	317	13.9	45	Da	447	-794	0	0		0	0	0	0	0
49	1	25	51	-1	233	293	22.1	52	Cap	498	96	0	0		0	0	0	0	0
50	1	1	15	-1	152	211	18.9	49	Cpp	489	-94	0	0		0	0	0	0	0
51	1	19	52	-1	249	309	7.7	44	P4	434	-217	0	0		0	0	0	0	0
52	1	7	37	-1	557	259	9.0	44	ABaraaa	446	-4	0	0		0	0	0	0	0
