# Supplementary material for: The AP-2 Transcription Factor APTF-2 Is Required for Neuroblast and Epidermal Morphogenesis in Caenorhabditis elegans Embryogenesis
Source: PLoS Genet. 2016 May 13;12(5):e1006048. doi: 10.1371/journal.pgen.1006048 (PMC4866721; doi:10.1371/journal.pgen.1006048)
Supplement: S7 Text — (ZIP) [file pgen.1006048.s035.zip › nuclei/t064-nuclei]

1	1	42	40	-1	516	181	17.8	47	ABarpaa	469	107	0	0		0	0	0	0	0
2	1	13	35	-1	606	305	14.1	45	ABalaaa	251	0	0	0		0	0	0	0	0
3	1	39	9	-1	361	422	14.7	46	ABplpap	379	-501	0	0		0	0	0	0	0
4	1	15	15	45	475	344	19.4	46	ABplaap	315	761	0	0		0	0	0	0	0
5	1	6	22	-1	526	319	10.7	43	ABalaap	405	738	0	0		0	0	0	0	0
6	1	28	4	-1	419	265	6.6	41	MSpaa	395	-115	0	0		0	0	0	0	0
7	1	32	42	-1	465	271	22.1	48	ABplapa	483	613	0	0		0	0	0	0	0
8	1	22	24	-1	170	149	11.5	45	ABprppp	88	0	0	0		0	0	0	0	0
9	1	19	28	-1	242	216	5.1	40	MSppp	405	1894	0	0		0	0	0	0	0
10	1	44	14	-1	435	108	15.0	45	ABpraaa	455	221	0	0		0	0	0	0	0
11	1	24	44	-1	401	158	6.8	43	ABarapp	426	-25	0	0		0	0	0	0	0
12	1	2	39	-1	238	116	7.1	43	ABprpap	433	613	0	0		0	0	0	0	0
13	1	16	46	-1	359	397	20.8	44	ABplppa	436	79	0	0		0	0	0	0	0
14	1	11	21	-1	489	264	15.5	44	ABalapp	437	679	0	0		0	0	0	0	0
15	1	50	8	-1	147	220	18.1	48	Cpp	480	186	0	0		0	0	0	0	0
16	1	47	10	-1	350	157	19.6	47	ABarppp	466	203	0	0		0	0	0	0	0
17	1	30	12	-1	521	431	17.9	46	ABalppa	110	0	0	0		0	0	0	0	0
18	1	25	38	-1	554	303	21.1	47	ABplaaa	461	1741	0	0		0	0	0	0	0
19	1	35	36	-1	489	169	8.4	46	ABarapa	418	71	0	0		0	0	0	0	0
20	1	36	3	-1	583	373	12.7	46	ABalpaa	135	0	0	0		0	0	0	0	0
21	1	29	31	-1	285	380	9.2	41	MSapp	391	424	0	0		0	0	0	0	0
22	1	34	25	-1	288	360	18.7	45	ABplppp	449	245	0	0		0	0	0	0	0
23	1	12	50	-1	312	84	18.7	47	ABprapa	474	-238	0	0		0	0	0	0	0
24	1	17	13	-1	568	237	16.1	44	ABalapa	440	1101	0	0		0	0	0	0	0
25	1	21	34	-1	360	336	5.1	42	MSaap	394	150	0	0		0	0	0	0	0
26	1	23	19	-1	482	350	6.6	42	MSaaa	421	101	0	0		0	0	0	0	0
27	1	18	7	-1	342	249	21.2	51	Caa	508	-52	0	0		0	0	0	0	0
28	1	1	37	-1	328	251	5.1	42	MSpap	399	-236	0	0		0	0	0	0	0
29	1	4	49	-1	301	89	8.9	45	ABprpaa	174	0	0	0		0	0	0	0	0
30	1	7	32	-1	394	335	20.6	47	ABplapp	470	-29	0	0		0	0	0	0	0
31	1	40	27	-1	233	113	17.3	46	ABprapp	454	1199	0	0		0	0	0	0	0
32	1	8	17	-1	171	234	9.2	44	Dp	440	-761	0	0		0	0	0	0	0
33	1	31	33	-1	371	243	13.0	48	Ear	480	713	0	0		0	0	0	0	0
34	1	3	6	-1	439	397	13.1	45	ABalppp	440	-127	0	0		0	0	0	0	0
35	1	10	47	-1	364	78	12.9	47	ABpraap	363	212	0	0		0	0	0	0	0
36	1	38	26	-1	443	193	13.3	45	ABarpap	-383	0	0	0		0	0	0	0	0
37	1	52	1	-1	559	247	9.4	45	ABaraaa	53	0	0	0		0	0	0	0	0
38	0	46	-1	-1	579	463	11.7	33		-282	0	0	0		0	0	0	0	0
39	1	9	52	-1	215	72	12.7	44	ABprppa	-189	0	0	0		0	0	0	0	0
40	1	26	16	-1	409	400	6.1	41	MSapa	-78	0	0	0		0	0	0	0	0
41	1	27	11	43	489	256	7.0	40	ABaraap	252	-823	0	0		0	0	0	0	0
42	1	43	48	-1	330	159	5.5	40	MSppa	398	-162	0	0		0	0	0	0	0
43	1	37	2	-1	422	174	20.1	49	ABarppa	442	-498	0	0		0	0	0	0	0
44	1	5	23	-1	437	428	19.8	48	ABplpaa	144	0	0	0		0	0	0	0	0
45	1	48	29	-1	216	323	13.4	45	Da	453	-44	0	0		0	0	0	0	0
46	1	33	30	-1	344	339	11.9	47	Eal	445	1314	0	0		0	0	0	0	0
47	1	14	51	-1	256	170	12.4	46	Epr	459	834	0	0		0	0	0	0	0
48	1	20	18	54	519	413	10.3	45	ABalpap	277	-125	0	0		0	0	0	0	0
49	1	45	53	-1	251	184	20.9	50	Cpa	245	0	0	0		0	0	0	0	0
50	1	41	41	-1	279	253	13.3	47	Epl	81	0	0	0		0	0	0	0	0
51	1	49	5	-1	233	298	21.8	50	Cap	502	516	0	0		0	0	0	0	0
52	1	51	20	-1	256	314	7.7	43	P4	400	730	0	0		0	0	0	0	0
