# Supplementary material for: The AP-2 Transcription Factor APTF-2 Is Required for Neuroblast and Epidermal Morphogenesis in Caenorhabditis elegans Embryogenesis
Source: PLoS Genet. 2016 May 13;12(5):e1006048. doi: 10.1371/journal.pgen.1006048 (PMC4866721; doi:10.1371/journal.pgen.1006048)
Supplement: S7 Text — (ZIP) [file pgen.1006048.s035.zip › nuclei/t065-nuclei]

1	1	37	9	62	560	242	10.1	46	ABaraaa	334	-2116	0	0		0	0	0	0	0
2	1	43	47	-1	419	178	20.1	48	ABarppa	488	-597	0	0		0	0	0	0	0
3	1	20	3	42	587	365	12.6	45	ABalpaa	339	62	0	0		0	0	0	0	0
4	1	6	18	-1	407	266	6.8	41	MSpaa	414	828	0	0		0	0	0	0	0
5	1	51	30	-1	240	302	21.3	50	Cap	493	-284	0	0		0	0	0	0	0
6	1	34	14	-1	446	395	12.9	42	ABalppp	343	-763	0	0		0	0	0	0	0
7	1	27	26	-1	339	246	21.4	51	Caa	2	0	0	0		0	0	0	0	0
8	1	15	38	-1	151	233	17.5	48	Cpp	478	432	0	0		0	0	0	0	0
9	1	3	25	63	364	416	13.0	43	ABplpap	295	118	0	0		0	0	0	0	0
10	1	16	8	-1	346	155	19.5	45	ABarppp	454	1490	0	0		0	0	0	0	0
11	1	41	23	-1	517	252	6.3	33	ABaraapa	124	0	0	0		0	0	0	0	0
12	1	17	17	-1	528	432	17.3	45	ABalppa	107	0	0	0		0	0	0	0	0
13	1	24	12	-1	567	237	16.7	45	ABalapa	99	0	0	0		0	0	0	0	0
14	1	10	34	54	428	113	15.5	44	ABpraaa	362	167	0	0		0	0	0	0	0
15	1	4	36	-1	457	352	20.4	37	ABplaapp	279	135	0	0		0	0	0	0	0
16	1	40	5	-1	417	395	6.0	41	MSapa	393	-1580	0	0		0	0	0	0	0
17	1	32	45	-1	178	238	8.5	42	Dp	428	1264	0	0		0	0	0	0	0
18	1	48	49	-1	544	408	9.4	36	ABalpapa	236	151	0	0		0	0	0	0	0
19	1	26	1	-1	483	341	6.5	43	MSaaa	-26	0	0	0		0	0	0	0	0
20	1	52	37	-1	263	315	7.6	44	P4	444	143	0	0		0	0	0	0	0
21	1	14	20	-1	488	263	15.6	43	ABalapp	401	0	0	0		0	0	0	0	0
22	1	5	13	-1	531	314	11.7	44	ABalaap	123	0	0	0		0	0	0	0	0
23	1	44	44	60	447	429	20.2	50	ABplpaa	439	-52	0	0		0	0	0	0	0
24	1	8	28	-1	167	151	12.1	45	ABprppp	-5	0	0	0		0	0	0	0	0
25	1	22	53	-1	293	362	18.6	45	ABplppp	-28	0	0	0		0	0	0	0	0
26	1	36	48	-1	444	193	12.9	45	ABarpap	451	774	0	0		0	0	0	0	0
27	1	31	11	-1	230	112	17.1	46	ABprapp	-4	0	0	0		0	0	0	0	0
28	1	9	29	-1	236	217	5.0	40	MSppp	401	58	0	0		0	0	0	0	0
29	1	45	19	-1	221	330	13.0	45	Da	398	310	0	0		0	0	0	0	0
30	1	46	33	-1	350	336	11.7	46	Eal	276	0	0	0		0	0	0	0	0
31	1	21	35	-1	291	384	9.0	41	MSapp	77	0	0	0		0	0	0	0	0
32	1	30	21	68	384	337	20.8	46	ABplapp	369	-540	0	0		0	0	0	0	0
33	1	33	27	-1	370	241	12.6	48	Ear	478	491	0	0		0	0	0	0	0
34	1	25	16	-1	373	336	5.1	41	MSaap	169	0	0	0		0	0	0	0	0
35	1	2	22	-1	603	303	14.4	47	ABalaaa	416	-290	0	0		0	0	0	0	0
36	1	19	40	50	494	174	8.0	44	ABarapa	274	72	0	0		0	0	0	0	0
37	1	28	64	-1	322	246	4.8	42	MSpap	115	0	0	0		0	0	0	0	0
38	1	18	15	56	553	299	21.2	47	ABplaaa	344	438	0	0		0	0	0	0	0
39	1	12	10	55	240	126	6.9	41	ABprpap	257	541	0	0		0	0	0	0	0
40	1	1	58	61	519	168	17.4	46	ABarpaa	370	462	0	0		0	0	0	0	0
41	1	50	24	-1	285	257	13.0	47	Epl	455	-1119	0	0		0	0	0	0	0
42	1	7	32	41	465	273	22.4	46	ABplapa	362	-166	0	0		0	0	0	0	0
43	1	41	46	-1	462	246	6.0	32	ABaraapp	235	124	0	0		0	0	0	0	0
44	1	11	2	69	402	145	7.0	44	ABarapp	-134	0	0	0		0	0	0	0	0
45	1	4	59	-1	529	364	18.7	37	ABplaapa	255	-161	0	0		0	0	0	0	0
46	1	13	31	-1	364	405	20.5	46	ABplppa	461	-672	0	0		0	0	0	0	0
47	1	35	52	66	370	73	12.8	42	ABpraap	396	-715	0	0		0	0	0	0	0
48	1	42	4	-1	330	156	5.3	40	MSppa	336	0	0	0		0	0	0	0	0
49	1	29	51	65	301	81	8.8	46	ABprpaa	313	-135	0	0		0	0	0	0	0
50	1	23	39	-1	311	82	19.1	47	ABprapa	410	-130	0	0		0	0	0	0	0
51	1	47	43	-1	255	173	12.1	45	Epr	453	-352	0	0		0	0	0	0	0
52	1	39	6	-1	209	78	12.3	44	ABprppa	413	-662	0	0		0	0	0	0	0
53	1	49	7	-1	245	182	20.9	48	Cpa	457	290	0	0		0	0	0	0	0
54	1	48	57	-1	494	411	8.8	35	ABalpapp	147	0	0	0		0	0	0	0	0
55	0	38	-1	-1	578	463	11.5	31		32	0	0	0		0	0	0	0	0
