# Supplementary material for: The AP-2 Transcription Factor APTF-2 Is Required for Neuroblast and Epidermal Morphogenesis in Caenorhabditis elegans Embryogenesis
Source: PLoS Genet. 2016 May 13;12(5):e1006048. doi: 10.1371/journal.pgen.1006048 (PMC4866721; doi:10.1371/journal.pgen.1006048)
Supplement: S7 Text — (ZIP) [file pgen.1006048.s035.zip › nuclei/t066-nuclei]

1	1	19	12	-1	489	334	7.2	43	MSaaa	416	471	0	0		0	0	0	0	0
2	1	44	65	-1	391	149	6.6	36	ABarappp	161	0	0	0		0	0	0	0	0
3	1	3	40	-1	597	345	10.4	36	ABalpaaa	280	198	0	0		0	0	0	0	0
4	1	48	21	-1	337	151	5.0	40	MSppa	398	61	0	0		0	0	0	0	0
5	1	16	37	-1	417	391	6.1	41	MSapa	309	0	0	0		0	0	0	0	0
6	1	52	38	-1	210	81	11.5	44	ABprppa	348	536	0	0		0	0	0	0	0
7	1	53	30	57	235	186	20.5	47	Cpa	289	0	0	0		0	0	0	0	0
8	1	10	23	-1	338	160	19.9	46	ABarppp	461	390	0	0		0	0	0	0	0
9	1	1	46	-1	570	246	10.4	35	ABaraaaa	242	426	0	0		0	0	0	0	0
10	1	39	71	-1	220	145	6.9	31	ABprpapp	221	206	0	0		0	0	0	0	0
11	1	27	16	-1	225	112	17.4	47	ABprapp	369	-1003	0	0		0	0	0	0	0
12	1	13	5	-1	560	234	17.5	44	ABalapa	432	0	0	0		0	0	0	0	0
13	1	22	34	-1	526	306	12.8	43	ABalaap	427	0	0	0		0	0	0	0	0
14	1	6	50	58	451	397	12.4	41	ABalppp	278	141	0	0		0	0	0	0	0
15	1	38	18	-1	573	312	20.0	38	ABplaaaa	272	1041	0	0		0	0	0	0	0
16	1	34	39	-1	383	333	5.4	41	MSaap	400	-238	0	0		0	0	0	0	0
17	1	12	24	25	537	428	17.3	44	ABalppa	282	188	0	0		0	0	0	0	0
18	1	4	31	-1	412	260	7.0	41	MSpaa	103	0	0	0		0	0	0	0	0
19	1	29	35	-1	222	330	11.7	45	Da	459	-580	0	0		0	0	0	0	0
20	1	21	3	32	489	271	16.6	44	ABalapp	140	0	0	0		0	0	0	0	0
21	1	32	6	-1	391	334	20.3	37	ABplappa	261	127	0	0		0	0	0	0	0
22	1	35	47	-1	602	299	14.3	46	ABalaaa	440	119	0	0		0	0	0	0	0
23	1	11	62	-1	519	256	5.6	33	ABaraapa	-295	0	0	0		0	0	0	0	0
24	1	41	67	-1	288	251	12.7	46	Epl	-62	0	0	0		0	0	0	0	0
25	1	9	10	-1	337	411	11.9	36	ABplpapp	261	121	0	0		0	0	0	0	0
26	1	7	59	-1	329	250	21.4	49	Caa	478	-354	0	0		0	0	0	0	0
27	1	33	33	-1	373	242	12.8	46	Ear	-108	0	0	0		0	0	0	0	0
28	1	24	68	72	174	151	11.8	46	ABprppp	287	-24	0	0		0	0	0	0	0
29	1	28	45	-1	241	216	4.9	41	MSppp	375	0	0	0		0	0	0	0	0
30	1	5	29	-1	240	305	20.4	49	Cap	495	-427	0	0		0	0	0	0	0
31	1	46	19	-1	357	411	18.9	45	ABplppa	131	0	0	0		0	0	0	0	0
32	1	42	27	-1	435	265	22.4	40	ABplapap	266	791	0	0		0	0	0	0	0
33	1	30	54	-1	360	338	11.8	47	Eal	-72	0	0	0		0	0	0	0	0
34	1	14	73	-1	449	102	14.6	35	ABpraaaa	264	143	0	0		0	0	0	0	0
35	1	31	64	-1	295	377	7.7	40	MSapp	-248	0	0	0		0	0	0	0	0
36	1	15	7	-1	454	356	20.4	39	ABplaapp	346	1334	0	0		0	0	0	0	0
37	1	20	76	-1	275	310	7.1	42	P4	408	426	0	0		0	0	0	0	0
38	1	8	53	-1	153	244	16.8	48	Cpp	480	366	0	0		0	0	0	0	0
39	1	50	52	63	304	93	19.8	45	ABprapa	218	0	0	0		0	0	0	0	0
40	1	36	48	-1	504	183	8.6	35	ABarapaa	247	89	0	0		0	0	0	0	0
41	1	42	26	-1	482	270	22.0	38	ABplapaa	273	756	0	0		0	0	0	0	0
42	1	3	43	-1	566	366	14.7	36	ABalpaap	325	-1691	0	0		0	0	0	0	0
43	1	51	9	-1	263	164	11.9	46	Epr	70	0	0	0		0	0	0	0	0
44	1	23	11	-1	474	444	19.6	37	ABplpaaa	267	755	0	0		0	0	0	0	0
45	1	17	60	-1	185	242	8.6	43	Dp	419	1813	0	0		0	0	0	0	0
46	1	43	20	-1	466	245	5.6	33	ABaraapp	328	344	0	0		0	0	0	0	0
47	1	2	17	-1	412	179	20.2	49	ABarppa	455	130	0	0		0	0	0	0	0
48	1	26	61	75	442	198	12.1	44	ABarpap	342	756	0	0		0	0	0	0	0
49	1	18	36	-1	556	397	9.5	37	ABalpapa	470	0	0	0		0	0	0	0	0
50	1	36	70	-1	468	157	8.0	34	ABarapap	235	1024	0	0		0	0	0	0	0
51	1	49	28	-1	287	81	10.3	35	ABprpaap	296	-159	0	0		0	0	0	0	0
52	1	47	15	-1	337	89	14.3	37	ABpraapp	293	220	0	0		0	0	0	0	0
53	1	25	42	74	296	372	17.5	46	ABplppp	308	716	0	0		0	0	0	0	0
54	1	14	55	-1	406	114	17.3	35	ABpraaap	267	-1105	0	0		0	0	0	0	0
55	1	39	1	-1	259	115	5.9	32	ABprpapa	238	-411	0	0		0	0	0	0	0
56	1	38	49	-1	525	298	21.5	38	ABplaaap	109	0	0	0		0	0	0	0	0
57	1	54	56	-1	495	410	7.6	36	ABalpapp	280	-1064	0	0		0	0	0	0	0
58	1	40	13	-1	494	177	19.5	35	ABarpaap	316	-527	0	0		0	0	0	0	0
59	1	45	2	-1	527	371	20.3	38	ABplaapa	466	0	0	0		0	0	0	0	0
60	1	23	4	-1	418	425	19.2	38	ABplpaap	313	741	0	0		0	0	0	0	0
61	1	40	41	-1	536	170	15.4	35	ABarpaaa	-517	0	0	0		0	0	0	0	0
62	1	1	44	-1	538	216	10.5	35	ABaraaap	-249	0	0	0		0	0	0	0	0
63	1	9	69	-1	388	437	12.5	35	ABplpapa	257	56	0	0		0	0	0	0	0
64	1	37	14	-1	331	246	5.0	43	MSpap	-209	0	0	0		0	0	0	0	0
65	1	49	22	-1	325	78	7.8	35	ABprpaaa	158	0	0	0		0	0	0	0	0
66	1	47	51	-1	388	75	10.6	37	ABpraapa	276	803	0	0		0	0	0	0	0
67	0	55	-1	-1	576	463	11.3	32		32	0	0	0		0	0	0	0	0
68	1	32	66	-1	361	327	20.3	37	ABplappp	129	0	0	0		0	0	0	0	0
69	1	44	8	-1	420	146	6.9	36	ABarappa	169	0	0	0		0	0	0	0	0
