# Supplementary material for: The AP-2 Transcription Factor APTF-2 Is Required for Neuroblast and Epidermal Morphogenesis in Caenorhabditis elegans Embryogenesis
Source: PLoS Genet. 2016 May 13;12(5):e1006048. doi: 10.1371/journal.pgen.1006048 (PMC4866721; doi:10.1371/journal.pgen.1006048)
Supplement: S7 Text — (ZIP) [file pgen.1006048.s035.zip › nuclei/t067-nuclei]

1	1	55	1	-1	271	109	5.8	33	ABprpapa	279	295	0	0		0	0	0	0	0
2	1	59	30	-1	539	376	21.1	39	ABplaapa	390	159	0	0		0	0	0	0	0
3	1	20	66	-1	461	274	17.0	34	ABalappp	248	489	0	0		0	0	0	0	0
4	1	60	35	-1	418	426	19.7	39	ABplpaap	353	0	0	0		0	0	0	0	0
5	1	12	17	78	561	242	17.6	41	ABalapa	434	0	0	0		0	0	0	0	0
6	1	21	83	-1	403	339	21.0	36	ABplappa	285	136	0	0		0	0	0	0	0
7	1	36	79	-1	460	359	20.7	42	ABplaapp	349	58	0	0		0	0	0	0	0
8	1	69	3	-1	435	146	6.0	35	ABarappa	211	-764	0	0		0	0	0	0	0
9	1	43	77	-1	258	153	12.1	46	Epr	458	595	0	0		0	0	0	0	0
10	1	25	13	-1	335	413	11.4	37	ABplpapp	319	200	0	0		0	0	0	0	0
11	1	44	2	-1	470	443	20.1	38	ABplpaaa	126	0	0	0		0	0	0	0	0
12	1	1	41	-1	489	338	7.4	43	MSaaa	156	0	0	0		0	0	0	0	0
13	1	58	42	-1	506	175	20.4	40	ABarpaap	95	0	0	0		0	0	0	0	0
14	1	64	15	-1	336	240	5.1	42	MSpap	306	0	0	0		0	0	0	0	0
15	1	52	32	-1	349	83	13.5	40	ABpraapp	345	-748	0	0		0	0	0	0	0
16	1	11	12	75	213	109	17.9	43	ABprapp	309	-84	0	0		0	0	0	0	0
17	1	47	52	81	409	179	20.8	44	ABarppa	269	-799	0	0		0	0	0	0	0
18	1	15	56	-1	578	313	20.2	38	ABplaaaa	400	0	0	0		0	0	0	0	0
19	1	31	48	64	351	401	19.0	46	ABplppa	302	102	0	0		0	0	0	0	0
20	1	46	50	-1	472	246	5.5	36	ABaraapp	315	13	0	0		0	0	0	0	0
21	1	4	21	-1	336	149	5.3	39	MSppa	-272	0	0	0		0	0	0	0	0
22	1	65	39	-1	340	81	7.4	37	ABprpaaa	146	0	0	0		0	0	0	0	0
23	1	8	45	73	339	149	20.1	47	ABarppp	230	0	0	0		0	0	0	0	0
24	1	17	60	-1	510	440	16.3	36	ABalppap	240	170	0	0		0	0	0	0	0
25	1	17	65	-1	568	424	16.2	36	ABalppaa	256	173	0	0		0	0	0	0	0
26	1	41	82	-1	483	266	22.1	38	ABplapaa	277	765	0	0		0	0	0	0	0
27	1	32	44	-1	414	262	22.4	41	ABplapap	349	813	0	0		0	0	0	0	0
28	1	51	80	-1	293	78	10.6	37	ABprpaap	271	-449	0	0		0	0	0	0	0
29	1	30	33	-1	240	300	19.9	48	Cap	-159	0	0	0		0	0	0	0	0
30	1	7	24	-1	200	212	20.6	39	Cpap	296	238	0	0		0	0	0	0	0
31	1	18	22	-1	421	244	7.2	41	MSpaa	419	552	0	0		0	0	0	0	0
32	1	20	11	-1	501	271	15.6	35	ABalappa	-138	0	0	0		0	0	0	0	0
33	1	27	76	-1	373	234	12.8	46	Ear	435	284	0	0		0	0	0	0	0
34	1	13	53	-1	521	306	13.1	44	ABalaap	403	0	0	0		0	0	0	0	0
35	1	19	68	-1	228	327	10.7	46	Da	420	1087	0	0		0	0	0	0	0
36	1	49	38	-1	553	396	8.6	38	ABalpapa	-160	0	0	0		0	0	0	0	0
37	1	5	26	-1	416	386	6.4	40	MSapa	63	0	0	0		0	0	0	0	0
38	1	6	69	72	215	86	10.9	44	ABprppa	210	0	0	0		0	0	0	0	0
39	1	16	47	-1	401	327	5.5	41	MSaap	684	0	0	0		0	0	0	0	0
40	1	3	49	-1	596	349	9.6	35	ABalpaaa	-117	0	0	0		0	0	0	0	0
41	1	61	27	-1	537	164	15.4	38	ABarpaaa	268	-109	0	0		0	0	0	0	0
42	1	53	6	-1	269	355	16.7	35	ABplpppp	254	105	0	0		0	0	0	0	0
43	1	42	54	-1	571	370	14.3	38	ABalpaap	329	-1445	0	0		0	0	0	0	0
44	1	62	7	-1	538	216	11.6	37	ABaraaap	61	0	0	0		0	0	0	0	0
45	1	29	10	-1	252	201	5.0	40	MSppp	390	90	0	0		0	0	0	0	0
46	1	9	4	-1	583	252	10.5	36	ABaraaaa	259	117	0	0		0	0	0	0	0
47	1	22	40	-1	603	307	13.9	46	ABalaaa	-226	0	0	0		0	0	0	0	0
48	1	40	58	-1	524	194	8.0	36	ABarapaa	237	419	0	0		0	0	0	0	0
49	1	56	29	-1	530	301	22.0	38	ABplaaap	-78	0	0	0		0	0	0	0	0
50	1	14	8	-1	427	386	13.2	37	ABalpppp	108	0	0	0		0	0	0	0	0
51	1	66	59	-1	410	91	9.6	37	ABpraapa	167	0	0	0		0	0	0	0	0
52	1	39	61	-1	286	87	20.5	36	ABprapap	256	0	0	0		0	0	0	0	0
53	1	38	9	-1	154	250	16.0	49	Cpp	483	831	0	0		0	0	0	0	0
54	1	33	63	-1	360	333	12.8	46	Eal	455	-88	0	0		0	0	0	0	0
55	1	54	71	-1	405	120	16.6	38	ABpraaap	164	0	0	0		0	0	0	0	0
56	1	57	62	-1	486	411	7.6	36	ABalpapp	-181	0	0	0		0	0	0	0	0
57	1	7	20	-1	243	152	21.9	40	Cpaa	276	-72	0	0		0	0	0	0	0
58	1	14	46	-1	490	396	13.4	35	ABalpppa	260	-164	0	0		0	0	0	0	0
59	1	26	23	-1	314	246	21.3	50	Caa	506	-119	0	0		0	0	0	0	0
60	1	45	16	-1	198	239	7.7	42	Dp	407	232	0	0		0	0	0	0	0
61	1	48	55	-1	467	203	11.4	36	ABarpapa	250	750	0	0		0	0	0	0	0
62	1	23	31	-1	531	265	5.5	35	ABaraapa	-34	0	0	0		0	0	0	0	0
63	1	39	14	-1	336	68	18.5	36	ABprapaa	283	490	0	0		0	0	0	0	0
64	1	35	28	-1	303	374	7.6	41	MSapp	1	0	0	0		0	0	0	0	0
65	1	2	34	-1	381	153	7.2	35	ABarappp	161	0	0	0		0	0	0	0	0
66	1	68	57	-1	338	327	20.3	38	ABplappp	266	126	0	0		0	0	0	0	0
67	1	24	5	-1	291	234	12.5	46	Epl	463	1549	0	0		0	0	0	0	0
68	1	28	19	-1	178	132	10.9	33	ABprpppa	246	1005	0	0		0	0	0	0	0
69	1	63	36	-1	385	440	13.1	37	ABplpapa	-251	0	0	0		0	0	0	0	0
70	1	50	25	-1	472	155	8.2	37	ABarapap	84	0	0	0		0	0	0	0	0
71	1	10	51	-1	223	146	6.5	34	ABprpapp	270	-433	0	0		0	0	0	0	0
72	1	28	37	-1	166	183	11.0	34	ABprpppp	-45	0	0	0		0	0	0	0	0
73	1	34	74	-1	462	109	15.5	38	ABpraaaa	322	-169	0	0		0	0	0	0	0
74	1	53	70	-1	302	375	16.6	34	ABplpppa	231	-525	0	0		0	0	0	0	0
75	1	48	67	-1	423	185	13.5	35	ABarpapp	-192	0	0	0		0	0	0	0	0
76	1	37	43	-1	289	305	7.1	41	P4	79	0	0	0		0	0	0	0	0
77	0	67	-1	-1	579	462	11.0	31		12	0	0	0		0	0	0	0	0
