# Supplementary material for: The AP-2 Transcription Factor APTF-2 Is Required for Neuroblast and Epidermal Morphogenesis in Caenorhabditis elegans Embryogenesis
Source: PLoS Genet. 2016 May 13;12(5):e1006048. doi: 10.1371/journal.pgen.1006048 (PMC4866721; doi:10.1371/journal.pgen.1006048)
Supplement: S7 Text — (ZIP) [file pgen.1006048.s035.zip › nuclei/t068-nuclei]

1	1	1	82	-1	289	109	5.4	36	ABprpapa	309	331	0	0		0	0	0	0	0
2	1	11	15	-1	468	445	20.1	40	ABplpaaa	390	-1402	0	0		0	0	0	0	0
3	1	8	42	-1	440	157	5.9	34	ABarappa	289	178	0	0		0	0	0	0	0
4	1	46	12	-1	591	258	10.3	35	ABaraaaa	232	0	0	0		0	0	0	0	0
5	1	67	40	-1	293	227	12.5	46	Epl	467	943	0	0		0	0	0	0	0
6	1	42	18	-1	252	351	15.5	35	ABplpppp	91	0	0	0		0	0	0	0	0
7	1	44	9	-1	552	222	11.8	39	ABaraaap	325	392	0	0		0	0	0	0	0
8	1	50	75	-1	423	375	13.4	39	ABalpppp	321	422	0	0		0	0	0	0	0
9	1	53	31	-1	159	245	15.0	49	Cpp	491	-3	0	0		0	0	0	0	0
10	1	45	11	-1	262	190	5.2	40	MSppp	68	0	0	0		0	0	0	0	0
11	1	32	3	-1	505	269	16.2	34	ABalappa	259	-795	0	0		0	0	0	0	0
12	1	16	64	-1	220	85	16.9	35	ABprappa	315	279	0	0		0	0	0	0	0
13	1	10	41	-1	333	420	11.4	38	ABplpapp	489	0	0	0		0	0	0	0	0
14	1	63	26	-1	352	66	18.5	37	ABprapaa	303	-778	0	0		0	0	0	0	0
15	1	14	16	-1	346	239	5.3	43	MSpap	3	0	0	0		0	0	0	0	0
16	1	60	35	-1	209	232	7.3	41	Dp	364	734	0	0		0	0	0	0	0
17	1	5	21	-1	545	233	19.6	38	ABalapap	317	-631	0	0		0	0	0	0	0
18	0	77	-1	-1	579	460	11.1	30		15	0	0	0		0	0	0	0	0
19	1	68	34	-1	171	137	10.7	34	ABprpppa	83	0	0	0		0	0	0	0	0
20	1	57	77	-1	238	145	21.6	40	Cpaa	341	-698	0	0		0	0	0	0	0
21	1	21	23	-1	345	148	5.4	41	MSppa	69	0	0	0		0	0	0	0	0
22	1	31	66	-1	428	242	7.3	42	MSpaa	404	-172	0	0		0	0	0	0	0
23	1	59	54	-1	306	246	21.4	47	Caa	406	1116	0	0		0	0	0	0	0
24	1	30	67	-1	194	213	20.6	40	Cpap	327	-1014	0	0		0	0	0	0	0
25	1	70	32	-1	485	172	7.9	37	ABarapap	78	0	0	0		0	0	0	0	0
26	1	37	24	-1	396	383	7.1	42	MSapa	392	805	0	0		0	0	0	0	0
27	1	41	28	-1	538	167	14.9	38	ABarpaaa	358	-98	0	0		0	0	0	0	0
28	1	64	36	-1	303	370	7.5	42	MSapp	-13	0	0	0		0	0	0	0	0
29	1	49	45	-1	529	302	21.8	40	ABplaaap	342	-17	0	0		0	0	0	0	0
30	1	2	48	-1	538	383	21.0	40	ABplaapa	151	0	0	0		0	0	0	0	0
31	1	62	25	-1	551	287	6.1	38	ABaraapa	340	-74	0	0		0	0	0	0	0
32	1	15	7	-1	365	80	13.3	40	ABpraapp	224	0	0	0		0	0	0	0	0
33	1	29	49	-1	230	293	19.7	48	Cap	322	0	0	0		0	0	0	0	0
34	1	65	17	-1	391	154	7.6	34	ABarappp	162	0	0	0		0	0	0	0	0
35	1	4	70	-1	414	421	20.8	40	ABplpaap	402	-2166	0	0		0	0	0	0	0
36	1	69	19	-1	397	440	13.3	37	ABplpapa	101	0	0	0		0	0	0	0	0
37	1	72	27	-1	171	191	10.5	35	ABprpppp	301	0	0	0		0	0	0	0	0
38	1	36	63	-1	539	408	8.5	39	ABalpapa	337	1076	0	0		0	0	0	0	0
39	1	22	37	-1	358	85	6.8	35	ABprpaaa	314	453	0	0		0	0	0	0	0
40	1	47	78	84	607	318	13.5	45	ABalaaa	367	380	0	0		0	0	0	0	0
41	1	12	8	-1	478	340	7.6	43	MSaaa	426	0	0	0		0	0	0	0	0
42	1	13	79	-1	513	166	19.8	42	ABarpaap	362	-1786	0	0		0	0	0	0	0
43	1	76	80	-1	296	300	6.8	42	P4	280	-558	0	0		0	0	0	0	0
44	1	27	1	-1	411	265	22.3	40	ABplapap	343	-59	0	0		0	0	0	0	0
45	1	23	56	-1	361	127	20.2	37	ABarpppa	298	-123	0	0		0	0	0	0	0
46	1	58	74	-1	486	393	14.1	37	ABalpppa	324	1405	0	0		0	0	0	0	0
47	1	39	5	-1	401	319	5.7	42	MSaap	6	0	0	0		0	0	0	0	0
48	1	19	47	-1	338	393	18.6	35	ABplppap	233	111	0	0		0	0	0	0	0
49	1	40	30	-1	586	360	8.6	36	ABalpaaa	-250	0	0	0		0	0	0	0	0
50	1	20	44	-1	477	260	5.4	37	ABaraapp	370	1289	0	0		0	0	0	0	0
51	1	71	13	-1	227	144	6.7	35	ABprpapp	554	0	0	0		0	0	0	0	0
52	1	17	22	-1	385	189	21.5	38	ABarppap	284	1107	0	0		0	0	0	0	0
53	1	34	73	83	530	302	13.2	45	ABalaap	302	-1121	0	0		0	0	0	0	0
54	1	43	29	-1	561	384	15.0	39	ABalpaap	125	0	0	0		0	0	0	0	0
55	1	61	46	-1	484	210	11.3	36	ABarpapa	99	0	0	0		0	0	0	0	0
56	1	18	2	-1	582	315	20.7	40	ABplaaaa	358	405	0	0		0	0	0	0	0
57	1	66	38	-1	322	332	20.4	39	ABplappp	335	1057	0	0		0	0	0	0	0
58	1	48	4	-1	535	213	7.2	34	ABarapaa	319	800	0	0		0	0	0	0	0
59	1	51	33	-1	432	107	9.3	38	ABpraapa	123	0	0	0		0	0	0	0	0
60	1	24	59	-1	502	449	15.8	36	ABalppap	309	-463	0	0		0	0	0	0	0
61	1	52	60	-1	295	83	19.8	39	ABprapap	338	-45	0	0		0	0	0	0	0
62	1	56	72	-1	465	413	7.4	37	ABalpapp	354	1665	0	0		0	0	0	0	0
63	1	54	52	-1	353	332	13.8	47	Eal	453	242	0	0		0	0	0	0	0
64	1	19	81	-1	369	403	19.1	36	ABplppaa	256	118	0	0		0	0	0	0	0
65	1	25	65	-1	563	433	15.8	37	ABalppaa	306	-150	0	0		0	0	0	0	0
66	1	3	10	-1	452	266	17.4	36	ABalappp	280	152	0	0		0	0	0	0	0
67	1	75	50	-1	430	181	14.4	37	ABarpapp	262	163	0	0		0	0	0	0	0
68	1	35	69	-1	236	319	9.5	44	Da	438	-1094	0	0		0	0	0	0	0
69	1	38	71	-1	207	96	10.2	35	ABprppap	237	-82	0	0		0	0	0	0	0
70	1	74	68	-1	294	380	16.9	36	ABplpppa	418	0	0	0		0	0	0	0	0
71	1	55	76	-1	420	118	16.8	40	ABpraaap	334	-1112	0	0		0	0	0	0	0
72	1	38	62	-1	247	70	9.4	34	ABprppaa	231	-98	0	0		0	0	0	0	0
73	1	23	55	-1	312	156	20.4	40	ABarpppp	284	-119	0	0		0	0	0	0	0
74	1	73	14	-1	483	119	14.9	39	ABpraaaa	344	808	0	0		0	0	0	0	0
75	1	16	39	-1	193	144	17.1	36	ABprappp	245	0	0	0		0	0	0	0	0
76	1	33	20	-1	375	230	13.2	47	Ear	470	392	0	0		0	0	0	0	0
77	1	9	6	-1	265	143	12.1	45	Epr	454	-559	0	0		0	0	0	0	0
78	1	5	51	-1	583	260	16.9	39	ABalapaa	266	138	0	0		0	0	0	0	0
79	1	7	53	-1	453	355	21.3	42	ABplaapp	406	348	0	0		0	0	0	0	0
80	1	28	43	-1	305	75	10.8	39	ABprpaap	177	0	0	0		0	0	0	0	0
81	1	17	58	-1	441	182	21.4	38	ABarppaa	268	161	0	0		0	0	0	0	0
82	1	26	61	-1	479	267	22.2	39	ABplapaa	371	79	0	0		0	0	0	0	0
83	1	6	57	-1	394	332	20.4	40	ABplappa	374	445	0	0		0	0	0	0	0
