# Supplementary material for: The AP-2 Transcription Factor APTF-2 Is Required for Neuroblast and Epidermal Morphogenesis in Caenorhabditis elegans Embryogenesis
Source: PLoS Genet. 2016 May 13;12(5):e1006048. doi: 10.1371/journal.pgen.1006048 (PMC4866721; doi:10.1371/journal.pgen.1006048)
Supplement: S7 Text — (ZIP) [file pgen.1006048.s035.zip › nuclei/t069-nuclei]

1	1	44	40	-1	402	258	22.7	42	ABplapap	405	249	0	0		0	0	0	0	0
2	1	56	18	-1	581	322	21.3	41	ABplaaaa	528	0	0	0		0	0	0	0	0
3	1	11	84	-1	509	264	17.2	36	ABalappa	334	168	0	0		0	0	0	0	0
4	1	58	46	-1	538	218	7.4	38	ABarapaa	344	469	0	0		0	0	0	0	0
5	1	47	54	-1	401	320	6.3	42	MSaap	265	0	0	0		0	0	0	0	0
6	1	77	72	-1	266	138	12.2	45	Epr	448	-213	0	0		0	0	0	0	0
7	1	32	15	-1	367	79	13.3	41	ABpraapp	408	257	0	0		0	0	0	0	0
8	1	41	22	-1	474	346	8.3	44	MSaaa	441	-67	0	0		0	0	0	0	0
9	1	7	10	-1	552	224	12.2	37	ABaraaap	-170	0	0	0		0	0	0	0	0
10	1	66	62	-1	449	257	17.8	38	ABalappp	372	126	0	0		0	0	0	0	0
11	1	10	6	-1	267	180	5.3	41	MSppp	-398	0	0	0		0	0	0	0	0
12	1	4	25	-1	595	270	10.2	37	ABaraaaa	365	-466	0	0		0	0	0	0	0
13	1	51	79	-1	213	138	6.8	36	ABprpapp	355	-314	0	0		0	0	0	0	0
14	1	74	5	-1	494	131	14.1	38	ABpraaaa	383	-92	0	0		0	0	0	0	0
15	1	2	78	-1	470	450	20.5	41	ABplpaaa	395	413	0	0		0	0	0	0	0
16	1	15	29	-1	360	238	5.4	43	MSpap	430	1424	0	0		0	0	0	0	0
17	1	34	60	-1	384	149	9.0	35	ABarappp	50	0	0	0		0	0	0	0	0
18	1	6	75	-1	238	343	14.0	35	ABplpppp	195	0	0	0		0	0	0	0	0
19	1	36	49	-1	406	451	13.7	39	ABplpapa	381	0	0	0		0	0	0	0	0
20	1	76	80	-1	378	233	13.2	46	Ear	460	575	0	0		0	0	0	0	0
21	1	17	19	-1	544	227	20.2	38	ABalapap	332	285	0	0		0	0	0	0	0
22	1	52	74	-1	374	192	21.3	38	ABarppap	373	-132	0	0		0	0	0	0	0
23	1	21	7	-1	344	150	5.6	40	MSppa	-397	0	0	0		0	0	0	0	0
24	1	26	39	-1	388	380	7.8	42	MSapa	-28	0	0	0		0	0	0	0	0
25	1	31	71	-1	553	298	6.4	37	ABaraapa	371	123	0	0		0	0	0	0	0
26	1	14	11	-1	358	63	18.3	39	ABprapaa	365	724	0	0		0	0	0	0	0
27	1	37	64	-1	172	191	9.6	36	ABprpppp	344	-16	0	0		0	0	0	0	0
28	1	27	26	-1	543	171	13.8	36	ABarpaaa	202	0	0	0		0	0	0	0	0
29	1	54	17	-1	558	384	15.3	39	ABalpaap	307	0	0	0		0	0	0	0	0
30	1	49	41	-1	568	366	7.6	37	ABalpaaa	344	168	0	0		0	0	0	0	0
31	1	9	4	-1	159	247	14.1	48	Cpp	482	131	0	0		0	0	0	0	0
32	1	25	9	-1	483	180	7.4	38	ABarapap	368	1025	0	0		0	0	0	0	0
33	1	59	58	-1	444	113	9.0	37	ABpraapa	-99	0	0	0		0	0	0	0	0
34	1	19	23	-1	164	135	11.3	37	ABprpppa	364	749	0	0		0	0	0	0	0
35	1	16	21	-1	219	229	6.9	41	Dp	410	226	0	0		0	0	0	0	0
36	1	28	77	-1	307	370	7.4	43	MSapp	395	615	0	0		0	0	0	0	0
37	1	39	83	-1	367	88	6.4	35	ABprpaaa	352	-16	0	0		0	0	0	0	0
38	1	57	31	-1	301	339	20.8	39	ABplappp	323	702	0	0		0	0	0	0	0
39	1	75	37	-1	191	149	17.3	36	ABprappp	244	0	0	0		0	0	0	0	0
40	1	5	69	-1	292	221	12.6	48	Epl	479	-129	0	0		0	0	0	0	0
41	1	13	34	-1	328	419	11.2	38	ABplpapp	100	0	0	0		0	0	0	0	0
42	1	3	35	-1	435	161	4.7	37	ABarappa	108	0	0	0		0	0	0	0	0
43	1	80	59	-1	306	72	10.7	38	ABprpaap	347	492	0	0		0	0	0	0	0
44	1	50	44	-1	483	266	5.1	37	ABaraapp	354	986	0	0		0	0	0	0	0
45	1	29	65	-1	524	302	22.1	40	ABplaaap	-109	0	0	0		0	0	0	0	0
46	1	55	86	-1	488	214	11.7	36	ABarpapa	95	0	0	0		0	0	0	0	0
47	1	48	63	-1	322	392	18.2	35	ABplppap	260	131	0	0		0	0	0	0	0
48	1	30	53	-1	538	394	20.9	41	ABplaapa	-219	0	0	0		0	0	0	0	0
49	1	33	47	-1	229	293	19.0	47	Cap	474	691	0	0		0	0	0	0	0
50	1	67	76	-1	429	177	14.3	38	ABarpapp	349	-456	0	0		0	0	0	0	0
51	1	78	14	-1	587	260	17.3	40	ABalapaa	188	0	0	0		0	0	0	0	0
52	1	63	1	-1	351	328	13.4	47	Eal	239	0	0	0		0	0	0	0	0
53	1	79	50	-1	448	347	22.1	43	ABplaapp	419	-834	0	0		0	0	0	0	0
54	1	23	56	82	303	252	21.2	48	Caa	481	1012	0	0		0	0	0	0	0
55	1	73	8	-1	306	159	20.4	41	ABarpppp	314	205	0	0		0	0	0	0	0
56	1	45	32	-1	371	129	20.3	38	ABarpppa	343	-92	0	0		0	0	0	0	0
57	1	83	70	-1	385	332	19.8	39	ABplappa	387	127	0	0		0	0	0	0	0
58	1	81	51	-1	438	181	21.8	40	ABarppaa	399	805	0	0		0	0	0	0	0
59	1	60	42	-1	502	455	16.6	37	ABalppap	152	0	0	0		0	0	0	0	0
60	1	61	38	-1	298	91	19.8	39	ABprapap	-16	0	0	0		0	0	0	0	0
61	1	82	67	-1	477	267	22.6	39	ABplapaa	380	54	0	0		0	0	0	0	0
62	1	72	12	-1	252	67	9.8	34	ABprppaa	283	-749	0	0		0	0	0	0	0
63	1	38	2	-1	535	412	8.3	39	ABalpapa	370	-195	0	0		0	0	0	0	0
64	1	12	24	-1	225	82	16.9	39	ABprappa	372	-49	0	0		0	0	0	0	0
65	1	65	55	-1	567	436	15.3	38	ABalppaa	98	0	0	0		0	0	0	0	0
66	1	22	13	-1	438	246	7.5	43	MSpaa	113	0	0	0		0	0	0	0	0
67	1	24	85	-1	188	213	21.0	40	Cpap	398	1326	0	0		0	0	0	0	0
68	1	70	52	-1	281	375	16.3	35	ABplpppa	319	109	0	0		0	0	0	0	0
69	1	68	68	-1	244	310	8.7	43	Da	433	18	0	0		0	0	0	0	0
70	1	35	36	-1	411	416	21.7	41	ABplpaap	390	750	0	0		0	0	0	0	0
71	1	69	20	-1	200	93	10.8	35	ABprppap	302	-801	0	0		0	0	0	0	0
72	1	62	28	-1	447	420	8.3	38	ABalpapp	153	0	0	0		0	0	0	0	0
73	1	53	66	-1	538	308	13.1	37	ABalaapa	223	445	0	0		0	0	0	0	0
74	1	46	57	-1	481	399	15.0	39	ABalpppa	-176	0	0	0		0	0	0	0	0
75	1	8	33	-1	416	379	13.8	39	ABalpppp	13	0	0	0		0	0	0	0	0
76	1	71	48	-1	427	110	17.6	39	ABpraaap	393	322	0	0		0	0	0	0	0
77	1	20	27	-1	225	135	22.3	42	Cpaa	402	547	0	0		0	0	0	0	0
78	1	40	3	-1	591	312	15.1	36	ABalaaap	278	406	0	0		0	0	0	0	0
79	1	42	43	-1	506	165	19.8	42	ABarpaap	373	-183	0	0		0	0	0	0	0
80	1	43	61	73	307	299	6.1	45	P4	286	77	0	0		0	0	0	0	0
81	1	64	45	-1	372	408	20.0	38	ABplppaa	444	0	0	0		0	0	0	0	0
82	1	1	81	-1	293	97	5.9	37	ABprpapa	342	364	0	0		0	0	0	0	0
83	1	53	16	-1	498	299	14.0	37	ABalaapp	446	0	0	0		0	0	0	0	0
84	1	40	30	-1	603	344	11.1	35	ABalaaaa	25	0	0	0		0	0	0	0	0
85	0	18	-1	-1	577	464	11.1	28		2	0	0	0		0	0	0	0	0
