# Supplementary material for: The AP-2 Transcription Factor APTF-2 Is Required for Neuroblast and Epidermal Morphogenesis in Caenorhabditis elegans Embryogenesis
Source: PLoS Genet. 2016 May 13;12(5):e1006048. doi: 10.1371/journal.pgen.1006048 (PMC4866721; doi:10.1371/journal.pgen.1006048)
Supplement: S7 Text — (ZIP) [file pgen.1006048.s035.zip › nuclei/t070-nuclei]

1	1	52	78	-1	340	321	13.3	48	Eal	481	-171	0	0		0	0	0	0	0
2	1	63	45	-1	523	418	8.3	37	ABalpapa	375	64	0	0		0	0	0	0	0
3	1	78	18	-1	597	321	15.2	39	ABalaaap	336	-537	0	0		0	0	0	0	0
4	1	31	40	-1	163	249	13.2	47	Cpp	347	85	0	0		0	0	0	0	0
5	1	14	17	-1	503	141	13.7	37	ABpraaaa	355	167	0	0		0	0	0	0	0
6	1	11	24	-1	269	170	5.3	41	MSppp	70	0	0	0		0	0	0	0	0
7	1	23	25	-1	349	150	5.5	41	MSppa	409	3	0	0		0	0	0	0	0
8	1	55	50	-1	310	164	21.0	42	ABarpppp	346	413	0	0		0	0	0	0	0
9	1	32	86	-1	488	178	6.7	39	ABarapap	112	0	0	0		0	0	0	0	0
10	1	9	23	-1	556	228	12.1	39	ABaraaap	-2	0	0	0		0	0	0	0	0
11	1	26	55	-1	365	66	18.4	39	ABprapaa	103	0	0	0		0	0	0	0	0
12	1	62	41	-1	258	64	10.3	36	ABprppaa	339	78	0	0		0	0	0	0	0
13	1	66	10	-1	442	247	7.5	42	MSpaa	486	0	0	0		0	0	0	0	0
14	1	51	72	-1	590	270	16.6	39	ABalapaa	345	-1074	0	0		0	0	0	0	0
15	1	7	60	-1	371	85	13.3	40	ABpraapp	396	564	0	0		0	0	0	0	0
16	1	83	54	-1	485	302	14.3	37	ABalaapp	265	456	0	0		0	0	0	0	0
17	1	29	22	-1	553	384	15.3	39	ABalpaap	385	27	0	0		0	0	0	0	0
18	1	2	31	-1	587	326	21.1	41	ABplaaaa	735	0	0	0		0	0	0	0	0
19	1	21	63	-1	553	231	20.1	39	ABalapap	-51	0	0	0		0	0	0	0	0
20	1	71	74	-1	204	88	11.7	37	ABprppap	141	0	0	0		0	0	0	0	0
21	1	35	80	-1	233	227	6.6	40	Dp	384	-454	0	0		0	0	0	0	0
22	1	8	21	-1	475	346	8.4	43	MSaaa	59	0	0	0		0	0	0	0	0
23	1	34	76	-1	163	126	12.0	37	ABprpppa	343	38	0	0		0	0	0	0	0
24	1	64	65	-1	229	77	17.7	39	ABprappa	381	1274	0	0		0	0	0	0	0
25	1	12	15	-1	597	290	9.9	36	ABaraaaa	231	0	0	0		0	0	0	0	0
26	1	28	48	-1	542	173	13.1	36	ABarpaaa	355	-74	0	0		0	0	0	0	0
27	1	77	3	-1	237	131	22.5	42	Cpaa	414	-445	0	0		0	0	0	0	0
28	1	72	32	-1	435	431	8.9	39	ABalpapp	365	471	0	0		0	0	0	0	0
29	1	16	64	-1	367	232	5.4	43	MSpap	158	0	0	0		0	0	0	0	0
30	1	84	1	-1	603	352	10.5	35	ABalaaaa	297	0	0	0		0	0	0	0	0
31	1	38	68	-1	287	329	20.3	38	ABplappp	341	83	0	0		0	0	0	0	0
32	1	56	16	-1	378	128	20.3	37	ABarpppa	361	-813	0	0		0	0	0	0	0
33	1	75	59	-1	408	374	14.2	40	ABalpppp	127	0	0	0		0	0	0	0	0
34	1	41	62	-1	322	419	11.7	38	ABplpapp	380	128	0	0		0	0	0	0	0
35	1	42	11	-1	437	158	4.9	36	ABarappa	414	0	0	0		0	0	0	0	0
36	1	70	9	-1	407	415	21.5	39	ABplpaap	384	135	0	0		0	0	0	0	0
37	1	39	13	-1	191	152	17.2	38	ABprappp	353	216	0	0		0	0	0	0	0
38	1	60	61	-1	300	93	19.9	40	ABprapap	406	908	0	0		0	0	0	0	0
39	1	24	51	-1	381	382	8.9	42	MSapa	204	0	0	0		0	0	0	0	0
40	1	1	36	-1	410	263	23.0	42	ABplapap	378	569	0	0		0	0	0	0	0
41	1	30	35	-1	552	373	7.0	36	ABalpaaa	356	20	0	0		0	0	0	0	0
42	1	59	29	-1	496	461	16.8	38	ABalppap	351	1403	0	0		0	0	0	0	0
43	1	79	57	-1	506	175	19.9	42	ABarpaap	385	103	0	0		0	0	0	0	0
44	1	44	12	-1	486	276	5.4	36	ABaraapp	366	269	0	0		0	0	0	0	0
45	1	81	4	-1	360	413	20.3	37	ABplppaa	333	767	0	0		0	0	0	0	0
46	1	4	85	-1	545	230	6.8	36	ABarapaa	359	344	0	0		0	0	0	0	0
47	1	49	39	-1	219	294	18.2	47	Cap	382	94	0	0		0	0	0	0	0
48	1	76	38	-1	435	107	17.8	40	ABpraaap	109	0	0	0		0	0	0	0	0
49	1	19	14	-1	409	452	14.2	39	ABplpapa	392	-314	0	0		0	0	0	0	0
50	1	53	44	-1	437	347	22.6	45	ABplaapp	450	-330	0	0		0	0	0	0	0
51	1	58	49	-1	444	172	22.4	40	ABarppaa	-222	0	0	0		0	0	0	0	0
52	1	68	42	-1	276	376	15.3	37	ABplpppa	106	0	0	0		0	0	0	0	0
53	1	48	26	-1	537	392	20.9	41	ABplaapa	276	0	0	0		0	0	0	0	0
54	1	5	52	-1	409	326	7.2	43	MSaap	416	140	0	0		0	0	0	0	0
55	1	65	19	-1	562	442	15.4	39	ABalppaa	105	0	0	0		0	0	0	0	0
56	1	54	8	-1	261	253	21.3	41	Caap	338	1070	0	0		0	0	0	0	0
57	1	74	58	-1	484	402	15.3	38	ABalpppa	79	0	0	0		0	0	0	0	0
58	1	33	28	-1	448	113	8.7	38	ABpraapa	342	0	0	0		0	0	0	0	0
59	1	43	2	-1	307	68	11.7	39	ABprpaap	159	0	0	0		0	0	0	0	0
60	1	17	56	-1	382	152	10.2	36	ABarappp	-381	0	0	0		0	0	0	0	0
61	1	80	33	-1	324	315	5.2	39	Z3	279	356	0	0		0	0	0	0	0
62	1	10	82	-1	449	262	17.8	39	ABalappp	376	165	0	0		0	0	0	0	0
63	1	47	73	-1	318	390	18.1	37	ABplppap	-115	0	0	0		0	0	0	0	0
64	1	27	53	-1	180	190	8.2	37	ABprpppp	345	-1227	0	0		0	0	0	0	0
65	1	45	75	-1	532	303	22.2	39	ABplaaap	390	521	0	0		0	0	0	0	0
66	1	73	5	-1	536	315	13.6	34	ABalaapa	258	134	0	0		0	0	0	0	0
67	1	61	30	-1	495	272	22.6	42	ABplapaa	372	363	0	0		0	0	0	0	0
68	1	69	79	-1	250	304	8.0	42	Da	400	-1039	0	0		0	0	0	0	0
69	1	40	67	-1	294	218	12.9	47	Epl	460	1684	0	0		0	0	0	0	0
70	1	57	20	-1	384	335	20.3	41	ABplappa	355	163	0	0		0	0	0	0	0
71	1	25	6	-1	552	304	6.5	37	ABaraapa	371	540	0	0		0	0	0	0	0
72	1	6	66	-1	270	142	12.9	46	Epr	466	-344	0	0		0	0	0	0	0
73	1	80	71	-1	303	269	6.2	38	Z2	252	44	0	0		0	0	0	0	0
74	1	22	34	-1	376	197	21.6	43	ABarppap	421	65	0	0		0	0	0	0	0
75	1	18	7	-1	232	329	12.9	38	ABplpppp	16	0	0	0		0	0	0	0	0
76	1	50	37	-1	431	173	14.9	39	ABarpapp	381	1717	0	0		0	0	0	0	0
77	1	36	69	-1	302	370	8.3	42	MSapp	423	-487	0	0		0	0	0	0	0
78	1	15	47	-1	464	450	20.5	41	ABplpaaa	-264	0	0	0		0	0	0	0	0
79	1	13	83	-1	210	131	6.5	36	ABprpapp	112	0	0	0		0	0	0	0	0
80	1	20	70	-1	383	231	13.3	47	Ear	475	490	0	0		0	0	0	0	0
81	1	82	84	-1	299	86	5.7	37	ABprpapa	334	988	0	0		0	0	0	0	0
82	1	54	77	-1	340	259	21.6	43	Caaa	375	-181	0	0		0	0	0	0	0
83	1	37	81	-1	374	97	5.9	36	ABprpaaa	358	808	0	0		0	0	0	0	0
84	1	3	43	-1	518	270	17.4	36	ABalappa	354	788	0	0		0	0	0	0	0
85	1	67	27	-1	178	216	21.3	41	Cpap	418	733	0	0		0	0	0	0	0
86	1	46	46	-1	498	222	11.6	37	ABarpapa	371	-17	0	0		0	0	0	0	0
87	0	85	-1	-1	579	465	11.1	27		54	0	0	0		0	0	0	0	0
