# Supplementary material for: The AP-2 Transcription Factor APTF-2 Is Required for Neuroblast and Epidermal Morphogenesis in Caenorhabditis elegans Embryogenesis
Source: PLoS Genet. 2016 May 13;12(5):e1006048. doi: 10.1371/journal.pgen.1006048 (PMC4866721; doi:10.1371/journal.pgen.1006048)
Supplement: S7 Text — (ZIP) [file pgen.1006048.s035.zip › nuclei/t071-nuclei]

1	1	30	14	-1	602	354	10.1	37	ABalaaaa	369	66	0	0		0	0	0	0	0
2	1	59	42	-1	315	69	11.4	39	ABprpaap	339	171	0	0		0	0	0	0	0
3	1	27	66	-1	243	135	22.7	42	Cpaa	417	459	0	0		0	0	0	0	0
4	1	45	83	-1	360	414	20.7	38	ABplppaa	342	127	0	0		0	0	0	0	0
5	1	66	20	-1	534	314	13.6	34	ABalaapa	320	11	0	0		0	0	0	0	0
6	1	71	39	-1	551	306	6.2	37	ABaraapa	367	1037	0	0		0	0	0	0	0
7	1	75	47	-1	215	326	11.2	38	ABplpppp	358	-1273	0	0		0	0	0	0	0
8	1	56	64	-1	253	252	21.4	40	Caap	385	444	0	0		0	0	0	0	0
9	1	36	15	-1	406	421	20.8	40	ABplpaap	370	-171	0	0		0	0	0	0	0
10	1	13	31	-1	446	247	8.0	43	MSpaa	131	0	0	0		0	0	0	0	0
11	1	35	73	-1	437	157	4.8	36	ABarappa	326	174	0	0		0	0	0	0	0
12	1	44	81	-1	488	275	5.2	37	ABaraapp	352	419	0	0		0	0	0	0	0
13	1	37	18	-1	182	150	16.5	38	ABprappp	377	12	0	0		0	0	0	0	0
14	1	49	50	-1	406	451	13.9	39	ABplpapa	326	0	0	0		0	0	0	0	0
15	1	25	22	-1	600	296	10.0	36	ABaraaaa	-7	0	0	0		0	0	0	0	0
16	1	32	59	-1	386	132	20.3	38	ABarpppa	372	1072	0	0		0	0	0	0	0
17	1	5	21	-1	504	143	13.0	38	ABpraaaa	349	-181	0	0		0	0	0	0	0
18	1	3	54	-1	596	324	15.4	40	ABalaaap	90	0	0	0		0	0	0	0	0
19	1	55	40	-1	566	439	16.1	38	ABalppaa	142	0	0	0		0	0	0	0	0
20	1	70	68	-1	378	343	20.6	39	ABplappa	376	691	0	0		0	0	0	0	0
21	1	22	24	-1	481	347	9.0	44	MSaaa	108	0	0	0		0	0	0	0	0
22	1	17	30	-1	550	387	14.3	40	ABalpaap	399	1283	0	0		0	0	0	0	0
23	1	10	55	-1	561	231	11.8	39	ABaraaap	380	710	0	0		0	0	0	0	0
24	1	6	69	-1	271	166	5.1	41	MSppp	95	0	0	0		0	0	0	0	0
25	1	7	9	-1	350	156	5.9	41	MSppa	406	-602	0	0		0	0	0	0	0
26	1	53	82	-1	530	397	20.3	41	ABplaapa	399	905	0	0		0	0	0	0	0
27	1	85	60	-1	170	221	20.7	44	Cpap	211	0	0	0		0	0	0	0	0
28	1	58	29	-1	454	118	9.0	38	ABpraapa	207	0	0	0		0	0	0	0	0
29	1	42	85	-1	495	467	16.3	39	ABalppap	395	-608	0	0		0	0	0	0	0
30	1	67	76	-1	498	278	22.8	42	ABplapaa	390	52	0	0		0	0	0	0	0
31	1	18	53	-1	588	342	20.9	43	ABplaaaa	8	0	0	0		0	0	0	0	0
32	1	28	1	-1	435	421	8.0	39	ABalpapp	370	-578	0	0		0	0	0	0	0
33	1	61	87	-1	338	316	4.6	38	Z3	324	360	0	0		0	0	0	0	0
34	1	74	77	-1	371	201	22.3	42	ABarppap	374	742	0	0		0	0	0	0	0
35	1	41	2	-1	541	373	6.5	35	ABalpaaa	237	0	0	0		0	0	0	0	0
36	1	40	23	-1	405	271	23.0	43	ABplapap	-1	0	0	0		0	0	0	0	0
37	1	76	56	-1	426	174	15.8	38	ABarpapp	371	466	0	0		0	0	0	0	0
38	1	48	6	-1	434	109	17.8	39	ABpraaap	115	0	0	0		0	0	0	0	0
39	1	47	11	33	217	293	18.2	45	Cap	336	-217	0	0		0	0	0	0	0
40	1	4	27	49	173	226	12.2	45	Cpp	296	85	0	0		0	0	0	0	0
41	1	12	37	-1	268	60	10.6	36	ABprppaa	356	561	0	0		0	0	0	0	0
42	1	52	58	-1	272	381	14.0	38	ABplpppa	127	0	0	0		0	0	0	0	0
43	1	84	17	-1	525	272	17.1	36	ABalappa	337	-521	0	0		0	0	0	0	0
44	1	50	8	-1	436	353	22.3	44	ABplaapp	437	1	0	0		0	0	0	0	0
45	1	2	3	-1	526	420	8.1	38	ABalpapa	379	500	0	0		0	0	0	0	0
46	1	86	13	-1	508	219	12.1	38	ABarpapa	349	151	0	0		0	0	0	0	0
47	1	78	79	-1	468	452	20.3	41	ABplpaaa	397	-163	0	0		0	0	0	0	0
48	1	26	16	-1	543	176	13.2	36	ABarpaaa	201	0	0	0		0	0	0	0	0
49	1	51	51	-1	450	173	23.0	42	ABarppaa	411	-419	0	0		0	0	0	0	0
50	1	8	43	-1	301	172	20.7	41	ABarpppp	407	413	0	0		0	0	0	0	0
51	1	39	63	-1	380	379	9.5	42	MSapa	184	0	0	0		0	0	0	0	0
52	1	54	5	-1	412	326	7.2	44	MSaap	121	0	0	0		0	0	0	0	0
53	1	64	71	-1	185	183	6.4	36	ABprpppp	364	804	0	0		0	0	0	0	0
54	1	16	62	-1	484	297	14.9	37	ABalaapp	327	-111	0	0		0	0	0	0	0
55	1	11	74	-1	368	72	19.0	40	ABprapaa	398	-167	0	0		0	0	0	0	0
56	1	60	52	-1	386	148	11.1	37	ABarappp	354	24	0	0		0	0	0	0	0
57	1	43	35	-1	501	176	19.6	42	ABarpaap	365	116	0	0		0	0	0	0	0
58	1	57	45	-1	488	407	14.8	38	ABalpppa	354	-226	0	0		0	0	0	0	0
59	1	33	72	-1	406	384	14.5	40	ABalpppp	393	-174	0	0		0	0	0	0	0
60	1	15	28	-1	375	82	13.5	40	ABpraapp	-2	0	0	0		0	0	0	0	0
61	1	38	75	-1	302	101	20.1	40	ABprapap	398	-569	0	0		0	0	0	0	0
62	1	34	48	-1	320	420	11.9	39	ABplpapp	314	0	0	0		0	0	0	0	0
63	1	19	86	-1	552	232	20.4	39	ABalapap	381	128	0	0		0	0	0	0	0
64	1	29	25	-1	372	228	5.8	44	MSpap	442	0	0	0		0	0	0	0	0
65	1	24	65	-1	242	71	17.9	40	ABprappa	404	-448	0	0		0	0	0	0	0
66	1	72	12	-1	275	144	13.2	46	Epr	464	63	0	0		0	0	0	0	0
67	1	69	38	-1	299	216	13.3	47	Epl	464	846	0	0		0	0	0	0	0
68	1	31	44	-1	281	330	20.7	39	ABplappp	350	1012	0	0		0	0	0	0	0
69	1	77	36	-1	310	365	9.2	43	MSapp	173	0	0	0		0	0	0	0	0
70	1	80	32	-1	385	237	13.8	47	Ear	474	789	0	0		0	0	0	0	0
71	1	73	88	-1	302	265	5.5	39	Z2	385	948	0	0		0	0	0	0	0
72	1	14	41	-1	595	276	17.2	39	ABalapaa	190	0	0	0		0	0	0	0	0
73	1	63	7	-1	304	387	18.0	39	ABplppap	364	862	0	0		0	0	0	0	0
74	1	20	57	-1	202	87	11.6	38	ABprppap	163	0	0	0		0	0	0	0	0
75	1	65	80	-1	536	309	22.4	40	ABplaaap	385	-411	0	0		0	0	0	0	0
76	1	23	4	-1	161	123	11.8	38	ABprpppa	352	1126	0	0		0	0	0	0	0
77	1	82	84	-1	338	263	21.6	42	Caaa	375	-187	0	0		0	0	0	0	0
78	1	1	70	-1	343	315	13.7	47	Eal	453	598	0	0		0	0	0	0	0
79	1	68	61	-1	257	300	8.0	41	Da	394	806	0	0		0	0	0	0	0
80	1	21	78	-1	236	222	7.1	41	Dp	390	1279	0	0		0	0	0	0	0
81	1	83	19	-1	378	100	6.0	37	ABprpaaa	339	1279	0	0		0	0	0	0	0
82	1	62	67	-1	445	261	18.0	39	ABalappp	360	939	0	0		0	0	0	0	0
83	1	79	26	-1	210	118	6.7	37	ABprpapp	367	-56	0	0		0	0	0	0	0
84	1	81	10	-1	306	90	5.5	37	ABprpapa	368	83	0	0		0	0	0	0	0
85	1	46	34	-1	545	233	6.9	37	ABarapaa	346	528	0	0		0	0	0	0	0
86	1	9	46	-1	482	182	6.4	37	ABarapap	374	664	0	0		0	0	0	0	0
87	0	87	-1	-1	578	464	11.8	26		58	0	0	0		0	0	0	0	0
