# Supplementary material for: The AP-2 Transcription Factor APTF-2 Is Required for Neuroblast and Epidermal Morphogenesis in Caenorhabditis elegans Embryogenesis
Source: PLoS Genet. 2016 May 13;12(5):e1006048. doi: 10.1371/journal.pgen.1006048 (PMC4866721; doi:10.1371/journal.pgen.1006048)
Supplement: S7 Text — (ZIP) [file pgen.1006048.s035.zip › nuclei/t072-nuclei]

1	1	32	17	-1	443	422	8.0	39	ABalpapp	391	60	0	0		0	0	0	0	0
2	1	35	63	-1	537	372	6.4	36	ABalpaaa	347	-1559	0	0		0	0	0	0	0
3	1	45	18	-1	522	416	8.1	38	ABalpapa	215	0	0	0		0	0	0	0	0
4	1	76	87	-1	159	124	11.5	37	ABprpppa	183	0	0	0		0	0	0	0	0
5	1	52	25	-1	407	327	6.6	44	MSaap	151	0	0	0		0	0	0	0	0
6	1	38	40	-1	438	110	18.6	39	ABpraaap	404	0	0	0		0	0	0	0	0
7	1	73	33	-1	297	389	17.5	40	ABplppap	345	143	0	0		0	0	0	0	0
8	1	44	38	-1	432	356	21.9	46	ABplaapp	396	1380	0	0		0	0	0	0	0
9	1	25	60	-1	349	151	6.5	40	MSppa	252	0	0	0		0	0	0	0	0
10	1	84	82	-1	311	85	5.5	37	ABprpapa	357	607	0	0		0	0	0	0	0
11	1	39	12	-1	185	280	16.7	37	Capp	274	107	0	0		0	0	0	0	0
12	1	66	23	-1	281	142	13.4	46	Epr	429	442	0	0		0	0	0	0	0
13	1	46	71	-1	500	216	12.9	37	ABarpapa	365	0	0	0		0	0	0	0	0
14	1	1	3	-1	600	350	9.7	37	ABalaaaa	348	624	0	0		0	0	0	0	0
15	1	9	35	-1	404	427	20.6	40	ABplpaap	396	-136	0	0		0	0	0	0	0
16	1	48	20	-1	544	180	13.0	37	ABarpaaa	-375	0	0	0		0	0	0	0	0
17	1	43	6	-1	527	266	17.3	37	ABalappa	339	462	0	0		0	0	0	0	0
18	1	13	49	-1	186	148	15.8	39	ABprappp	358	-746	0	0		0	0	0	0	0
19	1	81	11	-1	381	98	6.1	37	ABprpaaa	358	-662	0	0		0	0	0	0	0
20	1	5	24	-1	538	312	13.6	37	ABalaapa	8	0	0	0		0	0	0	0	0
21	1	17	45	-1	503	145	12.0	38	ABpraaaa	370	1186	0	0		0	0	0	0	0
22	1	15	13	-1	596	292	10.3	36	ABaraaaa	352	130	0	0		0	0	0	0	0
23	1	36	85	-1	395	274	22.7	42	ABplapap	394	-362	0	0		0	0	0	0	0
24	1	21	15	-1	478	342	9.6	44	MSaaa	201	0	0	0		0	0	0	0	0
25	1	64	26	-1	370	229	7.0	43	MSpap	413	119	0	0		0	0	0	0	0
26	1	83	62	-1	215	111	6.6	38	ABprpapp	344	1383	0	0		0	0	0	0	0
27	1	40	78	-1	148	197	12.5	36	Cppa	259	-1469	0	0		0	0	0	0	0
28	1	60	76	-1	378	87	14.3	41	ABpraapp	52	0	0	0		0	0	0	0	0
29	1	28	66	-1	449	114	8.8	38	ABpraapa	382	481	0	0		0	0	0	0	0
30	1	22	8	-1	562	386	14.5	40	ABalpaap	388	1166	0	0		0	0	0	0	0
31	1	10	48	-1	457	244	8.6	43	MSpaa	415	412	0	0		0	0	0	0	0
32	1	70	50	-1	388	241	14.3	47	Ear	470	78	0	0		0	0	0	0	0
33	1	39	21	-1	236	321	19.0	36	Capa	227	103	0	0		0	0	0	0	0
34	1	85	65	-1	538	224	7.1	36	ABarapaa	-35	0	0	0		0	0	0	0	0
35	1	57	73	-1	501	171	20.1	42	ABarpaap	408	652	0	0		0	0	0	0	0
36	1	69	14	-1	313	355	10.1	41	MSapp	416	287	0	0		0	0	0	0	0
37	1	41	10	-1	270	55	11.1	37	ABprppaa	347	298	0	0		0	0	0	0	0
38	1	67	46	-1	295	218	13.4	47	Epl	478	845	0	0		0	0	0	0	0
39	1	6	36	-1	547	301	6.3	37	ABaraapa	363	635	0	0		0	0	0	0	0
40	1	19	27	-1	568	437	16.1	39	ABalppaa	392	247	0	0		0	0	0	0	0
41	1	72	54	-1	592	271	16.6	39	ABalapaa	342	519	0	0		0	0	0	0	0
42	1	2	22	-1	319	63	11.8	38	ABprpaap	362	-132	0	0		0	0	0	0	0
43	1	50	68	-1	296	171	20.9	41	ABarpppp	397	110	0	0		0	0	0	0	0
44	1	68	30	-1	285	339	20.8	39	ABplappp	390	50	0	0		0	0	0	0	0
45	1	58	4	-1	487	405	14.5	38	ABalpppa	365	394	0	0		0	0	0	0	0
46	1	86	7	-1	475	180	5.8	39	ABarapap	93	0	0	0		0	0	0	0	0
47	1	7	47	-1	216	328	11.2	39	ABplpppp	236	0	0	0		0	0	0	0	0
48	1	62	37	-1	332	418	11.7	39	ABplpapp	388	616	0	0		0	0	0	0	0
49	1	40	39	-1	186	240	10.5	35	Cppp	236	-247	0	0		0	0	0	0	0
50	1	14	1	-1	412	451	13.8	39	ABplpapa	385	1146	0	0		0	0	0	0	0
51	1	49	61	-1	455	176	23.5	41	ABarppaa	416	-1156	0	0		0	0	0	0	0
52	1	56	31	-1	391	148	11.0	37	ABarappp	-68	0	0	0		0	0	0	0	0
53	1	31	44	-1	590	335	21.1	44	ABplaaaa	146	0	0	0		0	0	0	0	0
54	1	18	59	-1	595	322	15.9	40	ABalaaap	370	88	0	0		0	0	0	0	0
55	1	23	69	-1	546	235	12.2	40	ABaraaap	354	0	0	0		0	0	0	0	0
56	1	37	75	-1	421	176	16.6	38	ABarpapp	384	267	0	0		0	0	0	0	0
57	1	74	80	-1	200	83	12.2	38	ABprppap	56	0	0	0		0	0	0	0	0
58	1	42	19	-1	273	384	13.3	38	ABplpppa	352	-1178	0	0		0	0	0	0	0
59	1	16	29	-1	387	138	20.4	38	ABarpppa	383	-30	0	0		0	0	0	0	0
60	1	27	52	-1	167	227	20.3	43	Cpap	430	1323	0	0		0	0	0	0	0
61	1	79	55	-1	260	300	7.7	42	Da	384	200	0	0		0	0	0	0	0
62	1	54	16	-1	477	298	15.0	39	ABalaapp	373	300	0	0		0	0	0	0	0
63	1	51	2	-1	380	372	10.8	43	MSapa	67	0	0	0		0	0	0	0	0
64	1	8	86	-1	230	258	21.5	40	Caap	335	1632	0	0		0	0	0	0	0
65	1	65	67	-1	247	69	18.3	41	ABprappa	396	1562	0	0		0	0	0	0	0
66	1	3	83	-1	244	144	22.3	42	Cpaa	402	502	0	0		0	0	0	0	0
67	1	82	81	-1	447	251	18.4	39	ABalappp	379	14	0	0		0	0	0	0	0
68	1	20	77	-1	372	351	21.3	39	ABplappa	88	0	0	0		0	0	0	0	0
69	1	24	72	-1	275	160	5.0	41	MSppp	414	-88	0	0		0	0	0	0	0
70	1	78	56	-1	348	310	14.4	46	Eal	463	1187	0	0		0	0	0	0	0
71	1	53	51	-1	190	178	6.1	38	ABprpppp	362	-1256	0	0		0	0	0	0	0
72	1	59	5	-1	412	381	14.9	40	ABalpppp	454	0	0	0		0	0	0	0	0
73	1	11	74	-1	424	155	4.6	36	ABarappa	-85	0	0	0		0	0	0	0	0
74	1	55	64	-1	371	76	19.5	40	ABprapaa	404	84	0	0		0	0	0	0	0
75	1	61	79	-1	300	93	20.1	41	ABprapap	402	143	0	0		0	0	0	0	0
76	1	30	58	-1	494	281	22.9	41	ABplapaa	352	-863	0	0		0	0	0	0	0
77	1	34	84	-1	367	197	22.3	41	ABarppap	376	423	0	0		0	0	0	0	0
78	1	80	88	-1	243	220	6.7	40	Dp	379	969	0	0		0	0	0	0	0
79	1	47	28	-1	474	450	20.5	41	ABplpaaa	400	1991	0	0		0	0	0	0	0
80	1	75	53	-1	536	304	22.6	41	ABplaaap	399	-204	0	0		0	0	0	0	0
81	1	12	41	-1	485	279	4.8	37	ABaraapp	371	40	0	0		0	0	0	0	0
82	1	26	32	-1	532	390	20.9	41	ABplaapa	409	2285	0	0		0	0	0	0	0
83	1	4	70	-1	361	418	19.8	37	ABplppaa	355	-522	0	0		0	0	0	0	0
84	1	77	34	-1	334	263	21.8	42	Caaa	173	0	0	0		0	0	0	0	0
85	1	29	9	-1	505	462	16.7	39	ABalppap	-227	0	0	0		0	0	0	0	0
86	1	63	57	-1	554	229	20.5	40	ABalapap	368	-1253	0	0		0	0	0	0	0
87	1	33	43	-1	343	314	4.2	38	Z3	122	0	0	0		0	0	0	0	0
88	1	71	42	-1	302	256	5.4	41	Z2	405	-201	0	0		0	0	0	0	0
89	0	87	-1	-1	575	461	11.4	31		70	0	0	0		0	0	0	0	0
