# Supplementary material for: The AP-2 Transcription Factor APTF-2 Is Required for Neuroblast and Epidermal Morphogenesis in Caenorhabditis elegans Embryogenesis
Source: PLoS Genet. 2016 May 13;12(5):e1006048. doi: 10.1371/journal.pgen.1006048 (PMC4866721; doi:10.1371/journal.pgen.1006048)
Supplement: S7 Text — (ZIP) [file pgen.1006048.s035.zip › nuclei/t073-nuclei]

1	1	50	40	-1	412	452	13.4	39	ABplpapa	385	326	0	0		0	0	0	0	0
2	1	63	24	-1	380	370	11.7	42	MSapa	418	-803	0	0		0	0	0	0	0
3	1	14	6	-1	606	345	10.3	37	ABalaaaa	274	0	0	0		0	0	0	0	0
4	1	45	12	-1	490	403	14.1	39	ABalpppa	343	1039	0	0		0	0	0	0	0
5	1	72	59	-1	424	380	14.6	40	ABalpppp	375	1034	0	0		0	0	0	0	0
6	1	17	33	-1	523	260	17.6	37	ABalappa	364	-769	0	0		0	0	0	0	0
7	1	46	83	-1	472	174	5.9	40	ABarapap	369	-1152	0	0		0	0	0	0	0
8	1	30	8	-1	571	386	14.4	41	ABalpaap	386	223	0	0		0	0	0	0	0
9	1	85	44	-1	504	462	16.3	39	ABalppap	-1	0	0	0		0	0	0	0	0
10	1	37	73	-1	273	55	11.5	37	ABprppaa	352	-325	0	0		0	0	0	0	0
11	1	19	61	-1	382	93	6.7	37	ABprpaaa	-333	0	0	0		0	0	0	0	0
12	1	11	19	-1	178	280	15.7	37	Capp	314	1038	0	0		0	0	0	0	0
13	1	22	35	-1	598	282	10.8	37	ABaraaaa	-7	0	0	0		0	0	0	0	0
14	1	36	32	-1	314	351	10.1	41	MSapp	-60	0	0	0		0	0	0	0	0
15	1	24	21	-1	475	333	9.3	44	MSaaa	-115	0	0	0		0	0	0	0	0
16	1	62	43	-1	476	294	15.0	39	ABalaapp	387	584	0	0		0	0	0	0	0
17	1	1	75	-1	450	426	8.2	39	ABalpapp	376	-383	0	0		0	0	0	0	0
18	1	3	39	-1	526	417	8.3	38	ABalpapa	378	1091	0	0		0	0	0	0	0
19	1	58	76	-1	276	382	13.1	38	ABplpppa	79	0	0	0		0	0	0	0	0
20	1	16	79	-1	546	177	14.3	37	ABarpaaa	334	0	0	0		0	0	0	0	0
21	1	33	7	-1	233	327	18.8	38	Capa	308	410	0	0		0	0	0	0	0
22	1	42	71	-1	319	66	11.9	40	ABprpaap	350	-183	0	0		0	0	0	0	0
23	1	12	64	-1	278	143	13.7	46	Epr	453	-189	0	0		0	0	0	0	0
24	1	20	58	-1	538	303	14.1	37	ABalaapa	328	322	0	0		0	0	0	0	0
25	1	5	62	-1	399	332	6.7	42	MSaap	-74	0	0	0		0	0	0	0	0
26	1	25	30	-1	369	223	6.7	43	MSpap	-215	0	0	0		0	0	0	0	0
27	1	40	3	-1	565	440	16.1	39	ABalppaa	12	0	0	0		0	0	0	0	0
28	1	79	1	-1	474	449	20.4	42	ABplpaaa	-250	0	0	0		0	0	0	0	0
29	1	59	53	-1	393	141	20.8	39	ABarpppa	380	1290	0	0		0	0	0	0	0
30	1	44	42	-1	283	343	20.7	39	ABplappp	388	-1147	0	0		0	0	0	0	0
31	1	52	67	-1	399	151	10.9	38	ABarappp	377	174	0	0		0	0	0	0	0
32	1	82	60	-1	524	389	20.8	41	ABplaapa	137	0	0	0		0	0	0	0	0
33	1	7	31	-1	300	391	17.3	39	ABplppap	367	1105	0	0		0	0	0	0	0
34	1	84	88	-1	329	263	21.7	42	Caaa	422	444	0	0		0	0	0	0	0
35	1	15	74	-1	406	430	20.1	41	ABplpaap	103	0	0	0		0	0	0	0	0
36	1	39	4	-1	553	295	6.5	38	ABaraapa	-259	0	0	0		0	0	0	0	0
37	1	48	20	-1	338	423	11.9	39	ABplpapp	-169	0	0	0		0	0	0	0	0
38	1	8	22	-1	425	358	21.8	44	ABplaapp	148	0	0	0		0	0	0	0	0
39	1	49	66	-1	186	237	10.5	37	Cppp	292	693	0	0		0	0	0	0	0
40	1	6	85	-1	431	111	18.9	40	ABpraaap	401	644	0	0		0	0	0	0	0
41	1	81	55	-1	497	272	4.9	37	ABaraapp	356	755	0	0		0	0	0	0	0
42	1	88	2	-1	295	239	5.4	40	Z2	337	502	0	0		0	0	0	0	0
43	1	87	14	-1	351	309	4.1	39	Z3	427	0	0	0		0	0	0	0	0
44	1	53	5	-1	583	329	21.6	43	ABplaaaa	441	0	0	0		0	0	0	0	0
45	1	21	18	-1	501	139	12.3	38	ABpraaaa	368	256	0	0		0	0	0	0	0
46	1	38	86	-1	294	220	13.8	47	Epl	474	-36	0	0		0	0	0	0	0
47	1	47	47	-1	216	331	11.6	39	ABplpppp	364	860	0	0		0	0	0	0	0
48	1	31	84	-1	457	246	8.6	44	MSpaa	318	0	0	0		0	0	0	0	0
49	1	18	54	-1	191	139	15.4	38	ABprappp	371	811	0	0		0	0	0	0	0
50	1	32	81	-1	388	237	14.4	45	Ear	447	378	0	0		0	0	0	0	0
51	1	71	65	-1	191	173	5.9	37	ABprpppp	344	620	0	0		0	0	0	0	0
52	1	60	25	-1	165	224	19.4	42	Cpap	398	336	0	0		0	0	0	0	0
53	1	80	77	-1	525	305	22.4	41	ABplaaap	398	-125	0	0		0	0	0	0	0
54	1	41	36	-1	586	269	17.2	38	ABalapaa	233	0	0	0		0	0	0	0	0
55	1	61	69	-1	259	298	7.8	43	Da	421	1167	0	0		0	0	0	0	0
56	1	70	48	-1	351	306	14.7	46	Eal	450	-35	0	0		0	0	0	0	0
57	1	86	38	-1	550	234	21.2	39	ABalapap	367	638	0	0		0	0	0	0	0
58	1	76	13	-1	481	288	22.8	42	ABplapaa	370	396	0	0		0	0	0	0	0
59	1	54	9	-1	597	317	16.2	39	ABalaaap	130	0	0	0		0	0	0	0	0
60	1	9	26	-1	352	151	7.5	41	MSppa	-90	0	0	0		0	0	0	0	0
61	1	51	80	-1	445	188	23.4	40	ABarppaa	403	-552	0	0		0	0	0	0	0
62	1	26	68	-1	224	105	6.5	37	ABprpapp	370	-284	0	0		0	0	0	0	0
63	1	2	28	-1	547	368	6.8	36	ABalpaaa	78	0	0	0		0	0	0	0	0
64	1	74	17	-1	367	75	20.0	41	ABprapaa	65	0	0	0		0	0	0	0	0
65	1	34	23	-1	539	218	7.6	37	ABarapaa	371	-176	0	0		0	0	0	0	0
66	1	29	50	-1	452	112	9.6	37	ABpraapa	353	0	0	0		0	0	0	0	0
67	1	65	49	-1	247	72	18.5	41	ABprappa	-14	0	0	0		0	0	0	0	0
68	1	43	29	-1	296	175	21.3	42	ABarpppp	396	1242	0	0		0	0	0	0	0
69	1	55	70	-1	545	230	12.2	38	ABaraaap	-209	0	0	0		0	0	0	0	0
70	1	83	27	-1	362	416	19.1	39	ABplppaa	357	721	0	0		0	0	0	0	0
71	1	13	46	-1	500	209	13.9	37	ABarpapa	372	1235	0	0		0	0	0	0	0
72	1	69	11	-1	282	156	5.3	41	MSppp	416	1098	0	0		0	0	0	0	0
73	1	35	78	-1	495	176	20.3	40	ABarpaap	404	1405	0	0		0	0	0	0	0
74	1	73	57	-1	429	154	5.0	35	ABarappa	346	1328	0	0		0	0	0	0	0
75	1	56	87	-1	417	176	17.1	40	ABarpapp	376	-446	0	0		0	0	0	0	0
76	1	28	51	-1	376	90	14.9	42	ABpraapp	410	1342	0	0		0	0	0	0	0
77	1	68	10	-1	365	347	20.6	40	ABplappa	357	-580	0	0		0	0	0	0	0
78	1	27	41	-1	146	185	13.2	37	Cppa	328	86	0	0		0	0	0	0	0
79	1	75	52	-1	298	89	20.5	39	ABprapap	784	0	0	0		0	0	0	0	0
80	1	57	63	-1	198	79	12.6	39	ABprppap	-238	0	0	0		0	0	0	0	0
81	1	67	15	-1	446	260	17.9	40	ABalappp	363	346	0	0		0	0	0	0	0
82	1	10	72	-1	313	88	5.5	37	ABprpapa	76	0	0	0		0	0	0	0	0
83	1	66	45	-1	239	156	22.9	43	Cpaa	428	-289	0	0		0	0	0	0	0
84	1	77	16	-1	365	202	22.2	41	ABarppap	403	798	0	0		0	0	0	0	0
85	1	23	37	-1	385	282	22.5	42	ABplapap	-3	0	0	0		0	0	0	0	0
86	1	64	82	-1	212	268	21.1	39	Caap	386	-793	0	0		0	0	0	0	0
87	1	4	34	-1	167	120	10.7	37	ABprpppa	366	476	0	0		0	0	0	0	0
88	1	78	56	-1	241	216	6.4	39	Dp	393	677	0	0		0	0	0	0	0
89	0	89	-1	-1	574	462	11.1	25		23	0	0	0		0	0	0	0	0
