# Supplementary material for: The AP-2 Transcription Factor APTF-2 Is Required for Neuroblast and Epidermal Morphogenesis in Caenorhabditis elegans Embryogenesis
Source: PLoS Genet. 2016 May 13;12(5):e1006048. doi: 10.1371/journal.pgen.1006048 (PMC4866721; doi:10.1371/journal.pgen.1006048)
Supplement: S7 Text — (ZIP) [file pgen.1006048.s035.zip › nuclei/t074-nuclei]

1	1	28	61	-1	474	452	19.7	41	ABplpaaa	353	0	0	0		0	0	0	0	0
2	1	42	72	-1	293	231	5.4	40	Z2	367	-743	0	0		0	0	0	0	0
3	1	27	82	-1	567	432	16.4	39	ABalppaa	26	0	0	0		0	0	0	0	0
4	1	36	15	-1	561	285	7.3	39	ABaraapa	372	49	0	0		0	0	0	0	0
5	1	44	34	-1	578	337	21.6	43	ABplaaaa	306	0	0	0		0	0	0	0	0
6	1	3	24	-1	610	347	10.7	38	ABalaaaa	366	490	0	0		0	0	0	0	0
7	1	21	71	-1	231	333	18.7	38	Capa	338	-236	0	0		0	0	0	0	0
8	1	8	23	-1	569	383	13.5	41	ABalpaap	406	-318	0	0		0	0	0	0	0
9	1	59	73	-1	599	317	16.7	40	ABalaaap	464	0	0	0		0	0	0	0	0
10	1	77	3	-1	363	353	20.5	40	ABplappa	399	380	0	0		0	0	0	0	0
11	1	72	28	-1	275	148	5.7	40	MSppp	-72	0	0	0		0	0	0	0	0
12	1	4	20	-1	494	401	13.8	39	ABalpppa	67	0	0	0		0	0	0	0	0
13	1	58	58	-1	474	292	22.5	40	ABplapaa	375	411	0	0		0	0	0	0	0
14	1	43	21	-1	345	310	5.1	39	Z3	304	111	0	0		0	0	0	0	0
15	1	81	11	-1	444	258	17.7	39	ABalappp	342	-912	0	0		0	0	0	0	0
16	1	84	64	-1	358	211	22.3	42	ABarppap	376	945	0	0		0	0	0	0	0
17	1	64	59	-1	371	83	20.3	40	ABprapaa	393	-203	0	0		0	0	0	0	0
18	1	45	9	-1	497	147	12.2	39	ABpraaaa	-111	0	0	0		0	0	0	0	0
19	1	12	35	-1	171	274	15.5	38	Capp	-73	0	0	0		0	0	0	0	0
20	1	37	56	-1	336	422	10.8	39	ABplpapp	379	245	0	0		0	0	0	0	0
21	1	15	29	-1	476	332	9.7	43	MSaaa	55	0	0	0		0	0	0	0	0
22	1	38	33	-1	426	363	21.5	44	ABplaapp	415	708	0	0		0	0	0	0	0
23	1	65	85	-1	540	218	7.5	38	ABarapaa	129	0	0	0		0	0	0	0	0
24	1	2	45	-1	377	371	12.0	41	MSapa	-186	0	0	0		0	0	0	0	0
25	1	52	87	-1	162	220	19.8	41	Cpap	408	-437	0	0		0	0	0	0	0
26	1	60	42	-1	344	152	8.3	40	MSppa	401	196	0	0		0	0	0	0	0
27	1	70	54	-1	359	422	19.0	39	ABplppaa	101	0	0	0		0	0	0	0	0
28	1	63	52	-1	552	358	6.7	37	ABalpaaa	349	29	0	0		0	0	0	0	0
29	1	68	47	-1	298	170	21.5	41	ABarpppp	396	-938	0	0		0	0	0	0	0
30	1	26	8	-1	370	226	6.9	43	MSpap	96	0	0	0		0	0	0	0	0
31	1	33	22	-1	302	393	17.1	38	ABplppap	383	-336	0	0		0	0	0	0	0
32	1	14	43	-1	308	347	10.6	41	MSapp	415	390	0	0		0	0	0	0	0
33	1	6	16	-1	522	260	17.8	37	ABalappa	157	0	0	0		0	0	0	0	0
34	1	87	6	-1	167	116	10.4	39	ABprpppa	34	0	0	0		0	0	0	0	0
35	1	13	19	-1	601	280	11.6	38	ABaraaaa	318	0	0	0		0	0	0	0	0
36	1	54	41	-1	580	275	18.0	39	ABalapaa	171	0	0	0		0	0	0	0	0
37	1	85	60	-1	380	291	22.4	43	ABplapap	430	-279	0	0		0	0	0	0	0
38	1	57	39	-1	546	229	21.8	40	ABalapap	372	-876	0	0		0	0	0	0	0
39	1	18	80	-1	529	414	8.3	38	ABalpapa	375	-185	0	0		0	0	0	0	0
40	1	1	18	-1	409	446	12.6	39	ABplpapa	398	1153	0	0		0	0	0	0	0
41	1	78	70	-1	153	178	13.5	39	Cppa	357	90	0	0		0	0	0	0	0
42	1	30	86	-1	283	348	20.3	40	ABplappp	372	1067	0	0		0	0	0	0	0
43	1	16	17	-1	477	296	15.1	38	ABalaapp	365	498	0	0		0	0	0	0	0
44	1	9	81	-1	512	461	16.2	39	ABalppap	135	0	0	0		0	0	0	0	0
45	1	83	66	-1	240	155	22.7	42	Cpaa	404	1090	0	0		0	0	0	0	0
46	1	71	40	-1	493	208	14.1	37	ABarpapa	344	-887	0	0		0	0	0	0	0
47	1	47	77	-1	219	326	12.2	38	ABplpppp	374	-151	0	0		0	0	0	0	0
48	1	56	88	-1	363	306	14.6	45	Eal	454	351	0	0		0	0	0	0	0
49	1	67	84	-1	248	74	18.1	41	ABprappa	406	948	0	0		0	0	0	0	0
50	1	66	32	-1	452	113	9.5	38	ABpraapa	388	-1865	0	0		0	0	0	0	0
51	1	76	36	-1	384	87	15.3	41	ABpraapp	398	106	0	0		0	0	0	0	0
52	1	79	37	-1	304	84	20.0	39	ABprapap	377	360	0	0		0	0	0	0	0
53	1	29	63	-1	392	146	20.3	38	ABarpppa	376	538	0	0		0	0	0	0	0
54	1	49	75	-1	194	129	15.5	38	ABprappp	368	-556	0	0		0	0	0	0	0
55	1	41	25	-1	506	279	4.7	38	ABaraapp	94	0	0	0		0	0	0	0	0
56	1	88	79	-1	237	210	6.4	39	Dp	356	211	0	0		0	0	0	0	0
57	1	74	10	-1	429	159	4.8	37	ABarappa	349	-569	0	0		0	0	0	0	0
58	1	24	38	-1	541	303	14.2	36	ABalaapa	355	306	0	0		0	0	0	0	0
59	1	5	14	-1	423	381	15.1	40	ABalpppp	397	-57	0	0		0	0	0	0	0
60	1	32	69	-1	520	394	20.9	42	ABplaapa	113	0	0	0		0	0	0	0	0
61	1	11	53	-1	385	98	6.2	37	ABprpaaa	349	-454	0	0		0	0	0	0	0
62	1	25	68	-1	397	332	6.0	43	MSaap	428	0	0	0		0	0	0	0	0
63	1	80	51	-1	209	77	12.4	39	ABprppap	369	26	0	0		0	0	0	0	0
64	1	23	27	-1	279	143	13.9	47	Epr	-8	0	0	0		0	0	0	0	0
65	1	51	65	-1	186	172	6.3	36	ABprpppp	343	0	0	0		0	0	0	0	0
66	1	39	30	-1	183	237	10.6	37	Cppp	359	-513	0	0		0	0	0	0	0
67	1	31	74	-1	402	148	10.7	37	ABarappp	370	-631	0	0		0	0	0	0	0
68	1	62	4	-1	228	100	6.6	38	ABprpapp	362	481	0	0		0	0	0	0	0
69	1	55	78	-1	261	297	7.4	42	Da	417	202	0	0		0	0	0	0	0
70	1	69	44	-1	536	230	12.6	40	ABaraaap	417	0	0	0		0	0	0	0	0
71	1	22	62	-1	328	67	11.8	40	ABprpaap	375	-243	0	0		0	0	0	0	0
72	1	82	67	-1	318	91	5.6	38	ABprpapa	361	42	0	0		0	0	0	0	0
73	1	10	12	-1	282	53	11.4	37	ABprppaa	-81	0	0	0		0	0	0	0	0
74	1	35	50	-1	405	433	19.5	40	ABplpaap	75	0	0	0		0	0	0	0	0
75	1	17	55	-1	460	425	8.2	39	ABalpapp	399	316	0	0		0	0	0	0	0
76	1	19	31	-1	276	385	12.9	38	ABplpppa	359	1926	0	0		0	0	0	0	0
77	1	53	83	-1	522	307	22.8	40	ABplaaap	361	0	0	0		0	0	0	0	0
78	1	73	13	-1	494	175	20.4	40	ABarpaap	405	862	0	0		0	0	0	0	0
79	1	20	76	-1	541	172	14.5	37	ABarpaaa	110	0	0	0		0	0	0	0	0
80	1	61	57	-1	446	194	23.1	42	ABarppaa	378	-398	0	0		0	0	0	0	0
81	1	50	2	-1	392	237	14.2	46	Ear	445	-287	0	0		0	0	0	0	0
82	1	86	49	-1	205	269	20.9	40	Caap	402	-1085	0	0		0	0	0	0	0
83	1	7	26	-1	473	176	5.9	39	ABarapap	363	111	0	0		0	0	0	0	0
84	1	48	5	-1	453	255	8.2	45	MSpaa	185	0	0	0		0	0	0	0	0
85	1	40	46	-1	431	110	18.9	40	ABpraaap	379	396	0	0		0	0	0	0	0
86	1	46	7	-1	297	224	14.1	48	Epl	460	486	0	0		0	0	0	0	0
87	1	75	1	-1	417	181	17.3	39	ABarpapp	383	-125	0	0		0	0	0	0	0
88	1	34	48	-1	319	263	21.8	42	Caaa	180	0	0	0		0	0	0	0	0
89	0	89	-1	-1	578	463	11.4	27		-45	0	0	0		0	0	0	0	0
