# Supplementary material for: The AP-2 Transcription Factor APTF-2 Is Required for Neuroblast and Epidermal Morphogenesis in Caenorhabditis elegans Embryogenesis
Source: PLoS Genet. 2016 May 13;12(5):e1006048. doi: 10.1371/journal.pgen.1006048 (PMC4866721; doi:10.1371/journal.pgen.1006048)
Supplement: S7 Text — (ZIP) [file pgen.1006048.s035.zip › nuclei/t075-nuclei]

1	1	87	40	-1	423	182	17.4	39	ABarpapp	391	185	0	0		0	0	0	0	0
2	1	81	49	-1	388	233	14.3	45	Ear	455	921	0	0		0	0	0	0	0
3	1	10	24	-1	353	352	20.4	41	ABplappa	405	141	0	0		0	0	0	0	0
4	1	68	44	-1	235	99	6.3	38	ABprpapp	501	0	0	0		0	0	0	0	0
5	1	84	56	90	447	252	8.7	43	MSpaa	285	166	0	0		0	0	0	0	0
6	1	34	10	-1	170	111	11.0	38	ABprpppa	356	-179	0	0		0	0	0	0	0
7	1	86	64	-1	294	234	14.0	47	Epl	468	211	0	0		0	0	0	0	0
8	1	30	58	88	365	238	6.9	42	MSpap	301	147	0	0		0	0	0	0	0
9	1	18	25	-1	495	149	11.5	38	ABpraaaa	383	415	0	0		0	0	0	0	0
10	1	57	33	-1	433	158	4.9	37	ABarappa	370	117	0	0		0	0	0	0	0
11	1	15	77	-1	441	263	17.6	39	ABalappp	355	-274	0	0		0	0	0	0	0
12	1	73	38	-1	288	56	11.4	37	ABprppaa	351	1524	0	0		0	0	0	0	0
13	1	78	26	-1	486	182	21.2	42	ABarpaap	412	151	0	0		0	0	0	0	0
14	1	59	9	-1	432	383	15.2	40	ABalpppp	-20	0	0	0		0	0	0	0	0
15	1	4	4	-1	559	290	7.3	37	ABaraapa	311	0	0	0		0	0	0	0	0
16	1	33	45	-1	520	256	18.1	39	ABalappa	359	-553	0	0		0	0	0	0	0
17	1	43	27	-1	480	290	14.8	39	ABalaapp	-337	0	0	0		0	0	0	0	0
18	1	40	31	-1	411	450	12.0	39	ABplpapa	383	269	0	0		0	0	0	0	0
19	1	35	12	-1	600	275	11.7	39	ABaraaaa	380	-97	0	0		0	0	0	0	0
20	1	12	52	-1	505	404	14.0	38	ABalpppa	382	-552	0	0		0	0	0	0	0
21	1	14	79	-1	336	309	5.5	38	Z3	300	123	0	0		0	0	0	0	0
22	1	31	34	-1	307	400	16.5	38	ABplppap	381	-174	0	0		0	0	0	0	0
23	1	8	36	-1	575	383	14.0	40	ABalpaap	0	0	0	0		0	0	0	0	0
24	1	6	32	-1	610	345	11.1	38	ABalaaaa	12	0	0	0		0	0	0	0	0
25	1	55	22	-1	502	285	4.9	38	ABaraapp	369	376	0	0		0	0	0	0	0
26	1	83	53	-1	473	181	6.2	38	ABarapap	223	0	0	0		0	0	0	0	0
27	1	64	72	-1	272	148	13.5	45	Epr	451	720	0	0		0	0	0	0	0
28	1	11	41	-1	277	150	6.2	41	MSppp	226	0	0	0		0	0	0	0	0
29	1	21	16	55	476	349	8.6	44	MSaaa	324	-483	0	0		0	0	0	0	0
30	1	66	17	-1	180	244	11.0	39	Cppp	361	-258	0	0		0	0	0	0	0
31	1	76	85	-1	273	387	12.7	37	ABplpppa	367	7	0	0		0	0	0	0	0
32	1	50	14	-1	452	113	10.3	38	ABpraapa	370	-503	0	0		0	0	0	0	0
33	1	22	86	-1	420	376	21.4	43	ABplaapp	432	37	0	0		0	0	0	0	0
34	1	5	1	-1	573	343	22.0	42	ABplaaaa	198	0	0	0		0	0	0	0	0
35	1	19	66	-1	166	276	15.6	40	Capp	395	1266	0	0		0	0	0	0	0
36	1	51	6	-1	382	89	16.3	41	ABpraapp	399	92	0	0		0	0	0	0	0
37	1	52	61	-1	300	87	20.1	40	ABprapap	378	711	0	0		0	0	0	0	0
38	1	58	28	-1	539	306	14.5	37	ABalaapa	358	-666	0	0		0	0	0	0	0
39	1	38	68	-1	544	231	21.9	39	ABalapap	387	353	0	0		0	0	0	0	0
40	1	46	82	-1	493	205	14.3	38	ABarpapa	381	1230	0	0		0	0	0	0	0
41	1	36	59	-1	574	278	18.8	40	ABalapaa	142	0	0	0		0	0	0	0	0
42	1	26	91	-1	346	157	8.5	41	MSppa	386	-803	0	0		0	0	0	0	0
43	1	32	51	-1	311	348	10.9	42	MSapp	90	0	0	0		0	0	0	0	0
44	1	70	48	-1	537	234	12.3	40	ABaraaap	206	0	0	0		0	0	0	0	0
45	1	24	43	-1	382	374	12.6	42	MSapa	-227	0	0	0		0	0	0	0	0
46	1	85	11	-1	433	112	18.6	42	ABpraaap	363	79	0	0		0	0	0	0	0
47	1	29	54	-1	297	165	21.4	42	ABarpppp	419	-1617	0	0		0	0	0	0	0
48	1	88	37	-1	315	266	21.7	43	Caaa	402	-742	0	0		0	0	0	0	0
49	1	82	70	-1	206	269	21.3	40	Caap	382	-867	0	0		0	0	0	0	0
50	1	74	39	-1	409	444	19.2	40	ABplpaap	21	0	0	0		0	0	0	0	0
51	1	63	18	-1	218	78	12.2	38	ABprppap	-31	0	0	0		0	0	0	0	0
52	1	28	19	-1	561	360	7.4	37	ABalpaaa	390	0	0	0		0	0	0	0	0
53	1	61	84	-1	390	101	6.2	37	ABprpaaa	369	155	0	0		0	0	0	0	0
54	1	27	13	-1	360	427	18.9	37	ABplppaa	368	-103	0	0		0	0	0	0	0
55	1	75	35	-1	464	421	8.3	39	ABalpapp	-53	0	0	0		0	0	0	0	0
56	1	20	62	-1	342	422	9.8	39	ABplpapp	293	0	0	0		0	0	0	0	0
57	1	80	69	-1	436	207	23.0	42	ABarppaa	407	266	0	0		0	0	0	0	0
58	1	13	60	-1	464	303	22.8	40	ABplapaa	397	-573	0	0		0	0	0	0	0
59	1	17	7	-1	363	86	20.8	41	ABprapaa	174	0	0	0		0	0	0	0	0
60	1	37	89	-1	379	298	22.4	42	ABplapap	399	432	0	0		0	0	0	0	0
61	1	1	83	-1	477	454	19.8	41	ABplpaaa	5	0	0	0		0	0	0	0	0
62	1	71	3	-1	337	70	11.8	39	ABprpaap	387	-524	0	0		0	0	0	0	0
63	1	53	20	-1	385	147	19.8	38	ABarpppa	368	-376	0	0		0	0	0	0	0
64	1	16	2	-1	352	217	22.1	43	ABarppap	431	71	0	0		0	0	0	0	0
65	1	65	50	-1	189	164	6.5	37	ABprpppp	369	-612	0	0		0	0	0	0	0
66	1	45	73	-1	239	155	22.5	42	Cpaa	423	623	0	0		0	0	0	0	0
67	1	72	65	-1	324	95	5.6	37	ABprpapa	370	-719	0	0		0	0	0	0	0
68	1	62	75	-1	394	333	6.0	44	MSaap	122	0	0	0		0	0	0	0	0
69	1	60	63	-1	521	393	21.0	43	ABplaapa	386	142	0	0		0	0	0	0	0
70	1	41	23	-1	150	166	13.3	38	Cppa	359	78	0	0		0	0	0	0	0
71	1	7	74	-1	237	338	19.2	40	Capa	346	710	0	0		0	0	0	0	0
72	1	2	42	-1	291	227	5.5	39	Z2	669	0	0	0		0	0	0	0	0
73	1	9	47	-1	594	315	16.8	40	ABalaaap	153	0	0	0		0	0	0	0	0
74	1	67	21	-1	404	150	10.9	38	ABarappp	-88	0	0	0		0	0	0	0	0
75	1	54	46	-1	195	132	15.2	38	ABprappp	370	-643	0	0		0	0	0	0	0
76	1	79	87	-1	544	176	15.0	38	ABarpaaa	338	-431	0	0		0	0	0	0	0
77	1	47	29	-1	221	332	12.3	38	ABplpppp	377	1671	0	0		0	0	0	0	0
78	1	69	81	-1	260	298	7.3	43	Da	428	-481	0	0		0	0	0	0	0
79	1	56	80	-1	230	213	6.3	38	Dp	367	639	0	0		0	0	0	0	0
80	1	39	76	-1	537	414	8.4	39	ABalpapa	382	1415	0	0		0	0	0	0	0
81	1	44	8	-1	513	462	16.0	40	ABalppap	95	0	0	0		0	0	0	0	0
82	1	3	67	-1	570	431	16.5	40	ABalppaa	104	0	0	0		0	0	0	0	0
83	1	77	78	-1	517	306	23.1	42	ABplaaap	419	0	0	0		0	0	0	0	0
84	1	49	57	-1	250	82	18.2	42	ABprappa	390	-745	0	0		0	0	0	0	0
85	1	23	71	-1	537	212	7.5	37	ABarapaa	354	-184	0	0		0	0	0	0	0
86	1	42	5	-1	283	356	19.7	40	ABplappp	114	0	0	0		0	0	0	0	0
87	1	25	15	-1	163	224	19.6	42	Cpap	398	-231	0	0		0	0	0	0	0
88	1	48	30	-1	368	306	14.5	46	Eal	456	171	0	0		0	0	0	0	0
89	0	89	-1	-1	580	465	11.5	28		-44	0	0	0		0	0	0	0	0
