# Supplementary material for: The AP-2 Transcription Factor APTF-2 Is Required for Neuroblast and Epidermal Morphogenesis in Caenorhabditis elegans Embryogenesis
Source: PLoS Genet. 2016 May 13;12(5):e1006048. doi: 10.1371/journal.pgen.1006048 (PMC4866721; doi:10.1371/journal.pgen.1006048)
Supplement: S7 Text — (ZIP) [file pgen.1006048.s035.zip › nuclei/t076-nuclei]

1	1	34	12	-1	573	345	21.7	40	ABplaaaa	404	98	0	0		0	0	0	0	0
2	1	64	87	-1	348	222	22.0	44	ABarppap	419	-742	0	0		0	0	0	0	0
3	1	62	30	-1	344	70	10.8	38	ABprpaap	360	140	0	0		0	0	0	0	0
4	1	15	22	-1	558	288	7.2	38	ABaraapa	116	0	0	0		0	0	0	0	0
5	1	86	6	-1	285	354	19.0	40	ABplappp	339	446	0	0		0	0	0	0	0
6	1	36	35	-1	390	91	16.5	40	ABpraapp	406	0	0	0		0	0	0	0	0
7	1	59	4	-1	367	88	21.0	40	ABprapaa	390	167	0	0		0	0	0	0	0
8	1	81	7	-1	510	459	16.1	39	ABalppap	365	-221	0	0		0	0	0	0	0
9	1	14	28	-1	439	380	15.2	39	ABalpppp	24	0	0	0		0	0	0	0	0
10	1	6	34	-1	180	101	11.3	37	ABprpppa	360	-453	0	0		0	0	0	0	0
11	1	46	83	-1	438	116	17.9	41	ABpraaap	400	0	0	0		0	0	0	0	0
12	1	19	26	-1	596	275	11.7	36	ABaraaaa	350	401	0	0		0	0	0	0	0
13	1	54	68	-1	362	428	18.4	36	ABplppaa	352	208	0	0		0	0	0	0	0
14	1	32	75	-1	456	115	10.2	37	ABpraapa	226	0	0	0		0	0	0	0	0
15	1	87	43	-1	161	219	19.6	43	Cpap	428	686	0	0		0	0	0	0	0
16	1	29	48	-1	507	356	9.6	32	MSaaaa	218	751	0	0		0	0	0	0	0
17	1	30	78	-1	173	241	11.3	39	Cppp	389	135	0	0		0	0	0	0	0
18	1	51	25	-1	230	76	12.2	38	ABprppap	347	-1263	0	0		0	0	0	0	0
19	1	52	8	-1	575	352	8.1	37	ABalpaaa	336	128	0	0		0	0	0	0	0
20	1	63	49	-1	378	149	19.2	40	ABarpppa	379	-207	0	0		0	0	0	0	0
21	1	74	32	-1	403	148	10.5	38	ABarappp	339	336	0	0		0	0	0	0	0
22	1	25	88	-1	498	301	4.7	39	ABaraapp	357	64	0	0		0	0	0	0	0
23	1	70	15	-1	148	151	13.3	38	Cppa	386	424	0	0		0	0	0	0	0
24	1	3	14	-1	343	354	20.3	41	ABplappa	358	98	0	0		0	0	0	0	0
25	1	9	42	-1	499	150	11.5	37	ABpraaaa	260	0	0	0		0	0	0	0	0
26	1	13	67	-1	483	188	21.4	43	ABarpaap	418	452	0	0		0	0	0	0	0
27	1	17	84	-1	478	298	14.5	39	ABalaapp	375	1106	0	0		0	0	0	0	0
28	1	38	66	-1	538	304	14.4	36	ABalaapa	10	0	0	0		0	0	0	0	0
29	1	77	17	-1	223	339	11.7	38	ABplpppp	370	-68	0	0		0	0	0	0	0
30	1	88	72	-1	370	298	14.6	45	Eal	449	487	0	0		0	0	0	0	0
31	1	18	41	-1	411	444	11.2	38	ABplpapa	376	0	0	0		0	0	0	0	0
32	1	24	5	-1	615	340	12.3	36	ABalaaaa	149	0	0	0		0	0	0	0	0
33	1	10	69	-1	434	164	4.8	36	ABarappa	65	0	0	0		0	0	0	0	0
34	1	22	76	-1	311	403	16.0	38	ABplppap	370	-484	0	0		0	0	0	0	0
35	1	55	38	-1	467	411	8.0	39	ABalpapp	211	0	0	0		0	0	0	0	0
36	1	23	2	-1	577	386	14.1	40	ABalpaap	77	0	0	0		0	0	0	0	0
37	1	48	62	-1	308	260	21.8	43	Caaa	406	542	0	0		0	0	0	0	0
38	1	12	11	-1	294	59	12.0	36	ABprppaa	357	-259	0	0		0	0	0	0	0
39	1	50	65	-1	412	444	19.5	38	ABplpaap	404	0	0	0		0	0	0	0	0
40	1	1	61	-1	420	183	17.3	39	ABarpapp	361	-179	0	0		0	0	0	0	0
41	1	28	64	-1	273	148	6.2	40	MSppp	244	0	0	0		0	0	0	0	0
42	1	72	37	-1	280	229	6.7	36	Z2	326	477	0	0		0	0	0	0	0
43	1	45	10	-1	385	365	13.0	41	MSapa	130	0	0	0		0	0	0	0	0
44	1	4	55	-1	245	93	6.7	37	ABprpapp	342	-484	0	0		0	0	0	0	0
45	1	16	3	-1	518	257	18.3	39	ABalappa	347	72	0	0		0	0	0	0	0
46	1	75	13	-1	198	125	15.7	37	ABprappp	373	-823	0	0		0	0	0	0	0
47	1	73	51	-1	589	316	16.5	39	ABalaaap	346	0	0	0		0	0	0	0	0
48	1	44	54	-1	546	230	12.7	39	ABaraaap	383	511	0	0		0	0	0	0	0
49	1	2	85	-1	387	231	13.9	46	Ear	435	1237	0	0		0	0	0	0	0
50	1	65	46	-1	187	152	7.1	36	ABprpppp	484	0	0	0		0	0	0	0	0
51	1	43	27	-1	318	346	11.0	41	MSapp	106	0	0	0		0	0	0	0	0
52	1	20	59	-1	504	404	13.7	38	ABalpppa	5	0	0	0		0	0	0	0	0
53	1	26	33	-1	473	186	6.3	38	ABarapap	-8	0	0	0		0	0	0	0	0
54	1	47	60	-1	296	161	21.6	42	ABarpppp	415	-1599	0	0		0	0	0	0	0
55	1	29	9	-1	447	337	8.5	34	MSaaap	251	133	0	0		0	0	0	0	0
56	1	5	74	-1	423	263	7.7	31	MSpaap	199	484	0	0		0	0	0	0	0
57	1	84	29	-1	249	80	18.8	40	ABprappa	393	182	0	0		0	0	0	0	0
58	1	8	77	-1	330	228	5.9	30	MSpapp	211	-792	0	0		0	0	0	0	0
59	1	41	31	-1	571	279	19.4	38	ABalapaa	116	0	0	0		0	0	0	0	0
60	1	58	89	-1	461	307	22.9	41	ABplapaa	377	735	0	0		0	0	0	0	0
61	1	37	21	-1	303	85	19.6	40	ABprapap	386	772	0	0		0	0	0	0	0
62	1	56	1	-1	347	420	9.3	38	ABplpapp	372	1988	0	0		0	0	0	0	0
63	1	69	70	-1	509	386	21.2	41	ABplaapa	398	780	0	0		0	0	0	0	0
64	1	7	47	-1	285	237	14.2	48	Epl	487	299	0	0		0	0	0	0	0
65	1	67	71	-1	330	93	5.7	38	ABprpapa	263	0	0	0		0	0	0	0	0
66	1	35	57	-1	165	277	15.4	39	Capp	359	-146	0	0		0	0	0	0	0
67	1	82	16	-1	565	437	16.7	38	ABalppaa	163	0	0	0		0	0	0	0	0
68	1	39	63	-1	540	233	22.0	39	ABalapap	388	-307	0	0		0	0	0	0	0
69	1	57	80	-1	429	212	22.8	41	ABarppaa	392	54	0	0		0	0	0	0	0
70	1	49	44	-1	207	265	21.1	41	Caap	399	400	0	0		0	0	0	0	0
71	1	85	20	-1	539	205	7.6	37	ABarapaa	-127	0	0	0		0	0	0	0	0
72	1	27	79	-1	269	150	13.8	47	Epr	451	-238	0	0		0	0	0	0	0
73	1	66	40	-1	237	157	22.5	43	Cpaa	428	422	0	0		0	0	0	0	0
74	1	71	58	-1	236	342	18.9	41	Capa	85	0	0	0		0	0	0	0	0
75	1	68	24	91	381	324	6.8	45	MSaap	322	757	0	0		0	0	0	0	0
76	1	80	19	-1	537	413	8.0	40	ABalpapa	379	-358	0	0		0	0	0	0	0
77	1	11	23	-1	444	261	17.5	39	ABalappp	399	192	0	0		0	0	0	0	0
78	1	83	36	-1	515	305	23.0	42	ABplaaap	115	0	0	0		0	0	0	0	0
79	1	21	92	-1	331	299	5.9	36	Z3	306	-243	0	0		0	0	0	0	0
80	1	79	81	-1	220	211	6.6	40	Dp	403	-153	0	0		0	0	0	0	0
81	1	78	86	-1	253	296	7.5	42	Da	428	265	0	0		0	0	0	0	0
82	1	40	50	-1	492	202	14.7	38	ABarpapa	354	-221	0	0		0	0	0	0	0
83	1	61	90	-1	473	452	19.5	41	ABplpaaa	88	0	0	0		0	0	0	0	0
84	1	53	53	-1	398	101	6.7	36	ABprpaaa	363	-265	0	0		0	0	0	0	0
85	1	31	73	-1	277	389	12.0	37	ABplpppa	367	-465	0	0		0	0	0	0	0
86	1	33	45	-1	406	370	21.1	43	ABplaapp	379	427	0	0		0	0	0	0	0
87	1	76	39	-1	540	172	16.3	37	ABarpaaa	360	786	0	0		0	0	0	0	0
88	1	8	82	-1	395	228	6.8	31	MSpapa	229	1108	0	0		0	0	0	0	0
89	1	60	56	-1	377	300	22.1	42	ABplapap	426	624	0	0		0	0	0	0	0
90	1	5	52	-1	487	247	8.6	33	MSpaaa	218	181	0	0		0	0	0	0	0
91	1	42	18	-1	345	161	8.0	40	MSppa	359	-173	0	0		0	0	0	0	0
92	0	89	-1	-1	577	463	11.4	29		-23	0	0	0		0	0	0	0	0
