# Supplementary material for: The AP-2 Transcription Factor APTF-2 Is Required for Neuroblast and Epidermal Morphogenesis in Caenorhabditis elegans Embryogenesis
Source: PLoS Genet. 2016 May 13;12(5):e1006048. doi: 10.1371/journal.pgen.1006048 (PMC4866721; doi:10.1371/journal.pgen.1006048)
Supplement: S7 Text — (ZIP) [file pgen.1006048.s035.zip › nuclei/t077-nuclei]

1	1	62	60	-1	349	417	9.1	38	ABplpapp	382	431	0	0		0	0	0	0	0
2	1	36	9	-1	579	386	14.7	41	ABalpaap	409	68	0	0		0	0	0	0	0
3	1	45	32	-1	512	255	18.3	37	ABalappa	346	358	0	0		0	0	0	0	0
4	1	7	94	-1	370	90	21.4	39	ABprapaa	381	-773	0	0		0	0	0	0	0
5	1	32	25	-1	616	329	13.5	38	ABalaaaa	360	175	0	0		0	0	0	0	0
6	1	5	88	-1	279	353	18.6	40	ABplappp	343	448	0	0		0	0	0	0	0
7	1	8	63	-1	505	463	15.2	39	ABalppap	-245	0	0	0		0	0	0	0	0
8	1	19	41	-1	583	340	8.6	38	ABalpaaa	344	112	0	0		0	0	0	0	0
9	1	55	70	-1	455	322	8.6	35	MSaaap	149	0	0	0		0	0	0	0	0
10	1	43	13	-1	386	362	12.4	41	MSapa	-312	0	0	0		0	0	0	0	0
11	1	38	31	-1	305	59	12.8	36	ABprppaa	125	0	0	0		0	0	0	0	0
12	1	1	67	-1	562	353	21.7	40	ABplaaaa	399	358	0	0		0	0	0	0	0
13	1	46	18	-1	192	125	15.6	38	ABprappp	346	123	0	0		0	0	0	0	0
14	1	24	59	-1	329	354	20.4	41	ABplappa	394	314	0	0		0	0	0	0	0
15	1	23	77	-1	154	149	13.1	39	Cppa	364	-753	0	0		0	0	0	0	0
16	1	67	37	-1	562	436	17.1	38	ABalppaa	129	0	0	0		0	0	0	0	0
17	1	29	81	-1	227	337	11.5	38	ABplpppp	383	449	0	0		0	0	0	0	0
18	1	91	50	87	345	157	8.0	42	MSppa	264	-480	0	0		0	0	0	0	0
19	1	76	12	-1	543	408	7.9	39	ABalpapa	362	87	0	0		0	0	0	0	0
20	1	71	27	-1	540	204	7.7	36	ABarapaa	189	0	0	0		0	0	0	0	0
21	1	61	65	-1	304	82	20.0	40	ABprapap	381	1360	0	0		0	0	0	0	0
22	1	4	19	-1	559	284	7.2	38	ABaraapa	93	0	0	0		0	0	0	0	0
23	1	77	79	-1	450	261	17.8	38	ABalappp	384	-123	0	0		0	0	0	0	0
24	1	75	73	-1	358	323	5.5	31	MSaapp	221	129	0	0		0	0	0	0	0
25	1	18	22	-1	237	66	12.5	38	ABprppap	371	523	0	0		0	0	0	0	0
26	1	12	76	-1	595	271	12.1	37	ABaraaaa	347	-912	0	0		0	0	0	0	0
27	1	51	34	-1	313	343	10.7	41	MSapp	391	743	0	0		0	0	0	0	0
28	1	9	51	-1	447	373	14.5	39	ABalpppp	59	0	0	0		0	0	0	0	0
29	1	57	20	-1	252	88	18.6	40	ABprappa	381	178	0	0		0	0	0	0	0
30	1	3	3	-1	348	72	10.4	37	ABprpaap	333	140	0	0		0	0	0	0	0
31	1	59	84	-1	561	284	19.8	38	ABalapaa	418	0	0	0		0	0	0	0	0
32	1	21	28	-1	405	143	10.6	37	ABarappp	396	0	0	0		0	0	0	0	0
33	1	53	48	-1	470	187	6.2	37	ABarapap	363	-1070	0	0		0	0	0	0	0
34	1	10	30	-1	186	92	11.4	36	ABprpppa	362	-502	0	0		0	0	0	0	0
35	1	6	11	-1	383	94	16.4	40	ABpraapp	-96	0	0	0		0	0	0	0	0
36	1	78	45	-1	509	315	22.7	43	ABplaaap	362	-219	0	0		0	0	0	0	0
37	1	42	46	-1	277	229	7.0	36	Z2	280	-466	0	0		0	0	0	0	0
38	1	35	47	-1	472	411	7.9	39	ABalpapp	236	0	0	0		0	0	0	0	0
39	1	87	17	-1	547	180	17.4	36	ABarpaaa	-30	0	0	0		0	0	0	0	0
40	1	73	82	-1	240	167	22.5	44	Cpaa	438	710	0	0		0	0	0	0	0
41	1	31	8	-1	413	435	10.4	38	ABplpapa	171	0	0	0		0	0	0	0	0
42	1	25	26	-1	498	150	11.0	36	ABpraaaa	368	147	0	0		0	0	0	0	0
43	1	15	69	-1	157	216	19.1	44	Cpap	427	-759	0	0		0	0	0	0	0
44	1	70	89	-1	207	265	21.3	42	Caap	355	-186	0	0		0	0	0	0	0
45	1	86	71	-1	395	384	21.3	43	ABplaapp	42	0	0	0		0	0	0	0	0
46	1	50	44	-1	195	141	7.2	37	ABprpppp	220	0	0	0		0	0	0	0	0
47	1	64	15	-1	288	237	14.2	48	Epl	483	840	0	0		0	0	0	0	0
48	1	16	61	-1	517	349	9.7	32	MSaaaa	292	1295	0	0		0	0	0	0	0
49	1	20	55	-1	368	150	19.2	40	ABarpppa	399	207	0	0		0	0	0	0	0
50	1	82	29	-1	492	194	15.2	37	ABarpapa	360	-877	0	0		0	0	0	0	0
51	1	47	93	-1	581	309	16.7	39	ABalaaap	347	-828	0	0		0	0	0	0	0
52	1	90	33	-1	491	242	8.2	35	MSpaaa	190	0	0	0		0	0	0	0	0
53	1	84	58	-1	407	99	7.3	37	ABprpaaa	260	0	0	0		0	0	0	0	0
54	1	48	4	-1	547	227	12.8	39	ABaraaap	275	0	0	0		0	0	0	0	0
55	1	44	2	-1	254	82	7.2	37	ABprpapp	372	-331	0	0		0	0	0	0	0
56	1	89	21	-1	372	303	22.1	43	ABplapap	434	1284	0	0		0	0	0	0	0
57	1	66	83	-1	162	278	15.0	39	Capp	395	493	0	0		0	0	0	0	0
58	1	74	49	-1	229	336	18.5	40	Capa	401	-91	0	0		0	0	0	0	0
59	1	52	54	-1	506	401	14.2	38	ABalpppa	74	0	0	0		0	0	0	0	0
60	1	54	14	-1	299	164	21.1	43	ABarpppp	429	525	0	0		0	0	0	0	0
61	1	40	62	-1	416	183	18.0	39	ABarpapp	373	-156	0	0		0	0	0	0	0
62	1	37	23	-1	307	258	21.2	44	Caaa	440	735	0	0		0	0	0	0	0
63	1	68	92	-1	532	238	22.4	40	ABalapap	376	-141	0	0		0	0	0	0	0
64	1	41	40	91	275	152	6.8	42	MSppp	242	788	0	0		0	0	0	0	0
65	1	39	64	-1	415	445	19.1	39	ABplpaap	116	0	0	0		0	0	0	0	0
66	1	28	53	-1	531	291	14.1	36	ABalaapa	349	18	0	0		0	0	0	0	0
67	1	26	6	-1	482	185	21.5	43	ABarpaap	422	75	0	0		0	0	0	0	0
68	1	13	75	-1	364	431	17.4	36	ABplppaa	129	0	0	0		0	0	0	0	0
69	1	33	1	-1	439	153	5.3	37	ABarappa	68	0	0	0		0	0	0	0	0
70	1	63	90	-1	498	385	21.3	40	ABplaapa	408	-566	0	0		0	0	0	0	0
71	1	65	36	-1	336	97	5.5	36	ABprpapa	362	-1291	0	0		0	0	0	0	0
72	1	30	10	-1	375	297	14.8	46	Eal	465	-1098	0	0		0	0	0	0	0
73	1	85	72	-1	280	390	11.9	37	ABplpppa	65	0	0	0		0	0	0	0	0
74	1	56	39	-1	426	259	6.4	32	MSpaap	249	-157	0	0		0	0	0	0	0
75	1	14	52	-1	459	109	11.5	37	ABpraapa	-232	0	0	0		0	0	0	0	0
76	1	34	43	-1	315	399	15.3	38	ABplppap	164	0	0	0		0	0	0	0	0
77	1	58	57	-1	325	224	5.5	32	MSpapp	252	476	0	0		0	0	0	0	0
78	1	17	35	-1	166	235	11.4	40	Cppp	88	0	0	0		0	0	0	0	0
79	1	72	86	-1	274	150	14.3	47	Epr	-34	0	0	0		0	0	0	0	0
80	1	69	85	-1	431	230	23.0	42	ABarppaa	428	499	0	0		0	0	0	0	0
81	1	80	78	-1	216	205	7.2	41	Dp	235	0	0	0		0	0	0	0	0
82	1	88	42	-1	395	226	6.1	34	MSpapa	241	479	0	0		0	0	0	0	0
83	1	11	7	-1	438	118	17.9	41	ABpraaap	134	0	0	0		0	0	0	0	0
84	1	27	5	-1	478	288	13.9	37	ABalaapp	334	124	0	0		0	0	0	0	0
85	1	49	66	-1	387	230	13.4	44	Ear	481	0	0	0		0	0	0	0	0
86	1	81	80	-1	248	293	7.6	43	Da	416	-857	0	0		0	0	0	0	0
87	1	2	24	-1	356	225	21.3	43	ABarppap	399	-482	0	0		0	0	0	0	0
88	1	22	68	-1	496	305	4.6	38	ABaraapp	381	79	0	0		0	0	0	0	0
89	1	60	38	-1	449	316	22.7	42	ABplapaa	128	0	0	0		0	0	0	0	0
90	1	83	16	-1	475	451	19.2	40	ABplpaaa	406	-1185	0	0		0	0	0	0	0
91	1	75	56	-1	411	327	6.8	32	MSaapa	132	0	0	0		0	0	0	0	0
92	1	79	74	-1	330	287	6.4	36	Z3	371	0	0	0		0	0	0	0	0
93	0	92	-1	-1	578	461	11.5	30		-23	0	0	0		0	0	0	0	0
