# Supplementary material for: The AP-2 Transcription Factor APTF-2 Is Required for Neuroblast and Epidermal Morphogenesis in Caenorhabditis elegans Embryogenesis
Source: PLoS Genet. 2016 May 13;12(5):e1006048. doi: 10.1371/journal.pgen.1006048 (PMC4866721; doi:10.1371/journal.pgen.1006048)
Supplement: S7 Text — (ZIP) [file pgen.1006048.s035.zip › nuclei/t078-nuclei]

1	1	69	28	-1	442	160	5.6	38	ABarappa	384	0	0	0		0	0	0	0	0
2	1	55	53	-1	272	80	7.3	37	ABprpapp	360	-590	0	0		0	0	0	0	0
3	1	30	14	-1	353	79	10.7	39	ABprpaap	130	0	0	0		0	0	0	0	0
4	1	54	27	-1	548	224	12.9	40	ABaraaap	400	333	0	0		0	0	0	0	0
5	1	84	89	-1	468	286	13.5	39	ABalaapp	353	767	0	0		0	0	0	0	0
6	1	67	8	-1	474	191	21.6	44	ABarpaap	431	6	0	0		0	0	0	0	0
7	1	83	1	-1	443	127	17.7	40	ABpraaap	394	117	0	0		0	0	0	0	0
8	1	41	2	-1	410	431	9.5	39	ABplpapa	97	0	0	0		0	0	0	0	0
9	1	2	22	-1	581	383	14.0	41	ABalpaap	413	-646	0	0		0	0	0	0	0
10	1	72	60	-1	373	300	15.2	45	Eal	456	-404	0	0		0	0	0	0	0
11	1	35	49	-1	381	91	16.9	42	ABpraapp	101	0	0	0		0	0	0	0	0
12	1	19	3	-1	550	408	8.4	39	ABalpapa	17	0	0	0		0	0	0	0	0
13	1	10	92	-1	382	357	11.8	41	MSapa	-164	0	0	0		0	0	0	0	0
14	1	60	81	-1	299	165	21.1	43	ABarpppp	434	-276	0	0		0	0	0	0	0
15	1	47	90	-1	288	240	14.3	49	Epl	495	1424	0	0		0	0	0	0	0
16	1	90	17	-1	471	454	18.3	39	ABplpaaa	429	0	0	0		0	0	0	0	0
17	1	39	63	-1	548	192	18.3	37	ABarpaaa	353	-172	0	0		0	0	0	0	0
18	1	13	45	-1	196	120	16.1	38	ABprappp	361	227	0	0		0	0	0	0	0
19	1	22	46	-1	558	285	7.2	38	ABaraapa	379	142	0	0		0	0	0	0	0
20	1	29	88	-1	254	91	18.2	40	ABprappa	396	18	0	0		0	0	0	0	0
21	1	56	55	-1	368	315	22.3	44	ABplapap	421	125	0	0		0	0	0	0	0
22	1	25	4	-1	251	64	12.3	37	ABprppap	376	111	0	0		0	0	0	0	0
23	1	62	20	-1	303	253	21.3	44	Caaa	428	394	0	0		0	0	0	0	0
24	1	87	56	-1	354	229	21.3	44	ABarppap	437	-955	0	0		0	0	0	0	0
25	1	5	31	-1	615	327	14.7	38	ABalaaaa	286	0	0	0		0	0	0	0	0
26	1	42	24	-1	502	158	11.2	38	ABpraaaa	374	-160	0	0		0	0	0	0	0
27	1	20	15	-1	538	211	7.8	36	ABarapaa	357	0	0	0		0	0	0	0	0
28	1	32	29	-1	409	144	11.4	38	ABarappp	330	-93	0	0		0	0	0	0	0
29	1	50	73	-1	490	202	15.6	38	ABarpapa	63	0	0	0		0	0	0	0	0
30	1	34	50	-1	194	84	11.7	37	ABprpppa	-93	0	0	0		0	0	0	0	0
31	1	11	36	-1	311	61	13.7	36	ABprppaa	124	0	0	0		0	0	0	0	0
32	1	3	74	-1	512	265	18.1	39	ABalappa	392	659	0	0		0	0	0	0	0
33	1	52	39	-1	487	247	7.6	36	MSpaaa	351	-105	0	0		0	0	0	0	0
34	1	27	84	-1	307	343	10.5	42	MSapp	449	0	0	0		0	0	0	0	0
35	1	78	21	-1	160	230	11.1	39	Cppp	366	81	0	0		0	0	0	0	0
36	1	71	51	-1	346	104	5.6	37	ABprpapa	345	1112	0	0		0	0	0	0	0
37	1	16	23	-1	559	438	17.4	38	ABalppaa	375	62	0	0		0	0	0	0	0
38	1	89	75	-1	442	330	22.8	41	ABplapaa	376	-710	0	0		0	0	0	0	0
39	1	74	76	-1	423	263	5.4	33	MSpaap	326	76	0	0		0	0	0	0	0
40	1	64	5	-1	247	152	6.4	32	MSpppp	203	-436	0	0		0	0	0	0	0
41	1	8	13	-1	588	335	9.1	38	ABalpaaa	-27	0	0	0		0	0	0	0	0
42	1	82	64	-1	394	225	6.3	35	MSpapa	55	0	0	0		0	0	0	0	0
43	1	76	66	-1	316	397	15.2	38	ABplppap	-194	0	0	0		0	0	0	0	0
44	1	46	26	-1	196	130	7.2	36	ABprpppp	366	-140	0	0		0	0	0	0	0
45	1	36	68	-1	502	323	22.6	40	ABplaaap	390	337	0	0		0	0	0	0	0
46	1	37	91	-1	278	230	7.3	36	Z2	341	301	0	0		0	0	0	0	0
47	1	38	70	-1	478	409	7.6	39	ABalpapp	369	-334	0	0		0	0	0	0	0
48	1	33	12	-1	473	194	6.0	38	ABarapap	405	0	0	0		0	0	0	0	0
49	1	58	83	-1	219	333	18.8	41	Capa	380	423	0	0		0	0	0	0	0
50	1	18	61	-1	325	161	8.5	30	MSppap	197	158	0	0		0	0	0	0	0
51	1	28	38	-1	448	380	14.4	39	ABalpppp	399	758	0	0		0	0	0	0	0
52	1	75	52	-1	466	115	12.2	37	ABpraapa	15	0	0	0		0	0	0	0	0
53	1	66	40	-1	534	288	14.1	37	ABalaapa	-84	0	0	0		0	0	0	0	0
54	1	59	16	-1	504	400	14.2	38	ABalpppa	32	0	0	0		0	0	0	0	0
55	1	49	58	-1	363	152	18.8	40	ABarpppa	387	-563	0	0		0	0	0	0	0
56	1	91	72	-1	411	334	6.2	35	MSaapa	246	-190	0	0		0	0	0	0	0
57	1	77	9	-1	323	223	5.4	34	MSpapp	186	0	0	0		0	0	0	0	0
58	1	53	69	-1	416	101	8.3	37	ABprpaaa	211	0	0	0		0	0	0	0	0
59	1	14	43	-1	325	361	20.1	40	ABplappa	326	0	0	0		0	0	0	0	0
60	1	1	18	-1	344	413	9.1	39	ABplpapp	-129	0	0	0		0	0	0	0	0
61	1	48	62	-1	517	352	9.4	35	MSaaaa	29	0	0	0		0	0	0	0	0
62	1	61	85	-1	408	188	18.3	40	ABarpapp	381	786	0	0		0	0	0	0	0
63	1	7	10	-1	505	465	14.2	39	ABalppap	-137	0	0	0		0	0	0	0	0
64	1	65	11	-1	413	445	18.6	39	ABplpaap	346	447	0	0		0	0	0	0	0
65	1	21	67	-1	305	82	20.5	40	ABprapap	397	388	0	0		0	0	0	0	0
66	1	85	25	-1	385	232	13.1	45	Ear	453	1547	0	0		0	0	0	0	0
67	1	12	71	-1	556	359	22.1	40	ABplaaaa	236	0	0	0		0	0	0	0	0
68	1	88	86	-1	491	310	4.6	39	ABaraapp	374	126	0	0		0	0	0	0	0
69	1	43	33	-1	153	211	19.3	44	Cpap	444	315	0	0		0	0	0	0	0
70	1	9	41	-1	451	330	8.4	35	MSaaap	188	0	0	0		0	0	0	0	0
71	1	45	6	-1	399	391	21.1	42	ABplaapp	86	0	0	0		0	0	0	0	0
72	1	73	93	-1	273	388	12.7	36	ABplpppa	335	40	0	0		0	0	0	0	0
73	1	24	19	-1	348	321	5.7	34	MSaapp	235	1700	0	0		0	0	0	0	0
74	1	92	94	-1	329	282	7.1	34	Z3	292	-262	0	0		0	0	0	0	0
75	1	68	7	-1	365	431	16.8	38	ABplppaa	348	120	0	0		0	0	0	0	0
76	1	26	30	-1	593	262	13.1	37	ABaraaaa	238	0	0	0		0	0	0	0	0
77	1	15	82	-1	154	140	13.1	39	Cppa	-292	0	0	0		0	0	0	0	0
78	1	81	80	-1	216	204	7.2	41	Dp	416	602	0	0		0	0	0	0	0
79	1	23	34	-1	448	273	18.0	40	ABalappp	363	-1084	0	0		0	0	0	0	0
80	1	86	44	-1	246	297	7.4	44	Da	406	-211	0	0		0	0	0	0	0
81	1	17	59	-1	219	340	11.6	38	ABplpppp	356	981	0	0		0	0	0	0	0
82	1	40	57	-1	234	161	22.4	43	Cpaa	435	714	0	0		0	0	0	0	0
83	1	57	42	-1	158	275	14.9	40	Capp	348	-342	0	0		0	0	0	0	0
84	1	31	32	-1	556	297	20.7	38	ABalapaa	379	-285	0	0		0	0	0	0	0
85	1	80	47	-1	427	246	22.9	42	ABarppaa	13	0	0	0		0	0	0	0	0
86	1	79	37	-1	273	152	14.1	46	Epr	451	-424	0	0		0	0	0	0	0
87	1	18	65	-1	380	160	8.4	30	MSppaa	470	0	0	0		0	0	0	0	0
88	1	6	78	-1	270	345	19.4	38	ABplappp	-609	0	0	0		0	0	0	0	0
89	1	44	54	-1	207	262	21.4	42	Caap	420	524	0	0		0	0	0	0	0
90	1	70	48	-1	489	395	21.3	41	ABplaapa	415	127	0	0		0	0	0	0	0
91	1	64	87	-1	296	136	6.5	31	MSpppa	205	1120	0	0		0	0	0	0	0
92	1	63	79	-1	520	254	22.8	38	ABalapap	386	1809	0	0		0	0	0	0	0
93	1	51	35	-1	582	304	17.3	40	ABalaaap	382	142	0	0		0	0	0	0	0
94	1	4	77	-1	372	98	21.7	40	ABprapaa	370	855	0	0		0	0	0	0	0
