# Supplementary material for: The AP-2 Transcription Factor APTF-2 Is Required for Neuroblast and Epidermal Morphogenesis in Caenorhabditis elegans Embryogenesis
Source: PLoS Genet. 2016 May 13;12(5):e1006048. doi: 10.1371/journal.pgen.1006048 (PMC4866721; doi:10.1371/journal.pgen.1006048)
Supplement: S7 Text — (ZIP) [file pgen.1006048.s035.zip › nuclei/t079-nuclei]

1	1	7	73	-1	445	128	17.7	40	ABpraaap	372	0	0	0		0	0	0	0	0
2	1	8	1	-1	407	423	8.7	39	ABplpapa	120	0	0	0		0	0	0	0	0
3	1	12	38	-1	558	392	8.3	39	ABalpapa	157	0	0	0		0	0	0	0	0
4	1	22	77	-1	253	61	12.2	38	ABprppap	373	527	0	0		0	0	0	0	0
5	1	40	46	-1	242	151	6.1	31	MSpppp	228	-121	0	0		0	0	0	0	0
6	1	71	67	-1	403	405	20.5	44	ABplaapp	418	1372	0	0		0	0	0	0	0
7	1	75	60	-1	373	426	16.4	38	ABplppaa	382	-101	0	0		0	0	0	0	0
8	1	6	91	-1	467	190	22.3	42	ABarpaap	420	717	0	0		0	0	0	0	0
9	1	57	64	-1	328	226	5.2	35	MSpapp	349	-125	0	0		0	0	0	0	0
10	1	63	19	-1	515	460	13.6	40	ABalppap	388	15	0	0		0	0	0	0	0
11	1	64	62	-1	422	453	17.4	38	ABplpaap	371	-232	0	0		0	0	0	0	0
12	1	48	32	-1	472	194	6.0	37	ABarapap	-43	0	0	0		0	0	0	0	0
13	1	41	39	-1	594	328	10.0	38	ABalpaaa	375	-779	0	0		0	0	0	0	0
14	1	3	41	-1	360	87	10.5	38	ABprpaap	357	-502	0	0		0	0	0	0	0
15	1	27	9	-1	538	212	7.6	37	ABarapaa	195	0	0	0		0	0	0	0	0
16	1	54	42	-1	506	395	14.3	37	ABalpppa	366	-926	0	0		0	0	0	0	0
17	1	16	24	-1	472	456	16.2	40	ABplpaaa	175	0	0	0		0	0	0	0	0
18	1	60	30	-1	342	416	9.3	38	ABplpapp	-189	0	0	0		0	0	0	0	0
19	1	73	83	-1	341	325	5.7	35	MSaapp	301	217	0	0		0	0	0	0	0
20	1	23	94	-1	293	242	21.7	45	Caaa	449	-530	0	0		0	0	0	0	0
21	1	35	45	-1	160	227	11.0	39	Cppp	374	-30	0	0		0	0	0	0	0
22	1	9	66	-1	579	374	14.2	41	ABalpaap	58	0	0	0		0	0	0	0	0
23	1	37	75	-1	562	433	16.7	39	ABalppaa	372	0	0	0		0	0	0	0	0
24	1	26	20	-1	499	160	12.1	38	ABpraaaa	151	0	0	0		0	0	0	0	0
25	1	66	86	-1	390	235	13.5	45	Ear	457	971	0	0		0	0	0	0	0
26	1	44	34	-1	190	129	7.4	35	ABprpppp	-27	0	0	0		0	0	0	0	0
27	1	4	17	-1	546	216	13.0	39	ABaraaap	397	822	0	0		0	0	0	0	0
28	1	1	26	-1	444	156	6.0	37	ABarappa	309	58	0	0		0	0	0	0	0
29	1	28	49	-1	410	147	11.6	38	ABarappp	246	0	0	0		0	0	0	0	0
30	1	76	84	-1	589	257	13.6	36	ABaraaaa	63	0	0	0		0	0	0	0	0
31	1	25	14	-1	613	319	16.0	38	ABalaaaa	-72	0	0	0		0	0	0	0	0
32	1	84	69	-1	546	306	21.5	40	ABalapaa	394	-18	0	0		0	0	0	0	0
33	1	69	54	-1	154	208	19.5	43	Cpap	429	141	0	0		0	0	0	0	0
34	1	79	4	-1	448	277	17.5	36	ABalappp	341	1317	0	0		0	0	0	0	0
35	1	93	27	-1	575	299	18.2	40	ABalaaap	-162	0	0	0		0	0	0	0	0
36	1	31	12	-1	318	60	13.3	36	ABprppaa	90	0	0	0		0	0	0	0	0
37	1	86	57	-1	273	150	13.7	47	Epr	472	412	0	0		0	0	0	0	0
38	1	51	33	-1	439	381	13.9	40	ABalpppp	388	-52	0	0		0	0	0	0	0
39	1	33	37	-1	493	248	7.8	35	MSpaaa	298	0	0	0		0	0	0	0	0
40	1	53	28	-1	535	274	14.5	36	ABalaapa	174	0	0	0		0	0	0	0	0
41	1	70	53	-1	444	325	8.5	35	MSaaap	346	-8	0	0		0	0	0	0	0
42	1	83	23	-1	165	274	14.3	39	Capp	247	0	0	0		0	0	0	0	0
43	1	59	8	-1	320	357	19.8	40	ABplappa	393	-77	0	0		0	0	0	0	0
44	1	80	25	-1	242	293	7.5	43	Da	435	214	0	0		0	0	0	0	0
45	1	18	96	-1	197	113	16.3	38	ABprappp	372	-271	0	0		0	0	0	0	0
46	1	19	71	-1	563	287	7.4	38	ABaraapa	57	0	0	0		0	0	0	0	0
47	1	85	63	-1	425	255	22.7	42	ABarppaa	418	601	0	0		0	0	0	0	0
48	1	90	22	-1	487	398	21.3	41	ABplaapa	-223	0	0	0		0	0	0	0	0
49	1	11	5	-1	382	93	17.1	42	ABpraapp	138	0	0	0		0	0	0	0	0
50	1	30	13	-1	198	80	11.7	37	ABprpppa	29	0	0	0		0	0	0	0	0
51	1	36	92	-1	352	105	5.7	38	ABprpapa	167	0	0	0		0	0	0	0	0
52	1	52	21	-1	466	114	12.3	38	ABpraapa	368	0	0	0		0	0	0	0	0
53	1	2	52	-1	271	85	6.8	38	ABprpapp	375	295	0	0		0	0	0	0	0
54	1	89	87	-1	204	257	21.7	42	Caap	421	785	0	0		0	0	0	0	0
55	1	21	43	-1	364	329	22.6	43	ABplapap	398	-152	0	0		0	0	0	0	0
56	1	24	48	-1	351	240	21.3	44	ABarppap	397	767	0	0		0	0	0	0	0
57	1	82	56	-1	231	162	22.7	43	Cpaa	428	-226	0	0		0	0	0	0	0
58	1	55	90	-1	359	151	18.9	39	ABarpppa	390	1056	0	0		0	0	0	0	0
59	1	81	18	-1	225	340	12.0	38	ABplpppp	363	-1207	0	0		0	0	0	0	0
60	1	10	79	-1	369	301	15.4	46	Eal	87	0	0	0		0	0	0	0	0
61	1	50	65	-1	329	158	8.2	33	MSppap	255	-482	0	0		0	0	0	0	0
62	1	61	6	-1	527	343	10.7	36	MSaaaa	353	-289	0	0		0	0	0	0	0
63	1	17	16	-1	547	194	18.6	37	ABarpaaa	200	0	0	0		0	0	0	0	0
64	1	42	74	-1	403	228	5.6	37	MSpapa	333	1906	0	0		0	0	0	0	0
65	1	87	35	-1	389	173	8.5	33	MSppaa	233	-163	0	0		0	0	0	0	0
66	1	43	2	-1	322	400	15.1	39	ABplppap	358	-224	0	0		0	0	0	0	0
67	1	65	68	-1	311	82	20.0	41	ABprapap	377	-1180	0	0		0	0	0	0	0
68	1	45	7	-1	490	328	22.6	40	ABplaaap	352	-531	0	0		0	0	0	0	0
69	1	58	15	-1	418	104	8.4	38	ABprpaaa	253	0	0	0		0	0	0	0	0
70	1	47	29	-1	485	404	7.2	39	ABalpapp	165	0	0	0		0	0	0	0	0
71	1	67	36	-1	552	368	22.1	40	ABplaaaa	116	0	0	0		0	0	0	0	0
72	1	56	61	-1	406	335	5.5	38	MSaapa	338	-1134	0	0		0	0	0	0	0
73	1	29	70	-1	486	197	16.4	38	ABarpapa	386	-101	0	0		0	0	0	0	0
74	1	32	59	-1	507	261	18.4	40	ABalappa	366	522	0	0		0	0	0	0	0
75	1	38	58	-1	428	337	22.7	41	ABplapaa	411	698	0	0		0	0	0	0	0
76	1	39	81	-1	420	268	5.3	34	MSpaap	305	-611	0	0		0	0	0	0	0
77	1	94	85	-1	370	104	21.9	41	ABprapaa	293	0	0	0		0	0	0	0	0
78	1	88	11	-1	264	346	19.8	40	ABplappp	359	-560	0	0		0	0	0	0	0
79	1	92	89	-1	508	262	22.6	40	ABalapap	131	0	0	0		0	0	0	0	0
80	1	78	47	-1	210	204	6.5	41	Dp	252	0	0	0		0	0	0	0	0
81	1	14	93	-1	293	160	20.9	42	ABarpppp	408	258	0	0		0	0	0	0	0
82	1	77	3	-1	157	144	13.7	40	Cppa	309	0	0	0		0	0	0	0	0
83	1	49	80	-1	215	326	19.1	40	Capa	367	-837	0	0		0	0	0	0	0
84	1	34	40	76	302	344	10.5	40	MSapp	245	-813	0	0		0	0	0	0	0
85	1	62	95	-1	408	187	18.6	40	ABarpapp	389	740	0	0		0	0	0	0	0
86	1	68	78	-1	501	315	4.7	39	ABaraapp	360	713	0	0		0	0	0	0	0
87	1	91	44	-1	304	134	5.6	32	MSpppa	158	0	0	0		0	0	0	0	0
88	1	20	10	-1	257	85	17.7	39	ABprappa	-234	0	0	0		0	0	0	0	0
89	1	5	88	-1	472	266	13.3	39	ABalaapp	85	0	0	0		0	0	0	0	0
90	1	15	55	-1	290	237	14.3	49	Epl	483	-520	0	0		0	0	0	0	0
91	1	46	31	-1	280	224	7.7	37	Z2	370	-163	0	0		0	0	0	0	0
92	1	13	72	82	381	360	11.0	40	MSapa	251	768	0	0		0	0	0	0	0
93	1	72	50	-1	274	386	13.8	38	ABplpppa	383	342	0	0		0	0	0	0	0
94	1	74	51	-1	323	283	7.5	37	Z3	-286	0	0	0		0	0	0	0	0
