# Supplementary material for: The AP-2 Transcription Factor APTF-2 Is Required for Neuroblast and Epidermal Morphogenesis in Caenorhabditis elegans Embryogenesis
Source: PLoS Genet. 2016 May 13;12(5):e1006048. doi: 10.1371/journal.pgen.1006048 (PMC4866721; doi:10.1371/journal.pgen.1006048)
Supplement: S7 Text — (ZIP) [file pgen.1006048.s035.zip › nuclei/t080-nuclei]

1	1	2	8	-1	414	420	8.3	39	ABplpapa	384	272	0	0		0	0	0	0	0
2	1	66	16	-1	318	401	14.2	38	ABplppap	348	130	0	0		0	0	0	0	0
3	1	82	10	-1	163	133	13.4	40	Cppa	15	0	0	0		0	0	0	0	0
4	1	34	96	-1	443	281	17.5	39	ABalappp	393	-58	0	0		0	0	0	0	0
5	1	49	5	-1	387	96	16.6	41	ABpraapp	387	-209	0	0		0	0	0	0	0
6	1	62	88	-1	533	330	11.6	38	MSaaaa	342	731	0	0		0	0	0	0	0
7	1	68	87	-1	474	336	22.4	40	ABplaaap	376	-1130	0	0		0	0	0	0	0
8	1	43	93	-1	315	357	19.2	40	ABplappa	397	1304	0	0		0	0	0	0	0
9	1	15	25	-1	552	222	7.9	36	ABarapaa	358	-1342	0	0		0	0	0	0	0
10	1	88	20	-1	266	79	17.2	39	ABprappa	376	-243	0	0		0	0	0	0	0
11	1	78	84	-1	261	342	19.5	40	ABplappp	362	-288	0	0		0	0	0	0	0
12	1	36	17	-1	330	58	12.8	36	ABprppaa	368	326	0	0		0	0	0	0	0
13	1	50	66	-1	217	74	10.8	38	ABprpppa	365	44	0	0		0	0	0	0	0
14	1	31	1	-1	610	319	17.7	39	ABalaaaa	55	0	0	0		0	0	0	0	0
15	1	69	18	-1	428	110	8.4	37	ABprpaaa	375	107	0	0		0	0	0	0	0
16	1	63	56	-1	539	192	19.6	38	ABarpaaa	370	-864	0	0		0	0	0	0	0
17	1	27	26	-1	544	210	13.4	41	ABaraaap	209	0	0	0		0	0	0	0	0
18	1	59	58	-1	212	333	12.2	38	ABplpppp	379	-1366	0	0		0	0	0	0	0
19	1	10	33	-1	525	456	13.2	39	ABalppap	26	0	0	0		0	0	0	0	0
20	1	24	14	-1	509	159	12.5	37	ABpraaaa	240	0	0	0		0	0	0	0	0
21	1	52	70	-1	472	114	12.7	38	ABpraapa	-231	0	0	0		0	0	0	0	0
22	1	48	74	-1	482	407	21.2	41	ABplaapa	376	179	0	0		0	0	0	0	0
23	1	42	72	-1	165	264	13.5	40	Capp	393	595	0	0		0	0	0	0	0
24	1	17	38	-1	479	449	15.5	40	ABplpaaa	165	0	0	0		0	0	0	0	0
25	1	44	69	-1	240	279	7.8	43	Da	373	44	0	0		0	0	0	0	0
26	1	28	71	-1	457	159	6.4	37	ABarappa	343	384	0	0		0	0	0	0	0
27	1	35	7	-1	571	295	18.9	39	ABalaaap	-163	0	0	0		0	0	0	0	0
28	1	40	55	-1	534	261	15.1	37	ABalaapa	80	0	0	0		0	0	0	0	0
29	1	70	22	-1	492	396	6.8	38	ABalpapp	375	-568	0	0		0	0	0	0	0
30	1	18	6	-1	350	416	8.9	39	ABplpapp	366	665	0	0		0	0	0	0	0
31	1	91	36	-1	289	219	7.6	35	Z2	318	-499	0	0		0	0	0	0	0
32	1	12	80	-1	483	199	5.8	37	ABarapap	370	1018	0	0		0	0	0	0	0
33	1	38	83	-1	454	385	14.0	39	ABalpppp	-13	0	0	0		0	0	0	0	0
34	1	26	54	-1	196	127	7.2	37	ABprpppp	353	450	0	0		0	0	0	0	0
35	1	65	85	-1	403	188	9.1	34	MSppaa	336	-42	0	0		0	0	0	0	0
36	1	71	76	-1	546	373	22.4	41	ABplaaaa	404	-590	0	0		0	0	0	0	0
37	1	39	91	-1	505	244	8.5	37	MSpaaa	137	0	0	0		0	0	0	0	0
38	1	3	29	-1	563	379	7.9	40	ABalpapa	135	0	0	0		0	0	0	0	0
39	1	13	73	-1	599	319	11.7	39	ABalpaaa	-103	0	0	0		0	0	0	0	0
40	1	84	67	-1	262	327	10.0	32	MSappp	417	0	0	0		0	0	0	0	0
41	1	14	32	-1	371	91	10.4	37	ABprpaap	373	-1014	0	0		0	0	0	0	0
42	1	16	64	-1	515	392	14.9	38	ABalpppa	276	0	0	0		0	0	0	0	0
43	1	55	11	-1	354	337	22.7	42	ABplapap	401	691	0	0		0	0	0	0	0
44	1	87	19	-1	319	144	5.2	32	MSpppa	285	164	0	0		0	0	0	0	0
45	1	21	46	-1	160	216	10.5	40	Cppp	387	451	0	0		0	0	0	0	0
46	1	5	12	-1	256	147	6.3	32	MSpppp	303	592	0	0		0	0	0	0	0
47	1	80	23	-1	219	199	6.6	41	Dp	398	-75	0	0		0	0	0	0	0
48	1	56	82	-1	351	247	21.0	42	ABarppap	414	775	0	0		0	0	0	0	0
49	1	29	45	-1	409	151	11.4	37	ABarappp	351	-71	0	0		0	0	0	0	0
50	1	93	62	-1	273	386	12.9	38	ABplpppa	343	-573	0	0		0	0	0	0	0
51	1	94	59	-1	327	286	7.7	37	Z3	283	-298	0	0		0	0	0	0	0
52	1	53	89	-1	288	88	6.3	37	ABprpapp	87	0	0	0		0	0	0	0	0
53	1	41	31	-1	450	319	8.6	35	MSaaap	-138	0	0	0		0	0	0	0	0
54	1	33	9	-1	154	207	19.5	44	Cpap	216	0	0	0		0	0	0	0	0
55	1	90	21	-1	286	234	14.7	48	Epl	473	-113	0	0		0	0	0	0	0
56	1	57	68	-1	228	155	22.6	44	Cpaa	442	1082	0	0		0	0	0	0	0
57	1	37	52	-1	279	148	13.3	46	Epr	456	-321	0	0		0	0	0	0	0
58	1	75	95	-1	420	353	22.7	41	ABplapaa	409	217	0	0		0	0	0	0	0
59	1	74	94	-1	499	270	18.4	40	ABalappa	371	-262	0	0		0	0	0	0	0
60	1	7	57	-1	378	420	14.9	39	ABplppaa	94	0	0	0		0	0	0	0	0
61	1	72	24	-1	417	339	5.6	37	MSaapa	367	48	0	0		0	0	0	0	0
62	1	11	13	-1	422	456	15.8	38	ABplpaap	384	-371	0	0		0	0	0	0	0
63	1	47	86	-1	415	259	22.9	44	ABarppaa	440	-378	0	0		0	0	0	0	0
64	1	9	51	-1	333	230	4.8	35	MSpapp	386	0	0	0		0	0	0	0	0
65	1	61	37	-1	339	166	8.3	34	MSppap	326	410	0	0		0	0	0	0	0
66	1	22	27	-1	578	369	14.3	40	ABalpaap	110	0	0	0		0	0	0	0	0
67	1	6	4	-1	398	410	19.7	43	ABplaapp	543	0	0	0		0	0	0	0	0
68	1	67	30	-1	322	85	19.7	42	ABprapap	419	929	0	0		0	0	0	0	0
69	1	32	77	-1	530	317	20.9	39	ABalapaa	73	0	0	0		0	0	0	0	0
70	1	73	42	-1	482	202	17.2	39	ABarpapa	369	-247	0	0		0	0	0	0	0
71	1	46	61	-1	572	285	8.1	38	ABaraapa	383	1022	0	0		0	0	0	0	0
72	1	92	75	-1	355	358	10.4	31	MSapap	248	785	0	0		0	0	0	0	0
73	1	1	63	-1	453	128	17.5	40	ABpraaap	35	0	0	0		0	0	0	0	0
74	1	64	48	-1	410	239	5.5	37	MSpapa	70	0	0	0		0	0	0	0	0
75	1	23	15	-1	573	429	15.8	38	ABalppaa	385	1042	0	0		0	0	0	0	0
76	1	84	60	-1	317	353	9.4	32	MSappa	228	1017	0	0		0	0	0	0	0
77	1	4	28	-1	271	61	11.5	38	ABprppap	340	-237	0	0		0	0	0	0	0
78	1	86	90	-1	511	313	4.8	39	ABaraapp	189	0	0	0		0	0	0	0	0
79	1	60	81	-1	372	310	15.3	46	Eal	345	0	0	0		0	0	0	0	0
80	1	83	40	-1	213	319	18.5	39	Capa	380	707	0	0		0	0	0	0	0
81	1	76	79	-1	429	274	5.9	33	MSpaap	316	-292	0	0		0	0	0	0	0
82	1	92	65	-1	417	362	10.5	32	MSapaa	156	0	0	0		0	0	0	0	0
83	1	19	47	-1	333	332	5.1	36	MSaapp	324	542	0	0		0	0	0	0	0
84	1	30	44	-1	590	251	14.5	37	ABaraaaa	364	636	0	0		0	0	0	0	0
85	1	77	2	-1	377	106	22.0	43	ABprapaa	404	313	0	0		0	0	0	0	0
86	1	25	35	-1	393	244	13.4	45	Ear	455	314	0	0		0	0	0	0	0
87	1	54	3	-1	202	250	21.6	41	Caap	380	483	0	0		0	0	0	0	0
88	1	89	43	-1	467	248	13.1	38	ABalaapp	358	638	0	0		0	0	0	0	0
89	1	79	34	-1	507	273	22.5	40	ABalapap	56	0	0	0		0	0	0	0	0
90	1	58	92	-1	356	157	19.2	39	ABarpppa	370	934	0	0		0	0	0	0	0
91	1	8	50	-1	465	191	22.8	45	ABarpaap	436	332	0	0		0	0	0	0	0
92	1	51	39	-1	369	117	5.3	37	ABprpapa	353	162	0	0		0	0	0	0	0
93	1	81	49	-1	293	155	21.0	43	ABarpppp	431	271	0	0		0	0	0	0	0
94	1	20	78	-1	290	247	21.5	43	Caaa	417	446	0	0		0	0	0	0	0
95	1	85	53	-1	403	192	18.6	41	ABarpapp	388	-1780	0	0		0	0	0	0	0
96	1	45	41	-1	206	109	15.5	38	ABprappp	38	0	0	0		0	0	0	0	0
