# Supplementary material for: The AP-2 Transcription Factor APTF-2 Is Required for Neuroblast and Epidermal Morphogenesis in Caenorhabditis elegans Embryogenesis
Source: PLoS Genet. 2016 May 13;12(5):e1006048. doi: 10.1371/journal.pgen.1006048 (PMC4866721; doi:10.1371/journal.pgen.1006048)
Supplement: S7 Text — (ZIP) [file pgen.1006048.s035.zip › nuclei/t081-nuclei]

1	1	14	75	-1	605	325	18.8	40	ABalaaaa	373	151	0	0		0	0	0	0	0
2	1	85	88	-1	381	111	21.9	40	ABprapaa	386	-33	0	0		0	0	0	0	0
3	1	87	9	-1	196	254	21.4	42	Caap	417	534	0	0		0	0	0	0	0
4	1	67	49	-1	386	410	19.1	44	ABplaapp	441	-99	0	0		0	0	0	0	0
5	1	5	82	-1	392	96	16.4	42	ABpraapp	408	1695	0	0		0	0	0	0	0
6	1	30	25	-1	348	417	8.9	39	ABplpapp	368	41	0	0		0	0	0	0	0
7	1	27	27	-1	569	293	19.9	39	ABalaaap	143	0	0	0		0	0	0	0	0
8	1	1	28	-1	409	418	8.2	38	ABplpapa	155	0	0	0		0	0	0	0	0
9	1	54	93	-1	154	199	19.4	43	Cpap	430	-60	0	0		0	0	0	0	0
10	1	3	84	-1	167	127	12.6	39	Cppa	388	175	0	0		0	0	0	0	0
11	1	43	92	-1	344	340	22.5	42	ABplapap	386	62	0	0		0	0	0	0	0
12	1	46	58	-1	261	144	5.9	34	MSpppp	345	-425	0	0		0	0	0	0	0
13	1	62	10	-1	418	457	15.0	39	ABplpaap	446	0	0	0		0	0	0	0	0
14	1	20	24	-1	518	160	13.0	38	ABpraaaa	369	148	0	0		0	0	0	0	0
15	1	75	37	-1	569	431	14.5	38	ABalppaa	77	0	0	0		0	0	0	0	0
16	1	2	57	-1	313	403	14.2	39	ABplppap	366	-504	0	0		0	0	0	0	0
17	1	12	59	-1	343	59	13.3	35	ABprppaa	421	0	0	0		0	0	0	0	0
18	1	15	1	-1	441	118	8.3	37	ABprpaaa	351	264	0	0		0	0	0	0	0
19	1	44	66	-1	328	142	5.2	35	MSpppa	305	467	0	0		0	0	0	0	0
20	1	10	8	-1	269	75	17.5	39	ABprappa	180	0	0	0		0	0	0	0	0
21	1	55	69	-1	282	224	15.2	47	Epl	474	-295	0	0		0	0	0	0	0
22	1	29	50	-1	499	388	7.2	38	ABalpapp	-35	0	0	0		0	0	0	0	0
23	1	47	30	-1	225	194	6.5	41	Dp	411	53	0	0		0	0	0	0	0
24	1	61	76	-1	420	329	5.4	37	MSaapa	332	-208	0	0		0	0	0	0	0
25	1	9	78	-1	551	219	8.4	37	ABarapaa	248	0	0	0		0	0	0	0	0
26	1	17	23	-1	555	216	14.5	40	ABaraaap	169	0	0	0		0	0	0	0	0
27	1	66	44	-1	575	374	14.7	40	ABalpaap	405	253	0	0		0	0	0	0	0
28	1	77	5	-1	286	64	11.7	38	ABprppap	124	0	0	0		0	0	0	0	0
29	1	38	41	-1	567	377	8.0	40	ABalpapa	33	0	0	0		0	0	0	0	0
30	1	68	74	-1	324	86	20.0	41	ABprapap	58	0	0	0		0	0	0	0	0
31	1	53	11	-1	454	320	8.4	34	MSaaap	341	-447	0	0		0	0	0	0	0
32	1	41	47	-1	385	94	10.1	39	ABprpaap	-141	0	0	0		0	0	0	0	0
33	1	19	42	-1	518	453	12.7	39	ABalppap	382	81	0	0		0	0	0	0	0
34	1	89	45	-1	497	280	22.4	40	ABalapap	385	120	0	0		0	0	0	0	0
35	1	86	14	-1	384	245	13.5	46	Ear	454	479	0	0		0	0	0	0	0
36	1	31	22	-1	291	217	8.3	37	Z2	363	-492	0	0		0	0	0	0	0
37	1	65	86	-1	341	168	8.6	35	MSppap	76	0	0	0		0	0	0	0	0
38	1	24	21	-1	479	455	15.5	39	ABplpaaa	-233	0	0	0		0	0	0	0	0
39	1	92	87	-1	379	124	5.2	37	ABprpapa	367	-162	0	0		0	0	0	0	0
40	1	80	79	-1	204	313	17.5	39	Capa	389	637	0	0		0	0	0	0	0
41	1	96	18	-1	210	99	14.8	38	ABprappp	352	697	0	0		0	0	0	0	0
42	1	70	60	-1	465	208	17.6	40	ABarpapa	400	163	0	0		0	0	0	0	0
43	1	88	95	-1	467	240	13.7	39	ABalaapp	371	268	0	0		0	0	0	0	0
44	1	84	36	-1	592	250	15.6	37	ABaraaaa	-33	0	0	0		0	0	0	0	0
45	1	49	83	-1	420	159	10.3	38	ABarappp	351	-375	0	0		0	0	0	0	0
46	1	45	7	-1	161	206	10.3	40	Cppp	365	-445	0	0		0	0	0	0	0
47	1	83	81	-1	327	326	4.5	35	MSaapp	321	2559	0	0		0	0	0	0	0
48	1	74	34	-1	408	250	5.1	38	MSpapa	352	-251	0	0		0	0	0	0	0
49	1	93	29	-1	285	147	21.0	43	ABarpppp	406	1381	0	0		0	0	0	0	0
50	1	91	2	-1	459	188	22.8	46	ABarpaap	459	-917	0	0		0	0	0	0	0
51	1	64	85	-1	332	231	4.5	35	MSpapp	204	0	0	0		0	0	0	0	0
52	1	57	26	-1	282	143	13.1	46	Epr	466	327	0	0		0	0	0	0	0
53	1	95	43	-1	393	197	18.7	39	ABarpapp	366	-926	0	0		0	0	0	0	0
54	1	34	96	-1	207	118	7.2	36	ABprpppp	361	802	0	0		0	0	0	0	0
55	1	28	77	-1	532	257	16.4	36	ABalaapa	321	0	0	0		0	0	0	0	0
56	1	16	6	-1	532	198	20.7	39	ABarpaaa	386	-804	0	0		0	0	0	0	0
57	1	60	31	-1	375	419	14.2	38	ABplppaa	205	0	0	0		0	0	0	0	0
58	1	18	52	-1	205	325	11.4	38	ABplpppp	108	0	0	0		0	0	0	0	0
59	1	51	19	-1	329	285	8.0	37	Z3	361	-568	0	0		0	0	0	0	0
60	1	76	91	-1	312	351	9.5	34	MSappa	260	1009	0	0		0	0	0	0	0
61	1	71	53	-1	582	280	9.4	38	ABaraapa	386	-285	0	0		0	0	0	0	0
62	1	50	3	-1	268	382	11.9	36	ABplpppa	353	604	0	0		0	0	0	0	0
63	1	73	4	-1	454	146	16.1	41	ABpraaap	372	-257	0	0		0	0	0	0	0
64	1	42	15	-1	515	389	15.7	38	ABalpppa	-671	0	0	0		0	0	0	0	0
65	1	82	46	-1	415	360	10.6	33	MSapaa	-98	0	0	0		0	0	0	0	0
66	1	13	16	-1	233	68	10.7	37	ABprpppa	363	211	0	0		0	0	0	0	0
67	1	40	12	-1	257	327	9.8	33	MSappp	287	729	0	0		0	0	0	0	0
68	1	56	68	-1	223	152	22.8	45	Cpaa	-168	0	0	0		0	0	0	0	0
69	1	25	13	-1	244	274	8.0	42	Da	418	472	0	0		0	0	0	0	0
70	1	21	51	-1	476	113	13.5	39	ABpraapa	266	0	0	0		0	0	0	0	0
71	1	26	71	-1	460	170	6.2	37	ABarappa	107	0	0	0		0	0	0	0	0
72	1	23	40	-1	161	258	13.0	40	Capp	392	698	0	0		0	0	0	0	0
73	1	39	20	-1	605	320	12.5	38	ABalpaaa	457	0	0	0		0	0	0	0	0
74	1	22	17	-1	474	413	21.3	40	ABplaapa	390	791	0	0		0	0	0	0	0
75	1	72	33	-1	354	354	9.5	32	MSapap	122	0	0	0		0	0	0	0	0
76	1	36	38	-1	543	384	22.3	42	ABplaaaa	330	0	0	0		0	0	0	0	0
77	1	69	61	-1	521	331	20.2	38	ABalapaa	363	-519	0	0		0	0	0	0	0
78	1	94	39	-1	282	246	21.3	44	Caaa	423	1068	0	0		0	0	0	0	0
79	1	81	64	-1	438	274	7.1	34	MSpaap	331	-250	0	0		0	0	0	0	0
80	1	32	70	-1	492	203	5.5	38	ABarapap	384	1744	0	0		0	0	0	0	0
81	1	79	56	-1	368	315	15.5	46	Eal	461	-160	0	0		0	0	0	0	0
82	1	48	72	-1	344	256	21.2	41	ABarppap	-48	0	0	0		0	0	0	0	0
83	1	33	73	-1	456	384	13.6	39	ABalpppp	385	405	0	0		0	0	0	0	0
84	1	11	32	-1	248	341	18.9	38	ABplappp	364	-590	0	0		0	0	0	0	0
85	1	35	89	-1	414	202	8.8	35	MSppaa	299	269	0	0		0	0	0	0	0
86	1	63	55	-1	406	255	22.6	42	ABarppaa	127	0	0	0		0	0	0	0	0
87	1	7	62	-1	466	346	22.4	40	ABplaaap	399	302	0	0		0	0	0	0	0
88	1	6	35	-1	536	322	12.3	37	MSaaaa	-577	0	0	0		0	0	0	0	0
89	1	52	67	-1	302	83	6.4	37	ABprpapp	352	293	0	0		0	0	0	0	0
90	1	78	48	-1	522	310	5.1	39	ABaraapp	383	-724	0	0		0	0	0	0	0
91	1	37	65	-1	510	243	9.6	38	MSpaaa	361	-440	0	0		0	0	0	0	0
92	1	90	80	-1	351	159	19.3	40	ABarpppa	387	-1319	0	0		0	0	0	0	0
93	1	8	63	-1	305	358	18.8	41	ABplappa	99	0	0	0		0	0	0	0	0
94	1	59	90	-1	489	276	17.7	37	ABalappa	366	-953	0	0		0	0	0	0	0
95	1	58	54	-1	403	361	23.2	42	ABplapaa	417	209	0	0		0	0	0	0	0
96	1	4	94	-1	436	289	17.5	39	ABalappp	388	-18	0	0		0	0	0	0	0
