# Supplementary material for: The AP-2 Transcription Factor APTF-2 Is Required for Neuroblast and Epidermal Morphogenesis in Caenorhabditis elegans Embryogenesis
Source: PLoS Genet. 2016 May 13;12(5):e1006048. doi: 10.1371/journal.pgen.1006048 (PMC4866721; doi:10.1371/journal.pgen.1006048)
Supplement: S7 Text — (ZIP) [file pgen.1006048.s035.zip › nuclei/t082-nuclei]

1	1	18	42	-1	447	120	8.5	37	ABprpaaa	45	0	0	0		0	0	0	0	0
2	1	50	89	-1	453	198	23.1	45	ABarpaap	451	100	0	0		0	0	0	0	0
3	1	62	60	-1	272	383	11.1	36	ABplpppa	369	61	0	0		0	0	0	0	0
4	1	63	5	-1	445	150	15.1	40	ABpraaap	393	0	0	0		0	0	0	0	0
5	1	28	81	-1	284	67	11.9	38	ABprppap	362	203	0	0		0	0	0	0	0
6	1	56	53	-1	528	201	21.1	39	ABarpaaa	384	1041	0	0		0	0	0	0	0
7	1	46	90	-1	166	205	9.2	39	Cppp	395	123	0	0		0	0	0	0	0
8	1	20	49	-1	263	77	17.8	40	ABprappa	395	912	0	0		0	0	0	0	0
9	1	3	20	-1	193	258	21.2	42	Caap	418	430	0	0		0	0	0	0	0
10	1	13	31	-1	421	460	14.7	38	ABplpaap	371	1192	0	0		0	0	0	0	0
11	1	31	18	-1	458	323	8.7	34	MSaaap	347	-610	0	0		0	0	0	0	0
12	1	67	62	-1	257	333	9.6	33	MSappp	128	0	0	0		0	0	0	0	0
13	1	69	51	-1	253	270	7.8	43	Da	293	0	0	0		0	0	0	0	0
14	1	35	12	-1	386	246	14.0	46	Ear	461	2	0	0		0	0	0	0	0
15	1	64	65	-1	510	383	15.6	39	ABalpppa	385	1314	0	0		0	0	0	0	0
16	1	66	63	-1	230	68	10.8	37	ABprpppa	377	-274	0	0		0	0	0	0	0
17	1	74	79	-1	473	419	21.2	41	ABplaapa	399	-50	0	0		0	0	0	0	0
18	1	41	35	-1	204	95	15.0	37	ABprappp	198	0	0	0		0	0	0	0	0
19	1	59	48	-1	332	287	7.9	36	Z3	342	692	0	0		0	0	0	0	0
20	1	73	38	-1	606	316	12.4	38	ABalpaaa	369	238	0	0		0	0	0	0	0
21	1	38	26	-1	485	459	15.8	40	ABplpaaa	388	-211	0	0		0	0	0	0	0
22	1	36	17	-1	300	214	8.4	38	Z2	329	226	0	0		0	0	0	0	0
23	1	26	16	-1	559	219	14.4	40	ABaraaap	-116	0	0	0		0	0	0	0	0
24	1	14	13	-1	517	161	12.6	39	ABpraaaa	201	0	0	0		0	0	0	0	0
25	1	6	33	-1	356	410	7.9	38	ABplpapp	381	-295	0	0		0	0	0	0	0
26	1	52	83	-1	289	142	13.7	46	Epr	461	-628	0	0		0	0	0	0	0
27	1	7	28	-1	565	291	19.8	37	ABalaaap	-265	0	0	0		0	0	0	0	0
28	1	8	75	-1	415	427	8.3	38	ABplpapa	383	-292	0	0		0	0	0	0	0
29	1	49	56	-1	276	149	21.0	41	ABarpppp	418	1184	0	0		0	0	0	0	0
30	1	23	55	-1	240	189	7.1	42	Dp	417	329	0	0		0	0	0	0	0
31	1	57	67	-1	377	419	13.5	38	ABplppaa	377	-199	0	0		0	0	0	0	0
32	1	84	39	-1	249	350	18.1	39	ABplappp	57	0	0	0		0	0	0	0	0
33	1	75	11	-1	359	351	9.6	34	MSapap	348	493	0	0		0	0	0	0	0
34	1	48	37	-1	409	254	5.3	38	MSpapa	370	461	0	0		0	0	0	0	0
35	1	88	85	-1	535	313	12.6	39	MSaaaa	358	-317	0	0		0	0	0	0	0
36	1	44	14	-1	592	255	15.1	37	ABaraaaa	143	0	0	0		0	0	0	0	0
37	1	15	23	-1	573	424	13.2	38	ABalppaa	388	0	0	0		0	0	0	0	0
38	1	76	47	-1	532	383	22.5	41	ABplaaaa	388	-293	0	0		0	0	0	0	0
39	1	78	91	-1	278	253	21.4	44	Caaa	429	409	0	0		0	0	0	0	0
40	1	72	84	-1	165	256	12.2	39	Capp	394	168	0	0		0	0	0	0	0
41	1	29	29	-1	570	370	8.5	39	ABalpapa	-41	0	0	0		0	0	0	0	0
42	1	33	8	-1	524	453	12.4	39	ABalppap	385	822	0	0		0	0	0	0	0
43	1	53	2	-1	394	196	19.3	39	ABarpapp	179	0	0	0		0	0	0	0	0
44	1	27	9	-1	579	370	15.2	42	ABalpaap	54	0	0	0		0	0	0	0	0
45	1	34	36	-1	491	288	22.3	42	ABalapap	389	1045	0	0		0	0	0	0	0
46	1	65	52	-1	423	365	10.5	33	MSapaa	314	-89	0	0		0	0	0	0	0
47	1	32	80	-1	387	95	10.1	39	ABprpaap	376	-1174	0	0		0	0	0	0	0
48	1	90	73	-1	522	311	5.4	39	ABaraapp	392	-67	0	0		0	0	0	0	0
49	1	4	46	-1	387	414	18.8	43	ABplaapp	427	2	0	0		0	0	0	0	0
50	1	22	78	-1	503	386	7.6	38	ABalpapp	162	0	0	0		0	0	0	0	0
51	1	70	64	-1	471	112	14.5	40	ABpraapa	379	265	0	0		0	0	0	0	0
52	1	58	50	-1	201	318	10.6	39	ABplpppp	362	422	0	0		0	0	0	0	0
53	1	61	44	-1	582	281	9.1	38	ABaraapa	87	0	0	0		0	0	0	0	0
54	1	95	59	-1	399	365	23.1	41	ABplapaa	375	-105	0	0		0	0	0	0	0
55	1	86	45	-1	398	256	22.3	41	ABarppaa	381	285	0	0		0	0	0	0	0
56	1	81	40	-1	371	318	15.6	46	Eal	466	-260	0	0		0	0	0	0	0
57	1	16	25	-1	315	406	13.9	39	ABplppap	68	0	0	0		0	0	0	0	0
58	1	12	88	-1	260	135	5.4	34	MSpppp	341	-425	0	0		0	0	0	0	0
59	1	17	72	-1	343	60	13.5	37	ABprppaa	-221	0	0	0		0	0	0	0	0
60	1	42	4	-1	466	202	18.3	40	ABarpapa	399	32	0	0		0	0	0	0	0
61	1	77	24	-1	519	334	19.9	39	ABalapaa	389	0	0	0		0	0	0	0	0
62	1	87	43	-1	460	353	22.3	39	ABplaaap	150	0	0	0		0	0	0	0	0
63	1	93	3	-1	308	363	18.2	41	ABplappa	111	0	0	0		0	0	0	0	0
64	1	79	7	-1	438	274	8.0	34	MSpaap	315	-1111	0	0		0	0	0	0	0
65	1	91	41	-1	509	234	10.1	37	MSpaaa	359	-753	0	0		0	0	0	0	0
66	1	19	86	-1	328	148	5.4	33	MSpppa	-75	0	0	0		0	0	0	0	0
67	1	89	87	-1	308	82	6.3	37	ABprpapp	372	174	0	0		0	0	0	0	0
68	1	68	58	-1	210	161	22.7	43	Cpaa	431	181	0	0		0	0	0	0	0
69	1	21	27	-1	284	228	15.5	47	Epl	464	-1286	0	0		0	0	0	0	0
70	1	80	6	-1	490	211	5.1	38	ABarapap	53	0	0	0		0	0	0	0	0
71	1	71	94	-1	465	170	6.0	37	ABarappa	350	-865	0	0		0	0	0	0	0
72	1	82	69	-1	341	261	21.5	41	ABarppap	396	-439	0	0		0	0	0	0	0
73	1	83	66	-1	453	394	13.6	39	ABalpppp	392	-180	0	0		0	0	0	0	0
74	1	30	70	-1	322	85	20.0	40	ABprapap	362	0	0	0		0	0	0	0	0
75	1	1	21	-1	605	318	18.6	39	ABalaaaa	391	-6	0	0		0	0	0	0	0
76	1	24	32	-1	424	325	5.7	37	MSaapa	369	687	0	0		0	0	0	0	0
77	1	55	77	-1	530	249	17.1	36	ABalaapa	339	49	0	0		0	0	0	0	0
78	1	25	34	-1	552	220	8.1	37	ABarapaa	127	0	0	0		0	0	0	0	0
79	1	40	71	-1	207	312	16.9	39	Capa	230	0	0	0		0	0	0	0	0
80	1	92	92	-1	349	156	19.8	40	ABarpppa	396	-1021	0	0		0	0	0	0	0
81	1	47	68	-1	328	326	4.6	35	MSaapp	330	34	0	0		0	0	0	0	0
82	1	5	19	-1	388	97	16.5	42	ABpraapp	119	0	0	0		0	0	0	0	0
83	1	45	82	-1	423	163	9.6	37	ABarappp	345	-61	0	0		0	0	0	0	0
84	1	10	1	-1	167	130	12.7	40	Cppa	365	248	0	0		0	0	0	0	0
85	1	51	30	-1	339	227	4.3	36	MSpapp	319	-167	0	0		0	0	0	0	0
86	1	37	76	-1	345	165	9.1	35	MSppap	345	149	0	0		0	0	0	0	0
87	1	39	95	-1	378	123	5.1	38	ABprpapa	346	-984	0	0		0	0	0	0	0
88	1	2	15	-1	383	112	21.7	40	ABprapaa	384	45	0	0		0	0	0	0	0
89	1	85	57	-1	421	212	9.0	33	MSppaa	40	0	0	0		0	0	0	0	0
90	1	94	74	-1	482	271	17.6	36	ABalappa	329	1726	0	0		0	0	0	0	0
91	1	60	61	-1	316	352	10.0	34	MSappa	404	0	0	0		0	0	0	0	0
92	1	11	96	-1	335	343	22.5	42	ABplapap	394	372	0	0		0	0	0	0	0
93	1	9	22	-1	156	195	18.7	43	Cpap	53	0	0	0		0	0	0	0	0
94	1	96	93	-1	436	296	18.8	40	ABalappp	379	308	0	0		0	0	0	0	0
95	1	43	54	-1	464	227	13.7	38	ABalaapp	381	779	0	0		0	0	0	0	0
96	1	54	10	-1	206	117	7.4	37	ABprpppp	372	327	0	0		0	0	0	0	0
