# Supplementary material for: The AP-2 Transcription Factor APTF-2 Is Required for Neuroblast and Epidermal Morphogenesis in Caenorhabditis elegans Embryogenesis
Source: PLoS Genet. 2016 May 13;12(5):e1006048. doi: 10.1371/journal.pgen.1006048 (PMC4866721; doi:10.1371/journal.pgen.1006048)
Supplement: S7 Text — (ZIP) [file pgen.1006048.s035.zip › nuclei/t083-nuclei]

1	1	84	25	-1	166	137	12.4	40	Cppa	395	495	0	0		0	0	0	0	0
2	1	43	5	-1	384	188	20.5	41	ABarpapp	412	110	0	0		0	0	0	0	0
3	1	63	53	-1	309	368	17.8	40	ABplappa	397	127	0	0		0	0	0	0	0
4	1	60	96	-1	454	201	18.4	42	ABarpapa	401	-736	0	0		0	0	0	0	0
5	1	4	54	-1	442	149	14.5	39	ABpraaap	365	459	0	0		0	0	0	0	0
6	1	70	95	-1	487	218	5.1	37	ABarapap	56	0	0	0		0	0	0	0	0
7	1	64	3	-1	443	264	8.5	34	MSpaap	332	483	0	0		0	0	0	0	0
8	1	42	4	-1	520	457	12.4	39	ABalppap	323	0	0	0		0	0	0	0	0
9	1	44	32	-1	578	375	15.7	41	ABalpaap	395	-260	0	0		0	0	0	0	0
10	1	96	63	-1	207	118	6.9	37	ABprpppp	-17	0	0	0		0	0	0	0	0
11	1	33	82	-1	365	350	9.8	35	MSapap	333	763	0	0		0	0	0	0	0
12	1	14	61	-1	381	236	14.5	47	Ear	468	54	0	0		0	0	0	0	0
13	1	24	58	-1	516	166	13.2	39	ABpraaaa	386	237	0	0		0	0	0	0	0
14	1	36	12	-1	595	259	15.4	37	ABaraaaa	-84	0	0	0		0	0	0	0	0
15	1	88	84	-1	376	98	21.4	41	ABprapaa	401	-112	0	0		0	0	0	0	0
16	1	23	45	-1	564	220	13.9	39	ABaraaap	4	0	0	0		0	0	0	0	0
17	1	22	74	-1	302	216	9.0	37	Z2	363	-1636	0	0		0	0	0	0	0
18	1	11	8	-1	469	323	9.5	35	MSaaap	350	170	0	0		0	0	0	0	0
19	1	82	37	-1	389	102	16.2	41	ABpraapp	-82	0	0	0		0	0	0	0	0
20	1	9	50	-1	191	276	20.6	42	Caap	415	-200	0	0		0	0	0	0	0
21	1	75	93	-1	607	321	18.7	39	ABalaaaa	-57	0	0	0		0	0	0	0	0
22	1	93	17	-1	150	197	18.0	43	Cpap	437	1581	0	0		0	0	0	0	0
23	1	37	21	-1	566	429	13.5	39	ABalppaa	-35	0	0	0		0	0	0	0	0
24	1	61	57	-1	518	319	20.0	39	ABalapaa	372	0	0	0		0	0	0	0	0
25	1	57	9	-1	323	402	13.2	38	ABplppap	121	0	0	0		0	0	0	0	0
26	1	21	7	-1	485	458	16.3	39	ABplpaaa	134	0	0	0		0	0	0	0	0
27	1	69	55	-1	279	232	15.5	47	Epl	460	-31	0	0		0	0	0	0	0
28	1	27	40	-1	566	296	19.9	39	ABalaaap	445	0	0	0		0	0	0	0	0
29	1	41	70	-1	574	379	8.7	39	ABalpapa	30	0	0	0		0	0	0	0	0
30	1	85	77	-1	342	224	4.5	35	MSpapp	337	1411	0	0		0	0	0	0	0
31	1	10	19	-1	420	456	14.5	38	ABplpaap	-294	0	0	0		0	0	0	0	0
32	1	76	73	-1	433	323	5.6	37	MSaapa	361	739	0	0		0	0	0	0	0
33	1	25	66	-1	362	405	7.4	38	ABplpapp	215	0	0	0		0	0	0	0	0
34	1	78	59	-1	550	222	7.8	37	ABarapaa	364	98	0	0		0	0	0	0	0
35	1	18	10	-1	207	100	14.5	37	ABprappp	157	0	0	0		0	0	0	0	0
36	1	45	76	-1	488	285	22.3	40	ABalapap	396	114	0	0		0	0	0	0	0
37	1	34	71	-1	417	253	5.2	38	MSpapa	378	29	0	0		0	0	0	0	0
38	1	20	22	-1	608	325	12.0	38	ABalpaaa	158	0	0	0		0	0	0	0	0
39	1	32	44	-1	249	360	16.8	40	ABplappp	364	755	0	0		0	0	0	0	0
40	1	56	94	-1	369	314	15.8	45	Eal	437	-193	0	0		0	0	0	0	0
41	1	65	69	-1	513	240	10.3	38	MSpaaa	369	1098	0	0		0	0	0	0	0
42	1	1	47	-1	452	119	8.9	38	ABprpaaa	362	986	0	0		0	0	0	0	0
43	1	62	91	-1	453	349	22.1	39	ABplaaap	372	191	0	0		0	0	0	0	0
44	1	53	26	-1	582	286	8.8	40	ABaraapa	395	1005	0	0		0	0	0	0	0
45	1	55	14	-1	384	256	22.3	42	ABarppaa	411	-350	0	0		0	0	0	0	0
46	1	49	27	-1	382	417	18.2	43	ABplaapp	662	0	0	0		0	0	0	0	0
47	1	38	83	-1	521	376	22.6	42	ABplaaaa	422	698	0	0		0	0	0	0	0
48	1	19	62	-1	343	282	7.6	35	Z3	347	949	0	0		0	0	0	0	0
49	1	8	49	-1	258	75	17.2	40	ABprappa	397	-59	0	0		0	0	0	0	0
50	1	52	29	-1	201	309	9.2	39	ABplpppp	757	0	0	0		0	0	0	0	0
51	1	13	79	-1	255	270	7.9	43	Da	-14	0	0	0		0	0	0	0	0
52	1	46	11	-1	428	355	10.9	34	MSapaa	338	-234	0	0		0	0	0	0	0
53	1	6	86	-1	524	197	21.2	40	ABarpaaa	466	0	0	0		0	0	0	0	0
54	1	95	46	-1	462	228	13.8	39	ABalaapp	331	729	0	0		0	0	0	0	0
55	1	30	87	-1	238	188	7.6	41	Dp	407	492	0	0		0	0	0	0	0
56	1	29	65	-1	270	148	21.4	43	ABarpppp	419	-410	0	0		0	0	0	0	0
57	1	89	30	-1	425	215	9.4	33	MSppaa	34	0	0	0		0	0	0	0	0
58	1	68	52	-1	205	168	22.2	43	Cpaa	431	-77	0	0		0	0	0	0	0
59	1	54	90	-1	393	369	22.7	41	ABplapaa	375	547	0	0		0	0	0	0	0
60	1	3	72	-1	280	387	10.1	38	ABplpppa	557	0	0	0		0	0	0	0	0
61	1	91	43	-1	324	350	9.6	34	MSappa	399	0	0	0		0	0	0	0	0
62	1	12	24	-1	265	327	10.1	34	MSappp	170	0	0	0		0	0	0	0	0
63	1	16	42	-1	238	70	10.0	39	ABprpppa	375	-508	0	0		0	0	0	0	0
64	1	51	92	-1	468	111	16.5	40	ABpraapa	-40	0	0	0		0	0	0	0	0
65	1	15	64	-1	506	382	16.2	40	ABalpppa	389	605	0	0		0	0	0	0	0
66	1	73	48	-1	457	396	13.0	40	ABalpppp	376	78	0	0		0	0	0	0	0
67	1	31	31	-1	383	419	12.6	38	ABplppaa	374	366	0	0		0	0	0	0	0
68	1	81	36	-1	334	328	4.6	34	MSaapp	348	-186	0	0		0	0	0	0	0
69	1	72	41	-1	328	259	21.6	41	ABarppap	410	794	0	0		0	0	0	0	0
70	1	74	2	-1	313	84	20.0	41	ABprapap	410	192	0	0		0	0	0	0	0
71	1	79	18	-1	211	319	15.6	40	Capa	-106	0	0	0		0	0	0	0	0
72	1	59	13	-1	346	59	13.1	37	ABprppaa	357	1054	0	0		0	0	0	0	0
73	1	48	34	-1	522	317	5.6	40	ABaraapp	66	0	0	0		0	0	0	0	0
74	1	90	68	-1	478	262	18.0	36	ABalappa	339	-475	0	0		0	0	0	0	0
75	1	28	39	-1	426	419	7.6	38	ABplpapa	139	0	0	0		0	0	0	0	0
76	1	86	15	-1	350	164	8.6	35	MSppap	131	0	0	0		0	0	0	0	0
77	1	77	23	-1	533	240	17.6	37	ABalaapa	361	0	0	0		0	0	0	0	0
78	1	50	20	-1	508	390	8.0	39	ABalpapp	385	40	0	0		0	0	0	0	0
79	1	17	85	-1	460	414	21.5	41	ABplaapa	377	-305	0	0		0	0	0	0	0
80	1	47	75	-1	388	98	10.6	38	ABprpaap	377	21	0	0		0	0	0	0	0
81	1	5	35	-1	287	68	11.9	38	ABprppap	356	526	0	0		0	0	0	0	0
82	1	83	56	-1	433	168	9.1	37	ABarappp	232	0	0	0		0	0	0	0	0
83	1	26	80	-1	286	144	13.9	46	Epr	459	-497	0	0		0	0	0	0	0
84	1	40	1	-1	170	254	11.9	39	Capp	390	-395	0	0		0	0	0	0	0
85	1	35	16	-1	545	316	12.7	38	MSaaaa	155	0	0	0		0	0	0	0	0
86	1	66	81	-1	330	148	5.2	34	MSpppa	331	-8	0	0		0	0	0	0	0
87	1	67	6	-1	315	80	6.4	37	ABprpapp	373	-61	0	0		0	0	0	0	0
88	1	58	78	-1	266	130	5.4	35	MSpppp	332	-277	0	0		0	0	0	0	0
89	1	2	89	-1	450	194	22.9	46	ABarpaap	460	1298	0	0		0	0	0	0	0
90	1	7	88	-1	170	206	9.1	39	Cppp	393	1112	0	0		0	0	0	0	0
91	1	39	38	-1	262	261	21.9	45	Caaa	444	382	0	0		0	0	0	0	0
92	1	80	28	-1	338	149	20.5	39	ABarpppa	375	587	0	0		0	0	0	0	0
93	1	94	33	-1	430	289	20.2	40	ABalappp	389	-36	0	0		0	0	0	0	0
94	1	71	51	-1	470	171	5.7	37	ABarappa	390	0	0	0		0	0	0	0	0
95	1	87	60	-1	382	117	5.3	38	ABprpapa	6	0	0	0		0	0	0	0	0
96	1	92	67	-1	327	344	22.4	44	ABplapap	347	0	0	0		0	0	0	0	0
