# Supplementary material for: The AP-2 Transcription Factor APTF-2 Is Required for Neuroblast and Epidermal Morphogenesis in Caenorhabditis elegans Embryogenesis
Source: PLoS Genet. 2016 May 13;12(5):e1006048. doi: 10.1371/journal.pgen.1006048 (PMC4866721; doi:10.1371/journal.pgen.1006048)
Supplement: S7 Text — (ZIP) [file pgen.1006048.s035.zip › nuclei/t084-nuclei]

1	1	84	74	-1	174	252	11.6	40	Capp	369	370	0	0		0	0	0	0	0
2	1	70	89	-1	305	81	20.0	41	ABprapap	389	271	0	0		0	0	0	0	0
3	1	7	83	-1	448	265	9.2	35	MSpaap	314	417	0	0		0	0	0	0	0
4	1	8	53	-1	513	455	11.6	39	ABalppap	315	0	0	0		0	0	0	0	0
5	1	2	65	-1	367	189	20.5	40	ABarpapp	396	558	0	0		0	0	0	0	0
6	1	87	14	-1	318	83	6.3	38	ABprpapp	356	-88	0	0		0	0	0	0	0
7	1	26	61	-1	479	454	15.9	40	ABplpaaa	381	452	0	0		0	0	0	0	0
8	1	18	2	-1	467	322	10.0	36	MSaaap	337	573	0	0		0	0	0	0	0
9	1	25	96	-1	328	403	12.4	38	ABplppap	-35	0	0	0		0	0	0	0	0
10	1	35	30	-1	206	96	13.4	37	ABprappp	191	0	0	0		0	0	0	0	0
11	1	52	91	-1	428	349	11.1	34	MSapaa	309	436	0	0		0	0	0	0	0
12	1	14	1	-1	594	257	15.1	38	ABaraaaa	348	-125	0	0		0	0	0	0	0
13	1	72	19	-1	343	62	13.3	37	ABprppaa	352	177	0	0		0	0	0	0	0
14	1	45	56	-1	368	255	22.4	43	ABarppaa	428	985	0	0		0	0	0	0	0
15	1	76	40	-1	355	163	9.2	35	MSppap	306	-187	0	0		0	0	0	0	0
16	1	85	7	-1	543	320	13.4	38	MSaaaa	383	1067	0	0		0	0	0	0	0
17	1	22	36	-1	151	199	17.4	43	Cpap	425	-87	0	0		0	0	0	0	0
18	1	71	72	-1	206	320	14.5	40	Capa	-154	0	0	0		0	0	0	0	0
19	1	31	66	-1	416	459	14.6	39	ABplpaap	88	0	0	0		0	0	0	0	0
20	1	78	37	-1	512	389	7.7	39	ABalpapp	386	-641	0	0		0	0	0	0	0
21	1	23	39	-1	557	433	13.6	39	ABalppaa	380	566	0	0		0	0	0	0	0
22	1	38	12	-1	607	332	12.2	40	ABalpaaa	-217	0	0	0		0	0	0	0	0
23	1	77	55	-1	530	234	17.2	37	ABalaapa	376	80	0	0		0	0	0	0	0
24	1	62	3	-1	272	331	10.5	34	MSappp	344	1905	0	0		0	0	0	0	0
25	1	1	64	-1	168	135	11.9	40	Cppa	-152	0	0	0		0	0	0	0	0
26	1	44	18	-1	582	291	8.9	39	ABaraapa	32	0	0	0		0	0	0	0	0
27	1	46	35	-1	378	419	18.1	43	ABplaapp	378	0	0	0		0	0	0	0	0
28	1	92	95	-1	331	146	20.9	40	ABarpppa	394	478	0	0		0	0	0	0	0
29	1	50	84	-1	204	309	8.2	38	ABplpppp	131	0	0	0		0	0	0	0	0
30	1	57	43	-1	427	217	9.5	33	MSppaa	329	964	0	0		0	0	0	0	0
31	1	67	31	-1	382	427	12.1	39	ABplppaa	404	0	0	0		0	0	0	0	0
32	1	9	62	-1	577	378	15.7	41	ABalpaap	200	0	0	0		0	0	0	0	0
33	1	93	82	-1	425	284	20.5	39	ABalappp	366	580	0	0		0	0	0	0	0
34	1	73	42	-1	516	315	6.3	39	ABaraapp	389	660	0	0		0	0	0	0	0
35	1	81	54	-1	291	76	11.8	38	ABprppap	371	793	0	0		0	0	0	0	0
36	1	68	38	-1	337	321	4.5	35	MSaapp	344	-122	0	0		0	0	0	0	0
37	1	19	23	-1	390	100	15.9	42	ABpraapp	73	0	0	0		0	0	0	0	0
38	1	91	25	-1	244	269	22.1	45	Caaa	426	-1	0	0		0	0	0	0	0
39	1	75	27	-1	435	415	7.2	38	ABplpapa	377	134	0	0		0	0	0	0	0
40	1	28	46	-1	565	293	20.5	39	ABalaaap	374	-174	0	0		0	0	0	0	0
41	1	69	73	-1	310	257	21.5	42	ABarppap	423	-165	0	0		0	0	0	0	0
42	1	63	52	-1	243	73	9.2	38	ABprpppa	38	0	0	0		0	0	0	0	0
43	1	61	60	-1	330	352	9.4	33	MSappa	412	0	0	0		0	0	0	0	0
44	1	39	10	-1	247	361	16.6	39	ABplappp	139	0	0	0		0	0	0	0	0
45	1	16	8	-1	566	220	13.4	40	ABaraaap	407	-270	0	0		0	0	0	0	0
46	1	54	68	-1	466	224	14.5	38	ABalaapp	376	675	0	0		0	0	0	0	0
47	1	42	51	-1	451	118	9.4	38	ABprpaaa	369	759	0	0		0	0	0	0	0
48	1	66	32	-1	454	389	13.4	40	ABalpppp	112	0	0	0		0	0	0	0	0
49	1	49	90	-1	249	81	16.8	40	ABprappa	38	0	0	0		0	0	0	0	0
50	1	20	80	-1	184	281	20.2	41	Caap	405	71	0	0		0	0	0	0	0
51	1	94	17	-1	472	172	5.5	37	ABarappa	-74	0	0	0		0	0	0	0	0
52	1	58	87	-1	201	164	22.4	44	Cpaa	449	-852	0	0		0	0	0	0	0
53	1	3	22	-1	307	371	17.2	40	ABplappa	400	402	0	0		0	0	0	0	0
54	1	5	21	-1	444	148	14.4	40	ABpraaap	398	-501	0	0		0	0	0	0	0
55	1	27	93	-1	274	242	15.4	47	Epl	-115	0	0	0		0	0	0	0	0
56	1	82	50	-1	434	169	9.2	37	ABarappp	385	0	0	0		0	0	0	0	0
57	1	24	86	-1	514	314	19.7	39	ABalapaa	386	0	0	0		0	0	0	0	0
58	1	13	28	-1	518	167	12.7	39	ABpraaaa	121	0	0	0		0	0	0	0	0
59	1	34	15	-1	549	227	7.4	36	ABarapaa	341	184	0	0		0	0	0	0	0
60	1	95	33	-1	379	123	5.2	37	ABprpapa	357	1263	0	0		0	0	0	0	0
61	1	12	16	-1	387	237	14.7	46	Ear	452	760	0	0		0	0	0	0	0
62	1	48	69	-1	350	278	7.9	38	Z3	305	297	0	0		0	0	0	0	0
63	1	10	9	-1	213	123	6.5	37	ABprpppp	369	-832	0	0		0	0	0	0	0
64	1	65	70	-1	506	379	16.9	39	ABalpppa	380	522	0	0		0	0	0	0	0
65	1	56	92	-1	266	139	21.4	42	ABarpppp	375	-227	0	0		0	0	0	0	0
66	1	33	20	-1	363	402	6.7	38	ABplpapp	379	628	0	0		0	0	0	0	0
67	1	96	24	-1	323	345	22.2	43	ABplapap	433	-673	0	0		0	0	0	0	0
68	1	74	11	-1	477	260	18.4	38	ABalappa	346	490	0	0		0	0	0	0	0
69	1	41	58	-1	517	240	10.5	38	MSpaaa	408	0	0	0		0	0	0	0	0
70	1	29	6	-1	575	382	9.2	40	ABalpapa	399	200	0	0		0	0	0	0	0
71	1	37	94	-1	417	252	5.3	38	MSpapa	-101	0	0	0		0	0	0	0	0
72	1	60	29	-1	285	390	9.6	38	ABplpppa	-84	0	0	0		0	0	0	0	0
73	1	32	45	-1	440	324	5.7	37	MSaapa	368	977	0	0		0	0	0	0	0
74	1	17	88	-1	308	219	9.8	37	Z2	377	179	0	0		0	0	0	0	0
75	1	80	49	-1	390	98	10.4	39	ABprpaap	381	-843	0	0		0	0	0	0	0
76	1	36	81	-1	482	287	22.3	40	ABalapap	-148	0	0	0		0	0	0	0	0
77	1	30	57	-1	341	219	4.4	36	MSpapp	319	-485	0	0		0	0	0	0	0
78	1	88	48	-1	271	135	6.1	35	MSpppp	358	139	0	0		0	0	0	0	0
79	1	51	76	-1	263	276	7.7	42	Da	353	411	0	0		0	0	0	0	0
80	1	83	47	-1	285	149	14.3	47	Epr	462	-208	0	0		0	0	0	0	0
81	1	86	71	-1	332	153	5.3	33	MSpppa	329	291	0	0		0	0	0	0	0
82	1	11	44	-1	373	349	9.6	35	MSapap	341	123	0	0		0	0	0	0	0
83	1	47	77	-1	513	374	23.1	42	ABplaaaa	392	-236	0	0		0	0	0	0	0
84	1	15	67	-1	371	96	21.3	41	ABprapaa	-99	0	0	0		0	0	0	0	0
85	1	79	59	-1	452	420	22.0	41	ABplaapa	413	149	0	0		0	0	0	0	0
86	1	53	85	-1	517	204	21.7	41	ABarpaaa	397	197	0	0		0	0	0	0	0
87	1	55	13	-1	242	195	7.9	42	Dp	409	-1112	0	0		0	0	0	0	0
88	1	90	26	-1	166	205	8.8	38	Cppp	370	-914	0	0		0	0	0	0	0
89	1	89	41	-1	437	199	22.7	47	ABarpaap	51	0	0	0		0	0	0	0	0
90	1	59	4	-1	388	373	22.4	42	ABplapaa	397	169	0	0		0	0	0	0	0
91	1	43	34	-1	446	344	22.2	41	ABplaaap	92	0	0	0		0	0	0	0	0
92	1	64	75	-1	468	117	17.6	41	ABpraapa	-43	0	0	0		0	0	0	0	0
93	1	21	5	-1	601	324	19.1	39	ABalaaaa	34	0	0	0		0	0	0	0	0
94	1	40	79	-1	368	312	16.0	45	Eal	451	142	0	0		0	0	0	0	0
95	1	6	63	-1	486	226	5.1	38	ABarapap	370	80	0	0		0	0	0	0	0
96	1	4	78	-1	449	194	18.5	41	ABarpapa	416	-1000	0	0		0	0	0	0	0
