# Supplementary material for: The AP-2 Transcription Factor APTF-2 Is Required for Neuroblast and Epidermal Morphogenesis in Caenorhabditis elegans Embryogenesis
Source: PLoS Genet. 2016 May 13;12(5):e1006048. doi: 10.1371/journal.pgen.1006048 (PMC4866721; doi:10.1371/journal.pgen.1006048)
Supplement: S7 Text — (ZIP) [file pgen.1006048.s035.zip › nuclei/t085-nuclei]

1	1	12	15	-1	598	260	15.7	38	ABaraaaa	207	0	0	0		0	0	0	0	0
2	1	8	89	-1	469	311	9.6	35	MSaaap	351	597	0	0		0	0	0	0	0
3	1	24	34	-1	278	333	10.7	34	MSappp	362	0	0	0		0	0	0	0	0
4	1	90	37	-1	375	376	22.8	41	ABplapaa	404	151	0	0		0	0	0	0	0
5	1	93	47	-1	592	331	20.4	40	ABalaaaa	73	0	0	0		0	0	0	0	0
6	1	70	21	-1	570	372	9.1	41	ABalpapa	371	203	0	0		0	0	0	0	0
7	1	16	86	-1	538	317	13.8	39	MSaaaa	381	138	0	0		0	0	0	0	0
8	1	45	48	-1	567	224	13.8	40	ABaraaap	-58	0	0	0		0	0	0	0	0
9	1	63	22	-1	217	127	6.1	37	ABprpppp	353	-122	0	0		0	0	0	0	0
10	1	44	32	-1	251	362	15.8	39	ABplappp	140	0	0	0		0	0	0	0	0
11	1	68	17	-1	476	255	18.5	37	ABalappa	344	33	0	0		0	0	0	0	0
12	1	22	38	-1	610	322	13.3	39	ABalpaaa	433	0	0	0		0	0	0	0	0
13	1	87	96	-1	247	195	8.2	40	Dp	400	-1111	0	0		0	0	0	0	0
14	1	6	91	-1	317	80	6.5	38	ABprpapp	381	-487	0	0		0	0	0	0	0
15	1	59	26	-1	551	233	7.2	38	ABarapaa	425	0	0	0		0	0	0	0	0
16	1	61	51	-1	385	232	14.8	46	Ear	444	402	0	0		0	0	0	0	0
17	1	51	90	-1	463	172	5.5	38	ABarappa	371	330	0	0		0	0	0	0	0
18	1	26	39	-1	577	294	9.2	39	ABaraapa	428	0	0	0		0	0	0	0	0
19	1	13	93	-1	344	64	12.6	37	ABprppaa	374	-840	0	0		0	0	0	0	0
20	1	66	66	-1	366	399	6.4	38	ABplpapp	378	-200	0	0		0	0	0	0	0
21	1	54	6	-1	449	143	14.3	41	ABpraaap	382	817	0	0		0	0	0	0	0
22	1	53	7	-1	308	376	16.6	39	ABplappa	126	0	0	0		0	0	0	0	0
23	1	37	75	-1	391	95	16.4	41	ABpraapp	413	308	0	0		0	0	0	0	0
24	1	67	50	-1	316	340	22.2	43	ABplapap	371	396	0	0		0	0	0	0	0
25	1	38	87	-1	231	266	22.7	47	Caaa	478	1176	0	0		0	0	0	0	0
26	1	88	8	-1	171	206	8.3	39	Cppp	369	195	0	0		0	0	0	0	0
27	1	39	73	-1	436	413	7.4	38	ABplpapa	387	204	0	0		0	0	0	0	0
28	1	58	27	-1	521	165	12.1	39	ABpraaaa	374	-477	0	0		0	0	0	0	0
29	1	72	10	-1	279	382	8.7	38	ABplpppa	344	-35	0	0		0	0	0	0	0
30	1	10	2	-1	198	99	12.6	38	ABprappp	142	0	0	0		0	0	0	0	0
31	1	31	55	-1	379	427	11.4	39	ABplppaa	103	0	0	0		0	0	0	0	0
32	1	48	57	-1	450	390	14.1	39	ABalpppp	-270	0	0	0		0	0	0	0	0
33	1	60	68	-1	378	120	5.2	38	ABprpapa	383	-223	0	0		0	0	0	0	0
34	1	91	88	-1	434	346	22.5	41	ABplaaap	414	1067	0	0		0	0	0	0	0
35	1	27	28	-1	370	418	17.6	42	ABplaapp	-47	0	0	0		0	0	0	0	0
36	1	17	20	-1	153	199	17.1	43	Cpap	438	700	0	0		0	0	0	0	0
37	1	20	52	-1	512	381	7.5	38	ABalpapp	-90	0	0	0		0	0	0	0	0
38	1	36	19	-1	349	315	4.7	35	MSaapp	347	-634	0	0		0	0	0	0	0
39	1	21	11	-1	558	431	12.4	38	ABalppaa	108	0	0	0		0	0	0	0	0
40	1	15	30	-1	357	167	9.4	34	MSppap	-100	0	0	0		0	0	0	0	0
41	1	89	76	-1	426	206	22.3	46	ABarpaap	438	-143	0	0		0	0	0	0	0
42	1	34	94	-1	510	304	6.4	37	ABaraapp	-218	0	0	0		0	0	0	0	0
43	1	30	33	-1	437	211	10.2	34	MSppaa	337	-277	0	0		0	0	0	0	0
44	1	82	42	-1	380	344	9.4	35	MSapap	352	57	0	0		0	0	0	0	0
45	1	73	82	-1	442	322	5.5	37	MSaapa	349	1090	0	0		0	0	0	0	0
46	1	40	54	-1	561	286	21.4	39	ABalaaap	351	-234	0	0		0	0	0	0	0
47	1	80	44	-1	282	147	14.4	46	Epr	466	1010	0	0		0	0	0	0	0
48	1	78	24	-1	272	132	6.2	34	MSpppp	330	469	0	0		0	0	0	0	0
49	1	75	41	-1	385	103	10.5	39	ABprpaap	125	0	0	0		0	0	0	0	0
50	1	56	16	-1	433	160	9.1	38	ABarappp	-37	0	0	0		0	0	0	0	0
51	1	47	43	-1	449	116	8.9	38	ABprpaaa	383	502	0	0		0	0	0	0	0
52	1	42	49	-1	240	70	9.1	38	ABprpppa	189	0	0	0		0	0	0	0	0
53	1	4	64	-1	505	444	9.7	39	ABalppap	-29	0	0	0		0	0	0	0	0
54	1	35	65	-1	289	76	12.0	37	ABprppap	370	493	0	0		0	0	0	0	0
55	1	23	25	-1	531	237	17.5	37	ABalaapa	244	0	0	0		0	0	0	0	0
56	1	14	13	-1	359	256	22.4	42	ABarppaa	425	-882	0	0		0	0	0	0	0
57	1	77	29	-1	345	211	4.5	34	MSpapp	-32	0	0	0		0	0	0	0	0
58	1	69	36	-1	518	230	10.8	38	MSpaaa	40	0	0	0		0	0	0	0	0
59	1	85	67	-1	449	422	21.9	40	ABplaapa	398	-97	0	0		0	0	0	0	0
60	1	43	4	-1	337	347	8.9	33	MSappa	14	0	0	0		0	0	0	0	0
61	1	7	12	-1	479	446	15.0	39	ABplpaaa	394	1	0	0		0	0	0	0	0
62	1	32	18	-1	575	379	15.9	41	ABalpaap	414	549	0	0		0	0	0	0	0
63	1	95	9	-1	489	222	5.4	39	ABarapap	469	0	0	0		0	0	0	0	0
64	1	25	31	-1	168	143	10.8	40	Cppa	446	0	0	0		0	0	0	0	0
65	1	5	23	-1	360	189	20.5	40	ABarpapp	398	637	0	0		0	0	0	0	0
66	1	19	46	-1	414	451	14.6	39	ABplpaap	-13	0	0	0		0	0	0	0	0
67	1	84	35	-1	355	87	20.9	41	ABprapaa	408	-621	0	0		0	0	0	0	0
68	1	46	40	-1	478	210	15.5	38	ABalaapp	369	-160	0	0		0	0	0	0	0
69	1	62	97	-1	360	275	8.4	38	Z3	293	601	0	0		0	0	0	0	0
70	1	64	83	-1	505	379	17.2	38	ABalpppa	358	0	0	0		0	0	0	0	0
71	1	81	60	-1	336	149	5.5	33	MSpppa	312	-677	0	0		0	0	0	0	0
72	1	18	81	-1	210	320	14.3	40	Capa	406	323	0	0		0	0	0	0	0
73	1	41	1	-1	302	259	21.0	42	ABarppap	371	-14	0	0		0	0	0	0	0
74	1	1	84	-1	178	253	11.8	39	Capp	395	-254	0	0		0	0	0	0	0
75	1	92	74	-1	466	118	18.3	40	ABpraapa	396	-65	0	0		0	0	0	0	0
76	1	79	53	78	276	282	7.6	42	Da	259	-216	0	0		0	0	0	0	0
77	1	83	45	-1	505	374	22.8	41	ABplaaaa	348	0	0	0		0	0	0	0	0
78	1	96	3	-1	444	180	18.6	40	ABarpapa	199	0	0	0		0	0	0	0	0
79	1	94	69	-1	359	306	15.9	45	Eal	456	956	0	0		0	0	0	0	0
80	1	50	59	-1	180	277	19.8	40	Caap	331	0	0	0		0	0	0	0	0
81	1	76	92	-1	471	295	21.1	37	ABalapap	161	0	0	0		0	0	0	0	0
82	1	33	70	-1	422	284	20.5	38	ABalappp	163	0	0	0		0	0	0	0	0
83	1	3	56	-1	443	256	9.2	35	MSpaap	108	0	0	0		0	0	0	0	0
84	1	29	79	-1	207	309	7.6	38	ABplpppp	357	195	0	0		0	0	0	0	0
85	1	86	61	-1	512	208	22.5	41	ABarpaaa	403	676	0	0		0	0	0	0	0
86	1	57	85	-1	511	313	19.4	38	ABalapaa	379	-90	0	0		0	0	0	0	0
87	1	52	62	-1	201	161	22.5	45	Cpaa	459	784	0	0		0	0	0	0	0
88	1	74	95	-1	309	217	10.1	37	Z2	267	0	0	0		0	0	0	0	0
89	1	2	77	-1	292	78	20.1	41	ABprapap	411	1231	0	0		0	0	0	0	0
90	1	49	71	-1	240	77	16.0	40	ABprappa	373	0	0	0		0	0	0	0	0
91	1	11	72	-1	435	340	11.5	34	MSapaa	344	133	0	0		0	0	0	0	0
92	1	65	5	-1	263	134	21.3	41	ABarpppp	270	0	0	0		0	0	0	0	0
93	1	55	58	-1	273	241	15.5	48	Epl	478	-837	0	0		0	0	0	0	0
94	1	71	80	-1	418	244	5.1	38	MSpapa	370	319	0	0		0	0	0	0	0
95	1	28	63	-1	327	144	21.4	39	ABarpppa	397	-384	0	0		0	0	0	0	0
96	1	9	14	-1	328	401	11.5	38	ABplppap	380	62	0	0		0	0	0	0	0
