# Supplementary material for: The AP-2 Transcription Factor APTF-2 Is Required for Neuroblast and Epidermal Morphogenesis in Caenorhabditis elegans Embryogenesis
Source: PLoS Genet. 2016 May 13;12(5):e1006048. doi: 10.1371/journal.pgen.1006048 (PMC4866721; doi:10.1371/journal.pgen.1006048)
Supplement: S7 Text — (ZIP) [file pgen.1006048.s035.zip › nuclei/t086-nuclei]

1	1	73	57	-1	304	258	20.6	43	ABarppap	-79	0	0	0		0	0	0	0	0
2	1	30	1	-1	201	96	12.6	38	ABprappp	536	0	0	0		0	0	0	0	0
3	1	78	66	-1	443	169	18.4	40	ABarpapa	401	-40	0	0		0	0	0	0	0
4	1	60	45	-1	349	347	8.8	33	MSappa	317	390	0	0		0	0	0	0	0
5	1	92	95	-1	259	137	21.6	41	ABarpppp	397	-222	0	0		0	0	0	0	0
6	1	21	28	-1	453	136	14.5	40	ABpraaap	176	0	0	0		0	0	0	0	0
7	1	22	34	-1	298	382	16.5	40	ABplappa	386	318	0	0		0	0	0	0	0
8	1	26	16	-1	174	203	8.1	39	Cppp	382	258	0	0		0	0	0	0	0
9	1	63	49	-1	483	221	5.5	38	ABarapap	148	0	0	0		0	0	0	0	0
10	1	29	32	-1	284	379	7.9	38	ABplpppa	365	-26	0	0		0	0	0	0	0
11	1	39	58	-1	560	431	12.2	39	ABalppaa	387	258	0	0		0	0	0	0	0
12	1	61	63	-1	489	445	15.2	40	ABplpaaa	205	0	0	0		0	0	0	0	0
13	1	56	42	-1	363	266	22.5	41	ABarppaa	383	480	0	0		0	0	0	0	0
14	1	96	50	-1	327	403	11.1	39	ABplppap	36	0	0	0		0	0	0	0	0
15	1	1	47	-1	598	265	16.2	37	ABaraaaa	129	0	0	0		0	0	0	0	0
16	1	50	36	-1	435	158	9.4	38	ABarappp	-61	0	0	0		0	0	0	0	0
17	1	11	20	-1	479	252	18.6	38	ABalappa	352	526	0	0		0	0	0	0	0
18	1	62	74	-1	578	376	16.3	40	ABalpaap	528	0	0	0		0	0	0	0	0
19	1	38	73	-1	362	313	4.5	34	MSaapp	342	587	0	0		0	0	0	0	0
20	1	36	6	-1	148	198	17.2	43	Cpap	430	709	0	0		0	0	0	0	0
21	1	6	24	-1	581	366	9.7	38	ABalpapa	273	0	0	0		0	0	0	0	0
22	1	9	46	-1	223	127	5.6	37	ABprpppp	-12	0	0	0		0	0	0	0	0
23	1	65	38	-1	357	188	20.4	39	ABarpapp	377	-389	0	0		0	0	0	0	0
24	1	48	96	-1	277	133	7.1	34	MSpppp	341	-305	0	0		0	0	0	0	0
25	1	55	52	-1	532	234	17.1	37	ABalaapa	-22	0	0	0		0	0	0	0	0
26	1	15	26	-1	555	231	7.4	37	ABarapaa	151	0	0	0		0	0	0	0	0
27	1	28	8	-1	513	165	11.9	39	ABpraaaa	-59	0	0	0		0	0	0	0	0
28	1	35	94	-1	375	420	17.2	41	ABplaapp	414	698	0	0		0	0	0	0	0
29	1	57	10	-1	341	203	4.7	34	MSpapp	348	140	0	0		0	0	0	0	0
30	1	40	25	-1	362	172	9.2	35	MSppap	-317	0	0	0		0	0	0	0	0
31	1	64	23	-1	170	137	10.4	40	Cppa	372	-507	0	0		0	0	0	0	0
32	1	10	83	-1	245	358	15.7	39	ABplappp	230	0	0	0		0	0	0	0	0
33	1	43	68	-1	439	209	11.0	33	MSppaa	329	-1880	0	0		0	0	0	0	0
34	1	3	14	-1	288	334	11.2	35	MSappp	242	0	0	0		0	0	0	0	0
35	1	67	59	-1	338	82	20.4	40	ABprapaa	379	259	0	0		0	0	0	0	0
36	1	58	5	-1	523	232	11.3	37	MSpaaa	52	0	0	0		0	0	0	0	0
37	1	4	92	-1	368	372	23.0	41	ABplapaa	415	-835	0	0		0	0	0	0	0
38	1	12	7	-1	612	320	13.9	39	ABalpaaa	223	0	0	0		0	0	0	0	0
39	1	18	75	-1	581	296	8.9	39	ABaraapa	89	0	0	0		0	0	0	0	0
40	1	68	13	-1	490	199	16.5	38	ABalaapp	344	1380	0	0		0	0	0	0	0
41	1	49	37	-1	388	104	11.3	39	ABprpaap	371	-188	0	0		0	0	0	0	0
42	1	44	51	-1	394	346	9.9	35	MSapap	338	-25	0	0		0	0	0	0	0
43	1	51	29	-1	442	116	8.4	37	ABprpaaa	4	0	0	0		0	0	0	0	0
44	1	47	78	-1	282	155	14.8	46	Epr	464	162	0	0		0	0	0	0	0
45	1	77	90	-1	493	372	22.7	40	ABplaaaa	404	197	0	0		0	0	0	0	0
46	1	66	22	-1	424	451	14.1	38	ABplpaap	368	-188	0	0		0	0	0	0	0
47	1	5	19	-1	590	322	20.6	39	ABalaaaa	75	0	0	0		0	0	0	0	0
48	1	8	84	-1	573	227	13.8	39	ABaraaap	372	-1051	0	0		0	0	0	0	0
49	1	52	98	-1	244	71	8.5	37	ABprpppa	374	341	0	0		0	0	0	0	0
50	1	24	87	-1	310	345	22.2	43	ABplapap	437	1975	0	0		0	0	0	0	0
51	1	16	76	-1	379	228	14.8	45	Ear	456	1002	0	0		0	0	0	0	0
52	1	37	97	-1	516	378	7.3	38	ABalpapp	382	593	0	0		0	0	0	0	0
53	1	76	48	-1	304	292	7.3	37	Daa	267	110	0	0		0	0	0	0	0
54	1	46	71	-1	558	275	21.5	40	ABalaaap	87	0	0	0		0	0	0	0	0
55	1	31	62	-1	384	427	11.0	37	ABplppaa	365	1352	0	0		0	0	0	0	0
56	1	83	56	-1	447	256	9.4	34	MSpaap	336	-203	0	0		0	0	0	0	0
57	1	32	33	-1	448	392	14.6	38	ABalpppp	-58	0	0	0		0	0	0	0	0
58	1	93	64	-1	270	246	14.9	47	Epl	469	-233	0	0		0	0	0	0	0
59	1	80	53	-1	180	279	19.5	41	Caap	194	0	0	0		0	0	0	0	0
60	1	71	79	-1	336	152	6.5	33	MSpppa	129	0	0	0		0	0	0	0	0
61	1	85	77	-1	511	214	22.6	41	ABarpaaa	394	-136	0	0		0	0	0	0	0
62	1	87	4	-1	195	173	21.9	45	Cpaa	444	-237	0	0		0	0	0	0	0
63	1	95	18	-1	328	143	22.0	41	ABarpppa	402	497	0	0		0	0	0	0	0
64	1	53	17	-1	503	441	9.4	39	ABalppap	381	682	0	0		0	0	0	0	0
65	1	54	44	-1	288	73	12.8	38	ABprppap	380	303	0	0		0	0	0	0	0
66	1	20	3	-1	371	399	6.3	38	ABplpapp	386	382	0	0		0	0	0	0	0
67	1	59	55	-1	451	422	21.4	42	ABplaapa	426	328	0	0		0	0	0	0	0
68	1	33	67	-1	377	119	5.9	37	ABprpapa	-215	0	0	0		0	0	0	0	0
69	1	79	21	-1	356	306	15.9	45	Eal	454	169	0	0		0	0	0	0	0
70	1	82	82	-1	427	278	19.7	38	ABalappp	372	-1051	0	0		0	0	0	0	0
71	1	90	91	-1	237	80	16.3	41	ABprappa	392	735	0	0		0	0	0	0	0
72	1	91	54	-1	441	337	11.6	35	MSapaa	347	-995	0	0		0	0	0	0	0
73	1	27	31	-1	440	415	6.9	38	ABplpapa	359	83	0	0		0	0	0	0	0
74	1	75	11	-1	461	115	18.7	42	ABpraapa	401	278	0	0		0	0	0	0	0
75	1	23	12	-1	390	91	16.4	42	ABpraapp	184	0	0	0		0	0	0	0	0
76	1	41	81	93	424	213	21.8	44	ABarpaap	295	163	0	0		0	0	0	0	0
77	1	89	43	-1	281	79	20.3	41	ABprapap	395	120	0	0		0	0	0	0	0
78	1	76	69	-1	246	264	6.6	37	Dap	288	-830	0	0		0	0	0	0	0
79	1	84	86	-1	221	320	7.2	37	ABplpppp	379	339	0	0		0	0	0	0	0
80	1	94	89	-1	412	241	5.2	37	MSpapa	356	-329	0	0		0	0	0	0	0
81	1	72	39	-1	211	314	12.9	39	Capa	398	865	0	0		0	0	0	0	0
82	1	45	72	-1	442	315	5.7	37	MSaapa	499	0	0	0		0	0	0	0	0
83	1	70	9	-1	504	378	17.2	39	ABalpppa	386	50	0	0		0	0	0	0	0
84	1	74	85	-1	178	253	11.5	39	Capp	-15	0	0	0		0	0	0	0	0
85	1	86	80	-1	515	320	19.8	37	ABalapaa	357	194	0	0		0	0	0	0	0
86	1	7	61	-1	538	323	14.0	38	MSaaaa	375	853	0	0		0	0	0	0	0
87	1	25	30	-1	233	269	22.9	46	Caaa	442	-1594	0	0		0	0	0	0	0
88	1	34	27	-1	427	344	22.0	41	ABplaaap	413	-1423	0	0		0	0	0	0	0
89	1	2	70	-1	477	306	9.8	36	MSaaap	337	-334	0	0		0	0	0	0	0
90	1	17	35	-1	459	171	5.1	39	ABarappa	337	0	0	0		0	0	0	0	0
91	1	14	40	-1	317	77	6.5	38	ABprpapp	12	0	0	0		0	0	0	0	0
92	1	81	65	-1	469	297	20.2	37	ABalapap	465	0	0	0		0	0	0	0	0
93	1	19	15	-1	341	61	12.5	37	ABprppaa	358	501	0	0		0	0	0	0	0
94	1	42	41	-1	514	303	6.4	36	ABaraapp	-174	0	0	0		0	0	0	0	0
95	1	88	88	-1	310	223	9.9	36	Z2	356	167	0	0		0	0	0	0	0
96	1	13	2	-1	252	191	8.3	40	Dp	396	-878	0	0		0	0	0	0	0
97	1	69	60	-1	372	275	8.0	35	Z3	284	0	0	0		0	0	0	0	0
