# Supplementary material for: The AP-2 Transcription Factor APTF-2 Is Required for Neuroblast and Epidermal Morphogenesis in Caenorhabditis elegans Embryogenesis
Source: PLoS Genet. 2016 May 13;12(5):e1006048. doi: 10.1371/journal.pgen.1006048 (PMC4866721; doi:10.1371/journal.pgen.1006048)
Supplement: S7 Text — (ZIP) [file pgen.1006048.s035.zip › nuclei/t087-nuclei]

1	1	2	11	-1	194	97	12.5	37	ABprappp	351	199	0	0		0	0	0	0	0
2	1	96	63	-1	259	186	7.5	39	Dp	278	-133	0	0		0	0	0	0	0
3	1	66	47	-1	376	395	6.1	38	ABplpapp	364	159	0	0		0	0	0	0	0
4	1	62	100	-1	191	184	21.9	44	Cpaa	438	207	0	0		0	0	0	0	0
5	1	36	30	-1	524	231	11.4	39	MSpaaa	377	-102	0	0		0	0	0	0	0
6	1	20	25	-1	153	201	16.9	43	Cpap	426	-534	0	0		0	0	0	0	0
7	1	38	39	-1	614	323	15.0	40	ABalpaaa	375	-1501	0	0		0	0	0	0	0
8	1	27	18	-1	512	163	12.5	40	ABpraaaa	372	84	0	0		0	0	0	0	0
9	1	83	57	-1	504	377	17.6	39	ABalpppa	339	1083	0	0		0	0	0	0	0
10	1	29	40	-1	342	200	4.6	34	MSpapp	344	249	0	0		0	0	0	0	0
11	1	74	82	-1	443	113	19.7	42	ABpraapa	412	-177	0	0		0	0	0	0	0
12	1	75	51	-1	380	92	17.0	42	ABpraapp	151	0	0	0		0	0	0	0	0
13	1	40	89	-1	499	181	17.6	37	ABalaapp	360	100	0	0		0	0	0	0	0
14	1	34	15	-1	295	332	11.1	34	MSappp	373	0	0	0		0	0	0	0	0
15	1	93	49	-1	335	60	12.6	38	ABprppaa	83	0	0	0		0	0	0	0	0
16	1	8	9	-1	170	203	8.1	39	Cppp	384	-29	0	0		0	0	0	0	0
17	1	64	44	-1	509	435	8.5	39	ABalppap	386	447	0	0		0	0	0	0	0
18	1	63	54	-1	317	152	22.3	40	ABarpppa	392	191	0	0		0	0	0	0	0
19	1	47	5	-1	584	331	21.1	40	ABalaaaa	421	0	0	0		0	0	0	0	0
20	1	17	53	-1	481	250	18.7	37	ABalappa	373	412	0	0		0	0	0	0	0
21	1	69	84	87	349	307	15.2	44	Eal	312	-153	0	0		0	0	0	0	0
22	1	46	62	-1	425	451	13.8	38	ABplpaap	352	149	0	0		0	0	0	0	0
23	1	31	70	-1	173	145	10.6	39	Cppa	142	0	0	0		0	0	0	0	0
24	1	21	24	-1	589	361	9.9	38	ABalpapa	321	-763	0	0		0	0	0	0	0
25	1	30	43	-1	370	175	9.3	36	MSppap	-173	0	0	0		0	0	0	0	0
26	1	26	68	-1	550	225	7.3	39	ABarapaa	-89	0	0	0		0	0	0	0	0
27	1	88	27	-1	417	344	21.5	41	ABplaaap	407	886	0	0		0	0	0	0	0
28	1	6	20	-1	455	127	14.9	40	ABpraaap	406	-840	0	0		0	0	0	0	0
29	1	43	34	-1	431	112	8.0	37	ABprpaaa	374	-1165	0	0		0	0	0	0	0
30	1	87	98	-1	226	278	22.8	45	Caaa	445	1267	0	0		0	0	0	0	0
31	1	73	56	-1	444	409	6.9	38	ABplpapa	9	0	0	0		0	0	0	0	0
32	1	10	22	-1	294	372	7.0	38	ABplpppa	346	911	0	0		0	0	0	0	0
33	1	57	78	-1	449	394	14.8	39	ABalpppp	389	-1072	0	0		0	0	0	0	0
34	1	7	1	-1	296	392	16.2	40	ABplappa	403	845	0	0		0	0	0	0	0
35	1	90	4	-1	453	172	5.1	37	ABarappa	374	1174	0	0		0	0	0	0	0
36	1	16	38	-1	452	154	9.8	38	ABarappp	-150	0	0	0		0	0	0	0	0
37	1	41	14	-1	390	100	11.9	39	ABprpaap	399	0	0	0		0	0	0	0	0
38	1	23	99	-1	351	188	20.6	42	ABarpapp	409	786	0	0		0	0	0	0	0
39	1	81	37	-1	212	316	12.0	39	Capa	388	-69	0	0		0	0	0	0	0
40	1	91	23	-1	318	77	6.4	37	ABprpapp	370	739	0	0		0	0	0	0	0
41	1	94	90	94	517	302	6.3	39	ABaraapp	241	426	0	0		0	0	0	0	0
42	1	13	85	-1	359	271	22.4	42	ABarppaa	409	-30	0	0		0	0	0	0	0
43	1	77	58	-1	268	81	20.1	42	ABprapap	384	723	0	0		0	0	0	0	0
44	1	65	26	-1	285	72	13.0	38	ABprppap	193	0	0	0		0	0	0	0	0
45	1	4	102	-1	363	348	9.0	34	MSappa	150	0	0	0		0	0	0	0	0
46	1	22	96	-1	231	125	5.7	37	ABprpppp	369	-285	0	0		0	0	0	0	0
47	1	15	32	-1	598	274	16.6	38	ABaraaaa	374	830	0	0		0	0	0	0	0
48	1	53	61	-1	308	297	6.7	37	Daa	299	-203	0	0		0	0	0	0	0
49	1	9	69	-1	479	227	5.7	38	ABarapap	228	0	0	0		0	0	0	0	0
50	1	14	36	-1	335	404	11.1	40	ABplppap	351	-190	0	0		0	0	0	0	0
51	1	42	3	-1	403	346	10.4	35	MSapap	355	910	0	0		0	0	0	0	0
52	1	25	76	-1	537	225	17.4	37	ABalaapa	-93	0	0	0		0	0	0	0	0
53	1	59	16	-1	179	287	18.7	41	Caap	-827	0	0	0		0	0	0	0	0
54	1	72	81	-1	447	333	12.0	35	MSapaa	329	1038	0	0		0	0	0	0	0
55	1	67	52	-1	440	413	21.1	40	ABplaapa	391	-1348	0	0		0	0	0	0	0
56	1	56	35	-1	452	250	10.2	35	MSpaap	331	-495	0	0		0	0	0	0	0
57	1	1	50	-1	304	264	20.6	42	ABarppap	420	189	0	0		0	0	0	0	0
58	1	11	12	-1	561	427	11.5	39	ABalppaa	378	308	0	0		0	0	0	0	0
59	1	35	46	-1	330	78	20.9	41	ABprapaa	396	-836	0	0		0	0	0	0	0
60	1	97	2	-1	374	268	8.4	35	Z3	322	-648	0	0		0	0	0	0	0
61	1	86	67	-1	544	319	14.7	39	MSaaaa	373	5	0	0		0	0	0	0	0
62	1	55	74	-1	384	423	10.7	37	ABplppaa	57	0	0	0		0	0	0	0	0
63	1	12	66	-1	486	447	14.6	41	ABplpaaa	-184	0	0	0		0	0	0	0	0
64	1	58	13	-1	269	246	14.4	47	Epl	468	208	0	0		0	0	0	0	0
65	1	92	91	-1	466	303	18.4	38	ABalapap	35	0	0	0		0	0	0	0	0
66	1	3	92	-1	438	166	18.4	39	ABarpapa	359	1007	0	0		0	0	0	0	0
67	1	68	21	-1	370	120	6.0	36	ABprpapa	581	0	0	0		0	0	0	0	0
68	1	33	73	-1	444	203	11.9	35	MSppaa	326	-883	0	0		0	0	0	0	0
69	1	78	42	-1	243	259	6.4	38	Dap	308	-209	0	0		0	0	0	0	0
70	1	89	75	-1	484	305	10.3	35	MSaaap	347	267	0	0		0	0	0	0	0
71	1	54	19	-1	552	276	22.0	39	ABalaaap	396	-24	0	0		0	0	0	0	0
72	1	82	95	-1	451	312	5.7	37	MSaapa	102	0	0	0		0	0	0	0	0
73	1	19	93	-1	376	311	4.4	33	MSaapp	329	0	0	0		0	0	0	0	0
74	1	18	64	103	563	389	16.2	36	ABalpaap	285	-756	0	0		0	0	0	0	0
75	1	39	7	31	588	295	9.9	40	ABaraapa	112	0	0	0		0	0	0	0	0
76	1	51	71	-1	376	220	14.7	45	Ear	452	-794	0	0		0	0	0	0	0
77	1	61	8	-1	511	224	23.4	41	ABarpaaa	416	-714	0	0		0	0	0	0	0
78	1	44	72	-1	282	156	15.3	47	Epr	466	-10	0	0		0	0	0	0	0
79	1	60	10	-1	336	154	7.6	33	MSpppa	306	176	0	0		0	0	0	0	0
80	1	85	55	-1	517	322	21.3	38	ABalapaa	355	-107	0	0		0	0	0	0	0
81	1	76	41	-1	395	215	22.5	37	ABarpaapp	149	0	0	0		0	0	0	0	0
82	1	70	60	-1	429	272	19.6	38	ABalappp	351	339	0	0		0	0	0	0	0
83	1	32	65	-1	246	361	14.1	39	ABplappp	110	0	0	0		0	0	0	0	0
84	1	48	29	-1	575	224	14.1	40	ABaraaap	325	0	0	0		0	0	0	0	0
85	1	84	17	-1	180	260	11.2	39	Capp	378	553	0	0		0	0	0	0	0
86	1	79	80	-1	238	321	6.3	38	ABplpppp	365	670	0	0		0	0	0	0	0
87	1	50	59	-1	291	346	21.6	43	ABplapap	430	81	0	0		0	0	0	0	0
88	1	95	83	-1	313	228	9.8	36	Z2	365	783	0	0		0	0	0	0	0
89	1	80	33	-1	412	238	5.2	38	MSpapa	375	388	0	0		0	0	0	0	0
90	1	45	97	-1	479	361	22.5	40	ABplaaaa	397	-64	0	0		0	0	0	0	0
91	1	71	28	-1	229	85	16.0	40	ABprappa	404	254	0	0		0	0	0	0	0
92	1	37	45	-1	356	366	23.1	42	ABplapaa	401	-786	0	0		0	0	0	0	0
93	1	76	48	-1	451	208	22.1	37	ABarpaapa	294	466	0	0		0	0	0	0	0
94	1	28	77	-1	375	420	17.5	43	ABplaapp	429	453	0	0		0	0	0	0	0
95	1	5	88	-1	255	147	22.2	42	ABarpppp	427	398	0	0		0	0	0	0	0
96	1	24	101	-1	284	130	9.0	35	MSpppp	327	160	0	0		0	0	0	0	0
97	1	52	79	86	524	367	8.0	41	ABalpapp	253	146	0	0		0	0	0	0	0
98	1	49	6	-1	243	72	8.7	38	ABprpppa	102	0	0	0		0	0	0	0	0
