# Supplementary material for: The AP-2 Transcription Factor APTF-2 Is Required for Neuroblast and Epidermal Morphogenesis in Caenorhabditis elegans Embryogenesis
Source: PLoS Genet. 2016 May 13;12(5):e1006048. doi: 10.1371/journal.pgen.1006048 (PMC4866721; doi:10.1371/journal.pgen.1006048)
Supplement: S7 Text — (ZIP) [file pgen.1006048.s035.zip › nuclei/t088-nuclei]

1	1	34	67	-1	292	386	17.3	39	ABplappa	397	465	0	0		0	0	0	0	0
2	1	60	31	-1	372	269	8.6	33	Z3	331	-1489	0	0		0	0	0	0	0
3	1	51	39	-1	401	346	10.6	36	MSapap	364	455	0	0		0	0	0	0	0
4	1	35	19	-1	455	180	5.1	37	ABarappa	83	0	0	0		0	0	0	0	0
5	1	19	40	-1	582	313	21.2	40	ABalaaaa	376	126	0	0		0	0	0	0	0
6	1	98	64	-1	243	76	9.3	39	ABprpppa	-120	0	0	0		0	0	0	0	0
7	1	75	28	-1	569	294	8.1	29	ABaraapap	247	83	0	0		0	0	0	0	0
8	1	77	53	-1	518	220	23.2	42	ABarpaaa	378	463	0	0		0	0	0	0	0
9	1	16	70	-1	171	202	7.8	38	Cppp	389	-362	0	0		0	0	0	0	0
10	1	79	56	-1	340	155	8.2	33	MSpppa	331	246	0	0		0	0	0	0	0
11	1	1	61	-1	190	92	12.3	37	ABprappp	204	0	0	0		0	0	0	0	0
12	1	58	35	-1	559	430	12.0	39	ABalppaa	20	0	0	0		0	0	0	0	0
13	1	64	37	-1	267	241	14.2	47	Epl	463	-1129	0	0		0	0	0	0	0
14	1	37	69	-1	391	100	12.0	39	ABprpaap	437	0	0	0		0	0	0	0	0
15	1	14	16	-1	294	335	11.4	35	MSappp	348	1046	0	0		0	0	0	0	0
16	1	53	52	-1	175	288	17.9	41	Caap	382	0	0	0		0	0	0	0	0
17	1	85	73	-1	183	258	10.5	39	Capp	20	0	0	0		0	0	0	0	0
18	1	8	6	-1	516	167	12.1	38	ABpraaaa	380	192	0	0		0	0	0	0	0
19	1	71	41	-1	553	268	21.1	39	ABalaaap	210	0	0	0		0	0	0	0	0
20	1	28	87	-1	458	122	15.0	40	ABpraaap	-72	0	0	0		0	0	0	0	0
21	1	67	59	-1	367	128	5.4	35	ABprpapa	722	0	0	0		0	0	0	0	0
22	1	32	74	-1	295	373	7.3	37	ABplpppa	369	317	0	0		0	0	0	0	0
23	1	40	60	-1	312	88	6.0	37	ABprpapp	339	153	0	0		0	0	0	0	0
24	1	24	15	25	583	364	10.5	35	ABalpapa	-50	0	0	0		0	0	0	0	0
25	1	6	92	-1	152	203	16.6	42	Cpap	428	307	0	0		0	0	0	0	0
26	1	44	30	-1	286	66	13.2	38	ABprppap	153	0	0	0		0	0	0	0	0
27	1	27	82	-1	417	340	21.3	40	ABplaaap	350	1406	0	0		0	0	0	0	0
28	1	91	68	-1	226	78	16.4	41	ABprappa	410	1398	0	0		0	0	0	0	0
29	1	84	10	-1	569	223	13.0	40	ABaraaap	410	0	0	0		0	0	0	0	0
30	1	5	4	-1	518	240	11.6	39	MSpaaa	26	0	0	0		0	0	0	0	0
31	1	75	20	-1	604	300	12.1	29	ABaraapaa	260	383	0	0		0	0	0	0	0
32	1	47	49	-1	595	267	15.7	37	ABaraaaa	373	-121	0	0		0	0	0	0	0
33	1	89	38	-1	405	236	5.5	38	MSpapa	374	1162	0	0		0	0	0	0	0
34	1	29	66	-1	427	118	7.9	37	ABprpaaa	487	0	0	0		0	0	0	0	0
35	1	56	89	-1	452	249	10.7	35	MSpaap	315	0	0	0		0	0	0	0	0
36	1	50	18	-1	334	400	11.9	40	ABplppap	144	0	0	0		0	0	0	0	0
37	1	39	13	-1	211	321	11.9	39	Capa	319	0	0	0		0	0	0	0	0
38	1	36	7	-1	462	155	10.0	37	ABarappp	151	0	0	0		0	0	0	0	0
39	1	7	44	-1	612	327	15.6	40	ABalpaaa	400	194	0	0		0	0	0	0	0
40	1	10	97	-1	341	199	4.6	36	MSpapp	216	0	0	0		0	0	0	0	0
41	1	81	106	-1	396	212	22.5	37	ABarpaapp	339	159	0	0		0	0	0	0	0
42	1	69	1	-1	239	259	6.7	37	Dap	351	54	0	0		0	0	0	0	0
43	1	25	102	-1	378	171	10.1	35	MSppap	166	0	0	0		0	0	0	0	0
44	1	17	3	-1	503	435	8.5	38	ABalppap	376	-598	0	0		0	0	0	0	0
45	1	92	22	-1	358	360	22.9	42	ABplapaa	417	564	0	0		0	0	0	0	0
46	1	59	75	-1	333	79	21.0	40	ABprapaa	178	0	0	0		0	0	0	0	0
47	1	3	29	-1	366	398	6.2	38	ABplpapp	161	0	0	0		0	0	0	0	0
48	1	93	17	-1	463	211	21.9	37	ABarpaapa	265	1722	0	0		0	0	0	0	0
49	1	15	42	-1	338	62	12.0	38	ABprppaa	73	0	0	0		0	0	0	0	0
50	1	57	95	-1	299	270	21.1	41	ABarppap	-58	0	0	0		0	0	0	0	0
51	1	12	34	-1	377	92	17.0	41	ABpraapp	399	468	0	0		0	0	0	0	0
52	1	55	79	-1	442	407	21.4	40	ABplaapa	172	0	0	0		0	0	0	0	0
53	1	20	51	-1	485	249	18.4	38	ABalappa	368	-702	0	0		0	0	0	0	0
54	1	18	84	-1	317	152	22.2	41	ABarpppa	357	-185	0	0		0	0	0	0	0
55	1	80	86	-1	519	309	21.9	37	ABalapaa	336	-442	0	0		0	0	0	0	0
56	1	31	96	-1	436	411	7.0	38	ABplpapa	151	0	0	0		0	0	0	0	0
57	1	9	54	-1	500	377	17.8	37	ABalpppa	5	0	0	0		0	0	0	0	0
58	1	43	77	-1	268	82	20.0	41	ABprapap	-176	0	0	0		0	0	0	0	0
59	1	87	58	-1	295	339	21.4	42	ABplapap	399	792	0	0		0	0	0	0	0
60	1	82	76	-1	430	257	21.0	35	ABalappp	359	86	0	0		0	0	0	0	0
61	1	48	105	-1	310	303	7.2	36	Daa	294	1059	0	0		0	0	0	0	0
62	1	22	33	-1	425	450	13.9	42	ABplpaap	271	1089	0	0		0	0	0	0	0
63	1	2	5	93	258	181	7.4	35	Dp	295	518	0	0		0	0	0	0	0
64	1	74	47	-1	542	390	14.5	30	ABalpaapp	243	533	0	0		0	0	0	0	0
65	1	83	72	-1	245	360	14.1	39	ABplappp	158	0	0	0		0	0	0	0	0
66	1	63	2	107	487	442	14.9	42	ABplpaaa	-141	0	0	0		0	0	0	0	0
67	1	61	32	-1	541	323	14.3	38	MSaaaa	98	0	0	0		0	0	0	0	0
68	1	26	12	-1	544	237	6.6	36	ABarapaa	92	0	0	0		0	0	0	0	0
69	1	49	21	-1	479	237	5.7	37	ABarapap	437	0	0	0		0	0	0	0	0
70	1	23	50	-1	171	148	11.0	40	Cppa	401	649	0	0		0	0	0	0	0
71	1	76	104	-1	376	214	15.0	46	Ear	462	357	0	0		0	0	0	0	0
72	1	78	83	-1	276	158	15.7	46	Epr	465	224	0	0		0	0	0	0	0
73	1	68	90	-1	450	202	12.1	35	MSppaa	135	0	0	0		0	0	0	0	0
74	1	62	11	-1	379	425	11.1	38	ABplppaa	139	0	0	0		0	0	0	0	0
75	1	70	48	-1	484	310	10.4	36	MSaaap	356	428	0	0		0	0	0	0	0
76	1	52	23	-1	547	213	18.1	38	ABalaapa	368	-805	0	0		0	0	0	0	0
77	1	94	94	-1	384	417	18.3	43	ABplaapp	256	133	0	0		0	0	0	0	0
78	1	33	80	99	453	389	14.5	38	ABalpppp	188	0	0	0		0	0	0	0	0
79	1	97	26	-1	531	375	9.6	29	ABalpappa	211	-163	0	0		0	0	0	0	0
80	1	86	14	-1	244	327	6.3	37	ABplpppp	130	0	0	0		0	0	0	0	0
81	1	54	85	-1	447	332	12.5	34	MSapaa	-156	0	0	0		0	0	0	0	0
82	1	11	71	-1	434	117	19.9	42	ABpraapa	129	0	0	0		0	0	0	0	0
83	1	88	103	-1	318	233	9.6	36	Z2	333	738	0	0		0	0	0	0	0
84	1	21	36	-1	326	303	13.8	36	Ealp	200	126	0	0		0	0	0	0	0
85	1	42	45	-1	357	267	22.6	41	ABarppaa	405	-222	0	0		0	0	0	0	0
86	1	97	9	-1	489	371	7.1	30	ABalpappp	277	470	0	0		0	0	0	0	0
87	1	21	43	-1	386	309	15.7	38	Eala	139	0	0	0		0	0	0	0	0
88	1	95	63	-1	257	151	22.1	43	ABarpppp	430	-76	0	0		0	0	0	0	0
89	1	13	27	-1	503	174	17.6	38	ABalaapp	17	0	0	0		0	0	0	0	0
90	1	41	100	-1	491	305	5.6	29	ABaraappp	97	0	0	0		0	0	0	0	0
91	1	65	98	-1	464	300	18.1	37	ABalapap	363	-255	0	0		0	0	0	0	0
92	1	66	88	-1	435	165	19.6	38	ABarpapa	342	-255	0	0		0	0	0	0	0
93	1	73	78	-1	370	310	4.8	36	MSaapp	86	0	0	0		0	0	0	0	0
94	1	41	46	-1	538	316	6.1	29	ABaraappa	210	1041	0	0		0	0	0	0	0
95	1	72	91	-1	437	313	6.3	37	MSaapa	28	0	0	0		0	0	0	0	0
96	1	46	55	-1	227	124	5.8	37	ABprpppp	356	-118	0	0		0	0	0	0	0
97	1	90	81	-1	480	349	22.2	39	ABplaaaa	360	454	0	0		0	0	0	0	0
98	1	30	65	-1	220	280	22.3	45	Caaa	422	-249	0	0		0	0	0	0	0
99	1	38	101	-1	351	183	20.6	42	ABarpapp	408	692	0	0		0	0	0	0	0
100	1	4	24	-1	191	179	21.6	44	Cpaa	265	0	0	0		0	0	0	0	0
101	1	96	8	-1	291	133	10.0	36	MSpppp	319	146	0	0		0	0	0	0	0
102	1	45	62	-1	362	350	9.3	36	MSappa	324	165	0	0		0	0	0	0	0
103	1	74	57	-1	576	370	18.4	33	ABalpaapa	278	426	0	0		0	0	0	0	0
