# Supplementary material for: The AP-2 Transcription Factor APTF-2 Is Required for Neuroblast and Epidermal Morphogenesis in Caenorhabditis elegans Embryogenesis
Source: PLoS Genet. 2016 May 13;12(5):e1006048. doi: 10.1371/journal.pgen.1006048 (PMC4866721; doi:10.1371/journal.pgen.1006048)
Supplement: S7 Text — (ZIP) [file pgen.1006048.s035.zip › nuclei/t089-nuclei]

1	1	42	72	-1	237	256	6.7	37	Dap	364	1854	0	0		0	0	0	0	0
2	1	66	46	-1	472	452	14.8	31	ABplpaaap	238	177	0	0		0	0	0	0	0
3	1	44	1	-1	500	428	8.5	38	ABalppap	-179	0	0	0		0	0	0	0	0
4	1	30	89	-1	515	253	11.7	38	MSpaaa	375	1186	0	0		0	0	0	0	0
5	1	63	10	-1	289	168	6.5	33	Dpa	261	-423	0	0		0	0	0	0	0
6	1	18	13	-1	516	171	12.4	39	ABpraaaa	78	0	0	0		0	0	0	0	0
7	1	38	113	119	475	147	10.6	39	ABarappp	231	146	0	0		0	0	0	0	0
8	1	101	54	-1	304	129	10.5	35	MSpppp	350	256	0	0		0	0	0	0	0
9	1	86	74	-1	473	368	6.4	31	ABalpappp	251	158	0	0		0	0	0	0	0
10	1	29	8	104	561	221	12.4	41	ABaraaap	105	0	0	0		0	0	0	0	0
11	1	74	90	-1	374	429	11.1	38	ABplppaa	117	0	0	0		0	0	0	0	0
12	1	68	5	-1	537	236	6.6	37	ABarapaa	434	0	0	0		0	0	0	0	0
13	1	37	9	-1	210	315	11.6	39	Capa	399	-112	0	0		0	0	0	0	0
14	1	80	62	-1	241	324	6.3	38	ABplpppp	609	0	0	0		0	0	0	0	0
15	1	24	32	-1	605	362	12.6	30	ABalpapaa	259	79	0	0		0	0	0	0	0
16	1	15	53	-1	300	329	10.9	36	MSappp	319	-227	0	0		0	0	0	0	0
17	1	48	49	-1	467	217	22.4	35	ABarpaapa	273	154	0	0		0	0	0	0	0
18	1	36	14	-1	333	393	11.7	37	ABplppap	464	0	0	0		0	0	0	0	0
19	1	4	27	114	465	182	5.9	38	ABarappa	264	109	0	0		0	0	0	0	0
20	1	31	52	-1	605	303	11.8	31	ABaraapaa	72	0	0	0		0	0	0	0	0
21	1	69	79	87	473	242	5.9	35	ABarapap	249	179	0	0		0	0	0	0	0
22	1	45	116	-1	353	360	22.9	42	ABplapaa	394	118	0	0		0	0	0	0	0
23	1	76	42	-1	552	212	17.9	38	ABalaapa	-631	0	0	0		0	0	0	0	0
24	1	100	39	-1	193	178	21.8	45	Cpaa	429	-86	0	0		0	0	0	0	0
25	1	24	66	-1	565	359	8.5	30	ABalpapap	266	702	0	0		0	0	0	0	0
26	1	79	106	-1	526	378	8.1	31	ABalpappa	236	-1415	0	0		0	0	0	0	0
27	1	89	57	-1	502	182	17.9	38	ABalaapp	-150	0	0	0		0	0	0	0	0
28	1	7	37	-1	563	298	7.6	31	ABaraapap	314	-665	0	0		0	0	0	0	0
29	1	47	65	-1	363	392	6.0	38	ABplpapp	106	0	0	0		0	0	0	0	0
30	1	26	26	-1	290	70	13.5	38	ABprppap	136	0	0	0		0	0	0	0	0
31	1	2	75	-1	369	268	8.6	35	Z3	252	100	0	0		0	0	0	0	0
32	1	67	109	-1	545	319	14.0	38	MSaaaa	253	0	0	0		0	0	0	0	0
33	1	62	4	70	418	450	13.7	39	ABplpaap	308	0	0	0		0	0	0	0	0
34	1	51	36	95	379	95	17.3	41	ABpraapp	284	133	0	0		0	0	0	0	0
35	1	12	18	-1	572	422	11.2	39	ABalppaa	365	312	0	0		0	0	0	0	0
36	1	84	60	-1	320	294	13.4	35	Ealp	273	121	0	0		0	0	0	0	0
37	1	13	58	-1	267	238	14.3	46	Epl	463	-389	0	0		0	0	0	0	0
38	1	33	64	-1	405	224	5.9	38	MSpapa	382	1375	0	0		0	0	0	0	0
39	1	3	29	-1	401	341	10.5	36	MSapap	362	431	0	0		0	0	0	0	0
40	1	5	28	-1	584	316	21.7	40	ABalaaaa	262	0	0	0		0	0	0	0	0
41	1	19	6	-1	558	266	20.3	38	ABalaaap	72	0	0	0		0	0	0	0	0
42	1	49	19	-1	343	58	11.5	37	ABprppaa	89	0	0	0		0	0	0	0	0
43	1	87	21	-1	393	302	15.7	35	Eala	314	-793	0	0		0	0	0	0	0
44	1	39	41	-1	606	325	16.3	40	ABalpaaa	364	151	0	0		0	0	0	0	0
45	1	85	83	-1	355	270	23.1	43	ABarppaa	430	27	0	0		0	0	0	0	0
46	1	94	25	-1	529	321	5.5	31	ABaraappa	235	425	0	0		0	0	0	0	0
47	1	64	56	-1	540	392	13.7	30	ABalpaapp	367	0	0	0		0	0	0	0	0
48	1	75	17	-1	485	319	10.1	36	MSaaap	202	0	0	0		0	0	0	0	0
49	1	32	23	-1	599	262	15.2	38	ABaraaaa	304	0	0	0		0	0	0	0	0
50	1	70	43	-1	170	141	11.0	41	Cppa	391	-87	0	0		0	0	0	0	0
51	1	53	40	-1	488	249	18.2	38	ABalappa	343	652	0	0		0	0	0	0	0
52	1	16	101	-1	173	286	18.3	41	Caap	405	740	0	0		0	0	0	0	0
53	1	8	67	-1	517	226	23.4	40	ABarpaaa	381	147	0	0		0	0	0	0	0
54	1	57	44	-1	503	379	17.8	37	ABalpppa	332	-266	0	0		0	0	0	0	0
55	1	96	2	-1	234	125	5.7	37	ABprpppp	367	824	0	0		0	0	0	0	0
56	1	10	112	-1	349	156	9.3	34	MSpppa	325	290	0	0		0	0	0	0	0
57	1	103	120	-1	566	373	17.9	35	ABalpaapa	279	1018	0	0		0	0	0	0	0
58	1	59	92	-1	298	340	20.6	42	ABplapap	120	0	0	0		0	0	0	0	0
59	1	21	20	33	372	129	5.8	37	ABprpapa	234	-811	0	0		0	0	0	0	0
60	1	23	97	-1	315	94	6.4	38	ABprpapp	468	0	0	0		0	0	0	0	0
61	1	11	59	-1	191	88	12.1	37	ABprappp	359	1023	0	0		0	0	0	0	0
62	1	102	86	-1	360	343	9.5	35	MSappa	329	-779	0	0		0	0	0	0	0
63	1	88	68	-1	253	150	22.0	43	ABarpppp	406	-420	0	0		0	0	0	0	0
64	1	6	82	-1	247	77	9.7	41	ABprpppa	264	1482	0	0		0	0	0	0	0
65	1	98	63	-1	218	280	22.1	45	Caaa	37	0	0	0		0	0	0	0	0
66	1	34	51	103	436	112	7.9	40	ABprpaaa	194	0	0	0		0	0	0	0	0
67	1	1	34	-1	291	387	17.0	39	ABplappa	-60	0	0	0		0	0	0	0	0
68	1	28	22	-1	227	72	15.8	42	ABprappa	-23	0	0	0		0	0	0	0	0
69	1	14	31	107	392	94	11.7	41	ABprpaap	269	420	0	0		0	0	0	0	0
70	1	9	91	-1	162	198	8.9	39	Cppp	382	-501	0	0		0	0	0	0	0
71	1	82	45	-1	425	122	20.2	41	ABpraapa	-47	0	0	0		0	0	0	0	0
72	1	65	110	-1	242	360	13.8	39	ABplappp	385	1629	0	0		0	0	0	0	0
73	1	17	93	-1	184	254	10.4	39	Capp	108	0	0	0		0	0	0	0	0
74	1	22	61	-1	292	366	7.3	37	ABplpppa	292	1042	0	0		0	0	0	0	0
75	1	46	99	-1	327	78	21.4	40	ABprapaa	397	1034	0	0		0	0	0	0	0
76	1	60	84	-1	433	255	19.8	38	ABalappp	358	-426	0	0		0	0	0	0	0
77	1	58	77	-1	272	79	19.9	40	ABprapap	-171	0	0	0		0	0	0	0	0
78	1	93	80	-1	365	303	4.6	36	MSaapp	430	0	0	0		0	0	0	0	0
79	1	52	73	-1	441	407	21.5	40	ABplaapa	-15	0	0	0		0	0	0	0	0
80	1	78	88	-1	429	390	14.4	31	ABalppppp	213	-766	0	0		0	0	0	0	0
81	1	97	94	-1	486	348	22.3	40	ABplaaaa	270	144	0	0		0	0	0	0	0
82	1	27	71	76	420	334	21.0	42	ABplaaap	245	463	0	0		0	0	0	0	0
83	1	72	35	-1	271	158	15.9	45	Epr	448	723	0	0		0	0	0	0	0
84	1	54	98	-1	317	145	22.2	39	ABarpppa	399	-3	0	0		0	0	0	0	0
85	1	81	24	-1	454	330	13.1	36	MSapaa	-182	0	0	0		0	0	0	0	0
86	1	55	118	-1	526	296	22.9	39	ABalapaa	385	-528	0	0		0	0	0	0	0
87	1	20	7	105	460	129	15.8	43	ABpraaap	279	437	0	0		0	0	0	0	0
88	1	92	78	-1	440	169	20.8	39	ABarpapa	356	-264	0	0		0	0	0	0	0
89	1	35	100	-1	449	254	11.1	36	MSpaap	148	0	0	0		0	0	0	0	0
90	1	73	81	-1	450	202	12.5	35	MSppaa	524	0	0	0		0	0	0	0	0
91	1	95	47	-1	429	314	6.5	36	MSaapa	149	0	0	0		0	0	0	0	0
92	1	25	16	-1	153	204	17.2	43	Cpap	422	503	0	0		0	0	0	0	0
93	1	63	15	-1	223	195	7.1	34	Dpp	266	524	0	0		0	0	0	0	0
94	1	77	69	96	369	408	18.0	38	ABplaapp	278	120	0	0		0	0	0	0	0
95	1	50	48	-1	296	274	21.5	40	ABarppap	397	0	0	0		0	0	0	0	0
96	1	56	55	115	430	399	7.5	39	ABplpapa	244	161	0	0		0	0	0	0	0
97	1	40	38	-1	342	193	4.8	35	MSpapp	345	-553	0	0		0	0	0	0	0
98	1	91	111	-1	476	301	18.1	37	ABalapap	-128	0	0	0		0	0	0	0	0
99	1	78	11	-1	467	379	15.2	31	ABalppppa	175	0	0	0		0	0	0	0	0
100	1	90	108	-1	487	300	5.5	29	ABaraappp	295	76	0	0		0	0	0	0	0
101	1	99	3	-1	341	188	21.3	41	ABarpapp	380	-208	0	0		0	0	0	0	0
102	1	43	12	-1	392	167	10.6	35	MSppap	-129	0	0	0		0	0	0	0	0
103	1	83	102	-1	319	225	9.5	37	Z2	48	0	0	0		0	0	0	0	0
104	1	71	50	-1	371	213	15.4	47	Ear	466	-545	0	0		0	0	0	0	0
105	1	61	30	-1	314	296	6.5	33	Daa	92	0	0	0		0	0	0	0	0
106	1	41	85	-1	394	219	22.6	37	ABarpaapp	367	150	0	0		0	0	0	0	0
107	1	66	117	-1	518	435	14.8	32	ABplpaaaa	-136	0	0	0		0	0	0	0	0
