# Supplementary material for: The AP-2 Transcription Factor APTF-2 Is Required for Neuroblast and Epidermal Morphogenesis in Caenorhabditis elegans Embryogenesis
Source: PLoS Genet. 2016 May 13;12(5):e1006048. doi: 10.1371/journal.pgen.1006048 (PMC4866721; doi:10.1371/journal.pgen.1006048)
Supplement: S7 Text — (ZIP) [file pgen.1006048.s035.zip › nuclei/t090-nuclei]

1	1	3	87	127	491	423	9.8	38	ABalppap	233	136	0	0		0	0	0	0	0
2	1	55	105	122	229	122	6.7	40	ABprpppp	293	-91	0	0		0	0	0	0	0
3	1	101	110	-1	342	190	21.5	42	ABarpapp	423	-16	0	0		0	0	0	0	0
4	1	33	104	-1	385	440	12.1	31	ABplpaapp	-194	0	0	0		0	0	0	0	0
5	1	12	44	-1	547	242	7.3	36	ABarapaa	331	-503	0	0		0	0	0	0	0
6	1	41	15	-1	566	271	21.1	39	ABalaaap	140	0	0	0		0	0	0	0	0
7	1	87	24	-1	446	124	14.4	35	ABpraaapp	252	127	0	0		0	0	0	0	0
8	1	10	63	-1	548	220	11.7	32	ABaraaapp	104	0	0	0		0	0	0	0	0
9	1	13	107	-1	199	301	10.6	39	Capa	379	-324	0	0		0	0	0	0	0
10	1	5	108	-1	289	162	6.5	33	Dpa	287	-110	0	0		0	0	0	0	0
11	1	99	35	-1	464	382	14.7	32	ABalppppa	246	150	0	0		0	0	0	0	0
12	1	102	83	-1	400	166	10.8	36	MSppap	344	-82	0	0		0	0	0	0	0
13	1	6	61	-1	518	187	14.1	40	ABpraaaa	336	78	0	0		0	0	0	0	0
14	1	18	34	-1	318	378	11.2	38	ABplppap	255	-203	0	0		0	0	0	0	0
15	1	93	79	-1	220	188	6.6	35	Dpp	345	-367	0	0		0	0	0	0	0
16	1	92	1	-1	153	195	17.2	43	Cpap	410	-76	0	0		0	0	0	0	0
17	1	48	45	-1	478	327	10.0	38	MSaaap	-153	0	0	0		0	0	0	0	0
18	1	35	22	-1	561	429	11.4	38	ABalppaa	252	0	0	0		0	0	0	0	0
19	1	42	50	-1	352	60	11.1	36	ABprppaa	353	908	0	0		0	0	0	0	0
20	1	59	84	-1	345	125	5.3	29	ABprpapap	208	436	0	0		0	0	0	0	0
21	1	43	126	-1	390	309	15.7	37	Eala	339	770	0	0		0	0	0	0	0
22	1	68	8	-1	233	70	16.3	40	ABprappa	704	0	0	0		0	0	0	0	0
23	1	49	74	-1	605	283	14.8	38	ABaraaaa	10	0	0	0		0	0	0	0	0
24	1	85	115	-1	448	336	13.5	35	MSapaa	-283	0	0	0		0	0	0	0	0
25	1	46	123	-1	526	325	5.1	30	ABaraappa	281	125	0	0		0	0	0	0	0
26	1	30	59	-1	299	71	13.9	40	ABprppap	-175	0	0	0		0	0	0	0	0
27	1	19	91	-1	454	187	5.7	29	ABarappap	202	1076	0	0		0	0	0	0	0
28	1	40	13	-1	584	324	21.4	40	ABalaaaa	-227	0	0	0		0	0	0	0	0
29	1	39	3	-1	403	341	10.3	35	MSapap	326	-803	0	0		0	0	0	0	0
30	1	105	86	-1	310	285	6.4	35	Daa	289	75	0	0		0	0	0	0	0
31	1	69	98	-1	414	108	10.7	31	ABprpaapa	207	730	0	0		0	0	0	0	0
32	1	15	36	-1	601	380	12.3	31	ABalpapaa	289	-237	0	0		0	0	0	0	0
33	1	59	14	-1	394	151	5.2	27	ABprpapaa	202	-1156	0	0		0	0	0	0	0
34	1	67	66	-1	271	371	16.1	39	ABplappa	394	-58	0	0		0	0	0	0	0
35	1	83	64	-1	271	152	16.0	45	Epr	440	-289	0	0		0	0	0	0	0
36	1	34	82	-1	401	107	16.9	33	ABpraappa	200	96	0	0		0	0	0	0	0
37	1	28	28	-1	558	309	7.6	33	ABaraapap	285	26	0	0		0	0	0	0	0
38	1	97	96	-1	341	193	4.7	36	MSpapp	340	-240	0	0		0	0	0	0	0
39	1	24	10	-1	196	177	21.9	47	Cpaa	460	557	0	0		0	0	0	0	0
40	1	51	70	-1	491	251	18.3	37	ABalappa	413	0	0	0		0	0	0	0	0
41	1	44	119	-1	600	335	16.2	39	ABalpaaa	-151	0	0	0		0	0	0	0	0
42	1	23	37	-1	561	218	17.9	36	ABalaapa	416	0	0	0		0	0	0	0	0
43	1	50	71	-1	168	129	11.1	39	Cppa	379	834	0	0		0	0	0	0	0
44	1	54	116	-1	503	382	17.5	36	ABalpppa	160	0	0	0		0	0	0	0	0
45	1	71	81	-1	427	132	19.8	41	ABpraapa	111	0	0	0		0	0	0	0	0
46	1	2	41	-1	463	447	15.5	32	ABplpaaap	273	-683	0	0		0	0	0	0	0
47	1	91	39	-1	430	320	6.1	36	MSaapa	-143	0	0	0		0	0	0	0	0
48	1	95	99	-1	296	270	22.2	41	ABarppap	400	1735	0	0		0	0	0	0	0
49	1	17	68	-1	472	222	22.4	36	ABarpaapa	321	754	0	0		0	0	0	0	0
50	1	104	19	120	370	218	15.7	45	Ear	279	150	0	0		0	0	0	0	0
51	1	66	101	-1	466	117	8.8	30	ABprpaaaa	225	240	0	0		0	0	0	0	0
52	1	20	112	-1	610	319	11.7	31	ABaraapaa	306	-68	0	0		0	0	0	0	0
53	1	16	49	-1	302	315	10.7	36	MSappp	360	446	0	0		0	0	0	0	0
54	1	8	69	-1	311	124	10.7	34	MSpppp	329	765	0	0		0	0	0	0	0
55	1	96	17	-1	447	399	9.6	32	ABplpapaa	250	159	0	0		0	0	0	0	0
56	1	47	80	-1	535	395	13.4	33	ABalpaapp	69	0	0	0		0	0	0	0	0
57	1	27	88	-1	516	191	18.6	39	ABalaapp	-113	0	0	0		0	0	0	0	0
58	1	37	90	-1	266	231	14.8	46	Epl	463	-426	0	0		0	0	0	0	0
59	1	61	12	-1	190	81	13.0	37	ABprappp	110	0	0	0		0	0	0	0	0
60	1	36	46	-1	319	283	13.2	37	Ealp	501	0	0	0		0	0	0	0	0
61	1	74	42	92	291	356	7.5	37	ABplpppa	218	424	0	0		0	0	0	0	0
62	1	14	52	-1	236	311	6.0	38	ABplpppp	371	-127	0	0		0	0	0	0	0
63	1	65	33	-1	214	274	22.1	43	Caaa	436	56	0	0		0	0	0	0	0
64	1	38	125	-1	402	225	5.9	37	MSpapa	367	302	0	0		0	0	0	0	0
65	1	29	85	-1	353	379	5.9	39	ABplpapp	241	728	0	0		0	0	0	0	0
66	1	25	114	-1	569	370	8.2	31	ABalpapap	286	594	0	0		0	0	0	0	0
67	1	53	89	-1	514	236	23.6	39	ABarpaaa	390	800	0	0		0	0	0	0	0
68	1	63	95	-1	260	152	22.1	42	ABarpppp	413	1432	0	0		0	0	0	0	0
69	1	94	106	-1	389	428	18.3	34	ABplaappa	236	406	0	0		0	0	0	0	0
70	1	33	27	-1	429	454	13.5	31	ABplpaapa	255	465	0	0		0	0	0	0	0
71	1	82	9	-1	435	341	20.5	31	ABplaaapa	214	139	0	0		0	0	0	0	0
72	1	1	56	-1	239	247	6.6	36	Dap	340	1345	0	0		0	0	0	0	0
73	1	79	11	20	442	411	20.8	42	ABplaapa	-172	0	0	0		0	0	0	0	0
74	1	9	113	-1	468	368	5.5	33	ABalpappp	2	0	0	0		0	0	0	0	0
75	1	31	128	-1	369	266	8.4	30	Z3	308	234	0	0		0	0	0	0	0
76	1	82	40	-1	393	348	21.1	32	ABplaaapp	249	134	0	0		0	0	0	0	0
77	1	77	76	-1	285	78	20.2	41	ABprapap	160	0	0	0		0	0	0	0	0
78	1	88	30	-1	442	172	21.9	41	ABarpapa	373	349	0	0		0	0	0	0	0
79	1	21	124	-1	448	250	5.2	30	ABarapapp	220	-172	0	0		0	0	0	0	0
80	1	78	94	-1	363	299	4.5	35	MSaapp	343	139	0	0		0	0	0	0	0
81	1	90	48	-1	449	213	12.3	36	MSppaa	643	0	0	0		0	0	0	0	0
82	1	64	73	111	243	68	10.1	43	ABprpppa	322	-287	0	0		0	0	0	0	0
83	1	45	75	-1	358	275	22.7	41	ABarppaa	390	-364	0	0		0	0	0	0	0
84	1	76	32	-1	435	246	18.6	39	ABalappp	390	195	0	0		0	0	0	0	0
85	1	106	72	-1	389	227	23.1	38	ABarpaapp	383	181	0	0		0	0	0	0	0
86	1	62	93	-1	360	331	9.3	34	MSappa	130	0	0	0		0	0	0	0	0
87	1	21	62	-1	505	238	5.8	30	ABarapapa	219	146	0	0		0	0	0	0	0
88	1	80	6	-1	409	390	14.7	33	ABalppppp	240	-1080	0	0		0	0	0	0	0
89	1	4	4	-1	513	259	12.5	38	MSpaaa	383	1622	0	0		0	0	0	0	0
90	1	11	18	-1	345	424	11.6	38	ABplppaa	56	0	0	0		0	0	0	0	0
91	1	70	23	-1	158	185	9.5	40	Cppp	404	-389	0	0		0	0	0	0	0
92	1	58	57	-1	286	331	20.4	40	ABplapap	362	128	0	0		0	0	0	0	0
93	1	73	58	-1	177	247	10.2	39	Capp	73	0	0	0		0	0	0	0	0
94	1	81	7	117	481	353	22.3	38	ABplaaaa	135	0	0	0		0	0	0	0	0
95	1	34	65	-1	372	80	16.5	33	ABpraappp	211	412	0	0		0	0	0	0	0
96	1	94	21	-1	328	399	17.6	34	ABplaappp	248	446	0	0		0	0	0	0	0
97	1	60	5	77	303	92	6.9	40	ABprpapp	245	-184	0	0		0	0	0	0	0
98	1	84	100	-1	325	138	22.3	39	ABarpppa	388	1716	0	0		0	0	0	0	0
99	1	75	103	-1	341	82	21.2	40	ABprapaa	405	131	0	0		0	0	0	0	0
100	1	89	47	-1	450	262	10.9	35	MSpaap	120	0	0	0		0	0	0	0	0
101	1	52	29	-1	169	279	18.3	40	Caap	318	0	0	0		0	0	0	0	0
102	1	103	121	-1	318	213	9.8	37	Z2	56	0	0	0		0	0	0	0	0
103	1	66	26	-1	426	137	6.5	30	ABprpaaap	246	-75	0	0		0	0	0	0	0
104	1	10	31	-1	583	251	12.9	31	ABaraaapa	216	332	0	0		0	0	0	0	0
105	1	87	102	-1	483	137	16.4	33	ABpraaapa	134	0	0	0		0	0	0	0	0
106	1	26	2	-1	524	381	7.8	30	ABalpappa	272	153	0	0		0	0	0	0	0
107	1	69	60	-1	389	95	10.4	32	ABprpaapp	196	416	0	0		0	0	0	0	0
108	1	100	78	-1	479	303	5.5	32	ABaraappp	310	533	0	0		0	0	0	0	0
109	1	32	55	-1	542	322	13.9	39	MSaaaa	-108	0	0	0		0	0	0	0	0
110	1	72	25	-1	228	342	12.9	40	ABplappp	83	0	0	0		0	0	0	0	0
111	1	98	16	-1	480	307	18.3	37	ABalapap	375	1176	0	0		0	0	0	0	0
112	1	56	54	-1	358	151	9.4	35	MSpppa	332	607	0	0		0	0	0	0	0
113	1	7	67	-1	512	156	11.0	31	ABarapppa	211	759	0	0		0	0	0	0	0
114	1	19	118	-1	489	194	6.9	29	ABarappaa	200	-183	0	0		0	0	0	0	0
115	1	96	43	-1	399	400	7.5	31	ABplpapap	129	0	0	0		0	0	0	0	0
116	1	22	51	-1	344	362	22.9	42	ABplapaa	162	0	0	0		0	0	0	0	0
117	1	107	109	-1	512	445	16.0	33	ABplpaaaa	242	742	0	0		0	0	0	0	0
118	1	86	38	-1	526	303	22.6	38	ABalapaa	359	-196	0	0		0	0	0	0	0
119	1	7	97	-1	460	168	10.2	31	ABarapppp	218	534	0	0		0	0	0	0	0
120	1	57	53	-1	569	379	18.6	36	ABalpaapa	204	0	0	0		0	0	0	0	0
