# Supplementary material for: The AP-2 Transcription Factor APTF-2 Is Required for Neuroblast and Epidermal Morphogenesis in Caenorhabditis elegans Embryogenesis
Source: PLoS Genet. 2016 May 13;12(5):e1006048. doi: 10.1371/journal.pgen.1006048 (PMC4866721; doi:10.1371/journal.pgen.1006048)
Supplement: S7 Text — (ZIP) [file pgen.1006048.s035.zip › nuclei/t091-nuclei]

1	1	16	39	-1	156	194	17.9	43	Cpap	171	0	0	0		0	0	0	0	0
2	1	106	92	-1	513	402	7.5	31	ABalpappa	292	-118	0	0		0	0	0	0	0
3	1	29	69	-1	402	340	10.5	35	MSapap	-49	0	0	0		0	0	0	0	0
4	1	89	42	-1	519	270	12.2	38	MSpaaa	68	0	0	0		0	0	0	0	0
5	1	97	73	-1	285	87	6.8	32	ABprpappp	218	1078	0	0		0	0	0	0	0
6	1	88	91	-1	401	393	15.4	33	ABalppppp	306	1094	0	0		0	0	0	0	0
7	1	94	133	-1	453	345	22.8	33	ABplaaaap	251	94	0	0		0	0	0	0	0
8	1	22	20	-1	244	71	16.3	41	ABprappa	428	0	0	0		0	0	0	0	0
9	1	71	121	-1	429	330	20.3	34	ABplaaapa	243	-176	0	0		0	0	0	0	0
10	1	39	81	-1	209	171	22.3	46	Cpaa	441	155	0	0		0	0	0	0	0
11	1	73	9	-1	465	401	21.5	33	ABplaapaa	231	-482	0	0		0	0	0	0	0
12	1	59	24	-1	185	82	14.8	38	ABprappp	416	0	0	0		0	0	0	0	0
13	1	28	15	-1	586	335	20.8	39	ABalaaaa	89	0	0	0		0	0	0	0	0
14	1	33	102	-1	397	154	4.7	29	ABprpapaa	230	421	0	0		0	0	0	0	0
15	1	6	36	-1	577	273	20.9	40	ABalaaap	137	0	0	0		0	0	0	0	0
16	1	111	40	-1	486	315	18.5	37	ABalapap	351	310	0	0		0	0	0	0	0
17	1	55	79	-1	436	404	9.8	32	ABplpapaa	271	-1092	0	0		0	0	0	0	0
18	1	90	16	-1	342	423	11.7	37	ABplppaa	-21	0	0	0		0	0	0	0	0
19	1	50	12	-1	353	211	15.5	36	Earp	258	146	0	0		0	0	0	0	0
20	1	73	94	-1	413	401	21.3	33	ABplaapap	240	141	0	0		0	0	0	0	0
21	1	96	113	-1	323	396	17.6	36	ABplaappp	125	0	0	0		0	0	0	0	0
22	1	18	1	-1	552	434	12.0	38	ABalppaa	180	0	0	0		0	0	0	0	0
23	1	91	48	-1	151	184	10.1	39	Cppp	391	-176	0	0		0	0	0	0	0
24	1	7	71	-1	463	123	14.6	33	ABpraaapp	16	0	0	0		0	0	0	0	0
25	1	110	31	-1	220	339	13.1	40	ABplappp	396	0	0	0		0	0	0	0	0
26	1	103	120	-1	432	141	6.2	29	ABprpaaap	174	0	0	0		0	0	0	0	0
27	1	70	58	-1	418	459	14.8	34	ABplpaapa	254	1422	0	0		0	0	0	0	0
28	1	37	18	-1	554	321	7.5	33	ABaraapap	301	-597	0	0		0	0	0	0	0
29	1	101	3	-1	170	277	18.4	41	Caap	150	0	0	0		0	0	0	0	0
30	1	78	129	-1	440	176	21.9	42	ABarpapa	354	30	0	0		0	0	0	0	0
31	1	104	84	-1	591	264	12.4	32	ABaraaapa	246	-608	0	0		0	0	0	0	0
32	1	84	13	-1	444	240	18.4	39	ABalappp	352	380	0	0		0	0	0	0	0
33	1	63	122	-1	215	276	21.8	44	Caaa	414	-273	0	0		0	0	0	0	0
34	1	14	54	89	311	380	10.9	35	ABplppap	297	1584	0	0		0	0	0	0	0
35	1	11	8	-1	455	383	15.4	34	ABalppppa	256	-489	0	0		0	0	0	0	0
36	1	32	87	-1	596	402	11.7	32	ABalpapaa	92	0	0	0		0	0	0	0	0
37	1	42	50	-1	565	233	16.9	38	ABalaapa	103	0	0	0		0	0	0	0	0
38	1	118	67	-1	536	302	22.1	38	ABalapaa	361	-847	0	0		0	0	0	0	0
39	1	47	111	-1	429	323	5.9	38	MSaapa	380	577	0	0		0	0	0	0	0
40	1	76	23	-1	391	347	21.2	34	ABplaaapp	295	139	0	0		0	0	0	0	0
41	1	46	19	-1	457	446	16.9	34	ABplpaaap	301	595	0	0		0	0	0	0	0
42	1	61	28	-1	303	362	6.0	29	ABplpppaa	220	-225	0	0		0	0	0	0	0
43	1	115	78	-1	397	404	7.6	31	ABplpapap	274	124	0	0		0	0	0	0	0
44	1	5	34	65	543	259	7.3	37	ABarapaa	313	1104	0	0		0	0	0	0	0
45	1	17	27	-1	474	334	9.7	38	MSaaap	154	0	0	0		0	0	0	0	0
46	1	60	125	-1	315	283	13.5	38	Ealp	-140	0	0	0		0	0	0	0	0
47	1	100	43	-1	457	268	10.4	35	MSpaap	8	0	0	0		0	0	0	0	0
48	1	81	119	-1	457	224	11.8	35	MSppaa	343	-925	0	0		0	0	0	0	0
49	1	53	14	-1	298	316	11.0	36	MSappp	316	612	0	0		0	0	0	0	0
50	1	19	47	-1	357	63	10.4	37	ABprppaa	77	0	0	0		0	0	0	0	0
51	1	116	115	-1	339	366	22.4	40	ABplapaa	397	-594	0	0		0	0	0	0	0
52	1	62	114	128	233	303	6.1	41	ABplpppp	229	82	0	0		0	0	0	0	0
53	1	120	62	-1	572	389	19.1	37	ABalpaapa	22	0	0	0		0	0	0	0	0
54	1	112	63	-1	371	155	9.5	35	MSpppa	315	22	0	0		0	0	0	0	0
55	1	109	98	-1	542	327	14.1	38	MSaaaa	381	233	0	0		0	0	0	0	0
56	1	72	41	-1	243	237	6.7	37	Dap	376	259	0	0		0	0	0	0	0
57	1	92	109	132	292	329	20.6	42	ABplapap	110	0	0	0		0	0	0	0	0
58	1	93	25	-1	179	238	10.3	39	Capp	654	0	0	0		0	0	0	0	0
59	1	26	83	-1	303	73	13.5	39	ABprppap	299	-179	0	0		0	0	0	0	0
60	1	107	10	-1	397	97	9.8	31	ABprpaapp	240	1357	0	0		0	0	0	0	0
61	1	13	117	-1	521	196	14.2	39	ABpraaaa	329	105	0	0		0	0	0	0	0
62	1	87	103	-1	506	244	5.6	32	ABarapapa	241	-487	0	0		0	0	0	0	0
63	1	8	88	-1	558	218	10.8	32	ABaraaapp	45	0	0	0		0	0	0	0	0
64	1	35	70	-1	276	150	15.4	43	Epr	434	1271	0	0		0	0	0	0	0
65	1	95	116	-1	370	83	15.3	33	ABpraappp	227	762	0	0		0	0	0	0	0
66	1	34	77	-1	271	374	15.5	40	ABplappa	-219	0	0	0		0	0	0	0	0
67	1	113	76	-1	518	160	11.2	33	ABarapppa	245	-188	0	0		0	0	0	0	0
68	1	49	108	-1	472	229	22.8	38	ABarpaapa	304	435	0	0		0	0	0	0	0
69	1	54	75	-1	325	127	10.2	35	MSpppp	345	-769	0	0		0	0	0	0	0
70	1	40	49	-1	497	254	18.4	37	ABalappa	292	0	0	0		0	0	0	0	0
71	1	43	6	-1	168	132	11.6	40	Cppa	-4	0	0	0		0	0	0	0	0
72	1	85	107	-1	389	234	22.7	36	ABarpaapp	359	2103	0	0		0	0	0	0	0
73	1	82	11	-1	259	64	10.5	31	ABprpppaa	229	132	0	0		0	0	0	0	0
74	1	23	22	-1	612	301	14.3	38	ABaraaaa	359	-358	0	0		0	0	0	0	0
75	1	83	118	-1	357	279	22.3	42	ABarppaa	409	1121	0	0		0	0	0	0	0
76	1	77	97	105	300	89	19.6	42	ABprapap	272	159	0	0		0	0	0	0	0
77	1	97	96	-1	337	97	5.9	31	ABprpappa	212	-177	0	0		0	0	0	0	0
78	1	108	93	-1	481	301	4.8	33	ABaraappp	291	1125	0	0		0	0	0	0	0
79	1	15	17	-1	219	185	6.5	35	Dpp	354	-357	0	0		0	0	0	0	0
80	1	56	2	-1	525	394	12.4	33	ABalpaapp	51	0	0	0		0	0	0	0	0
81	1	45	124	-1	443	135	19.5	40	ABpraapa	106	0	0	0		0	0	0	0	0
82	1	36	123	-1	420	110	16.1	34	ABpraappa	208	-227	0	0		0	0	0	0	0
83	1	12	90	-1	410	171	11.2	36	MSppap	330	-106	0	0		0	0	0	0	0
84	1	20	82	-1	350	137	5.4	30	ABprpapap	243	-189	0	0		0	0	0	0	0
85	1	65	86	135	357	373	6.3	37	ABplpapp	101	0	0	0		0	0	0	0	0
86	1	30	100	-1	305	287	6.7	36	Daa	302	705	0	0		0	0	0	0	0
87	1	1	68	-1	506	444	10.7	31	ABalppapa	223	132	0	0		0	0	0	0	0
88	1	57	61	-1	529	199	19.4	39	ABalaapp	650	0	0	0		0	0	0	0	0
89	1	67	60	-1	508	256	24.1	39	ABarpaaa	368	165	0	0		0	0	0	0	0
90	1	58	5	136	266	234	14.3	43	Epl	341	129	0	0		0	0	0	0	0
91	1	27	26	-1	452	196	5.3	30	ABarappap	235	1077	0	0		0	0	0	0	0
92	1	61	112	-1	259	339	7.5	30	ABplpppap	206	-231	0	0		0	0	0	0	0
93	1	86	52	-1	357	332	9.7	35	MSappa	448	0	0	0		0	0	0	0	0
94	1	80	30	-1	356	301	4.6	35	MSaapp	345	-219	0	0		0	0	0	0	0
95	1	68	57	-1	269	148	22.1	42	ABarpppp	425	327	0	0		0	0	0	0	0
96	1	38	7	-1	344	195	4.6	36	MSpapp	-335	0	0	0		0	0	0	0	0
97	1	119	74	-1	464	172	10.7	33	ABarapppp	227	215	0	0		0	0	0	0	0
98	1	31	33	-1	440	115	10.3	32	ABprpaapa	247	-508	0	0		0	0	0	0	0
99	1	48	130	-1	297	267	22.0	42	ABarppap	372	-459	0	0		0	0	0	0	0
100	1	98	134	-1	345	139	22.1	41	ABarpppa	365	78	0	0		0	0	0	0	0
101	1	51	110	-1	485	144	7.8	30	ABprpaaaa	-99	0	0	0		0	0	0	0	0
102	1	105	85	-1	502	154	17.2	33	ABpraaapa	223	-495	0	0		0	0	0	0	0
103	1	99	126	-1	362	91	20.8	40	ABprapaa	376	683	0	0		0	0	0	0	0
104	1	4	32	-1	387	445	11.9	31	ABplpaapp	477	0	0	0		0	0	0	0	0
105	1	2	55	-1	217	130	6.3	31	ABprppppp	216	-95	0	0		0	0	0	0	0
106	1	69	46	-1	378	435	18.3	34	ABplaappa	92	0	0	0		0	0	0	0	0
107	1	9	37	-1	191	297	10.4	39	Capa	138	0	0	0		0	0	0	0	0
108	1	10	80	-1	293	157	6.9	33	Dpa	325	47	0	0		0	0	0	0	0
109	1	117	4	-1	505	452	16.5	34	ABplpaaaa	43	0	0	0		0	0	0	0	0
110	1	3	106	-1	344	193	21.9	41	ABarpapp	418	46	0	0		0	0	0	0	0
111	1	82	53	-1	213	78	10.9	30	ABprpppap	240	835	0	0		0	0	0	0	0
112	1	52	21	-1	608	342	11.2	33	ABaraapaa	245	0	0	0		0	0	0	0	0
113	1	74	59	-1	455	377	5.7	33	ABalpappp	265	0	0	0		0	0	0	0	0
114	1	66	64	-1	558	380	7.9	32	ABalpapap	15	0	0	0		0	0	0	0	0
115	1	24	66	-1	447	345	13.5	35	MSapaa	339	635	0	0		0	0	0	0	0
116	1	44	95	127	497	388	17.7	39	ABalpppa	225	0	0	0		0	0	0	0	0
117	1	94	29	-1	516	360	22.6	32	ABplaaaaa	246	-224	0	0		0	0	0	0	0
118	1	114	99	-1	500	203	7.1	28	ABarappaa	133	0	0	0		0	0	0	0	0
119	1	41	72	-1	597	355	15.5	39	ABalpaaa	366	-2014	0	0		0	0	0	0	0
120	1	50	56	-1	394	218	15.5	36	Eara	232	-171	0	0		0	0	0	0	0
121	1	102	104	-1	324	211	9.5	36	Z2	356	-1152	0	0		0	0	0	0	0
122	1	2	38	-1	245	109	7.5	31	ABprppppa	210	1450	0	0		0	0	0	0	0
123	1	25	45	-1	521	334	4.9	32	ABaraappa	389	0	0	0		0	0	0	0	0
124	1	79	131	-1	451	251	5.2	32	ABarapapp	256	771	0	0		0	0	0	0	0
125	1	64	35	-1	403	234	5.9	38	MSpapa	372	105	0	0		0	0	0	0	0
126	1	21	51	-1	396	318	15.5	38	Eala	378	-597	0	0		0	0	0	0	0
127	1	1	101	-1	459	437	11.0	31	ABalppapp	225	1095	0	0		0	0	0	0	0
128	1	75	44	-1	362	272	8.4	31	Z3	-125	0	0	0		0	0	0	0	0
