# Supplementary material for: The AP-2 Transcription Factor APTF-2 Is Required for Neuroblast and Epidermal Morphogenesis in Caenorhabditis elegans Embryogenesis
Source: PLoS Genet. 2016 May 13;12(5):e1006048. doi: 10.1371/journal.pgen.1006048 (PMC4866721; doi:10.1371/journal.pgen.1006048)
Supplement: S7 Text — (ZIP) [file pgen.1006048.s035.zip › nuclei/t092-nuclei]

1	1	22	71	-1	543	433	12.6	38	ABalppaa	-87	0	0	0		0	0	0	0	0
2	1	80	60	-1	508	399	11.9	32	ABalpaapp	319	-116	0	0		0	0	0	0	0
3	1	29	36	-1	161	266	18.5	41	Caap	171	0	0	0		0	0	0	0	0
4	1	109	7	-1	502	450	17.0	35	ABplpaaaa	34	0	0	0		0	0	0	0	0
5	1	90	117	-1	289	223	15.8	34	Epla	278	154	0	0		0	0	0	0	0
6	1	71	18	-1	172	124	11.9	40	Cppa	402	1018	0	0		0	0	0	0	0
7	1	96	115	-1	342	198	4.9	37	MSpapp	348	-408	0	0		0	0	0	0	0
8	1	35	143	-1	451	379	16.0	34	ABalppppa	302	1081	0	0		0	0	0	0	0
9	1	11	90	-1	458	406	22.9	36	ABplaapaa	287	-797	0	0		0	0	0	0	0
10	1	60	50	-1	405	97	10.2	31	ABprpaapp	55	0	0	0		0	0	0	0	0
11	1	73	30	-1	260	60	9.7	31	ABprpppaa	174	0	0	0		0	0	0	0	0
12	1	19	55	-1	342	209	15.3	36	Earp	217	-170	0	0		0	0	0	0	0
13	1	32	63	109	456	241	18.0	38	ABalappp	296	-105	0	0		0	0	0	0	0
14	1	49	47	-1	294	318	11.5	36	MSappp	359	114	0	0		0	0	0	0	0
15	1	13	8	-1	589	338	20.1	38	ABalaaaa	383	320	0	0		0	0	0	0	0
16	1	18	31	-1	340	421	11.7	37	ABplppaa	132	0	0	0		0	0	0	0	0
17	1	79	1	-1	215	177	7.2	36	Dpp	322	375	0	0		0	0	0	0	0
18	1	28	32	-1	549	319	7.2	33	ABaraapap	-37	0	0	0		0	0	0	0	0
19	1	41	116	-1	451	447	18.2	36	ABplpaaap	352	-680	0	0		0	0	0	0	0
20	1	8	134	-1	250	66	16.1	39	ABprappa	398	-51	0	0		0	0	0	0	0
21	1	112	9	-1	608	340	10.6	33	ABaraapaa	-51	0	0	0		0	0	0	0	0
22	1	74	19	-1	607	310	14.0	37	ABaraaaa	253	0	0	0		0	0	0	0	0
23	1	40	56	-1	391	328	21.0	36	ABplaaapp	357	784	0	0		0	0	0	0	0
24	1	12	3	-1	187	75	15.4	38	ABprappp	17	0	0	0		0	0	0	0	0
25	1	58	99	-1	173	224	9.9	38	Capp	364	1937	0	0		0	0	0	0	0
26	1	91	40	-1	445	194	5.5	32	ABarappap	310	-592	0	0		0	0	0	0	0
27	1	45	77	-1	467	335	9.4	37	MSaaap	168	0	0	0		0	0	0	0	0
28	1	42	120	-1	289	346	6.0	29	ABplpppaa	251	147	0	0		0	0	0	0	0
29	1	117	118	-1	508	363	22.4	33	ABplaaaaa	309	734	0	0		0	0	0	0	0
30	1	94	106	-1	351	299	4.6	35	MSaapp	144	0	0	0		0	0	0	0	0
31	1	25	46	-1	211	329	13.3	39	ABplappp	367	624	0	0		0	0	0	0	0
32	1	104	100	-1	387	443	12.1	33	ABplpaapp	315	859	0	0		0	0	0	0	0
33	1	98	101	-1	445	118	9.8	31	ABprpaapa	268	-518	0	0		0	0	0	0	0
34	1	44	11	-1	566	263	8.4	31	ABarapaaa	239	800	0	0		0	0	0	0	0
35	1	125	29	-1	395	240	5.7	38	MSpapa	-215	0	0	0		0	0	0	0	0
36	1	15	49	-1	587	284	19.9	39	ABalaaap	311	0	0	0		0	0	0	0	0
37	1	107	67	-1	188	282	10.4	40	Capa	83	0	0	0		0	0	0	0	0
38	1	122	122	-1	249	99	6.7	30	ABprppppa	222	195	0	0		0	0	0	0	0
39	1	1	137	-1	160	183	18.6	44	Cpap	-157	0	0	0		0	0	0	0	0
40	1	16	45	111	479	319	18.6	39	ABalapap	238	492	0	0		0	0	0	0	0
41	1	56	128	-1	245	225	6.5	38	Dap	322	168	0	0		0	0	0	0	0
42	1	4	58	-1	519	269	11.6	39	MSpaaa	361	-264	0	0		0	0	0	0	0
43	1	47	79	-1	450	270	9.9	35	MSpaap	39	0	0	0		0	0	0	0	0
44	1	128	85	-1	364	263	9.5	33	Z3	313	24	0	0		0	0	0	0	0
45	1	123	66	-1	522	340	4.7	32	ABaraappa	318	-662	0	0		0	0	0	0	0
46	1	106	12	-1	373	433	18.1	35	ABplaappa	100	0	0	0		0	0	0	0	0
47	1	50	119	-1	358	67	9.6	37	ABprppaa	503	0	0	0		0	0	0	0	0
48	1	23	62	-1	152	173	10.5	39	Cppp	290	0	0	0		0	0	0	0	0
49	1	70	113	-1	509	262	18.4	36	ABalappa	362	437	0	0		0	0	0	0	0
50	1	37	22	-1	570	232	16.4	36	ABalaapa	70	0	0	0		0	0	0	0	0
51	1	126	98	-1	398	319	15.4	39	Eala	361	353	0	0		0	0	0	0	0
52	1	93	82	-1	351	332	10.2	35	MSappa	329	-1436	0	0		0	0	0	0	0
53	1	111	68	-1	216	77	10.4	32	ABprpppap	285	840	0	0		0	0	0	0	0
54	1	34	110	-1	316	380	11.2	29	ABplppapa	130	0	0	0		0	0	0	0	0
55	1	105	69	-1	200	119	6.9	30	ABprppppp	-96	0	0	0		0	0	0	0	0
56	1	120	112	-1	410	221	15.8	37	Eara	242	1087	0	0		0	0	0	0	0
57	1	95	139	-1	290	142	22.3	43	ABarpppp	420	1742	0	0		0	0	0	0	0
58	1	27	41	-1	415	456	15.9	33	ABplpaapa	298	-434	0	0		0	0	0	0	0
59	1	113	80	-1	453	381	5.8	34	ABalpappp	339	164	0	0		0	0	0	0	0
60	1	89	141	-1	501	269	23.4	39	ABarpaaa	334	147	0	0		0	0	0	0	0
61	1	88	52	-1	537	207	19.5	37	ABalaapp	307	0	0	0		0	0	0	0	0
62	1	53	17	-1	562	400	19.4	37	ABalpaapa	371	363	0	0		0	0	0	0	0
63	1	54	5	-1	380	154	9.7	34	MSpppa	343	-560	0	0		0	0	0	0	0
64	1	114	75	-1	549	383	7.7	32	ABalpapap	30	0	0	0		0	0	0	0	0
65	1	44	70	-1	527	269	6.0	30	ABarapaap	203	484	0	0		0	0	0	0	0
66	1	115	76	-1	443	347	13.3	35	MSapaa	89	0	0	0		0	0	0	0	0
67	1	38	24	-1	541	311	22.6	39	ABalapaa	315	757	0	0		0	0	0	0	0
68	1	87	84	-1	503	455	11.0	32	ABalppapa	441	0	0	0		0	0	0	0	0
69	1	3	95	-1	395	339	10.1	36	MSapap	44	0	0	0		0	0	0	0	0
70	1	64	104	-1	283	144	15.3	44	Epr	447	-208	0	0		0	0	0	0	0
71	1	24	64	-1	473	124	14.6	34	ABpraaapp	-9	0	0	0		0	0	0	0	0
72	1	119	48	54	591	362	14.8	40	ABalpaaa	294	294	0	0		0	0	0	0	0
73	1	5	72	-1	293	85	6.6	32	ABprpappp	131	0	0	0		0	0	0	0	0
74	1	97	88	-1	466	173	11.1	34	ABarapppp	267	15	0	0		0	0	0	0	0
75	1	69	13	-1	338	130	9.7	36	MSpppp	360	1150	0	0		0	0	0	0	0
76	1	67	38	-1	517	150	11.3	34	ABarapppa	267	1374	0	0		0	0	0	0	0
77	1	66	33	-1	267	371	15.4	40	ABplappa	401	1054	0	0		0	0	0	0	0
78	1	43	42	-1	401	414	7.3	32	ABplpapap	260	-187	0	0		0	0	0	0	0
79	1	17	102	-1	435	407	10.8	32	ABplpapaa	347	0	0	0		0	0	0	0	0
80	1	108	123	-1	297	154	7.0	33	Dpa	319	448	0	0		0	0	0	0	0
81	1	10	142	-1	232	167	22.3	45	Cpaa	449	496	0	0		0	0	0	0	0
82	1	84	129	-1	352	142	5.4	31	ABprpapap	316	-741	0	0		0	0	0	0	0
83	1	59	131	136	310	70	13.6	40	ABprppap	134	0	0	0		0	0	0	0	0
84	1	31	4	-1	592	262	12.3	33	ABaraaapa	318	-521	0	0		0	0	0	0	0
85	1	102	126	-1	506	159	17.4	33	ABpraaapa	260	415	0	0		0	0	0	0	0
86	1	85	15	-1	369	388	6.2	31	ABplpappa	205	64	0	0		0	0	0	0	0
87	1	36	14	-1	589	405	11.1	34	ABalpapaa	316	384	0	0		0	0	0	0	0
88	1	63	20	-1	557	224	9.5	32	ABaraaapp	352	0	0	0		0	0	0	0	0
89	1	34	44	-1	269	367	10.2	30	ABplppapp	215	441	0	0		0	0	0	0	0
90	1	83	2	-1	408	180	11.0	36	MSppap	-190	0	0	0		0	0	0	0	0
91	1	6	10	-1	388	390	15.2	35	ABalppppp	308	151	0	0		0	0	0	0	0
92	1	2	105	-1	506	411	7.3	32	ABalpappa	188	0	0	0		0	0	0	0	0
93	1	78	74	-1	476	305	4.7	34	ABaraappp	175	0	0	0		0	0	0	0	0
94	1	20	78	-1	403	395	21.5	35	ABplaapap	266	143	0	0		0	0	0	0	0
95	1	116	93	-1	477	400	18.8	31	ABalpppap	232	219	0	0		0	0	0	0	0
96	1	77	121	-1	342	98	5.2	31	ABprpappa	273	1397	0	0		0	0	0	0	0
97	1	76	92	-1	327	82	19.0	35	ABprapapa	248	142	0	0		0	0	0	0	0
98	1	55	28	-1	536	324	13.9	38	MSaaaa	385	-243	0	0		0	0	0	0	0
99	1	118	53	-1	493	207	7.1	29	ABarappaa	273	-308	0	0		0	0	0	0	0
100	1	86	133	-1	299	284	7.3	36	Daa	292	1058	0	0		0	0	0	0	0
101	1	127	114	-1	452	441	11.6	35	ABalppapp	223	149	0	0		0	0	0	0	0
102	1	14	59	-1	394	155	4.4	32	ABprpapaa	107	0	0	0		0	0	0	0	0
103	1	62	86	-1	498	244	5.4	31	ABarapapa	253	-533	0	0		0	0	0	0	0
104	1	121	34	-1	316	208	9.4	36	Z2	302	940	0	0		0	0	0	0	0
105	1	76	140	-1	287	80	20.6	34	ABprapapp	213	-177	0	0		0	0	0	0	0
106	1	110	91	-1	350	193	22.0	41	ABarpapp	402	-176	0	0		0	0	0	0	0
107	1	72	135	-1	392	237	22.5	36	ABarpaapp	284	73	0	0		0	0	0	0	0
108	1	68	21	-1	464	239	23.1	38	ABarpaapa	387	139	0	0		0	0	0	0	0
109	1	57	94	-1	298	341	20.7	33	ABplapapa	226	121	0	0		0	0	0	0	0
110	1	101	97	-1	488	153	7.4	31	ABprpaaaa	281	226	0	0		0	0	0	0	0
111	1	39	96	-1	419	325	5.6	37	MSaapa	593	0	0	0		0	0	0	0	0
112	1	92	103	-1	242	333	7.5	32	ABplpppap	232	77	0	0		0	0	0	0	0
113	1	21	23	-1	320	395	17.1	35	ABplaappp	348	134	0	0		0	0	0	0	0
114	1	52	83	-1	241	298	5.3	30	ABplppppa	207	68	0	0		0	0	0	0	0
115	1	51	16	81	344	354	22.3	40	ABplapaa	245	-158	0	0		0	0	0	0	0
116	1	65	27	-1	379	81	14.7	34	ABpraappp	320	-153	0	0		0	0	0	0	0
117	1	61	125	132	531	194	13.2	41	ABpraaaa	240	-225	0	0		0	0	0	0	0
118	1	75	127	-1	352	276	21.6	40	ABarppaa	397	1158	0	0		0	0	0	0	0
119	1	48	61	-1	465	222	11.3	36	MSppaa	-8	0	0	0		0	0	0	0	0
120	1	26	39	-1	431	138	6.3	31	ABprpaaap	117	0	0	0		0	0	0	0	0
121	1	9	130	-1	430	322	20.2	33	ABplaaapa	274	-1094	0	0		0	0	0	0	0
122	1	33	37	-1	209	268	21.8	44	Caaa	782	0	0	0		0	0	0	0	0
123	1	82	51	-1	426	110	15.8	35	ABpraappa	285	397	0	0		0	0	0	0	0
124	1	81	65	138	448	136	20.0	40	ABpraapa	107	0	0	0		0	0	0	0	0
125	1	46	73	-1	309	285	14.3	38	Ealp	322	-28	0	0		0	0	0	0	0
126	1	103	43	-1	379	93	20.0	40	ABprapaa	53	0	0	0		0	0	0	0	0
127	1	116	124	-1	519	362	17.3	31	ABalpppaa	234	-761	0	0		0	0	0	0	0
128	1	52	107	-1	209	272	5.7	29	ABplppppp	204	140	0	0		0	0	0	0	0
129	1	30	87	-1	444	186	22.0	41	ABarpapa	199	0	0	0		0	0	0	0	0
130	1	99	26	-1	291	264	21.9	42	ABarppap	136	0	0	0		0	0	0	0	0
131	1	124	6	-1	444	254	4.5	32	ABarapapp	322	-186	0	0		0	0	0	0	0
132	1	57	108	-1	255	315	20.1	32	ABplapapp	243	-190	0	0		0	0	0	0	0
133	1	7	25	-1	455	345	23.1	35	ABplaaaap	358	373	0	0		0	0	0	0	0
134	1	100	57	-1	364	138	21.9	41	ABarpppa	409	-169	0	0		0	0	0	0	0
135	1	85	35	-1	329	346	5.5	30	ABplpappp	62	0	0	0		0	0	0	0	0
136	1	90	89	-1	229	218	13.7	34	Eplp	153	0	0	0		0	0	0	0	0
