# Supplementary material for: The AP-2 Transcription Factor APTF-2 Is Required for Neuroblast and Epidermal Morphogenesis in Caenorhabditis elegans Embryogenesis
Source: PLoS Genet. 2016 May 13;12(5):e1006048. doi: 10.1371/journal.pgen.1006048 (PMC4866721; doi:10.1371/journal.pgen.1006048)
Supplement: S7 Text — (ZIP) [file pgen.1006048.s035.zip › nuclei/t093-nuclei]

1	1	17	6	-1	221	178	7.3	37	Dpp	369	110	0	0		0	0	0	0	0
2	1	90	87	-1	412	183	10.8	37	MSppap	278	0	0	0		0	0	0	0	0
3	1	24	13	-1	184	83	15.9	39	ABprappp	81	0	0	0		0	0	0	0	0
4	1	84	94	-1	596	272	11.7	33	ABaraaapa	304	-414	0	0		0	0	0	0	0
5	1	63	82	-1	383	158	9.5	34	MSpppa	332	375	0	0		0	0	0	0	0
6	1	131	83	-1	450	245	4.5	32	ABarapapp	443	0	0	0		0	0	0	0	0
7	1	4	88	-1	491	458	17.4	35	ABplpaaaa	41	0	0	0		0	0	0	0	0
8	1	15	18	-1	586	354	20.4	40	ABalaaaa	364	59	0	0		0	0	0	0	0
9	1	21	90	-1	604	362	10.1	33	ABaraapaa	240	0	0	0		0	0	0	0	0
10	1	91	16	-1	380	389	14.6	34	ABalppppp	323	-478	0	0		0	0	0	0	0
11	1	34	31	-1	570	276	8.1	31	ABarapaaa	257	804	0	0		0	0	0	0	0
12	1	46	9	-1	367	436	17.2	34	ABplaappa	95	0	0	0		0	0	0	0	0
13	1	75	86	-1	340	132	9.5	34	MSpppp	77	0	0	0		0	0	0	0	0
14	1	87	40	-1	577	421	10.5	33	ABalpapaa	331	-631	0	0		0	0	0	0	0
15	1	86	58	-1	362	376	5.1	32	ABplpappa	230	-249	0	0		0	0	0	0	0
16	1	115	28	-1	330	355	21.7	32	ABplapaap	234	81	0	0		0	0	0	0	0
17	1	62	108	-1	562	411	19.0	37	ABalpaapa	441	0	0	0		0	0	0	0	0
18	1	6	41	-1	173	131	11.4	40	Cppa	284	0	0	0		0	0	0	0	0
19	1	22	38	-1	607	317	12.6	38	ABaraaaa	257	0	0	0		0	0	0	0	0
20	1	88	47	-1	554	228	8.6	32	ABaraaapp	347	0	0	0		0	0	0	0	0
21	1	108	76	-1	452	258	22.9	38	ABarpaapa	354	119	0	0		0	0	0	0	0
22	1	50	74	-1	578	239	16.9	38	ABalaapa	326	-185	0	0		0	0	0	0	0
23	1	113	118	-1	316	395	16.8	37	ABplaappp	367	0	0	0		0	0	0	0	0
24	1	67	24	-1	549	316	22.3	39	ABalapaa	135	0	0	0		0	0	0	0	0
25	1	133	14	-1	451	353	23.0	37	ABplaaaap	299	1189	0	0		0	0	0	0	0
26	1	130	141	-1	282	274	21.7	42	ABarppap	423	-360	0	0		0	0	0	0	0
27	1	116	33	-1	382	81	14.4	35	ABpraappp	322	171	0	0		0	0	0	0	0
28	1	98	43	-1	533	326	14.4	38	MSaaaa	385	95	0	0		0	0	0	0	0
29	1	35	36	-1	399	236	5.4	38	MSpapa	383	-450	0	0		0	0	0	0	0
30	1	11	121	-1	255	63	9.3	31	ABprpppaa	313	99	0	0		0	0	0	0	0
31	1	16	54	-1	341	419	10.7	37	ABplppaa	146	0	0	0		0	0	0	0	0
32	1	18	56	-1	546	330	7.4	33	ABaraapap	157	0	0	0		0	0	0	0	0
33	1	77	12	149	268	358	15.8	42	ABplappa	86	0	0	0		0	0	0	0	0
34	1	104	25	-1	317	208	9.4	37	Z2	356	8	0	0		0	0	0	0	0
35	1	135	95	-1	319	339	5.5	32	ABplpappp	63	0	0	0		0	0	0	0	0
36	1	3	21	-1	161	267	18.1	41	Caap	801	0	0	0		0	0	0	0	0
37	1	122	140	-1	211	267	21.7	42	Caaa	640	0	0	0		0	0	0	0	0
38	1	76	101	-1	517	147	11.6	32	ABarapppa	283	1053	0	0		0	0	0	0	0
39	1	120	80	-1	433	132	6.3	31	ABprpaaap	272	1330	0	0		0	0	0	0	0
40	1	26	143	-1	448	194	5.7	34	ABarappap	290	353	0	0		0	0	0	0	0
41	1	58	27	-1	410	458	15.2	34	ABplpaapa	-124	0	0	0		0	0	0	0	0
42	1	78	52	-1	394	402	5.7	31	ABplpapap	296	-428	0	0		0	0	0	0	0
43	1	126	7	114	387	95	19.3	41	ABprapaa	279	117	0	0		0	0	0	0	0
44	1	89	78	-1	255	361	10.1	30	ABplppapp	96	0	0	0		0	0	0	0	0
45	1	40	111	-1	510	326	19.0	31	ABalapapa	241	813	0	0		0	0	0	0	0
46	1	31	73	-1	209	324	13.3	38	ABplappp	455	0	0	0		0	0	0	0	0
47	1	14	8	-1	293	318	11.2	36	MSappp	352	637	0	0		0	0	0	0	0
48	1	72	49	-1	601	351	15.2	31	ABalpaaaa	238	588	0	0		0	0	0	0	0
49	1	36	46	-1	596	286	19.3	39	ABalaaap	-128	0	0	0		0	0	0	0	0
50	1	10	32	-1	411	90	10.4	32	ABprpaapp	317	1385	0	0		0	0	0	0	0
51	1	123	96	-1	430	111	16.4	37	ABpraappa	102	0	0	0		0	0	0	0	0
52	1	61	51	-1	536	220	19.3	37	ABalaapp	401	0	0	0		0	0	0	0	0
53	1	99	144	-1	502	211	7.8	31	ABarappaa	263	-322	0	0		0	0	0	0	0
54	1	72	68	-1	584	396	14.0	32	ABalpaaap	236	922	0	0		0	0	0	0	0
55	1	12	2	-1	345	201	15.0	37	Earp	370	-67	0	0		0	0	0	0	0
56	1	23	139	-1	393	329	21.5	37	ABplaaapp	323	476	0	0		0	0	0	0	0
57	1	134	125	-1	370	142	22.1	41	ABarpppa	406	-54	0	0		0	0	0	0	0
58	1	42	1	-1	522	270	11.3	37	MSpaaa	-106	0	0	0		0	0	0	0	0
59	1	102	62	-1	403	156	4.4	32	ABprpapaa	286	1012	0	0		0	0	0	0	0
60	1	2	72	-1	500	397	11.9	33	ABalpaapp	291	-858	0	0		0	0	0	0	0
61	1	119	69	-1	474	226	11.4	35	MSppaa	-3	0	0	0		0	0	0	0	0
62	1	48	34	-1	147	172	10.7	39	Cppp	169	0	0	0		0	0	0	0	0
63	1	13	105	-1	442	256	17.5	33	ABalapppp	174	0	0	0		0	0	0	0	0
64	1	71	67	-1	468	131	15.6	34	ABpraaapp	335	368	0	0		0	0	0	0	0
65	1	124	136	-1	430	138	20.4	34	ABpraapap	124	0	0	0		0	0	0	0	0
66	1	45	122	-1	517	347	4.8	32	ABaraappa	7	0	0	0		0	0	0	0	0
67	1	37	89	-1	194	272	9.7	39	Capa	-98	0	0	0		0	0	0	0	0
68	1	53	4	-1	206	83	9.9	33	ABprpppap	331	-698	0	0		0	0	0	0	0
69	1	55	127	-1	200	118	6.6	30	ABprppppp	271	1169	0	0		0	0	0	0	0
70	1	65	71	-1	527	273	5.5	32	ABarapaap	170	0	0	0		0	0	0	0	0
71	1	1	50	70	524	438	13.1	39	ABalppaa	-95	0	0	0		0	0	0	0	0
72	1	73	61	-1	292	85	7.2	34	ABprpappp	276	-183	0	0		0	0	0	0	0
73	1	125	123	-1	308	289	14.4	38	Ealp	362	629	0	0		0	0	0	0	0
74	1	93	57	-1	475	303	4.5	34	ABaraappp	319	-1090	0	0		0	0	0	0	0
75	1	64	10	-1	536	391	7.3	32	ABalpapap	171	0	0	0		0	0	0	0	0
76	1	66	75	-1	440	352	12.7	36	MSapaa	339	463	0	0		0	0	0	0	0
77	1	27	35	-1	470	327	9.9	37	MSaaap	352	-180	0	0		0	0	0	0	0
78	1	94	117	-1	405	397	20.8	35	ABplaapap	349	639	0	0		0	0	0	0	0
79	1	43	107	-1	449	270	9.7	36	MSpaap	-137	0	0	0		0	0	0	0	0
80	1	59	26	-1	450	376	5.4	32	ABalpappp	320	721	0	0		0	0	0	0	0
81	1	115	77	-1	362	367	22.3	33	ABplapaaa	232	139	0	0		0	0	0	0	0
82	1	52	132	-1	349	335	10.1	34	MSappa	319	-165	0	0		0	0	0	0	0
83	1	114	97	-1	255	301	4.8	32	ABplppppa	223	68	0	0		0	0	0	0	0
84	1	68	29	-1	485	465	11.3	32	ABalppapa	272	60	0	0		0	0	0	0	0
85	1	44	79	-1	370	255	9.4	38	Z3	295	671	0	0		0	0	0	0	0
86	1	103	48	-1	504	246	5.0	33	ABarapapa	83	0	0	0		0	0	0	0	0
87	1	129	44	-1	443	195	21.4	38	ABarpapa	368	1621	0	0		0	0	0	0	0
88	1	74	129	-1	464	172	11.5	34	ABarapppp	272	-611	0	0		0	0	0	0	0
89	1	136	145	-1	222	215	13.5	35	Eplp	297	-790	0	0		0	0	0	0	0
90	1	9	64	-1	451	416	23.2	36	ABplaapaa	343	-806	0	0		0	0	0	0	0
91	1	106	55	-1	352	201	21.5	41	ABarpapp	243	0	0	0		0	0	0	0	0
92	1	97	81	-1	328	77	18.8	35	ABprapapa	252	139	0	0		0	0	0	0	0
93	1	95	113	-1	477	402	19.3	33	ABalpppap	218	0	0	0		0	0	0	0	0
94	1	109	146	-1	295	338	21.1	34	ABplapapa	266	-201	0	0		0	0	0	0	0
95	1	69	104	-1	395	331	10.3	35	MSapap	357	-136	0	0		0	0	0	0	0
96	1	111	85	-1	421	324	5.9	36	MSaapa	308	0	0	0		0	0	0	0	0
97	1	110	128	-1	490	157	7.2	31	ABprpaaaa	300	-963	0	0		0	0	0	0	0
98	1	51	112	-1	395	318	15.2	39	Eala	387	715	0	0		0	0	0	0	0
99	1	25	60	-1	167	226	10.0	39	Capp	349	0	0	0		0	0	0	0	0
100	1	32	5	-1	383	442	10.8	33	ABplpaapp	315	-1011	0	0		0	0	0	0	0
101	1	33	134	-1	455	116	10.8	33	ABprpaapa	276	-524	0	0		0	0	0	0	0
102	1	79	11	-1	429	403	10.0	32	ABplpapaa	293	385	0	0		0	0	0	0	0
103	1	112	42	-1	223	322	7.8	31	ABplpppap	315	-575	0	0		0	0	0	0	0
104	1	70	45	148	281	149	14.9	44	Epr	297	-151	0	0		0	0	0	0	0
105	1	92	65	-1	499	420	7.3	31	ABalpappa	-160	0	0	0		0	0	0	0	0
106	1	30	66	-1	351	292	4.5	36	MSaapp	353	-683	0	0		0	0	0	0	0
107	1	128	138	-1	215	269	4.7	32	ABplppppp	140	0	0	0		0	0	0	0	0
108	1	132	22	-1	242	318	19.8	33	ABplapapp	221	1045	0	0		0	0	0	0	0
109	1	13	110	-1	478	253	16.8	32	ABalapppa	209	525	0	0		0	0	0	0	0
110	1	54	92	-1	310	380	10.7	30	ABplppapa	275	183	0	0		0	0	0	0	0
111	1	40	103	-1	464	330	17.5	31	ABalapapp	235	-762	0	0		0	0	0	0	0
112	1	56	98	-1	414	214	15.4	38	Eara	302	-169	0	0		0	0	0	0	0
113	1	49	91	-1	520	278	18.9	35	ABalappa	335	-489	0	0		0	0	0	0	0
114	1	101	30	-1	445	435	10.6	33	ABalppapp	154	0	0	0		0	0	0	0	0
115	1	7	3	-1	345	192	4.7	36	MSpapp	-49	0	0	0		0	0	0	0	0
116	1	19	93	-1	443	450	18.0	35	ABplpaaap	381	0	0	0		0	0	0	0	0
117	1	5	142	-1	291	227	15.8	36	Epla	142	0	0	0		0	0	0	0	0
118	1	29	119	-1	500	365	22.6	34	ABplaaaaa	342	-103	0	0		0	0	0	0	0
119	1	47	20	-1	366	73	8.9	37	ABprppaa	-147	0	0	0		0	0	0	0	0
120	1	28	53	-1	276	348	6.2	30	ABplpppaa	185	0	0	0		0	0	0	0	0
121	1	96	135	-1	330	99	4.5	31	ABprpappa	300	-576	0	0		0	0	0	0	0
122	1	38	106	-1	250	103	6.6	31	ABprppppa	84	0	0	0		0	0	0	0	0
123	1	80	63	-1	297	151	7.4	33	Dpa	247	1115	0	0		0	0	0	0	0
124	1	127	124	-1	522	367	18.1	31	ABalpppaa	267	500	0	0		0	0	0	0	0
125	1	117	59	-1	511	187	13.2	32	ABpraaaap	94	0	0	0		0	0	0	0	0
126	1	85	39	-1	512	175	17.6	33	ABpraaapa	307	-208	0	0		0	0	0	0	0
127	1	118	130	-1	349	280	22.0	39	ABarppaa	389	17	0	0		0	0	0	0	0
128	1	41	126	-1	253	222	6.0	38	Dap	368	-488	0	0		0	0	0	0	0
129	1	82	115	-1	359	143	5.3	31	ABprpapap	215	0	0	0		0	0	0	0	0
130	1	121	109	-1	425	325	19.7	33	ABplaaapa	104	0	0	0		0	0	0	0	0
131	1	83	19	-1	332	67	12.7	31	ABprppapa	174	0	0	0		0	0	0	0	0
132	1	117	37	-1	555	219	13.9	31	ABpraaaaa	91	0	0	0		0	0	0	0	0
133	1	100	99	-1	297	279	7.3	35	Daa	417	0	0	0		0	0	0	0	0
134	1	20	116	120	257	69	16.7	39	ABprappa	-119	0	0	0		0	0	0	0	0
135	1	107	15	-1	392	247	22.4	37	ABarpaapp	288	0	0	0		0	0	0	0	0
136	1	83	131	-1	283	64	12.7	32	ABprppapp	233	-479	0	0		0	0	0	0	0
137	1	39	23	-1	160	184	19.3	43	Cpap	420	63	0	0		0	0	0	0	0
138	1	124	17	-1	477	159	21.0	34	ABpraapaa	231	424	0	0		0	0	0	0	0
139	1	57	102	-1	298	140	22.5	42	ABarpppp	387	796	0	0		0	0	0	0	0
140	1	105	84	-1	283	84	20.9	31	ABprapapp	265	-486	0	0		0	0	0	0	0
141	1	60	133	137	490	283	22.8	34	ABarpaaa	384	0	0	0		0	0	0	0	0
142	1	81	147	-1	243	178	22.2	43	Cpaa	428	-259	0	0		0	0	0	0	0
143	1	8	100	-1	458	381	15.9	34	ABalppppa	333	-601	0	0		0	0	0	0	0
