# Supplementary material for: The AP-2 Transcription Factor APTF-2 Is Required for Neuroblast and Epidermal Morphogenesis in Caenorhabditis elegans Embryogenesis
Source: PLoS Genet. 2016 May 13;12(5):e1006048. doi: 10.1371/journal.pgen.1006048 (PMC4866721; doi:10.1371/journal.pgen.1006048)
Supplement: S7 Text — (ZIP) [file pgen.1006048.s035.zip › nuclei/t094-nuclei]

1	1	58	82	-1	524	262	11.5	37	MSpaaa	88	0	0	0		0	0	0	0	0
2	1	55	115	-1	347	199	14.6	37	Earp	368	-98	0	0		0	0	0	0	0
3	1	115	133	-1	349	191	4.4	36	MSpapp	352	526	0	0		0	0	0	0	0
4	1	68	9	-1	210	74	9.3	32	ABprpppap	298	-136	0	0		0	0	0	0	0
5	1	100	101	-1	382	437	10.1	33	ABplpaapp	-67	0	0	0		0	0	0	0	0
6	1	1	144	-1	228	173	7.1	37	Dpp	367	1332	0	0		0	0	0	0	0
7	1	43	73	-1	373	94	20.4	32	ABprapaap	232	1051	0	0		0	0	0	0	0
8	1	47	51	-1	298	321	11.1	36	MSappp	89	0	0	0		0	0	0	0	0
9	1	12	142	-1	365	440	15.9	33	ABplaappa	330	89	0	0		0	0	0	0	0
10	1	75	125	-1	533	390	7.4	31	ABalpapap	317	264	0	0		0	0	0	0	0
11	1	102	23	-1	426	393	9.7	31	ABplpapaa	282	70	0	0		0	0	0	0	0
12	1	33	38	-1	277	379	15.3	32	ABplappaa	235	105	0	0		0	0	0	0	0
13	1	3	47	-1	186	82	15.5	39	ABprappp	-170	0	0	0		0	0	0	0	0
14	1	25	7	-1	444	359	23.0	37	ABplaaaap	202	0	0	0		0	0	0	0	0
15	1	135	8	-1	388	249	22.5	37	ABarpaapp	367	965	0	0		0	0	0	0	0
16	1	10	10	-1	378	389	14.8	34	ABalppppp	346	-533	0	0		0	0	0	0	0
17	1	138	78	-1	484	169	21.9	35	ABpraapaa	282	-518	0	0		0	0	0	0	0
18	1	8	66	-1	589	357	19.9	40	ABalaaaa	101	0	0	0		0	0	0	0	0
19	1	131	3	-1	337	61	12.1	33	ABprppapa	235	-142	0	0		0	0	0	0	0
20	1	119	20	107	376	85	8.3	39	ABprppaa	237	-773	0	0		0	0	0	0	0
21	1	36	22	-1	159	254	17.7	40	Caap	403	201	0	0		0	0	0	0	0
22	1	108	146	-1	231	319	20.5	35	ABplapapp	314	-529	0	0		0	0	0	0	0
23	1	137	99	-1	158	170	19.5	43	Cpap	432	490	0	0		0	0	0	0	0
24	1	24	128	-1	553	320	22.4	37	ABalapaa	373	-25	0	0		0	0	0	0	0
25	1	34	145	-1	320	207	9.3	38	Z2	311	1269	0	0		0	0	0	0	0
26	1	80	56	-1	449	358	5.2	32	ABalpappp	305	-207	0	0		0	0	0	0	0
27	1	41	134	-1	411	456	14.3	33	ABplpaapa	-181	0	0	0		0	0	0	0	0
28	1	16	129	-1	322	360	21.3	31	ABplapaap	230	-554	0	0		0	0	0	0	0
29	1	84	42	-1	474	462	11.0	31	ABalppapa	20	0	0	0		0	0	0	0	0
30	1	114	118	-1	444	427	9.8	32	ABalppapp	275	1093	0	0		0	0	0	0	0
31	1	11	37	-1	571	277	7.9	32	ABarapaaa	285	178	0	0		0	0	0	0	0
32	1	50	83	-1	416	87	10.9	33	ABprpaapp	317	536	0	0		0	0	0	0	0
33	1	27	100	-1	385	74	14.5	35	ABpraappp	-207	0	0	0		0	0	0	0	0
34	1	62	17	-1	150	164	10.3	38	Cppp	-109	0	0	0		0	0	0	0	0
35	1	77	29	-1	465	314	9.9	36	MSaaap	105	0	0	0		0	0	0	0	0
36	1	29	116	-1	404	238	5.4	38	MSpapa	376	-1143	0	0		0	0	0	0	0
37	1	132	11	-1	554	206	14.3	30	ABpraaaaa	258	-509	0	0		0	0	0	0	0
38	1	19	16	35	597	307	12.5	39	ABaraaaa	59	0	0	0		0	0	0	0	0
39	1	126	43	-1	526	177	18.4	34	ABpraaapa	290	-526	0	0		0	0	0	0	0
40	1	14	135	-1	580	410	9.8	32	ABalpapaa	-21	0	0	0		0	0	0	0	0
41	1	18	1	-1	177	124	10.9	39	Cppa	-81	0	0	0		0	0	0	0	0
42	1	103	85	-1	219	312	7.3	31	ABplpppap	287	150	0	0		0	0	0	0	0
43	1	28	69	-1	530	322	14.6	39	MSaaaa	92	0	0	0		0	0	0	0	0
44	1	87	96	-1	448	208	21.6	38	ABarpapa	378	-631	0	0		0	0	0	0	0
45	1	104	94	-1	252	145	14.2	35	Eprp	262	-156	0	0		0	0	0	0	0
46	1	49	55	-1	594	287	19.2	39	ABalaaap	389	-459	0	0		0	0	0	0	0
47	1	20	93	-1	548	224	8.4	31	ABaraaapp	157	0	0	0		0	0	0	0	0
48	1	86	39	-1	509	236	5.1	32	ABarapapa	283	376	0	0		0	0	0	0	0
49	1	48	63	-1	604	342	14.8	33	ABalpaaaa	276	0	0	0		0	0	0	0	0
50	1	71	80	-1	542	419	13.1	29	ABalppaaa	225	512	0	0		0	0	0	0	0
51	1	52	44	-1	538	222	20.5	38	ABalaapp	380	-892	0	0		0	0	0	0	0
52	1	42	121	-1	395	396	5.5	31	ABplpapap	318	-146	0	0		0	0	0	0	0
53	1	120	91	-1	274	346	6.1	32	ABplpppaa	295	-1266	0	0		0	0	0	0	0
54	1	31	2	147	344	402	9.9	38	ABplppaa	246	744	0	0		0	0	0	0	0
55	1	91	40	-1	348	206	21.2	41	ABarpapp	391	250	0	0		0	0	0	0	0
56	1	32	21	-1	545	330	6.9	32	ABaraapap	324	1662	0	0		0	0	0	0	0
57	1	74	26	-1	479	296	4.5	33	ABaraappp	319	170	0	0		0	0	0	0	0
58	1	15	150	-1	358	366	4.8	32	ABplpappa	314	-1190	0	0		0	0	0	0	0
59	1	125	34	-1	511	186	13.7	31	ABpraaaap	83	0	0	0		0	0	0	0	0
60	1	99	18	-1	171	219	9.7	39	Capp	357	1296	0	0		0	0	0	0	0
61	1	72	124	-1	301	87	7.7	32	ABprpappp	127	0	0	0		0	0	0	0	0
62	1	59	119	-1	415	151	4.6	32	ABprpapaa	318	1216	0	0		0	0	0	0	0
63	1	123	81	-1	307	151	7.6	33	Dpa	321	552	0	0		0	0	0	0	0
64	1	90	132	-1	456	426	22.5	35	ABplaapaa	335	757	0	0		0	0	0	0	0
65	1	105	109	-1	493	417	7.4	32	ABalpappa	39	0	0	0		0	0	0	0	0
66	1	106	45	-1	354	287	5.0	36	MSaapp	357	674	0	0		0	0	0	0	0
67	1	64	75	-1	475	132	16.9	36	ABpraaapp	310	-580	0	0		0	0	0	0	0
68	1	54	104	-1	592	391	13.4	34	ABalpaaap	-15	0	0	0		0	0	0	0	0
69	1	61	137	-1	477	221	11.8	35	MSppaa	337	913	0	0		0	0	0	0	0
70	1	71	14	-1	505	444	11.8	29	ABalppaap	514	0	0	0		0	0	0	0	0
71	1	70	61	-1	530	269	5.2	32	ABarapaap	265	806	0	0		0	0	0	0	0
72	1	60	102	-1	503	388	11.5	34	ABalpaapp	314	400	0	0		0	0	0	0	0
73	1	46	90	-1	201	313	13.4	38	ABplappp	382	116	0	0		0	0	0	0	0
74	1	22	28	-1	575	239	16.8	37	ABalaapa	374	-658	0	0		0	0	0	0	0
75	1	76	33	-1	443	356	12.2	36	MSapaa	336	-154	0	0		0	0	0	0	0
76	1	21	86	-1	439	269	22.0	38	ABarpaapa	373	-1178	0	0		0	0	0	0	0
77	1	81	138	-1	364	391	21.6	32	ABplapaaa	232	775	0	0		0	0	0	0	0
78	1	44	19	-1	243	352	10.1	34	ABplppapp	283	-244	0	0		0	0	0	0	0
79	1	85	151	-1	373	254	9.4	35	Z3	308	17	0	0		0	0	0	0	0
80	1	39	12	-1	438	122	6.4	31	ABprpaaap	313	1285	0	0		0	0	0	0	0
81	1	92	67	-1	326	75	19.0	36	ABprapapa	303	711	0	0		0	0	0	0	0
82	1	5	13	-1	392	158	10.2	37	MSpppa	402	0	0	0		0	0	0	0	0
83	1	6	120	-1	452	238	4.6	33	ABarapapp	299	782	0	0		0	0	0	0	0
84	1	140	70	-1	275	84	21.3	33	ABprapapp	289	-202	0	0		0	0	0	0	0
85	1	96	60	-1	415	318	5.9	37	MSaapa	359	265	0	0		0	0	0	0	0
86	1	13	92	-1	354	132	10.0	35	MSpppp	-99	0	0	0		0	0	0	0	0
87	1	2	64	-1	421	188	10.4	36	MSppap	188	0	0	0		0	0	0	0	0
88	1	7	24	-1	497	457	17.1	35	ABplpaaaa	42	0	0	0		0	0	0	0	0
89	1	67	27	-1	195	264	9.4	39	Capa	49	0	0	0		0	0	0	0	0
90	1	9	74	-1	598	355	10.3	32	ABaraapaa	317	121	0	0		0	0	0	0	0
91	1	113	87	-1	521	277	19.8	37	ABalappa	64	0	0	0		0	0	0	0	0
92	1	110	15	-1	301	380	9.8	32	ABplppapa	-95	0	0	0		0	0	0	0	0
93	1	116	110	-1	442	451	17.5	35	ABplpaaap	38	0	0	0		0	0	0	0	0
94	1	4	32	-1	598	260	12.2	34	ABaraaapa	-54	0	0	0		0	0	0	0	0
95	1	35	141	-1	313	330	5.3	31	ABplpappp	595	0	0	0		0	0	0	0	0
96	1	51	30	-1	441	110	16.6	36	ABpraappa	97	0	0	0		0	0	0	0	0
97	1	83	72	-1	264	297	4.6	31	ABplppppa	258	71	0	0		0	0	0	0	0
98	1	112	127	-1	422	209	15.8	38	Eara	363	-162	0	0		0	0	0	0	0
99	1	133	105	-1	298	273	7.1	34	Daa	336	237	0	0		0	0	0	0	0
100	1	143	108	-1	457	377	15.8	36	ABalppppa	346	-268	0	0		0	0	0	0	0
101	1	38	89	-1	521	145	12.6	32	ABarapppa	298	-819	0	0		0	0	0	0	0
102	1	139	152	-1	298	138	22.6	41	ABarpppp	410	-932	0	0		0	0	0	0	0
103	1	111	103	-1	458	327	17.7	32	ABalapapp	262	181	0	0		0	0	0	0	0
104	1	95	6	-1	398	325	10.6	36	MSapap	349	-876	0	0		0	0	0	0	0
105	1	63	76	-1	426	263	17.5	31	ABalapppp	230	1122	0	0		0	0	0	0	0
106	1	122	36	-1	259	103	6.5	32	ABprppppa	263	390	0	0		0	0	0	0	0
107	1	79	123	-1	451	259	10.1	36	MSpaap	195	0	0	0		0	0	0	0	0
108	1	17	84	-1	561	403	18.3	36	ABalpaapa	-49	0	0	0		0	0	0	0	0
109	1	130	54	-1	421	336	20.1	33	ABplaaapa	311	655	0	0		0	0	0	0	0
110	1	109	143	-1	489	252	17.2	32	ABalapppa	220	219	0	0		0	0	0	0	0
111	1	45	113	-1	512	323	19.4	31	ABalapapa	469	0	0	0		0	0	0	0	0
112	1	98	77	-1	395	318	15.5	38	Eala	386	-615	0	0		0	0	0	0	0
113	1	93	58	-1	481	401	18.6	34	ABalpppap	317	209	0	0		0	0	0	0	0
114	1	43	139	-1	408	107	19.4	31	ABprapaaa	225	-218	0	0		0	0	0	0	0
115	1	129	59	-1	369	141	5.0	31	ABprpapap	315	301	0	0		0	0	0	0	0
116	1	134	136	-1	276	56	16.6	32	ABprappaa	228	831	0	0		0	0	0	0	0
117	1	78	148	-1	404	406	20.5	36	ABplaapap	95	0	0	0		0	0	0	0	0
118	1	23	4	-1	322	397	16.2	36	ABplaappp	365	0	0	0		0	0	0	0	0
119	1	118	57	-1	504	362	22.8	35	ABplaaaaa	338	1008	0	0		0	0	0	0	0
120	1	134	71	-1	237	75	15.9	32	ABprappap	223	-738	0	0		0	0	0	0	0
121	1	30	126	-1	265	62	8.5	32	ABprpppaa	287	-407	0	0		0	0	0	0	0
122	1	66	5	-1	513	345	4.7	33	ABaraappa	313	676	0	0		0	0	0	0	0
123	1	73	111	-1	312	291	14.4	39	Ealp	389	394	0	0		0	0	0	0	0
124	1	124	112	-1	522	368	18.2	32	ABalpppaa	94	0	0	0		0	0	0	0	0
125	1	57	68	-1	375	149	21.9	39	ABarpppa	185	0	0	0		0	0	0	0	0
126	1	128	149	-1	257	220	5.7	38	Dap	380	-106	0	0		0	0	0	0	0
127	1	69	88	-1	208	121	5.6	32	ABprppppp	257	617	0	0		0	0	0	0	0
128	1	97	114	-1	495	148	7.8	32	ABprpaaaa	299	-18	0	0		0	0	0	0	0
129	1	88	25	-1	465	168	11.5	32	ABarapppp	283	303	0	0		0	0	0	0	0
130	1	127	48	-1	347	288	21.9	39	ABarppaa	397	353	0	0		0	0	0	0	0
131	1	136	98	-1	287	65	12.3	34	ABprppapp	-161	0	0	0		0	0	0	0	0
132	1	82	50	-1	349	338	10.6	34	MSappa	308	147	0	0		0	0	0	0	0
133	1	141	62	-1	450	304	22.8	34	ABarpaaap	284	460	0	0		0	0	0	0	0
134	1	101	46	-1	465	115	12.1	33	ABprpaapa	315	-469	0	0		0	0	0	0	0
135	1	121	140	-1	333	105	4.3	32	ABprpappa	270	-379	0	0		0	0	0	0	0
136	1	65	31	-1	437	142	20.7	35	ABpraapap	278	438	0	0		0	0	0	0	0
137	1	141	130	-1	500	300	23.5	34	ABarpaaaa	281	147	0	0		0	0	0	0	0
138	1	107	53	-1	213	266	4.4	33	ABplppppp	271	-185	0	0		0	0	0	0	0
139	1	56	79	-1	382	338	21.8	35	ABplaaapp	345	129	0	0		0	0	0	0	0
140	1	37	131	-1	205	261	21.8	42	Caaa	424	422	0	0		0	0	0	0	0
141	1	26	52	-1	276	275	21.5	40	ABarppap	400	1005	0	0		0	0	0	0	0
142	1	117	95	-1	298	225	15.6	38	Epla	-254	0	0	0		0	0	0	0	0
143	1	40	106	-1	453	189	6.0	32	ABarappap	299	350	0	0		0	0	0	0	0
144	1	53	97	-1	511	199	7.7	30	ABarappaa	265	616	0	0		0	0	0	0	0
145	1	89	65	-1	221	214	13.6	37	Eplp	369	-315	0	0		0	0	0	0	0
146	1	94	49	-1	283	338	21.2	36	ABplapapa	292	-207	0	0		0	0	0	0	0
147	1	142	117	-1	248	179	21.6	41	Cpaa	414	290	0	0		0	0	0	0	0
148	1	104	122	-1	313	133	15.5	35	Epra	-154	0	0	0		0	0	0	0	0
149	1	33	41	-1	239	340	15.8	32	ABplappap	85	0	0	0		0	0	0	0	0
