# Supplementary material for: The AP-2 Transcription Factor APTF-2 Is Required for Neuroblast and Epidermal Morphogenesis in Caenorhabditis elegans Embryogenesis
Source: PLoS Genet. 2016 May 13;12(5):e1006048. doi: 10.1371/journal.pgen.1006048 (PMC4866721; doi:10.1371/journal.pgen.1006048)
Supplement: S7 Text — (ZIP) [file pgen.1006048.s035.zip › nuclei/t095-nuclei]

1	1	41	113	-1	181	120	10.5	40	Cppa	264	0	0	0		0	0	0	0	0
2	1	54	42	-1	367	408	9.6	30	ABplppaaa	213	108	0	0		0	0	0	0	0
3	1	19	143	-1	345	62	11.4	33	ABprppapa	256	-142	0	0		0	0	0	0	0
4	1	118	1	-1	324	402	15.6	35	ABplaappp	398	0	0	0		0	0	0	0	0
5	1	122	126	-1	512	343	4.9	32	ABaraappa	318	-978	0	0		0	0	0	0	0
6	1	104	159	-1	397	335	11.2	36	MSapap	353	55	0	0		0	0	0	0	0
7	1	14	144	-1	435	373	23.0	36	ABplaaaap	369	923	0	0		0	0	0	0	0
8	1	15	118	-1	387	254	22.7	37	ABarpaapp	344	37	0	0		0	0	0	0	0
9	1	4	21	-1	213	76	9.5	31	ABprpppap	501	0	0	0		0	0	0	0	0
10	1	16	88	-1	381	396	14.6	34	ABalppppp	340	-106	0	0		0	0	0	0	0
11	1	37	10	-1	561	209	14.7	31	ABpraaaaa	282	507	0	0		0	0	0	0	0
12	1	80	138	-1	440	123	6.6	32	ABprpaaap	277	-481	0	0		0	0	0	0	0
13	1	82	35	-1	398	164	10.3	36	MSpppa	310	698	0	0		0	0	0	0	0
14	1	70	27	-1	508	449	10.8	31	ABalppaap	248	538	0	0		0	0	0	0	0
15	1	92	153	-1	286	387	9.8	32	ABplppapa	299	436	0	0		0	0	0	0	0
16	1	38	8	-1	585	298	10.5	30	ABaraaaap	247	-211	0	0		0	0	0	0	0
17	1	34	87	-1	153	159	10.1	38	Cppp	666	0	0	0		0	0	0	0	0
18	1	60	110	-1	172	212	9.6	38	Capp	720	0	0	0		0	0	0	0	0
19	1	78	69	-1	237	357	10.7	34	ABplppapp	286	71	0	0		0	0	0	0	0
20	1	20	85	-1	354	85	7.2	29	ABprppaap	125	0	0	0		0	0	0	0	0
21	1	56	33	-1	546	333	7.1	32	ABaraapap	649	0	0	0		0	0	0	0	0
22	1	21	132	-1	161	247	17.7	41	Caap	364	-228	0	0		0	0	0	0	0
23	1	11	59	-1	436	389	8.4	31	ABplpapaa	290	1053	0	0		0	0	0	0	0
24	1	88	62	-1	507	459	16.7	34	ABplpaaaa	324	331	0	0		0	0	0	0	0
25	1	129	107	-1	470	173	10.8	30	ABarapppp	307	1134	0	0		0	0	0	0	0
26	1	57	9	-1	479	295	4.5	33	ABaraappp	302	-455	0	0		0	0	0	0	0
27	1	89	78	-1	194	257	8.9	39	Capa	388	52	0	0		0	0	0	0	0
28	1	74	3	-1	574	251	16.5	38	ABalaapa	452	0	0	0		0	0	0	0	0
29	1	35	4	-1	458	315	10.3	37	MSaaap	366	480	0	0		0	0	0	0	0
30	1	96	141	-1	448	118	17.4	35	ABpraappa	98	0	0	0		0	0	0	0	0
31	1	136	123	-1	443	151	21.4	34	ABpraapap	359	0	0	0		0	0	0	0	0
32	1	94	90	-1	597	258	12.0	35	ABaraaapa	-50	0	0	0		0	0	0	0	0
33	1	75	46	-1	450	362	12.4	35	MSapaa	356	996	0	0		0	0	0	0	0
34	1	59	49	-1	516	189	13.4	32	ABpraaaap	86	0	0	0		0	0	0	0	0
35	1	38	96	-1	606	322	14.1	30	ABaraaaaa	251	651	0	0		0	0	0	0	0
36	1	106	53	-1	268	103	5.9	33	ABprppppa	300	415	0	0		0	0	0	0	0
37	1	31	89	-1	574	274	7.7	31	ABarapaaa	180	0	0	0		0	0	0	0	0
38	1	12	112	-1	279	378	15.8	32	ABplappaa	246	115	0	0		0	0	0	0	0
39	1	48	84	-1	512	242	5.2	33	ABarapapa	85	0	0	0		0	0	0	0	0
40	1	55	16	-1	353	208	21.2	40	ABarpapp	316	169	0	0		0	0	0	0	0
41	1	149	67	-1	227	337	15.7	31	ABplappap	83	0	0	0		0	0	0	0	0
42	1	29	83	-1	473	467	11.2	32	ABalppapa	15	0	0	0		0	0	0	0	0
43	1	39	17	-1	531	178	18.3	34	ABpraaapa	136	0	0	0		0	0	0	0	0
44	1	51	86	150	539	227	19.8	37	ABalaapp	293	108	0	0		0	0	0	0	0
45	1	66	47	-1	349	291	4.7	36	MSaapp	354	66	0	0		0	0	0	0	0
46	1	134	45	-1	469	119	13.1	33	ABprpaapa	317	126	0	0		0	0	0	0	0
47	1	13	68	-1	189	83	15.5	40	ABprappp	354	805	0	0		0	0	0	0	0
48	1	130	11	66	341	285	21.4	39	ABarppaa	268	136	0	0		0	0	0	0	0
49	1	146	152	-1	274	343	21.5	36	ABplapapa	335	-519	0	0		0	0	0	0	0
50	1	132	60	-1	350	350	10.7	34	MSappa	130	0	0	0		0	0	0	0	0
51	1	8	31	-1	297	329	11.6	36	MSappp	355	0	0	0		0	0	0	0	0
52	1	141	100	-1	280	280	21.1	42	ABarppap	404	-116	0	0		0	0	0	0	0
53	1	138	80	-1	213	270	4.5	33	ABplppppp	315	-211	0	0		0	0	0	0	0
54	1	109	30	-1	409	347	20.4	33	ABplaaapa	276	234	0	0		0	0	0	0	0
55	1	46	56	158	586	302	19.5	43	ABalaaap	257	36	0	0		0	0	0	0	0
56	1	26	133	-1	448	355	5.1	32	ABalpappp	322	-475	0	0		0	0	0	0	0
57	1	119	41	-1	498	367	23.2	36	ABplaaaaa	362	256	0	0		0	0	0	0	0
58	1	113	77	-1	479	404	19.0	34	ABalpppap	297	-155	0	0		0	0	0	0	0
59	1	115	108	-1	379	138	5.5	32	ABprpapap	300	2075	0	0		0	0	0	0	0
60	1	85	28	-1	414	316	6.3	36	MSaapa	356	1345	0	0		0	0	0	0	0
61	1	71	36	-1	526	277	5.0	32	ABarapaap	301	-104	0	0		0	0	0	0	0
62	1	133	145	-1	431	321	23.2	36	ABarpaaap	297	434	0	0		0	0	0	0	0
63	1	49	22	-1	606	351	15.2	35	ABalpaaaa	297	-11	0	0		0	0	0	0	0
64	1	87	73	-1	430	190	10.2	36	MSppap	202	0	0	0		0	0	0	0	0
65	1	145	51	-1	218	210	13.6	35	Eplp	-230	0	0	0		0	0	0	0	0
66	1	18	38	-1	586	357	19.8	39	ABalaaaa	158	0	0	0		0	0	0	0	0
67	1	81	155	-1	333	70	18.7	34	ABprapapa	322	457	0	0		0	0	0	0	0
68	1	125	97	-1	380	154	22.2	39	ABarpppa	396	12	0	0		0	0	0	0	0
69	1	43	98	-1	525	318	14.9	39	MSaaaa	228	0	0	0		0	0	0	0	0
70	1	84	125	-1	278	79	20.4	33	ABprapapp	324	380	0	0		0	0	0	0	0
71	1	120	14	-1	239	73	15.7	33	ABprappap	192	0	0	0		0	0	0	0	0
72	1	97	106	-1	267	301	4.5	33	ABplppppa	339	0	0	0		0	0	0	0	0
73	1	7	105	-1	372	88	20.6	33	ABprapaap	283	112	0	0		0	0	0	0	0
74	1	90	18	-1	585	360	10.7	33	ABaraapaa	9	0	0	0		0	0	0	0	0
75	1	67	74	-1	485	138	17.4	35	ABpraaapp	316	651	0	0		0	0	0	0	0
76	1	105	19	-1	432	263	17.2	33	ABalapppp	291	146	0	0		0	0	0	0	0
77	1	112	140	-1	395	318	15.8	39	Eala	376	-539	0	0		0	0	0	0	0
78	1	17	61	-1	492	178	22.2	34	ABpraapaa	315	52	0	0		0	0	0	0	0
79	1	139	39	-1	370	352	22.4	36	ABplaaapp	324	-591	0	0		0	0	0	0	0
80	1	50	91	-1	544	432	13.3	31	ABalppaaa	247	795	0	0		0	0	0	0	0
81	1	63	139	-1	318	151	7.8	33	Dpa	276	106	0	0		0	0	0	0	0
82	1	1	156	-1	520	267	11.4	39	MSpaaa	95	0	0	0		0	0	0	0	0
83	1	32	15	-1	424	90	11.8	34	ABprpaapp	497	0	0	0		0	0	0	0	0
84	1	108	92	-1	561	397	17.6	37	ABalpaapa	-3	0	0	0		0	0	0	0	0
85	1	42	102	-1	223	316	7.4	32	ABplpppap	-23	0	0	0		0	0	0	0	0
86	1	76	71	-1	436	278	21.6	37	ABarpaapa	375	-146	0	0		0	0	0	0	0
87	1	91	32	50	514	280	20.7	38	ABalappa	228	102	0	0		0	0	0	0	0
88	1	127	29	-1	215	124	5.1	33	ABprppppp	303	0	0	0		0	0	0	0	0
89	1	101	54	-1	524	148	12.7	31	ABarapppa	268	0	0	0		0	0	0	0	0
90	1	73	81	-1	194	306	13.4	40	ABplappp	344	0	0	0		0	0	0	0	0
91	1	53	55	-1	271	348	6.2	32	ABplpppaa	319	-205	0	0		0	0	0	0	0
92	1	86	23	-1	365	138	10.2	36	MSpppp	148	0	0	0		0	0	0	0	0
93	1	47	76	-1	550	228	8.3	31	ABaraaapp	295	155	0	0		0	0	0	0	0
94	1	45	12	-1	252	143	14.0	36	Eprp	312	-167	0	0		0	0	0	0	0
95	1	142	135	-1	306	223	15.4	39	Epla	387	-550	0	0		0	0	0	0	0
96	1	44	99	-1	452	224	21.8	39	ABarpapa	371	696	0	0		0	0	0	0	0
97	1	144	2	-1	519	197	7.1	30	ABarappaa	296	-661	0	0		0	0	0	0	0
98	1	131	120	-1	289	87	11.7	33	ABprppapp	287	1093	0	0		0	0	0	0	0
99	1	23	101	-1	170	170	18.7	43	Cpap	411	-190	0	0		0	0	0	0	0
100	1	33	115	-1	391	79	14.9	35	ABpraappp	335	1110	0	0		0	0	0	0	0
101	1	5	43	-1	390	439	10.0	33	ABplpaapp	329	1630	0	0		0	0	0	0	0
102	1	72	57	-1	506	392	11.5	33	ABalpaapp	86	0	0	0		0	0	0	0	0
103	1	103	7	-1	450	334	18.1	34	ABalapapp	340	-288	0	0		0	0	0	0	0
104	1	68	109	-1	594	399	13.4	33	ABalpaaap	303	0	0	0		0	0	0	0	0
105	1	99	157	-1	298	277	7.4	35	Daa	289	286	0	0		0	0	0	0	0
106	1	143	93	-1	454	189	5.5	33	ABarappap	318	25	0	0		0	0	0	0	0
107	1	20	48	-1	402	96	8.4	30	ABprppaaa	205	756	0	0		0	0	0	0	0
108	1	100	24	-1	451	380	16.4	34	ABalppppa	320	-252	0	0		0	0	0	0	0
109	1	65	65	-1	492	408	7.0	32	ABalpappa	324	621	0	0		0	0	0	0	0
110	1	93	44	-1	454	455	16.7	36	ABplpaaap	310	976	0	0		0	0	0	0	0
111	1	123	154	-1	312	293	14.4	37	Ealp	369	-665	0	0		0	0	0	0	0
112	1	124	70	-1	519	366	18.5	32	ABalpppaa	317	384	0	0		0	0	0	0	0
113	1	111	142	-1	499	317	19.7	31	ABalapapa	292	-217	0	0		0	0	0	0	0
114	1	128	146	-1	498	146	8.4	33	ABprpaaaa	-50	0	0	0		0	0	0	0	0
115	1	2	95	-1	353	201	14.0	36	Earp	363	-162	0	0		0	0	0	0	0
116	1	36	52	-1	408	236	6.2	37	MSpapa	366	-42	0	0		0	0	0	0	0
117	1	147	114	129	261	181	21.5	42	Cpaa	306	-496	0	0		0	0	0	0	0
118	1	30	5	-1	448	432	8.5	33	ABalppapp	5	0	0	0		0	0	0	0	0
119	1	62	149	-1	419	153	4.7	31	ABprpapaa	288	-4	0	0		0	0	0	0	0
120	1	83	58	-1	455	236	4.7	33	ABarapapp	-102	0	0	0		0	0	0	0	0
121	1	52	134	-1	393	387	5.3	31	ABplpapap	303	1209	0	0		0	0	0	0	0
122	1	148	119	-1	330	140	15.5	35	Epra	332	868	0	0		0	0	0	0	0
123	1	107	25	-1	451	255	10.0	35	MSpaap	163	0	0	0		0	0	0	0	0
124	1	61	111	-1	306	88	7.5	32	ABprpappp	270	125	0	0		0	0	0	0	0
125	1	10	79	-1	534	396	7.0	32	ABalpapap	-258	0	0	0		0	0	0	0	0
126	1	121	124	-1	266	58	9.1	32	ABprpppaa	307	576	0	0		0	0	0	0	0
127	1	98	20	-1	428	211	16.5	37	Eara	371	708	0	0		0	0	0	0	0
128	1	24	94	151	544	327	22.4	36	ABalapaa	264	219	0	0		0	0	0	0	0
129	1	28	147	-1	316	366	21.3	33	ABplapaap	278	592	0	0		0	0	0	0	0
130	1	137	121	-1	488	309	24.0	35	ABarpaaaa	298	-191	0	0		0	0	0	0	0
131	1	140	37	-1	209	256	22.4	42	Caaa	419	339	0	0		0	0	0	0	0
132	1	64	137	-1	467	438	22.2	36	ABplaapaa	340	1102	0	0		0	0	0	0	0
133	1	3	6	-1	356	197	4.7	36	MSpapp	360	87	0	0		0	0	0	0	0
134	1	27	26	-1	420	461	14.3	33	ABplpaapa	321	-486	0	0		0	0	0	0	0
135	1	40	116	-1	579	415	9.9	33	ABalpapaa	272	0	0	0		0	0	0	0	0
136	1	116	64	-1	289	50	14.8	33	ABprappaa	241	1072	0	0		0	0	0	0	0
137	1	69	40	-1	482	222	12.4	35	MSppaa	-16	0	0	0		0	0	0	0	0
138	1	77	130	-1	357	397	20.7	33	ABplapaaa	325	183	0	0		0	0	0	0	0
139	1	114	122	-1	418	113	19.9	32	ABprapaaa	239	735	0	0		0	0	0	0	0
140	1	135	82	-1	336	121	4.4	32	ABprpappa	305	-531	0	0		0	0	0	0	0
141	1	95	128	-1	307	334	4.9	33	ABplpappp	286	-372	0	0		0	0	0	0	0
142	1	9	34	-1	370	446	15.2	34	ABplaappa	328	944	0	0		0	0	0	0	0
143	1	110	75	-1	486	256	17.4	33	ABalapppa	-76	0	0	0		0	0	0	0	0
144	1	6	117	-1	235	174	6.7	37	Dpp	356	-338	0	0		0	0	0	0	0
145	1	25	63	-1	326	207	9.5	36	Z2	-58	0	0	0		0	0	0	0	0
146	1	22	136	-1	219	315	20.6	35	ABplapapp	90	0	0	0		0	0	0	0	0
147	1	54	72	-1	321	404	9.1	29	ABplppaap	239	477	0	0		0	0	0	0	0
148	1	117	127	-1	403	420	20.5	35	ABplaapap	306	-211	0	0		0	0	0	0	0
149	1	126	131	-1	265	222	5.6	38	Dap	386	912	0	0		0	0	0	0	0
150	1	58	104	-1	355	367	4.6	34	ABplpappa	293	91	0	0		0	0	0	0	0
151	1	79	13	-1	368	265	9.5	35	Z3	-4	0	0	0		0	0	0	0	0
152	1	102	103	-1	307	135	22.4	41	ABarpppp	418	-1656	0	0		0	0	0	0	0
