# Supplementary material for: The AP-2 Transcription Factor APTF-2 Is Required for Neuroblast and Epidermal Morphogenesis in Caenorhabditis elegans Embryogenesis
Source: PLoS Genet. 2016 May 13;12(5):e1006048. doi: 10.1371/journal.pgen.1006048 (PMC4866721; doi:10.1371/journal.pgen.1006048)
Supplement: S7 Text — (ZIP) [file pgen.1006048.s035.zip › nuclei/t096-nuclei]

1	1	4	5	-1	323	405	14.9	36	ABplaappp	367	-232	0	0		0	0	0	0	0
2	1	97	93	-1	521	198	6.9	31	ABarappaa	-341	0	0	0		0	0	0	0	0
3	1	28	57	-1	565	258	16.0	37	ABalaapa	341	-388	0	0		0	0	0	0	0
4	1	29	17	-1	454	317	10.9	36	MSaaap	364	-711	0	0		0	0	0	0	0
5	1	118	76	-1	456	433	8.0	32	ABalppapp	317	-1995	0	0		0	0	0	0	0
6	1	133	19	-1	354	197	4.6	35	MSpapp	355	-1426	0	0		0	0	0	0	0
7	1	103	150	-1	446	344	18.5	34	ABalapapp	190	0	0	0		0	0	0	0	0
8	1	16	13	-1	574	297	10.4	30	ABaraaaap	244	86	0	0		0	0	0	0	0
9	1	26	16	-1	476	292	4.8	32	ABaraappp	292	176	0	0		0	0	0	0	0
10	1	11	52	-1	566	210	15.0	31	ABpraaaaa	293	-1103	0	0		0	0	0	0	0
11	1	48	49	-1	318	289	22.1	38	ABarppaap	313	127	0	0		0	0	0	0	0
12	1	94	159	-1	248	140	14.1	37	Eprp	370	218	0	0		0	0	0	0	0
13	1	151	164	-1	362	271	9.0	34	Z3	155	0	0	0		0	0	0	0	0
14	1	71	116	-1	240	68	16.5	33	ABprappap	312	178	0	0		0	0	0	0	0
15	1	83	60	-1	424	91	11.8	33	ABprpaapp	318	666	0	0		0	0	0	0	0
16	1	40	36	151	347	214	20.9	39	ABarpapp	278	135	0	0		0	0	0	0	0
17	1	43	142	-1	535	172	18.0	33	ABpraaapa	306	-23	0	0		0	0	0	0	0
18	1	74	6	-1	584	352	10.6	33	ABaraapaa	-557	0	0	0		0	0	0	0	0
19	1	76	154	-1	426	267	16.6	34	ABalapppp	291	141	0	0		0	0	0	0	0
20	1	127	149	-1	434	209	16.7	38	Eara	376	352	0	0		0	0	0	0	0
21	1	9	58	-1	213	77	9.4	32	ABprpppap	169	0	0	0		0	0	0	0	0
22	1	63	28	-1	612	350	14.8	34	ABalpaaaa	-16	0	0	0		0	0	0	0	0
23	1	92	70	-1	371	130	10.4	34	MSpppp	441	0	0	0		0	0	0	0	0
24	1	108	79	-1	448	387	17.2	34	ABalppppa	305	129	0	0		0	0	0	0	0
25	1	123	14	-1	445	254	10.3	35	MSpaap	83	0	0	0		0	0	0	0	0
26	1	134	10	-1	417	460	14.5	32	ABplpaapa	-63	0	0	0		0	0	0	0	0
27	1	14	119	-1	510	446	10.2	31	ABalppaap	272	172	0	0		0	0	0	0	0
28	1	60	92	-1	411	316	6.2	36	MSaapa	348	286	0	0		0	0	0	0	0
29	1	88	50	-1	222	118	4.7	34	ABprppppp	275	29	0	0		0	0	0	0	0
30	1	54	131	-1	405	357	20.6	35	ABplaaapa	310	-1259	0	0		0	0	0	0	0
31	1	51	40	-1	303	336	12.1	35	MSappp	-193	0	0	0		0	0	0	0	0
32	1	87	33	-1	502	271	21.2	32	ABalappap	217	-557	0	0		0	0	0	0	0
33	1	21	80	-1	544	327	7.2	32	ABaraapap	-144	0	0	0		0	0	0	0	0
34	1	142	30	-1	364	442	14.9	33	ABplaappa	92	0	0	0		0	0	0	0	0
35	1	13	81	-1	401	164	10.6	35	MSpppa	90	0	0	0		0	0	0	0	0
36	1	61	20	-1	523	273	4.6	30	ABarapaap	308	99	0	0		0	0	0	0	0
37	1	131	66	-1	203	250	21.9	43	Caaa	425	1318	0	0		0	0	0	0	0
38	1	66	18	-1	584	359	19.0	39	ABalaaaa	372	323	0	0		0	0	0	0	0
39	1	79	83	-1	367	363	22.2	36	ABplaaapp	346	27	0	0		0	0	0	0	0
40	1	137	44	-1	483	215	13.0	34	MSppaa	-162	0	0	0		0	0	0	0	0
41	1	57	94	-1	487	372	23.5	36	ABplaaaaa	309	765	0	0		0	0	0	0	0
42	1	2	138	-1	374	401	9.6	30	ABplppaaa	208	1077	0	0		0	0	0	0	0
43	1	101	135	-1	394	439	10.0	34	ABplpaapp	0	0	0	0		0	0	0	0	0
44	1	110	112	-1	452	456	16.2	36	ABplpaaap	332	0	0	0		0	0	0	0	0
45	1	46	108	-1	465	117	13.4	33	ABprpaapa	427	0	0	0		0	0	0	0	0
46	1	33	32	-1	457	364	12.8	36	MSapaa	351	-265	0	0		0	0	0	0	0
47	1	45	129	-1	350	292	4.7	36	MSaapp	342	1026	0	0		0	0	0	0	0
48	1	107	25	-1	403	90	8.3	30	ABprppaaa	213	753	0	0		0	0	0	0	0
49	1	34	3	-1	520	182	13.4	33	ABpraaaap	402	0	0	0		0	0	0	0	0
50	1	87	146	-1	533	296	22.0	32	ABalappaa	216	707	0	0		0	0	0	0	0
51	1	65	161	-1	219	206	13.1	38	Eplp	-484	0	0	0		0	0	0	0	0
52	1	116	63	-1	406	236	6.4	37	MSpapa	151	0	0	0		0	0	0	0	0
53	1	36	123	-1	274	98	6.2	32	ABprppppa	280	117	0	0		0	0	0	0	0
54	1	89	31	-1	524	147	12.2	32	ABarapppa	279	237	0	0		0	0	0	0	0
55	1	91	8	-1	268	346	6.4	31	ABplpppaa	276	129	0	0		0	0	0	0	0
56	1	55	39	-1	572	285	20.6	33	ABalaaapp	240	711	0	0		0	0	0	0	0
57	1	102	1	-1	506	388	10.8	32	ABalpaapp	427	0	0	0		0	0	0	0	0
58	1	120	46	-1	457	227	4.6	33	ABarapapp	549	0	0	0		0	0	0	0	0
59	1	23	118	-1	436	396	8.3	32	ABplpapaa	-168	0	0	0		0	0	0	0	0
60	1	50	69	-1	351	348	11.0	33	MSappa	322	779	0	0		0	0	0	0	0
61	1	78	134	-1	495	182	22.4	34	ABpraapaa	295	695	0	0		0	0	0	0	0
62	1	24	7	-1	504	459	16.3	34	ABplpaaaa	328	0	0	0		0	0	0	0	0
63	1	145	139	-1	328	208	9.5	34	Z2	338	150	0	0		0	0	0	0	0
64	1	136	130	-1	288	50	14.9	34	ABprappaa	123	0	0	0		0	0	0	0	0
65	1	109	114	-1	492	399	6.5	31	ABalpappa	293	-470	0	0		0	0	0	0	0
66	1	48	133	-1	368	303	22.3	33	ABarppaaa	310	-778	0	0		0	0	0	0	0
67	1	41	22	-1	224	336	15.1	31	ABplappap	300	1642	0	0		0	0	0	0	0
68	1	47	23	-1	196	85	14.9	39	ABprappp	-101	0	0	0		0	0	0	0	0
69	1	19	34	-1	241	350	10.6	32	ABplppapp	22	0	0	0		0	0	0	0	0
70	1	112	85	-1	511	366	18.2	34	ABalpppaa	321	699	0	0		0	0	0	0	0
71	1	86	147	-1	437	286	21.6	34	ABarpaapa	306	150	0	0		0	0	0	0	0
72	1	147	74	-1	321	401	9.0	30	ABplppaap	256	1380	0	0		0	0	0	0	0
73	1	64	100	-1	433	191	10.5	35	MSppap	-132	0	0	0		0	0	0	0	0
74	1	75	12	-1	482	136	17.4	35	ABpraaapp	85	0	0	0		0	0	0	0	0
75	1	143	91	-1	489	262	17.5	35	ABalapppa	347	262	0	0		0	0	0	0	0
76	1	93	88	-1	552	229	8.2	32	ABaraaapp	239	0	0	0		0	0	0	0	0
77	1	58	72	-1	487	410	18.9	33	ABalpppap	314	-471	0	0		0	0	0	0	0
78	1	27	107	-1	196	249	7.9	40	Capa	371	-565	0	0		0	0	0	0	0
79	1	125	84	-1	534	392	6.9	33	ABalpapap	314	386	0	0		0	0	0	0	0
80	1	53	140	-1	216	278	4.5	33	ABplppppp	275	411	0	0		0	0	0	0	0
81	1	90	2	120	196	295	12.4	39	ABplappp	195	0	0	0		0	0	0	0	0
82	1	140	64	-1	333	122	4.3	33	ABprpappa	322	433	0	0		0	0	0	0	0
83	1	42	127	-1	479	470	11.9	33	ABalppapa	10	0	0	0		0	0	0	0	0
84	1	39	121	-1	513	240	4.9	32	ABarapapa	391	0	0	0		0	0	0	0	0
85	1	20	75	-1	349	84	7.4	30	ABprppaap	247	-777	0	0		0	0	0	0	0
86	1	44	53	-1	527	215	19.5	31	ABalaappp	199	111	0	0		0	0	0	0	0
87	1	17	111	-1	153	158	9.8	38	Cppp	380	573	0	0		0	0	0	0	0
88	1	10	42	-1	390	402	14.8	33	ABalppppp	226	0	0	0		0	0	0	0	0
89	1	37	4	-1	573	273	7.5	31	ABarapaaa	302	559	0	0		0	0	0	0	0
90	1	32	45	-1	594	265	11.6	35	ABaraaapa	277	0	0	0		0	0	0	0	0
91	1	80	26	-1	546	434	13.1	31	ABalppaaa	14	0	0	0		0	0	0	0	0
92	1	84	29	-1	561	392	16.4	36	ABalpaapa	359	59	0	0		0	0	0	0	0
93	1	106	99	-1	458	181	5.4	33	ABarappap	-15	0	0	0		0	0	0	0	0
94	1	128	54	-1	528	353	22.5	30	ABalapaap	222	249	0	0		0	0	0	0	0
95	1	115	73	-1	358	201	13.7	37	Earp	339	-950	0	0		0	0	0	0	0
96	1	35	11	-1	605	317	14.0	32	ABaraaaaa	50	0	0	0		0	0	0	0	0
97	1	68	48	-1	379	157	21.9	41	ABarpppa	371	753	0	0		0	0	0	0	0
98	1	69	61	162	522	319	15.0	40	MSaaaa	156	0	0	0		0	0	0	0	0
99	1	96	157	-1	452	231	22.0	38	ABarpapa	365	417	0	0		0	0	0	0	0
100	1	52	113	-1	268	285	20.5	38	ABarppap	372	131	0	0		0	0	0	0	0
101	1	99	132	-1	171	169	18.0	42	Cpap	412	984	0	0		0	0	0	0	0
102	1	85	24	-1	219	317	7.8	32	ABplpppap	292	-620	0	0		0	0	0	0	0
103	1	152	141	-1	305	134	22.1	40	ABarpppp	401	284	0	0		0	0	0	0	0
104	1	150	56	-1	352	374	4.5	33	ABplpappa	332	-113	0	0		0	0	0	0	0
105	1	73	106	-1	368	92	20.4	34	ABprapaap	276	-761	0	0		0	0	0	0	0
106	1	72	105	-1	269	303	4.5	32	ABplppppa	264	29	0	0		0	0	0	0	0
107	1	25	67	-1	474	176	10.5	32	ABarapppp	45	0	0	0		0	0	0	0	0
108	1	59	136	-1	377	139	5.4	31	ABprpapap	373	0	0	0		0	0	0	0	0
109	1	104	71	-1	598	407	12.7	33	ABalpaaap	792	0	0	0		0	0	0	0	0
110	1	18	9	-1	174	210	8.8	38	Capp	374	359	0	0		0	0	0	0	0
111	1	124	125	-1	308	78	7.6	32	ABprpappp	318	827	0	0		0	0	0	0	0
112	1	38	148	-1	277	380	15.8	33	ABplappaa	122	0	0	0		0	0	0	0	0
113	1	1	55	-1	184	121	10.0	39	Cppa	263	0	0	0		0	0	0	0	0
114	1	117	158	-1	230	166	21.4	37	Cpaap	285	740	0	0		0	0	0	0	0
115	1	100	62	-1	391	77	15.2	36	ABpraappp	185	0	0	0		0	0	0	0	0
116	1	135	27	-1	576	410	9.4	32	ABalpapaa	323	-317	0	0		0	0	0	0	0
117	1	144	124	-1	245	169	6.2	37	Dpp	373	-336	0	0		0	0	0	0	0
118	1	8	77	-1	393	252	22.3	37	ABarpaapp	377	-685	0	0		0	0	0	0	0
119	1	122	87	-1	336	145	15.1	37	Epra	370	1006	0	0		0	0	0	0	0
120	1	98	117	-1	280	96	12.1	32	ABprppapp	-212	0	0	0		0	0	0	0	0
121	1	130	86	-1	489	310	24.4	35	ABarpaaaa	352	1349	0	0		0	0	0	0	0
122	1	139	145	-1	415	108	20.5	33	ABprapaaa	287	-518	0	0		0	0	0	0	0
123	1	31	115	-1	442	147	21.6	35	ABpraapap	88	0	0	0		0	0	0	0	0
124	1	126	65	-1	268	53	9.9	32	ABprpppaa	304	740	0	0		0	0	0	0	0
125	1	70	90	-1	282	76	20.7	36	ABprapapp	296	-866	0	0		0	0	0	0	0
126	1	5	95	-1	510	335	4.7	33	ABaraappa	327	58	0	0		0	0	0	0	0
127	1	148	101	-1	394	429	20.2	35	ABplaapap	351	-367	0	0		0	0	0	0	0
128	1	141	110	-1	307	338	4.7	31	ABplpappp	143	0	0	0		0	0	0	0	0
129	1	117	43	-1	287	199	22.5	38	Cpaaa	327	-201	0	0		0	0	0	0	0
130	1	138	68	-1	343	409	20.5	36	ABplapaaa	313	373	0	0		0	0	0	0	0
131	1	149	78	-1	270	223	6.2	39	Dap	361	-528	0	0		0	0	0	0	0
132	1	22	128	163	165	242	17.4	42	Caap	409	0	0	0		0	0	0	0	0
133	1	56	38	-1	450	351	4.7	32	ABalpappp	317	-339	0	0		0	0	0	0	0
134	1	121	103	-1	394	383	4.9	33	ABplpapap	303	0	0	0		0	0	0	0	0
135	1	95	143	-1	311	224	15.2	40	Epla	366	-521	0	0		0	0	0	0	0
136	1	146	155	-1	208	316	19.7	34	ABplapapp	-76	0	0	0		0	0	0	0	0
137	1	132	137	-1	465	443	21.5	36	ABplaapaa	320	146	0	0		0	0	0	0	0
138	1	12	96	-1	436	123	6.5	31	ABprpaaap	294	357	0	0		0	0	0	0	0
139	1	81	109	-1	324	147	7.9	34	Dpa	256	90	0	0		0	0	0	0	0
140	1	77	47	-1	397	322	15.9	39	Eala	390	653	0	0		0	0	0	0	0
141	1	30	126	-1	446	117	17.6	35	ABpraappa	315	-226	0	0		0	0	0	0	0
142	1	113	21	-1	501	319	20.3	32	ABalapapa	271	754	0	0		0	0	0	0	0
143	1	3	104	-1	346	65	11.8	35	ABprppapa	286	483	0	0		0	0	0	0	0
144	1	7	160	-1	432	381	23.1	36	ABplaaaap	-112	0	0	0		0	0	0	0	0
145	1	62	153	-1	424	333	23.3	37	ABarpaaap	127	0	0	0		0	0	0	0	0
146	1	114	59	-1	494	143	8.6	31	ABprpaaaa	318	346	0	0		0	0	0	0	0
147	1	129	35	-1	309	359	21.1	33	ABplapaap	460	0	0	0		0	0	0	0	0
148	0	48	-1	-1	320	293	19.3	30		285	474	0	0		0	0	0	0	0
149	1	119	41	-1	413	158	4.5	32	ABprpapaa	295	933	0	0		0	0	0	0	0
150	1	44	152	-1	563	236	20.5	31	ABalaappa	214	111	0	0		0	0	0	0	0
151	1	128	98	-1	556	329	21.7	30	ABalapaaa	196	-1005	0	0		0	0	0	0	0
152	1	49	144	-1	268	345	21.5	36	ABplapapa	29	0	0	0		0	0	0	0	0
153	1	15	122	-1	285	385	8.8	32	ABplppapa	304	437	0	0		0	0	0	0	0
154	1	111	51	-1	315	290	14.3	38	Ealp	388	0	0	0		0	0	0	0	0
155	1	67	82	-1	336	70	18.6	35	ABprapapa	309	447	0	0		0	0	0	0	0
156	1	82	89	97	504	261	11.5	40	MSpaaa	242	87	0	0		0	0	0	0	0
157	1	105	102	-1	291	278	7.9	35	Daa	357	-253	0	0		0	0	0	0	0
158	1	55	37	-1	598	317	18.8	32	ABalaaapa	207	92	0	0		0	0	0	0	0
159	1	6	15	-1	400	340	11.4	36	MSapap	363	990	0	0		0	0	0	0	0
