# Supplementary material for: The AP-2 Transcription Factor APTF-2 Is Required for Neuroblast and Epidermal Morphogenesis in Caenorhabditis elegans Embryogenesis
Source: PLoS Genet. 2016 May 13;12(5):e1006048. doi: 10.1371/journal.pgen.1006048 (PMC4866721; doi:10.1371/journal.pgen.1006048)
Supplement: S7 Text — (ZIP) [file pgen.1006048.s035.zip › nuclei/t097-nuclei]

1	1	57	71	-1	508	389	10.7	33	ABalpaapp	112	0	0	0		0	0	0	0	0
2	1	81	54	-1	207	315	13.7	31	ABplapppa	75	0	0	0		0	0	0	0	0
3	1	49	46	-1	528	181	13.5	34	ABpraaaap	70	0	0	0		0	0	0	0	0
4	1	89	116	-1	578	272	7.5	31	ABarapaaa	191	0	0	0		0	0	0	0	0
5	1	1	30	-1	318	404	14.7	36	ABplaappp	113	0	0	0		0	0	0	0	0
6	1	18	24	-1	588	348	10.3	33	ABaraapaa	-129	0	0	0		0	0	0	0	0
7	1	62	2	-1	493	463	15.5	34	ABplpaaaa	267	0	0	0		0	0	0	0	0
8	1	55	37	-1	261	345	6.2	31	ABplpppaa	307	375	0	0		0	0	0	0	0
9	1	110	44	-1	181	203	8.7	39	Capp	363	0	0	0		0	0	0	0	0
10	1	26	48	-1	413	462	14.4	33	ABplpaapa	313	210	0	0		0	0	0	0	0
11	1	96	16	-1	612	320	14.3	33	ABaraaaaa	328	0	0	0		0	0	0	0	0
12	1	74	138	-1	483	139	16.9	34	ABpraaapp	333	-528	0	0		0	0	0	0	0
13	1	8	113	-1	573	296	10.6	29	ABaraaaap	263	579	0	0		0	0	0	0	0
14	1	25	108	-1	445	253	10.7	36	MSpaap	124	0	0	0		0	0	0	0	0
15	1	159	39	-1	401	345	11.6	36	MSapap	457	0	0	0		0	0	0	0	0
16	1	9	38	-1	477	286	5.0	32	ABaraappp	318	118	0	0		0	0	0	0	0
17	1	4	63	-1	455	317	11.3	36	MSaaap	247	0	0	0		0	0	0	0	0
18	1	38	23	-1	580	364	18.6	37	ABalaaaa	373	873	0	0		0	0	0	0	0
19	1	6	47	-1	354	197	4.6	36	MSpapp	354	-454	0	0		0	0	0	0	0
20	1	36	89	-1	527	275	5.1	31	ABarapaap	282	83	0	0		0	0	0	0	0
21	1	142	68	-1	506	319	20.6	33	ABalapapa	334	810	0	0		0	0	0	0	0
22	1	67	79	-1	222	342	15.6	33	ABplappap	36	0	0	0		0	0	0	0	0
23	1	68	97	143	200	81	14.4	40	ABprappp	326	-580	0	0		0	0	0	0	0
24	1	102	107	-1	213	308	8.0	33	ABplpppap	298	0	0	0		0	0	0	0	0
25	1	48	149	-1	404	93	8.0	29	ABprppaaa	281	1668	0	0		0	0	0	0	0
26	1	91	26	-1	542	440	13.4	32	ABalppaaa	0	0	0	0		0	0	0	0	0
27	1	116	1	-1	567	408	9.1	33	ABalpapaa	312	1180	0	0		0	0	0	0	0
28	1	22	81	-1	618	353	14.7	33	ABalpaaaa	-23	0	0	0		0	0	0	0	0
29	1	92	11	-1	564	400	16.1	37	ABalpaapa	336	28	0	0		0	0	0	0	0
30	1	34	61	-1	361	438	14.6	34	ABplaappa	323	678	0	0		0	0	0	0	0
31	1	54	115	-1	526	156	10.9	32	ABarapppa	293	238	0	0		0	0	0	0	0
32	1	46	139	-1	464	370	13.2	35	MSapaa	234	0	0	0		0	0	0	0	0
33	1	32	80	-1	505	270	21.6	34	ABalappap	268	-264	0	0		0	0	0	0	0
34	1	69	144	-1	241	344	10.5	33	ABplppapp	74	0	0	0		0	0	0	0	0
35	1	147	58	-1	307	357	21.5	35	ABplapaap	300	145	0	0		0	0	0	0	0
36	1	16	41	-1	325	219	20.4	35	ABarpappp	262	132	0	0		0	0	0	0	0
37	1	158	93	-1	601	323	19.1	32	ABalaaapa	243	412	0	0		0	0	0	0	0
38	1	133	57	-1	458	349	5.0	32	ABalpappp	244	0	0	0		0	0	0	0	0
39	1	56	73	-1	561	283	20.8	35	ABalaaapp	65	0	0	0		0	0	0	0	0
40	1	31	10	-1	302	336	11.8	36	MSappp	148	0	0	0		0	0	0	0	0
41	1	149	109	-1	413	159	4.5	31	ABprpapaa	305	-977	0	0		0	0	0	0	0
42	1	88	69	-1	388	400	14.6	34	ABalppppp	311	0	0	0		0	0	0	0	0
43	1	129	101	-1	285	204	22.5	38	Cpaaa	317	-560	0	0		0	0	0	0	0
44	1	40	29	-1	489	209	13.3	35	MSppaa	-95	0	0	0		0	0	0	0	0
45	1	90	51	-1	592	261	11.7	35	ABaraaapa	-116	0	0	0		0	0	0	0	0
46	1	58	60	-1	458	227	4.5	33	ABarapapp	329	148	0	0		0	0	0	0	0
47	1	140	159	-1	399	322	16.4	39	Eala	376	338	0	0		0	0	0	0	0
48	1	97	20	35	377	165	21.8	43	ABarpppa	286	431	0	0		0	0	0	0	0
49	1	11	90	-1	319	292	22.8	38	ABarppaap	376	219	0	0		0	0	0	0	0
50	1	29	140	-1	237	112	4.6	32	ABprppppp	293	638	0	0		0	0	0	0	0
51	1	154	12	-1	314	289	14.5	38	Ealp	376	159	0	0		0	0	0	0	0
52	1	10	118	-1	572	214	15.6	31	ABpraaaaa	182	0	0	0		0	0	0	0	0
53	1	86	110	-1	522	217	19.6	33	ABalaappp	209	1047	0	0		0	0	0	0	0
54	1	94	124	-1	521	368	22.6	31	ABalapaap	242	558	0	0		0	0	0	0	0
55	1	113	33	-1	194	119	9.7	40	Cppa	-44	0	0	0		0	0	0	0	0
56	1	104	133	-1	347	374	4.6	32	ABplpappa	318	167	0	0		0	0	0	0	0
57	1	3	22	-1	560	265	16.5	37	ABalaapa	-66	0	0	0		0	0	0	0	0
58	1	21	146	-1	227	76	9.1	31	ABprpppap	315	172	0	0		0	0	0	0	0
59	1	146	3	-1	491	141	8.6	31	ABprpaaaa	230	0	0	0		0	0	0	0	0
60	1	15	77	-1	423	92	12.1	32	ABprpaapp	129	0	0	0		0	0	0	0	0
61	1	98	7	-1	508	307	15.5	33	MSaaaap	223	-499	0	0		0	0	0	0	0
62	1	115	104	-1	392	78	15.5	34	ABpraappp	-124	0	0	0		0	0	0	0	0
63	1	52	92	-1	407	240	6.1	36	MSpapa	285	136	0	0		0	0	0	0	0
64	1	82	152	-1	333	125	4.2	32	ABprpappa	286	-177	0	0		0	0	0	0	0
65	1	124	141	-1	272	52	10.6	32	ABprpppaa	297	35	0	0		0	0	0	0	0
66	1	37	153	-1	196	243	21.5	43	Caaa	419	373	0	0		0	0	0	0	0
67	1	107	27	-1	477	178	10.5	32	ABarapppp	-60	0	0	0		0	0	0	0	0
68	1	130	17	-1	342	411	20.3	35	ABplapaaa	327	-570	0	0		0	0	0	0	0
69	1	60	132	-1	354	342	11.1	34	MSappa	327	859	0	0		0	0	0	0	0
70	1	23	36	-1	376	131	11.0	36	MSpppp	324	764	0	0		0	0	0	0	0
71	1	109	21	-1	593	412	12.1	32	ABalpaaap	459	0	0	0		0	0	0	0	0
72	1	77	98	-1	484	417	18.6	35	ABalpppap	311	-180	0	0		0	0	0	0	0
73	1	95	145	-1	357	209	14.3	38	Earp	383	40	0	0		0	0	0	0	0
74	1	72	129	-1	313	399	8.7	31	ABplppaap	438	0	0	0		0	0	0	0	0
75	1	85	72	-1	352	85	7.4	30	ABprppaap	189	0	0	0		0	0	0	0	0
76	1	5	102	-1	456	427	7.4	34	ABalppapp	292	-523	0	0		0	0	0	0	0
77	1	118	154	-1	393	261	22.9	38	ABarpaapp	345	132	0	0		0	0	0	0	0
78	1	131	135	-1	274	220	6.5	37	Dap	364	-136	0	0		0	0	0	0	0
79	1	24	84	-1	449	397	17.6	33	ABalppppa	305	443	0	0		0	0	0	0	0
80	1	33	99	-1	546	324	7.5	32	ABaraapap	39	0	0	0		0	0	0	0	0
81	1	35	5	-1	401	169	10.1	34	MSpppa	67	0	0	0		0	0	0	0	0
82	1	155	123	-1	342	72	18.5	34	ABprapapa	188	0	0	0		0	0	0	0	0
83	1	39	45	-1	357	363	22.6	36	ABplaaapp	315	150	0	0		0	0	0	0	0
84	1	79	117	-1	533	382	6.8	33	ABalpapap	383	0	0	0		0	0	0	0	0
85	1	70	6	-1	512	370	18.5	34	ABalpppaa	305	72	0	0		0	0	0	0	0
86	1	121	74	-1	490	309	24.4	35	ABarpaaaa	303	1001	0	0		0	0	0	0	0
87	1	119	166	-1	341	147	15.1	37	Epra	355	-360	0	0		0	0	0	0	0
88	1	76	120	-1	555	229	8.2	33	ABaraaapp	-74	0	0	0		0	0	0	0	0
89	1	156	164	-1	540	263	11.5	30	MSpaaaa	-192	0	0	0		0	0	0	0	0
90	1	125	119	-1	289	79	21.0	34	ABprapapp	334	-551	0	0		0	0	0	0	0
91	1	75	86	-1	498	255	17.5	34	ABalapppa	296	-713	0	0		0	0	0	0	0
92	1	28	64	-1	407	317	6.2	36	MSaapa	70	0	0	0		0	0	0	0	0
93	1	2	137	-1	516	196	6.7	31	ABarappaa	-19	0	0	0		0	0	0	0	0
94	1	41	76	-1	479	377	23.8	36	ABplaaaaa	317	-826	0	0		0	0	0	0	0
95	1	126	50	-1	510	325	5.0	32	ABaraappa	284	431	0	0		0	0	0	0	0
96	1	138	150	-1	434	122	6.7	31	ABprpaaap	291	402	0	0		0	0	0	0	0
97	1	156	13	-1	492	254	11.0	30	MSpaaap	201	445	0	0		0	0	0	0	0
98	1	151	136	-1	557	330	21.6	31	ABalapaaa	252	-49	0	0		0	0	0	0	0
99	1	93	88	-1	453	181	5.2	32	ABarappap	282	0	0	0		0	0	0	0	0
100	1	73	105	-1	437	191	10.8	37	MSppap	-88	0	0	0		0	0	0	0	0
101	1	127	91	-1	389	431	19.9	35	ABplaapap	351	-371	0	0		0	0	0	0	0
102	1	157	147	-1	294	278	8.0	35	Daa	349	50	0	0		0	0	0	0	0
103	1	134	127	-1	390	373	4.9	32	ABplpapap	316	616	0	0		0	0	0	0	0
104	1	143	103	-1	350	71	11.8	33	ABprppapa	295	459	0	0		0	0	0	0	0
105	1	106	31	-1	267	302	4.5	31	ABplppppa	301	951	0	0		0	0	0	0	0
106	1	105	156	-1	364	97	21.0	36	ABprapaap	308	-1678	0	0		0	0	0	0	0
107	1	78	96	-1	204	240	7.0	39	Capa	37	0	0	0		0	0	0	0	0
108	1	45	163	-1	465	117	13.1	32	ABprpaapa	135	0	0	0		0	0	0	0	0
109	1	139	142	-1	330	149	8.3	32	Dpa	311	720	0	0		0	0	0	0	0
110	1	128	9	-1	304	332	4.6	31	ABplpappp	435	0	0	0		0	0	0	0	0
111	1	87	32	-1	161	151	9.0	38	Cppp	386	948	0	0		0	0	0	0	0
112	1	44	134	-1	448	449	14.5	33	ABplpaaap	322	457	0	0		0	0	0	0	0
113	1	100	25	65	269	283	20.5	39	ABarppap	412	0	0	0		0	0	0	0	0
114	1	65	83	-1	490	393	6.3	32	ABalpappa	321	-15	0	0		0	0	0	0	0
115	1	123	42	-1	449	142	21.5	34	ABpraapap	326	-161	0	0		0	0	0	0	0
116	1	14	18	-1	240	64	17.1	34	ABprappap	243	0	0	0		0	0	0	0	0
117	1	120	70	-1	277	92	12.4	32	ABprppapp	376	0	0	0		0	0	0	0	0
118	1	59	49	-1	432	391	7.3	32	ABplpapaa	299	154	0	0		0	0	0	0	0
119	1	27	14	-1	506	446	9.7	32	ABalppaap	286	-129	0	0		0	0	0	0	0
120	1	81	75	-1	176	273	10.7	30	ABplapppp	239	-1183	0	0		0	0	0	0	0
121	1	84	66	-1	513	241	5.0	31	ABarapapa	93	0	0	0		0	0	0	0	0
122	1	153	130	-1	279	385	8.5	32	ABplppapa	278	1164	0	0		0	0	0	0	0
123	1	53	82	-1	280	93	6.5	32	ABprppppa	315	470	0	0		0	0	0	0	0
124	1	117	106	-1	253	167	6.5	37	Dpp	310	1865	0	0		0	0	0	0	0
125	1	111	158	-1	313	77	7.7	33	ABprpappp	308	197	0	0		0	0	0	0	0
126	1	141	114	-1	451	112	17.6	34	ABpraappa	73	0	0	0		0	0	0	0	0
127	1	83	111	-1	478	467	11.3	33	ABalppapa	-1	0	0	0		0	0	0	0	0
128	1	132	8	-1	156	228	15.4	33	Caapp	243	105	0	0		0	0	0	0	0
129	1	47	94	-1	347	291	4.7	36	MSaapp	514	0	0	0		0	0	0	0	0
130	1	64	122	-1	297	51	15.7	34	ABprappaa	331	140	0	0		0	0	0	0	0
131	1	30	62	-1	403	362	20.7	34	ABplaaapa	345	527	0	0		0	0	0	0	0
132	1	101	52	-1	166	162	17.5	41	Cpap	410	731	0	0		0	0	0	0	0
133	1	66	67	-1	380	307	22.4	34	ABarppaaa	257	176	0	0		0	0	0	0	0
134	1	61	40	-1	499	176	22.2	34	ABpraapaa	265	0	0	0		0	0	0	0	0
135	1	43	95	-1	382	432	9.4	33	ABplpaapp	306	20	0	0		0	0	0	0	0
136	1	108	128	-1	378	139	5.6	32	ABprpapap	309	124	0	0		0	0	0	0	0
137	1	137	131	-1	466	446	21.3	36	ABplaapaa	352	166	0	0		0	0	0	0	0
138	1	42	56	-1	373	391	9.4	30	ABplppaaa	273	688	0	0		0	0	0	0	0
139	1	63	121	-1	329	208	9.8	35	Z2	328	129	0	0		0	0	0	0	0
140	1	80	151	-1	216	278	4.4	32	ABplppppp	305	-313	0	0		0	0	0	0	0
141	1	103	4	-1	308	141	22.3	39	ABarpppp	384	35	0	0		0	0	0	0	0
142	1	17	100	-1	537	171	18.4	33	ABpraaapa	305	872	0	0		0	0	0	0	0
143	1	135	162	-1	309	228	15.2	39	Epla	-170	0	0	0		0	0	0	0	0
144	1	152	55	-1	265	347	21.3	35	ABplapapa	342	453	0	0		0	0	0	0	0
145	1	122	160	-1	416	112	20.5	33	ABprapaaa	322	1022	0	0		0	0	0	0	0
146	1	50	157	-1	534	311	22.7	30	ABalappaa	219	391	0	0		0	0	0	0	0
147	1	71	125	-1	442	283	22.0	36	ABarpaapa	361	-12	0	0		0	0	0	0	0
148	1	112	28	-1	279	383	15.7	33	ABplappaa	119	0	0	0		0	0	0	0	0
149	1	20	87	-1	427	207	16.6	38	Eara	-277	0	0	0		0	0	0	0	0
150	1	7	19	-1	453	350	19.1	34	ABalapapp	307	-372	0	0		0	0	0	0	0
151	1	16	78	-1	382	220	21.5	35	ABarpappa	319	-183	0	0		0	0	0	0	0
152	1	150	85	-1	565	242	21.3	33	ABalaappa	266	742	0	0		0	0	0	0	0
153	1	145	15	-1	424	334	23.3	35	ABarpaaap	340	514	0	0		0	0	0	0	0
154	1	19	59	-1	429	274	16.2	35	ABalapppp	303	1082	0	0		0	0	0	0	0
155	1	136	126	-1	196	311	19.8	34	ABplapapp	-71	0	0	0		0	0	0	0	0
156	0	148	-1	-1	318	293	20.4	27		-181	0	0	0		0	0	0	0	0
157	1	99	34	-1	454	224	22.4	36	ABarpapa	231	-195	0	0		0	0	0	0	0
158	1	114	43	-1	220	165	21.6	38	Cpaap	409	0	0	0		0	0	0	0	0
159	1	12	148	-1	238	136	14.7	37	Eprp	-114	0	0	0		0	0	0	0	0
160	1	144	165	-1	424	388	23.0	37	ABplaaaap	355	-131	0	0		0	0	0	0	0
161	1	51	53	-1	222	200	13.2	38	Eplp	374	470	0	0		0	0	0	0	0
162	1	98	112	-1	553	325	15.9	33	MSaaaaa	207	434	0	0		0	0	0	0	0
163	1	132	161	-1	172	241	17.5	33	Caapa	265	417	0	0		0	0	0	0	0
164	1	13	155	-1	366	275	10.0	34	Z3	75	0	0	0		0	0	0	0	0
