# Supplementary material for: The AP-2 Transcription Factor APTF-2 Is Required for Neuroblast and Epidermal Morphogenesis in Caenorhabditis elegans Embryogenesis
Source: PLoS Genet. 2016 May 13;12(5):e1006048. doi: 10.1371/journal.pgen.1006048 (PMC4866721; doi:10.1371/journal.pgen.1006048)
Supplement: S7 Text — (ZIP) [file pgen.1006048.s035.zip › nuclei/t098-nuclei]

1	1	27	52	-1	563	412	9.1	33	ABalpapaa	175	0	0	0		0	0	0	0	0
2	1	7	74	-1	477	462	15.2	34	ABplpaaaa	-37	0	0	0		0	0	0	0	0
3	1	59	115	-1	499	147	8.8	32	ABprpaaaa	310	182	0	0		0	0	0	0	0
4	1	141	130	160	304	128	22.2	40	ABarpppp	115	0	0	0		0	0	0	0	0
5	1	81	11	-1	406	173	9.9	35	MSpppa	34	0	0	0		0	0	0	0	0
6	1	85	102	-1	515	370	18.3	33	ABalpppaa	318	185	0	0		0	0	0	0	0
7	1	61	120	-1	500	303	16.1	33	MSaaaap	248	129	0	0		0	0	0	0	0
8	1	128	38	-1	147	223	13.9	32	Caapp	275	429	0	0		0	0	0	0	0
9	1	110	158	-1	300	334	4.8	33	ABplpappp	120	0	0	0		0	0	0	0	0
10	1	40	85	-1	305	336	12.2	36	MSappp	214	0	0	0		0	0	0	0	0
11	1	29	59	-1	562	405	15.5	37	ABalpaapa	345	0	0	0		0	0	0	0	0
12	1	51	142	-1	313	289	15.0	38	Ealp	355	290	0	0		0	0	0	0	0
13	1	97	49	-1	486	260	11.3	30	MSpaaap	201	131	0	0		0	0	0	0	0
14	1	119	56	-1	514	444	9.1	32	ABalppaap	177	0	0	0		0	0	0	0	0
15	1	153	144	-1	429	335	23.0	35	ABarpaaap	344	-64	0	0		0	0	0	0	0
16	1	11	91	-1	617	326	14.4	32	ABaraaaaa	4	0	0	0		0	0	0	0	0
17	1	68	146	-1	349	415	20.4	34	ABplapaaa	145	0	0	0		0	0	0	0	0
18	1	116	12	-1	239	64	17.5	36	ABprappap	161	0	0	0		0	0	0	0	0
19	1	150	164	-1	464	361	18.7	33	ABalapapp	330	-171	0	0		0	0	0	0	0
20	1	48	22	-1	413	173	21.8	34	ABarpppaa	220	431	0	0		0	0	0	0	0
21	1	71	66	-1	593	414	11.6	32	ABalpaaap	320	920	0	0		0	0	0	0	0
22	1	57	7	-1	566	270	16.6	37	ABalaapa	148	0	0	0		0	0	0	0	0
23	1	18	5	-1	583	366	18.5	36	ABalaaaa	364	-290	0	0		0	0	0	0	0
24	1	6	24	-1	587	349	9.6	32	ABaraapaa	318	922	0	0		0	0	0	0	0
25	1	113	133	-1	289	286	21.6	32	ABarppapa	260	118	0	0		0	0	0	0	0
26	1	26	58	-1	534	444	14.4	32	ABalppaaa	430	0	0	0		0	0	0	0	0
27	1	67	1	-1	485	182	10.4	32	ABarapppp	297	-271	0	0		0	0	0	0	0
28	1	148	34	-1	277	383	15.6	34	ABplappaa	-176	0	0	0		0	0	0	0	0
29	1	44	21	-1	499	217	12.6	35	MSppaa	308	0	0	0		0	0	0	0	0
30	1	5	114	-1	315	400	15.3	35	ABplaappp	353	-44	0	0		0	0	0	0	0
31	1	105	149	-1	264	308	4.6	32	ABplppppa	288	40	0	0		0	0	0	0	0
32	1	111	136	-1	169	151	8.3	40	Cppp	224	0	0	0		0	0	0	0	0
33	1	55	71	-1	207	123	9.1	38	Cppa	-51	0	0	0		0	0	0	0	0
34	1	157	86	116	460	224	22.2	35	ABarpapa	260	742	0	0		0	0	0	0	0
35	1	48	26	-1	366	152	22.7	34	ABarpppap	283	430	0	0		0	0	0	0	0
36	1	70	127	-1	383	136	11.3	35	MSpppp	336	159	0	0		0	0	0	0	0
37	1	8	119	-1	255	345	6.5	32	ABplpppaa	59	0	0	0		0	0	0	0	0
38	1	16	93	-1	475	286	5.1	33	ABaraappp	299	171	0	0		0	0	0	0	0
39	1	15	10	-1	402	353	11.9	35	MSapap	126	0	0	0		0	0	0	0	0
40	1	134	152	-1	508	178	21.7	35	ABpraapaa	-97	0	0	0		0	0	0	0	0
41	1	36	78	-1	331	213	20.5	36	ABarpappp	283	445	0	0		0	0	0	0	0
42	1	115	154	-1	459	143	21.3	34	ABpraapap	317	1093	0	0		0	0	0	0	0
43	1	158	54	-1	214	161	21.3	37	Cpaap	366	-657	0	0		0	0	0	0	0
44	1	9	97	-1	190	208	8.8	39	Capp	34	0	0	0		0	0	0	0	0
45	1	83	107	-1	358	362	22.1	36	ABplaaapp	343	-1142	0	0		0	0	0	0	0
46	1	3	55	-1	536	184	13.4	33	ABpraaaap	63	0	0	0		0	0	0	0	0
47	1	19	20	-1	352	198	4.6	36	MSpapp	163	0	0	0		0	0	0	0	0
48	1	10	90	-1	413	464	14.3	32	ABplpaapa	319	755	0	0		0	0	0	0	0
49	1	118	41	-1	430	392	7.0	30	ABplpapaa	302	222	0	0		0	0	0	0	0
50	1	95	122	-1	504	324	5.0	32	ABaraappa	299	110	0	0		0	0	0	0	0
51	1	45	51	-1	597	273	11.3	34	ABaraaapa	166	0	0	0		0	0	0	0	0
52	1	132	25	-1	169	162	16.7	42	Cpap	153	0	0	0		0	0	0	0	0
53	1	161	29	-1	225	197	13.8	40	Eplp	-68	0	0	0		0	0	0	0	0
54	1	2	28	-1	213	309	14.1	32	ABplapppa	268	660	0	0		0	0	0	0	0
55	1	144	104	-1	266	341	21.5	37	ABplapapa	362	399	0	0		0	0	0	0	0
56	1	138	82	-1	374	393	9.5	31	ABplppaaa	265	64	0	0		0	0	0	0	0
57	1	38	139	-1	455	349	5.2	33	ABalpappp	322	432	0	0		0	0	0	0	0
58	1	35	131	-1	305	358	21.9	36	ABplapaap	357	689	0	0		0	0	0	0	0
59	1	154	27	-1	433	275	16.4	34	ABalapppp	345	611	0	0		0	0	0	0	0
60	1	46	105	-1	459	227	4.6	33	ABarapapp	336	575	0	0		0	0	0	0	0
61	1	30	77	-1	355	434	14.9	34	ABplaappa	-10	0	0	0		0	0	0	0	0
62	1	131	148	-1	401	364	21.3	34	ABplaaapa	295	357	0	0		0	0	0	0	0
63	1	17	14	-1	455	323	11.3	36	MSaaap	288	0	0	0		0	0	0	0	0
64	1	92	109	-1	400	317	6.5	37	MSaapa	329	703	0	0		0	0	0	0	0
65	1	113	75	-1	250	269	21.4	35	ABarppapp	237	427	0	0		0	0	0	0	0
66	1	121	19	-1	511	247	5.6	31	ABarapapa	-1	0	0	0		0	0	0	0	0
67	1	133	138	-1	387	310	22.4	34	ABarppaaa	340	822	0	0		0	0	0	0	0
68	1	21	151	-1	516	321	20.6	32	ABalapapa	267	-591	0	0		0	0	0	0	0
69	1	42	4	-1	390	402	14.8	34	ABalppppp	312	1248	0	0		0	0	0	0	0
70	1	117	8	-1	279	92	12.2	32	ABprppapp	287	1010	0	0		0	0	0	0	0
71	1	1	53	-1	511	386	11.1	34	ABalpaapp	136	0	0	0		0	0	0	0	0
72	1	75	17	-1	359	81	7.6	30	ABprppaap	306	29	0	0		0	0	0	0	0
73	1	39	60	-1	559	278	20.7	34	ABalaaapp	307	-582	0	0		0	0	0	0	0
74	1	86	70	-1	494	301	24.2	36	ABarpaaaa	336	374	0	0		0	0	0	0	0
75	1	120	47	-1	175	274	11.5	32	ABplapppp	274	386	0	0		0	0	0	0	0
76	1	94	101	-1	477	374	23.7	36	ABplaaaaa	333	144	0	0		0	0	0	0	0
77	1	60	135	-1	431	96	11.9	32	ABprpaapp	302	-223	0	0		0	0	0	0	0
78	1	151	110	-1	389	221	22.2	36	ABarpappa	307	-509	0	0		0	0	0	0	0
79	1	22	123	-1	220	341	16.4	33	ABplappap	-7	0	0	0		0	0	0	0	0
80	1	33	72	-1	506	270	21.6	34	ABalappap	340	154	0	0		0	0	0	0	0
81	1	28	37	-1	618	360	14.5	33	ABalpaaaa	33	0	0	0		0	0	0	0	0
82	1	123	113	-1	282	93	6.7	32	ABprppppa	290	1408	0	0		0	0	0	0	0
83	1	114	111	-1	489	386	6.3	31	ABalpappa	92	0	0	0		0	0	0	0	0
84	1	79	68	-1	450	406	17.6	33	ABalppppa	140	0	0	0		0	0	0	0	0
85	1	152	3	-1	569	236	21.1	34	ABalaappa	310	437	0	0		0	0	0	0	0
86	1	91	98	-1	495	254	17.7	34	ABalapppa	281	540	0	0		0	0	0	0	0
87	1	149	124	-1	426	213	16.6	38	Eara	376	76	0	0		0	0	0	0	0
88	1	99	80	-1	453	182	5.5	31	ABarappap	293	-613	0	0		0	0	0	0	0
89	1	20	79	-1	524	281	5.0	31	ABarapaap	60	0	0	0		0	0	0	0	0
90	1	49	145	-1	327	285	22.7	38	ABarppaap	360	-18	0	0		0	0	0	0	0
91	1	101	157	-1	391	433	19.9	35	ABplaapap	358	0	0	0		0	0	0	0	0
92	1	63	50	141	395	243	6.1	35	MSpapa	136	0	0	0		0	0	0	0	0
93	1	37	128	-1	599	322	20.1	34	ABalaaapa	279	489	0	0		0	0	0	0	0
94	1	129	165	-1	342	291	4.7	36	MSaapp	340	-511	0	0		0	0	0	0	0
95	1	135	2	-1	376	437	9.8	33	ABplpaapp	312	1270	0	0		0	0	0	0	0
96	1	107	159	-1	206	253	6.9	39	Capa	397	1155	0	0		0	0	0	0	0
97	1	23	73	-1	185	89	13.2	31	ABprapppp	215	204	0	0		0	0	0	0	0
98	1	72	42	-1	491	419	18.5	34	ABalpppap	110	0	0	0		0	0	0	0	0
99	1	80	46	-1	539	332	7.6	31	ABaraapap	304	45	0	0		0	0	0	0	0
100	1	142	162	-1	547	181	17.9	32	ABpraaapa	301	238	0	0		0	0	0	0	0
101	1	43	155	-1	286	202	22.7	39	Cpaaa	392	-877	0	0		0	0	0	0	0
102	1	76	99	-1	458	423	6.8	33	ABalppapp	332	-27	0	0		0	0	0	0	0
103	1	104	166	-1	351	74	12.0	33	ABprppapa	304	158	0	0		0	0	0	0	0
104	1	62	96	-1	397	84	15.1	36	ABpraappp	-11	0	0	0		0	0	0	0	0
105	1	100	87	-1	447	186	11.8	36	MSppap	461	0	0	0		0	0	0	0	0
106	1	124	150	-1	262	170	6.5	36	Dpp	361	222	0	0		0	0	0	0	0
107	1	24	57	-1	211	309	8.6	32	ABplpppap	176	0	0	0		0	0	0	0	0
108	1	14	64	-1	440	254	10.7	37	MSpaap	138	0	0	0		0	0	0	0	0
109	1	41	84	-1	414	163	4.7	32	ABprpapaa	270	299	0	0		0	0	0	0	0
110	1	53	117	-1	524	221	19.3	34	ABalaappp	307	1390	0	0		0	0	0	0	0
111	1	127	15	-1	481	464	10.5	33	ABalppapa	-317	0	0	0		0	0	0	0	0
112	1	162	129	-1	556	328	16.6	30	MSaaaaa	208	436	0	0		0	0	0	0	0
113	1	13	18	-1	571	306	10.5	31	ABaraaaap	377	0	0	0		0	0	0	0	0
114	1	126	125	-1	458	115	17.4	34	ABpraappa	-196	0	0	0		0	0	0	0	0
115	1	31	140	-1	536	179	9.5	32	ABarapppa	288	828	0	0		0	0	0	0	0
116	1	4	69	-1	577	285	7.1	30	ABarapaaa	305	0	0	0		0	0	0	0	0
117	1	84	88	-1	532	386	7.0	33	ABalpapap	119	0	0	0		0	0	0	0	0
118	1	52	62	-1	579	218	15.4	31	ABpraaaaa	17	0	0	0		0	0	0	0	0
119	1	90	100	-1	289	76	21.1	35	ABprapapp	327	-585	0	0		0	0	0	0	0
120	1	88	23	-1	556	244	7.7	31	ABaraaapp	311	-590	0	0		0	0	0	0	0
121	1	139	161	-1	332	212	9.7	35	Z2	351	128	0	0		0	0	0	0	0
122	1	130	31	-1	302	49	15.4	34	ABprappaa	329	174	0	0		0	0	0	0	0
123	1	82	33	-1	343	80	17.9	36	ABprapapa	336	-38	0	0		0	0	0	0	0
124	1	54	143	-1	523	374	22.5	35	ABalapaap	333	634	0	0		0	0	0	0	0
125	1	147	167	-1	441	287	21.5	37	ABarpaapa	363	431	0	0		0	0	0	0	0
126	1	155	92	-1	199	308	20.2	35	ABplapapp	-59	0	0	0		0	0	0	0	0
127	1	103	30	-1	390	374	5.2	31	ABplpapap	64	0	0	0		0	0	0	0	0
128	1	136	112	-1	380	138	5.5	31	ABprpapap	277	-875	0	0		0	0	0	0	0
129	1	74	89	-1	309	400	8.5	32	ABplppaap	150	0	0	0		0	0	0	0	0
130	1	122	95	-1	275	386	9.5	33	ABplppapa	219	0	0	0		0	0	0	0	0
131	1	137	147	-1	471	443	21.5	37	ABplaapaa	349	-201	0	0		0	0	0	0	0
132	1	69	118	-1	357	346	11.4	35	MSappa	78	0	0	0		0	0	0	0	0
133	1	56	48	-1	347	369	4.6	34	ABplpappa	320	-1092	0	0		0	0	0	0	0
134	1	112	13	-1	441	441	12.5	33	ABplpaaap	56	0	0	0		0	0	0	0	0
135	1	78	163	-1	280	225	6.5	38	Dap	379	284	0	0		0	0	0	0	0
136	1	98	16	-1	554	333	21.9	31	ABalapaaa	-330	0	0	0		0	0	0	0	0
137	1	93	35	-1	513	206	6.3	32	ABarappaa	624	0	0	0		0	0	0	0	0
138	1	12	44	-1	491	143	16.4	35	ABpraaapp	-165	0	0	0		0	0	0	0	0
139	1	32	121	-1	463	373	13.3	36	MSapaa	332	-332	0	0		0	0	0	0	0
140	1	50	126	-1	255	119	4.5	33	ABprppppp	277	586	0	0		0	0	0	0	0
141	1	65	45	-1	281	54	10.5	32	ABprpppaa	3	0	0	0		0	0	0	0	0
142	1	109	106	-1	331	149	8.3	34	Dpa	273	-455	0	0		0	0	0	0	0
143	1	23	108	-1	232	64	14.3	32	ABprapppa	247	475	0	0		0	0	0	0	0
144	1	34	63	-1	231	344	11.2	32	ABplppapp	382	0	0	0		0	0	0	0	0
145	1	73	36	-1	361	209	14.8	39	Earp	387	-569	0	0		0	0	0	0	0
146	1	58	32	-1	224	75	9.0	33	ABprpppap	285	-659	0	0		0	0	0	0	0
147	1	102	168	-1	291	283	8.2	35	Daa	351	577	0	0		0	0	0	0	0
148	1	159	61	-1	240	128	14.6	38	Eprp	380	0	0	0		0	0	0	0	0
149	1	25	137	-1	411	93	8.1	30	ABprppaaa	270	82	0	0		0	0	0	0	0
150	1	96	39	-1	438	126	6.8	30	ABprpaaap	307	100	0	0		0	0	0	0	0
151	1	140	103	-1	217	283	4.6	32	ABplppppp	671	0	0	0		0	0	0	0	0
152	1	64	9	-1	337	126	4.3	33	ABprpappa	318	756	0	0		0	0	0	0	0
153	1	66	67	-1	207	233	20.9	45	Caaa	448	-290	0	0		0	0	0	0	0
154	1	77	94	-1	393	263	22.9	37	ABarpaapp	375	0	0	0		0	0	0	0	0
155	1	164	43	-1	360	276	10.2	32	Z3	315	410	0	0		0	0	0	0	0
156	1	106	6	-1	372	93	20.7	35	ABprapaap	309	-105	0	0		0	0	0	0	0
157	1	146	169	-1	537	308	23.5	32	ABalappaa	263	407	0	0		0	0	0	0	0
158	1	125	40	-1	319	79	7.3	32	ABprpappp	304	-169	0	0		0	0	0	0	0
159	1	47	132	-1	402	327	16.5	39	Eala	386	1322	0	0		0	0	0	0	0
160	1	145	153	-1	424	114	20.7	34	ABprapaaa	316	376	0	0		0	0	0	0	0
161	1	163	156	-1	166	256	18.4	33	Caapa	372	0	0	0		0	0	0	0	0
162	1	143	65	-1	312	226	15.6	39	Epla	381	217	0	0		0	0	0	0	0
163	1	108	83	-1	468	121	12.8	32	ABprpaapa	441	0	0	0		0	0	0	0	0
164	1	89	76	-1	549	273	11.8	30	MSpaaaa	120	0	0	0		0	0	0	0	0
165	1	160	81	-1	429	388	22.7	35	ABplaaaap	346	219	0	0		0	0	0	0	0
166	1	87	134	-1	349	148	15.5	39	Epra	393	339	0	0		0	0	0	0	0
