# Supplementary material for: The AP-2 Transcription Factor APTF-2 Is Required for Neuroblast and Epidermal Morphogenesis in Caenorhabditis elegans Embryogenesis
Source: PLoS Genet. 2016 May 13;12(5):e1006048. doi: 10.1371/journal.pgen.1006048 (PMC4866721; doi:10.1371/journal.pgen.1006048)
Supplement: S7 Text — (ZIP) [file pgen.1006048.s035.zip › nuclei/t099-nuclei]

1	1	27	116	-1	489	189	10.2	30	ABarapppp	306	772	0	0		0	0	0	0	0
2	1	95	138	-1	367	433	10.5	34	ABplpaapp	328	0	0	0		0	0	0	0	0
3	1	85	20	-1	581	249	20.4	33	ABalaappa	129	0	0	0		0	0	0	0	0
4	1	69	131	-1	381	397	15.2	34	ABalppppp	332	8	0	0		0	0	0	0	0
5	1	23	123	158	585	363	17.8	38	ABalaaaa	248	198	0	0		0	0	0	0	0
6	1	156	146	-1	374	91	20.5	35	ABprapaap	324	193	0	0		0	0	0	0	0
7	1	22	135	-1	572	276	16.7	34	ABalaapa	170	0	0	0		0	0	0	0	0
8	1	70	144	-1	285	87	12.2	32	ABprppapp	327	206	0	0		0	0	0	0	0
9	1	152	2	-1	345	129	4.6	33	ABprpappa	296	263	0	0		0	0	0	0	0
10	1	39	114	-1	400	354	12.0	34	MSapap	350	-501	0	0		0	0	0	0	0
11	1	5	141	-1	405	182	9.1	36	MSpppa	361	423	0	0		0	0	0	0	0
12	1	18	68	-1	233	66	17.8	37	ABprappap	341	685	0	0		0	0	0	0	0
13	1	134	86	-1	431	436	11.7	33	ABplpaaap	323	-202	0	0		0	0	0	0	0
14	1	63	119	-1	456	325	11.5	36	MSaaap	350	-8	0	0		0	0	0	0	0
15	1	111	72	-1	473	462	10.3	33	ABalppapa	310	625	0	0		0	0	0	0	0
16	1	136	24	-1	550	342	22.4	33	ABalapaaa	280	-165	0	0		0	0	0	0	0
17	1	72	104	-1	367	84	7.7	31	ABprppaap	-27	0	0	0		0	0	0	0	0
18	1	113	41	-1	571	314	10.2	31	ABaraaaap	288	-578	0	0		0	0	0	0	0
19	1	66	89	-1	513	250	6.4	31	ABarapapa	299	172	0	0		0	0	0	0	0
20	1	47	109	-1	343	200	4.6	37	MSpapp	82	0	0	0		0	0	0	0	0
21	1	29	43	-1	508	225	13.1	36	MSppaa	362	1202	0	0		0	0	0	0	0
22	1	20	166	-1	422	169	22.2	33	ABarpppaa	241	743	0	0		0	0	0	0	0
23	1	120	147	-1	561	250	8.0	32	ABaraaapp	298	293	0	0		0	0	0	0	0
24	1	24	3	-1	581	350	9.4	32	ABaraapaa	297	678	0	0		0	0	0	0	0
25	1	52	79	172	176	154	15.6	41	Cpap	414	-941	0	0		0	0	0	0	0
26	1	35	17	-1	370	148	22.4	35	ABarpppap	272	116	0	0		0	0	0	0	0
27	1	59	23	-1	438	269	16.8	35	ABalapppp	289	705	0	0		0	0	0	0	0
28	1	54	66	-1	209	303	14.4	33	ABplapppa	25	0	0	0		0	0	0	0	0
29	1	53	71	-1	227	194	13.9	37	Eplp	327	466	0	0		0	0	0	0	0
30	1	127	65	-1	383	373	5.3	32	ABplpapap	299	394	0	0		0	0	0	0	0
31	1	122	110	-1	300	47	15.2	34	ABprappaa	-20	0	0	0		0	0	0	0	0
32	1	146	101	-1	230	73	8.7	32	ABprpppap	305	0	0	0		0	0	0	0	0
33	1	123	150	-1	341	81	17.8	35	ABprapapa	342	-826	0	0		0	0	0	0	0
34	1	28	84	-1	265	380	15.5	34	ABplappaa	329	1078	0	0		0	0	0	0	0
35	1	137	35	-1	518	212	5.9	30	ABarappaa	-15	0	0	0		0	0	0	0	0
36	1	145	102	-1	358	212	15.1	39	Earp	365	-13	0	0		0	0	0	0	0
37	1	81	160	-1	612	379	14.0	33	ABalpaaaa	305	94	0	0		0	0	0	0	0
38	1	8	83	-1	145	212	12.6	33	Caapp	268	-502	0	0		0	0	0	0	0
39	1	150	122	-1	446	132	7.4	32	ABprpaaap	289	114	0	0		0	0	0	0	0
40	1	158	149	-1	327	80	7.1	33	ABprpappp	283	446	0	0		0	0	0	0	0
41	1	49	93	-1	423	390	6.9	31	ABplpapaa	210	0	0	0		0	0	0	0	0
42	1	98	19	-1	481	420	17.7	34	ABalpppap	78	0	0	0		0	0	0	0	0
43	1	155	148	-1	359	270	10.5	34	Z3	304	130	0	0		0	0	0	0	0
44	1	138	81	-1	492	145	16.6	34	ABpraaapp	34	0	0	0		0	0	0	0	0
45	1	141	82	-1	288	54	10.5	33	ABprpppaa	303	308	0	0		0	0	0	0	0
46	1	99	10	-1	538	332	7.5	31	ABaraapap	192	0	0	0		0	0	0	0	0
47	1	75	106	-1	177	271	10.7	33	ABplapppp	293	377	0	0		0	0	0	0	0
48	1	133	157	-1	344	363	4.6	33	ABplpappa	301	-476	0	0		0	0	0	0	0
49	1	13	112	-1	490	270	11.9	30	MSpaaap	300	-136	0	0		0	0	0	0	0
50	1	92	15	-1	431	247	6.0	28	MSpapaa	216	-191	0	0		0	0	0	0	0
51	1	51	37	-1	601	288	12.0	35	ABaraaapa	331	782	0	0		0	0	0	0	0
52	1	1	28	-1	556	413	8.5	32	ABalpapaa	-37	0	0	0		0	0	0	0	0
53	1	71	63	-1	508	392	11.1	33	ABalpaapp	159	0	0	0		0	0	0	0	0
54	1	43	90	-1	209	159	21.6	38	Cpaap	-52	0	0	0		0	0	0	0	0
55	1	46	51	-1	542	191	13.2	34	ABpraaaap	312	0	0	0		0	0	0	0	0
56	1	14	58	-1	508	443	8.8	31	ABalppaap	294	212	0	0		0	0	0	0	0
57	1	107	5	-1	210	306	8.4	32	ABplpppap	320	-197	0	0		0	0	0	0	0
58	1	26	95	-1	523	452	14.5	32	ABalppaaa	310	-554	0	0		0	0	0	0	0
59	1	11	98	-1	554	403	14.5	36	ABalpaapa	362	-112	0	0		0	0	0	0	0
60	1	73	87	-1	559	284	21.2	34	ABalaaapp	340	-214	0	0		0	0	0	0	0
61	1	148	100	-1	244	129	14.4	37	Eprp	378	892	0	0		0	0	0	0	0
62	1	118	7	-1	585	224	15.4	31	ABpraaaaa	229	0	0	0		0	0	0	0	0
63	1	144	107	-1	224	337	11.1	32	ABplppapp	319	-155	0	0		0	0	0	0	0
64	1	108	59	-1	438	258	11.2	37	MSpaap	138	0	0	0		0	0	0	0	0
65	1	162	126	-1	309	226	16.4	39	Epla	392	89	0	0		0	0	0	0	0
66	1	21	27	-1	587	418	11.2	32	ABalpaaap	339	0	0	0		0	0	0	0	0
67	1	153	159	-1	194	236	20.9	45	Caaa	436	-877	0	0		0	0	0	0	0
68	1	84	117	-1	438	407	17.7	33	ABalppppa	309	-467	0	0		0	0	0	0	0
69	1	116	99	-1	572	290	7.1	30	ABarapaaa	62	0	0	0		0	0	0	0	0
70	1	74	44	-1	493	299	24.3	35	ABarpaaaa	318	-833	0	0		0	0	0	0	0
71	1	33	8	-1	221	121	9.0	39	Cppa	217	0	0	0		0	0	0	0	0
72	1	80	121	-1	508	277	21.4	34	ABalappap	323	-812	0	0		0	0	0	0	0
73	1	97	47	-1	186	85	12.7	31	ABprapppp	265	488	0	0		0	0	0	0	0
74	1	2	9	-1	464	464	14.4	33	ABplpaaaa	-64	0	0	0		0	0	0	0	0
75	1	65	120	-1	239	269	21.7	36	ABarppapp	287	1062	0	0		0	0	0	0	0
76	1	164	18	-1	550	282	12.3	30	MSpaaaa	256	48	0	0		0	0	0	0	0
77	1	61	105	-1	345	428	15.3	34	ABplaappa	33	0	0	0		0	0	0	0	0
78	1	41	97	-1	332	201	21.0	36	ABarpappp	352	944	0	0		0	0	0	0	0
79	1	89	38	-1	524	282	4.8	33	ABarapaap	77	0	0	0		0	0	0	0	0
80	1	88	96	-1	458	179	6.2	33	ABarappap	333	0	0	0		0	0	0	0	0
81	1	165	76	-1	423	386	22.6	35	ABplaaaap	350	143	0	0		0	0	0	0	0
82	1	56	85	-1	366	393	9.3	31	ABplppaaa	374	0	0	0		0	0	0	0	0
83	1	163	113	-1	470	121	13.3	33	ABprpaapa	303	118	0	0		0	0	0	0	0
84	1	109	49	-1	421	165	4.3	32	ABprpapaa	313	460	0	0		0	0	0	0	0
85	1	10	111	-1	307	337	12.0	36	MSappp	362	-172	0	0		0	0	0	0	0
86	1	34	143	-1	439	223	21.9	33	ABarpapap	272	-511	0	0		0	0	0	0	0
87	1	105	115	-1	452	190	12.3	36	MSppap	325	-787	0	0		0	0	0	0	0
88	1	117	14	-1	528	380	6.6	32	ABalpapap	249	0	0	0		0	0	0	0	0
89	1	129	33	-1	305	400	8.4	32	ABplppaap	366	0	0	0		0	0	0	0	0
90	1	48	29	-1	407	461	14.0	33	ABplpaapa	325	-189	0	0		0	0	0	0	0
91	1	16	139	-1	619	341	14.5	31	ABaraaaaa	-8	0	0	0		0	0	0	0	0
92	1	126	57	-1	196	307	20.1	34	ABplapapp	314	-58	0	0		0	0	0	0	0
93	1	38	156	-1	474	289	4.6	32	ABaraappp	452	0	0	0		0	0	0	0	0
94	1	154	12	-1	391	256	22.6	37	ABarpaapp	362	977	0	0		0	0	0	0	0
95	1	130	45	-1	273	382	9.6	33	ABplppapa	178	0	0	0		0	0	0	0	0
96	1	104	152	-1	399	84	15.3	35	ABpraappp	347	1388	0	0		0	0	0	0	0
97	1	44	169	-1	194	206	8.6	38	Capp	144	0	0	0		0	0	0	0	0
98	1	86	108	-1	500	254	17.9	34	ABalapppa	296	840	0	0		0	0	0	0	0
99	1	102	167	-1	455	421	6.5	31	ABalppapp	116	0	0	0		0	0	0	0	0
100	1	119	134	-1	292	73	20.9	37	ABprapapp	317	977	0	0		0	0	0	0	0
101	1	76	155	-1	476	375	23.6	35	ABplaaaaa	308	423	0	0		0	0	0	0	0
102	1	6	25	-1	513	376	18.4	33	ABalpppaa	314	-185	0	0		0	0	0	0	0
103	1	151	13	-1	221	282	4.4	31	ABplppppp	293	337	0	0		0	0	0	0	0
104	1	55	75	-1	260	336	21.4	37	ABplapapa	346	47	0	0		0	0	0	0	0
105	1	60	55	-1	465	223	4.6	34	ABarapapp	225	0	0	0		0	0	0	0	0
106	1	142	137	-1	337	150	8.7	33	Dpa	305	-159	0	0		0	0	0	0	0
107	1	45	145	-1	354	359	22.0	36	ABplaaapp	-66	0	0	0		0	0	0	0	0
108	1	143	48	-1	232	67	14.2	33	ABprapppa	280	466	0	0		0	0	0	0	0
109	1	64	153	165	391	305	6.5	39	MSaapa	277	429	0	0		0	0	0	0	0
110	1	78	127	-1	385	213	22.6	37	ABarpappa	367	504	0	0		0	0	0	0	0
111	1	83	53	-1	484	382	6.4	31	ABalpappa	144	0	0	0		0	0	0	0	0
112	1	128	62	-1	386	145	5.5	33	ABprpapap	279	394	0	0		0	0	0	0	0
113	1	82	21	-1	290	86	6.5	32	ABprppppa	277	-136	0	0		0	0	0	0	0
114	1	30	94	-1	308	391	16.1	36	ABplaappp	74	0	0	0		0	0	0	0	0
115	1	3	54	-1	502	147	9.5	32	ABprpaaaa	309	245	0	0		0	0	0	0	0
116	1	34	161	-1	498	240	23.0	32	ABarpapaa	254	745	0	0		0	0	0	0	0
117	1	110	52	-1	528	225	19.4	34	ABalaappp	278	-806	0	0		0	0	0	0	0
118	1	132	30	-1	358	341	11.7	35	MSappa	309	477	0	0		0	0	0	0	0
119	1	37	91	-1	255	346	6.8	31	ABplpppaa	299	319	0	0		0	0	0	0	0
120	1	7	129	-1	492	305	16.5	34	MSaaaap	127	0	0	0		0	0	0	0	0
121	1	139	136	-1	460	374	13.4	37	MSapaa	-14	0	0	0		0	0	0	0	0
122	1	50	70	-1	501	324	5.0	31	ABaraappa	304	312	0	0		0	0	0	0	0
123	1	79	61	-1	219	339	16.3	34	ABplappap	75	0	0	0		0	0	0	0	0
124	1	87	39	-1	426	214	16.3	39	Eara	6	0	0	0		0	0	0	0	0
125	1	114	88	-1	457	122	17.6	34	ABpraappa	105	0	0	0		0	0	0	0	0
126	1	140	6	-1	269	117	4.4	31	ABprppppp	283	-31	0	0		0	0	0	0	0
127	1	36	103	-1	388	139	11.7	35	MSpppp	351	189	0	0		0	0	0	0	0
128	1	93	67	-1	599	331	20.7	34	ABalaaapa	343	-287	0	0		0	0	0	0	0
129	1	112	130	-1	553	329	16.8	32	MSaaaaa	249	122	0	0		0	0	0	0	0
130	1	4	164	-1	269	116	22.5	34	ABarppppp	295	-789	0	0		0	0	0	0	0
131	1	58	16	-1	298	358	21.6	35	ABplapaap	310	-842	0	0		0	0	0	0	0
132	1	159	32	-1	407	319	16.8	38	Eala	382	-328	0	0		0	0	0	0	0
133	1	25	1	-1	296	280	22.4	36	ABarppapa	296	446	0	0		0	0	0	0	0
134	1	166	154	-1	349	149	15.6	38	Epra	74	0	0	0		0	0	0	0	0
135	1	77	22	-1	431	98	12.3	33	ABprpaapp	-16	0	0	0		0	0	0	0	0
136	1	32	78	-1	181	144	7.4	39	Cppp	385	-267	0	0		0	0	0	0	0
137	1	149	124	-1	416	92	8.1	29	ABprppaaa	-123	0	0	0		0	0	0	0	0
138	1	67	73	-1	396	313	22.8	34	ABarppaaa	292	1080	0	0		0	0	0	0	0
139	1	57	50	-1	451	352	5.2	33	ABalpappp	95	0	0	0		0	0	0	0	0
140	1	115	118	-1	537	181	9.4	32	ABarapppa	154	0	0	0		0	0	0	0	0
141	1	92	74	-1	372	235	6.1	28	MSpapap	224	126	0	0		0	0	0	0	0
142	1	12	69	-1	314	288	15.5	38	Ealp	381	1009	0	0		0	0	0	0	0
143	1	124	11	-1	524	386	22.6	36	ABalapaap	349	-989	0	0		0	0	0	0	0
144	1	15	163	-1	433	336	22.5	34	ABarpaaap	317	223	0	0		0	0	0	0	0
145	1	90	40	-1	336	281	23.4	39	ABarppaap	332	0	0	0		0	0	0	0	0
146	1	17	42	-1	338	408	20.3	34	ABplapaaa	302	-812	0	0		0	0	0	0	0
147	1	131	60	-1	458	437	21.5	36	ABplaapaa	353	1712	0	0		0	0	0	0	0
148	1	62	64	-1	395	360	21.9	34	ABplaaapa	46	0	0	0		0	0	0	0	0
149	1	31	128	-1	260	311	4.7	33	ABplppppa	327	239	0	0		0	0	0	0	0
150	1	106	34	-1	270	170	6.6	37	Dpp	354	731	0	0		0	0	0	0	0
151	1	68	142	-1	512	329	20.4	33	ABalapapa	289	-256	0	0		0	0	0	0	0
152	1	40	132	-1	517	188	21.7	35	ABpraapaa	321	-590	0	0		0	0	0	0	0
153	1	160	77	-1	429	117	21.1	35	ABprapaaa	300	380	0	0		0	0	0	0	0
154	1	42	151	-1	469	150	21.1	34	ABpraapap	312	468	0	0		0	0	0	0	0
155	1	101	125	-1	283	202	23.3	39	Cpaaa	378	-620	0	0		0	0	0	0	0
156	1	161	133	-1	155	255	17.9	35	Caapa	347	495	0	0		0	0	0	0	0
157	1	91	168	-1	384	429	19.6	34	ABplaapap	223	0	0	0		0	0	0	0	0
158	1	9	170	-1	301	334	5.0	32	ABplpappp	-180	0	0	0		0	0	0	0	0
159	1	96	92	-1	211	245	6.1	40	Capa	386	47	0	0		0	0	0	0	0
160	1	4	162	-1	326	131	23.2	34	ABarppppa	270	-175	0	0		0	0	0	0	0
161	1	121	26	-1	331	213	10.2	35	Z2	303	550	0	0		0	0	0	0	0
162	1	100	80	-1	541	179	17.6	33	ABpraaapa	318	1460	0	0		0	0	0	0	0
163	1	135	36	-1	283	226	7.2	37	Dap	362	-1359	0	0		0	0	0	0	0
164	1	19	46	-1	462	368	19.3	34	ABalapapp	337	1086	0	0		0	0	0	0	0
165	1	94	4	-1	339	286	4.8	36	MSaapp	356	430	0	0		0	0	0	0	0
166	1	103	140	-1	352	78	12.5	33	ABprppapa	153	0	0	0		0	0	0	0	0
167	1	125	56	-1	444	282	21.7	37	ABarpaapa	374	-275	0	0		0	0	0	0	0
168	1	147	31	-1	293	284	8.9	36	Daa	363	456	0	0		0	0	0	0	0
169	1	157	171	-1	529	324	23.5	35	ABalappaa	89	0	0	0		0	0	0	0	0
