# Supplementary material for: The AP-2 Transcription Factor APTF-2 Is Required for Neuroblast and Epidermal Morphogenesis in Caenorhabditis elegans Embryogenesis
Source: PLoS Genet. 2016 May 13;12(5):e1006048. doi: 10.1371/journal.pgen.1006048 (PMC4866721; doi:10.1371/journal.pgen.1006048)
Supplement: S7 Text — (ZIP) [file pgen.1006048.s035.zip › nuclei/t100-nuclei]

1	1	133	165	-1	290	282	22.7	36	ABarppapa	359	-143	0	0		0	0	0	0	0
2	1	9	114	-1	347	133	4.8	32	ABprpappa	295	-46	0	0		0	0	0	0	0
3	1	24	85	-1	578	355	9.1	33	ABaraapaa	-277	0	0	0		0	0	0	0	0
4	1	165	81	-1	324	279	5.0	35	MSaapp	347	240	0	0		0	0	0	0	0
5	1	57	4	-1	203	308	8.7	33	ABplpppap	280	500	0	0		0	0	0	0	0
6	1	126	151	-1	272	125	4.3	32	ABprppppp	321	1368	0	0		0	0	0	0	0
7	1	62	52	-1	585	226	15.7	31	ABpraaaaa	294	-643	0	0		0	0	0	0	0
8	1	71	25	-1	222	120	8.9	40	Cppa	-73	0	0	0		0	0	0	0	0
9	1	74	74	-1	459	462	14.5	34	ABplpaaaa	471	0	0	0		0	0	0	0	0
10	1	46	109	-1	536	334	7.5	31	ABaraapap	187	0	0	0		0	0	0	0	0
11	1	143	97	-1	520	395	21.9	37	ABalapaap	362	-30	0	0		0	0	0	0	0
12	1	94	12	-1	388	256	22.5	37	ABarpaapp	377	-274	0	0		0	0	0	0	0
13	1	103	82	-1	219	282	4.5	33	ABplppppp	286	-315	0	0		0	0	0	0	0
14	1	88	126	-1	525	382	7.1	33	ABalpapap	294	914	0	0		0	0	0	0	0
15	1	50	18	-1	428	250	5.7	28	MSpapaa	251	151	0	0		0	0	0	0	0
16	1	131	128	-1	292	351	21.6	34	ABplapaap	312	406	0	0		0	0	0	0	0
17	1	26	130	-1	376	136	22.3	36	ABarpppap	349	125	0	0		0	0	0	0	0
18	1	76	36	-1	545	287	11.9	30	MSpaaaa	310	710	0	0		0	0	0	0	0
19	1	42	21	-1	469	417	17.1	33	ABalpppap	332	165	0	0		0	0	0	0	0
20	1	3	101	-1	578	253	21.0	34	ABalaappa	298	112	0	0		0	0	0	0	0
21	1	113	91	-1	294	84	6.1	31	ABprppppa	291	477	0	0		0	0	0	0	0
22	1	135	77	-1	434	103	12.1	33	ABprpaapp	325	361	0	0		0	0	0	0	0
23	1	27	83	-1	444	264	17.5	34	ABalapppp	303	-247	0	0		0	0	0	0	0
24	1	16	73	-1	557	349	23.1	35	ABalapaaa	349	1175	0	0		0	0	0	0	0
25	1	102	157	-1	506	379	17.7	33	ABalpppaa	299	-194	0	0		0	0	0	0	0
26	1	161	39	-1	334	214	11.0	36	Z2	358	-441	0	0		0	0	0	0	0
27	1	66	22	-1	580	423	11.3	33	ABalpaaap	698	0	0	0		0	0	0	0	0
28	1	52	68	-1	551	418	8.5	32	ABalpapaa	591	0	0	0		0	0	0	0	0
29	1	90	89	-1	403	455	13.2	34	ABplpaapa	250	0	0	0		0	0	0	0	0
30	1	118	49	-1	357	339	11.3	34	MSappa	320	-419	0	0		0	0	0	0	0
31	1	168	30	-1	291	282	9.1	35	Daa	349	937	0	0		0	0	0	0	0
32	1	132	160	-1	412	316	16.8	38	Eala	362	377	0	0		0	0	0	0	0
33	1	89	69	-1	300	399	8.6	32	ABplppaap	294	-852	0	0		0	0	0	0	0
34	1	150	51	-1	276	173	6.7	36	Dpp	359	212	0	0		0	0	0	0	0
35	1	35	45	-1	523	217	5.8	30	ABarappaa	277	612	0	0		0	0	0	0	0
36	1	163	127	-1	281	227	7.7	38	Dap	382	362	0	0		0	0	0	0	0
37	1	51	96	-1	600	287	11.8	35	ABaraaapa	-158	0	0	0		0	0	0	0	0
38	1	79	72	-1	525	286	5.0	31	ABarapaap	285	1638	0	0		0	0	0	0	0
39	1	124	146	-1	425	219	16.3	39	Eara	390	-1095	0	0		0	0	0	0	0
40	1	145	124	-1	336	280	23.3	39	ABarppaap	376	-830	0	0		0	0	0	0	0
41	1	18	163	-1	570	318	10.4	31	ABaraaaap	352	0	0	0		0	0	0	0	0
42	1	146	59	-1	329	404	20.3	34	ABplapaaa	337	-637	0	0		0	0	0	0	0
43	1	21	66	-1	511	223	13.4	35	MSppaa	352	-620	0	0		0	0	0	0	0
44	1	70	172	-1	491	308	24.2	35	ABarpaaaa	293	106	0	0		0	0	0	0	0
45	1	95	2	-1	271	377	9.5	31	ABplppapa	313	38	0	0		0	0	0	0	0
46	1	164	111	-1	462	371	19.7	35	ABalapapp	122	0	0	0		0	0	0	0	0
47	1	73	10	-1	187	85	13.3	31	ABprapppp	355	0	0	0		0	0	0	0	0
48	1	108	40	-1	232	69	13.5	34	ABprapppa	254	465	0	0		0	0	0	0	0
49	1	84	132	-1	424	169	4.5	30	ABprpapaa	305	-299	0	0		0	0	0	0	0
50	1	139	106	-1	456	359	5.5	33	ABalpappp	83	0	0	0		0	0	0	0	0
51	1	55	35	-1	548	192	13.3	33	ABpraaaap	303	0	0	0		0	0	0	0	0
52	1	117	166	-1	536	229	19.1	32	ABalaappp	302	131	0	0		0	0	0	0	0
53	1	111	53	-1	484	393	6.0	31	ABalpappa	278	434	0	0		0	0	0	0	0
54	1	115	7	-1	506	151	9.6	31	ABprpaaaa	297	291	0	0		0	0	0	0	0
55	1	105	3	-1	467	230	4.4	33	ABarapapp	326	-956	0	0		0	0	0	0	0
56	1	167	8	-1	439	281	22.4	38	ABarpaapa	328	94	0	0		0	0	0	0	0
57	1	92	118	-1	190	302	19.7	33	ABplapapp	263	0	0	0		0	0	0	0	0
58	1	56	90	-1	507	451	9.6	32	ABalppaap	281	165	0	0		0	0	0	0	0
59	1	64	23	-1	441	261	10.7	37	MSpaap	141	0	0	0		0	0	0	0	0
60	1	147	144	-1	444	439	21.5	37	ABplaapaa	333	192	0	0		0	0	0	0	0
61	1	123	92	-1	215	335	16.2	33	ABplappap	336	-481	0	0		0	0	0	0	0
62	1	112	100	-1	385	153	5.5	32	ABprpapap	290	-10	0	0		0	0	0	0	0
63	1	53	117	-1	505	396	11.3	33	ABalpaapp	120	0	0	0		0	0	0	0	0
64	1	148	54	-1	393	359	22.4	33	ABplaaapa	305	-896	0	0		0	0	0	0	0
65	1	30	75	-1	382	369	5.6	32	ABplpapap	283	182	0	0		0	0	0	0	0
66	1	28	102	-1	200	303	14.4	33	ABplapppa	31	0	0	0		0	0	0	0	0
67	1	128	64	-1	603	334	20.4	34	ABalaaapa	108	0	0	0		0	0	0	0	0
68	1	12	43	-1	237	74	17.4	36	ABprappap	305	685	0	0		0	0	0	0	0
69	1	142	162	-1	320	281	15.6	39	Ealp	392	540	0	0		0	0	0	0	0
70	1	122	94	-1	502	328	5.0	31	ABaraappa	289	1275	0	0		0	0	0	0	0
71	1	29	152	-1	228	190	14.0	39	Eplp	375	-116	0	0		0	0	0	0	0
72	1	15	48	-1	471	463	10.4	32	ABalppapa	325	354	0	0		0	0	0	0	0
73	1	138	95	-1	395	312	22.7	34	ABarppaaa	302	-491	0	0		0	0	0	0	0
74	1	141	155	-1	369	237	6.0	28	MSpapap	440	0	0	0		0	0	0	0	0
75	1	104	134	-1	253	330	21.5	37	ABplapapa	328	393	0	0		0	0	0	0	0
76	1	81	171	-1	420	388	22.5	34	ABplaaaap	337	-965	0	0		0	0	0	0	0
77	1	153	138	-1	432	114	20.7	35	ABprapaaa	341	-857	0	0		0	0	0	0	0
78	1	136	159	-1	187	143	6.7	40	Cppp	402	641	0	0		0	0	0	0	0
79	1	25	24	-1	175	142	18.5	36	Cpapa	324	877	0	0		0	0	0	0	0
80	1	162	115	-1	546	186	18.2	33	ABpraaapa	327	111	0	0		0	0	0	0	0
81	1	44	112	-1	499	149	16.9	35	ABpraaapp	-83	0	0	0		0	0	0	0	0
82	1	45	17	-1	293	60	9.8	33	ABprpppaa	316	-325	0	0		0	0	0	0	0
83	1	38	129	-1	141	214	11.7	31	Caapp	309	-6	0	0		0	0	0	0	0
84	1	34	62	-1	259	377	14.9	33	ABplappaa	136	0	0	0		0	0	0	0	0
85	1	82	103	-1	361	391	9.2	31	ABplppaaa	297	372	0	0		0	0	0	0	0
86	1	13	29	-1	424	435	10.9	33	ABplpaaap	115	0	0	0		0	0	0	0	0
87	1	60	42	-1	559	292	21.5	33	ABalaaapp	299	69	0	0		0	0	0	0	0
88	1	125	86	-1	460	125	17.6	33	ABpraappa	334	389	0	0		0	0	0	0	0
89	1	19	50	-1	514	254	6.3	31	ABarapapa	287	1355	0	0		0	0	0	0	0
90	1	54	87	-1	213	153	22.5	40	Cpaap	396	-62	0	0		0	0	0	0	0
91	1	119	154	-1	250	343	7.2	31	ABplpppaa	310	297	0	0		0	0	0	0	0
92	1	159	169	-1	216	250	6.3	42	Capa	405	656	0	0		0	0	0	0	0
93	1	41	79	-1	416	393	6.4	32	ABplpapaa	108	0	0	0		0	0	0	0	0
94	1	114	61	-1	303	382	16.3	37	ABplaappp	-146	0	0	0		0	0	0	0	0
95	1	58	11	-1	516	448	15.4	34	ABalppaaa	136	0	0	0		0	0	0	0	0
96	1	80	149	-1	465	189	6.2	32	ABarappap	307	4	0	0		0	0	0	0	0
97	1	78	108	-1	334	198	21.2	36	ABarpappp	364	859	0	0		0	0	0	0	0
98	1	59	32	-1	553	408	14.5	37	ABalpaapa	465	0	0	0		0	0	0	0	0
99	1	69	57	-1	574	295	6.9	30	ABarapaaa	-47	0	0	0		0	0	0	0	0
100	1	61	16	-1	247	131	14.3	37	Eprp	368	-141	0	0		0	0	0	0	0
101	1	32	78	-1	237	76	8.6	32	ABprpppap	285	-916	0	0		0	0	0	0	0
102	1	36	148	-1	358	214	15.6	39	Earp	388	-527	0	0		0	0	0	0	0
103	1	127	113	-1	390	146	12.1	35	MSpppp	336	1005	0	0		0	0	0	0	0
104	1	17	125	-1	372	89	7.9	31	ABprppaap	290	-171	0	0		0	0	0	0	0
105	1	77	168	-1	338	425	15.5	35	ABplaappa	330	102	0	0		0	0	0	0	0
106	1	47	107	-1	173	267	11.2	32	ABplapppp	312	976	0	0		0	0	0	0	0
107	1	63	65	-1	227	336	11.4	32	ABplppapp	322	94	0	0		0	0	0	0	0
108	1	98	1	-1	499	254	19.2	34	ABalapppa	319	58	0	0		0	0	0	0	0
109	1	20	6	-1	343	202	4.6	36	MSpapp	70	0	0	0		0	0	0	0	0
110	1	31	27	-1	302	49	14.7	34	ABprappaa	431	0	0	0		0	0	0	0	0
111	1	85	147	-1	308	337	12.3	36	MSappp	81	0	0	0		0	0	0	0	0
112	1	49	56	-1	485	273	12.8	31	MSpaaap	56	0	0	0		0	0	0	0	0
113	1	83	71	-1	475	126	12.8	32	ABprpaapa	-218	0	0	0		0	0	0	0	0
114	1	10	44	-1	399	352	12.2	36	MSapap	274	0	0	0		0	0	0	0	0
115	1	87	110	-1	458	193	12.6	36	MSppap	287	0	0	0		0	0	0	0	0
116	1	1	76	-1	490	194	9.6	32	ABarapppp	-118	0	0	0		0	0	0	0	0
117	1	68	174	-1	427	409	17.8	35	ABalppppa	109	0	0	0		0	0	0	0	0
118	1	140	80	-1	539	191	9.3	32	ABarapppa	307	479	0	0		0	0	0	0	0
119	1	14	116	122	457	326	11.1	39	MSaaap	228	1032	0	0		0	0	0	0	0
120	1	75	133	-1	236	269	22.0	36	ABarppapp	338	123	0	0		0	0	0	0	0
121	1	72	46	-1	511	286	21.4	34	ABalappap	348	890	0	0		0	0	0	0	0
122	1	39	121	-1	452	135	7.6	31	ABprpaaap	95	0	0	0		0	0	0	0	0
123	1	5	41	-1	595	358	16.1	31	ABalaaaar	256	183	0	0		0	0	0	0	0
124	1	137	131	-1	419	100	7.5	29	ABprppaaa	285	329	0	0		0	0	0	0	0
125	1	155	135	-1	287	197	23.5	39	Cpaaa	397	-438	0	0		0	0	0	0	0
126	1	65	33	-1	306	227	17.3	40	Epla	403	-5	0	0		0	0	0	0	0
127	1	110	58	-1	393	203	22.4	37	ABarpappa	327	-883	0	0		0	0	0	0	0
128	1	149	70	-1	261	308	4.8	32	ABplppppa	298	252	0	0		0	0	0	0	0
129	1	120	139	-1	490	304	17.4	33	MSaaaap	329	-269	0	0		0	0	0	0	0
130	1	129	5	-1	554	329	17.2	31	MSaaaaa	314	439	0	0		0	0	0	0	0
131	1	4	63	-1	376	399	15.1	34	ABalppppp	308	-154	0	0		0	0	0	0	0
132	1	152	38	-1	520	197	22.1	37	ABpraapaa	341	-266	0	0		0	0	0	0	0
133	1	156	167	-1	149	254	17.8	35	Caapa	318	-797	0	0		0	0	0	0	0
134	1	100	99	-1	295	69	20.4	34	ABprapapp	326	-562	0	0		0	0	0	0	0
135	1	7	13	26	576	274	16.6	38	ABalaapa	32	0	0	0		0	0	0	0	0
136	1	121	137	-1	456	374	13.8	36	MSapaa	299	0	0	0		0	0	0	0	0
137	1	106	158	-1	337	155	9.3	34	Dpa	336	1413	0	0		0	0	0	0	0
138	1	2	31	-1	357	429	10.4	34	ABplpaapp	-10	0	0	0		0	0	0	0	0
139	1	91	20	-1	616	338	13.5	31	ABaraaaaa	5	0	0	0		0	0	0	0	0
140	1	166	88	-1	350	82	12.1	33	ABprppapa	334	465	0	0		0	0	0	0	0
141	1	11	120	-1	409	186	9.4	37	MSpppa	477	0	0	0		0	0	0	0	0
142	1	151	164	-1	511	341	20.9	33	ABalapapa	45	0	0	0		0	0	0	0	0
143	1	86	153	-1	440	220	22.2	35	ABarpapap	305	437	0	0		0	0	0	0	0
144	1	8	28	-1	285	91	12.2	32	ABprppapp	311	34	0	0		0	0	0	0	0
145	1	107	136	-1	349	357	22.4	36	ABplaaapp	362	1028	0	0		0	0	0	0	0
146	1	6	104	-1	380	84	19.5	35	ABprapaap	290	-449	0	0		0	0	0	0	0
147	1	23	47	-1	566	254	8.0	31	ABaraaapp	305	0	0	0		0	0	0	0	0
148	1	43	175	-1	359	273	10.6	32	Z3	322	656	0	0		0	0	0	0	0
149	1	40	143	-1	334	84	6.8	33	ABprpappp	121	0	0	0		0	0	0	0	0
150	1	33	14	-1	340	78	17.5	35	ABprapapa	291	498	0	0		0	0	0	0	0
151	1	154	145	-1	472	160	20.7	35	ABpraapap	316	782	0	0		0	0	0	0	0
152	1	96	98	-1	404	84	14.6	36	ABpraappp	346	514	0	0		0	0	0	0	0
153	1	109	34	-1	365	298	6.2	31	MSaapap	120	0	0	0		0	0	0	0	0
154	1	134	142	-1	347	155	16.2	39	Epra	224	0	0	0		0	0	0	0	0
155	1	101	123	-1	470	374	23.7	34	ABplaaaaa	474	0	0	0		0	0	0	0	0
156	1	93	84	-1	475	291	4.8	32	ABaraappp	314	456	0	0		0	0	0	0	0
157	1	48	173	-1	347	358	4.7	33	ABplpappa	134	0	0	0		0	0	0	0	0
158	1	5	170	-1	568	378	18.8	30	ABalaaaal	497	0	0	0		0	0	0	0	0
159	1	67	55	150	197	235	20.3	43	Caaa	437	659	0	0		0	0	0	0	0
160	1	37	60	-1	609	380	12.9	33	ABalpaaaa	336	0	0	0		0	0	0	0	0
161	1	116	9	-1	497	247	23.3	34	ABarpapaa	303	398	0	0		0	0	0	0	0
162	1	160	140	-1	327	128	23.4	34	ABarppppa	272	-168	0	0		0	0	0	0	0
163	1	144	119	-1	429	333	22.1	33	ABarpaaap	281	-646	0	0		0	0	0	0	0
164	1	130	141	-1	265	107	22.7	36	ABarppppp	285	141	0	0		0	0	0	0	0
165	1	109	156	-1	419	325	7.3	31	MSaapaa	216	114	0	0		0	0	0	0	0
166	1	22	105	-1	427	161	22.3	35	ABarpppaa	292	-2103	0	0		0	0	0	0	0
167	1	99	15	-1	450	420	6.8	32	ABalppapp	311	-181	0	0		0	0	0	0	0
168	1	157	67	-1	372	422	19.6	35	ABplaapap	41	0	0	0		0	0	0	0	0
169	1	97	19	-1	197	202	9.2	37	Capp	300	-203	0	0		0	0	0	0	0
170	1	158	93	-1	299	337	4.9	32	ABplpappp	306	122	0	0		0	0	0	0	0
171	1	169	37	-1	530	333	24.6	32	ABalappaa	311	0	0	0		0	0	0	0	0
172	1	25	161	-1	159	158	12.5	33	Cpapp	252	0	0	0		0	0	0	0	0
