# Supplementary material for: The AP-2 Transcription Factor APTF-2 Is Required for Neuroblast and Epidermal Morphogenesis in Caenorhabditis elegans Embryogenesis
Source: PLoS Genet. 2016 May 13;12(5):e1006048. doi: 10.1371/journal.pgen.1006048 (PMC4866721; doi:10.1371/journal.pgen.1006048)
Supplement: S7 Text — (ZIP) [file pgen.1006048.s035.zip › nuclei/t101-nuclei]

1	1	108	114	-1	500	257	19.3	34	ABalapppa	329	74	0	0		0	0	0	0	0
2	1	45	76	-1	268	371	9.6	32	ABplppapa	209	0	0	0		0	0	0	0	0
3	1	55	20	-1	470	229	4.4	32	ABarapapp	328	191	0	0		0	0	0	0	0
4	1	5	79	-1	205	304	8.7	32	ABplpppap	69	0	0	0		0	0	0	0	0
5	1	130	152	-1	555	333	17.3	32	MSaaaaa	-57	0	0	0		0	0	0	0	0
6	1	109	71	-1	345	194	4.6	35	MSpapp	-57	0	0	0		0	0	0	0	0
7	1	54	49	-1	516	152	10.0	32	ABprpaaaa	270	0	0	0		0	0	0	0	0
8	1	56	171	-1	437	281	22.5	38	ABarpaapa	-12	0	0	0		0	0	0	0	0
9	1	161	160	-1	499	256	23.5	35	ABarpapaa	331	411	0	0		0	0	0	0	0
10	1	47	143	-1	191	80	12.5	32	ABprapppp	282	-265	0	0		0	0	0	0	0
11	1	95	68	-1	511	446	14.7	33	ABalppaaa	114	0	0	0		0	0	0	0	0
12	1	12	110	-1	389	248	22.6	37	ABarpaapp	367	749	0	0		0	0	0	0	0
13	1	135	97	-1	589	292	17.0	30	ABalaapaa	210	37	0	0		0	0	0	0	0
14	1	150	24	-1	345	75	17.3	33	ABprapapa	-136	0	0	0		0	0	0	0	0
15	1	167	90	-1	447	412	6.6	32	ABalppapp	299	-833	0	0		0	0	0	0	0
16	1	100	175	-1	253	126	15.0	38	Eprp	379	-1073	0	0		0	0	0	0	0
17	1	82	8	-1	302	60	9.3	33	ABprpppaa	323	-33	0	0		0	0	0	0	0
18	1	15	69	-1	425	245	5.7	31	MSpapaa	277	-127	0	0		0	0	0	0	0
19	1	169	88	163	198	202	8.5	37	Capp	355	361	0	0		0	0	0	0	0
20	1	139	38	-1	620	330	13.0	31	ABaraaaaa	-17	0	0	0		0	0	0	0	0
21	1	19	40	-1	455	422	16.7	33	ABalpppap	333	-198	0	0		0	0	0	0	0
22	1	27	60	-1	584	418	11.4	33	ABalpaaap	111	0	0	0		0	0	0	0	0
23	1	59	9	161	442	258	10.4	32	MSpaap	289	-1148	0	0		0	0	0	0	0
24	1	79	37	-1	179	128	18.4	37	Cpapa	304	-660	0	0		0	0	0	0	0
25	1	8	16	-1	233	121	9.0	40	Cppa	235	0	0	0		0	0	0	0	0
26	1	135	166	-1	571	257	16.5	29	ABalaapap	43	0	0	0		0	0	0	0	0
27	1	110	31	-1	304	49	14.4	34	ABprappaa	236	0	0	0		0	0	0	0	0
28	1	144	47	-1	294	88	11.6	32	ABprppapp	31	0	0	0		0	0	0	0	0
29	1	86	78	-1	415	432	9.9	34	ABplpaaap	107	0	0	0		0	0	0	0	0
30	1	31	158	-1	296	278	9.3	35	Daa	332	-615	0	0		0	0	0	0	0
31	1	138	45	-1	348	424	10.6	34	ABplpaapp	312	286	0	0		0	0	0	0	0
32	1	98	42	-1	553	402	14.5	38	ABalpaapa	188	0	0	0		0	0	0	0	0
33	1	126	167	-1	306	223	17.4	39	Epla	382	1058	0	0		0	0	0	0	0
34	1	153	142	-1	360	288	5.8	29	MSaapap	207	-1461	0	0		0	0	0	0	0
35	1	51	52	-1	554	190	13.8	33	ABpraaaap	314	0	0	0		0	0	0	0	0
36	1	18	12	-1	546	292	12.7	33	MSpaaaa	237	0	0	0		0	0	0	0	0
37	1	171	21	-1	529	337	24.2	32	ABalappaa	296	1356	0	0		0	0	0	0	0
38	1	132	48	-1	517	197	22.6	36	ABpraapaa	356	198	0	0		0	0	0	0	0
39	1	26	11	-1	335	210	11.5	37	Z2	311	-645	0	0		0	0	0	0	0
40	1	48	91	-1	237	60	12.5	33	ABprapppa	269	-160	0	0		0	0	0	0	0
41	1	123	131	-1	599	353	15.8	32	ABalaaaar	-124	0	0	0		0	0	0	0	0
42	1	87	22	-1	571	300	21.4	33	ABalaaapp	309	1325	0	0		0	0	0	0	0
43	1	68	145	-1	245	67	16.5	35	ABprappap	311	85	0	0		0	0	0	0	0
44	1	114	139	-1	401	348	12.4	35	MSapap	145	0	0	0		0	0	0	0	0
45	1	35	156	-1	523	222	5.9	30	ABarappaa	289	0	0	0		0	0	0	0	0
46	1	121	59	-1	514	294	21.1	34	ABalappap	308	637	0	0		0	0	0	0	0
47	1	147	77	-1	565	247	8.4	32	ABaraaapp	110	0	0	0		0	0	0	0	0
48	1	72	13	-1	472	454	9.5	32	ABalppapa	143	0	0	0		0	0	0	0	0
49	1	30	10	-1	359	336	10.8	33	MSappa	320	-203	0	0		0	0	0	0	0
50	1	89	149	-1	508	258	6.7	30	ABarapapa	228	0	0	0		0	0	0	0	0
51	1	34	41	-1	286	173	7.6	35	Dpp	343	-204	0	0		0	0	0	0	0
52	1	7	74	-1	585	222	16.1	31	ABpraaaaa	291	-333	0	0		0	0	0	0	0
53	1	53	105	-1	487	392	6.1	32	ABalpappa	513	0	0	0		0	0	0	0	0
54	1	64	94	-1	392	353	22.3	34	ABplaaapa	299	29	0	0		0	0	0	0	0
55	1	159	7	-1	211	235	22.5	37	Caaaa	284	373	0	0		0	0	0	0	0
56	1	112	129	-1	481	271	13.7	33	MSpaaap	308	-77	0	0		0	0	0	0	0
57	1	99	6	-1	571	292	7.1	30	ABarapaaa	181	0	0	0		0	0	0	0	0
58	1	127	92	-1	396	199	22.7	37	ABarpappa	319	-557	0	0		0	0	0	0	0
59	1	42	25	-1	323	392	20.7	35	ABplapaaa	343	-144	0	0		0	0	0	0	0
60	1	160	57	-1	611	373	12.5	32	ABalpaaaa	304	-163	0	0		0	0	0	0	0
61	1	94	124	-1	300	371	16.4	37	ABplaappp	344	-148	0	0		0	0	0	0	0
62	1	84	127	-1	257	370	14.7	34	ABplappaa	294	0	0	0		0	0	0	0	0
63	1	131	93	-1	374	399	14.8	34	ABalppppp	137	0	0	0		0	0	0	0	0
64	1	67	15	-1	601	344	20.5	34	ABalaaapa	70	0	0	0		0	0	0	0	0
65	1	107	81	-1	225	328	11.4	33	ABplppapp	330	79	0	0		0	0	0	0	0
66	1	43	50	-1	516	225	13.7	36	MSppaa	-177	0	0	0		0	0	0	0	0
67	1	168	112	-1	368	417	19.6	34	ABplaapap	336	364	0	0		0	0	0	0	0
68	1	28	28	-1	552	416	9.1	33	ABalpapaa	307	209	0	0		0	0	0	0	0
69	1	33	44	-1	300	393	8.5	33	ABplppaap	82	0	0	0		0	0	0	0	0
70	1	128	144	-1	266	309	4.9	32	ABplppppa	285	34	0	0		0	0	0	0	0
71	1	113	130	-1	484	130	12.8	32	ABprpaapa	-212	0	0	0		0	0	0	0	0
72	1	38	17	-1	529	284	5.1	31	ABarapaap	287	-261	0	0		0	0	0	0	0
73	1	24	89	-1	559	349	23.4	35	ABalapaaa	116	0	0	0		0	0	0	0	0
74	1	9	4	-1	449	458	12.9	34	ABplpaaaa	-24	0	0	0		0	0	0	0	0
75	1	65	99	-1	379	365	5.5	31	ABplpapap	-95	0	0	0		0	0	0	0	0
76	1	116	117	-1	496	195	9.5	31	ABarapppp	306	-994	0	0		0	0	0	0	0
77	1	22	72	-1	446	106	12.3	33	ABprpaapp	148	0	0	0		0	0	0	0	0
78	1	101	146	-1	255	77	7.7	31	ABprpppap	306	-856	0	0		0	0	0	0	0
79	1	93	67	-1	416	387	5.9	30	ABplpapaa	328	0	0	0		0	0	0	0	0
80	1	118	148	-1	540	196	9.2	32	ABarapppa	139	0	0	0		0	0	0	0	0
81	1	4	29	-1	323	269	5.0	36	MSaapp	315	0	0	0		0	0	0	0	0
82	1	13	116	-1	225	283	4.4	32	ABplppppp	296	61	0	0		0	0	0	0	0
83	1	23	27	-1	445	258	18.1	35	ABalapppp	-245	0	0	0		0	0	0	0	0
84	1	156	122	-1	475	292	5.1	31	ABaraappp	35	0	0	0		0	0	0	0	0
85	1	3	46	-1	583	349	8.6	31	ABaraapaa	-141	0	0	0		0	0	0	0	0
86	1	88	104	-1	465	124	17.5	34	ABpraappa	303	-256	0	0		0	0	0	0	0
87	1	90	85	-1	209	153	23.2	39	Cpaap	391	-17	0	0		0	0	0	0	0
88	1	140	18	-1	358	78	12.4	34	ABprppapa	40	0	0	0		0	0	0	0	0
89	1	29	70	-1	392	449	12.3	34	ABplpaapa	251	0	0	0		0	0	0	0	0
90	1	58	5	-1	508	448	9.6	32	ABalppaap	322	933	0	0		0	0	0	0	0
91	1	21	140	-1	309	89	5.4	32	ABprppppa	285	775	0	0		0	0	0	0	0
92	1	61	86	-1	211	326	16.4	34	ABplappap	-112	0	0	0		0	0	0	0	0
93	1	170	61	-1	300	336	5.0	32	ABplpappp	291	1073	0	0		0	0	0	0	0
94	1	70	1	-1	506	324	4.6	31	ABaraappa	491	0	0	0		0	0	0	0	0
95	1	73	103	-1	390	309	22.7	34	ABarppaaa	341	512	0	0		0	0	0	0	0
96	1	37	58	-1	593	277	11.3	35	ABaraaapa	-183	0	0	0		0	0	0	0	0
97	1	11	138	-1	520	401	21.8	35	ABalapaap	349	574	0	0		0	0	0	0	0
98	1	152	113	-1	410	87	14.1	35	ABpraappp	164	0	0	0		0	0	0	0	0
99	1	134	32	-1	296	67	20.0	36	ABprapapp	337	-1152	0	0		0	0	0	0	0
100	1	62	102	-1	394	158	5.5	32	ABprpapap	314	207	0	0		0	0	0	0	0
101	1	20	111	-1	573	255	21.7	33	ABalaappa	314	503	0	0		0	0	0	0	0
102	1	66	123	-1	194	293	14.1	32	ABplapppa	375	0	0	0		0	0	0	0	0
103	1	85	96	-1	359	388	9.2	32	ABplppaaa	400	0	0	0		0	0	0	0	0
104	1	146	128	-1	387	83	18.7	34	ABprapaap	207	0	0	0		0	0	0	0	0
105	1	166	159	-1	436	162	22.5	33	ABarpppaa	322	123	0	0		0	0	0	0	0
106	1	50	150	-1	460	349	5.7	33	ABalpappp	64	0	0	0		0	0	0	0	0
107	1	106	132	-1	167	262	10.5	32	ABplapppp	480	0	0	0		0	0	0	0	0
108	1	97	177	-1	335	196	21.5	37	ABarpappp	355	442	0	0		0	0	0	0	0
109	1	10	34	-1	541	332	7.4	32	ABaraapap	299	543	0	0		0	0	0	0	0
110	1	115	2	-1	463	193	13.2	36	MSppap	114	0	0	0		0	0	0	0	0
111	1	46	134	-1	465	381	20.3	35	ABalapapp	132	0	0	0		0	0	0	0	0
112	1	81	51	-1	500	153	17.3	34	ABpraaapp	139	0	0	0		0	0	0	0	0
113	1	103	87	-1	397	148	11.9	36	MSpppp	59	0	0	0		0	0	0	0	0
114	1	2	62	-1	358	132	5.3	31	ABprpappa	313	-155	0	0		0	0	0	0	0
115	1	80	101	-1	546	185	18.3	34	ABpraaapa	303	404	0	0		0	0	0	0	0
116	1	119	84	-1	442	315	11.4	31	MSaaapp	232	449	0	0		0	0	0	0	0
117	1	63	23	-1	500	394	11.3	33	ABalpaapp	312	-553	0	0		0	0	0	0	0
118	1	57	66	-1	187	292	19.2	35	ABplapapp	302	583	0	0		0	0	0	0	0
119	1	163	119	-1	431	332	21.9	33	ABarpaaap	256	-17	0	0		0	0	0	0	0
120	1	141	83	-1	418	188	9.1	36	MSpppa	342	-439	0	0		0	0	0	0	0
121	1	122	80	-1	462	136	7.4	32	ABprpaaap	281	-68	0	0		0	0	0	0	0
122	1	119	125	-1	474	336	11.8	31	MSaaapa	214	713	0	0		0	0	0	0	0
123	1	155	26	-1	464	373	24.1	35	ABplaaaaa	346	736	0	0		0	0	0	0	0
124	1	40	53	-1	334	271	23.5	37	ABarppaap	390	0	0	0		0	0	0	0	0
125	1	104	151	-1	388	88	8.2	31	ABprppaap	-134	0	0	0		0	0	0	0	0
126	1	14	56	-1	526	385	7.4	33	ABalpapap	317	213	0	0		0	0	0	0	0
127	1	36	82	-1	282	226	8.5	37	Dap	363	-46	0	0		0	0	0	0	0
128	1	16	168	-1	290	345	21.5	34	ABplapaap	300	1034	0	0		0	0	0	0	0
129	1	83	137	-1	143	202	10.8	32	Caapp	297	1040	0	0		0	0	0	0	0
130	1	17	133	-1	378	128	22.4	36	ABarpppap	318	142	0	0		0	0	0	0	0
131	1	124	75	-1	429	106	6.9	30	ABprppaaa	131	0	0	0		0	0	0	0	0
132	1	49	141	-1	432	170	4.4	31	ABprpapaa	71	0	0	0		0	0	0	0	0
133	1	120	39	-1	233	270	22.5	36	ABarppapp	325	-567	0	0		0	0	0	0	0
134	1	75	64	-1	250	326	21.1	36	ABplapapa	368	-441	0	0		0	0	0	0	0
135	1	125	147	-1	294	198	23.8	40	Cpaaa	399	-591	0	0		0	0	0	0	0
136	1	145	106	-1	350	352	22.6	35	ABplaaapp	353	-152	0	0		0	0	0	0	0
137	1	136	136	-1	455	380	13.8	36	MSapaa	316	327	0	0		0	0	0	0	0
138	1	77	174	-1	434	115	20.5	35	ABprapaaa	229	0	0	0		0	0	0	0	0
139	1	129	126	-1	485	311	17.4	34	MSaaaap	336	-502	0	0		0	0	0	0	0
140	1	162	170	-1	328	120	23.3	35	ABarppppa	308	-545	0	0		0	0	0	0	0
141	1	164	43	-1	260	102	22.6	36	ABarppppp	356	202	0	0		0	0	0	0	0
142	1	154	169	-1	346	151	16.5	39	Epra	381	416	0	0		0	0	0	0	0
143	1	149	109	-1	349	87	7.0	32	ABprpappp	278	90	0	0		0	0	0	0	0
144	1	60	35	-1	438	432	21.8	36	ABplaapaa	189	0	0	0		0	0	0	0	0
145	1	151	157	-1	475	156	20.9	36	ABpraapap	462	0	0	0		0	0	0	0	0
146	1	39	36	-1	424	221	16.1	39	Eara	237	0	0	0		0	0	0	0	0
147	1	111	19	-1	312	332	12.1	37	MSappp	59	0	0	0		0	0	0	0	0
148	1	102	73	-1	362	212	16.2	39	Earp	359	993	0	0		0	0	0	0	0
149	1	96	54	-1	475	188	6.1	33	ABarappap	14	0	0	0		0	0	0	0	0
150	1	159	115	-1	186	210	18.4	37	Caaap	262	-264	0	0		0	0	0	0	0
151	1	6	100	-1	295	138	4.4	34	ABprppppp	307	117	0	0		0	0	0	0	0
152	1	71	173	-1	227	181	14.4	39	Eplp	-319	0	0	0		0	0	0	0	0
153	1	143	107	-1	442	222	22.1	36	ABarpapap	362	1121	0	0		0	0	0	0	0
154	1	91	65	-1	247	339	7.3	31	ABplpppaa	22	0	0	0		0	0	0	0	0
155	1	74	30	-1	367	230	5.5	30	MSpapap	122	0	0	0		0	0	0	0	0
156	1	165	164	-1	422	318	6.5	32	MSaapaa	217	117	0	0		0	0	0	0	0
157	1	25	108	-1	497	407	17.6	33	ABalpppaa	292	446	0	0		0	0	0	0	0
158	1	137	165	-1	342	154	9.6	34	Dpa	326	911	0	0		0	0	0	0	0
159	1	78	33	-1	199	132	6.1	41	Cppp	217	0	0	0		0	0	0	0	0
160	1	32	135	-1	414	312	16.6	39	Eala	390	-1071	0	0		0	0	0	0	0
161	1	172	154	-1	167	152	11.3	33	Cpapp	292	1150	0	0		0	0	0	0	0
162	1	69	95	-1	325	274	15.5	39	Ealp	221	0	0	0		0	0	0	0	0
163	1	41	153	-1	573	315	10.4	31	ABaraaaap	48	0	0	0		0	0	0	0	0
164	1	142	55	-1	511	351	21.1	34	ABalapapa	266	352	0	0		0	0	0	0	0
165	1	1	176	-1	289	281	22.4	36	ABarppapa	346	-1084	0	0		0	0	0	0	0
166	1	52	172	-1	541	227	19.5	32	ABalaappp	442	0	0	0		0	0	0	0	0
167	1	133	162	-1	142	246	17.3	34	Caapa	349	-79	0	0		0	0	0	0	0
168	1	105	3	-1	330	415	16.2	35	ABplaappa	327	-530	0	0		0	0	0	0	0
169	1	92	120	-1	222	248	6.4	41	Capa	333	-286	0	0		0	0	0	0	0
170	1	158	155	-1	565	383	19.3	32	ABalaaaal	324	1342	0	0		0	0	0	0	0
171	1	76	63	-1	419	384	22.5	33	ABplaaaap	310	366	0	0		0	0	0	0	0
172	1	44	121	-1	490	311	23.9	36	ABarpaaaa	343	114	0	0		0	0	0	0	0
173	1	157	14	-1	345	350	4.6	34	ABplpappa	308	143	0	0		0	0	0	0	0
174	1	117	98	-1	418	409	18.0	35	ABalppppa	327	-182	0	0		0	0	0	0	0
175	1	148	118	-1	365	263	10.1	32	Z3	197	0	0	0		0	0	0	0	0
