# Supplementary material for: The AP-2 Transcription Factor APTF-2 Is Required for Neuroblast and Epidermal Morphogenesis in Caenorhabditis elegans Embryogenesis
Source: PLoS Genet. 2016 May 13;12(5):e1006048. doi: 10.1371/journal.pgen.1006048 (PMC4866721; doi:10.1371/journal.pgen.1006048)
Supplement: S7 Text — (ZIP) [file pgen.1006048.s035.zip › nuclei/t102-nuclei]

1	1	94	159	-1	515	324	4.9	31	ABaraappa	305	340	0	0		0	0	0	0	0
2	1	110	165	-1	468	193	13.8	37	MSppap	256	-176	0	0		0	0	0	0	0
3	1	168	135	-1	327	410	16.5	35	ABplaappa	349	-287	0	0		0	0	0	0	0
4	1	74	95	-1	438	455	12.4	34	ABplpaaaa	323	-326	0	0		0	0	0	0	0
5	1	90	134	-1	509	447	9.8	32	ABalppaap	291	618	0	0		0	0	0	0	0
6	1	57	1	-1	580	293	7.7	31	ABarapaaa	182	0	0	0		0	0	0	0	0
7	1	55	80	-1	205	232	22.6	36	Caaaa	363	881	0	0		0	0	0	0	0
8	1	17	97	-1	313	62	8.6	32	ABprpppaa	308	40	0	0		0	0	0	0	0
9	1	23	81	-1	428	244	10.0	27	MSpaapp	214	401	0	0		0	0	0	0	0
10	1	49	73	-1	361	330	10.7	33	MSappa	332	26	0	0		0	0	0	0	0
11	1	39	57	-1	330	208	12.1	35	Z2	345	-19	0	0		0	0	0	0	0
12	1	36	96	-1	546	293	13.6	31	MSpaaaa	305	-60	0	0		0	0	0	0	0
13	1	48	122	-1	472	451	9.6	32	ABalppapa	180	0	0	0		0	0	0	0	0
14	1	173	163	-1	344	344	4.5	33	ABplpappa	400	0	0	0		0	0	0	0	0
15	1	64	77	-1	590	353	20.5	34	ABalaaapa	417	0	0	0		0	0	0	0	0
16	1	25	64	-1	243	130	8.7	39	Cppa	395	-468	0	0		0	0	0	0	0
17	1	72	160	-1	536	282	5.3	32	ABarapaap	51	0	0	0		0	0	0	0	0
18	1	88	52	-1	361	80	12.4	33	ABprppapa	339	0	0	0		0	0	0	0	0
19	1	147	12	-1	312	334	12.1	37	MSappp	343	1027	0	0		0	0	0	0	0
20	1	3	5	-1	471	236	4.6	34	ABarapapp	-215	0	0	0		0	0	0	0	0
21	1	37	4	-1	526	336	24.1	33	ABalappaa	262	1034	0	0		0	0	0	0	0
22	1	42	65	-1	570	302	21.1	34	ABalaaapp	90	0	0	0		0	0	0	0	0
23	1	117	11	-1	497	396	11.3	33	ABalpaapp	316	55	0	0		0	0	0	0	0
24	1	14	71	-1	340	72	17.6	33	ABprapapa	324	169	0	0		0	0	0	0	0
25	1	59	36	-1	320	388	20.7	34	ABplapaaa	131	0	0	0		0	0	0	0	0
26	1	123	22	-1	461	378	23.7	36	ABplaaaaa	338	702	0	0		0	0	0	0	0
27	1	83	66	-1	447	251	18.6	34	ABalapppp	302	394	0	0		0	0	0	0	0
28	1	68	14	-1	560	413	9.0	33	ABalpapaa	185	0	0	0		0	0	0	0	0
29	1	81	147	-1	326	260	5.2	35	MSaapp	42	0	0	0		0	0	0	0	0
30	1	155	136	-1	371	230	5.6	30	MSpapap	259	1030	0	0		0	0	0	0	0
31	1	27	58	-1	308	54	14.2	33	ABprappaa	-81	0	0	0		0	0	0	0	0
32	1	99	172	-1	292	64	19.6	36	ABprapapp	358	0	0	0		0	0	0	0	0
33	1	159	146	-1	211	133	5.4	40	Cppp	364	224	0	0		0	0	0	0	0
34	1	109	92	-1	550	330	7.5	32	ABaraapap	279	0	0	0		0	0	0	0	0
35	1	144	118	-1	433	433	21.5	36	ABplaapaa	342	502	0	0		0	0	0	0	0
36	1	146	27	-1	423	225	15.6	37	Eara	235	0	0	0		0	0	0	0	0
37	1	24	125	-1	183	116	17.4	38	Cpapa	361	-74	0	0		0	0	0	0	0
38	1	20	33	-1	621	332	13.3	31	ABaraaaaa	344	0	0	0		0	0	0	0	0
39	1	133	155	-1	220	273	22.5	35	ABarppapp	310	385	0	0		0	0	0	0	0
40	1	21	145	-1	446	425	16.0	34	ABalpppap	280	-529	0	0		0	0	0	0	0
41	1	51	42	-1	289	178	8.1	37	Dpp	317	113	0	0		0	0	0	0	0
42	1	32	72	-1	551	402	14.7	38	ABalpaapa	371	926	0	0		0	0	0	0	0
43	1	141	126	-1	256	97	22.5	37	ABarppppp	346	1045	0	0		0	0	0	0	0
44	1	69	127	-1	299	390	8.3	32	ABplppaap	45	0	0	0		0	0	0	0	0
45	1	31	13	-1	345	414	9.9	33	ABplpaapp	-8	0	0	0		0	0	0	0	0
46	1	85	100	-1	586	353	8.8	31	ABaraapaa	-451	0	0	0		0	0	0	0	0
47	1	28	102	-1	296	89	11.2	32	ABprppapp	288	54	0	0		0	0	0	0	0
48	1	38	139	-1	514	195	22.8	37	ABpraapaa	350	540	0	0		0	0	0	0	0
49	1	7	29	-1	520	153	10.5	32	ABprpaaaa	-44	0	0	0		0	0	0	0	0
50	1	66	144	171	521	231	13.8	37	MSppaa	214	420	0	0		0	0	0	0	0
51	1	112	120	-1	503	148	17.1	34	ABpraaapp	91	0	0	0		0	0	0	0	0
52	1	35	119	-1	552	188	14.3	33	ABpraaaap	411	0	0	0		0	0	0	0	0
53	1	124	32	-1	329	273	23.4	40	ABarppaap	405	-129	0	0		0	0	0	0	0
54	1	149	87	-1	481	189	5.3	33	ABarappap	375	0	0	0		0	0	0	0	0
55	1	164	167	-1	503	353	21.5	33	ABalapapa	290	1305	0	0		0	0	0	0	0
56	1	126	8	-1	525	385	7.8	33	ABalpapap	-206	0	0	0		0	0	0	0	0
57	1	60	54	-1	608	373	13.3	34	ABalpaaaa	315	157	0	0		0	0	0	0	0
58	1	96	26	-1	598	275	12.1	34	ABaraaapa	465	0	0	0		0	0	0	0	0
59	1	46	143	-1	523	293	21.4	32	ABalappap	256	-267	0	0		0	0	0	0	0
60	1	22	138	-1	586	415	11.7	33	ABalpaaap	-198	0	0	0		0	0	0	0	0
61	1	93	111	-1	300	324	5.0	32	ABplpappp	281	454	0	0		0	0	0	0	0
62	1	114	49	-1	367	131	5.3	31	ABprpappa	286	-427	0	0		0	0	0	0	0
63	1	171	19	-1	416	386	22.3	34	ABplaaaap	340	131	0	0		0	0	0	0	0
64	1	134	121	-1	246	321	21.0	36	ABplapapa	333	68	0	0		0	0	0	0	0
65	1	154	41	-1	244	334	7.4	31	ABplpppaa	300	-182	0	0		0	0	0	0	0
66	1	118	112	-1	191	284	18.4	33	ABplapapp	-49	0	0	0		0	0	0	0	0
67	1	79	51	-1	420	376	5.6	32	ABplpapaa	287	-213	0	0		0	0	0	0	0
68	1	11	62	-1	506	444	14.6	33	ABalppaaa	-214	0	0	0		0	0	0	0	0
69	1	18	3	-1	428	247	5.8	31	MSpapaa	288	-755	0	0		0	0	0	0	0
70	1	89	91	-1	384	441	11.3	34	ABplpaapa	-79	0	0	0		0	0	0	0	0
71	1	6	43	-1	352	194	5.3	36	MSpapp	85	0	0	0		0	0	0	0	0
72	1	77	151	-1	448	110	11.9	33	ABprpaapp	330	521	0	0		0	0	0	0	0
73	1	148	105	-1	362	212	16.4	38	Earp	381	-806	0	0		0	0	0	0	0
74	1	52	34	-1	586	216	16.1	31	ABpraaaaa	292	200	0	0		0	0	0	0	0
75	1	131	38	-1	434	108	7.1	30	ABprppaaa	284	-39	0	0		0	0	0	0	0
76	1	2	156	-1	271	363	9.2	32	ABplppapa	307	-487	0	0		0	0	0	0	0
77	1	47	101	-1	567	251	9.1	32	ABaraaapp	42	0	0	0		0	0	0	0	0
78	1	29	173	-1	411	430	9.0	34	ABplpaaap	-184	0	0	0		0	0	0	0	0
79	1	4	115	-1	205	303	8.5	33	ABplpppap	454	0	0	0		0	0	0	0	0
80	1	121	23	-1	469	143	7.5	31	ABprpaaap	315	40	0	0		0	0	0	0	0
81	1	65	85	-1	226	329	11.6	33	ABplppapp	-31	0	0	0		0	0	0	0	0
82	1	127	74	-1	286	223	9.0	37	Dap	376	269	0	0		0	0	0	0	0
83	1	120	78	-1	429	192	9.4	35	MSpppa	326	805	0	0		0	0	0	0	0
84	1	116	161	-1	430	304	11.7	29	MSaaapp	206	457	0	0		0	0	0	0	0
85	1	87	114	-1	199	136	22.4	40	Cpaap	403	28	0	0		0	0	0	0	0
86	1	92	142	-1	210	319	16.2	34	ABplappap	337	913	0	0		0	0	0	0	0
87	1	113	20	-1	399	150	12.1	36	MSpppp	66	0	0	0		0	0	0	0	0
88	1	19	169	-1	195	184	6.5	30	Cappp	299	-279	0	0		0	0	0	0	0
89	1	73	48	-1	549	354	23.1	34	ABalapaaa	305	-512	0	0		0	0	0	0	0
90	1	15	6	-1	446	409	6.5	32	ABalppapp	280	0	0	0		0	0	0	0	0
91	1	40	45	-1	252	54	11.3	33	ABprapppa	297	-197	0	0		0	0	0	0	0
92	1	58	16	-1	398	195	23.2	37	ABarpappa	366	1514	0	0		0	0	0	0	0
93	1	63	7	-1	371	403	14.6	35	ABalppppp	105	0	0	0		0	0	0	0	0
94	1	54	90	-1	391	351	21.6	35	ABplaaapa	297	350	0	0		0	0	0	0	0
95	1	162	108	-1	326	271	15.8	38	Ealp	436	0	0	0		0	0	0	0	0
96	1	103	157	-1	358	383	8.3	31	ABplppaaa	304	802	0	0		0	0	0	0	0
97	1	13	61	-1	593	302	17.7	30	ABalaapaa	214	352	0	0		0	0	0	0	0
98	1	174	110	-1	414	414	17.6	33	ABalppppa	384	0	0	0		0	0	0	0	0
99	1	75	56	-1	385	357	5.6	33	ABplpapap	329	228	0	0		0	0	0	0	0
100	1	151	59	-1	310	141	4.6	32	ABprppppp	303	79	0	0		0	0	0	0	0
101	1	115	152	-1	534	190	18.3	34	ABpraaapa	-219	0	0	0		0	0	0	0	0
102	1	100	83	-1	402	160	5.7	32	ABprpapap	212	0	0	0		0	0	0	0	0
103	1	95	70	-1	390	308	23.1	34	ABarppaaa	292	1417	0	0		0	0	0	0	0
104	1	86	117	-1	465	120	17.4	33	ABpraappa	336	-321	0	0		0	0	0	0	0
105	1	53	99	-1	490	392	6.1	32	ABalpappa	289	502	0	0		0	0	0	0	0
106	1	136	89	-1	351	350	23.0	37	ABplaaapp	365	-1124	0	0		0	0	0	0	0
107	1	153	31	-1	441	214	22.1	37	ABarpapap	352	-174	0	0		0	0	0	0	0
108	1	157	103	-1	485	422	17.6	32	ABalpppaa	308	-482	0	0		0	0	0	0	0
109	1	143	129	-1	355	86	7.0	32	ABprpappp	96	0	0	0		0	0	0	0	0
110	1	12	153	-1	388	246	22.7	38	ABarpaapp	380	-693	0	0		0	0	0	0	0
111	1	101	25	-1	577	258	21.4	34	ABalaappa	304	190	0	0		0	0	0	0	0
112	1	67	39	-1	366	417	19.6	34	ABplaapap	128	0	0	0		0	0	0	0	0
113	1	98	50	-1	413	91	14.7	35	ABpraappp	348	189	0	0		0	0	0	0	0
114	1	1	170	-1	501	255	19.6	34	ABalapppa	326	115	0	0		0	0	0	0	0
115	1	150	63	-1	173	199	17.5	36	Caaap	290	-257	0	0		0	0	0	0	0
116	1	82	166	-1	220	272	4.3	32	ABplppppp	324	-49	0	0		0	0	0	0	0
117	1	76	82	-1	502	195	9.4	33	ABarapppp	265	0	0	0		0	0	0	0	0
118	1	175	116	-1	369	261	10.6	33	Z3	302	160	0	0		0	0	0	0	0
119	1	119	88	-1	431	333	22.2	34	ABarpaaap	308	-651	0	0		0	0	0	0	0
120	1	169	98	-1	232	243	6.6	42	Capa	418	492	0	0		0	0	0	0	0
121	1	172	133	-1	486	309	23.6	36	ABarpaaaa	284	38	0	0		0	0	0	0	0
122	1	84	128	-1	484	294	5.6	32	ABaraappp	205	0	0	0		0	0	0	0	0
123	1	102	154	-1	190	291	13.7	32	ABplapppa	-109	0	0	0		0	0	0	0	0
124	1	61	53	-1	298	364	16.7	37	ABplaappp	360	693	0	0		0	0	0	0	0
125	1	122	141	-1	486	332	11.6	32	MSaaapa	85	0	0	0		0	0	0	0	0
126	1	139	131	-1	482	316	17.7	35	MSaaaap	309	0	0	0		0	0	0	0	0
127	1	62	9	-1	255	368	14.6	34	ABplappaa	300	0	0	0		0	0	0	0	0
128	1	104	106	-1	385	78	18.5	34	ABprapaap	314	235	0	0		0	0	0	0	0
129	1	56	24	-1	475	271	14.7	34	MSpaaap	336	728	0	0		0	0	0	0	0
130	1	71	76	-1	484	129	13.0	32	ABprpaapa	382	0	0	0		0	0	0	0	0
131	1	41	21	-1	596	355	16.4	33	ABalaaaar	286	31	0	0		0	0	0	0	0
132	1	107	148	-1	166	251	9.7	33	ABplapppp	297	-1450	0	0		0	0	0	0	0
133	1	130	28	-1	375	126	22.5	36	ABarpppap	325	161	0	0		0	0	0	0	0
134	1	111	107	-1	460	379	19.5	34	ABalapapp	297	-178	0	0		0	0	0	0	0
135	1	160	177	-1	417	308	16.4	39	Eala	391	939	0	0		0	0	0	0	0
136	1	137	104	-1	455	373	14.1	35	MSapaa	350	602	0	0		0	0	0	0	0
137	1	129	109	-1	143	191	10.7	33	Caapp	96	0	0	0		0	0	0	0	0
138	1	97	46	-1	513	407	21.6	34	ABalapaap	347	414	0	0		0	0	0	0	0
139	1	44	35	-1	402	347	12.8	34	MSapap	465	0	0	0		0	0	0	0	0
140	1	91	60	-1	318	99	5.4	30	ABprppppa	301	277	0	0		0	0	0	0	0
141	1	132	123	-1	437	170	4.7	31	ABprpapaa	313	-243	0	0		0	0	0	0	0
142	1	34	158	-1	360	289	6.0	29	MSaapap	132	0	0	0		0	0	0	0	0
143	1	10	40	-1	203	70	11.7	31	ABprapppp	-3	0	0	0		0	0	0	0	0
144	1	70	174	-1	259	305	4.6	33	ABplppppa	320	-234	0	0		0	0	0	0	0
145	1	43	130	-1	250	61	15.3	35	ABprappap	806	0	0	0		0	0	0	0	0
146	1	78	47	-1	267	81	7.3	31	ABprpppap	472	0	0	0		0	0	0	0	0
147	1	135	150	-1	290	188	23.4	39	Cpaaa	350	1289	0	0		0	0	0	0	0
148	1	80	149	-1	542	199	9.5	31	ABarapppa	143	0	0	0		0	0	0	0	0
149	1	50	84	-1	515	258	6.6	31	ABarapapa	295	-753	0	0		0	0	0	0	0
150	1	106	55	-1	464	346	5.6	34	ABalpappp	336	661	0	0		0	0	0	0	0
151	1	125	68	-1	395	86	8.7	31	ABprppaap	302	331	0	0		0	0	0	0	0
152	1	5	75	-1	551	334	17.4	32	MSaaaaa	326	-1634	0	0		0	0	0	0	0
153	1	163	30	-1	576	315	11.5	31	ABaraaaap	55	0	0	0		0	0	0	0	0
154	1	161	2	-1	173	143	10.2	34	Cpapp	329	512	0	0		0	0	0	0	0
155	1	170	124	-1	562	385	19.7	34	ABalaaaal	302	-564	0	0		0	0	0	0	0
156	1	45	17	-1	532	223	6.1	29	ABarappaa	294	-86	0	0		0	0	0	0	0
157	1	145	113	-1	473	150	21.2	35	ABpraapap	148	0	0	0		0	0	0	0	0
158	1	30	94	-1	298	273	9.4	35	Daa	71	0	0	0		0	0	0	0	0
159	1	105	132	-1	435	159	22.7	34	ABarpppaa	331	459	0	0		0	0	0	0	0
160	1	9	15	-1	496	257	23.7	35	ABarpapaa	338	111	0	0		0	0	0	0	0
161	1	23	37	-1	467	268	10.0	28	MSpaapa	213	84	0	0		0	0	0	0	0
162	1	167	168	-1	148	250	17.3	36	Caapa	290	-841	0	0		0	0	0	0	0
163	1	19	69	-1	214	215	10.6	31	Cappa	261	-1187	0	0		0	0	0	0	0
164	1	156	44	-1	425	312	6.8	31	MSaapaa	315	745	0	0		0	0	0	0	0
165	1	158	86	-1	349	154	9.8	34	Dpa	283	146	0	0		0	0	0	0	0
166	1	26	10	-1	571	251	16.3	30	ABalaapap	45	0	0	0		0	0	0	0	0
167	1	33	137	-1	305	219	17.7	39	Epla	371	1012	0	0		0	0	0	0	0
168	1	128	67	-1	286	341	21.5	33	ABplapaap	92	0	0	0		0	0	0	0	0
169	1	142	178	-1	350	152	16.8	40	Epra	405	530	0	0		0	0	0	0	0
170	1	140	175	-1	334	115	23.4	35	ABarppppa	293	1054	0	0		0	0	0	0	0
171	1	8	162	-1	435	285	22.6	37	ABarpaapa	378	1107	0	0		0	0	0	0	0
172	1	166	79	-1	545	230	20.1	32	ABalaappp	320	-439	0	0		0	0	0	0	0
173	1	152	140	-1	227	176	15.0	39	Eplp	369	112	0	0		0	0	0	0	0
174	1	138	93	-1	430	108	20.1	35	ABprapaaa	312	-384	0	0		0	0	0	0	0
175	1	16	176	-1	255	122	15.4	39	Eprp	387	441	0	0		0	0	0	0	0
176	1	165	18	-1	287	276	22.7	36	ABarppapa	322	-134	0	0		0	0	0	0	0
177	1	108	164	-1	336	189	22.0	38	ABarpappp	378	803	0	0		0	0	0	0	0
