# Supplementary material for: The AP-2 Transcription Factor APTF-2 Is Required for Neuroblast and Epidermal Morphogenesis in Caenorhabditis elegans Embryogenesis
Source: PLoS Genet. 2016 May 13;12(5):e1006048. doi: 10.1371/journal.pgen.1006048 (PMC4866721; doi:10.1371/journal.pgen.1006048)
Supplement: S7 Text — (ZIP) [file pgen.1006048.s035.zip › nuclei/t103-nuclei]

1	1	6	163	-1	580	286	7.9	31	ABarapaaa	289	-149	0	0		0	0	0	0	0
2	1	154	126	-1	167	144	9.7	35	Cpapp	326	199	0	0		0	0	0	0	0
3	1	69	95	-1	429	252	5.7	31	MSpapaa	288	-1046	0	0		0	0	0	0	0
4	1	21	143	-1	529	332	24.3	33	ABalappaa	298	413	0	0		0	0	0	0	0
5	1	20	77	-1	468	239	5.1	33	ABarapapp	329	184	0	0		0	0	0	0	0
6	1	90	153	-1	441	410	6.2	31	ABalppapp	310	5	0	0		0	0	0	0	0
7	1	93	46	-1	364	418	14.8	35	ABalppppp	102	0	0	0		0	0	0	0	0
8	1	56	81	-1	525	379	7.5	33	ABalpapap	103	0	0	0		0	0	0	0	0
9	1	127	96	-1	252	365	14.3	34	ABplappaa	-285	0	0	0		0	0	0	0	0
10	1	166	147	-1	571	250	16.7	30	ABalaapap	250	44	0	0		0	0	0	0	0
11	1	23	43	-1	498	393	11.3	33	ABalpaapp	315	0	0	0		0	0	0	0	0
12	1	19	63	-1	316	332	12.6	38	MSappp	341	-164	0	0		0	0	0	0	0
13	1	45	26	-1	343	418	10.2	33	ABplpaapp	315	0	0	0		0	0	0	0	0
14	1	28	136	-1	560	410	8.5	34	ABalpapaa	465	0	0	0		0	0	0	0	0
15	1	160	171	-1	498	258	24.3	35	ABarpapaa	333	592	0	0		0	0	0	0	0
16	1	92	145	-1	397	190	23.4	37	ABarpappa	316	-136	0	0		0	0	0	0	0
17	1	156	41	-1	529	226	5.7	30	ABarappaa	270	673	0	0		0	0	0	0	0
18	1	176	105	-1	277	272	23.7	36	ABarppapa	369	-199	0	0		0	0	0	0	0
19	1	63	162	-1	413	384	22.6	35	ABplaaaap	345	-188	0	0		0	0	0	0	0
20	1	87	48	-1	398	152	11.9	36	MSpppp	345	-524	0	0		0	0	0	0	0
21	1	131	103	-1	594	355	16.5	35	ABalaaaar	324	19	0	0		0	0	0	0	0
22	1	26	69	-1	457	377	23.8	37	ABplaaaaa	329	97	0	0		0	0	0	0	0
23	1	80	113	-1	468	146	7.5	32	ABprpaaap	297	914	0	0		0	0	0	0	0
24	1	129	148	-1	466	273	15.1	34	MSpaaap	338	740	0	0		0	0	0	0	0
25	1	111	82	-1	581	266	21.2	33	ABalaappa	-121	0	0	0		0	0	0	0	0
26	1	58	49	-1	588	272	12.4	34	ABaraaapa	120	0	0	0		0	0	0	0	0
27	1	36	161	-1	421	229	15.5	37	Eara	374	-731	0	0		0	0	0	0	0
28	1	133	62	-1	373	120	22.6	37	ABarpppap	305	723	0	0		0	0	0	0	0
29	1	49	168	-1	519	156	10.6	32	ABprpaaaa	254	0	0	0		0	0	0	0	0
30	1	153	72	-1	576	315	11.1	30	ABaraaaap	286	256	0	0		0	0	0	0	0
31	1	107	25	-1	442	205	22.5	35	ABarpapap	358	-370	0	0		0	0	0	0	0
32	1	53	172	-1	321	268	23.4	39	ABarppaap	360	120	0	0		0	0	0	0	0
33	1	38	118	-1	618	334	13.4	32	ABaraaaaa	284	250	0	0		0	0	0	0	0
34	1	74	3	-1	582	216	15.9	30	ABpraaaaa	296	-303	0	0		0	0	0	0	0
35	1	139	2	-1	397	355	13.4	34	MSapap	339	-71	0	0		0	0	0	0	0
36	1	25	159	-1	320	381	21.2	34	ABplapaaa	338	-1053	0	0		0	0	0	0	0
37	1	161	132	-1	459	268	10.3	30	MSpaapa	108	0	0	0		0	0	0	0	0
38	1	75	135	-1	433	112	6.5	30	ABprppaaa	286	-76	0	0		0	0	0	0	0
39	1	112	125	-1	368	414	19.9	35	ABplaapap	324	386	0	0		0	0	0	0	0
40	1	143	101	-1	210	73	10.3	31	ABprapppp	61	0	0	0		0	0	0	0	0
41	1	65	44	-1	237	333	7.3	31	ABplpppaa	302	-407	0	0		0	0	0	0	0
42	1	41	33	-1	287	180	8.4	36	Dpp	311	107	0	0		0	0	0	0	0
43	1	71	156	-1	350	198	5.8	35	MSpapp	343	-890	0	0		0	0	0	0	0
44	1	164	138	-1	422	314	6.8	31	MSaapaa	146	0	0	0		0	0	0	0	0
45	1	91	17	-1	260	56	10.3	32	ABprapppa	77	0	0	0		0	0	0	0	0
46	1	138	178	-1	506	408	21.6	35	ABalapaap	332	428	0	0		0	0	0	0	0
47	1	146	110	-1	269	82	6.6	32	ABprpppap	284	843	0	0		0	0	0	0	0
48	1	89	120	-1	546	357	23.3	33	ABalapaaa	-247	0	0	0		0	0	0	0	0
49	1	62	149	-1	367	139	5.1	33	ABprpappa	281	-184	0	0		0	0	0	0	0
50	1	113	85	-1	408	93	14.3	35	ABpraappp	342	-105	0	0		0	0	0	0	0
51	1	67	155	-1	417	374	6.1	31	ABplpapaa	282	-210	0	0		0	0	0	0	0
52	1	18	13	-1	356	84	12.1	33	ABprppapa	273	0	0	0		0	0	0	0	0
53	1	124	47	-1	286	368	17.3	36	ABplaappp	-36	0	0	0		0	0	0	0	0
54	1	57	78	-1	602	378	13.4	32	ABalpaaaa	-176	0	0	0		0	0	0	0	0
55	1	150	98	-1	459	345	5.2	33	ABalpappp	296	617	0	0		0	0	0	0	0
56	1	99	52	-1	382	353	5.8	33	ABplpapap	294	216	0	0		0	0	0	0	0
57	1	11	179	-1	333	207	12.5	34	Z2	322	-21	0	0		0	0	0	0	0
58	1	31	37	-1	305	53	14.2	34	ABprappaa	333	-137	0	0		0	0	0	0	0
59	1	100	91	-1	311	146	4.6	31	ABprppppp	313	-268	0	0		0	0	0	0	0
60	1	140	74	-1	315	106	5.4	31	ABprppppa	309	350	0	0		0	0	0	0	0
61	1	97	133	-1	596	302	18.3	31	ABalaapaa	369	0	0	0		0	0	0	0	0
62	1	68	29	-1	497	448	13.7	33	ABalppaaa	304	0	0	0		0	0	0	0	0
63	1	115	100	-1	165	193	17.3	35	Caaap	320	-578	0	0		0	0	0	0	0
64	1	16	93	-1	237	138	9.2	40	Cppa	400	-647	0	0		0	0	0	0	0
65	1	22	124	-1	570	311	21.3	33	ABalaaapp	-167	0	0	0		0	0	0	0	0
66	1	27	18	-1	452	238	19.0	35	ABalapppp	330	133	0	0		0	0	0	0	0
67	1	168	86	-1	284	339	21.6	34	ABplapaap	297	468	0	0		0	0	0	0	0
68	1	151	116	-1	394	92	8.6	32	ABprppaap	336	0	0	0		0	0	0	0	0
69	1	163	170	-1	212	215	11.6	34	Cappa	346	593	0	0		0	0	0	0	0
70	1	103	117	-1	388	307	23.4	35	ABarppaaa	293	-474	0	0		0	0	0	0	0
71	1	24	34	-1	337	72	17.3	33	ABprapapa	-164	0	0	0		0	0	0	0	0
72	1	42	19	-1	547	410	14.8	38	ABalpaapa	386	1311	0	0		0	0	0	0	0
73	1	10	123	-1	358	334	10.7	35	MSappa	352	-588	0	0		0	0	0	0	0
74	1	82	94	-1	284	223	9.6	37	Dap	355	188	0	0		0	0	0	0	0
75	1	152	21	-1	543	338	17.3	33	MSaaaaa	320	86	0	0		0	0	0	0	0
76	1	130	67	-1	479	129	12.6	33	ABprpaapa	101	0	0	0		0	0	0	0	0
77	1	15	137	-1	586	353	20.2	35	ABalaaapa	112	0	0	0		0	0	0	0	0
78	1	83	142	-1	429	195	9.3	36	MSpppa	316	-119	0	0		0	0	0	0	0
79	1	172	87	-1	550	230	20.5	34	ABalaappp	334	-226	0	0		0	0	0	0	0
80	1	7	92	-1	197	226	22.5	38	Caaaa	332	-925	0	0		0	0	0	0	0
81	1	9	176	-1	429	243	10.3	28	MSpaapp	88	0	0	0		0	0	0	0	0
82	1	117	14	-1	499	198	8.9	33	ABarapppp	297	-369	0	0		0	0	0	0	0
83	1	102	97	-1	400	164	5.5	32	ABprpapap	269	180	0	0		0	0	0	0	0
84	1	149	23	-1	512	261	6.6	30	ABarapapa	65	0	0	0		0	0	0	0	0
85	1	81	58	-1	221	325	11.4	33	ABplppapp	117	0	0	0		0	0	0	0	0
86	1	165	152	-1	337	155	9.9	35	Dpa	309	137	0	0		0	0	0	0	0
87	1	54	22	-1	481	194	4.9	32	ABarappap	304	0	0	0		0	0	0	0	0
88	1	119	112	-1	431	328	22.4	34	ABarpaaap	272	-315	0	0		0	0	0	0	0
89	1	106	160	-1	351	347	23.3	37	ABplaaapp	357	736	0	0		0	0	0	0	0
90	1	94	108	-1	393	347	21.5	35	ABplaaapa	376	0	0	0		0	0	0	0	0
91	1	70	51	-1	385	439	11.2	33	ABplpaapa	309	-663	0	0		0	0	0	0	0
92	1	34	16	-1	553	332	6.7	31	ABaraapap	315	-1233	0	0		0	0	0	0	0
93	1	174	114	-1	431	107	19.4	34	ABprapaaa	344	259	0	0		0	0	0	0	0
94	1	158	140	-1	298	274	9.3	35	Daa	316	-197	0	0		0	0	0	0	0
95	1	4	54	-1	436	440	11.4	33	ABplpaaaa	46	0	0	0		0	0	0	0	0
96	1	12	55	-1	547	297	14.4	32	MSpaaaa	506	0	0	0		0	0	0	0	0
97	1	8	24	-1	317	67	8.3	31	ABprpppaa	314	-963	0	0		0	0	0	0	0
98	1	120	8	-1	238	246	7.6	40	Capa	396	248	0	0		0	0	0	0	0
99	1	105	61	-1	490	387	6.1	32	ABalpappa	106	0	0	0		0	0	0	0	0
100	1	46	119	-1	591	352	8.9	32	ABaraapaa	221	0	0	0		0	0	0	0	0
101	1	77	39	-1	564	247	8.9	32	ABaraaapp	404	0	0	0		0	0	0	0	0
102	1	47	35	-1	295	91	10.7	32	ABprppapp	301	69	0	0		0	0	0	0	0
103	1	108	130	-1	477	432	17.9	33	ABalpppaa	301	-955	0	0		0	0	0	0	0
104	1	136	60	-1	457	376	14.3	35	MSapaa	346	-296	0	0		0	0	0	0	0
105	1	73	5	-1	361	212	16.5	38	Earp	388	-55	0	0		0	0	0	0	0
106	1	128	6	-1	384	81	18.2	34	ABprapaap	264	0	0	0		0	0	0	0	0
107	1	134	173	-1	463	374	19.3	33	ABalapapp	311	771	0	0		0	0	0	0	0
108	1	95	150	-1	326	272	16.1	39	Ealp	387	981	0	0		0	0	0	0	0
109	1	137	75	-1	138	193	11.3	33	Caapp	316	1116	0	0		0	0	0	0	0
110	1	98	71	-1	411	414	17.4	34	ABalppppa	163	0	0	0		0	0	0	0	0
111	1	61	104	-1	293	321	4.8	34	ABplpappp	322	744	0	0		0	0	0	0	0
112	1	66	84	-1	189	288	18.3	34	ABplapapp	338	154	0	0		0	0	0	0	0
113	1	157	111	-1	475	150	20.8	34	ABpraapap	309	745	0	0		0	0	0	0	0
114	1	85	20	-1	195	126	21.8	40	Cpaap	386	-3	0	0		0	0	0	0	0
115	1	79	83	-1	200	297	8.4	32	ABplpppap	313	-174	0	0		0	0	0	0	0
116	1	118	128	-1	367	263	10.5	33	Z3	324	-136	0	0		0	0	0	0	0
117	1	104	88	-1	463	120	17.4	35	ABpraappa	308	1042	0	0		0	0	0	0	0
118	1	35	10	-1	438	432	21.4	36	ABplaapaa	-78	0	0	0		0	0	0	0	0
119	1	52	15	-1	547	182	14.9	33	ABpraaaap	-55	0	0	0		0	0	0	0	0
120	1	51	131	-1	497	150	16.4	35	ABpraaapp	506	0	0	0		0	0	0	0	0
121	1	64	73	-1	243	318	21.2	36	ABplapapa	211	0	0	0		0	0	0	0	0
122	1	13	64	-1	469	448	8.9	31	ABalppapa	126	0	0	0		0	0	0	0	0
123	1	141	31	-1	436	175	4.8	31	ABprpapaa	329	0	0	0		0	0	0	0	0
124	1	155	76	-1	560	393	20.0	35	ABalaaaal	376	0	0	0		0	0	0	0	0
125	1	37	102	-1	185	101	16.5	36	Cpapa	346	-68	0	0		0	0	0	0	0
126	1	43	4	-1	252	99	22.5	36	ABarppppp	346	-808	0	0		0	0	0	0	0
127	1	44	1	-1	297	388	8.4	31	ABplppaap	309	339	0	0		0	0	0	0	0
128	1	122	90	-1	478	295	6.0	31	ABaraappp	171	0	0	0		0	0	0	0	0
129	1	109	38	-1	358	93	6.7	32	ABprpappp	325	-212	0	0		0	0	0	0	0
130	1	145	66	-1	249	61	14.3	35	ABprappap	347	220	0	0		0	0	0	0	0
131	1	126	134	-1	479	320	17.6	35	MSaaaap	345	8	0	0		0	0	0	0	0
132	1	159	164	-1	435	156	22.7	35	ABarpppaa	332	-811	0	0		0	0	0	0	0
133	1	121	127	-1	484	313	23.4	34	ABarpaaaa	319	-276	0	0		0	0	0	0	0
134	1	5	32	-1	509	446	9.4	31	ABalppaap	307	187	0	0		0	0	0	0	0
135	1	3	56	-1	329	404	17.6	35	ABplaappa	332	1374	0	0		0	0	0	0	0
136	1	30	65	-1	371	234	5.2	30	MSpapap	276	1044	0	0		0	0	0	0	0
137	1	167	45	-1	306	219	18.4	39	Epla	391	990	0	0		0	0	0	0	0
138	1	60	36	-1	582	413	11.5	33	ABalpaaap	314	455	0	0		0	0	0	0	0
139	1	48	154	-1	511	191	22.5	36	ABpraapaa	321	228	0	0		0	0	0	0	0
140	1	173	109	-1	223	174	15.4	39	Eplp	384	2056	0	0		0	0	0	0	0
141	1	125	151	-1	486	332	12.0	32	MSaaapa	243	-220	0	0		0	0	0	0	0
142	1	86	9	-1	214	321	16.3	34	ABplappap	319	-1725	0	0		0	0	0	0	0
143	1	59	144	-1	526	292	21.2	32	ABalappap	274	-266	0	0		0	0	0	0	0
144	1	50	167	-1	536	241	14.4	29	MSppaaa	204	-206	0	0		0	0	0	0	0
145	1	40	42	-1	443	435	15.6	34	ABalpppap	85	0	0	0		0	0	0	0	0
146	1	33	175	-1	214	144	5.2	39	Cppp	386	95	0	0		0	0	0	0	0
147	1	29	99	-1	325	261	5.3	35	MSaapp	325	916	0	0		0	0	0	0	0
148	1	132	40	-1	165	245	9.3	32	ABplapppp	-7	0	0	0		0	0	0	0	0
149	1	148	115	-1	544	198	9.6	31	ABarapppa	180	0	0	0		0	0	0	0	0
150	1	147	158	-1	285	185	23.7	38	Cpaaa	387	-77	0	0		0	0	0	0	0
151	1	72	177	-1	448	107	12.2	33	ABprpaapp	509	0	0	0		0	0	0	0	0
152	1	101	7	-1	527	195	18.5	33	ABpraaapa	304	714	0	0		0	0	0	0	0
153	1	110	166	-1	385	246	22.9	38	ABarpaapp	377	-533	0	0		0	0	0	0	0
154	1	123	68	-1	187	296	13.5	32	ABplapppa	67	0	0	0		0	0	0	0	0
155	1	39	12	-1	213	272	22.4	36	ABarppapp	74	0	0	0		0	0	0	0	0
156	1	76	122	-1	266	361	9.4	33	ABplppapa	291	398	0	0		0	0	0	0	0
157	1	96	139	-1	351	385	8.0	30	ABplppaaa	285	-413	0	0		0	0	0	0	0
158	1	142	107	-1	355	289	5.8	30	MSaapap	248	1676	0	0		0	0	0	0	0
159	1	1	70	-1	509	320	5.1	31	ABaraappa	309	665	0	0		0	0	0	0	0
160	1	17	11	-1	537	285	5.5	32	ABarapaap	103	0	0	0		0	0	0	0	0
161	1	84	53	-1	423	305	11.8	30	MSaaapp	143	0	0	0		0	0	0	0	0
162	1	171	121	-1	434	279	22.6	38	ABarpaapa	377	501	0	0		0	0	0	0	0
163	1	14	27	-1	339	345	4.6	33	ABplpappa	327	654	0	0		0	0	0	0	0
164	1	177	30	-1	341	187	22.3	38	ABarpappp	364	-397	0	0		0	0	0	0	0
165	1	2	157	165	466	198	13.4	38	MSppap	295	-807	0	0		0	0	0	0	0
166	1	116	129	-1	211	258	4.3	32	ABplppppp	321	129	0	0		0	0	0	0	0
167	1	55	174	-1	504	353	21.8	33	ABalapapa	295	373	0	0		0	0	0	0	0
168	1	162	146	-1	148	248	17.6	35	Caapa	297	-135	0	0		0	0	0	0	0
169	1	88	106	-1	190	188	6.4	33	Cappp	306	954	0	0		0	0	0	0	0
170	1	114	169	-1	503	256	20.3	34	ABalapppa	331	-789	0	0		0	0	0	0	0
171	1	50	59	-1	505	231	13.3	29	MSppaap	199	108	0	0		0	0	0	0	0
172	1	32	141	-1	285	65	19.6	36	ABprapapp	-276	0	0	0		0	0	0	0	0
173	1	78	79	-1	403	419	8.5	33	ABplpaaap	122	0	0	0		0	0	0	0	0
174	1	144	80	-1	246	299	4.6	34	ABplppppa	296	137	0	0		0	0	0	0	0
175	1	170	57	-1	337	109	23.8	36	ABarppppa	363	57	0	0		0	0	0	0	0
176	1	175	89	-1	254	119	15.8	39	Eprp	-135	0	0	0		0	0	0	0	0
177	1	135	50	-1	417	309	16.6	40	Eala	390	1084	0	0		0	0	0	0	0
178	1	169	28	-1	350	151	17.1	39	Epra	391	-545	0	0		0	0	0	0	0
