# Supplementary material for: The AP-2 Transcription Factor APTF-2 Is Required for Neuroblast and Epidermal Morphogenesis in Caenorhabditis elegans Embryogenesis
Source: PLoS Genet. 2016 May 13;12(5):e1006048. doi: 10.1371/journal.pgen.1006048 (PMC4866721; doi:10.1371/journal.pgen.1006048)
Supplement: S7 Text — (ZIP) [file pgen.1006048.s035.zip › nuclei/t104-nuclei]

1	1	127	96	-1	292	381	8.3	31	ABplppaap	129	0	0	0		0	0	0	0	0
2	1	35	139	-1	398	361	14.0	36	MSapap	275	51	0	0		0	0	0	0	0
3	1	34	39	-1	581	220	16.4	30	ABpraaaaa	280	-71	0	0		0	0	0	0	0
4	1	126	42	-1	251	102	22.4	37	ABarppppp	344	129	0	0		0	0	0	0	0
5	1	105	84	-1	362	214	16.5	39	Earp	391	627	0	0		0	0	0	0	0
6	1	106	24	-1	385	82	18.2	33	ABprapaap	330	482	0	0		0	0	0	0	0
7	1	152	144	-1	528	200	18.6	34	ABpraaapa	330	191	0	0		0	0	0	0	0
8	1	98	95	-1	238	245	8.1	39	Capa	391	188	0	0		0	0	0	0	0
9	1	142	5	-1	212	318	16.3	34	ABplappap	202	0	0	0		0	0	0	0	0
10	1	118	119	-1	426	431	21.2	36	ABplaapaa	325	542	0	0		0	0	0	0	0
11	1	160	17	-1	540	288	5.8	31	ABarapaap	98	0	0	0		0	0	0	0	0
12	1	155	155	-1	207	270	22.5	35	ABarppapp	351	79	0	0		0	0	0	0	0
13	1	52	103	-1	355	86	12.0	34	ABprppapa	415	0	0	0		0	0	0	0	0
14	1	82	98	-1	495	203	9.0	33	ABarapppp	331	-281	0	0		0	0	0	0	0
15	1	119	66	-1	549	185	15.2	34	ABpraaaap	-59	0	0	0		0	0	0	0	0
16	1	92	65	-1	552	338	6.4	31	ABaraapap	308	-62	0	0		0	0	0	0	0
17	1	45	71	-1	262	64	8.9	32	ABprapppa	293	-175	0	0		0	0	0	0	0
18	1	66	25	-1	460	241	18.8	34	ABalapppp	346	207	0	0		0	0	0	0	0
19	1	72	46	-1	538	415	14.7	38	ABalpaapa	354	1519	0	0		0	0	0	0	0
20	1	114	81	-1	196	125	21.4	38	Cpaap	377	-210	0	0		0	0	0	0	0
21	1	75	56	-1	543	351	17.2	34	MSaaaaa	51	0	0	0		0	0	0	0	0
22	1	87	120	-1	480	200	5.2	33	ABarappap	276	-575	0	0		0	0	0	0	0
23	1	84	123	-1	514	265	5.9	30	ABarapapa	289	-493	0	0		0	0	0	0	0
24	1	97	52	-1	316	75	7.4	31	ABprpppaa	-41	0	0	0		0	0	0	0	0
25	1	31	110	-1	447	204	22.6	35	ABarpapap	294	1719	0	0		0	0	0	0	0
26	1	13	63	-1	332	415	9.7	33	ABplpaapp	305	379	0	0		0	0	0	0	0
27	1	163	1	-1	327	342	4.5	33	ABplpappa	315	-79	0	0		0	0	0	0	0
28	1	178	82	-1	351	153	17.6	40	Epra	399	684	0	0		0	0	0	0	0
29	1	62	85	-1	483	449	13.1	34	ABalppaaa	314	-254	0	0		0	0	0	0	0
30	1	164	162	-1	346	184	22.6	37	ABarpappp	365	5	0	0		0	0	0	0	0
31	1	123	14	-1	445	171	5.1	31	ABprpapaa	297	35	0	0		0	0	0	0	0
32	1	134	4	-1	498	447	9.1	32	ABalppaap	521	0	0	0		0	0	0	0	0
33	1	42	55	-1	289	183	8.8	36	Dpp	308	104	0	0		0	0	0	0	0
34	1	71	104	-1	336	74	17.2	33	ABprapapa	337	198	0	0		0	0	0	0	0
35	1	102	143	-1	299	90	10.5	32	ABprppapp	92	0	0	0		0	0	0	0	0
36	1	138	40	-1	573	422	11.4	33	ABalpaaap	115	0	0	0		0	0	0	0	0
37	1	58	100	-1	308	54	13.9	33	ABprappaa	168	0	0	0		0	0	0	0	0
38	1	129	124	-1	362	96	6.5	32	ABprpappp	297	602	0	0		0	0	0	0	0
39	1	101	12	-1	575	257	9.0	32	ABaraaapp	299	-685	0	0		0	0	0	0	0
40	1	148	89	-1	162	258	9.6	32	ABplapppp	177	0	0	0		0	0	0	0	0
41	1	17	171	-1	530	230	6.1	30	ABarappaa	250	0	0	0		0	0	0	0	0
42	1	145	111	-1	428	446	15.0	34	ABalpppap	338	11	0	0		0	0	0	0	0
43	1	11	36	-1	491	391	10.8	32	ABalpaapp	316	-66	0	0		0	0	0	0	0
44	1	41	129	-1	228	330	7.4	31	ABplpppaa	307	-76	0	0		0	0	0	0	0
45	1	137	20	-1	304	219	18.1	39	Epla	398	710	0	0		0	0	0	0	0
46	1	7	108	-1	355	422	15.2	36	ABalppppp	140	0	0	0		0	0	0	0	0
47	1	53	97	-1	284	369	17.0	37	ABplaappp	741	0	0	0		0	0	0	0	0
48	1	20	92	-1	398	149	12.4	35	MSpppp	76	0	0	0		0	0	0	0	0
49	1	26	141	-1	591	284	12.5	36	ABaraaapa	185	0	0	0		0	0	0	0	0
50	1	177	180	-1	417	307	16.4	38	Eala	388	-155	0	0		0	0	0	0	0
51	1	91	51	-1	372	436	10.9	33	ABplpaapa	274	0	0	0		0	0	0	0	0
52	1	56	16	-1	372	352	5.7	33	ABplpapap	331	589	0	0		0	0	0	0	0
53	1	161	118	-1	422	304	11.8	30	MSaaapp	259	138	0	0		0	0	0	0	0
54	1	95	101	-1	423	430	10.5	33	ABplpaaaa	315	-270	0	0		0	0	0	0	0
55	1	96	76	-1	551	309	14.8	32	MSpaaaa	296	1052	0	0		0	0	0	0	0
56	1	135	131	-1	322	403	17.2	35	ABplaappa	-84	0	0	0		0	0	0	0	0
57	1	175	109	-1	337	114	23.7	36	ABarppppa	295	-179	0	0		0	0	0	0	0
58	1	85	26	-1	218	326	11.5	33	ABplppapp	303	-211	0	0		0	0	0	0	0
59	1	171	31	-1	505	233	12.8	31	MSppaap	200	-529	0	0		0	0	0	0	0
60	1	104	128	161	454	374	14.4	34	MSapaa	231	-548	0	0		0	0	0	0	0
61	1	99	117	-1	482	380	5.7	33	ABalpappa	311	1132	0	0		0	0	0	0	0
62	1	28	126	-1	376	122	22.5	37	ABarpppap	358	816	0	0		0	0	0	0	0
63	1	12	115	-1	314	328	12.7	36	MSappp	361	322	0	0		0	0	0	0	0
64	1	122	102	-1	462	442	8.2	33	ABalppapa	302	1104	0	0		0	0	0	0	0
65	1	136	22	-1	372	241	4.9	31	MSpapap	61	0	0	0		0	0	0	0	0
66	1	130	164	-1	252	57	13.5	35	ABprappap	328	19	0	0		0	0	0	0	0
67	1	76	134	-1	481	134	12.6	32	ABprpaapa	67	0	0	0		0	0	0	0	0
68	1	154	70	-1	183	297	13.5	31	ABplapppa	79	0	0	0		0	0	0	0	0
69	1	22	38	-1	449	379	23.7	36	ABplaaaaa	326	712	0	0		0	0	0	0	0
70	1	159	136	-1	510	322	5.3	32	ABaraappa	280	-220	0	0		0	0	0	0	0
71	1	110	106	-1	401	417	17.0	33	ABalppppa	-95	0	0	0		0	0	0	0	0
72	1	30	21	-1	585	323	10.5	30	ABaraaaap	305	574	0	0		0	0	0	0	0
73	1	121	156	-1	239	318	21.4	37	ABplapapa	340	-181	0	0		0	0	0	0	0
74	1	60	170	-1	320	114	4.9	31	ABprppppa	280	1341	0	0		0	0	0	0	0
75	1	109	114	-1	137	192	11.3	33	Caapp	312	148	0	0		0	0	0	0	0
76	1	124	153	-1	555	411	19.5	35	ABalaaaal	325	345	0	0		0	0	0	0	0
77	1	5	116	-1	471	243	5.1	33	ABarapapp	303	207	0	0		0	0	0	0	0
78	1	54	69	-1	602	388	12.9	34	ABalpaaaa	312	-476	0	0		0	0	0	0	0
79	1	173	105	-1	390	416	7.9	33	ABplpaaap	330	53	0	0		0	0	0	0	0
80	1	174	150	-1	239	294	4.5	32	ABplppppa	308	1024	0	0		0	0	0	0	0
81	1	8	45	-1	522	382	7.1	33	ABalpapap	102	0	0	0		0	0	0	0	0
82	1	25	157	-1	581	276	21.2	34	ABalaappa	244	0	0	0		0	0	0	0	0
83	1	115	61	-1	197	294	8.2	33	ABplpppap	272	-215	0	0		0	0	0	0	0
84	1	112	57	-1	190	280	17.8	34	ABplapapp	11	0	0	0		0	0	0	0	0
85	1	50	64	-1	406	91	13.8	36	ABpraappp	-36	0	0	0		0	0	0	0	0
86	1	67	78	-1	280	339	21.4	34	ABplapaap	315	1411	0	0		0	0	0	0	0
87	1	79	121	-1	550	240	20.7	34	ABalaappp	312	-493	0	0		0	0	0	0	0
88	1	117	28	-1	463	125	17.3	34	ABpraappa	92	0	0	0		0	0	0	0	0
89	1	176	175	-1	252	119	16.0	38	Eprp	382	283	0	0		0	0	0	0	0
90	1	128	50	-1	480	295	6.2	30	ABaraappp	15	0	0	0		0	0	0	0	0
91	1	59	23	-1	316	153	5.2	33	ABprppppp	303	980	0	0		0	0	0	0	0
92	1	80	132	-1	192	226	22.7	38	Caaaa	116	0	0	0		0	0	0	0	0
93	1	64	7	-1	236	143	9.8	39	Cppa	394	-408	0	0		0	0	0	0	0
94	1	74	35	-1	286	225	10.4	38	Dap	307	-439	0	0		0	0	0	0	0
95	1	3	32	-1	429	254	6.1	31	MSpapaa	316	1	0	0		0	0	0	0	0
96	1	9	6	-1	245	356	14.5	33	ABplappaa	-419	0	0	0		0	0	0	0	0
97	1	83	133	-1	407	165	5.1	32	ABprpapap	317	362	0	0		0	0	0	0	0
98	1	55	163	-1	456	340	4.8	34	ABalpappp	321	-1591	0	0		0	0	0	0	0
99	1	147	77	-1	326	260	4.9	35	MSaapp	-5	0	0	0		0	0	0	0	0
100	1	63	44	-1	158	192	17.3	35	Caaap	313	671	0	0		0	0	0	0	0
101	1	40	11	-1	214	76	9.8	31	ABprapppp	58	0	0	0		0	0	0	0	0
102	1	125	2	-1	185	91	16.5	37	Cpapa	344	666	0	0		0	0	0	0	0
103	1	21	48	-1	595	365	16.3	34	ABalaaaar	12	0	0	0		0	0	0	0	0
104	1	111	94	-1	285	313	4.9	33	ABplpappp	287	1086	0	0		0	0	0	0	0
105	1	18	79	-1	274	272	23.6	36	ABarppapa	324	881	0	0		0	0	0	0	0
106	1	169	148	-1	182	193	6.4	32	Cappp	312	-3	0	0		0	0	0	0	0
107	1	158	73	-1	354	290	5.4	30	MSaapap	253	-207	0	0		0	0	0	0	0
108	1	90	80	-1	391	344	22.0	35	ABplaaapa	330	1306	0	0		0	0	0	0	0
109	1	140	174	-1	219	171	15.6	38	Eplp	382	217	0	0		0	0	0	0	0
110	1	47	30	-1	271	98	5.7	31	ABprpppap	73	0	0	0		0	0	0	0	0
111	1	113	130	-1	476	152	20.7	35	ABpraapap	118	0	0	0		0	0	0	0	0
112	1	88	158	-1	431	326	22.4	33	ABarpaaap	289	-960	0	0		0	0	0	0	0
113	1	23	41	-1	475	147	8.0	32	ABprpaaap	328	125	0	0		0	0	0	0	0
114	1	93	67	-1	431	107	19.4	34	ABprapaaa	310	-1938	0	0		0	0	0	0	0
115	1	149	10	-1	544	207	9.5	31	ABarapppa	312	618	0	0		0	0	0	0	0
116	1	68	145	-1	396	93	8.8	31	ABprppaap	28	0	0	0		0	0	0	0	0
117	1	70	37	-1	383	300	23.4	35	ABarppaaa	324	-243	0	0		0	0	0	0	0
118	1	33	58	-1	610	349	12.8	33	ABaraaaaa	-77	0	0	0		0	0	0	0	0
119	1	100	29	-1	585	362	8.9	32	ABaraapaa	121	0	0	0		0	0	0	0	0
120	1	48	3	-1	542	369	23.4	33	ABalapaaa	321	779	0	0		0	0	0	0	0
121	1	162	173	-1	434	277	22.5	38	ABarpaapa	349	408	0	0		0	0	0	0	0
122	1	156	88	-1	259	361	9.4	32	ABplppapa	-260	0	0	0		0	0	0	0	0
123	1	73	125	-1	359	332	10.9	35	MSappa	471	0	0	0		0	0	0	0	0
124	1	65	27	-1	567	326	21.2	34	ABalaaapp	293	-271	0	0		0	0	0	0	0
125	1	39	34	-1	358	414	20.1	36	ABplaapap	318	-563	0	0		0	0	0	0	0
126	1	2	54	-1	165	148	9.8	35	Cpapp	349	1106	0	0		0	0	0	0	0
127	1	133	87	-1	481	318	23.2	34	ABarpaaaa	279	-568	0	0		0	0	0	0	0
128	1	116	159	-1	365	262	10.5	33	Z3	330	741	0	0		0	0	0	0	0
129	1	166	176	-1	206	250	4.4	33	ABplppppp	314	357	0	0		0	0	0	0	0
130	1	103	8	-1	462	435	17.3	32	ABalpppaa	314	-394	0	0		0	0	0	0	0
131	1	120	43	-1	501	153	16.5	34	ABpraaapp	497	0	0	0		0	0	0	0	0
132	1	37	91	-1	465	264	10.7	32	MSpaapa	309	-128	0	0		0	0	0	0	0
133	1	61	62	-1	597	317	18.5	33	ABalaapaa	289	-259	0	0		0	0	0	0	0
134	1	131	137	-1	478	324	17.6	34	MSaaaap	323	749	0	0		0	0	0	0	0
135	1	38	86	-1	431	114	6.5	30	ABprppaaa	136	0	0	0		0	0	0	0	0
136	1	14	15	-1	549	417	8.5	33	ABalpapaa	-84	0	0	0		0	0	0	0	0
137	1	77	49	-1	583	367	20.3	33	ABalaaapa	331	1118	0	0		0	0	0	0	0
138	1	44	154	-1	422	313	7.4	31	MSaapaa	310	-232	0	0		0	0	0	0	0
139	1	157	93	-1	341	380	7.6	30	ABplppaaa	-69	0	0	0		0	0	0	0	0
140	1	94	149	-1	301	269	9.2	36	Daa	355	720	0	0		0	0	0	0	0
141	1	172	90	-1	284	70	19.1	35	ABprapapp	25	0	0	0		0	0	0	0	0
142	1	78	122	-1	420	192	9.5	36	MSpppa	321	-752	0	0		0	0	0	0	0
143	1	4	107	-1	523	341	23.9	31	ABalappaa	284	1065	0	0		0	0	0	0	0
144	1	143	160	-1	527	302	20.6	32	ABalappap	385	0	0	0		0	0	0	0	0
145	1	16	19	-1	400	194	23.7	37	ABarpappa	375	481	0	0		0	0	0	0	0
146	1	168	146	-1	145	245	17.8	34	Caapa	330	271	0	0		0	0	0	0	0
147	1	10	83	-1	579	259	17.2	31	ABalaapap	284	0	0	0		0	0	0	0	0
148	1	24	167	-1	470	276	15.2	33	MSpaaap	338	744	0	0		0	0	0	0	0
149	1	49	127	-1	373	143	5.2	33	ABprpappa	304	-175	0	0		0	0	0	0	0
150	1	108	178	-1	328	273	16.6	39	Ealp	402	0	0	0		0	0	0	0	0
151	1	141	74	-1	485	331	12.0	33	MSaaapa	331	-322	0	0		0	0	0	0	0
152	1	86	152	-1	339	160	9.8	33	Dpa	332	496	0	0		0	0	0	0	0
153	1	6	60	-1	432	401	5.5	32	ABalppapp	317	943	0	0		0	0	0	0	0
154	1	139	140	-1	511	194	22.5	37	ABpraapaa	3	0	0	0		0	0	0	0	0
155	1	51	112	-1	411	367	6.2	31	ABplpapaa	293	1335	0	0		0	0	0	0	0
156	1	43	68	-1	359	204	6.2	37	MSpapp	248	1402	0	0		0	0	0	0	0
157	1	165	147	-1	488	209	15.0	32	MSppapa	122	0	0	0		0	0	0	0	0
158	1	150	179	-1	284	179	24.4	40	Cpaaa	382	508	0	0		0	0	0	0	0
159	1	36	53	-1	313	381	21.3	35	ABplapaaa	356	103	0	0		0	0	0	0	0
160	1	89	47	-1	348	350	23.2	37	ABplaaapp	372	1514	0	0		0	0	0	0	0
161	1	27	138	-1	426	230	15.6	39	Eara	274	0	0	0		0	0	0	0	0
162	1	19	33	-1	409	385	22.4	34	ABplaaaap	195	0	0	0		0	0	0	0	0
163	1	1	18	-1	584	292	8.0	31	ABarapaaa	310	-219	0	0		0	0	0	0	0
164	1	132	13	-1	437	159	23.2	35	ABarpppaa	317	-159	0	0		0	0	0	0	0
165	1	165	151	-1	442	186	13.2	31	MSppapp	206	-197	0	0		0	0	0	0	0
166	1	153	169	-1	383	245	23.4	38	ABarpaapp	379	1557	0	0		0	0	0	0	0
167	1	144	142	-1	555	252	14.6	29	MSppaaa	206	109	0	0		0	0	0	0	0
168	1	29	75	-1	522	167	11.1	32	ABprpaaaa	311	-31	0	0		0	0	0	0	0
169	1	170	99	-1	504	265	20.1	34	ABalapppa	325	-115	0	0		0	0	0	0	0
170	1	69	177	-1	208	217	12.2	34	Cappa	305	1108	0	0		0	0	0	0	0
171	1	15	172	-1	501	260	24.4	37	ABarpapaa	127	0	0	0		0	0	0	0	0
172	1	32	168	-1	315	281	23.7	39	ABarppaap	391	-310	0	0		0	0	0	0	0
173	1	107	165	-1	460	386	19.5	33	ABalapapp	310	162	0	0		0	0	0	0	0
174	1	167	113	-1	498	361	22.0	33	ABalapapa	371	0	0	0		0	0	0	0	0
175	1	146	166	-1	212	152	5.3	39	Cppp	394	-350	0	0		0	0	0	0	0
176	1	81	9	-1	436	233	10.5	28	MSpaapp	238	408	0	0		0	0	0	0	0
177	1	151	72	-1	452	105	12.6	32	ABprpaapp	-146	0	0	0		0	0	0	0	0
178	1	46	135	-1	502	412	20.9	35	ABalapaap	287	-203	0	0		0	0	0	0	0
179	1	57	59	-1	333	213	12.5	36	Z2	109	0	0	0		0	0	0	0	0
