# Supplementary material for: The AP-2 Transcription Factor APTF-2 Is Required for Neuroblast and Epidermal Morphogenesis in Caenorhabditis elegans Embryogenesis
Source: PLoS Genet. 2016 May 13;12(5):e1006048. doi: 10.1371/journal.pgen.1006048 (PMC4866721; doi:10.1371/journal.pgen.1006048)
Supplement: S7 Text — (ZIP) [file pgen.1006048.s035.zip › nuclei/t105-nuclei]

1	1	27	56	-1	329	337	4.8	34	ABplpappa	307	8	0	0		0	0	0	0	0
2	1	102	164	-1	187	91	16.4	37	Cpapa	364	600	0	0		0	0	0	0	0
3	1	120	125	-1	544	362	23.1	33	ABalapaaa	329	-745	0	0		0	0	0	0	0
4	1	32	31	-1	492	443	8.7	32	ABalppaap	311	249	0	0		0	0	0	0	0
5	1	9	6	-1	213	317	16.2	35	ABplappap	37	0	0	0		0	0	0	0	0
6	1	96	173	-1	244	357	14.5	33	ABplappaa	-106	0	0	0		0	0	0	0	0
7	1	93	26	-1	236	152	10.5	40	Cppa	400	662	0	0		0	0	0	0	0
8	1	130	114	-1	468	432	17.2	34	ABalpppaa	319	121	0	0		0	0	0	0	0
9	1	176	33	-1	449	225	10.5	29	MSpaapp	209	92	0	0		0	0	0	0	0
10	1	115	36	-1	538	208	9.5	31	ABarapppa	110	0	0	0		0	0	0	0	0
11	1	101	39	-1	218	82	9.4	32	ABprapppp	301	49	0	0		0	0	0	0	0
12	1	39	84	-1	575	254	8.7	33	ABaraaapp	295	578	0	0		0	0	0	0	0
13	1	164	112	-1	436	151	22.6	34	ABarpppaa	293	-452	0	0		0	0	0	0	0
14	1	31	167	-1	448	167	5.3	31	ABprpapaa	295	981	0	0		0	0	0	0	0
15	1	136	37	-1	542	420	9.2	33	ABalpapaa	146	0	0	0		0	0	0	0	0
16	1	52	177	-1	367	356	5.6	32	ABplpapap	303	437	0	0		0	0	0	0	0
17	1	11	70	-1	537	290	5.5	31	ABarapaap	286	94	0	0		0	0	0	0	0
18	1	163	106	-1	576	293	7.8	30	ABarapaaa	84	0	0	0		0	0	0	0	0
19	1	145	161	-1	404	186	23.6	37	ABarpappa	337	-544	0	0		0	0	0	0	0
20	1	45	44	-1	306	217	18.5	39	Epla	377	-898	0	0		0	0	0	0	0
21	1	72	24	-1	587	323	10.1	30	ABaraaaap	352	0	0	0		0	0	0	0	0
22	1	65	171	-1	372	244	5.2	30	MSpapap	297	-76	0	0		0	0	0	0	0
23	1	91	10	-1	309	156	5.2	32	ABprppppp	291	18	0	0		0	0	0	0	0
24	1	6	25	-1	383	79	18.1	33	ABprapaap	322	198	0	0		0	0	0	0	0
25	1	18	63	-1	462	238	18.7	35	ABalapppp	295	366	0	0		0	0	0	0	0
26	1	58	45	-1	216	326	11.4	33	ABplppapp	317	-216	0	0		0	0	0	0	0
27	1	124	126	-1	575	320	20.9	34	ABalaaapp	282	670	0	0		0	0	0	0	0
28	1	88	41	-1	461	122	17.3	33	ABpraappa	335	161	0	0		0	0	0	0	0
29	1	119	9	-1	581	356	8.9	32	ABaraapaa	318	-632	0	0		0	0	0	0	0
30	1	110	175	-1	269	103	5.4	32	ABprpppap	295	157	0	0		0	0	0	0	0
31	1	59	76	-1	505	233	12.4	29	MSppaap	200	-200	0	0		0	0	0	0	0
32	1	95	13	-1	431	253	6.6	32	MSpapaa	301	379	0	0		0	0	0	0	0
33	1	162	154	-1	412	380	22.6	34	ABplaaaap	516	0	0	0		0	0	0	0	0
34	1	125	46	-1	357	417	20.2	34	ABplaapap	327	78	0	0		0	0	0	0	0
35	1	94	21	-1	288	229	11.5	37	Dap	315	-441	0	0		0	0	0	0	0
36	1	43	151	-1	491	390	10.7	33	ABalpaapp	195	0	0	0		0	0	0	0	0
37	1	117	157	-1	385	294	23.2	35	ABarppaaa	302	73	0	0		0	0	0	0	0
38	1	69	52	-1	455	380	23.7	34	ABplaaaaa	342	-522	0	0		0	0	0	0	0
39	1	3	100	-1	579	218	16.9	31	ABpraaaaa	279	192	0	0		0	0	0	0	0
40	1	36	47	-1	575	418	10.9	32	ABalpaaap	107	0	0	0		0	0	0	0	0
41	1	113	60	-1	474	143	8.3	33	ABprpaaap	-19	0	0	0		0	0	0	0	0
42	1	4	32	-1	249	95	22.1	37	ABarppppp	369	-897	0	0		0	0	0	0	0
43	1	131	27	-1	504	153	16.3	34	ABpraaapp	37	0	0	0		0	0	0	0	0
44	1	100	143	-1	150	187	17.4	35	Caaap	356	388	0	0		0	0	0	0	0
45	1	81	4	-1	521	378	7.0	32	ABalpapap	324	740	0	0		0	0	0	0	0
46	1	19	87	-1	541	408	14.4	37	ABalpaapa	272	0	0	0		0	0	0	0	0
47	1	160	43	-1	345	348	23.3	36	ABplaaapp	357	740	0	0		0	0	0	0	0
48	1	103	58	-1	596	363	16.5	35	ABalaaaar	52	0	0	0		0	0	0	0	0
49	1	137	19	-1	588	364	20.3	34	ABalaaapa	791	0	0	0		0	0	0	0	0
50	1	90	20	-1	480	292	6.1	31	ABaraappp	306	367	0	0		0	0	0	0	0
51	1	51	91	-1	374	436	10.9	33	ABplpaapa	-38	0	0	0		0	0	0	0	0
52	1	24	128	-1	312	80	6.8	33	ABprpppaa	322	85	0	0		0	0	0	0	0
53	1	159	15	-1	311	377	21.3	36	ABplapaaa	308	-318	0	0		0	0	0	0	0
54	1	126	55	-1	165	148	9.5	34	Cpapp	319	1085	0	0		0	0	0	0	0
55	1	33	141	-1	290	179	10.0	35	Dpp	114	0	0	0		0	0	0	0	0
56	1	21	146	-1	545	351	17.5	33	MSaaaaa	302	58	0	0		0	0	0	0	0
57	1	84	148	-1	186	281	17.7	34	ABplapapp	-1	0	0	0		0	0	0	0	0
58	1	118	3	-1	609	346	13.2	33	ABaraaaaa	-97	0	0	0		0	0	0	0	0
59	1	179	183	-1	331	215	13.5	33	Z2	334	485	0	0		0	0	0	0	0
60	1	153	66	-1	428	396	5.3	32	ABalppapp	-43	0	0	0		0	0	0	0	0
61	1	83	89	-1	198	291	7.9	32	ABplpppap	96	0	0	0		0	0	0	0	0
62	1	133	59	-1	600	311	17.7	32	ABalaapaa	295	-563	0	0		0	0	0	0	0
63	1	26	94	-1	335	415	9.6	33	ABplpaapp	303	366	0	0		0	0	0	0	0
64	1	85	67	-1	405	88	13.8	36	ABpraappp	205	0	0	0		0	0	0	0	0
65	1	16	40	-1	547	340	6.5	32	ABaraapap	-66	0	0	0		0	0	0	0	0
66	1	15	83	-1	550	183	15.1	35	ABpraaaap	-17	0	0	0		0	0	0	0	0
67	1	114	153	-1	424	105	19.0	33	ABprapaaa	315	-17	0	0		0	0	0	0	0
68	1	156	53	136	359	199	5.8	35	MSpapp	235	147	0	0		0	0	0	0	0
69	1	78	14	-1	602	388	12.6	32	ABalpaaaa	107	0	0	0		0	0	0	0	0
70	1	68	165	-1	181	295	13.7	31	ABplapppa	398	0	0	0		0	0	0	0	0
71	1	17	78	-1	263	66	8.3	31	ABprapppa	296	-155	0	0		0	0	0	0	0
72	1	177	104	-1	450	105	12.0	32	ABprpaapp	265	0	0	0		0	0	0	0	0
73	1	107	180	-1	350	289	4.8	30	MSaapap	261	-227	0	0		0	0	0	0	0
74	1	151	132	-1	484	326	12.2	33	MSaaapa	333	636	0	0		0	0	0	0	0
75	1	168	71	-1	520	166	11.1	32	ABprpaaaa	327	-86	0	0		0	0	0	0	0
76	1	55	142	-1	552	306	14.8	32	MSpaaaa	211	0	0	0		0	0	0	0	0
77	1	99	57	-1	320	252	5.0	36	MSaapp	297	0	0	0		0	0	0	0	0
78	1	86	119	-1	275	335	21.4	34	ABplapaap	310	166	0	0		0	0	0	0	0
79	1	105	42	-1	272	267	23.9	37	ABarppapa	373	-168	0	0		0	0	0	0	0
80	1	108	97	-1	387	341	22.5	34	ABplaaapa	341	-418	0	0		0	0	0	0	0
81	1	20	18	-1	195	117	21.4	38	Cpaap	385	1	0	0		0	0	0	0	0
82	1	28	80	-1	352	150	17.7	39	Epra	371	-38	0	0		0	0	0	0	0
83	1	147	103	-1	584	258	16.8	31	ABalaapap	284	544	0	0		0	0	0	0	0
84	1	5	179	-1	361	221	16.6	39	Earp	380	1454	0	0		0	0	0	0	0
85	1	29	49	-1	482	442	12.6	33	ABalppaaa	126	0	0	0		0	0	0	0	0
86	1	135	118	-1	428	110	6.5	30	ABprppaaa	304	-273	0	0		0	0	0	0	0
87	1	127	107	-1	479	317	23.0	34	ABarpaaaa	295	-227	0	0		0	0	0	0	0
88	1	122	144	-1	261	358	9.4	32	ABplppapa	298	-471	0	0		0	0	0	0	0
89	1	40	74	-1	163	261	10.3	33	ABplapppp	167	0	0	0		0	0	0	0	0
90	1	141	117	-1	282	62	18.7	34	ABprapapp	84	0	0	0		0	0	0	0	0
91	1	132	11	-1	469	264	11.0	33	MSpaapa	328	249	0	0		0	0	0	0	0
92	1	48	93	-1	399	147	12.8	36	MSpppp	56	0	0	0		0	0	0	0	0
93	1	139	85	-1	337	376	8.5	30	ABplppaaa	147	0	0	0		0	0	0	0	0
94	1	104	159	-1	284	306	4.5	33	ABplpappp	308	452	0	0		0	0	0	0	0
95	1	8	176	-1	241	243	9.1	39	Capa	75	0	0	0		0	0	0	0	0
96	1	1	96	-1	292	378	8.5	31	ABplppaap	158	0	0	0		0	0	0	0	0
97	1	47	28	-1	282	370	16.7	37	ABplaappp	10	0	0	0		0	0	0	0	0
98	1	14	22	-1	494	198	9.0	33	ABarapppp	339	-91	0	0		0	0	0	0	0
99	1	169	134	-1	501	268	20.5	35	ABalapppa	322	434	0	0		0	0	0	0	0
100	1	37	105	-1	308	53	13.4	34	ABprappaa	130	0	0	0		0	0	0	0	0
101	1	54	69	-1	419	419	10.5	33	ABplpaaaa	381	0	0	0		0	0	0	0	0
102	1	64	86	-1	456	438	7.8	31	ABalppapa	18	0	0	0		0	0	0	0	0
103	1	13	133	-1	350	87	11.6	32	ABprppapa	444	0	0	0		0	0	0	0	0
104	1	34	138	-1	335	70	16.6	33	ABprapapa	328	-744	0	0		0	0	0	0	0
105	1	79	88	-1	386	412	7.6	33	ABplpaaap	224	0	0	0		0	0	0	0	0
106	1	71	30	-1	404	421	17.0	33	ABalppppa	324	0	0	0		0	0	0	0	0
107	1	143	90	-1	525	331	24.2	35	ABalappaa	169	0	0	0		0	0	0	0	0
108	1	46	61	-1	353	423	15.2	36	ABalppppp	-183	0	0	0		0	0	0	0	0
109	1	57	72	-1	333	111	23.4	36	ABarppppa	364	435	0	0		0	0	0	0	0
110	1	25	152	-1	449	195	22.4	35	ABarpapap	339	-792	0	0		0	0	0	0	0
111	1	42	98	-1	432	450	15.5	34	ABalpppap	-345	0	0	0		0	0	0	0	0
112	1	155	113	-1	408	361	7.1	30	ABplpapaa	307	0	0	0		0	0	0	0	0
113	1	174	77	-1	502	360	21.8	33	ABalapapa	277	104	0	0		0	0	0	0	0
114	1	75	62	-1	137	185	11.0	33	Caapp	298	825	0	0		0	0	0	0	0
115	1	63	54	-1	313	330	13.0	36	MSappp	341	0	0	0		0	0	0	0	0
116	1	77	48	-1	472	242	5.3	33	ABarapapp	325	352	0	0		0	0	0	0	0
117	1	61	124	-1	478	375	5.4	33	ABalpappa	186	0	0	0		0	0	0	0	0
118	1	53	131	-1	417	303	12.3	30	MSaaapp	264	1706	0	0		0	0	0	0	0
119	1	10	122	-1	418	418	21.3	36	ABplaapaa	87	0	0	0		0	0	0	0	0
120	1	22	109	-1	478	199	5.2	32	ABarappap	55	0	0	0		0	0	0	0	0
121	1	87	101	-1	548	239	20.6	33	ABalaappp	299	86	0	0		0	0	0	0	0
122	1	142	64	65	419	187	9.3	35	MSpppa	156	0	0	0		0	0	0	0	0
123	1	23	158	-1	514	262	5.0	31	ABarapapa	282	-257	0	0		0	0	0	0	0
124	1	38	166	-1	364	100	6.1	31	ABprpappp	305	76	0	0		0	0	0	0	0
125	1	123	162	-1	360	331	11.0	34	MSappa	308	470	0	0		0	0	0	0	0
126	1	62	92	-1	376	115	22.7	36	ABarpppap	336	213	0	0		0	0	0	0	0
127	1	149	182	-1	372	146	5.1	32	ABprpappa	314	461	0	0		0	0	0	0	0
128	1	60	75	-1	470	388	13.9	30	MSapaaa	209	724	0	0		0	0	0	0	0
129	1	44	79	-1	228	324	7.4	32	ABplpppaa	21	0	0	0		0	0	0	0	0
130	1	111	145	-1	479	147	20.7	35	ABpraapap	322	-193	0	0		0	0	0	0	0
131	1	56	29	-1	323	400	17.3	35	ABplaappa	315	88	0	0		0	0	0	0	0
132	1	92	38	-1	191	225	23.4	39	Caaaa	353	-240	0	0		0	0	0	0	0
133	1	97	147	-1	407	166	4.8	34	ABprpapap	-341	0	0	0		0	0	0	0	0
134	1	67	16	-1	479	133	13.0	34	ABprpaapa	299	-101	0	0		0	0	0	0	0
135	1	178	110	-1	510	406	20.6	35	ABalapaap	295	109	0	0		0	0	0	0	0
136	1	70	140	-1	508	324	5.5	31	ABaraappa	81	0	0	0		0	0	0	0	0
137	1	134	116	-1	480	322	17.6	35	MSaaaap	207	0	0	0		0	0	0	0	0
138	1	161	155	-1	428	229	15.9	39	Eara	391	580	0	0		0	0	0	0	0
139	1	2	135	168	390	359	14.4	33	MSapap	47	0	0	0		0	0	0	0	0
140	1	154	130	-1	511	189	22.4	36	ABpraapaa	356	-293	0	0		0	0	0	0	0
141	1	49	17	-1	594	285	11.6	36	ABaraaapa	337	-111	0	0		0	0	0	0	0
142	1	167	127	-1	556	251	14.6	30	MSppaaa	417	0	0	0		0	0	0	0	0
143	1	35	23	-1	296	95	10.3	32	ABprppapp	73	0	0	0		0	0	0	0	0
144	1	7	81	-1	529	196	18.4	32	ABpraaapa	133	0	0	0		0	0	0	0	0
145	1	116	121	-1	392	89	8.7	33	ABprppaap	-52	0	0	0		0	0	0	0	0
146	1	146	111	-1	146	240	17.8	37	Caapa	313	990	0	0		0	0	0	0	0
147	1	157	129	-1	490	206	14.8	33	MSppapa	436	0	0	0		0	0	0	0	0
148	1	106	50	-1	178	194	6.3	33	Cappp	-155	0	0	0		0	0	0	0	0
149	1	140	7	-1	301	270	9.5	38	Daa	349	-814	0	0		0	0	0	0	0
150	1	80	137	-1	238	292	4.4	32	ABplppppa	310	-459	0	0		0	0	0	0	0
151	1	165	51	-1	442	181	13.5	33	MSppapp	-182	0	0	0		0	0	0	0	0
152	1	152	102	-1	342	159	9.9	34	Dpa	315	92	0	0		0	0	0	0	0
153	1	76	156	-1	554	416	19.4	34	ABalaaaal	324	376	0	0		0	0	0	0	0
154	1	138	73	-1	419	311	7.4	32	MSaapaa	283	-215	0	0		0	0	0	0	0
155	1	12	5	-1	204	267	22.4	35	ABarppapp	310	-255	0	0		0	0	0	0	0
156	1	73	150	-1	232	311	21.4	36	ABplapapa	-258	0	0	0		0	0	0	0	0
157	1	82	2	-1	582	271	21.3	32	ABalaappa	308	1744	0	0		0	0	0	0	0
158	1	112	12	-1	437	322	22.5	33	ABarpaaap	-11	0	0	0		0	0	0	0	0
159	1	128	139	-1	365	263	10.3	33	Z3	317	-597	0	0		0	0	0	0	0
160	1	144	34	-1	530	296	21.0	33	ABalappap	149	0	0	0		0	0	0	0	0
161	1	60	115	-1	438	359	13.9	30	MSapaap	225	-218	0	0		0	0	0	0	0
162	1	30	178	-1	348	185	22.6	36	ABarpappp	27	0	0	0		0	0	0	0	0
163	1	98	68	-1	452	332	5.0	33	ABalpappp	405	0	0	0		0	0	0	0	0
164	1	66	108	-1	253	59	12.8	34	ABprappap	733	0	0	0		0	0	0	0	0
165	1	173	82	-1	465	385	19.3	33	ABalapapp	-41	0	0	0		0	0	0	0	0
166	1	175	170	-1	212	151	5.5	42	Cppp	387	-689	0	0		0	0	0	0	0
167	1	148	1	-1	475	274	15.2	34	MSpaaap	319	1082	0	0		0	0	0	0	0
168	1	172	181	-1	312	279	24.0	38	ABarppaap	343	451	0	0		0	0	0	0	0
169	1	166	149	-1	383	238	23.3	39	ABarpaapp	379	294	0	0		0	0	0	0	0
170	1	74	120	-1	316	116	5.1	30	ABprppppa	193	0	0	0		0	0	0	0	0
171	1	41	160	-1	528	225	6.0	31	ABarappaa	283	-371	0	0		0	0	0	0	0
172	1	171	99	-1	497	255	24.4	36	ABarpapaa	-472	0	0	0		0	0	0	0	0
173	1	121	8	-1	437	272	22.7	37	ABarpaapa	368	306	0	0		0	0	0	0	0
174	1	109	95	-1	215	174	15.8	38	Eplp	372	-166	0	0		0	0	0	0	0
175	1	89	174	-1	249	119	16.5	38	Eprp	388	373	0	0		0	0	0	0	0
176	1	129	123	-1	214	246	3.8	33	ABplppppp	153	0	0	0		0	0	0	0	0
177	1	170	35	-1	204	219	12.8	36	Cappa	357	-252	0	0		0	0	0	0	0
178	1	150	172	-1	324	277	17.2	39	Ealp	392	988	0	0		0	0	0	0	0
179	1	158	163	-1	284	173	24.4	40	Cpaaa	-29	0	0	0		0	0	0	0	0
180	1	50	169	-1	418	305	17.0	40	Eala	406	94	0	0		0	0	0	0	0
