# Supplementary material for: The AP-2 Transcription Factor APTF-2 Is Required for Neuroblast and Epidermal Morphogenesis in Caenorhabditis elegans Embryogenesis
Source: PLoS Genet. 2016 May 13;12(5):e1006048. doi: 10.1371/journal.pgen.1006048 (PMC4866721; doi:10.1371/journal.pgen.1006048)
Supplement: S7 Text — (ZIP) [file pgen.1006048.s035.zip › nuclei/t106-nuclei]

1	1	167	65	-1	485	275	15.7	35	MSpaaap	351	563	0	0		0	0	0	0	0
2	1	157	141	-1	573	268	21.9	34	ABalaappa	312	406	0	0		0	0	0	0	0
3	1	58	28	-1	608	345	12.5	32	ABaraaaaa	205	0	0	0		0	0	0	0	0
4	1	45	95	-1	514	385	6.7	32	ABalpapap	324	32	0	0		0	0	0	0	0
5	1	155	151	-1	196	260	22.4	36	ABarppapp	313	62	0	0		0	0	0	0	0
6	1	5	105	-1	213	315	16.2	34	ABplappap	315	399	0	0		0	0	0	0	0
7	1	149	180	-1	301	264	9.4	35	Daa	353	190	0	0		0	0	0	0	0
8	1	173	131	-1	431	272	23.1	37	ABarpaapa	360	-1424	0	0		0	0	0	0	0
9	1	29	70	-1	569	363	8.9	31	ABaraapaa	293	-209	0	0		0	0	0	0	0
10	1	23	181	-1	306	150	4.9	33	ABprppppp	272	-4	0	0		0	0	0	0	0
11	1	91	107	-1	474	268	11.5	33	MSpaapa	-2	0	0	0		0	0	0	0	0
12	1	158	88	-1	433	324	22.9	34	ABarpaaap	296	-549	0	0		0	0	0	0	0
13	1	32	77	-1	434	259	7.0	33	MSpapaa	324	25	0	0		0	0	0	0	0
14	1	69	11	-1	599	388	12.4	32	ABalpaaaa	28	0	0	0		0	0	0	0	0
15	1	53	55	-1	303	379	20.9	35	ABplapaaa	-434	0	0	0		0	0	0	0	0
16	1	134	24	-1	483	132	13.3	33	ABprpaapa	302	-425	0	0		0	0	0	0	0
17	1	141	38	-1	592	288	11.8	35	ABaraaapa	525	0	0	0		0	0	0	0	0
18	1	81	30	-1	198	112	21.4	38	Cpaap	368	516	0	0		0	0	0	0	0
19	1	49	33	-1	584	369	20.2	35	ABalaaapa	463	0	0	0		0	0	0	0	0
20	1	50	154	-1	475	290	6.4	31	ABaraappp	294	116	0	0		0	0	0	0	0
21	1	35	37	-1	284	233	12.5	38	Dap	375	1456	0	0		0	0	0	0	0
22	1	98	103	-1	508	188	8.6	34	ABarapppp	340	-432	0	0		0	0	0	0	0
23	1	143	6	-1	293	97	10.5	32	ABprppapp	320	374	0	0		0	0	0	0	0
24	1	21	109	-1	585	324	9.6	30	ABaraaaap	-99	0	0	0		0	0	0	0	0
25	1	24	121	-1	387	83	17.5	34	ABprapaap	246	0	0	0		0	0	0	0	0
26	1	7	178	183	252	156	10.6	38	Cppa	212	0	0	0		0	0	0	0	0
27	1	43	57	-1	503	152	16.9	34	ABpraaapp	69	0	0	0		0	0	0	0	0
28	1	97	125	-1	273	374	16.2	36	ABplaappp	340	58	0	0		0	0	0	0	0
29	1	131	51	-1	321	395	17.1	35	ABplaappa	334	412	0	0		0	0	0	0	0
30	1	106	133	-1	400	429	16.6	33	ABalppppa	211	0	0	0		0	0	0	0	0
31	1	4	73	-1	481	441	8.4	31	ABalppaap	-30	0	0	0		0	0	0	0	0
32	1	42	92	-1	252	92	21.6	36	ABarppppp	361	-208	0	0		0	0	0	0	0
33	1	9	97	-1	450	234	11.2	28	MSpaapp	206	707	0	0		0	0	0	0	0
34	1	160	7	-1	531	299	21.3	32	ABalappap	272	224	0	0		0	0	0	0	0
35	1	177	110	-1	205	219	13.2	36	Cappa	363	-177	0	0		0	0	0	0	0
36	1	10	132	-1	546	212	9.4	32	ABarapppa	79	0	0	0		0	0	0	0	0
37	1	15	35	-1	537	421	9.4	32	ABalpapaa	-85	0	0	0		0	0	0	0	0
38	1	132	163	-1	196	216	24.0	41	Caaaa	399	723	0	0		0	0	0	0	0
39	1	11	36	-1	220	83	9.3	32	ABprapppp	282	109	0	0		0	0	0	0	0
40	1	65	108	-1	540	344	6.6	32	ABaraapap	322	568	0	0		0	0	0	0	0
41	1	28	3	-1	462	121	17.4	33	ABpraappa	17	0	0	0		0	0	0	0	0
42	1	79	27	-1	266	266	24.1	37	ABarppapa	350	241	0	0		0	0	0	0	0
43	1	47	4	-1	339	351	23.2	37	ABplaaapp	325	-726	0	0		0	0	0	0	0
44	1	20	29	-1	300	217	18.6	39	Epla	392	-114	0	0		0	0	0	0	0
45	1	26	34	-1	213	320	11.5	33	ABplppapp	112	0	0	0		0	0	0	0	0
46	1	34	102	-1	352	413	20.1	34	ABplaapap	339	225	0	0		0	0	0	0	0
47	1	40	147	-1	572	419	10.6	32	ABalpaaap	298	97	0	0		0	0	0	0	0
48	1	116	64	-1	469	244	5.7	33	ABarapapp	6	0	0	0		0	0	0	0	0
49	1	85	23	-1	481	442	12.7	33	ABalppaaa	74	0	0	0		0	0	0	0	0
50	1	148	112	-1	176	191	6.6	33	Cappp	300	692	0	0		0	0	0	0	0
51	1	151	130	-1	448	183	14.2	32	MSppapp	301	-791	0	0		0	0	0	0	0
52	1	38	117	-1	452	381	23.5	35	ABplaaaaa	346	-76	0	0		0	0	0	0	0
53	1	68	90	-1	373	202	4.5	27	MSpappa	203	766	0	0		0	0	0	0	0
54	1	115	39	-1	309	329	12.7	37	MSappp	327	-234	0	0		0	0	0	0	0
55	1	54	129	-1	164	144	9.5	33	Cpapp	328	1173	0	0		0	0	0	0	0
56	1	1	5	-1	326	333	4.6	33	ABplpappa	327	329	0	0		0	0	0	0	0
57	1	77	149	-1	318	256	5.2	36	MSaapp	718	0	0	0		0	0	0	0	0
58	1	48	136	-1	597	363	16.3	33	ABalaaaar	52	0	0	0		0	0	0	0	0
59	1	62	138	-1	605	315	17.8	33	ABalaapaa	228	0	0	0		0	0	0	0	0
60	1	41	139	-1	474	144	8.5	33	ABprpaaap	311	42	0	0		0	0	0	0	0
61	1	108	79	-1	351	425	15.2	36	ABalppppp	133	0	0	0		0	0	0	0	0
62	1	114	48	-1	140	182	11.2	33	Caapp	325	906	0	0		0	0	0	0	0
63	1	25	9	-1	467	233	19.1	33	ABalapppp	306	668	0	0		0	0	0	0	0
64	1	122	184	-1	397	189	8.0	27	MSpppap	207	-456	0	0		0	0	0	0	0
65	1	122	120	-1	452	194	9.7	27	MSpppaa	203	171	0	0		0	0	0	0	0
66	1	60	159	-1	422	389	5.2	33	ABalppapp	48	0	0	0		0	0	0	0	0
67	1	64	172	-1	409	88	13.6	36	ABpraappp	355	0	0	0		0	0	0	0	0
68	1	163	12	-1	445	329	5.1	33	ABalpappp	317	-28	0	0		0	0	0	0	0
69	1	101	46	-1	416	406	10.2	33	ABplpaaaa	263	0	0	0		0	0	0	0	0
70	1	17	71	-1	535	293	5.7	31	ABarapaap	314	1102	0	0		0	0	0	0	0
71	1	75	169	-1	521	164	11.7	33	ABprpaaaa	427	0	0	0		0	0	0	0	0
72	1	109	115	-1	335	113	23.5	37	ABarppppa	360	-1110	0	0		0	0	0	0	0
73	1	154	85	-1	418	307	8.4	32	MSaapaa	304	860	0	0		0	0	0	0	0
74	1	89	96	-1	160	261	10.5	33	ABplapppp	155	0	0	0		0	0	0	0	0
75	1	128	166	-1	475	391	14.1	30	MSapaaa	206	-849	0	0		0	0	0	0	0
76	1	31	82	-1	509	239	12.0	28	MSppaap	249	113	0	0		0	0	0	0	0
77	1	113	25	-1	500	366	21.7	33	ABalapapa	246	98	0	0		0	0	0	0	0
78	1	71	50	-1	259	62	8.9	31	ABprapppa	37	0	0	0		0	0	0	0	0
79	1	129	140	-1	225	320	7.6	31	ABplpppaa	-190	0	0	0		0	0	0	0	0
80	1	82	123	-1	357	153	18.1	39	Epra	379	48	0	0		0	0	0	0	0
81	1	144	41	-1	529	201	18.3	33	ABpraaapa	327	489	0	0		0	0	0	0	0
82	1	165	87	-1	460	382	19.3	34	ABalapapp	93	0	0	0		0	0	0	0	0
83	1	66	124	-1	552	184	15.5	34	ABpraaaap	297	0	0	0		0	0	0	0	0
84	1	12	101	-1	567	256	8.7	32	ABaraaapp	290	-1620	0	0		0	0	0	0	0
85	1	93	89	-1	332	372	8.2	30	ABplppaaa	298	135	0	0		0	0	0	0	0
86	1	102	179	-1	446	427	7.3	32	ABalppapa	141	0	0	0		0	0	0	0	0
87	1	46	54	-1	540	414	14.5	38	ABalpaapa	20	0	0	0		0	0	0	0	0
88	1	105	118	-1	379	408	7.7	33	ABplpaaap	295	0	0	0		0	0	0	0	0
89	1	61	142	-1	193	291	7.9	32	ABplpppap	-227	0	0	0		0	0	0	0	0
90	1	107	58	-1	523	339	24.2	34	ABalappaa	277	-177	0	0		0	0	0	0	0
91	1	51	61	-1	365	429	10.7	33	ABplpaapa	335	1204	0	0		0	0	0	0	0
92	1	126	20	-1	376	112	22.5	37	ABarpppap	351	337	0	0		0	0	0	0	0
93	1	92	98	-1	406	153	12.4	37	MSpppp	368	485	0	0		0	0	0	0	0
94	1	63	22	-1	324	413	9.8	33	ABplpaapp	84	0	0	0		0	0	0	0	0
95	1	174	99	-1	220	174	16.0	39	Eplp	380	513	0	0		0	0	0	0	0
96	1	96	86	-1	284	378	7.8	31	ABplppaap	311	1226	0	0		0	0	0	0	0
97	1	80	17	-1	385	344	22.7	34	ABplaaapa	294	-476	0	0		0	0	0	0	0
98	1	111	10	-1	430	454	15.2	34	ABalpppap	326	1254	0	0		0	0	0	0	0
99	1	172	146	-1	484	252	24.3	36	ABarpapaa	346	533	0	0		0	0	0	0	0
100	1	39	135	-1	579	219	17.1	31	ABpraaaaa	330	0	0	0		0	0	0	0	0
101	1	121	144	-1	547	240	20.3	34	ABalaappp	365	0	0	0		0	0	0	0	0
102	1	152	62	-1	346	161	9.6	35	Dpa	325	-259	0	0		0	0	0	0	0
103	1	83	76	-1	593	260	17.3	30	ABalaapap	280	937	0	0		0	0	0	0	0
104	1	72	43	-1	450	107	11.9	32	ABprpaapp	347	0	0	0		0	0	0	0	0
105	1	100	63	-1	307	53	13.3	33	ABprappaa	321	-434	0	0		0	0	0	0	0
106	1	18	1	-1	575	294	7.5	30	ABarapaaa	52	0	0	0		0	0	0	0	0
107	1	87	18	-1	477	323	22.6	34	ABarpaaaa	341	258	0	0		0	0	0	0	0
108	1	164	44	-1	258	65	13.5	34	ABprappap	96	0	0	0		0	0	0	0	0
109	1	120	81	-1	479	199	5.2	32	ABarappap	67	0	0	0		0	0	0	0	0
110	1	135	127	-1	506	408	20.3	33	ABalapaap	331	925	0	0		0	0	0	0	0
111	1	146	21	-1	146	232	18.3	36	Caapa	313	-284	0	0		0	0	0	0	0
112	1	13	80	-1	433	154	22.5	33	ABarpppaa	-35	0	0	0		0	0	0	0	0
113	1	112	26	-1	405	355	7.2	31	ABplpapaa	293	-4	0	0		0	0	0	0	0
114	1	8	13	-1	457	425	16.7	31	ABalpppaa	307	536	0	0		0	0	0	0	0
115	1	161	161	-1	430	349	13.7	28	MSapaap	208	-1445	0	0		0	0	0	0	0
116	1	137	31	-1	482	324	17.6	34	MSaaaap	344	1480	0	0		0	0	0	0	0
117	1	90	47	-1	285	63	18.6	34	ABprapapp	288	0	0	0		0	0	0	0	0
118	1	86	168	-1	428	116	6.4	30	ABprppaaa	285	45	0	0		0	0	0	0	0
119	1	78	93	-1	270	337	21.4	34	ABplapaap	340	1177	0	0		0	0	0	0	0
120	1	170	40	-1	314	114	5.3	31	ABprppppa	310	-269	0	0		0	0	0	0	0
121	1	145	42	-1	393	94	8.5	32	ABprppaap	-395	0	0	0		0	0	0	0	0
122	1	119	137	-1	418	419	20.8	35	ABplaapaa	355	-722	0	0		0	0	0	0	0
123	1	176	143	-1	213	240	3.7	35	ABplppppp	326	440	0	0		0	0	0	0	0
124	1	117	173	-1	476	371	5.0	32	ABalpappa	320	444	0	0		0	0	0	0	0
125	1	3	56	-1	543	366	22.6	33	ABalapaaa	294	370	0	0		0	0	0	0	0
126	1	27	119	-1	578	321	21.0	33	ABalaaapp	7	0	0	0		0	0	0	0	0
127	1	142	176	-1	560	253	14.4	29	MSppaaa	452	0	0	0		0	0	0	0	0
128	1	52	158	-1	313	79	7.3	34	ABprpppaa	-42	0	0	0		0	0	0	0	0
129	1	147	174	-1	491	214	14.5	31	MSppapa	318	-255	0	0		0	0	0	0	0
130	1	140	165	-1	511	192	22.4	37	ABpraapaa	344	-367	0	0		0	0	0	0	0
131	1	118	152	-1	413	301	12.4	31	MSaaapp	263	134	0	0		0	0	0	0	0
132	1	74	128	-1	482	334	12.3	34	MSaaapa	-17	0	0	0		0	0	0	0	0
133	1	103	148	-1	350	91	11.2	33	ABprppapa	733	0	0	0		0	0	0	0	0
134	1	99	175	-1	497	273	21.1	34	ABalapppa	638	0	0	0		0	0	0	0	0
135	1	139	156	-1	402	382	15.1	30	MSapapa	239	385	0	0		0	0	0	0	0
136	1	68	150	-1	321	201	5.2	28	MSpappp	223	-176	0	0		0	0	0	0	0
137	1	150	122	-1	233	290	4.7	32	ABplppppa	254	0	0	0		0	0	0	0	0
138	1	104	72	-1	338	66	17.1	35	ABprapapa	141	0	0	0		0	0	0	0	0
139	1	159	8	-1	366	258	10.3	32	Z3	102	0	0	0		0	0	0	0	0
140	1	136	74	-1	502	322	5.7	30	ABaraappa	294	449	0	0		0	0	0	0	0
141	1	55	106	-1	298	183	10.9	34	Dpp	239	-514	0	0		0	0	0	0	0
142	1	76	113	-1	555	306	15.2	32	MSpaaaa	319	730	0	0		0	0	0	0	0
143	1	44	49	-1	144	179	17.6	36	Caaap	359	-234	0	0		0	0	0	0	0
144	1	88	84	-1	257	355	9.4	32	ABplppapa	304	-773	0	0		0	0	0	0	0
145	1	130	14	-1	476	152	20.8	35	ABpraapap	343	166	0	0		0	0	0	0	0
146	1	56	155	-1	543	351	17.6	33	MSaaaaa	327	21	0	0		0	0	0	0	0
147	1	133	162	-1	411	168	4.6	32	ABprpapap	304	587	0	0		0	0	0	0	0
148	1	57	91	-1	181	276	18.1	35	ABplapapp	316	-316	0	0		0	0	0	0	0
149	1	169	171	-1	380	243	23.1	39	ABarpaapp	374	117	0	0		0	0	0	0	0
150	1	156	16	-1	228	309	21.4	35	ABplapapa	347	-81	0	0		0	0	0	0	0
151	1	36	68	-1	490	396	10.5	33	ABalpaapp	334	792	0	0		0	0	0	0	0
152	1	110	153	-1	446	199	22.5	35	ABarpapap	305	-485	0	0		0	0	0	0	0
153	1	67	2	-1	423	106	18.8	33	ABprapaaa	326	-412	0	0		0	0	0	0	0
154	1	33	157	-1	409	382	22.7	35	ABplaaaap	322	983	0	0		0	0	0	0	0
155	1	138	170	-1	427	230	16.2	39	Eara	383	872	0	0		0	0	0	0	0
156	1	153	59	-1	552	415	19.4	34	ABalaaaal	305	-549	0	0		0	0	0	0	0
157	1	37	116	-1	375	299	23.2	35	ABarppaaa	-143	0	0	0		0	0	0	0	0
158	1	123	66	-1	509	263	4.8	31	ABarapapa	4	0	0	0		0	0	0	0	0
159	1	94	100	-1	279	307	4.5	32	ABplpappp	307	-237	0	0		0	0	0	0	0
160	1	171	114	-1	518	223	5.5	29	ABarappaa	283	-305	0	0		0	0	0	0	0
161	1	19	32	-1	402	192	23.3	36	ABarpappa	361	-1145	0	0		0	0	0	0	0
162	1	125	19	-1	359	330	10.9	35	MSappa	-130	0	0	0		0	0	0	0	0
163	1	179	83	-1	280	173	23.7	40	Cpaaa	374	-41	0	0		0	0	0	0	0
164	1	2	160	-1	187	90	16.5	36	Cpapa	347	-780	0	0		0	0	0	0	0
165	1	70	111	-1	175	295	14.2	33	ABplapppa	15	0	0	0		0	0	0	0	0
166	1	124	177	-1	361	103	5.8	33	ABprpappp	396	0	0	0		0	0	0	0	0
167	1	14	126	-1	446	172	6.2	31	ABprpapaa	308	-508	0	0		0	0	0	0	0
168	1	139	53	-1	359	343	15.4	31	MSapapp	238	1019	0	0		0	0	0	0	0
169	1	180	94	-1	415	308	17.4	40	Eala	402	-451	0	0		0	0	0	0	0
170	1	166	134	145	214	158	6.4	40	Cppp	260	253	0	0		0	0	0	0	0
171	1	22	45	-1	375	241	5.4	31	MSpapap	283	842	0	0		0	0	0	0	0
172	1	178	67	-1	327	278	17.2	39	Ealp	385	1026	0	0		0	0	0	0	0
173	1	6	52	-1	234	355	14.6	34	ABplappaa	339	186	0	0		0	0	0	0	0
174	1	175	182	-1	253	120	16.7	39	Eprp	368	293	0	0		0	0	0	0	0
175	1	30	69	-1	271	97	5.7	32	ABprpppap	283	-198	0	0		0	0	0	0	0
176	1	95	78	-1	236	237	9.3	40	Capa	319	394	0	0		0	0	0	0	0
177	1	16	167	-1	362	359	5.5	32	ABplpapap	325	725	0	0		0	0	0	0	0
178	1	162	164	-1	348	185	23.2	36	ABarpappp	349	211	0	0		0	0	0	0	0
179	1	84	75	-1	361	225	16.5	39	Earp	385	21	0	0		0	0	0	0	0
180	1	73	15	-1	353	283	4.4	31	MSaapap	272	153	0	0		0	0	0	0	0
181	1	168	104	-1	305	282	23.7	39	ABarppaap	194	0	0	0		0	0	0	0	0
182	1	127	60	-1	370	148	4.6	31	ABprpappa	312	89	0	0		0	0	0	0	0
183	1	59	185	-1	335	215	13.7	33	Z2	275	484	0	0		0	0	0	0	0
