# Supplementary material for: The AP-2 Transcription Factor APTF-2 Is Required for Neuroblast and Epidermal Morphogenesis in Caenorhabditis elegans Embryogenesis
Source: PLoS Genet. 2016 May 13;12(5):e1006048. doi: 10.1371/journal.pgen.1006048 (PMC4866721; doi:10.1371/journal.pgen.1006048)
Supplement: S7 Text — (ZIP) [file pgen.1006048.s035.zip › nuclei/t107-nuclei]

1	1	106	120	-1	578	294	7.4	30	ABarapaaa	216	0	0	0		0	0	0	0	0
2	1	153	94	-1	422	104	18.8	32	ABprapaaa	328	-360	0	0		0	0	0	0	0
3	1	41	43	-1	462	120	17.3	34	ABpraappa	-49	0	0	0		0	0	0	0	0
4	1	43	52	-1	341	357	23.2	36	ABplaaapp	358	-192	0	0		0	0	0	0	0
5	1	56	163	-1	326	330	4.6	35	ABplpappa	350	285	0	0		0	0	0	0	0
6	1	23	68	-1	302	96	10.2	31	ABprppapp	346	0	0	0		0	0	0	0	0
7	1	34	137	-1	534	302	21.6	30	ABalappap	300	563	0	0		0	0	0	0	0
8	1	139	31	-1	368	255	10.1	33	Z3	304	404	0	0		0	0	0	0	0
9	1	63	153	-1	470	231	19.2	33	ABalapppp	293	1223	0	0		0	0	0	0	0
10	1	98	73	-1	429	451	14.5	34	ABalpppap	293	-629	0	0		0	0	0	0	0
11	1	14	87	-1	598	391	12.5	33	ABalpaaaa	160	0	0	0		0	0	0	0	0
12	1	68	76	-1	450	324	5.4	33	ABalpappp	330	78	0	0		0	0	0	0	0
13	1	114	84	-1	451	420	16.4	32	ABalpppaa	185	0	0	0		0	0	0	0	0
14	1	145	49	-1	481	148	20.8	35	ABpraapap	354	94	0	0		0	0	0	0	0
15	1	180	161	-1	357	273	4.4	31	MSaapap	262	767	0	0		0	0	0	0	0
16	1	150	146	-1	229	306	21.4	36	ABplapapa	359	127	0	0		0	0	0	0	0
17	1	97	27	-1	384	347	22.8	33	ABplaaapa	334	583	0	0		0	0	0	0	0
18	1	107	16	-1	476	324	22.6	33	ABarpaaaa	296	-156	0	0		0	0	0	0	0
19	1	162	135	-1	360	334	11.0	34	MSappa	33	0	0	0		0	0	0	0	0
20	1	92	7	-1	381	116	22.4	36	ABarpppap	340	188	0	0		0	0	0	0	0
21	1	111	139	-1	148	225	18.3	36	Caapa	354	1891	0	0		0	0	0	0	0
22	1	94	14	-1	318	412	10.0	33	ABplpaapp	305	-272	0	0		0	0	0	0	0
23	1	49	42	-1	484	440	12.7	33	ABalppaaa	17	0	0	0		0	0	0	0	0
24	1	16	37	-1	486	134	13.1	32	ABprpaapa	144	0	0	0		0	0	0	0	0
25	1	77	118	-1	501	367	21.4	33	ABalapapa	318	-840	0	0		0	0	0	0	0
26	1	113	96	-1	406	355	7.4	30	ABplpapaa	309	267	0	0		0	0	0	0	0
27	1	42	88	-1	264	269	23.9	36	ABarppapa	366	125	0	0		0	0	0	0	0
28	1	3	44	-1	605	344	12.7	32	ABaraaaaa	320	-155	0	0		0	0	0	0	0
29	1	44	162	-1	301	218	18.7	40	Epla	387	-94	0	0		0	0	0	0	0
30	1	18	72	-1	206	104	21.1	39	Cpaap	388	461	0	0		0	0	0	0	0
31	1	116	182	-1	484	323	17.8	33	MSaaaap	310	65	0	0		0	0	0	0	0
32	1	161	51	-1	410	193	23.5	36	ABarpappa	331	456	0	0		0	0	0	0	0
33	1	19	147	-1	589	362	20.4	34	ABalaaapa	24	0	0	0		0	0	0	0	0
34	1	45	8	-1	213	315	11.5	33	ABplppapp	315	119	0	0		0	0	0	0	0
35	1	37	127	-1	540	418	9.1	33	ABalpapaa	314	428	0	0		0	0	0	0	0
36	1	39	13	-1	230	83	9.0	32	ABprapppp	292	420	0	0		0	0	0	0	0
37	1	21	91	-1	285	234	13.1	38	Dap	350	512	0	0		0	0	0	0	0
38	1	17	10	-1	595	289	11.9	36	ABaraaapa	-150	0	0	0		0	0	0	0	0
39	1	54	103	-1	309	330	12.7	37	MSappp	351	709	0	0		0	0	0	0	0
40	1	120	89	-1	320	113	5.6	31	ABprppppa	308	1119	0	0		0	0	0	0	0
41	1	81	81	-1	527	202	18.4	33	ABpraaapa	330	-117	0	0		0	0	0	0	0
42	1	121	17	-1	393	93	8.5	32	ABprppaap	309	-229	0	0		0	0	0	0	0
43	1	104	18	-1	453	109	12.0	32	ABprpaapp	320	-233	0	0		0	0	0	0	0
44	1	108	56	-1	268	63	13.6	34	ABprappap	-215	0	0	0		0	0	0	0	0
45	1	171	32	-1	379	234	5.7	31	MSpapap	304	536	0	0		0	0	0	0	0
46	1	69	59	-1	416	408	9.8	33	ABplpaaaa	321	627	0	0		0	0	0	0	0
47	1	117	109	-1	291	61	18.6	36	ABprapapp	340	223	0	0		0	0	0	0	0
48	1	62	155	-1	141	173	11.4	34	Caapp	309	169	0	0		0	0	0	0	0
49	1	143	64	-1	145	169	17.8	38	Caaap	356	144	0	0		0	0	0	0	0
50	1	78	23	-1	268	59	9.1	31	ABprapppa	312	185	0	0		0	0	0	0	0
51	1	29	121	-1	320	396	16.9	36	ABplaappa	318	107	0	0		0	0	0	0	0
52	1	173	126	-1	238	347	15.1	34	ABplappaa	124	0	0	0		0	0	0	0	0
53	1	168	54	-1	356	345	15.7	31	MSapapp	253	1338	0	0		0	0	0	0	0
54	1	87	41	-1	543	415	14.7	38	ABalpaapa	427	0	0	0		0	0	0	0	0
55	1	15	101	-1	303	379	20.9	35	ABplapaaa	356	0	0	0		0	0	0	0	0
56	1	125	142	-1	546	369	22.7	33	ABalapaaa	315	-884	0	0		0	0	0	0	0
57	1	27	35	-1	506	151	16.5	35	ABpraaapp	107	0	0	0		0	0	0	0	0
58	1	90	3	-1	524	348	24.5	32	ABalappaa	283	1019	0	0		0	0	0	0	0
59	1	156	111	-1	557	410	19.3	34	ABalaaaal	315	694	0	0		0	0	0	0	0
60	1	182	122	-1	372	150	4.6	32	ABprpappa	269	-472	0	0		0	0	0	0	0
61	1	91	79	-1	363	429	10.6	34	ABplpaapa	272	0	0	0		0	0	0	0	0
62	1	102	172	-1	347	165	9.7	34	Dpa	298	87	0	0		0	0	0	0	0
63	1	105	47	-1	314	55	13.3	34	ABprappaa	-136	0	0	0		0	0	0	0	0
64	1	48	55	-1	470	245	5.3	33	ABarapapp	304	-315	0	0		0	0	0	0	0
65	1	1	177	-1	487	272	16.2	34	MSpaaap	323	91	0	0		0	0	0	0	0
66	1	158	63	-1	511	267	4.7	32	ABarapapa	382	0	0	0		0	0	0	0	0
67	1	172	181	-1	328	278	17.2	39	Ealp	392	-375	0	0		0	0	0	0	0
68	1	151	75	-1	491	398	10.6	33	ABalpaapp	154	0	0	0		0	0	0	0	0
69	1	175	21	-1	277	92	5.6	32	ABprpppap	293	130	0	0		0	0	0	0	0
70	1	9	62	-1	567	360	9.4	31	ABaraapaa	298	1301	0	0		0	0	0	0	0
71	1	70	83	-1	540	283	6.4	31	ABarapaap	291	-607	0	0		0	0	0	0	0
72	1	138	149	-1	341	66	17.5	33	ABprapapa	-128	0	0	0		0	0	0	0	0
73	1	31	104	-1	481	437	8.2	33	ABalppaap	-151	0	0	0		0	0	0	0	0
74	1	140	90	-1	511	322	5.9	30	ABaraappa	-121	0	0	0		0	0	0	0	0
75	1	179	180	-1	363	228	16.8	39	Earp	390	-246	0	0		0	0	0	0	0
76	1	103	134	-1	594	261	17.2	31	ABalaapap	387	0	0	0		0	0	0	0	0
77	1	13	132	-1	438	259	7.4	32	MSpapaa	291	648	0	0		0	0	0	0	0
78	1	176	140	185	244	224	9.2	41	Capa	250	-214	0	0		0	0	0	0	0
79	1	61	144	-1	353	423	15.3	35	ABalppppp	356	370	0	0		0	0	0	0	0
80	1	112	157	-1	437	151	22.8	34	ABarpppaa	107	0	0	0		0	0	0	0	0
81	1	109	168	-1	477	195	5.2	31	ABarappap	291	-564	0	0		0	0	0	0	0
82	1	76	130	-1	511	238	12.2	29	MSppaap	271	105	0	0		0	0	0	0	0
83	1	163	92	-1	288	176	23.8	42	Cpaaa	420	1675	0	0		0	0	0	0	0
84	1	144	34	-1	252	353	9.4	32	ABplppapa	289	0	0	0		0	0	0	0	0
85	1	73	71	-1	415	307	8.3	32	MSaapaa	319	485	0	0		0	0	0	0	0
86	1	96	15	-1	283	374	7.6	32	ABplppaap	318	20	0	0		0	0	0	0	0
87	1	82	98	-1	465	382	18.7	33	ABalapapp	345	0	0	0		0	0	0	0	0
88	1	12	19	-1	433	328	23.3	34	ABarpaaap	319	974	0	0		0	0	0	0	0
89	1	85	26	-1	328	372	7.5	30	ABplppaaa	257	-578	0	0		0	0	0	0	0
90	1	53	28	-1	367	196	4.3	28	MSpappa	215	1463	0	0		0	0	0	0	0
91	1	148	30	-1	177	274	18.3	35	ABplapapp	331	-312	0	0		0	0	0	0	0
92	1	32	123	-1	265	90	22.2	37	ABarppppp	355	65	0	0		0	0	0	0	0
93	1	119	22	-1	270	337	21.3	35	ABplapaap	335	57	0	0		0	0	0	0	0
94	1	169	70	-1	417	306	17.5	41	Eala	413	200	0	0		0	0	0	0	0
95	1	4	12	-1	522	377	7.0	31	ABalpapap	308	-833	0	0		0	0	0	0	0
96	1	74	129	-1	160	258	10.2	33	ABplapppp	298	-152	0	0		0	0	0	0	0
97	1	33	138	-1	452	233	11.5	29	MSpaapp	239	-221	0	0		0	0	0	0	0
98	1	93	176	-1	412	155	12.2	37	MSpppp	328	183	0	0		0	0	0	0	0
99	1	95	125	-1	225	173	16.1	39	Eplp	380	590	0	0		0	0	0	0	0
100	1	159	39	-1	276	308	4.5	32	ABplpappp	-268	0	0	0		0	0	0	0	0
101	1	84	24	-1	572	251	8.8	32	ABaraaapp	314	259	0	0		0	0	0	0	0
102	1	46	50	-1	357	411	20.1	34	ABplaapap	324	-602	0	0		0	0	0	0	0
103	1	22	117	-1	513	186	8.4	33	ABarapppp	332	-435	0	0		0	0	0	0	0
104	1	181	170	-1	308	286	23.4	38	ABarppaap	377	-1464	0	0		0	0	0	0	0
105	1	6	33	-1	209	314	16.5	33	ABplappap	406	0	0	0		0	0	0	0	0
106	1	141	148	-1	307	184	11.4	33	Dpp	328	114	0	0		0	0	0	0	0
107	1	11	45	-1	478	268	11.8	33	MSpaapa	309	927	0	0		0	0	0	0	0
108	1	40	86	-1	540	333	8.0	33	ABaraapap	-160	0	0	0		0	0	0	0	0
109	1	24	2	-1	590	321	9.3	31	ABaraaaap	276	407	0	0		0	0	0	0	0
110	1	35	154	-1	202	220	13.6	35	Cappa	347	9	0	0		0	0	0	0	0
111	1	165	9	-1	176	291	13.7	33	ABplapppa	320	-210	0	0		0	0	0	0	0
112	1	50	131	-1	187	190	7.6	33	Cappp	328	551	0	0		0	0	0	0	0
113	1	142	106	-1	559	304	15.4	33	MSpaaaa	182	0	0	0		0	0	0	0	0
114	1	160	124	-1	514	224	5.3	29	ABarappaa	292	-166	0	0		0	0	0	0	0
115	1	72	175	-1	341	112	23.5	37	ABarppppa	374	-1101	0	0		0	0	0	0	0
116	1	157	29	-1	371	304	23.3	36	ABarppaaa	355	-23	0	0		0	0	0	0	0
117	1	52	171	-1	455	380	23.5	34	ABplaaaaa	341	-247	0	0		0	0	0	0	0
118	1	88	82	-1	377	402	7.9	33	ABplpaaap	-167	0	0	0		0	0	0	0	0
119	1	126	119	-1	584	316	21.5	35	ABalaaapp	336	-1151	0	0		0	0	0	0	0
120	1	65	99	-1	458	200	9.7	27	MSpppaa	265	-489	0	0		0	0	0	0	0
121	1	25	158	-1	386	85	17.3	34	ABprapaap	323	-163	0	0		0	0	0	0	0
122	1	137	93	-1	234	288	4.7	31	ABplppppa	314	-35	0	0		0	0	0	0	0
123	1	80	85	-1	360	161	18.2	40	Epra	403	443	0	0		0	0	0	0	0
124	1	83	97	-1	554	183	15.9	33	ABpraaaap	307	1	0	0		0	0	0	0	0
125	1	28	80	-1	273	374	16.0	37	ABplaappp	362	350	0	0		0	0	0	0	0
126	1	167	100	-1	444	174	6.3	31	ABprpapaa	276	-888	0	0		0	0	0	0	0
127	1	110	112	-1	508	413	20.3	34	ABalapaap	385	0	0	0		0	0	0	0	0
128	1	132	61	-1	479	335	13.1	34	MSaaapa	328	817	0	0		0	0	0	0	0
129	1	55	67	-1	172	136	9.7	34	Cpapp	341	380	0	0		0	0	0	0	0
130	1	51	113	-1	446	183	14.4	32	MSppapp	303	-473	0	0		0	0	0	0	0
131	1	8	116	-1	431	273	23.6	37	ABarpaapa	373	-406	0	0		0	0	0	0	0
132	1	36	69	-1	547	213	9.1	33	ABarapppa	95	0	0	0		0	0	0	0	0
133	1	30	60	-1	404	430	16.7	33	ABalppppa	505	0	0	0		0	0	0	0	0
134	1	170	65	-1	204	165	5.4	32	Cpppp	217	530	0	0		0	0	0	0	0
135	1	100	141	-1	577	220	17.8	31	ABpraaaaa	302	1048	0	0		0	0	0	0	0
136	1	58	58	-1	603	363	16.5	34	ABalaaaar	224	0	0	0		0	0	0	0	0
137	1	122	11	-1	420	424	20.8	38	ABplaapaa	-2	0	0	0		0	0	0	0	0
138	1	59	40	-1	612	311	18.1	32	ABalaapaa	-81	0	0	0		0	0	0	0	0
139	1	60	36	-1	475	142	8.5	33	ABprpaaap	35	0	0	0		0	0	0	0	0
140	1	79	133	-1	226	314	7.5	32	ABplpppaa	299	-845	0	0		0	0	0	0	0
141	1	2	174	-1	572	263	22.2	33	ABalaappa	336	492	0	0		0	0	0	0	0
142	1	89	115	-1	195	285	7.5	32	ABplpppap	79	0	0	0		0	0	0	0	0
143	1	123	159	-1	214	245	4.1	34	ABplppppp	325	850	0	0		0	0	0	0	0
144	1	101	20	-1	541	249	19.7	33	ABalaappp	49	0	0	0		0	0	0	0	0
145	1	170	110	-1	234	138	6.7	31	Cpppa	230	531	0	0		0	0	0	0	0
146	1	99	145	-1	479	249	24.2	34	ABarpapaa	300	320	0	0		0	0	0	0	0
147	1	47	48	-1	573	420	10.6	34	ABalpaaap	286	1065	0	0		0	0	0	0	0
148	1	133	6	-1	354	96	11.4	33	ABprppapa	67	0	0	0		0	0	0	0	0
149	1	57	114	-1	322	262	5.4	35	MSaapp	123	0	0	0		0	0	0	0	0
150	1	136	179	-1	311	199	5.1	29	MSpappp	228	773	0	0		0	0	0	0	0
151	1	5	66	-1	199	254	22.3	35	ABarppapp	340	-616	0	0		0	0	0	0	0
152	1	131	128	-1	416	298	12.7	32	MSaaapp	135	0	0	0		0	0	0	0	0
153	1	152	173	-1	450	199	22.5	34	ABarpapap	455	0	0	0		0	0	0	0	0
154	1	20	74	-1	478	290	6.4	32	ABaraappp	-59	0	0	0		0	0	0	0	0
155	1	146	107	-1	549	348	17.8	34	MSaaaaa	16	0	0	0		0	0	0	0	0
156	1	135	183	-1	400	385	14.6	31	MSapapa	221	-249	0	0		0	0	0	0	0
157	1	154	164	-1	415	385	22.8	35	ABplaaaap	341	-231	0	0		0	0	0	0	0
158	1	128	150	-1	325	78	7.5	33	ABprpppaa	259	0	0	0		0	0	0	0	0
159	1	66	4	-1	422	385	5.3	34	ABalppapp	289	-267	0	0		0	0	0	0	0
160	1	164	143	-1	195	85	16.4	36	Cpapa	359	-232	0	0		0	0	0	0	0
161	1	115	108	-1	425	348	13.5	29	MSapaap	78	0	0	0		0	0	0	0	0
162	1	147	166	-1	413	163	5.0	33	ABprpapap	330	-299	0	0		0	0	0	0	0
163	1	38	152	-1	193	212	23.7	40	Caaaa	376	144	0	0		0	0	0	0	0
164	1	178	57	-1	354	184	23.3	38	ABarpappp	375	-483	0	0		0	0	0	0	0
165	1	130	78	-1	511	189	22.6	37	ABpraapaa	325	214	0	0		0	0	0	0	0
166	1	75	151	-1	478	388	14.2	32	MSapaaa	86	0	0	0		0	0	0	0	0
167	1	177	95	-1	362	354	5.4	32	ABplpapap	131	0	0	0		0	0	0	0	0
168	1	118	38	-1	428	112	6.6	30	ABprppaaa	285	-276	0	0		0	0	0	0	0
169	1	71	105	-1	526	164	11.6	33	ABprpaaaa	333	-851	0	0		0	0	0	0	0
170	1	155	184	-1	430	231	16.1	38	Eara	372	119	0	0		0	0	0	0	0
171	1	149	156	-1	382	246	23.2	38	ABarpaapp	97	0	0	0		0	0	0	0	0
172	1	67	1	-1	413	87	14.0	36	ABpraappp	346	1893	0	0		0	0	0	0	0
173	1	124	169	-1	480	369	5.1	33	ABalpappa	322	479	0	0		0	0	0	0	0
174	1	129	165	-1	492	220	14.7	32	MSppapa	276	100	0	0		0	0	0	0	0
175	1	134	46	-1	502	276	21.5	34	ABalapppa	298	-281	0	0		0	0	0	0	0
176	1	127	167	-1	567	249	14.1	31	MSppaaa	-195	0	0	0		0	0	0	0	0
177	1	166	160	-1	366	105	5.6	33	ABprpappp	88	0	0	0		0	0	0	0	0
178	1	26	77	-1	269	150	11.3	32	Cppaa	213	154	0	0		0	0	0	0	0
179	1	86	53	-1	451	418	6.5	31	ABalppapa	181	0	0	0		0	0	0	0	0
180	1	7	25	-1	295	274	9.5	32	Daa	217	-372	0	0		0	0	0	0	0
181	1	10	5	-1	307	151	4.6	33	ABprppppp	292	309	0	0		0	0	0	0	0
182	1	174	102	-1	257	118	17.0	38	Eprp	386	182	0	0		0	0	0	0	0
183	1	26	136	-1	241	152	10.5	32	Cppap	264	779	0	0		0	0	0	0	0
184	1	64	178	-1	398	193	8.1	28	MSpppap	203	767	0	0		0	0	0	0	0
185	1	183	186	-1	341	217	13.3	33	Z2	332	621	0	0		0	0	0	0	0
