# Supplementary material for: The AP-2 Transcription Factor APTF-2 Is Required for Neuroblast and Epidermal Morphogenesis in Caenorhabditis elegans Embryogenesis
Source: PLoS Genet. 2016 May 13;12(5):e1006048. doi: 10.1371/journal.pgen.1006048 (PMC4866721; doi:10.1371/journal.pgen.1006048)
Supplement: S7 Text — (ZIP) [file pgen.1006048.s035.zip › nuclei/t108-nuclei]

1	1	172	164	-1	413	87	13.6	36	ABpraappp	135	0	0	0		0	0	0	0	0
2	1	109	5	-1	589	324	9.2	30	ABaraaaap	220	0	0	0		0	0	0	0	0
3	1	58	179	-1	529	340	24.5	32	ABalappaa	274	-733	0	0		0	0	0	0	0
4	1	159	106	-1	420	385	5.4	33	ABalppapp	48	0	0	0		0	0	0	0	0
5	1	181	18	-1	300	147	4.4	33	ABprppppp	263	243	0	0		0	0	0	0	0
6	1	148	159	-1	356	94	11.4	33	ABprppapa	303	-238	0	0		0	0	0	0	0
7	1	20	152	-1	383	115	22.3	36	ABarpppap	360	1544	0	0		0	0	0	0	0
8	1	34	121	-1	211	315	11.4	33	ABplppapp	329	-1042	0	0		0	0	0	0	0
9	1	111	67	-1	179	284	13.4	32	ABplapppa	373	0	0	0		0	0	0	0	0
10	1	38	113	-1	596	286	11.4	37	ABaraaapa	362	-140	0	0		0	0	0	0	0
11	1	137	54	-1	418	423	21.3	38	ABplaapaa	353	-264	0	0		0	0	0	0	0
12	1	95	32	-1	516	375	7.2	33	ABalpapap	126	0	0	0		0	0	0	0	0
13	1	36	85	-1	232	85	8.5	31	ABprapppp	323	0	0	0		0	0	0	0	0
14	1	22	62	-1	322	413	10.3	33	ABplpaapp	328	64	0	0		0	0	0	0	0
15	1	86	175	-1	286	373	7.6	31	ABplppaap	306	-931	0	0		0	0	0	0	0
16	1	18	124	-1	478	325	23.0	33	ABarpaaaa	279	1100	0	0		0	0	0	0	0
17	1	42	151	-1	392	97	8.6	33	ABprppaap	398	0	0	0		0	0	0	0	0
18	1	43	128	-1	452	110	11.7	33	ABprpaapp	496	0	0	0		0	0	0	0	0
19	1	88	177	-1	437	323	23.4	34	ABarpaaap	308	31	0	0		0	0	0	0	0
20	1	144	139	-1	543	246	19.4	34	ABalaappp	326	498	0	0		0	0	0	0	0
21	1	69	22	-1	281	85	5.6	32	ABprpppap	300	537	0	0		0	0	0	0	0
22	1	93	64	-1	263	336	20.8	35	ABplapaap	92	0	0	0		0	0	0	0	0
23	1	50	141	-1	263	59	9.3	32	ABprapppa	245	0	0	0		0	0	0	0	0
24	1	101	48	-1	573	253	8.5	32	ABaraaapp	285	584	0	0		0	0	0	0	0
25	1	180	184	-1	306	275	9.9	34	Daa	339	-585	0	0		0	0	0	0	0
26	1	89	71	-1	330	376	7.3	30	ABplppaaa	71	0	0	0		0	0	0	0	0
27	1	17	82	-1	384	350	22.7	33	ABplaaapa	292	-1262	0	0		0	0	0	0	0
28	1	90	157	-1	372	203	4.3	27	MSpappa	236	-71	0	0		0	0	0	0	0
29	1	116	162	-1	367	307	23.6	36	ABarppaaa	301	316	0	0		0	0	0	0	0
30	1	91	103	-1	178	268	17.6	34	ABplapapp	341	137	0	0		0	0	0	0	0
31	1	8	77	-1	368	257	10.4	33	Z3	330	417	0	0		0	0	0	0	0
32	1	45	182	-1	385	237	5.8	31	MSpapap	310	354	0	0		0	0	0	0	0
33	1	105	8	-1	213	308	16.0	33	ABplappap	72	0	0	0		0	0	0	0	0
34	1	84	129	-1	254	348	8.9	32	ABplppapa	-150	0	0	0		0	0	0	0	0
35	1	57	60	-1	509	152	16.3	34	ABpraaapp	346	44	0	0		0	0	0	0	0
36	1	139	145	-1	474	143	8.5	33	ABprpaaap	-4	0	0	0		0	0	0	0	0
37	1	24	47	-1	488	132	13.1	33	ABprpaapa	195	0	0	0		0	0	0	0	0
38	1	168	110	-1	428	111	6.6	29	ABprppaaa	90	0	0	0		0	0	0	0	0
39	1	100	154	-1	275	310	4.5	33	ABplpappp	316	-30	0	0		0	0	0	0	0
40	1	138	111	-1	613	305	18.3	33	ABalaapaa	183	0	0	0		0	0	0	0	0
41	1	54	115	-1	549	417	14.3	37	ABalpaapa	-14	0	0	0		0	0	0	0	0
42	1	23	11	-1	491	443	13.2	33	ABalppaaa	280	0	0	0		0	0	0	0	0
43	1	3	15	-1	469	118	17.3	34	ABpraappa	218	0	0	0		0	0	0	0	0
44	1	28	73	-1	611	349	12.5	33	ABaraaaaa	144	0	0	0		0	0	0	0	0
45	1	107	91	-1	478	268	11.8	33	MSpaapa	330	345	0	0		0	0	0	0	0
46	1	175	81	-1	506	272	22.0	35	ABalapppa	334	897	0	0		0	0	0	0	0
47	1	63	93	-1	320	55	12.7	33	ABprappaa	64	0	0	0		0	0	0	0	0
48	1	147	6	-1	566	418	9.9	33	ABalpaaap	147	0	0	0		0	0	0	0	0
49	1	14	4	-1	482	147	20.7	36	ABpraapap	337	-346	0	0		0	0	0	0	0
50	1	102	180	-1	354	411	19.9	34	ABplaapap	212	0	0	0		0	0	0	0	0
51	1	32	97	-1	411	195	23.5	36	ABarpappa	321	732	0	0		0	0	0	0	0
52	1	4	133	-1	337	352	23.0	37	ABplaaapp	362	348	0	0		0	0	0	0	0
53	1	179	38	-1	454	409	6.4	32	ABalppapa	431	0	0	0		0	0	0	0	0
54	1	53	105	-1	353	348	16.3	31	MSapapp	311	1685	0	0		0	0	0	0	0
55	1	64	42	-1	469	246	5.3	33	ABarapapp	337	788	0	0		0	0	0	0	0
56	1	44	79	-1	271	68	13.6	34	ABprappap	333	529	0	0		0	0	0	0	0
57	1	164	58	-1	355	183	23.2	39	ABarpappp	390	491	0	0		0	0	0	0	0
58	1	136	50	-1	603	366	16.6	34	ABalaaaar	213	0	0	0		0	0	0	0	0
59	1	46	120	-1	420	412	10.4	34	ABplpaaaa	-211	0	0	0		0	0	0	0	0
60	1	133	84	-1	408	427	16.7	33	ABalppppa	313	-449	0	0		0	0	0	0	0
61	1	128	33	-1	478	332	13.6	34	MSaaapa	334	-914	0	0		0	0	0	0	0
62	1	70	28	-1	570	357	10.1	32	ABaraapaa	-6	0	0	0		0	0	0	0	0
63	1	66	174	-1	509	268	4.5	32	ABarapapa	321	144	0	0		0	0	0	0	0
64	1	49	65	-1	148	157	18.4	37	Caaap	374	636	0	0		0	0	0	0	0
65	1	134	183	-1	192	164	5.4	33	Cpppp	215	217	0	0		0	0	0	0	0
66	1	151	142	-1	201	252	22.0	36	ABarppapp	330	65	0	0		0	0	0	0	0
67	1	129	160	-1	172	129	9.8	35	Cpapp	315	61	0	0		0	0	0	0	0
68	1	6	35	-1	307	89	10.0	31	ABprppapp	-606	0	0	0		0	0	0	0	0
69	1	132	87	-1	551	212	9.2	32	ABarapppa	351	0	0	0		0	0	0	0	0
70	1	94	61	-1	412	309	17.5	42	Eala	416	83	0	0		0	0	0	0	0
71	1	85	158	-1	418	309	8.5	32	MSaapaa	314	812	0	0		0	0	0	0	0
72	1	30	101	-1	214	98	21.1	39	Cpaap	383	173	0	0		0	0	0	0	0
73	1	10	181	-1	427	454	14.7	34	ABalpppap	28	0	0	0		0	0	0	0	0
74	1	154	99	-1	482	289	6.9	32	ABaraappp	158	0	0	0		0	0	0	0	0
75	1	68	25	-1	492	402	11.3	33	ABalpaapp	-37	0	0	0		0	0	0	0	0
76	1	12	69	-1	453	326	5.3	34	ABalpappp	36	0	0	0		0	0	0	0	0
77	1	178	176	-1	289	149	11.2	32	Cppaa	244	787	0	0		0	0	0	0	0
78	1	165	112	-1	514	192	22.4	35	ABpraapaa	187	0	0	0		0	0	0	0	0
79	1	61	104	-1	370	432	10.7	34	ABplpaapa	339	315	0	0		0	0	0	0	0
80	1	125	96	-1	266	373	15.8	37	ABplaappp	-3	0	0	0		0	0	0	0	0
81	1	41	21	-1	525	204	17.8	34	ABpraaapa	252	0	0	0		0	0	0	0	0
82	1	118	13	-1	379	411	7.7	33	ABplpaaap	-48	0	0	0		0	0	0	0	0
83	1	71	51	-1	541	285	6.5	30	ABarapaap	301	38	0	0		0	0	0	0	0
84	1	13	9	-1	461	432	16.9	32	ABalpppaa	-255	0	0	0		0	0	0	0	0
85	1	123	68	-1	360	162	18.4	40	Epra	401	-630	0	0		0	0	0	0	0
86	1	108	14	-1	536	337	9.3	33	ABaraapap	468	0	0	0		0	0	0	0	0
87	1	11	88	-1	598	396	12.1	34	ABalpaaaa	443	0	0	0		0	0	0	0	0
88	1	27	76	-1	262	266	23.7	36	ABarppapa	394	0	0	0		0	0	0	0	0
89	1	40	59	-1	324	116	5.5	31	ABprppppa	291	0	0	0		0	0	0	0	0
90	1	74	136	-1	512	322	6.7	31	ABaraappa	307	475	0	0		0	0	0	0	0
91	1	37	34	-1	284	237	13.3	40	Dap	400	369	0	0		0	0	0	0	0
92	1	83	7	-1	287	175	24.0	41	Cpaaa	401	1010	0	0		0	0	0	0	0
93	1	122	172	-1	237	279	4.7	31	ABplppppa	301	538	0	0		0	0	0	0	0
94	1	2	100	-1	428	105	18.6	33	ABprapaaa	-75	0	0	0		0	0	0	0	0
95	1	167	161	-1	364	352	5.1	32	ABplpapap	297	-206	0	0		0	0	0	0	0
96	1	26	167	-1	404	356	7.6	32	ABplpapaa	315	-536	0	0		0	0	0	0	0
97	1	124	23	-1	557	186	16.5	33	ABpraaaap	323	434	0	0		0	0	0	0	0
98	1	87	150	-1	465	390	19.1	33	ABalapapp	154	0	0	0		0	0	0	0	0
99	1	120	94	-1	457	200	9.5	29	MSpppaa	257	-104	0	0		0	0	0	0	0
100	1	126	24	-1	440	181	6.3	31	ABprpapaa	297	405	0	0		0	0	0	0	0
101	1	55	165	-1	299	376	20.8	35	ABplapaaa	-180	0	0	0		0	0	0	0	0
102	1	182	170	-1	257	122	16.5	37	Eprp	364	-603	0	0		0	0	0	0	0
103	1	39	127	-1	310	335	13.0	37	MSappp	99	0	0	0		0	0	0	0	0
104	1	73	1	-1	471	438	8.5	33	ABalppaap	43	0	0	0		0	0	0	0	0
105	1	169	135	-1	525	167	11.4	33	ABprpaaaa	-4	0	0	0		0	0	0	0	0
106	1	113	20	-1	558	299	15.3	33	MSpaaaa	-14	0	0	0		0	0	0	0	0
107	1	155	41	-1	552	347	17.7	33	MSaaaaa	239	0	0	0		0	0	0	0	0
108	1	161	56	-1	422	351	13.5	30	MSapaap	273	818	0	0		0	0	0	0	0
109	1	47	90	-1	294	62	18.6	35	ABprapapp	349	376	0	0		0	0	0	0	0
110	1	145	156	-1	237	135	6.6	34	Cpppa	233	219	0	0		0	0	0	0	0
111	1	59	114	-1	558	408	19.0	34	ABalaaaal	412	0	0	0		0	0	0	0	0
112	1	127	140	-1	512	407	20.6	33	ABalapaap	335	629	0	0		0	0	0	0	0
113	1	130	109	-1	446	181	14.5	32	MSppapp	292	453	0	0		0	0	0	0	0
114	1	149	119	-1	329	267	5.6	34	MSaapp	204	0	0	0		0	0	0	0	0
115	1	142	125	-1	199	278	7.3	32	ABplpppap	292	1336	0	0		0	0	0	0	0
116	1	131	173	-1	434	269	23.3	37	ABarpaapa	360	22	0	0		0	0	0	0	0
117	1	103	153	-1	515	185	8.2	34	ABarapppp	339	278	0	0		0	0	0	0	0
118	1	25	132	-1	503	363	21.5	33	ABalapapa	284	129	0	0		0	0	0	0	0
119	1	119	169	-1	588	308	21.6	35	ABalaaapp	342	383	0	0		0	0	0	0	0
120	1	1	36	-1	578	297	7.2	31	ABarapaaa	107	0	0	0		0	0	0	0	0
121	1	51	44	-1	316	398	17.3	35	ABplaappa	94	0	0	0		0	0	0	0	0
122	1	60	102	-1	374	157	4.7	32	ABprpappa	302	178	0	0		0	0	0	0	0
123	1	92	137	-1	270	92	21.6	36	ABarppppp	-289	0	0	0		0	0	0	0	0
124	1	114	46	-1	520	224	5.5	29	ABarappaa	282	132	0	0		0	0	0	0	0
125	1	99	80	-1	224	171	15.9	38	Eplp	387	1264	0	0		0	0	0	0	0
126	1	52	92	-1	237	340	14.4	34	ABplappaa	30	0	0	0		0	0	0	0	0
127	1	35	63	-1	533	418	8.6	33	ABalpapaa	425	0	0	0		0	0	0	0	0
128	1	152	147	-1	418	300	12.7	31	MSaaapp	166	0	0	0		0	0	0	0	0
129	1	96	148	-1	158	255	10.3	33	ABplapppp	274	0	0	0		0	0	0	0	0
130	1	82	171	-1	514	233	11.9	29	MSppaap	245	-244	0	0		0	0	0	0	0
131	1	112	118	-1	182	179	8.8	33	Cappp	310	1049	0	0		0	0	0	0	0
132	1	77	37	-1	439	262	7.2	33	MSpapaa	-220	0	0	0		0	0	0	0	0
133	1	140	166	-1	223	311	7.5	32	ABplpppaa	150	0	0	0		0	0	0	0	0
134	1	76	75	-1	600	264	16.2	31	ABalaapap	290	132	0	0		0	0	0	0	0
135	1	19	49	-1	358	338	11.2	35	MSappa	46	0	0	0		0	0	0	0	0
136	1	183	134	-1	229	157	10.5	32	Cppap	160	0	0	0		0	0	0	0	0
137	1	7	55	-1	532	302	21.7	32	ABalappap	316	-217	0	0		0	0	0	0	0
138	1	97	108	-1	453	232	11.7	28	MSpaapp	238	405	0	0		0	0	0	0	0
139	1	21	138	-1	150	215	18.3	35	Caapa	332	500	0	0		0	0	0	0	0
140	1	78	86	-1	216	215	8.5	32	Capap	197	104	0	0		0	0	0	0	0
141	1	135	39	-1	584	221	17.0	32	ABpraaaaa	181	0	0	0		0	0	0	0	0
142	1	56	66	-1	547	369	22.7	32	ABalapaaa	336	0	0	0		0	0	0	0	0
143	1	160	57	-1	199	78	16.5	36	Cpapa	239	0	0	0		0	0	0	0	0
144	1	79	168	-1	358	423	15.4	35	ABalppppp	57	0	0	0		0	0	0	0	0
145	1	146	98	-1	480	248	23.7	34	ABarpapaa	340	261	0	0		0	0	0	0	0
146	1	16	131	-1	221	303	21.2	37	ABplapapa	370	365	0	0		0	0	0	0	0
147	1	33	17	-1	591	359	20.2	35	ABalaaapa	-214	0	0	0		0	0	0	0	0
148	1	106	16	-1	305	191	10.9	35	Dpp	275	7	0	0		0	0	0	0	0
149	1	72	12	-1	344	65	17.5	34	ABprapapa	177	0	0	0		0	0	0	0	0
150	1	158	78	-1	328	78	7.1	33	ABprpppaa	86	0	0	0		0	0	0	0	0
151	1	166	89	-1	480	390	14.7	30	MSapaaa	238	0	0	0		0	0	0	0	0
152	1	163	40	-1	197	210	23.7	40	Caaaa	404	652	0	0		0	0	0	0	0
153	1	9	116	-1	470	232	19.3	33	ABalapppp	329	545	0	0		0	0	0	0	0
154	1	110	72	-1	202	222	13.4	34	Cappa	-14	0	0	0		0	0	0	0	0
155	1	48	31	-1	140	164	12.1	33	Caapp	315	-1093	0	0		0	0	0	0	0
156	1	171	123	-1	378	245	23.0	38	ABarpaapp	383	-92	0	0		0	0	0	0	0
157	1	80	30	-1	435	155	22.9	35	ABarpppaa	313	-628	0	0		0	0	0	0	0
158	1	121	2	-1	391	87	17.2	34	ABprapaap	150	0	0	0		0	0	0	0	0
159	1	143	43	-1	208	242	4.3	33	ABplppppp	331	1736	0	0		0	0	0	0	0
160	1	177	149	-1	368	110	5.4	32	ABprpappp	307	121	0	0		0	0	0	0	0
161	1	15	29	-1	369	274	4.8	29	MSaapap	273	-1228	0	0		0	0	0	0	0
162	1	29	26	-1	297	218	18.4	39	Epla	238	0	0	0		0	0	0	0	0
163	1	5	95	-1	327	334	4.7	34	ABplpappa	341	279	0	0		0	0	0	0	0
164	1	157	27	-1	413	380	22.7	34	ABplaaaap	332	-50	0	0		0	0	0	0	0
165	1	174	52	-1	486	219	14.6	31	MSppapa	313	557	0	0		0	0	0	0	0
166	1	162	122	-1	413	162	5.1	35	ABprpapap	98	0	0	0		0	0	0	0	0
167	1	176	74	-1	567	248	14.2	30	MSppaaa	126	0	0	0		0	0	0	0	0
168	1	81	126	-1	477	193	5.1	31	ABarappap	312	1007	0	0		0	0	0	0	0
169	1	173	185	-1	481	366	4.7	33	ABalpappa	313	177	0	0		0	0	0	0	0
170	1	104	70	-1	304	287	23.4	39	ABarppaap	380	-57	0	0		0	0	0	0	0
171	1	117	3	-1	455	378	23.3	34	ABplaaaaa	306	484	0	0		0	0	0	0	0
172	1	62	10	-1	348	171	9.4	35	Dpa	310	-233	0	0		0	0	0	0	0
173	1	153	130	-1	454	200	22.6	34	ABarpapap	250	0	0	0		0	0	0	0	0
174	1	141	163	-1	571	256	21.4	33	ABalaappa	301	0	0	0		0	0	0	0	0
175	1	115	155	-1	341	112	23.2	38	ABarppppa	343	1057	0	0		0	0	0	0	0
176	1	98	19	-1	414	154	12.6	36	MSpppp	349	197	0	0		0	0	0	0	0
177	1	65	83	-1	494	267	16.1	35	MSpaaap	353	395	0	0		0	0	0	0	0
178	1	184	107	-1	398	193	8.5	30	MSpppap	243	139	0	0		0	0	0	0	0
179	1	150	144	-1	315	202	5.2	31	MSpappp	271	669	0	0		0	0	0	0	0
180	1	75	53	-1	360	229	16.9	39	Earp	382	993	0	0		0	0	0	0	0
181	1	67	143	-1	330	275	16.9	40	Ealp	388	-392	0	0		0	0	0	0	0
182	1	31	45	-1	487	316	17.9	33	MSaaaap	106	0	0	0		0	0	0	0	0
183	1	156	178	-1	399	386	14.7	30	MSapapa	241	75	0	0		0	0	0	0	0
184	1	170	146	-1	433	233	16.4	39	Eara	382	-453	0	0		0	0	0	0	0
185	1	78	117	-1	277	241	8.6	32	Capaa	127	0	0	0		0	0	0	0	0
186	1	185	186	-1	343	222	13.0	32	Z2	326	606	0	0		0	0	0	0	0
