# Supplementary material for: The AP-2 Transcription Factor APTF-2 Is Required for Neuroblast and Epidermal Morphogenesis in Caenorhabditis elegans Embryogenesis
Source: PLoS Genet. 2016 May 13;12(5):e1006048. doi: 10.1371/journal.pgen.1006048 (PMC4866721; doi:10.1371/journal.pgen.1006048)
Supplement: S7 Text — (ZIP) [file pgen.1006048.s035.zip › nuclei/t109-nuclei]

1	1	104	93	-1	468	439	8.3	32	ABalppaap	299	731	0	0		0	0	0	0	0
2	1	158	9	-1	386	88	16.6	35	ABprapaap	121	0	0	0		0	0	0	0	0
3	1	171	19	-1	458	379	23.3	34	ABplaaaaa	335	130	0	0		0	0	0	0	0
4	1	49	41	-1	482	143	20.7	35	ABpraapap	216	0	0	0		0	0	0	0	0
5	1	2	142	-1	585	327	8.8	32	ABaraaaap	304	87	0	0		0	0	0	0	0
6	1	48	31	-1	564	417	9.5	33	ABalpaaap	167	0	0	0		0	0	0	0	0
7	1	92	84	-1	288	175	23.6	41	Cpaaa	409	355	0	0		0	0	0	0	0
8	1	33	85	-1	207	315	16.1	34	ABplappap	82	0	0	0		0	0	0	0	0
9	1	84	115	-1	459	432	16.7	33	ABalpppaa	-30	0	0	0		0	0	0	0	0
10	1	172	131	-1	347	171	9.3	35	Dpa	340	68	0	0		0	0	0	0	0
11	1	42	24	-1	489	446	13.6	33	ABalppaaa	18	0	0	0		0	0	0	0	0
12	1	149	99	-1	338	63	17.3	33	ABprapapa	-146	0	0	0		0	0	0	0	0
13	1	82	45	-1	375	416	7.6	33	ABplpaaap	-44	0	0	0		0	0	0	0	0
14	1	86	11	-1	528	340	10.2	33	ABaraapap	336	953	0	0		0	0	0	0	0
15	1	43	69	-1	464	120	16.9	35	ABpraappa	319	409	0	0		0	0	0	0	0
16	1	148	151	-1	310	189	11.1	35	Dpp	277	332	0	0		0	0	0	0	0
17	1	147	21	-1	589	366	19.9	36	ABalaaapa	74	0	0	0		0	0	0	0	0
18	1	5	114	-1	300	145	4.1	34	ABprppppp	307	-374	0	0		0	0	0	0	0
19	1	176	120	-1	412	159	12.3	37	MSpppp	-132	0	0	0		0	0	0	0	0
20	1	106	110	-1	556	301	14.9	33	MSpaaaa	331	249	0	0		0	0	0	0	0
21	1	81	3	-1	527	203	17.4	33	ABpraaapa	288	-760	0	0		0	0	0	0	0
22	1	21	100	-1	279	88	5.8	32	ABprpppap	60	0	0	0		0	0	0	0	0
23	1	97	71	-1	558	186	16.5	33	ABpraaaap	121	0	0	0		0	0	0	0	0
24	1	100	39	-1	438	189	6.0	30	ABprpapaa	308	348	0	0		0	0	0	0	0
25	1	75	141	-1	487	412	11.3	34	ABalpaapp	347	0	0	0		0	0	0	0	0
26	1	162	173	-1	295	222	18.3	40	Epla	372	944	0	0		0	0	0	0	0
27	1	164	49	-1	419	376	23.0	34	ABplaaaap	317	1425	0	0		0	0	0	0	0
28	1	62	51	-1	562	356	9.9	32	ABaraapaa	355	0	0	0		0	0	0	0	0
29	1	161	132	-1	370	282	5.4	30	MSaapap	299	91	0	0		0	0	0	0	0
30	1	157	162	-1	431	155	22.8	35	ABarpppaa	286	784	0	0		0	0	0	0	0
31	1	155	83	-1	138	170	12.4	34	Caapp	297	-505	0	0		0	0	0	0	0
32	1	12	54	-1	503	378	7.6	33	ABalpapap	117	0	0	0		0	0	0	0	0
33	1	61	77	-1	477	330	14.2	34	MSaaapa	340	-14	0	0		0	0	0	0	0
34	1	91	186	-1	285	238	12.7	40	Dap	400	161	0	0		0	0	0	0	0
35	1	68	150	-1	308	91	9.9	31	ABprppapp	304	506	0	0		0	0	0	0	0
36	1	120	92	-1	575	296	7.0	31	ABarapaaa	89	0	0	0		0	0	0	0	0
37	1	132	109	-1	443	268	7.5	32	MSpapaa	315	-263	0	0		0	0	0	0	0
38	1	53	14	-1	448	411	6.3	33	ABalppapa	136	0	0	0		0	0	0	0	0
39	1	141	37	-1	589	227	16.7	33	ABpraaaaa	164	0	0	0		0	0	0	0	0
40	1	152	147	-1	197	211	23.4	41	Caaaa	364	-503	0	0		0	0	0	0	0
41	1	107	148	-1	551	343	17.5	34	MSaaaaa	322	-74	0	0		0	0	0	0	0
42	1	55	159	-1	468	250	4.9	33	ABarapapp	329	-98	0	0		0	0	0	0	0
43	1	159	55	-1	214	247	4.2	33	ABplppppp	311	-934	0	0		0	0	0	0	0
44	1	121	121	-1	319	402	17.5	34	ABplaappa	347	-1289	0	0		0	0	0	0	0
45	1	182	185	-1	492	318	18.3	34	MSaaaap	325	80	0	0		0	0	0	0	0
46	1	124	112	-1	511	224	5.4	29	ABarappaa	43	0	0	0		0	0	0	0	0
47	1	37	133	-1	487	135	13.1	32	ABprpaapa	316	115	0	0		0	0	0	0	0
48	1	24	50	-1	577	255	8.6	32	ABaraaapp	313	537	0	0		0	0	0	0	0
49	1	135	139	179	360	342	11.0	34	MSappa	47	0	0	0		0	0	0	0	0
50	1	58	73	-1	597	370	16.3	34	ABalaaaar	348	373	0	0		0	0	0	0	0
51	1	83	137	-1	535	292	6.1	30	ABarapaap	122	0	0	0		0	0	0	0	0
52	1	165	79	-1	486	220	14.5	31	MSppapa	303	454	0	0		0	0	0	0	0
53	1	180	104	-1	360	226	16.4	38	Earp	360	78	0	0		0	0	0	0	0
54	1	11	122	-1	411	420	21.3	36	ABplaapaa	74	0	0	0		0	0	0	0	0
55	1	137	30	-1	531	297	21.5	32	ABalappap	316	133	0	0		0	0	0	0	0
56	1	108	78	-1	422	352	13.3	32	MSapaap	313	552	0	0		0	0	0	0	0
57	1	143	145	-1	202	84	16.7	38	Cpapa	382	99	0	0		0	0	0	0	0
58	1	57	156	-1	355	178	23.4	39	ABarpappp	384	278	0	0		0	0	0	0	0
59	1	89	163	-1	327	117	5.5	32	ABprppppa	290	154	0	0		0	0	0	0	0
60	1	35	52	-1	506	158	16.4	35	ABpraaapp	347	0	0	0		0	0	0	0	0
61	1	70	117	-1	409	307	17.6	41	Eala	418	744	0	0		0	0	0	0	0
62	1	14	81	-1	324	417	10.6	34	ABplpaapp	97	0	0	0		0	0	0	0	0
63	1	127	61	-1	528	422	8.1	33	ABalpapaa	298	747	0	0		0	0	0	0	0
64	1	22	158	-1	261	335	20.9	34	ABplapaap	325	90	0	0		0	0	0	0	0
65	1	64	29	-1	148	158	18.4	38	Caaap	385	611	0	0		0	0	0	0	0
66	1	142	138	-1	553	366	22.6	33	ABalapaaa	301	-909	0	0		0	0	0	0	0
67	1	9	58	-1	182	292	13.4	32	ABplapppa	39	0	0	0		0	0	0	0	0
68	1	85	32	-1	348	168	18.6	40	Epra	404	171	0	0		0	0	0	0	0
69	1	76	125	-1	454	333	5.1	34	ABalpappp	323	21	0	0		0	0	0	0	0
70	1	170	129	-1	301	286	23.4	38	ABarppaap	345	869	0	0		0	0	0	0	0
71	1	26	153	-1	330	379	7.7	30	ABplppaaa	151	0	0	0		0	0	0	0	0
72	1	154	170	-1	197	229	12.6	34	Cappa	256	0	0	0		0	0	0	0	0
73	1	44	6	-1	606	351	12.0	32	ABaraaaaa	316	-144	0	0		0	0	0	0	0
74	1	167	76	-1	566	254	14.1	30	MSppaaa	290	-1142	0	0		0	0	0	0	0
75	1	134	46	-1	602	270	15.4	31	ABalaapap	116	0	0	0		0	0	0	0	0
76	1	88	116	-1	258	266	23.8	36	ABarppapa	358	-136	0	0		0	0	0	0	0
77	1	31	154	-1	365	256	10.0	32	Z3	329	271	0	0		0	0	0	0	0
78	1	150	66	-1	329	77	7.0	33	ABprpppaa	335	-414	0	0		0	0	0	0	0
79	1	56	87	-1	268	68	13.5	34	ABprappap	339	518	0	0		0	0	0	0	0
80	1	125	168	-1	223	177	15.6	39	Eplp	387	445	0	0		0	0	0	0	0
81	1	46	181	-1	511	268	22.4	34	ABalapppa	346	350	0	0		0	0	0	0	0
82	1	27	108	-1	383	350	22.9	33	ABplaaapa	322	264	0	0		0	0	0	0	0
83	1	177	86	-1	495	267	16.4	35	MSpaaap	327	739	0	0		0	0	0	0	0
84	1	60	172	-1	408	427	16.6	33	ABalppppa	194	0	0	0		0	0	0	0	0
85	1	13	70	-1	230	88	8.1	31	ABprapppp	330	0	0	0		0	0	0	0	0
86	1	140	36	-1	215	219	8.4	33	Capap	201	106	0	0		0	0	0	0	0
87	1	69	13	-1	550	219	8.7	32	ABarapppa	296	996	0	0		0	0	0	0	0
88	1	87	20	-1	595	394	11.4	32	ABalpaaaa	783	0	0	0		0	0	0	0	0
89	1	151	80	-1	486	386	15.3	32	MSapaaa	86	0	0	0		0	0	0	0	0
90	1	109	103	-1	290	69	18.5	34	ABprapapp	260	0	0	0		0	0	0	0	0
91	1	45	57	-1	482	265	12.0	34	MSpaapa	30	0	0	0		0	0	0	0	0
92	1	126	7	-1	235	345	14.6	35	ABplappaa	-107	0	0	0		0	0	0	0	0
93	1	47	56	-1	312	56	12.5	33	ABprappaa	-167	0	0	0		0	0	0	0	0
94	1	99	34	-1	459	202	9.7	29	MSpppaa	267	29	0	0		0	0	0	0	0
95	1	163	136	-1	322	336	4.5	34	ABplpappa	342	1446	0	0		0	0	0	0	0
96	1	80	62	-1	270	375	16.1	37	ABplaappp	366	79	0	0		0	0	0	0	0
97	1	51	149	-1	411	196	23.6	35	ABarpappa	352	-192	0	0		0	0	0	0	0
98	1	145	143	-1	478	244	23.7	34	ABarpapaa	337	499	0	0		0	0	0	0	0
99	1	74	67	-1	482	295	6.4	32	ABaraappp	-195	0	0	0		0	0	0	0	0
100	1	94	91	-1	426	103	18.2	34	ABprapaaa	401	0	0	0		0	0	0	0	0
101	1	72	183	-1	214	101	21.3	40	Cpaap	396	179	0	0		0	0	0	0	0
102	1	122	128	-1	378	157	4.7	31	ABprpappa	294	-138	0	0		0	0	0	0	0
103	1	30	43	-1	174	273	17.6	34	ABplapapp	346	236	0	0		0	0	0	0	0
104	1	79	169	-1	370	435	11.4	34	ABplpaapa	36	0	0	0		0	0	0	0	0
105	1	54	26	-1	349	344	16.8	32	MSapapp	258	718	0	0		0	0	0	0	0
106	1	4	28	-1	411	390	5.6	33	ABalppapp	33	0	0	0		0	0	0	0	0
107	1	178	184	-1	399	195	8.7	30	MSpppap	253	1395	0	0		0	0	0	0	0
108	1	138	48	-1	454	232	11.7	29	MSpaapp	88	0	0	0		0	0	0	0	0
109	1	113	27	-1	448	185	14.6	31	MSppapp	311	512	0	0		0	0	0	0	0
110	1	38	1	-1	431	112	6.9	30	ABprppaaa	291	1087	0	0		0	0	0	0	0
111	1	40	101	-1	611	309	18.1	33	ABalaapaa	185	0	0	0		0	0	0	0	0
112	1	78	72	-1	513	184	21.5	35	ABpraapaa	321	499	0	0		0	0	0	0	0
113	1	10	47	-1	597	294	11.1	35	ABaraaapa	346	-142	0	0		0	0	0	0	0
114	1	111	146	-1	550	409	18.5	33	ABalaaaal	435	0	0	0		0	0	0	0	0
115	1	41	8	-1	549	422	13.7	36	ABalpaapa	169	0	0	0		0	0	0	0	0
116	1	153	60	-1	469	232	19.4	33	ABalapppp	312	356	0	0		0	0	0	0	0
117	1	185	123	-1	279	249	8.8	35	Capaa	255	1052	0	0		0	0	0	0	0
118	1	131	152	-1	179	191	8.6	33	Cappp	325	-21	0	0		0	0	0	0	0
119	1	114	160	-1	326	274	5.7	36	MSaapp	110	0	0	0		0	0	0	0	0
120	1	59	75	-1	416	417	10.8	34	ABplpaaaa	-217	0	0	0		0	0	0	0	0
121	1	8	4	-1	218	319	11.3	34	ABplppapp	113	0	0	0		0	0	0	0	0
122	1	166	88	-1	417	163	5.4	34	ABprpapap	257	1354	0	0		0	0	0	0	0
123	1	156	182	-1	374	242	23.2	40	ABarpaapp	391	954	0	0		0	0	0	0	0
124	1	16	25	-1	478	327	23.4	33	ABarpaaaa	323	149	0	0		0	0	0	0	0
125	1	115	171	-1	200	279	6.9	32	ABplpppap	173	0	0	0		0	0	0	0	0
126	1	168	90	-1	479	192	4.9	33	ABarappap	320	820	0	0		0	0	0	0	0
127	1	103	97	-1	314	334	14.0	37	MSappp	345	-1137	0	0		0	0	0	0	0
128	1	18	124	-1	453	114	11.7	32	ABprpaapp	290	-524	0	0		0	0	0	0	0
129	1	34	113	-1	254	356	9.2	32	ABplppapa	308	871	0	0		0	0	0	0	0
130	1	173	64	-1	453	194	22.7	34	ABarpapap	314	-911	0	0		0	0	0	0	0
131	1	146	165	-1	221	302	21.4	37	ABplapapa	366	866	0	0		0	0	0	0	0
132	1	118	175	-1	506	360	21.7	33	ABalapapa	293	-831	0	0		0	0	0	0	0
133	1	52	176	-1	334	350	23.3	37	ABplaaapp	375	1210	0	0		0	0	0	0	0
134	1	136	105	-1	229	165	9.8	32	Cppap	291	150	0	0		0	0	0	0	0
135	1	105	2	-1	529	174	11.6	35	ABprpaaaa	-327	0	0	0		0	0	0	0	0
136	1	90	44	-1	509	326	7.2	32	ABaraappa	35	0	0	0		0	0	0	0	0
137	1	123	102	-1	269	98	21.9	36	ABarppppp	343	-1032	0	0		0	0	0	0	0
138	1	139	167	-1	153	218	18.4	35	Caapa	322	-477	0	0		0	0	0	0	0
139	1	20	126	-1	545	233	20.6	33	ABalaappp	335	129	0	0		0	0	0	0	0
140	1	112	130	-1	518	403	21.4	34	ABalapaap	327	-623	0	0		0	0	0	0	0
141	1	23	155	-1	261	66	9.4	32	ABprapppa	-97	0	0	0		0	0	0	0	0
142	1	66	68	-1	197	252	22.2	35	ABarppapp	317	656	0	0		0	0	0	0	0
143	1	181	127	-1	331	272	16.3	38	Ealp	389	-647	0	0		0	0	0	0	0
144	1	179	118	-1	319	198	5.0	33	MSpappp	287	-588	0	0		0	0	0	0	0
145	1	36	23	-1	475	145	8.5	32	ABprpaaap	66	0	0	0		0	0	0	0	0
146	1	184	94	-1	431	239	16.4	37	Eara	375	1026	0	0		0	0	0	0	0
147	1	128	10	-1	423	298	13.4	30	MSaaapp	296	-789	0	0		0	0	0	0	0
148	1	129	15	-1	163	264	10.3	33	ABplapppp	294	819	0	0		0	0	0	0	0
149	1	160	40	-1	371	112	5.4	31	ABprpappp	37	0	0	0		0	0	0	0	0
150	1	98	42	-1	464	391	18.7	32	ABalapapp	288	441	0	0		0	0	0	0	0
151	1	17	107	-1	393	100	8.6	31	ABprppaap	299	319	0	0		0	0	0	0	0
152	1	7	65	-1	380	115	22.1	36	ABarpppap	359	-309	0	0		0	0	0	0	0
153	1	117	18	-1	515	190	8.0	34	ABarapppp	269	0	0	0		0	0	0	0	0
154	1	39	140	-1	277	318	4.5	34	ABplpappp	307	1363	0	0		0	0	0	0	0
155	1	175	89	-1	335	113	23.2	36	ABarppppa	358	1564	0	0		0	0	0	0	0
156	1	110	82	-1	238	136	6.4	33	Cpppa	297	472	0	0		0	0	0	0	0
157	1	28	106	-1	373	208	4.5	27	MSpappa	116	0	0	0		0	0	0	0	0
158	1	71	144	-1	423	312	8.8	32	MSaapaa	299	625	0	0		0	0	0	0	0
159	1	6	119	-1	355	94	11.4	32	ABprppapa	391	0	0	0		0	0	0	0	0
160	1	67	17	-1	170	135	9.7	35	Cpapp	46	0	0	0		0	0	0	0	0
161	1	95	38	-1	360	355	5.3	33	ABplpapap	112	0	0	0		0	0	0	0	0
162	1	29	5	-1	367	307	23.5	35	ABarppaaa	283	-635	0	0		0	0	0	0	0
163	1	174	35	-1	575	257	21.1	34	ABalaappa	159	0	0	0		0	0	0	0	0
164	1	1	53	-1	412	91	13.3	36	ABpraappp	-248	0	0	0		0	0	0	0	0
165	1	101	59	-1	301	371	20.7	34	ABplapaaa	12	0	0	0		0	0	0	0	0
166	1	133	164	-1	226	316	7.6	33	ABplpppaa	323	370	0	0		0	0	0	0	0
167	1	96	16	-1	403	357	7.5	33	ABplpapaa	333	258	0	0		0	0	0	0	0
168	1	144	157	-1	360	423	15.6	35	ABalppppp	342	712	0	0		0	0	0	0	0
169	1	119	166	-1	588	311	21.3	33	ABalaaapp	338	205	0	0		0	0	0	0	0
170	1	102	174	-1	256	127	16.0	39	Eprp	385	859	0	0		0	0	0	0	0
171	1	130	74	-1	519	236	12.0	30	MSppaap	388	0	0	0		0	0	0	0	0
172	1	93	12	-1	236	288	4.7	32	ABplppppa	323	238	0	0		0	0	0	0	0
173	1	116	22	-1	434	267	23.5	38	ABarpaapa	378	273	0	0		0	0	0	0	0
174	1	63	111	-1	509	268	4.4	31	ABarapapa	298	1009	0	0		0	0	0	0	0
175	1	15	135	-1	290	380	8.4	31	ABplppaap	315	-42	0	0		0	0	0	0	0
176	1	77	98	-1	288	147	10.9	35	Cppaa	245	164	0	0		0	0	0	0	0
177	1	19	134	-1	436	320	23.2	34	ABarpaaap	322	328	0	0		0	0	0	0	0
178	1	183	178	-1	401	381	15.3	31	MSapapa	295	62	0	0		0	0	0	0	0
179	1	3	161	-1	536	334	23.9	33	ABalappaa	296	1698	0	0		0	0	0	0	0
180	1	50	63	-1	357	409	20.2	36	ABplaapap	77	0	0	0		0	0	0	0	0
181	1	73	96	-1	430	463	15.1	33	ABalpppap	343	0	0	0		0	0	0	0	0
182	1	32	33	-1	389	242	5.9	31	MSpapap	-22	0	0	0		0	0	0	0	0
183	1	65	177	-1	194	169	5.4	33	Cpppp	263	231	0	0		0	0	0	0	0
184	1	25	180	-1	310	279	10.3	35	Daa	0	0	0	0		0	0	0	0	0
185	1	169	95	-1	483	373	4.6	35	ABalpappa	316	2008	0	0		0	0	0	0	0
186	1	186	187	-1	338	222	12.8	32	Z2	284	553	0	0		0	0	0	0	0
