# Supplementary material for: The AP-2 Transcription Factor APTF-2 Is Required for Neuroblast and Epidermal Morphogenesis in Caenorhabditis elegans Embryogenesis
Source: PLoS Genet. 2016 May 13;12(5):e1006048. doi: 10.1371/journal.pgen.1006048 (PMC4866721; doi:10.1371/journal.pgen.1006048)
Supplement: S7 Text — (ZIP) [file pgen.1006048.s035.zip › nuclei/t110-nuclei]

1	1	110	86	-1	433	115	7.5	30	ABprppaaa	296	214	0	0		0	0	0	0	0
2	1	135	44	-1	531	175	11.6	33	ABprpaaaa	339	125	0	0		0	0	0	0	0
3	1	21	132	-1	532	206	17.8	32	ABpraaapa	318	-192	0	0		0	0	0	0	0
4	1	121	115	-1	219	325	10.9	33	ABplppapp	-205	0	0	0		0	0	0	0	0
5	1	162	85	-1	356	302	23.4	34	ABarppaaa	338	-727	0	0		0	0	0	0	0
6	1	73	59	-1	599	356	11.8	33	ABaraaaaa	126	0	0	0		0	0	0	0	0
7	1	92	42	-1	236	347	14.5	35	ABplappaa	239	0	0	0		0	0	0	0	0
8	1	115	130	-1	547	414	14.0	37	ABalpaapa	-146	0	0	0		0	0	0	0	0
9	1	2	82	-1	391	84	16.5	36	ABprapaap	310	428	0	0		0	0	0	0	0
10	1	147	109	-1	426	293	13.2	32	MSaaapp	272	78	0	0		0	0	0	0	0
11	1	14	51	-1	518	343	11.3	34	ABaraapap	-261	0	0	0		0	0	0	0	0
12	1	172	172	-1	239	285	4.7	31	ABplppppa	313	774	0	0		0	0	0	0	0
13	1	87	123	-1	547	224	8.5	32	ABarapppa	293	674	0	0		0	0	0	0	0
14	1	38	33	-1	442	410	6.3	33	ABalppapa	288	-1121	0	0		0	0	0	0	0
15	1	148	1	-1	166	268	10.2	33	ABplapppp	314	844	0	0		0	0	0	0	0
16	1	167	14	-1	398	353	7.5	33	ABplpapaa	293	11	0	0		0	0	0	0	0
17	1	160	102	-1	172	136	9.6	34	Cpapp	330	375	0	0		0	0	0	0	0
18	1	153	164	-1	514	194	8.1	33	ABarapppp	265	0	0	0		0	0	0	0	0
19	1	3	138	-1	460	380	23.5	34	ABplaaaaa	341	380	0	0		0	0	0	0	0
20	1	88	23	-1	593	399	10.9	33	ABalpaaaa	312	171	0	0		0	0	0	0	0
21	1	17	31	-1	594	366	19.6	36	ABalaaapa	106	0	0	0		0	0	0	0	0
22	1	173	24	-1	431	265	23.5	37	ABarpaapa	370	-772	0	0		0	0	0	0	0
23	1	145	105	-1	481	145	8.8	33	ABprpaaap	66	0	0	0		0	0	0	0	0
24	1	11	94	-1	484	451	13.2	34	ABalppaaa	7	0	0	0		0	0	0	0	0
25	1	124	140	-1	476	324	23.4	35	ABarpaaaa	303	-441	0	0		0	0	0	0	0
26	1	105	114	-1	349	347	16.6	33	MSapapp	52	0	0	0		0	0	0	0	0
27	1	109	122	-1	454	187	14.4	31	MSppapp	252	88	0	0		0	0	0	0	0
28	1	106	72	-1	403	393	5.8	33	ABalppapp	126	0	0	0		0	0	0	0	0
29	1	65	134	-1	149	150	18.4	38	Caaap	388	170	0	0		0	0	0	0	0
30	1	55	108	-1	530	300	21.8	33	ABalappap	328	-1132	0	0		0	0	0	0	0
31	1	6	126	-1	556	415	8.9	33	ABalpaaap	-184	0	0	0		0	0	0	0	0
32	1	68	144	-1	345	169	18.7	42	Epra	424	686	0	0		0	0	0	0	0
33	1	182	67	-1	391	240	6.4	31	MSpapap	285	-690	0	0		0	0	0	0	0
34	1	94	36	-1	463	201	9.8	29	MSpppaa	-59	0	0	0		0	0	0	0	0
35	1	163	35	-1	576	258	20.7	34	ABalaappa	301	101	0	0		0	0	0	0	0
36	1	86	154	-1	216	222	8.7	34	Capap	289	100	0	0		0	0	0	0	0
37	1	39	48	-1	587	229	16.5	31	ABpraaaaa	116	0	0	0		0	0	0	0	0
38	1	161	92	-1	363	355	5.3	34	ABplpapap	134	0	0	0		0	0	0	0	0
39	1	24	75	-1	438	192	5.7	31	ABprpapaa	296	597	0	0		0	0	0	0	0
40	1	149	93	-1	366	113	5.4	33	ABprpappp	330	-14	0	0		0	0	0	0	0
41	1	4	26	-1	480	144	21.1	36	ABpraapap	321	-26	0	0		0	0	0	0	0
42	1	150	101	-1	468	391	19.3	35	ABalapapp	312	755	0	0		0	0	0	0	0
43	1	103	18	-1	173	270	17.4	35	ABplapapp	109	0	0	0		0	0	0	0	0
44	1	136	69	-1	510	326	7.6	32	ABaraappa	44	0	0	0		0	0	0	0	0
45	1	13	32	-1	372	420	7.8	33	ABplpaaap	248	0	0	0		0	0	0	0	0
46	1	75	16	-1	601	272	14.6	31	ABalaapap	15	0	0	0		0	0	0	0	0
47	1	113	47	-1	597	298	10.6	35	ABaraaapa	352	221	0	0		0	0	0	0	0
48	1	108	143	-1	459	232	11.7	28	MSpaapp	243	-536	0	0		0	0	0	0	0
49	1	27	146	-1	421	376	23.2	35	ABplaaaap	337	-170	0	0		0	0	0	0	0
50	1	48	98	-1	577	254	8.9	32	ABaraaapp	304	-440	0	0		0	0	0	0	0
51	1	28	49	-1	556	356	9.9	31	ABaraapaa	-53	0	0	0		0	0	0	0	0
52	1	60	89	-1	505	163	16.7	36	ABpraaapp	340	524	0	0		0	0	0	0	0
53	1	164	151	-1	416	90	12.7	36	ABpraappp	-59	0	0	0		0	0	0	0	0
54	1	32	22	-1	488	372	8.3	34	ABalpapap	-34	0	0	0		0	0	0	0	0
55	1	43	147	-1	221	246	4.2	33	ABplppppp	271	349	0	0		0	0	0	0	0
56	1	93	21	-1	316	60	12.3	34	ABprappaa	155	0	0	0		0	0	0	0	0
57	1	91	88	-1	482	267	12.0	33	MSpaapa	300	26	0	0		0	0	0	0	0
58	1	67	99	-1	182	293	13.3	32	ABplapppa	309	-825	0	0		0	0	0	0	0
59	1	165	54	-1	296	363	20.8	34	ABplapaaa	333	185	0	0		0	0	0	0	0
60	1	116	73	-1	468	235	19.8	33	ABalapppp	336	1170	0	0		0	0	0	0	0
61	1	63	107	-1	521	421	7.6	33	ABalpapaa	-104	0	0	0		0	0	0	0	0
62	1	96	153	-1	269	375	16.3	38	ABplaappp	439	0	0	0		0	0	0	0	0
63	1	180	55	-1	357	407	20.4	36	ABplaapap	350	136	0	0		0	0	0	0	0
64	1	130	113	-1	454	193	22.7	34	ABarpapap	345	293	0	0		0	0	0	0	0
65	1	152	70	-1	380	110	21.6	36	ABarpppap	366	56	0	0		0	0	0	0	0
66	1	78	76	-1	326	77	6.7	32	ABprpppaa	321	-1435	0	0		0	0	0	0	0
67	1	99	15	-1	483	294	6.6	31	ABaraappp	127	0	0	0		0	0	0	0	0
68	1	142	112	-1	190	247	22.4	35	ABarppapp	335	-860	0	0		0	0	0	0	0
69	1	15	65	-1	464	118	17.0	35	ABpraappa	-188	0	0	0		0	0	0	0	0
70	1	85	13	-1	231	83	7.8	31	ABprapppp	311	1312	0	0		0	0	0	0	0
71	1	23	20	-1	562	187	16.3	33	ABpraaaap	180	0	0	0		0	0	0	0	0
72	1	112	37	-1	517	183	21.5	35	ABpraapaa	354	-382	0	0		0	0	0	0	0
73	1	50	125	-1	596	377	15.8	34	ABalaaaar	414	0	0	0		0	0	0	0	0
74	1	171	104	-1	521	233	12.5	29	MSppaap	244	700	0	0		0	0	0	0	0
75	1	120	5	-1	413	415	11.0	34	ABplpaaaa	468	0	0	0		0	0	0	0	0
76	1	74	186	-1	563	255	14.4	30	MSppaaa	125	0	0	0		0	0	0	0	0
77	1	33	84	-1	475	333	14.5	34	MSaaapa	-107	0	0	0		0	0	0	0	0
78	1	56	182	-1	424	357	13.3	33	MSapaap	271	-1087	0	0		0	0	0	0	0
79	1	52	170	-1	488	222	14.5	32	MSppapa	277	82	0	0		0	0	0	0	0
80	1	89	120	-1	490	387	15.5	31	MSapaaa	315	70	0	0		0	0	0	0	0
81	1	62	97	-1	323	416	10.8	33	ABplpaapp	-168	0	0	0		0	0	0	0	0
82	1	156	176	-1	242	135	6.2	33	Cpppa	303	811	0	0		0	0	0	0	0
83	1	31	127	-1	138	167	12.4	34	Caapp	130	0	0	0		0	0	0	0	0
84	1	7	145	-1	286	171	23.1	41	Cpaaa	416	-720	0	0		0	0	0	0	0
85	1	8	95	-1	209	311	15.7	34	ABplappap	119	0	0	0		0	0	0	0	0
86	1	83	74	-1	495	270	16.6	34	MSpaaap	461	0	0	0		0	0	0	0	0
87	1	79	111	-1	270	67	13.5	34	ABprappap	324	445	0	0		0	0	0	0	0
88	1	122	77	-1	419	157	5.4	33	ABprpapap	282	102	0	0		0	0	0	0	0
89	1	155	142	-1	335	106	22.6	37	ABarppppa	365	-52	0	0		0	0	0	0	0
90	1	126	39	-1	481	188	5.0	33	ABarappap	314	743	0	0		0	0	0	0	0
91	1	100	19	-1	423	102	18.3	34	ABprapaaa	312	992	0	0		0	0	0	0	0
92	1	36	169	-1	574	298	7.1	30	ABarapaaa	17	0	0	0		0	0	0	0	0
93	1	1	17	-1	466	434	8.2	32	ABalppaap	125	0	0	0		0	0	0	0	0
94	1	146	60	-1	430	237	16.6	37	Eara	375	403	0	0		0	0	0	0	0
95	1	185	159	-1	488	373	4.7	35	ABalpappa	357	752	0	0		0	0	0	0	0
96	1	181	148	-1	427	460	15.2	34	ABalpppap	84	0	0	0		0	0	0	0	0
97	1	127	45	-1	316	337	14.1	37	MSappp	375	659	0	0		0	0	0	0	0
98	1	176	173	-1	287	147	10.6	34	Cppaa	339	371	0	0		0	0	0	0	0
99	1	12	161	-1	339	62	17.3	34	ABprapapa	336	-30	0	0		0	0	0	0	0
100	1	22	90	-1	282	87	5.6	33	ABprpppap	293	-465	0	0		0	0	0	0	0
101	1	111	43	-1	614	308	17.1	33	ABalaapaa	171	0	0	0		0	0	0	0	0
102	1	137	181	-1	269	95	21.4	36	ABarppppp	334	768	0	0		0	0	0	0	0
103	1	90	117	-1	288	68	18.2	35	ABprapapp	275	0	0	0		0	0	0	0	0
104	1	53	11	-1	365	223	16.7	39	Earp	396	-248	0	0		0	0	0	0	0
105	1	134	124	-1	230	165	9.5	32	Cppap	312	464	0	0		0	0	0	0	0
106	1	157	68	-1	376	205	4.7	29	MSpappa	260	1524	0	0		0	0	0	0	0
107	1	151	3	-1	394	102	8.4	31	ABprppaap	310	-88	0	0		0	0	0	0	0
108	1	82	46	-1	383	351	23.3	33	ABplaaapa	275	16	0	0		0	0	0	0	0
109	1	37	2	-1	442	267	7.4	32	MSpapaa	140	0	0	0		0	0	0	0	0
110	1	20	62	-1	557	300	15.1	33	MSpaaaa	447	0	0	0		0	0	0	0	0
111	1	174	166	-1	512	275	4.2	33	ABarapapa	331	-1331	0	0		0	0	0	0	0
112	1	46	80	-1	507	224	5.0	29	ABarappaa	372	0	0	0		0	0	0	0	0
113	1	129	57	-1	253	356	9.1	32	ABplppapa	324	367	0	0		0	0	0	0	0
114	1	18	28	-1	295	151	4.3	32	ABprppppp	318	1103	0	0		0	0	0	0	0
115	1	9	63	-1	463	438	17.3	33	ABalpppaa	326	830	0	0		0	0	0	0	0
116	1	76	30	-1	253	265	23.6	36	ABarppapa	364	-18	0	0		0	0	0	0	0
117	1	61	6	-1	406	304	17.4	40	Eala	399	813	0	0		0	0	0	0	0
118	1	144	135	-1	321	200	5.3	34	MSpappp	303	-282	0	0		0	0	0	0	0
119	1	159	27	-1	361	97	11.4	33	ABprppapa	82	0	0	0		0	0	0	0	0
120	1	19	136	-1	416	163	12.4	37	MSpppp	344	-451	0	0		0	0	0	0	0
121	1	44	91	-1	317	396	18.0	34	ABplaappa	343	-463	0	0		0	0	0	0	0
122	1	54	174	-1	415	421	21.3	36	ABplaapaa	339	343	0	0		0	0	0	0	0
123	1	117	141	-1	277	244	9.0	35	Capaa	328	100	0	0		0	0	0	0	0
124	1	128	171	-1	459	115	12.3	32	ABprpaapp	319	-1090	0	0		0	0	0	0	0
125	1	69	106	-1	457	333	5.3	34	ABalpappp	341	70	0	0		0	0	0	0	0
126	1	139	52	-1	547	231	21.5	34	ABalaappp	308	-98	0	0		0	0	0	0	0
127	1	143	168	-1	334	274	16.0	35	Ealp	353	-614	0	0		0	0	0	0	0
128	1	102	103	-1	380	155	4.9	32	ABprpappa	378	0	0	0		0	0	0	0	0
129	1	70	160	-1	299	280	23.7	37	ABarppaap	-198	0	0	0		0	0	0	0	0
130	1	140	163	-1	526	397	21.5	35	ABalapaap	353	-2	0	0		0	0	0	0	0
131	1	10	157	-1	347	172	9.3	35	Dpa	325	325	0	0		0	0	0	0	0
132	1	29	38	-1	370	286	6.3	30	MSaapap	209	0	0	0		0	0	0	0	0
133	1	47	131	-1	493	138	13.4	33	ABprpaapa	94	0	0	0		0	0	0	0	0
134	1	177	150	-1	431	316	22.8	35	ABarpaaap	352	477	0	0		0	0	0	0	0
135	1	175	78	-1	292	377	8.8	32	ABplppaap	297	47	0	0		0	0	0	0	0
136	1	95	12	-1	322	338	4.5	34	ABplpappa	320	543	0	0		0	0	0	0	0
137	1	51	50	-1	536	290	6.6	32	ABarapaap	121	0	0	0		0	0	0	0	0
138	1	66	162	-1	565	356	22.6	33	ABalapaaa	283	401	0	0		0	0	0	0	0
139	1	49	165	-1	344	321	10.5	29	MSappap	200	390	0	0		0	0	0	0	0
140	1	154	133	-1	279	318	4.6	33	ABplpappp	88	0	0	0		0	0	0	0	0
141	1	25	96	-1	487	415	11.6	33	ABalpaapp	328	-68	0	0		0	0	0	0	0
142	1	5	116	-1	581	333	8.3	31	ABaraaaap	299	-224	0	0		0	0	0	0	0
143	1	98	100	-1	484	235	24.3	35	ABarpapaa	293	-1178	0	0		0	0	0	0	0
144	1	158	121	-1	421	313	9.1	32	MSaapaa	12	0	0	0		0	0	0	0	0
145	1	57	156	-1	204	80	16.5	38	Cpapa	354	52	0	0		0	0	0	0	0
146	1	114	119	-1	549	412	18.4	34	ABalaaaal	319	0	0	0		0	0	0	0	0
147	1	40	10	-1	198	202	23.0	40	Caaaa	401	401	0	0		0	0	0	0	0
148	1	41	58	-1	555	344	17.7	34	MSaaaaa	306	-1016	0	0		0	0	0	0	0
149	1	97	158	-1	411	196	23.5	36	ABarpappa	325	948	0	0		0	0	0	0	0
150	1	35	79	-1	311	95	10.0	32	ABprppapp	167	0	0	0		0	0	0	0	0
151	1	16	71	-1	313	185	11.8	35	Dpp	296	22	0	0		0	0	0	0	0
152	1	118	118	-1	175	188	8.5	33	Cappp	290	-20	0	0		0	0	0	0	0
153	1	71	152	-1	333	375	8.4	31	ABplppaaa	154	0	0	0		0	0	0	0	0
154	1	77	139	-1	365	257	10.4	31	Z3	305	611	0	0		0	0	0	0	0
155	1	141	61	-1	264	64	9.3	32	ABprapppa	300	782	0	0		0	0	0	0	0
156	1	58	9	-1	354	174	23.4	38	ABarpappp	352	776	0	0		0	0	0	0	0
157	1	168	184	-1	358	422	15.9	36	ABalppppp	357	1275	0	0		0	0	0	0	0
158	1	64	29	-1	258	332	20.7	34	ABplapaap	322	-540	0	0		0	0	0	0	0
159	1	42	66	-1	467	252	4.7	33	ABarapapp	428	0	0	0		0	0	0	0	0
160	1	119	25	187	324	271	5.5	37	MSaapp	98	0	0	0		0	0	0	0	0
161	1	179	167	-1	547	328	24.3	32	ABalappaa	138	0	0	0		0	0	0	0	0
162	1	30	87	-1	430	151	22.6	35	ABarpppaa	467	0	0	0		0	0	0	0	0
163	1	59	129	-1	328	118	5.5	32	ABprppppa	285	191	0	0		0	0	0	0	0
164	1	166	155	-1	226	313	7.4	33	ABplpppaa	305	734	0	0		0	0	0	0	0
165	1	131	185	-1	210	297	21.3	36	ABplapapa	82	0	0	0		0	0	0	0	0
166	1	169	110	-1	597	303	20.6	34	ABalaaapp	337	-399	0	0		0	0	0	0	0
167	1	138	40	-1	153	214	18.4	34	Caapa	329	1564	0	0		0	0	0	0	0
168	1	80	41	-1	218	171	15.5	39	Eplp	375	-792	0	0		0	0	0	0	0
169	1	104	83	-1	373	433	11.6	34	ABplpaapa	-82	0	0	0		0	0	0	0	0
170	1	72	178	-1	193	229	12.6	33	Cappa	329	-465	0	0		0	0	0	0	0
171	1	125	4	-1	201	280	6.4	33	ABplpppap	202	0	0	0		0	0	0	0	0
172	1	84	81	-1	410	425	17.1	34	ABalppppa	-143	0	0	0		0	0	0	0	0
173	1	26	64	-1	296	223	18.4	40	Epla	323	0	0	0		0	0	0	0	0
174	1	170	180	-1	254	129	15.6	40	Eprp	209	0	0	0		0	0	0	0	0
175	1	132	149	-1	511	356	22.0	34	ABalapapa	311	1046	0	0		0	0	0	0	0
176	1	133	137	-1	336	349	23.4	38	ABplaaapp	371	-865	0	0		0	0	0	0	0
177	1	183	53	-1	200	172	5.4	33	Cpppp	291	552	0	0		0	0	0	0	0
178	1	178	34	-1	403	377	16.3	31	MSapapa	357	0	0	0		0	0	0	0	0
179	1	49	179	-1	376	364	12.3	29	MSappaa	205	-247	0	0		0	0	0	0	0
180	1	184	7	-1	306	281	10.6	36	Daa	344	-203	0	0		0	0	0	0	0
181	1	81	183	-1	507	270	22.5	34	ABalapppa	336	188	0	0		0	0	0	0	0
182	1	123	56	-1	372	239	23.4	39	ABarpaapp	378	1028	0	0		0	0	0	0	0
183	1	101	128	-1	217	98	21.2	40	Cpaap	-115	0	0	0		0	0	0	0	0
184	1	107	175	-1	403	192	8.5	30	MSpppap	252	447	0	0		0	0	0	0	0
185	1	45	177	-1	490	322	18.5	33	MSaaaap	337	192	0	0		0	0	0	0	0
186	1	34	8	-1	284	239	13.4	39	Dap	253	0	0	0		0	0	0	0	0
187	1	186	188	-1	336	220	13.4	31	Z2	286	926	0	0		0	0	0	0	0
