# Supplementary material for: The AP-2 Transcription Factor APTF-2 Is Required for Neuroblast and Epidermal Morphogenesis in Caenorhabditis elegans Embryogenesis
Source: PLoS Genet. 2016 May 13;12(5):e1006048. doi: 10.1371/journal.pgen.1006048 (PMC4866721; doi:10.1371/journal.pgen.1006048)
Supplement: S7 Text — (ZIP) [file pgen.1006048.s035.zip › nuclei/t111-nuclei]

1	1	15	109	-1	161	266	10.6	33	ABplapppp	293	140	0	0		0	0	0	0	0
2	1	109	87	-1	443	272	7.2	33	MSpapaa	328	811	0	0		0	0	0	0	0
3	1	107	158	-1	402	107	8.4	33	ABprppaap	270	86	0	0		0	0	0	0	0
4	1	171	41	-1	197	278	6.4	32	ABplpppap	-22	0	0	0		0	0	0	0	0
5	1	75	34	-1	415	415	11.0	34	ABplpaaaa	329	-795	0	0		0	0	0	0	0
6	1	117	177	-1	401	304	17.0	39	Eala	396	60	0	0		0	0	0	0	0
7	1	180	128	-1	306	281	10.2	36	Daa	342	242	0	0		0	0	0	0	0
8	1	186	149	-1	278	243	13.3	40	Dap	397	-752	0	0		0	0	0	0	0
9	1	156	27	-1	352	176	23.5	38	ABarpappp	379	805	0	0		0	0	0	0	0
10	1	147	79	-1	194	202	23.5	40	Caaaa	382	-267	0	0		0	0	0	0	0
11	1	104	131	-1	361	223	16.4	39	Earp	371	1589	0	0		0	0	0	0	0
12	1	136	76	-1	321	337	4.4	33	ABplpappa	325	-639	0	0		0	0	0	0	0
13	1	70	54	-1	237	79	7.5	32	ABprapppp	50	0	0	0		0	0	0	0	0
14	1	16	57	-1	400	353	7.4	33	ABplpapaa	318	340	0	0		0	0	0	0	0
15	1	67	21	-1	484	294	7.2	33	ABaraappp	456	0	0	0		0	0	0	0	0
16	1	46	5	-1	596	270	14.8	31	ABalaapap	108	0	0	0		0	0	0	0	0
17	1	93	148	-1	461	434	8.5	33	ABalppaap	309	130	0	0		0	0	0	0	0
18	1	43	58	-1	173	267	17.3	34	ABplapapp	-94	0	0	0		0	0	0	0	0
19	1	91	152	-1	424	101	18.5	33	ABprapaaa	-191	0	0	0		0	0	0	0	0
20	1	71	60	-1	560	188	16.6	32	ABpraaaap	-241	0	0	0		0	0	0	0	0
21	1	56	121	-1	326	64	12.4	35	ABprappaa	474	0	0	0		0	0	0	0	0
22	1	54	71	-1	482	368	8.4	35	ABalpapap	138	0	0	0		0	0	0	0	0
23	1	20	144	-1	592	393	10.4	32	ABalpaaaa	360	0	0	0		0	0	0	0	0
24	1	22	183	-1	428	266	23.6	38	ABarpaapa	367	-975	0	0		0	0	0	0	0
25	1	160	12	-1	302	254	5.1	29	MSaappp	205	106	0	0		0	0	0	0	0
26	1	41	113	-1	479	148	21.2	35	ABpraapap	335	288	0	0		0	0	0	0	0
27	1	119	19	-1	370	98	11.3	33	ABprppapa	121	0	0	0		0	0	0	0	0
28	1	114	163	-1	296	148	4.3	33	ABprppppp	325	-405	0	0		0	0	0	0	0
29	1	158	110	-1	257	330	20.5	33	ABplapaap	20	0	0	0		0	0	0	0	0
30	1	116	145	-1	252	264	23.5	36	ABarppapa	333	-574	0	0		0	0	0	0	0
31	1	21	89	-1	593	365	19.4	35	ABalaaapa	316	132	0	0		0	0	0	0	0
32	1	45	174	-1	370	423	8.2	34	ABplpaaap	-97	0	0	0		0	0	0	0	0
33	1	14	22	-1	439	408	6.0	32	ABalppapa	308	-510	0	0		0	0	0	0	0
34	1	178	14	-1	407	376	16.4	33	MSapapa	105	0	0	0		0	0	0	0	0
35	1	35	117	-1	573	270	19.9	36	ABalaappa	-211	0	0	0		0	0	0	0	0
36	1	34	51	-1	463	203	9.8	29	MSpppaa	269	-917	0	0		0	0	0	0	0
37	1	72	115	-1	516	185	21.9	35	ABpraapaa	18	0	0	0		0	0	0	0	0
38	1	132	2	-1	368	286	6.4	31	MSaapap	274	736	0	0		0	0	0	0	0
39	1	90	90	-1	488	185	5.2	33	ABarappap	293	-518	0	0		0	0	0	0	0
40	1	167	159	-1	151	211	18.5	35	Caapa	343	-129	0	0		0	0	0	0	0
41	1	168	172	-1	218	170	14.9	40	Eplp	396	1130	0	0		0	0	0	0	0
42	1	7	78	-1	236	347	14.4	35	ABplappaa	208	0	0	0		0	0	0	0	0
43	1	101	43	-1	613	308	16.6	32	ABalaapaa	91	0	0	0		0	0	0	0	0
44	1	2	81	-1	530	172	11.5	34	ABprpaaaa	316	287	0	0		0	0	0	0	0
45	1	97	169	-1	319	342	13.7	37	MSappp	360	970	0	0		0	0	0	0	0
46	1	108	16	-1	378	351	23.1	34	ABplaaapa	342	-49	0	0		0	0	0	0	0
47	1	47	67	-1	596	297	10.8	36	ABaraaapa	85	0	0	0		0	0	0	0	0
48	1	37	55	-1	586	222	16.4	31	ABpraaaaa	377	0	0	0		0	0	0	0	0
49	1	51	47	-1	551	352	9.9	32	ABaraapaa	23	0	0	0		0	0	0	0	0
50	1	137	59	-1	537	290	6.2	33	ABarapaap	126	0	0	0		0	0	0	0	0
51	1	11	99	-1	514	341	11.7	34	ABaraapap	27	0	0	0		0	0	0	0	0
52	1	126	134	-1	554	240	22.1	35	ABalaappp	-68	0	0	0		0	0	0	0	0
53	1	177	70	-1	199	169	5.3	33	Cpppp	303	236	0	0		0	0	0	0	0
54	1	59	129	-1	292	362	21.0	35	ABplapaaa	34	0	0	0		0	0	0	0	0
55	1	63	92	-1	360	403	20.3	34	ABplaapap	198	0	0	0		0	0	0	0	0
56	1	182	4	-1	368	240	23.4	40	ABarpaapp	402	-58	0	0		0	0	0	0	0
57	1	113	8	-1	258	355	8.5	32	ABplppapa	314	-149	0	0		0	0	0	0	0
58	1	148	106	-1	548	346	17.5	33	MSaaaaa	335	407	0	0		0	0	0	0	0
59	1	6	111	-1	601	352	11.4	32	ABaraaaaa	110	0	0	0		0	0	0	0	0
60	1	94	1	-1	430	238	16.5	37	Eara	372	72	0	0		0	0	0	0	0
61	1	155	187	-1	271	64	9.3	31	ABprapppa	446	0	0	0		0	0	0	0	0
62	1	110	72	-1	557	300	15.8	32	MSpaaaa	322	-144	0	0		0	0	0	0	0
63	1	115	91	-1	461	440	16.7	33	ABalpppaa	112	0	0	0		0	0	0	0	0
64	1	173	136	-1	292	227	18.3	39	Epla	386	723	0	0		0	0	0	0	0
65	1	69	112	-1	467	121	17.3	35	ABpraappa	321	125	0	0		0	0	0	0	0
66	1	159	125	-1	468	250	4.9	34	ABarapapp	330	183	0	0		0	0	0	0	0
67	1	33	85	-1	390	242	6.2	31	MSpapap	50	0	0	0		0	0	0	0	0
68	1	106	137	-1	375	208	4.6	28	MSpappa	266	-362	0	0		0	0	0	0	0
69	1	44	147	-1	513	323	8.0	33	ABaraappa	375	0	0	0		0	0	0	0	0
70	1	65	28	-1	383	114	22.1	36	ABarpppap	356	1151	0	0		0	0	0	0	0
71	1	151	68	-1	316	183	11.8	35	Dpp	313	373	0	0		0	0	0	0	0
72	1	28	6	-1	401	393	6.0	34	ABalppapp	448	0	0	0		0	0	0	0	0
73	1	60	98	-1	469	235	20.2	34	ABalapppp	329	943	0	0		0	0	0	0	0
74	1	86	146	-1	491	269	17.2	35	MSpaaap	339	829	0	0		0	0	0	0	0
75	1	39	23	-1	444	190	5.7	31	ABprpapaa	302	-148	0	0		0	0	0	0	0
76	1	66	56	-1	329	77	6.6	33	ABprpppaa	-15	0	0	0		0	0	0	0	0
77	1	88	45	-1	423	158	4.8	34	ABprpapap	283	1676	0	0		0	0	0	0	0
78	1	135	96	-1	296	378	8.6	32	ABplppaap	307	18	0	0		0	0	0	0	0
79	1	150	165	-1	317	95	10.0	32	ABprppapp	303	-107	0	0		0	0	0	0	0
80	1	112	161	-1	509	226	5.0	29	ABarappaa	335	0	0	0		0	0	0	0	0
81	1	172	31	-1	417	424	17.5	33	ABalppppa	336	-437	0	0		0	0	0	0	0
82	1	9	20	-1	394	79	16.7	34	ABprapaap	306	118	0	0		0	0	0	0	0
83	1	169	52	-1	373	434	12.1	34	ABplpaapa	154	0	0	0		0	0	0	0	0
84	1	77	74	-1	471	334	14.8	34	MSaaapa	335	451	0	0		0	0	0	0	0
85	1	5	30	-1	355	298	23.3	35	ABarppaaa	333	-719	0	0		0	0	0	0	0
86	1	1	108	-1	440	118	7.7	30	ABprppaaa	295	160	0	0		0	0	0	0	0
87	1	162	151	-1	425	152	22.4	34	ABarpppaa	284	-821	0	0		0	0	0	0	0
88	1	57	93	-1	481	270	12.3	32	MSpaapa	310	934	0	0		0	0	0	0	0
89	1	52	24	-1	506	160	17.1	37	ABpraaapp	-157	0	0	0		0	0	0	0	0
90	1	100	168	-1	287	89	5.5	31	ABprpppap	315	-162	0	0		0	0	0	0	0
91	1	121	13	-1	316	395	18.5	35	ABplaappa	328	737	0	0		0	0	0	0	0
92	1	38	182	-1	360	358	5.4	32	ABplpapap	320	190	0	0		0	0	0	0	0
93	1	40	166	-1	371	114	5.3	33	ABprpappp	-213	0	0	0		0	0	0	0	0
94	1	24	84	-1	491	453	13.8	33	ABalppaaa	309	20	0	0		0	0	0	0	0
95	1	85	62	-1	212	310	15.9	35	ABplappap	207	0	0	0		0	0	0	0	0
96	1	141	171	-1	489	422	11.4	33	ABalpaapp	-46	0	0	0		0	0	0	0	0
97	1	81	35	-1	320	416	11.3	35	ABplpaapp	331	-713	0	0		0	0	0	0	0
98	1	50	100	-1	572	256	9.6	33	ABaraaapp	-22	0	0	0		0	0	0	0	0
99	1	58	46	-1	181	293	13.4	33	ABplapppa	-205	0	0	0		0	0	0	0	0
100	1	143	153	-1	482	235	24.7	36	ABarpapaa	356	-526	0	0		0	0	0	0	0
101	1	42	42	-1	471	396	19.5	34	ABalapapp	328	-88	0	0		0	0	0	0	0
102	1	17	37	-1	174	133	9.6	34	Cpapp	343	263	0	0		0	0	0	0	0
103	1	128	122	-1	382	158	5.1	31	ABprpappa	316	270	0	0		0	0	0	0	0
104	1	74	140	-1	521	235	12.8	30	MSppaap	268	709	0	0		0	0	0	0	0
105	1	23	39	-1	480	144	9.0	33	ABprpaaap	-1205	0	0	0		0	0	0	0	0
106	1	125	127	-1	454	333	5.2	33	ABalpappp	-63	0	0	0		0	0	0	0	0
107	1	61	15	-1	518	414	7.0	34	ABalpapaa	198	0	0	0		0	0	0	0	0
108	1	30	157	-1	526	308	22.3	33	ABalappap	321	-1065	0	0		0	0	0	0	0
109	1	10	10	-1	428	291	13.2	30	MSaaapp	-259	0	0	0		0	0	0	0	0
110	1	166	105	-1	599	310	20.4	33	ABalaaapp	330	437	0	0		0	0	0	0	0
111	1	87	86	-1	279	65	13.6	34	ABprappap	333	428	0	0		0	0	0	0	0
112	1	68	29	-1	191	247	22.0	36	ABarppapp	318	186	0	0		0	0	0	0	0
113	1	64	25	-1	449	192	22.7	34	ABarpapap	344	-259	0	0		0	0	0	0	0
114	1	26	83	-1	348	350	16.7	31	MSapapp	290	5	0	0		0	0	0	0	0
115	1	4	178	-1	215	328	10.6	33	ABplppapp	5	0	0	0		0	0	0	0	0
116	1	142	123	-1	582	332	8.2	31	ABaraaaap	318	-450	0	0		0	0	0	0	0
117	1	103	107	-1	288	64	18.4	34	ABprapapp	302	0	0	0		0	0	0	0	0
118	1	152	64	-1	177	186	8.3	32	Cappp	-106	0	0	0		0	0	0	0	0
119	1	146	77	-1	555	416	18.3	35	ABalaaaal	344	807	0	0		0	0	0	0	0
120	1	80	26	-1	495	389	15.9	32	MSapaaa	-9	0	0	0		0	0	0	0	0
121	1	144	138	-1	422	314	9.0	33	MSaapaa	280	0	0	0		0	0	0	0	0
122	1	27	40	-1	456	191	14.4	31	MSppapp	-20	0	0	0		0	0	0	0	0
123	1	13	88	-1	542	225	8.5	32	ABarapppa	289	-577	0	0		0	0	0	0	0
124	1	105	116	-1	227	167	8.9	34	Cppap	312	756	0	0		0	0	0	0	0
125	1	73	155	-1	592	376	15.5	33	ABalaaaar	-124	0	0	0		0	0	0	0	0
126	1	31	102	-1	554	408	8.4	35	ABalpaaap	317	513	0	0		0	0	0	0	0
127	1	83	75	-1	141	156	12.4	34	Caapp	306	127	0	0		0	0	0	0	0
128	1	183	38	-1	219	103	21.3	38	Cpaap	382	-83	0	0		0	0	0	0	0
129	1	163	17	-1	332	115	5.6	32	ABprppppa	312	1134	0	0		0	0	0	0	0
130	1	8	65	-1	547	405	13.5	37	ABalpaapa	-108	0	0	0		0	0	0	0	0
131	1	133	80	-1	498	143	13.5	33	ABprpaapa	-198	0	0	0		0	0	0	0	0
132	1	3	36	-1	533	207	18.5	34	ABpraaapa	87	0	0	0		0	0	0	0	0
133	1	140	49	-1	281	311	4.7	33	ABplpappp	276	1327	0	0		0	0	0	0	0
134	1	29	185	-1	151	147	18.4	39	Caaap	381	-1243	0	0		0	0	0	0	0
135	1	118	97	-1	323	197	5.5	33	MSpappp	328	0	0	0		0	0	0	0	0
136	1	120	118	-1	416	170	12.4	36	MSpppp	358	641	0	0		0	0	0	0	0
137	1	176	119	-1	337	343	22.7	36	ABplaaapp	341	70	0	0		0	0	0	0	0
138	1	19	142	-1	459	377	23.4	35	ABplaaaaa	349	956	0	0		0	0	0	0	0
139	1	154	186	-1	366	253	10.3	31	Z3	-5	0	0	0		0	0	0	0	0
140	1	25	73	-1	470	321	23.4	34	ABarpaaaa	343	-18	0	0		0	0	0	0	0
141	1	123	133	-1	273	241	8.9	34	Capaa	303	426	0	0		0	0	0	0	0
142	1	89	143	-1	339	102	22.5	38	ABarppppa	-207	0	0	0		0	0	0	0	0
143	1	48	61	-1	464	233	11.8	28	MSpaapp	242	90	0	0		0	0	0	0	0
144	1	32	184	-1	342	170	18.4	41	Epra	418	322	0	0		0	0	0	0	0
145	1	84	150	-1	285	172	23.2	41	Cpaaa	401	228	0	0		0	0	0	0	0
146	1	49	11	-1	420	371	22.7	33	ABplaaaap	330	-199	0	0		0	0	0	0	0
147	1	55	175	-1	218	241	4.2	33	ABplppppp	318	982	0	0		0	0	0	0	0
148	1	96	44	-1	424	460	15.1	34	ABalpppap	340	-34	0	0		0	0	0	0	0
149	1	175	160	-1	509	364	22.2	32	ABalapapa	284	-841	0	0		0	0	0	0	0
150	1	134	50	-1	424	319	22.5	35	ABarpaaap	300	49	0	0		0	0	0	0	0
151	1	53	69	-1	422	93	13.2	35	ABpraappp	331	323	0	0		0	0	0	0	0
152	1	153	101	-1	337	378	8.4	30	ABplppaaa	306	647	0	0		0	0	0	0	0
153	1	62	32	-1	270	376	16.4	37	ABplaappp	371	374	0	0		0	0	0	0	0
154	1	36	124	-1	210	221	8.7	34	Capap	306	97	0	0		0	0	0	0	0
155	1	164	3	-1	223	311	7.3	32	ABplpppaa	293	0	0	0		0	0	0	0	0
156	1	145	120	-1	208	76	16.7	38	Cpapa	352	-1191	0	0		0	0	0	0	0
157	1	131	95	-1	347	177	9.5	34	Dpa	346	1177	0	0		0	0	0	0	0
158	1	149	103	-1	407	193	23.9	37	ABarpappa	344	-707	0	0		0	0	0	0	0
159	1	95	156	-1	489	372	4.7	35	ABalpappa	333	429	0	0		0	0	0	0	0
160	1	129	104	-1	296	280	24.0	37	ABarppaap	375	-3	0	0		0	0	0	0	0
161	1	99	126	-1	342	65	17.4	34	ABprapapa	332	299	0	0		0	0	0	0	0
162	1	138	66	-1	562	356	22.4	34	ABalapaaa	302	736	0	0		0	0	0	0	0
163	1	130	132	-1	532	403	21.6	36	ABalapaap	325	-647	0	0		0	0	0	0	0
164	1	18	48	-1	516	195	8.3	33	ABarapppp	308	282	0	0		0	0	0	0	0
165	1	139	170	-1	350	318	10.4	30	MSappap	198	704	0	0		0	0	0	0	0
166	1	111	181	-1	509	276	4.2	33	ABarapapa	146	0	0	0		0	0	0	0	0
167	1	161	141	-1	543	335	24.4	35	ABalappaa	317	730	0	0		0	0	0	0	0
168	1	127	176	-1	325	262	15.9	22	Ealp	149	734	0	0		0	0	0	0	0
169	1	92	63	-1	576	294	7.2	31	ABarapaaa	184	0	0	0		0	0	0	0	0
170	1	79	179	-1	489	224	14.8	31	MSppapa	294	302	0	0		0	0	0	0	0
171	1	124	33	-1	461	122	12.6	32	ABprpaapp	82	0	0	0		0	0	0	0	0
172	1	12	135	-1	237	282	5.2	32	ABplppppa	159	0	0	0		0	0	0	0	0
173	1	98	130	-1	285	144	10.4	34	Cppaa	322	474	0	0		0	0	0	0	0
174	1	122	7	-1	414	419	21.6	36	ABplaapaa	34	0	0	0		0	0	0	0	0
175	1	184	180	-1	408	196	8.5	30	MSpppap	-189	0	0	0		0	0	0	0	0
176	1	82	114	-1	248	136	5.4	35	Cpppa	319	-125	0	0		0	0	0	0	0
177	1	185	139	-1	488	322	18.5	33	MSaaaap	332	754	0	0		0	0	0	0	0
178	1	170	167	-1	191	228	12.6	35	Cappa	244	0	0	0		0	0	0	0	0
179	1	179	164	-1	379	365	12.3	30	MSappaa	239	1620	0	0		0	0	0	0	0
180	1	174	9	-1	258	130	15.4	39	Eprp	397	-374	0	0		0	0	0	0	0
181	1	102	53	-1	272	94	21.6	36	ABarppppp	140	0	0	0		0	0	0	0	0
182	1	78	162	-1	429	361	13.5	32	MSapaap	-136	0	0	0		0	0	0	0	0
183	1	181	154	-1	508	273	22.4	33	ABalapppa	305	669	0	0		0	0	0	0	0
184	1	157	173	-1	354	419	16.2	37	ABalppppp	292	0	0	0		0	0	0	0	0
185	1	165	94	-1	206	297	20.9	36	ABplapapa	353	-1005	0	0		0	0	0	0	0
186	1	76	18	-1	562	256	15.0	30	MSppaaa	266	-5	0	0		0	0	0	0	0
187	1	160	82	-1	337	290	5.2	28	MSaappa	199	104	0	0		0	0	0	0	0
188	1	187	188	-1	332	224	12.7	32	Z2	254	-660	0	0		0	0	0	0	0
