# Supplementary material for: The AP-2 Transcription Factor APTF-2 Is Required for Neuroblast and Epidermal Morphogenesis in Caenorhabditis elegans Embryogenesis
Source: PLoS Genet. 2016 May 13;12(5):e1006048. doi: 10.1371/journal.pgen.1006048 (PMC4866721; doi:10.1371/journal.pgen.1006048)
Supplement: S7 Text — (ZIP) [file pgen.1006048.s035.zip › nuclei/t112-nuclei]

1	1	60	154	-1	428	238	17.1	38	Eara	372	475	0	0		0	0	0	0	0
2	1	38	13	-1	372	286	6.3	31	MSaapap	307	256	0	0		0	0	0	0	0
3	1	155	25	-1	220	310	7.9	35	ABplpppaa	317	13	0	0		0	0	0	0	0
4	1	56	26	-1	364	236	23.1	40	ABarpaapp	403	-117	0	0		0	0	0	0	0
5	1	16	12	-1	591	279	15.0	31	ABalaapap	293	125	0	0		0	0	0	0	0
6	1	72	35	-1	402	388	5.7	34	ABalppapp	120	0	0	0		0	0	0	0	0
7	1	174	85	-1	403	419	21.5	35	ABplaapaa	146	0	0	0		0	0	0	0	0
8	1	57	39	-1	259	356	9.0	32	ABplppapa	316	-112	0	0		0	0	0	0	0
9	1	180	163	-1	262	129	14.7	39	Eprp	391	98	0	0		0	0	0	0	0
10	1	109	146	-1	426	292	13.4	30	MSaaapp	107	0	0	0		0	0	0	0	0
11	1	146	65	-1	413	370	22.8	34	ABplaaaap	302	390	0	0		0	0	0	0	0
12	1	25	84	-1	296	253	4.6	31	MSaappp	211	111	0	0		0	0	0	0	0
13	1	91	14	-1	310	391	18.5	36	ABplaappa	316	-203	0	0		0	0	0	0	0
14	1	34	102	-1	405	374	16.3	32	MSapapa	306	1279	0	0		0	0	0	0	0
15	1	107	130	-1	509	412	7.0	35	ABalpapaa	276	508	0	0		0	0	0	0	0
16	1	46	136	-1	374	352	23.0	33	ABplaaapa	328	6	0	0		0	0	0	0	0
17	1	129	180	-1	335	119	5.3	32	ABprppppa	294	582	0	0		0	0	0	0	0
18	1	186	72	-1	562	257	15.2	31	MSppaaa	289	22	0	0		0	0	0	0	0
19	1	27	80	-1	376	99	11.3	32	ABprppapa	434	0	0	0		0	0	0	0	0
20	1	82	15	-1	398	85	17.0	35	ABprapaap	318	-510	0	0		0	0	0	0	0
21	1	15	33	-1	490	298	7.6	33	ABaraappp	324	-160	0	0		0	0	0	0	0
22	1	33	134	-1	439	407	5.7	32	ABalppapa	325	-536	0	0		0	0	0	0	0
23	1	75	62	-1	441	190	6.2	31	ABprpapaa	309	-116	0	0		0	0	0	0	0
24	1	89	79	-1	507	162	17.4	36	ABpraaapp	352	-352	0	0		0	0	0	0	0
25	1	113	105	-1	450	195	22.8	34	ABarpapap	309	-9	0	0		0	0	0	0	0
26	1	120	70	-1	495	394	16.2	31	MSapaaa	136	0	0	0		0	0	0	0	0
27	1	9	100	-1	355	171	23.6	38	ABarpappp	378	418	0	0		0	0	0	0	0
28	1	70	187	-1	380	117	21.8	36	ABarpppap	320	-736	0	0		0	0	0	0	0
29	1	112	37	-1	191	244	21.3	34	ABarppapp	344	561	0	0		0	0	0	0	0
30	1	85	86	-1	352	293	23.3	35	ABarppaaa	354	-266	0	0		0	0	0	0	0
31	1	81	9	-1	410	429	17.4	34	ABalppppa	131	0	0	0		0	0	0	0	0
32	1	153	107	-1	264	372	16.4	37	ABplaappp	-71	0	0	0		0	0	0	0	0
33	1	171	30	-1	464	122	12.7	34	ABprpaapp	50	0	0	0		0	0	0	0	0
34	1	5	68	-1	407	414	10.4	34	ABplpaaaa	79	0	0	0		0	0	0	0	0
35	1	97	53	-1	316	413	11.9	34	ABplpaapp	-241	0	0	0		0	0	0	0	0
36	1	132	46	-1	538	208	18.8	35	ABpraaapa	56	0	0	0		0	0	0	0	0
37	1	102	93	-1	173	134	9.4	35	Cpapp	307	68	0	0		0	0	0	0	0
38	1	128	54	-1	218	95	20.8	37	Cpaap	368	1072	0	0		0	0	0	0	0
39	1	105	59	-1	480	143	9.3	33	ABprpaaap	98	0	0	0		0	0	0	0	0
40	1	122	140	-1	457	199	14.5	31	MSppapp	274	37	0	0		0	0	0	0	0
41	1	4	34	-1	193	279	6.7	31	ABplpppap	317	874	0	0		0	0	0	0	0
42	1	101	167	-1	460	410	19.5	32	ABalapapp	324	693	0	0		0	0	0	0	0
43	1	43	38	-1	609	311	16.5	32	ABalaapaa	317	-533	0	0		0	0	0	0	0
44	1	148	124	-1	413	459	14.5	34	ABalpppap	344	396	0	0		0	0	0	0	0
45	1	77	23	-1	423	163	4.6	34	ABprpapap	300	-523	0	0		0	0	0	0	0
46	1	99	58	-1	178	290	13.3	32	ABplapppa	315	514	0	0		0	0	0	0	0
47	1	49	178	-1	546	353	10.2	32	ABaraapaa	292	1278	0	0		0	0	0	0	0
48	1	164	2	-1	508	197	8.4	32	ABarapppp	319	51	0	0		0	0	0	0	0
49	1	133	129	-1	279	315	4.6	32	ABplpappp	322	1144	0	0		0	0	0	0	0
50	1	150	157	-1	425	321	23.0	34	ABarpaaap	342	-162	0	0		0	0	0	0	0
51	1	36	182	-1	464	208	9.8	29	MSpppaa	257	13	0	0		0	0	0	0	0
52	1	83	31	-1	367	436	12.0	33	ABplpaapa	336	0	0	0		0	0	0	0	0
53	1	181	153	-1	269	93	21.7	35	ABarppppp	314	-173	0	0		0	0	0	0	0
54	1	13	126	-1	243	77	7.6	31	ABprapppp	292	676	0	0		0	0	0	0	0
55	1	48	45	-1	585	222	16.3	30	ABpraaaaa	302	-1067	0	0		0	0	0	0	0
56	1	76	145	-1	333	78	7.1	33	ABprpppaa	324	-263	0	0		0	0	0	0	0
57	1	14	67	-1	397	347	6.7	33	ABplpapaa	280	-357	0	0		0	0	0	0	0
58	1	18	5	-1	165	266	17.4	34	ABplapapp	336	200	0	0		0	0	0	0	0
59	1	50	108	-1	542	291	6.3	34	ABarapaap	293	129	0	0		0	0	0	0	0
60	1	20	8	-1	559	186	16.2	33	ABpraaaap	314	119	0	0		0	0	0	0	0
61	1	143	123	-1	461	239	12.4	27	MSpaapp	237	-848	0	0		0	0	0	0	0
62	1	95	87	-1	205	309	15.8	35	ABplappap	331	195	0	0		0	0	0	0	0
63	1	169	61	-1	579	294	7.4	31	ABarapaaa	312	791	0	0		0	0	0	0	0
64	1	118	74	-1	181	184	8.3	32	Cappp	47	0	0	0		0	0	0	0	0
65	1	130	166	-1	541	409	13.0	34	ABalpaapa	-89	0	0	0		0	0	0	0	0
66	1	162	49	-1	559	363	22.0	34	ABalapaaa	302	-1220	0	0		0	0	0	0	0
67	1	47	64	-1	596	304	11.1	36	ABaraaapa	115	0	0	0		0	0	0	0	0
68	1	71	144	-1	315	179	12.4	35	Dpp	326	62	0	0		0	0	0	0	0
69	1	151	4	-1	422	94	13.2	34	ABpraappp	346	-169	0	0		0	0	0	0	0
70	1	53	171	-1	196	167	5.2	34	Cpppp	-79	0	0	0		0	0	0	0	0
71	1	22	91	-1	476	368	8.5	36	ABalpapap	-56	0	0	0		0	0	0	0	0
72	1	62	1	-1	554	303	16.2	33	MSpaaaa	319	445	0	0		0	0	0	0	0
73	1	140	97	-1	471	324	23.4	35	ABarpaaaa	296	-519	0	0		0	0	0	0	0
74	1	84	66	-1	467	337	15.3	33	MSaaapa	305	959	0	0		0	0	0	0	0
75	1	127	142	-1	139	161	12.7	35	Caapp	-189	0	0	0		0	0	0	0	0
76	1	12	111	-1	317	338	4.5	34	ABplpappa	342	363	0	0		0	0	0	0	0
77	1	119	165	-1	547	419	17.8	35	ABalaaaal	352	404	0	0		0	0	0	0	0
78	1	42	104	-1	231	345	14.6	34	ABplappaa	-115	0	0	0		0	0	0	0	0
79	1	10	47	-1	193	199	24.1	38	Caaaa	368	49	0	0		0	0	0	0	0
80	1	131	101	-1	498	146	13.5	33	ABprpaapa	-1025	0	0	0		0	0	0	0	0
81	1	44	16	-1	529	177	11.4	34	ABprpaaaa	-964	0	0	0		0	0	0	0	0
82	1	187	161	-1	344	293	4.8	28	MSaappa	198	-202	0	0		0	0	0	0	0
83	1	114	77	-1	349	345	16.6	31	MSapapp	313	737	0	0		0	0	0	0	0
84	1	94	118	-1	490	456	14.4	33	ABalppaaa	308	-591	0	0		0	0	0	0	0
85	1	67	41	-1	391	243	6.3	31	MSpapap	276	107	0	0		0	0	0	0	0
86	1	111	55	-1	286	60	13.6	35	ABprappap	149	0	0	0		0	0	0	0	0
87	1	2	81	-1	446	275	7.9	32	MSpapaa	324	-915	0	0		0	0	0	0	0
88	1	123	78	-1	544	223	8.2	33	ABarapppa	300	418	0	0		0	0	0	0	0
89	1	31	43	-1	591	369	19.5	34	ABalaaapa	339	1046	0	0		0	0	0	0	0
90	1	39	83	-1	485	189	5.2	33	ABarappap	-220	0	0	0		0	0	0	0	0
91	1	63	73	-1	450	446	16.1	31	ABalpppaa	294	104	0	0		0	0	0	0	0
92	1	55	92	-1	352	398	20.3	35	ABplaapap	296	131	0	0		0	0	0	0	0
93	1	88	57	-1	484	279	12.5	32	MSpaapa	-119	0	0	0		0	0	0	0	0
94	1	185	60	-1	204	295	20.9	36	ABplapapa	360	861	0	0		0	0	0	0	0
95	1	157	176	-1	355	176	9.7	34	Dpa	332	-5	0	0		0	0	0	0	0
96	1	78	184	-1	294	380	9.1	32	ABplppaap	292	-27	0	0		0	0	0	0	0
97	1	135	141	-1	329	199	5.6	33	MSpappp	531	0	0	0		0	0	0	0	0
98	1	73	150	-1	471	232	20.1	33	ABalapppp	-292	0	0	0		0	0	0	0	0
99	1	51	50	-1	506	347	12.2	34	ABaraapap	341	0	0	0		0	0	0	0	0
100	1	98	32	-1	573	253	10.0	33	ABaraaapp	-21	0	0	0		0	0	0	0	0
101	1	152	114	-1	335	377	8.6	31	ABplppaaa	292	117	0	0		0	0	0	0	0
102	1	126	185	-1	547	406	7.5	34	ABalpaaap	313	825	0	0		0	0	0	0	0
103	1	158	186	-1	404	192	24.1	36	ABarpappa	342	456	0	0		0	0	0	0	0
104	1	160	168	-1	295	280	23.8	37	ABarppaap	360	923	0	0		0	0	0	0	0
105	1	110	106	-1	599	313	20.4	34	ABalaaapp	-52	0	0	0		0	0	0	0	0
106	1	58	3	-1	540	350	17.4	33	MSaaaaa	325	-592	0	0		0	0	0	0	0
107	1	117	174	-1	288	65	18.4	35	ABprapapp	64	0	0	0		0	0	0	0	0
108	1	86	138	-1	442	120	8.0	31	ABprppaaa	482	0	0	0		0	0	0	0	0
109	1	1	76	-1	158	260	10.5	33	ABplapppp	-155	0	0	0		0	0	0	0	0
110	1	29	137	-1	250	325	20.7	34	ABplapaap	302	-847	0	0		0	0	0	0	0
111	1	59	11	-1	600	359	11.7	32	ABaraaaaa	326	832	0	0		0	0	0	0	0
112	1	65	116	-1	471	122	17.4	34	ABpraappa	326	-188	0	0		0	0	0	0	0
113	1	26	18	-1	482	154	21.3	36	ABpraapap	329	311	0	0		0	0	0	0	0
114	1	176	151	-1	250	130	5.5	34	Cpppa	196	0	0	0		0	0	0	0	0
115	1	37	27	-1	517	193	22.4	36	ABpraapaa	339	92	0	0		0	0	0	0	0
116	1	124	169	-1	228	165	8.9	34	Cppap	334	202	0	0		0	0	0	0	0
117	1	35	120	-1	568	279	20.7	33	ABalaappa	294	91	0	0		0	0	0	0	0
118	1	136	113	-1	421	169	13.2	35	MSpppp	455	0	0	0		0	0	0	0	0
119	1	137	173	-1	332	343	22.8	36	ABplaaapp	362	1224	0	0		0	0	0	0	0
120	1	156	95	-1	207	74	16.1	38	Cpapa	388	0	0	0		0	0	0	0	0
121	1	21	125	-1	333	65	12.9	35	ABprappaa	327	1118	0	0		0	0	0	0	0
122	1	103	156	-1	386	162	5.0	32	ABprpappa	314	397	0	0		0	0	0	0	0
123	1	116	109	-1	582	334	8.4	31	ABaraaaap	11	0	0	0		0	0	0	0	0
124	1	154	181	-1	211	221	8.9	34	Capap	316	99	0	0		0	0	0	0	0
125	1	66	143	-1	469	255	5.4	33	ABarapapp	198	0	0	0		0	0	0	0	0
126	1	161	119	-1	344	69	18.1	34	ABprapapa	252	0	0	0		0	0	0	0	0
127	1	106	103	-1	453	329	5.2	33	ABalpappp	134	0	0	0		0	0	0	0	0
128	1	7	148	-1	305	280	9.7	36	Daa	360	-396	0	0		0	0	0	0	0
129	1	54	115	-1	286	358	21.0	34	ABplapaaa	336	-1499	0	0		0	0	0	0	0
130	1	173	160	-1	286	142	10.1	34	Cppaa	552	0	0	0		0	0	0	0	0
131	1	11	179	-1	356	222	16.4	38	Earp	374	1298	0	0		0	0	0	0	0
132	1	163	24	-1	531	401	21.2	35	ABalapaap	330	680	0	0		0	0	0	0	0
133	1	141	82	-1	276	242	8.5	34	Capaa	338	512	0	0		0	0	0	0	0
134	1	52	88	-1	560	239	21.7	35	ABalaappp	220	0	0	0		0	0	0	0	0
135	1	172	22	-1	232	287	5.2	31	ABplppppa	152	0	0	0		0	0	0	0	0
136	1	64	71	-1	285	225	18.4	39	Epla	392	1216	0	0		0	0	0	0	0
137	1	68	127	-1	375	212	4.2	28	MSpappa	279	-142	0	0		0	0	0	0	0
138	1	121	183	-1	422	314	9.1	33	MSaapaa	321	-104	0	0		0	0	0	0	0
139	1	177	96	-1	484	325	19.1	35	MSaaaap	317	160	0	0		0	0	0	0	0
140	1	104	147	-1	522	236	12.6	30	MSppaap	86	0	0	0		0	0	0	0	0
141	1	167	42	-1	545	341	24.4	34	ABalappaa	299	401	0	0		0	0	0	0	0
142	1	138	10	-1	451	385	23.4	34	ABplaaaaa	333	1069	0	0		0	0	0	0	0
143	1	142	40	-1	334	103	22.6	37	ABarppppa	366	-973	0	0		0	0	0	0	0
144	1	23	51	-1	585	398	9.7	32	ABalpaaaa	379	0	0	0		0	0	0	0	0
145	1	30	128	-1	246	256	23.6	35	ABarppapa	339	26	0	0		0	0	0	0	0
146	1	74	177	-1	487	273	17.3	35	MSpaaap	343	385	0	0		0	0	0	0	0
147	1	69	175	-1	521	323	8.6	32	ABaraappa	99	0	0	0		0	0	0	0	0
148	1	17	29	-1	448	440	8.6	32	ABalppaap	317	312	0	0		0	0	0	0	0
149	1	8	159	-1	277	248	13.2	39	Dap	387	-159	0	0		0	0	0	0	0
150	1	145	155	-1	285	169	23.5	40	Cpaaa	399	696	0	0		0	0	0	0	0
151	1	87	94	-1	432	150	22.5	36	ABarpppaa	300	-189	0	0		0	0	0	0	0
152	1	19	6	-1	429	105	18.6	34	ABprapaaa	304	134	0	0		0	0	0	0	0
153	1	100	99	-1	477	242	24.1	37	ABarpapaa	369	-462	0	0		0	0	0	0	0
154	1	183	28	-1	516	274	22.2	33	ABalapppa	309	-654	0	0		0	0	0	0	0
155	1	125	162	-1	587	372	15.8	34	ABalaaaar	-283	0	0	0		0	0	0	0	0
156	1	159	170	-1	482	369	4.7	35	ABalpappa	311	417	0	0		0	0	0	0	0
157	1	108	56	-1	523	315	23.3	33	ABalappap	301	-329	0	0		0	0	0	0	0
158	1	3	139	-1	403	118	8.5	31	ABprppaap	289	77	0	0		0	0	0	0	0
159	1	40	63	-1	145	203	18.7	36	Caapa	351	-586	0	0		0	0	0	0	0
160	1	149	90	-1	501	377	22.4	33	ABalapapa	280	126	0	0		0	0	0	0	0
161	1	80	112	-1	511	230	5.0	31	ABarappaa	279	-317	0	0		0	0	0	0	0
162	1	182	7	-1	430	369	13.4	32	MSapaap	281	1527	0	0		0	0	0	0	0
163	1	28	21	-1	296	147	4.3	32	ABprppppp	315	500	0	0		0	0	0	0	0
164	1	179	121	-1	376	362	12.3	30	MSappaa	296	1327	0	0		0	0	0	0	0
165	1	79	20	-1	323	100	10.1	32	ABprppapp	513	0	0	0		0	0	0	0	0
166	1	93	110	-1	372	115	5.6	32	ABprpappp	187	0	0	0		0	0	0	0	0
167	1	178	69	-1	194	225	13.1	35	Cappa	341	-442	0	0		0	0	0	0	0
168	1	90	17	-1	293	87	5.5	32	ABprpppap	312	339	0	0		0	0	0	0	0
169	1	45	19	-1	321	339	13.7	38	MSappp	348	0	0	0		0	0	0	0	0
170	1	165	133	-1	349	316	10.5	30	MSappap	77	0	0	0		0	0	0	0	0
171	1	96	75	-1	481	424	11.5	34	ABalpaapp	317	249	0	0		0	0	0	0	0
172	1	41	52	-1	218	166	14.7	40	Eplp	398	52	0	0		0	0	0	0	0
173	1	184	36	-1	353	410	15.8	37	ABalppppp	373	26	0	0		0	0	0	0	0
174	1	32	89	-1	359	418	8.1	33	ABplpaaap	313	274	0	0		0	0	0	0	0
175	1	147	117	-1	212	246	4.2	33	ABplppppp	328	-596	0	0		0	0	0	0	0
176	1	168	122	-1	326	273	15.5	35	Ealp	351	363	0	0		0	0	0	0	0
177	1	6	158	-1	397	306	17.4	41	Eala	410	-222	0	0		0	0	0	0	0
178	1	115	152	-1	217	326	10.8	35	ABplppapp	-90	0	0	0		0	0	0	0	0
179	1	170	135	-1	494	226	14.7	31	MSppapa	310	321	0	0		0	0	0	0	0
180	1	175	44	-1	413	199	9.1	29	MSpppap	278	691	0	0		0	0	0	0	0
181	1	166	149	-1	507	286	3.8	33	ABarapapa	336	1241	0	0		0	0	0	0	0
182	1	92	48	-1	358	353	5.2	33	ABplpapap	332	-111	0	0		0	0	0	0	0
183	1	24	164	-1	428	270	23.5	37	ABarpaapa	-16	0	0	0		0	0	0	0	0
184	1	144	172	-1	334	169	18.4	40	Epra	385	-604	0	0		0	0	0	0	0
185	1	134	132	-1	152	146	18.5	38	Caaap	346	-53	0	0		0	0	0	0	0
186	1	139	188	-1	354	253	10.0	27	Z3	378	0	0	0		0	0	0	0	0
187	1	61	131	-1	280	63	9.1	32	ABprapppa	312	726	0	0		0	0	0	0	0
188	1	188	98	-1	325	222	13.0	33	Z2	258	-689	0	0		0	0	0	0	0
