# Supplementary material for: The AP-2 Transcription Factor APTF-2 Is Required for Neuroblast and Epidermal Morphogenesis in Caenorhabditis elegans Embryogenesis
Source: PLoS Genet. 2016 May 13;12(5):e1006048. doi: 10.1371/journal.pgen.1006048 (PMC4866721; doi:10.1371/journal.pgen.1006048)
Supplement: S7 Text — (ZIP) [file pgen.1006048.s035.zip › nuclei/t113-nuclei]

1	1	72	65	-1	558	304	16.4	33	MSpaaaa	316	135	0	0		0	0	0	0	0
2	1	48	115	-1	513	200	8.4	32	ABarapppp	123	0	0	0		0	0	0	0	0
3	1	106	20	-1	539	353	17.4	33	MSaaaaa	326	-14	0	0		0	0	0	0	0
4	1	69	6	-1	424	92	13.3	36	ABpraappp	329	49	0	0		0	0	0	0	0
5	1	58	77	-1	165	268	17.4	35	ABplapapp	314	-714	0	0		0	0	0	0	0
6	1	152	69	-1	433	102	18.7	34	ABprapaaa	341	323	0	0		0	0	0	0	0
7	1	162	111	-1	432	368	13.2	32	MSapaap	284	580	0	0		0	0	0	0	0
8	1	60	68	-1	560	184	15.9	33	ABpraaaap	188	0	0	0		0	0	0	0	0
9	1	31	153	-1	404	424	17.4	34	ABalppppa	-184	0	0	0		0	0	0	0	0
10	1	142	12	-1	451	382	23.6	33	ABplaaaaa	282	124	0	0		0	0	0	0	0
11	1	111	19	-1	598	362	12.0	33	ABaraaaaa	297	-828	0	0		0	0	0	0	0
12	1	5	58	-1	597	283	14.6	31	ABalaapap	129	0	0	0		0	0	0	0	0
13	1	2	94	-1	374	282	5.9	30	MSaapap	296	-156	0	0		0	0	0	0	0
14	1	13	102	-1	309	385	18.0	37	ABplaappa	307	-203	0	0		0	0	0	0	0
15	1	20	126	-1	395	86	17.0	34	ABprapaap	450	0	0	0		0	0	0	0	0
16	1	81	38	-1	527	177	11.6	33	ABprpaaaa	-30	0	0	0		0	0	0	0	0
17	1	168	4	-1	298	88	5.6	33	ABprpppap	296	92	0	0		0	0	0	0	0
18	1	113	168	-1	486	156	21.6	36	ABpraapap	360	-513	0	0		0	0	0	0	0
19	1	169	146	-1	323	333	13.8	37	MSappp	332	702	0	0		0	0	0	0	0
20	1	165	25	-1	334	99	10.2	32	ABprppapp	323	293	0	0		0	0	0	0	0
21	1	163	21	-1	298	149	4.3	34	ABprppppp	313	-123	0	0		0	0	0	0	0
22	1	135	120	-1	232	290	5.0	32	ABplppppa	125	0	0	0		0	0	0	0	0
23	1	45	97	-1	432	165	4.6	35	ABprpapap	296	394	0	0		0	0	0	0	0
24	1	132	124	-1	519	408	19.9	36	ABalapaap	313	731	0	0		0	0	0	0	0
25	1	3	156	-1	217	308	8.3	34	ABplpppaa	637	0	0	0		0	0	0	0	0
26	1	4	183	-1	360	237	23.0	40	ABarpaapp	404	301	0	0		0	0	0	0	0
27	1	115	82	-1	520	200	22.6	36	ABpraapaa	334	153	0	0		0	0	0	0	0
28	1	154	35	-1	519	279	22.0	33	ABalapppa	329	-200	0	0		0	0	0	0	0
29	1	148	67	-1	447	445	9.5	33	ABalppaap	-35	0	0	0		0	0	0	0	0
30	1	33	78	-1	467	122	13.3	33	ABprpaapp	315	274	0	0		0	0	0	0	0
31	1	52	2	-1	365	430	12.0	34	ABplpaapa	391	0	0	0		0	0	0	0	0
32	1	100	130	-1	577	261	9.9	33	ABaraaapp	-122	0	0	0		0	0	0	0	0
33	1	21	62	-1	492	301	7.7	33	ABaraappp	100	0	0	0		0	0	0	0	0
34	1	41	180	-1	192	277	6.6	31	ABplpppap	313	-468	0	0		0	0	0	0	0
35	1	6	24	-1	400	388	5.7	33	ABalppapp	1	0	0	0		0	0	0	0	0
36	1	173	137	-1	352	407	15.7	35	ABalppppp	170	0	0	0		0	0	0	0	0
37	1	29	177	-1	187	241	21.0	34	ABarppapp	340	361	0	0		0	0	0	0	0
38	1	43	117	-1	608	319	16.4	33	ABalaapaa	108	0	0	0		0	0	0	0	0
39	1	8	66	-1	256	359	9.3	33	ABplppapa	368	0	0	0		0	0	0	0	0
40	1	143	160	-1	341	106	22.8	36	ABarppppa	344	1066	0	0		0	0	0	0	0
41	1	85	45	-1	395	243	6.7	31	MSpapap	-161	0	0	0		0	0	0	0	0
42	1	141	52	-1	532	357	24.5	33	ABalappaa	269	1010	0	0		0	0	0	0	0
43	1	89	47	-1	586	377	19.5	36	ABalaaapa	7	0	0	0		0	0	0	0	0
44	1	180	187	-1	417	201	9.4	30	MSpppap	266	81	0	0		0	0	0	0	0
45	1	55	22	-1	583	222	16.1	31	ABpraaaaa	300	-1053	0	0		0	0	0	0	0
46	1	36	16	-1	545	210	18.7	35	ABpraaapa	89	0	0	0		0	0	0	0	0
47	1	79	140	-1	198	194	24.3	38	Caaaa	372	-117	0	0		0	0	0	0	0
48	1	182	167	-1	359	352	4.9	34	ABplpapap	306	-221	0	0		0	0	0	0	0
49	1	66	30	-1	554	375	22.5	34	ABalapaaa	316	42	0	0		0	0	0	0	0
50	1	99	91	-1	503	350	12.2	33	ABaraapap	334	91	0	0		0	0	0	0	0
51	1	144	40	-1	583	395	9.3	33	ABalpaaaa	33	0	0	0		0	0	0	0	0
52	1	172	159	-1	221	166	14.6	38	Eplp	383	300	0	0		0	0	0	0	0
53	1	35	44	-1	316	409	12.0	35	ABplpaapp	-136	0	0	0		0	0	0	0	0
54	1	38	46	-1	221	94	20.9	38	Cpaap	386	-900	0	0		0	0	0	0	0
55	1	86	134	-1	295	58	13.0	34	ABprappap	330	247	0	0		0	0	0	0	0
56	1	157	175	-1	535	315	23.5	32	ABalappap	312	0	0	0		0	0	0	0	0
57	1	93	96	-1	483	281	12.6	33	MSpaapa	317	-813	0	0		0	0	0	0	0
58	1	46	87	-1	173	288	13.0	32	ABplapppa	107	0	0	0		0	0	0	0	0
59	1	39	170	-1	487	145	9.7	33	ABprpaaap	324	410	0	0		0	0	0	0	0
60	1	94	149	-1	206	289	21.4	36	ABplapapa	349	951	0	0		0	0	0	0	0
61	1	63	50	-1	575	298	7.3	30	ABarapaaa	23	0	0	0		0	0	0	0	0
62	1	23	176	-1	448	190	6.5	33	ABprpapaa	307	1830	0	0		0	0	0	0	0
63	1	159	129	-1	147	198	19.0	35	Caapa	344	-894	0	0		0	0	0	0	0
64	1	67	64	-1	601	315	10.4	35	ABaraaapa	-220	0	0	0		0	0	0	0	0
65	1	11	108	-1	413	366	23.0	35	ABplaaaap	353	-9	0	0		0	0	0	0	0
66	1	74	172	-1	467	332	15.4	34	MSaaapa	335	680	0	0		0	0	0	0	0
67	1	57	71	-1	396	345	6.2	33	ABplpapaa	271	284	0	0		0	0	0	0	0
68	1	34	18	-1	401	417	10.2	33	ABplpaaaa	15	0	0	0		0	0	0	0	0
69	1	167	142	-1	196	223	13.1	36	Cappa	363	-63	0	0		0	0	0	0	0
70	1	26	188	-1	492	396	16.2	32	MSapaaa	291	428	0	0		0	0	0	0	0
71	1	136	110	-1	288	222	18.3	39	Epla	390	286	0	0		0	0	0	0	0
72	1	18	83	-1	564	264	15.2	30	MSppaaa	274	61	0	0		0	0	0	0	0
73	1	91	147	-1	443	447	15.7	32	ABalpppaa	-8	0	0	0		0	0	0	0	0
74	1	64	105	-1	183	180	8.4	32	Cappp	293	977	0	0		0	0	0	0	0
75	1	171	178	-1	476	418	12.3	34	ABalpaapp	323	226	0	0		0	0	0	0	0
76	1	109	92	-1	157	255	10.7	33	ABplapppp	109	0	0	0		0	0	0	0	0
77	1	83	127	-1	355	341	16.4	32	MSapapp	266	-298	0	0		0	0	0	0	0
78	1	88	122	-1	546	223	8.5	32	ABarapppa	298	1051	0	0		0	0	0	0	0
79	1	24	81	-1	506	170	17.4	35	ABpraaapp	346	-225	0	0		0	0	0	0	0
80	1	19	114	-1	381	103	11.3	33	ABprppapa	125	0	0	0		0	0	0	0	0
81	1	87	54	-1	446	275	8.5	33	MSpapaa	21	0	0	0		0	0	0	0	0
82	1	133	88	-1	275	244	8.1	35	Capaa	333	160	0	0		0	0	0	0	0
83	1	90	143	-1	488	189	5.2	33	ABarappap	291	730	0	0		0	0	0	0	0
84	1	12	179	-1	300	247	4.4	34	MSaappp	270	-211	0	0		0	0	0	0	0
85	1	7	131	-1	397	418	21.6	37	ABplaapaa	45	0	0	0		0	0	0	0	0
86	1	30	80	-1	349	294	23.6	34	ABarppaaa	309	-458	0	0		0	0	0	0	0
87	1	62	86	-1	204	302	16.1	34	ABplappap	157	0	0	0		0	0	0	0	0
88	1	134	1	-1	559	241	21.4	35	ABalaappp	332	220	0	0		0	0	0	0	0
89	1	174	49	-1	352	417	8.2	33	ABplpaaap	335	151	0	0		0	0	0	0	0
90	1	160	171	-1	496	391	22.4	33	ABalapapa	285	753	0	0		0	0	0	0	0
91	1	71	17	-1	475	370	8.5	37	ABalpapap	66	0	0	0		0	0	0	0	0
92	1	92	60	-1	348	393	20.5	34	ABplaapap	343	302	0	0		0	0	0	0	0
93	1	37	104	-1	171	129	9.3	34	Cpapp	62	0	0	0		0	0	0	0	0
94	1	151	89	-1	433	154	22.5	36	ABarpppaa	344	181	0	0		0	0	0	0	0
95	1	120	163	-1	209	76	15.6	37	Cpapa	356	941	0	0		0	0	0	0	0
96	1	139	189	-1	484	326	19.2	36	MSaaaap	357	95	0	0		0	0	0	0	0
97	1	73	133	-1	476	323	23.4	35	ABarpaaaa	352	194	0	0		0	0	0	0	0
98	1	188	190	-1	330	227	11.9	31	Z2	289	-689	0	0		0	0	0	0	0
99	1	153	55	-1	483	250	24.5	36	ABarpapaa	321	524	0	0		0	0	0	0	0
100	1	27	135	-1	356	172	23.6	37	ABarpappp	357	839	0	0		0	0	0	0	0
101	1	80	169	-1	495	148	14.3	33	ABprpaapa	436	0	0	0		0	0	0	0	0
102	1	14	51	-1	404	371	15.9	31	MSapapa	286	-946	0	0		0	0	0	0	0
103	1	127	95	-1	453	329	4.9	33	ABalpappp	97	0	0	0		0	0	0	0	0
104	1	78	28	-1	230	341	14.6	34	ABplappaa	-110	0	0	0		0	0	0	0	0
105	1	25	56	-1	454	202	23.2	34	ABarpapap	347	196	0	0		0	0	0	0	0
106	1	105	31	-1	598	317	20.3	34	ABalaaapp	340	-275	0	0		0	0	0	0	0
107	1	32	15	-1	262	370	16.7	38	ABplaappp	84	0	0	0		0	0	0	0	0
108	1	59	99	-1	540	296	6.0	34	ABarapaap	142	0	0	0		0	0	0	0	0
109	1	123	3	-1	574	342	8.1	31	ABaraaaap	7	0	0	0		0	0	0	0	0
110	1	166	41	-1	374	121	5.3	32	ABprpappp	278	447	0	0		0	0	0	0	0
111	1	76	27	-1	316	336	4.6	34	ABplpappa	331	1508	0	0		0	0	0	0	0
112	1	161	148	-1	513	229	4.7	31	ABarappaa	290	-637	0	0		0	0	0	0	0
113	1	118	11	166	425	166	14.0	38	MSpppp	338	944	0	0		0	0	0	0	0
114	1	101	103	-1	334	371	8.7	32	ABplppaaa	62	0	0	0		0	0	0	0	0
115	1	129	74	-1	284	354	20.8	33	ABplapaaa	318	388	0	0		0	0	0	0	0
116	1	112	139	-1	472	124	17.7	36	ABpraappa	327	650	0	0		0	0	0	0	0
117	1	175	145	-1	213	245	4.2	33	ABplppppp	311	22	0	0		0	0	0	0	0
118	1	84	36	-1	486	453	14.3	33	ABalppaaa	20	0	0	0		0	0	0	0	0
119	1	126	155	-1	346	67	18.4	34	ABprapapa	235	0	0	0		0	0	0	0	0
120	1	117	157	-1	573	281	21.1	33	ABalaappa	277	97	0	0		0	0	0	0	0
121	1	164	161	-1	378	355	11.8	30	MSappaa	150	0	0	0		0	0	0	0	0
122	1	176	5	-1	326	272	15.6	37	Ealp	368	310	0	0		0	0	0	0	0
123	1	61	32	-1	459	245	12.6	27	MSpaapp	86	0	0	0		0	0	0	0	0
124	1	44	73	-1	408	460	14.7	34	ABalpppap	241	0	0	0		0	0	0	0	0
125	1	121	84	-1	341	67	13.2	34	ABprappaa	300	0	0	0		0	0	0	0	0
126	1	54	118	-1	250	78	7.3	31	ABprapppp	226	0	0	0		0	0	0	0	0
127	1	137	23	-1	379	215	4.3	29	MSpappa	286	-628	0	0		0	0	0	0	0
128	1	145	136	-1	246	255	23.5	36	ABarppapa	317	-626	0	0		0	0	0	0	0
129	1	49	63	-1	278	313	5.0	33	ABplpappp	323	-1107	0	0		0	0	0	0	0
130	1	15	107	-1	509	409	6.7	34	ABalpapaa	176	0	0	0		0	0	0	0	0
131	1	187	39	-1	286	70	9.0	32	ABprapppa	307	-526	0	0		0	0	0	0	0
132	1	185	182	-1	153	142	18.5	38	Caaap	384	660	0	0		0	0	0	0	0
133	1	170	100	-1	352	315	10.1	30	MSappap	77	0	0	0		0	0	0	0	0
134	1	22	173	-1	440	412	5.9	33	ABalppapa	-103	0	0	0		0	0	0	0	0
135	1	179	119	-1	499	229	14.7	31	MSppapa	304	-49	0	0		0	0	0	0	0
136	1	16	106	-1	375	352	22.8	33	ABplaaapa	299	112	0	0		0	0	0	0	0
137	1	110	75	-1	250	322	20.5	34	ABplapaap	318	-846	0	0		0	0	0	0	0
138	1	108	59	-1	451	120	8.4	31	ABprppaaa	288	469	0	0		0	0	0	0	0
139	1	158	33	-1	411	121	8.3	31	ABprppaap	361	0	0	0		0	0	0	0	0
140	1	40	162	-1	462	206	14.6	30	MSppapp	288	980	0	0		0	0	0	0	0
141	1	97	14	-1	335	195	5.6	33	MSpappp	332	421	0	0		0	0	0	0	0
142	1	75	26	-1	142	157	12.9	35	Caapp	349	811	0	0		0	0	0	0	0
143	1	125	76	-1	472	254	6.2	33	ABarapapp	130	0	0	0		0	0	0	0	0
144	1	68	93	-1	319	181	11.9	36	Dpp	335	58	0	0		0	0	0	0	0
145	1	56	48	-1	339	84	6.7	34	ABprpppaa	307	-842	0	0		0	0	0	0	0
146	1	10	37	-1	424	294	13.0	30	MSaaapp	19	0	0	0		0	0	0	0	0
147	1	140	121	-1	526	240	12.4	31	MSppaap	293	713	0	0		0	0	0	0	0
148	1	128	144	-1	303	279	9.5	36	Daa	350	-195	0	0		0	0	0	0	0
149	1	181	113	-1	506	283	4.3	33	ABarapapa	6	0	0	0		0	0	0	0	0
150	1	98	13	-1	472	235	20.2	34	ABalapppp	325	1327	0	0		0	0	0	0	0
151	1	114	112	-1	249	130	5.3	34	Cpppa	340	146	0	0		0	0	0	0	0
152	1	178	34	-1	212	322	11.3	34	ABplppapp	323	-877	0	0		0	0	0	0	0
153	1	53	9	-1	271	89	21.4	36	ABarppppp	352	94	0	0		0	0	0	0	0
154	1	1	165	-1	425	238	17.4	39	Eara	367	-818	0	0		0	0	0	0	0
155	1	150	70	-1	286	166	23.2	40	Cpaaa	407	190	0	0		0	0	0	0	0
156	1	122	186	-1	395	160	4.6	32	ABprpappa	318	-185	0	0		0	0	0	0	0
157	1	50	61	-1	431	318	23.2	34	ABarpaaap	322	175	0	0		0	0	0	0	0
158	1	177	158	-1	403	304	17.6	40	Eala	406	-3	0	0		0	0	0	0	0
159	1	149	132	-1	277	248	12.6	39	Dap	385	-458	0	0		0	0	0	0	0
160	1	130	123	-1	285	140	9.6	35	Cppaa	338	-261	0	0		0	0	0	0	0
161	1	82	8	-1	343	291	4.2	27	MSaappa	200	111	0	0		0	0	0	0	0
162	1	155	109	-1	586	381	16.2	35	ABalaaaar	85	0	0	0		0	0	0	0	0
163	1	9	164	-1	268	136	14.5	39	Eprp	397	3	0	0		0	0	0	0	0
164	1	183	138	-1	425	268	23.6	38	ABarpaapa	384	-699	0	0		0	0	0	0	0
165	1	77	151	-1	543	425	17.6	34	ABalaaaal	313	419	0	0		0	0	0	0	0
166	1	65	150	174	530	409	12.8	36	ABalpaapa	164	0	0	0		0	0	0	0	0
167	1	42	181	-1	452	409	19.5	33	ABalapapp	348	0	0	0		0	0	0	0	0
168	1	104	128	-1	290	280	23.6	37	ABarppaap	367	189	0	0		0	0	0	0	0
169	1	116	152	-1	233	161	9.3	34	Cppap	319	199	0	0		0	0	0	0	0
170	1	156	141	-1	482	371	5.4	35	ABalpappa	324	-509	0	0		0	0	0	0	0
171	1	70	10	-1	198	166	5.1	34	Cpppp	320	-671	0	0		0	0	0	0	0
172	1	184	154	-1	333	168	18.3	40	Epra	403	89	0	0		0	0	0	0	0
173	1	119	185	-1	331	342	23.0	37	ABplaaapp	318	0	0	0		0	0	0	0	0
174	1	107	98	-1	296	66	18.2	35	ABprapapp	337	-154	0	0		0	0	0	0	0
175	1	147	29	-1	521	321	9.1	33	ABaraappa	334	-161	0	0		0	0	0	0	0
176	1	95	116	-1	359	177	9.4	34	Dpa	339	133	0	0		0	0	0	0	0
177	1	146	43	-1	489	274	17.4	34	MSpaaap	340	160	0	0		0	0	0	0	0
178	1	47	90	-1	548	352	11.1	32	ABaraapaa	657	0	0	0		0	0	0	0	0
179	1	131	7	-1	356	219	16.2	38	Earp	382	-489	0	0		0	0	0	0	0
180	1	17	42	-1	334	119	4.9	32	ABprppppa	284	0	0	0		0	0	0	0	0
181	1	124	53	-1	206	221	8.8	33	Capap	328	607	0	0		0	0	0	0	0
182	1	51	101	-1	467	209	10.3	30	MSpppaa	271	971	0	0		0	0	0	0	0
183	1	138	57	-1	417	313	8.6	32	MSaapaa	321	-513	0	0		0	0	0	0	0
184	1	96	79	-1	291	378	9.5	31	ABplppaap	293	299	0	0		0	0	0	0	0
185	1	102	72	-1	543	401	7.2	34	ABalpaaap	321	-126	0	0		0	0	0	0	0
186	1	103	125	-1	407	194	24.2	37	ABarpappa	350	64	0	0		0	0	0	0	0
187	1	28	184	-1	386	120	21.7	35	ABarpppap	-117	0	0	0		0	0	0	0	0
188	1	186	85	-1	352	262	9.9	30	Z3	92	0	0	0		0	0	0	0	0
