# Supplementary material for: The AP-2 Transcription Factor APTF-2 Is Required for Neuroblast and Epidermal Morphogenesis in Caenorhabditis elegans Embryogenesis
Source: PLoS Genet. 2016 May 13;12(5):e1006048. doi: 10.1371/journal.pgen.1006048 (PMC4866721; doi:10.1371/journal.pgen.1006048)
Supplement: S7 Text — (ZIP) [file pgen.1006048.s035.zip › nuclei/t114-nuclei]

1	1	88	155	-1	563	246	21.4	34	ABalaappp	343	7	0	0		0	0	0	0	0
2	1	31	167	-1	365	432	12.2	35	ABplpaapa	331	73	0	0		0	0	0	0	0
3	1	109	98	-1	570	347	8.8	30	ABaraaaap	336	0	0	0		0	0	0	0	0
4	1	17	62	-1	299	85	5.8	32	ABprpppap	-38	0	0	0		0	0	0	0	0
5	1	122	165	-1	327	274	15.5	38	Ealp	381	18	0	0		0	0	0	0	0
6	1	4	22	-1	425	94	13.4	35	ABpraappp	-148	0	0	0		0	0	0	0	0
7	1	179	89	-1	357	221	15.5	39	Earp	385	155	0	0		0	0	0	0	0
8	1	161	188	-1	338	288	3.9	27	MSaappa	423	0	0	0		0	0	0	0	0
9	1	153	83	-1	273	92	21.6	36	ABarppppp	344	1170	0	0		0	0	0	0	0
10	1	171	169	-1	205	159	5.1	35	Cpppp	327	-51	0	0		0	0	0	0	0
11	1	113	174	-1	450	175	13.6	31	MSppppa	211	474	0	0		0	0	0	0	0
12	1	10	146	-1	449	385	23.7	32	ABplaaaaa	318	-163	0	0		0	0	0	0	0
13	1	150	187	-1	475	235	20.3	35	ABalapppp	310	136	0	0		0	0	0	0	0
14	1	141	106	-1	338	190	5.6	33	MSpappp	320	-512	0	0		0	0	0	0	0
15	1	107	13	-1	257	372	16.2	37	ABplaappp	51	0	0	0		0	0	0	0	0
16	1	46	164	-1	546	215	18.4	34	ABpraaapa	316	108	0	0		0	0	0	0	0
17	1	91	61	-1	466	368	8.8	36	ABalpapap	55	0	0	0		0	0	0	0	0
18	1	68	37	-1	399	417	10.2	34	ABplpaaaa	152	0	0	0		0	0	0	0	0
19	1	11	7	-1	598	373	12.2	33	ABaraaaaa	27	0	0	0		0	0	0	0	0
20	1	3	107	-1	533	354	17.4	34	MSaaaaa	341	319	0	0		0	0	0	0	0
21	1	21	6	-1	296	143	4.3	33	ABprppppp	312	1141	0	0		0	0	0	0	0
22	1	45	158	-1	587	224	16.3	31	ABpraaaaa	159	0	0	0		0	0	0	0	0
23	1	127	19	-1	378	211	4.5	30	MSpappa	250	951	0	0		0	0	0	0	0
24	1	35	64	-1	400	387	6.3	34	ABalppapp	295	104	0	0		0	0	0	0	0
25	1	20	74	-1	340	89	10.5	34	ABprppapp	323	76	0	0		0	0	0	0	0
26	1	142	123	-1	139	154	12.9	34	Caapp	328	-215	0	0		0	0	0	0	0
27	1	111	5	-1	317	335	4.6	33	ABplpappa	315	1304	0	0		0	0	0	0	0
28	1	104	44	-1	228	341	14.5	33	ABplappaa	321	-108	0	0		0	0	0	0	0
29	1	175	117	-1	524	319	9.4	33	ABaraappa	-12	0	0	0		0	0	0	0	0
30	1	49	148	-1	540	389	22.5	34	ABalapaaa	313	13	0	0		0	0	0	0	0
31	1	106	182	-1	595	328	20.2	34	ABalaaapp	192	0	0	0		0	0	0	0	0
32	1	123	-1	-1	453	248	13.2	27	MSpaapp	238	-255	0	0		0	0	0	0	0
33	1	139	21	-1	412	119	8.5	32	ABprppaap	136	0	0	0		0	0	0	0	0
34	1	152	25	-1	212	321	11.2	34	ABplppapp	337	-526	0	0		0	0	0	0	0
35	1	28	115	-1	519	284	22.3	33	ABalapppa	313	-61	0	0		0	0	0	0	0
36	1	118	40	-1	485	454	15.2	32	ABalppaaa	32	0	0	0		0	0	0	0	0
37	1	146	51	-1	424	295	13.3	31	MSaaapp	276	175	0	0		0	0	0	0	0
38	1	16	65	-1	527	179	11.5	33	ABprpaaaa	324	-515	0	0		0	0	0	0	0
39	1	131	50	-1	290	67	9.3	31	ABprapppa	266	0	0	0		0	0	0	0	0
40	1	51	54	-1	581	403	9.5	33	ABalpaaaa	161	0	0	0		0	0	0	0	0
41	1	110	150	-1	372	123	5.0	32	ABprpappp	306	112	0	0		0	0	0	0	0
42	1	180	3	-1	335	114	5.2	33	ABprppppa	325	853	0	0		0	0	0	0	0
43	1	177	134	-1	493	275	17.5	34	MSpaaap	82	0	0	0		0	0	0	0	0
44	1	53	34	-1	314	407	12.0	34	ABplpaapp	-53	0	0	0		0	0	0	0	0
45	1	41	76	-1	392	240	6.9	31	MSpapap	114	0	0	0		0	0	0	0	0
46	1	54	166	-1	222	97	20.9	39	Cpaap	387	113	0	0		0	0	0	0	0
47	1	43	112	-1	578	384	19.6	36	ABalaaapa	110	0	0	0		0	0	0	0	0
48	1	145	84	-1	344	86	7.3	34	ABprpppaa	340	-429	0	0		0	0	0	0	0
49	1	89	63	-1	353	421	8.3	34	ABplpaaap	340	-39	0	0		0	0	0	0	0
50	1	61	162	-1	576	300	7.2	31	ABarapaaa	312	-91	0	0		0	0	0	0	0
51	1	102	180	-1	401	372	16.2	32	MSapapa	284	-6	0	0		0	0	0	0	0
52	1	42	181	-1	532	357	23.6	34	ABalappaa	290	356	0	0		0	0	0	0	0
53	1	181	31	-1	209	225	8.6	33	Capap	340	-756	0	0		0	0	0	0	0
54	1	81	53	-1	438	271	9.1	34	MSpapaa	311	332	0	0		0	0	0	0	0
55	1	99	108	-1	482	253	25.0	37	ABarpapaa	380	-588	0	0		0	0	0	0	0
56	1	105	129	-1	459	203	23.2	34	ABarpapap	306	-140	0	0		0	0	0	0	0
57	1	183	88	-1	413	311	8.6	33	MSaapaa	-196	0	0	0		0	0	0	0	0
58	1	12	143	-1	596	283	14.6	32	ABalaapap	277	108	0	0		0	0	0	0	0
59	1	138	68	-1	453	122	8.4	31	ABprppaaa	-157	0	0	0		0	0	0	0	0
60	1	92	97	-1	346	398	20.8	36	ABplaapap	410	0	0	0		0	0	0	0	0
61	1	157	41	-1	425	317	23.2	33	ABarpaaap	336	520	0	0		0	0	0	0	0
62	1	33	100	-1	488	299	7.9	32	ABaraappp	327	200	0	0		0	0	0	0	0
63	1	129	147	-1	279	314	4.8	32	ABplpappp	300	372	0	0		0	0	0	0	0
64	1	64	2	-1	601	324	10.4	36	ABaraaapa	91	0	0	0		0	0	0	0	0
65	1	1	80	-1	554	305	16.3	33	MSpaaaa	322	456	0	0		0	0	0	0	0
66	1	39	8	-1	256	358	8.9	33	ABplppapa	254	0	0	0		0	0	0	0	0
67	1	29	121	-1	446	440	9.3	34	ABalppaap	228	0	0	0		0	0	0	0	0
68	1	8	110	-1	559	191	15.3	34	ABpraaaap	338	-136	0	0		0	0	0	0	0
69	1	6	91	-1	431	99	18.5	34	ABprapaaa	307	1099	0	0		0	0	0	0	0
70	1	155	170	-1	284	171	23.3	40	Cpaaa	400	74	0	0		0	0	0	0	0
71	1	67	172	-1	389	341	5.8	33	ABplpapaa	332	-460	0	0		0	0	0	0	0
72	1	185	39	-1	547	391	7.2	34	ABalpaaap	329	181	0	0		0	0	0	0	0
73	1	124	119	-1	406	458	14.6	34	ABalpppap	224	0	0	0		0	0	0	0	0
74	1	115	47	-1	282	353	20.5	34	ABplapaaa	683	0	0	0		0	0	0	0	0
75	1	137	178	-1	247	321	20.3	34	ABplapaap	724	0	0	0		0	0	0	0	0
76	1	143	160	-1	466	256	6.3	32	ABarapapp	326	-222	0	0		0	0	0	0	0
77	1	5	137	-1	161	268	16.6	34	ABplapapp	580	0	0	0		0	0	0	0	0
78	1	30	49	-1	472	123	13.4	33	ABprpaapp	349	0	0	0		0	0	0	0	0
79	1	184	67	-1	291	378	9.5	31	ABplppaap	287	19	0	0		0	0	0	0	0
80	1	86	95	-1	345	302	23.3	35	ABarppaaa	349	-607	0	0		0	0	0	0	0
81	1	79	35	-1	511	168	17.6	36	ABpraaapp	210	0	0	0		0	0	0	0	0
82	1	27	114	-1	524	204	22.7	35	ABpraapaa	358	263	0	0		0	0	0	0	0
83	1	72	48	-1	566	264	15.1	31	MSppaaa	66	0	0	0		0	0	0	0	0
84	1	125	58	-1	348	66	14.2	34	ABprappaa	329	-1492	0	0		0	0	0	0	0
85	1	188	191	-1	353	263	9.1	28	Z3	77	0	0	0		0	0	0	0	0
86	1	87	29	-1	196	304	15.8	34	ABplappap	423	0	0	0		0	0	0	0	0
87	1	58	11	-1	175	288	12.1	32	ABplapppa	-518	0	0	0		0	0	0	0	0
88	1	82	78	-1	272	246	8.0	34	Capaa	335	155	0	0		0	0	0	0	0
89	1	94	27	-1	433	158	22.5	34	ABarpppaa	324	-338	0	0		0	0	0	0	0
90	1	178	16	-1	549	358	12.3	33	ABaraapaa	726	0	0	0		0	0	0	0	0
91	1	50	36	-1	506	350	11.8	33	ABaraapap	665	0	0	0		0	0	0	0	0
92	1	76	81	-1	156	254	10.6	33	ABplapppp	423	0	0	0		0	0	0	0	0
93	1	144	86	-1	318	180	11.9	35	Dpp	356	-739	0	0		0	0	0	0	0
94	1	13	124	-1	370	280	5.6	30	MSaapap	301	-583	0	0		0	0	0	0	0
95	1	103	45	-1	445	323	5.3	34	ABalpappp	-47	0	0	0		0	0	0	0	0
96	1	57	24	-1	487	281	12.9	33	MSpaapa	-134	0	0	0		0	0	0	0	0
97	1	23	90	-1	433	170	4.6	34	ABprpapap	329	-241	0	0		0	0	0	0	0
98	1	174	159	-1	292	66	18.2	34	ABprapapp	-89	0	0	0		0	0	0	0	0
99	1	108	105	-1	533	302	6.2	34	ABarapaap	134	0	0	0		0	0	0	0	0
100	1	133	175	-1	353	317	10.3	29	MSappap	282	-231	0	0		0	0	0	0	0
101	1	182	33	-1	469	213	10.3	30	MSpppaa	291	-669	0	0		0	0	0	0	0
102	1	14	73	-1	306	391	17.7	36	ABplaappa	108	0	0	0		0	0	0	0	0
103	1	114	1	-1	333	373	8.9	29	ABplppaaa	84	0	0	0		0	0	0	0	0
104	1	93	190	-1	174	129	9.3	34	Cpapp	346	-1	0	0		0	0	0	0	0
105	1	74	26	-1	194	180	8.4	32	Cappp	322	1023	0	0		0	0	0	0	0
106	1	136	189	-1	371	353	22.9	34	ABplaaapa	332	844	0	0		0	0	0	0	0
107	1	130	102	-1	506	397	6.2	33	ABalpapaa	330	-799	0	0		0	0	0	0	0
108	1	65	130	-1	410	366	23.2	34	ABplaaaap	322	144	0	0		0	0	0	0	0
109	1	162	96	-1	587	384	16.4	36	ABalaaaar	359	501	0	0		0	0	0	0	0
110	1	71	116	-1	285	222	18.3	39	Epla	395	310	0	0		0	0	0	0	0
111	1	7	87	-1	432	367	13.5	30	MSapaap	287	491	0	0		0	0	0	0	0
112	1	151	132	-1	251	128	5.4	34	Cpppa	325	1405	0	0		0	0	0	0	0
113	1	149	79	-1	498	291	4.2	33	ABarapapa	334	-83	0	0		0	0	0	0	0
114	1	80	93	-1	385	105	11.2	33	ABprppapa	326	-1	0	0		0	0	0	0	0
115	1	2	77	-1	513	205	8.1	33	ABarapppp	129	0	0	0		0	0	0	0	0
116	1	176	14	-1	360	172	9.6	34	Dpa	340	-10	0	0		0	0	0	0	0
117	1	38	125	-1	609	321	16.4	33	ABalaapaa	129	0	0	0		0	0	0	0	0
118	1	126	18	-1	251	72	7.4	32	ABprapppp	310	-111	0	0		0	0	0	0	0
119	1	135	183	-1	502	228	14.3	32	MSppapa	286	-345	0	0		0	0	0	0	0
120	1	22	157	-1	232	289	5.1	32	ABplppppa	296	614	0	0		0	0	0	0	0
121	1	147	99	-1	528	245	12.2	30	MSppaap	259	1023	0	0		0	0	0	0	0
122	1	78	20	-1	545	229	8.3	33	ABarapppa	113	0	0	0		0	0	0	0	0
123	1	160	152	-1	287	134	9.6	34	Cppaa	342	180	0	0		0	0	0	0	0
124	1	24	133	-1	513	399	19.3	34	ABalapaap	116	0	0	0		0	0	0	0	0
125	1	186	56	-1	410	199	24.1	36	ABarpappa	351	1100	0	0		0	0	0	0	0
126	1	15	55	-1	391	90	17.0	33	ABprapaap	330	288	0	0		0	0	0	0	0
127	1	77	120	-1	355	343	16.6	32	MSapapp	278	1277	0	0		0	0	0	0	0
128	1	168	109	-1	283	282	23.5	37	ABarppaap	375	423	0	0		0	0	0	0	0
129	1	63	168	-1	146	199	18.4	35	Caapa	353	1648	0	0		0	0	0	0	0
130	1	32	12	-1	577	267	9.8	33	ABaraaapp	185	0	0	0		0	0	0	0	0
131	1	85	126	-1	399	416	21.8	36	ABplaapaa	73	0	0	0		0	0	0	0	0
132	1	159	70	-1	276	256	12.6	38	Dap	381	308	0	0		0	0	0	0	0
133	1	97	184	-1	475	323	23.5	36	ABarpaaaa	362	1186	0	0		0	0	0	0	0
134	1	55	142	-1	300	58	13.4	34	ABprappap	332	524	0	0		0	0	0	0	0
135	1	100	9	-1	356	173	23.3	36	ABarpappp	364	1400	0	0		0	0	0	0	0
136	1	128	101	-1	245	254	23.6	36	ABarppapa	355	1334	0	0		0	0	0	0	0
137	1	36	57	-1	357	408	16.3	35	ABalppppp	388	0	0	0		0	0	0	0	0
138	1	164	138	-1	425	264	23.5	37	ABarpaapa	356	523	0	0		0	0	0	0	0
139	1	116	153	-1	471	127	17.8	35	ABpraappa	-123	0	0	0		0	0	0	0	0
140	1	47	23	-1	190	192	23.9	40	Caaaa	400	-158	0	0		0	0	0	0	0
141	1	170	177	-1	480	364	5.5	34	ABalpappa	286	-530	0	0		0	0	0	0	0
142	1	69	85	-1	194	223	12.6	35	Cappa	348	-465	0	0		0	0	0	0	0
143	1	83	151	-1	487	195	5.0	33	ABarappap	330	437	0	0		0	0	0	0	0
144	1	148	118	-1	303	278	9.4	36	Daa	343	80	0	0		0	0	0	0	0
145	1	117	30	-1	215	242	4.3	32	ABplppppp	363	0	0	0		0	0	0	0	0
146	1	19	46	141	320	342	14.0	38	MSappp	246	-865	0	0		0	0	0	0	0
147	1	73	128	-1	442	454	15.9	33	ABalpppaa	161	0	0	0		0	0	0	0	0
148	1	112	32	-1	514	236	4.7	31	ABarappaa	317	0	0	0		0	0	0	0	0
149	1	60	92	-1	200	287	21.1	35	ABplapapa	145	0	0	0		0	0	0	0	0
150	1	166	179	-1	518	406	11.2	28	ABalpaapap	252	449	0	0		0	0	0	0	0
151	1	165	66	-1	538	427	16.7	34	ABalaaaal	404	0	0	0		0	0	0	0	0
152	1	169	139	-1	233	157	9.5	34	Cppap	311	210	0	0		0	0	0	0	0
153	1	9	136	-1	404	424	17.1	34	ABalppppa	331	440	0	0		0	0	0	0	0
154	1	172	71	-1	329	170	18.6	41	Epra	409	-96	0	0		0	0	0	0	0
155	1	119	42	-1	340	70	19.0	35	ABprapapa	335	-743	0	0		0	0	0	0	0
156	1	25	38	-1	214	309	7.8	34	ABplpppaa	332	-31	0	0		0	0	0	0	0
157	1	120	145	-1	587	282	20.8	33	ABalaappa	378	0	0	0		0	0	0	0	0
158	1	158	171	-1	398	301	17.5	40	Eala	399	-349	0	0		0	0	0	0	0
159	1	52	43	-1	221	165	14.5	39	Eplp	394	591	0	0		0	0	0	0	0
160	1	40	185	-1	342	110	23.0	36	ABarppppa	344	-690	0	0		0	0	0	0	0
161	1	121	103	-1	377	351	12.0	30	MSappaa	305	-281	0	0		0	0	0	0	0
162	1	140	69	-1	463	210	14.9	30	MSppapp	295	-435	0	0		0	0	0	0	0
163	1	95	154	-1	213	72	15.6	36	Cpapa	347	-918	0	0		0	0	0	0	0
164	1	163	28	-1	269	142	14.4	40	Eprp	397	-64	0	0		0	0	0	0	0
165	1	154	156	-1	426	236	17.8	38	Eara	364	-273	0	0		0	0	0	0	0
166	1	113	10	-1	393	163	14.7	31	MSppppp	160	0	0	0		0	0	0	0	0
167	1	48	4	-1	353	355	5.2	34	ABplpapap	280	-846	0	0		0	0	0	0	0
168	1	18	140	-1	488	159	21.6	36	ABpraapap	362	1427	0	0		0	0	0	0	0
169	1	101	113	-1	496	154	14.2	33	ABprpaapa	-202	0	0	0		0	0	0	0	0
170	1	59	59	-1	492	145	9.5	33	ABprpaaap	96	0	0	0		0	0	0	0	0
171	1	90	163	-1	491	396	22.5	33	ABalapapa	326	223	0	0		0	0	0	0	0
172	1	66	17	-1	463	329	15.4	34	MSaaapa	311	-374	0	0		0	0	0	0	0
173	1	134	104	-1	439	407	5.4	32	ABalppapa	316	-107	0	0		0	0	0	0	0
174	1	166	173	-1	561	413	13.7	29	ABalpaapaa	234	136	0	0		0	0	0	0	0
175	1	56	161	-1	543	317	23.7	33	ABalappap	25	0	0	0		0	0	0	0	0
176	1	62	144	-1	448	195	6.3	32	ABprpapaa	328	-18	0	0		0	0	0	0	0
177	1	37	15	-1	176	240	20.5	34	ABarppapp	333	-1256	0	0		0	0	0	0	0
178	1	75	122	-1	473	425	11.9	35	ABalpaapp	540	0	0	0		0	0	0	0	0
179	1	84	135	-1	299	244	4.5	33	MSaappp	279	-849	0	0		0	0	0	0	0
180	1	34	82	-1	189	271	6.4	32	ABplpppap	199	0	0	0		0	0	0	0	0
181	1	167	176	-1	448	408	19.3	32	ABalapapp	315	977	0	0		0	0	0	0	0
182	1	132	111	-1	153	141	18.5	37	Caaap	360	-105	0	0		0	0	0	0	0
183	1	26	186	-1	354	241	23.1	40	ABarpaapp	395	-393	0	0		0	0	0	0	0
184	1	187	94	-1	388	125	21.8	36	ABarpppap	354	-767	0	0		0	0	0	0	0
185	1	173	131	-1	323	347	22.9	37	ABplaaapp	356	5	0	0		0	0	0	0	0
186	1	156	149	-1	396	157	4.6	32	ABprpappa	121	0	0	0		0	0	0	0	0
187	1	44	127	-1	418	193	9.9	30	MSpppap	277	87	0	0		0	0	0	0	0
188	1	70	52	-1	489	397	15.8	31	MSapaaa	310	389	0	0		0	0	0	0	0
189	1	96	60	-1	482	328	19.4	34	MSaaaap	343	332	0	0		0	0	0	0	0
190	1	98	72	-1	327	224	11.9	32	Z2	23	0	0	0		0	0	0	0	0
