# Supplementary material for: The AP-2 Transcription Factor APTF-2 Is Required for Neuroblast and Epidermal Morphogenesis in Caenorhabditis elegans Embryogenesis
Source: PLoS Genet. 2016 May 13;12(5):e1006048. doi: 10.1371/journal.pgen.1006048 (PMC4866721; doi:10.1371/journal.pgen.1006048)
Supplement: S7 Text — (ZIP) [file pgen.1006048.s035.zip › nuclei/t115-nuclei]

1	1	103	72	-1	327	377	8.8	32	ABplppaaa	51	0	0	0		0	0	0	0	0
2	1	64	142	-1	599	332	9.7	35	ABaraaapa	58	0	0	0		0	0	0	0	0
3	1	42	175	-1	336	110	4.8	34	ABprppppa	310	231	0	0		0	0	0	0	0
4	1	167	190	-1	350	353	5.3	32	ABplpapap	316	-265	0	0		0	0	0	0	0
5	1	27	157	-1	316	335	4.5	34	ABplpappa	325	124	0	0		0	0	0	0	0
6	1	21	154	-1	298	134	4.5	32	ABprppppp	165	0	0	0		0	0	0	0	0
7	1	19	96	-1	594	375	11.8	32	ABaraaaaa	35	0	0	0		0	0	0	0	0
8	1	66	5	-1	253	353	9.2	34	ABplppapa	135	0	0	0		0	0	0	0	0
9	1	135	108	-1	358	173	23.5	37	ABarpappp	372	737	0	0		0	0	0	0	0
10	1	166	177	-1	391	164	15.3	32	MSppppp	172	0	0	0		0	0	0	0	0
11	1	87	88	-1	177	289	11.8	32	ABplapppa	319	74	0	0		0	0	0	0	0
12	1	130	153	-1	567	272	9.5	33	ABaraaapp	507	0	0	0		0	0	0	0	0
13	1	15	94	-1	258	370	16.0	36	ABplaappp	38	0	0	0		0	0	0	0	0
14	1	116	168	-1	358	173	9.5	34	Dpa	341	233	0	0		0	0	0	0	0
15	1	177	85	-1	176	237	20.4	34	ABarppapp	331	186	0	0		0	0	0	0	0
16	1	90	57	-1	545	362	12.5	33	ABaraapaa	16	0	0	0		0	0	0	0	0
17	1	172	155	-1	457	331	15.6	34	MSaaapa	335	-514	0	0		0	0	0	0	0
18	1	118	141	-1	258	70	7.5	31	ABprapppp	302	461	0	0		0	0	0	0	0
19	1	23	110	-1	381	211	4.5	29	MSpappa	279	1910	0	0		0	0	0	0	0
20	1	122	70	-1	541	236	7.9	32	ABarapppa	103	0	0	0		0	0	0	0	0
21	1	33	164	-1	416	125	8.2	31	ABprppaap	301	-651	0	0		0	0	0	0	0
22	1	6	101	-1	428	97	13.6	36	ABpraappp	-463	0	0	0		0	0	0	0	0
23	1	140	7	-1	182	187	23.9	41	Caaaa	410	49	0	0		0	0	0	0	0
24	1	96	52	-1	484	284	13.2	33	MSpaapa	334	173	0	0		0	0	0	0	0
25	1	34	58	-1	210	321	11.2	34	ABplppapp	78	0	0	0		0	0	0	0	0
26	1	105	83	-1	201	180	8.3	34	Cappp	282	23	0	0		0	0	0	0	0
27	1	89	148	-1	434	164	22.3	34	ABarpppaa	313	-11	0	0		0	0	0	0	0
28	1	164	46	-1	270	148	14.5	40	Eprp	404	151	0	0		0	0	0	0	0
29	1	86	75	-1	190	302	16.3	34	ABplappap	-2	0	0	0		0	0	0	0	0
30	1	145	40	-1	212	239	4.1	34	ABplppppp	345	368	0	0		0	0	0	0	0
31	1	53	174	-1	214	223	8.5	34	Capap	315	711	0	0		0	0	0	0	0
32	1	148	170	-1	509	239	4.6	31	ABarappaa	274	-705	0	0		0	0	0	0	0
33	1	101	184	-1	471	212	10.3	30	MSpppaa	274	-15	0	0		0	0	0	0	0
34	1	44	66	-1	312	409	11.9	34	ABplpaapp	-30	0	0	0		0	0	0	0	0
35	1	81	60	-1	514	172	17.5	34	ABpraaapp	344	1385	0	0		0	0	0	0	0
36	1	91	159	-1	501	350	11.7	32	ABaraapap	339	0	0	0		0	0	0	0	0
37	1	18	34	-1	394	427	9.8	35	ABplpaaaa	325	462	0	0		0	0	0	0	0
38	1	156	158	-1	214	303	7.7	34	ABplpppaa	384	0	0	0		0	0	0	0	0
39	1	72	49	-1	540	386	7.2	32	ABalpaaap	333	0	0	0		0	0	0	0	0
40	1	36	45	-1	490	454	15.5	32	ABalppaaa	323	-56	0	0		0	0	0	0	0
41	1	61	36	-1	425	318	23.1	32	ABarpaaap	290	-260	0	0		0	0	0	0	0
42	1	155	98	-1	339	71	19.4	35	ABprapapa	357	-118	0	0		0	0	0	0	0
43	1	159	140	-1	223	168	14.4	39	Eplp	395	-173	0	0		0	0	0	0	0
44	1	28	28	-1	222	337	14.9	34	ABplappaa	341	-540	0	0		0	0	0	0	0
45	1	95	69	-1	441	321	5.7	33	ABalpappp	317	-378	0	0		0	0	0	0	0
46	1	146	129	-1	332	356	12.6	31	MSapppa	225	66	0	0		0	0	0	0	0
47	1	74	1	-1	279	351	20.6	35	ABplapaaa	343	1438	0	0		0	0	0	0	0
48	1	83	67	-1	561	269	14.8	31	MSppaaa	293	59	0	0		0	0	0	0	0
49	1	78	97	-1	475	122	13.5	33	ABprpaapp	74	0	0	0		0	0	0	0	0
50	1	39	26	-1	298	66	9.5	32	ABprapppa	270	0	0	0		0	0	0	0	0
51	1	37	162	-1	423	290	13.6	30	MSaaapp	268	180	0	0		0	0	0	0	0
52	1	188	15	-1	486	401	15.6	30	MSapaaa	269	93	0	0		0	0	0	0	0
53	1	54	137	-1	432	270	9.6	33	MSpapaa	329	24	0	0		0	0	0	0	0
54	1	40	111	-1	573	404	9.1	32	ABalpaaaa	328	184	0	0		0	0	0	0	0
55	1	126	16	-1	397	91	16.9	34	ABprapaap	308	-314	0	0		0	0	0	0	0
56	1	125	99	-1	409	202	24.5	35	ABarpappa	351	50	0	0		0	0	0	0	0
57	1	137	95	-1	360	409	16.0	33	ABalppppp	329	116	0	0		0	0	0	0	0
58	1	84	107	-1	356	69	14.7	34	ABprappaa	323	386	0	0		0	0	0	0	0
59	1	170	152	-1	495	147	9.5	32	ABprpaaap	65	0	0	0		0	0	0	0	0
60	1	189	25	-1	480	329	19.3	35	MSaaaap	320	689	0	0		0	0	0	0	0
61	1	17	22	-1	457	368	9.2	36	ABalpapap	329	104	0	0		0	0	0	0	0
62	1	4	13	-1	303	80	6.1	31	ABprpppap	318	704	0	0		0	0	0	0	0
63	1	49	71	-1	349	416	8.1	34	ABplpaaap	-7	0	0	0		0	0	0	0	0
64	1	24	74	-1	392	391	6.2	32	ABalppapp	36	0	0	0		0	0	0	0	0
65	1	38	89	-1	533	179	11.2	33	ABprpaaaa	61	0	0	0		0	0	0	0	0
66	1	151	120	-1	537	426	16.2	34	ABalaaaal	338	86	0	0		0	0	0	0	0
67	1	79	59	-1	288	374	9.7	31	ABplppaap	-260	0	0	0		0	0	0	0	0
68	1	59	131	-1	458	121	8.8	31	ABprppaaa	302	277	0	0		0	0	0	0	0
69	1	162	165	-1	468	211	15.0	30	MSppapp	272	761	0	0		0	0	0	0	0
70	1	132	41	161	267	260	12.7	38	Dap	259	-1155	0	0		0	0	0	0	0
71	1	154	126	-1	328	169	18.9	41	Epra	413	866	0	0		0	0	0	0	0
72	1	190	104	-1	325	223	11.5	33	Z2	289	-291	0	0		0	0	0	0	0
73	1	102	48	-1	308	393	17.7	35	ABplaappa	432	0	0	0		0	0	0	0	0
74	1	25	150	-1	345	85	10.6	35	ABprppapp	-206	0	0	0		0	0	0	0	0
75	0	32	-1	-1	447	243	13.8	26		214	683	0	0		0	0	0	0	0
76	1	45	42	-1	393	238	7.1	31	MSpapap	280	776	0	0		0	0	0	0	0
77	1	115	64	-1	518	207	8.3	33	ABarapppp	173	0	0	0		0	0	0	0	0
78	1	88	178	-1	263	248	7.5	34	Capaa	325	-851	0	0		0	0	0	0	0
79	1	113	121	-1	491	296	4.5	33	ABarapapa	327	754	0	0		0	0	0	0	0
80	1	65	119	-1	551	311	16.4	32	MSpaaaa	440	0	0	0		0	0	0	0	0
81	1	92	4	-1	154	251	10.6	33	ABplapppp	-133	0	0	0		0	0	0	0	0
82	1	180	103	-1	192	268	6.2	32	ABplpppap	-146	0	0	0		0	0	0	0	0
83	1	9	187	-1	272	89	21.6	36	ABarppppp	315	60	0	0		0	0	0	0	0
84	1	48	27	-1	347	88	7.5	34	ABprpppaa	312	-129	0	0		0	0	0	0	0
85	1	142	33	-1	197	220	12.7	34	Cappa	139	0	0	0		0	0	0	0	0
86	1	93	100	-1	318	179	12.1	37	Dpp	297	-601	0	0		0	0	0	0	0
87	1	111	122	-1	431	371	13.5	30	MSapaap	299	-394	0	0		0	0	0	0	0
88	1	57	151	-1	406	310	9.2	33	MSaapaa	309	0	0	0		0	0	0	0	0
89	1	7	37	-1	352	219	15.5	38	Earp	374	2082	0	0		0	0	0	0	0
90	1	97	143	-1	436	171	4.5	35	ABprpapap	312	394	0	0		0	0	0	0	0
91	1	69	17	-1	435	104	18.6	34	ABprapaaa	-163	0	0	0		0	0	0	0	0
92	1	149	130	-1	200	283	21.3	35	ABplapapa	343	-1384	0	0		0	0	0	0	0
93	1	114	81	-1	388	105	11.1	33	ABprppapa	325	2	0	0		0	0	0	0	0
94	1	184	156	-1	393	122	22.1	36	ABarpppap	341	237	0	0		0	0	0	0	0
95	1	80	39	-1	340	305	23.1	34	ABarppaaa	312	-16	0	0		0	0	0	0	0
96	1	109	24	-1	589	376	16.3	35	ABalaaaar	-62	0	0	0		0	0	0	0	0
97	1	60	186	-1	350	402	20.7	36	ABplaapap	56	0	0	0		0	0	0	0	0
98	1	3	132	-1	562	354	8.8	30	ABaraaaap	-24	0	0	0		0	0	0	0	0
99	1	121	136	-1	526	248	12.4	29	MSppaap	4	0	0	0		0	0	0	0	0
100	1	62	68	-1	488	295	8.5	33	ABaraappp	41	0	0	0		0	0	0	0	0
101	1	136	106	-1	247	249	24.1	36	ABarppapa	348	352	0	0		0	0	0	0	0
102	1	107	54	-1	503	397	6.2	34	ABalpapaa	133	0	0	0		0	0	0	0	0
103	1	161	12	-1	377	353	12.0	31	MSappaa	249	575	0	0		0	0	0	0	0
104	1	173	84	-1	436	406	5.4	32	ABalppapa	54	0	0	0		0	0	0	0	0
105	1	99	125	-1	527	305	6.5	33	ABarapaap	-181	0	0	0		0	0	0	0	0
106	1	14	82	-1	338	188	5.4	32	MSpappp	119	0	0	0		0	0	0	0	0
107	1	20	3	-1	529	355	17.3	33	MSaaaaa	338	350	0	0		0	0	0	0	0
108	1	55	23	-1	484	256	24.3	36	ABarpapaa	359	1006	0	0		0	0	0	0	0
109	1	128	128	-1	283	282	23.6	38	ABarppaap	367	-204	0	0		0	0	0	0	0
110	1	68	61	-1	564	198	15.1	33	ABpraaaap	262	0	0	0		0	0	0	0	0
111	1	182	44	-1	154	132	18.2	38	Caaap	345	-848	0	0		0	0	0	0	0
112	1	47	63	-1	581	380	19.7	36	ABalaaapa	354	114	0	0		0	0	0	0	0
113	1	169	171	-1	498	158	13.9	32	ABprpaapa	316	666	0	0		0	0	0	0	0
114	1	82	117	-1	522	207	22.6	36	ABpraapaa	353	831	0	0		0	0	0	0	0
115	1	35	192	-1	523	287	22.6	34	ABalapppa	335	-816	0	0		0	0	0	0	0
116	1	110	123	-1	281	220	18.3	39	Epla	398	-841	0	0		0	0	0	0	0
117	1	29	80	-1	520	320	9.9	32	ABaraappa	322	-139	0	0		0	0	0	0	0
118	1	144	92	-1	304	278	9.3	36	Daa	360	160	0	0		0	0	0	0	0
119	1	73	10	-1	406	454	13.8	34	ABalpppap	204	0	0	0		0	0	0	0	0
120	1	127	78	-1	356	344	16.4	31	MSapapp	312	-141	0	0		0	0	0	0	0
121	1	67	18	-1	448	446	9.1	33	ABalppaap	247	0	0	0		0	0	0	0	0
122	1	178	138	-1	474	435	11.6	36	ABalpaapp	-97	0	0	0		0	0	0	0	0
123	1	26	79	-1	142	146	12.9	33	Caapp	325	108	0	0		0	0	0	0	0
124	1	94	30	-1	370	278	5.4	31	MSaapap	284	449	0	0		0	0	0	0	0
125	1	117	73	-1	608	315	15.7	33	ABalaapaa	329	340	0	0		0	0	0	0	0
126	1	131	149	-1	403	417	21.6	35	ABplaapaa	339	738	0	0		0	0	0	0	0
127	1	187	14	-1	420	191	10.3	30	MSpppap	273	723	0	0		0	0	0	0	0
128	1	147	93	-1	440	461	15.7	35	ABalpppaa	138	0	0	0		0	0	0	0	0
129	1	56	181	-1	462	208	23.3	34	ABarpapap	184	0	0	0		0	0	0	0	0
130	1	108	146	-1	405	361	23.3	34	ABplaaaap	343	860	0	0		0	0	0	0	0
131	1	185	139	-1	318	348	22.8	37	ABplaaapp	-34	0	0	0		0	0	0	0	0
132	1	112	105	-1	251	121	5.5	34	Cpppa	324	171	0	0		0	0	0	0	0
133	1	124	32	-1	517	402	19.3	33	ABalapaap	321	126	0	0		0	0	0	0	0
134	1	43	163	-1	489	277	17.7	35	MSpaaap	346	235	0	0		0	0	0	0	0
135	1	179	166	-1	302	236	4.5	33	MSaappp	311	430	0	0		0	0	0	0	0
136	1	153	21	-1	408	427	17.2	33	ABalppppa	333	43	0	0		0	0	0	0	0
137	1	77	8	-1	160	265	16.6	35	ABplapapp	338	90	0	0		0	0	0	0	0
138	1	138	183	-1	422	266	23.4	37	ABarpaapa	373	-9	0	0		0	0	0	0	0
139	1	152	35	-1	237	149	9.5	34	Cppap	348	1348	0	0		0	0	0	0	0
140	1	168	38	-1	493	163	21.8	37	ABpraapap	353	1542	0	0		0	0	0	0	0
141	1	146	86	-1	297	325	15.1	30	MSapppp	257	-538	0	0		0	0	0	0	0
142	1	134	169	-1	307	58	13.9	34	ABprappap	349	-340	0	0		0	0	0	0	0
143	1	58	77	-1	589	285	13.8	32	ABalaapap	288	-1132	0	0		0	0	0	0	0
144	1	176	11	-1	450	195	6.7	32	ABprpapaa	322	45	0	0		0	0	0	0	0
145	1	157	55	-1	581	282	20.0	35	ABalaappa	-214	0	0	0		0	0	0	0	0
146	1	12	118	-1	445	382	23.5	33	ABplaaaaa	-359	0	0	0		0	0	0	0	0
147	1	63	87	-1	279	315	5.1	32	ABplpappp	61	0	0	0		0	0	0	0	0
148	1	30	109	-1	546	390	22.3	35	ABalapaaa	192	0	0	0		0	0	0	0	0
149	1	186	20	-1	398	157	4.6	33	ABprpappa	308	1384	0	0		0	0	0	0	0
150	1	41	160	-1	372	128	4.7	33	ABprpappp	280	-847	0	0		0	0	0	0	0
151	1	143	134	-1	489	194	5.1	33	ABarappap	286	1076	0	0		0	0	0	0	0
152	1	123	65	-1	293	134	9.7	35	Cppaa	309	299	0	0		0	0	0	0	0
153	1	139	90	-1	481	131	17.7	34	ABpraappa	340	-1523	0	0		0	0	0	0	0
154	1	163	102	-1	219	70	15.6	36	Cpapa	93	0	0	0		0	0	0	0	0
155	1	1	19	-1	562	251	21.5	34	ABalaappp	-21	0	0	0		0	0	0	0	0
156	1	165	182	-1	419	230	17.7	37	Eara	374	-99	0	0		0	0	0	0	0
157	1	120	53	-1	236	291	4.8	33	ABplppppa	155	0	0	0		0	0	0	0	0
158	1	22	56	-1	589	228	16.7	32	ABpraaaaa	292	198	0	0		0	0	0	0	0
159	1	98	172	-1	287	62	18.1	35	ABprapapp	86	0	0	0		0	0	0	0	0
160	1	76	114	173	459	255	6.4	35	ABarapapp	95	0	0	0		0	0	0	0	0
161	1	175	62	-1	539	323	23.5	34	ABalappap	340	-387	0	0		0	0	0	0	0
162	1	50	124	-1	563	310	6.4	31	ABarapaaa	284	-897	0	0		0	0	0	0	0
163	1	171	189	-1	490	403	22.4	34	ABalapapa	-276	0	0	0		0	0	0	0	0
164	1	16	31	-1	543	218	18.3	33	ABpraaapa	87	0	0	0		0	0	0	0	0
165	1	5	176	-1	325	272	15.4	38	Ealp	35	0	0	0		0	0	0	0	0
166	1	46	167	-1	224	96	21.1	39	Cpaap	390	-248	0	0		0	0	0	0	0
167	1	2	43	-1	359	431	11.8	33	ABplpaapa	156	0	0	0		0	0	0	0	0
168	1	129	51	-1	145	195	17.7	35	Caapa	331	-315	0	0		0	0	0	0	0
169	1	10	6	-1	206	156	5.0	34	Cpppp	-158	0	0	0		0	0	0	0	0
170	1	70	147	-1	286	170	23.5	41	Cpaaa	410	909	0	0		0	0	0	0	0
171	1	158	133	-1	395	296	17.5	39	Eala	395	114	0	0		0	0	0	0	0
172	1	71	76	-1	390	340	5.5	32	ABplpapaa	310	-42	0	0		0	0	0	0	0
173	1	174	115	-1	568	408	13.4	30	ABalpaapaa	137	0	0	0		0	0	0	0	0
174	1	11	144	-1	448	172	13.9	31	MSppppa	238	425	0	0		0	0	0	0	0
175	1	100	91	-1	354	316	10.8	29	MSappap	-185	0	0	0		0	0	0	0	0
176	1	181	29	-1	450	413	19.3	33	ABalapapp	306	-742	0	0		0	0	0	0	0
177	1	141	9	-1	477	364	5.6	33	ABalpappa	298	419	0	0		0	0	0	0	0
178	1	75	113	-1	246	315	20.5	34	ABplapaap	330	112	0	0		0	0	0	0	0
179	1	150	179	-1	517	403	11.4	30	ABalpaapap	253	496	0	0		0	0	0	0	0
180	1	51	112	-1	399	373	15.9	30	MSapapa	291	-655	0	0		0	0	0	0	0
181	1	52	180	-1	532	362	23.5	32	ABalappaa	63	0	0	0		0	0	0	0	0
182	1	31	2	-1	602	326	19.6	34	ABalaaapp	177	0	0	0		0	0	0	0	0
183	1	119	145	-1	502	230	14.3	31	MSppapa	-197	0	0	0		0	0	0	0	0
184	1	133	191	-1	469	326	23.6	35	ABarpaaaa	86	0	0	0		0	0	0	0	0
185	1	160	185	-1	342	111	23.1	36	ABarppppa	365	-898	0	0		0	0	0	0	0
186	1	183	188	-1	354	245	23.1	40	ABarpaapp	398	-337	0	0		0	0	0	0	0
187	1	13	47	-1	475	240	20.4	35	ABalapppp	353	517	0	0		0	0	0	0	0
188	1	8	135	-1	340	291	4.0	28	MSaappa	266	463	0	0		0	0	0	0	0
189	1	106	50	-1	365	358	23.0	34	ABplaaapa	335	1287	0	0		0	0	0	0	0
190	1	104	127	-1	176	125	9.2	35	Cpapp	335	-614	0	0		0	0	0	0	0
191	1	85	193	-1	352	263	8.9	30	Z3	221	482	0	0		0	0	0	0	0
