# Supplementary material for: The AP-2 Transcription Factor APTF-2 Is Required for Neuroblast and Epidermal Morphogenesis in Caenorhabditis elegans Embryogenesis
Source: PLoS Genet. 2016 May 13;12(5):e1006048. doi: 10.1371/journal.pgen.1006048 (PMC4866721; doi:10.1371/journal.pgen.1006048)
Supplement: S7 Text — (ZIP) [file pgen.1006048.s035.zip › nuclei/t116-nuclei]

1	1	47	61	-1	275	351	20.5	34	ABplapaaa	328	192	0	0		0	0	0	0	0
2	1	182	102	-1	601	322	19.4	34	ABalaaapp	358	0	0	0		0	0	0	0	0
3	1	107	37	-1	528	359	17.5	34	MSaaaaa	321	180	0	0		0	0	0	0	0
4	1	81	7	-1	155	252	10.4	34	ABplapppp	339	189	0	0		0	0	0	0	0
5	1	8	15	-1	256	349	9.3	33	ABplppapa	333	-1434	0	0		0	0	0	0	0
6	1	169	4	-1	213	152	5.1	35	Cpppp	304	544	0	0		0	0	0	0	0
7	1	23	108	-1	186	183	23.5	40	Caaaa	402	-373	0	0		0	0	0	0	0
8	1	137	9	-1	156	261	16.2	34	ABplapapp	-147	0	0	0		0	0	0	0	0
9	1	177	80	-1	474	363	5.6	32	ABalpappa	313	-1195	0	0		0	0	0	0	0
10	1	119	72	-1	412	458	14.2	33	ABalpppap	-247	0	0	0		0	0	0	0	0
11	1	144	177	-1	450	188	7.2	33	ABprpapaa	324	54	0	0		0	0	0	0	0
12	1	103	151	-1	383	356	11.8	31	MSappaa	291	263	0	0		0	0	0	0	0
13	1	62	31	-1	302	79	6.1	31	ABprpppap	313	-486	0	0		0	0	0	0	0
14	1	127	166	-1	418	191	10.5	32	MSpppap	250	709	0	0		0	0	0	0	0
15	1	52	49	-1	488	401	15.6	30	MSapaaa	305	291	0	0		0	0	0	0	0
16	1	55	13	-1	397	91	17.3	34	ABprapaap	333	-176	0	0		0	0	0	0	0
17	1	91	17	-1	437	105	18.5	36	ABprapaaa	147	0	0	0		0	0	0	0	0
18	1	121	41	-1	448	446	9.1	32	ABalppaap	490	0	0	0		0	0	0	0	0
19	1	155	81	-1	565	250	21.2	34	ABalaappp	333	767	0	0		0	0	0	0	0
20	1	149	153	-1	399	159	4.6	32	ABprpappa	312	-194	0	0		0	0	0	0	0
21	1	136	64	-1	409	432	17.3	34	ABalppppa	331	75	0	0		0	0	0	0	0
22	1	61	109	-1	448	372	9.2	35	ABalpapap	335	774	0	0		0	0	0	0	0
23	1	108	189	-1	483	252	25.0	39	ABarpapaa	387	-461	0	0		0	0	0	0	0
24	1	96	56	-1	597	376	16.1	36	ABalaaaar	344	-331	0	0		0	0	0	0	0
25	1	60	143	-1	480	332	19.4	34	MSaaaap	340	-531	0	0		0	0	0	0	0
26	1	50	53	-1	303	67	9.8	31	ABprapppa	313	1326	0	0		0	0	0	0	0
27	1	84	44	-1	347	86	7.2	34	ABprpppaa	330	190	0	0		0	0	0	0	0
28	1	44	21	-1	222	336	15.2	35	ABplappaa	318	91	0	0		0	0	0	0	0
29	1	176	22	-1	455	421	19.2	33	ABalapapp	303	442	0	0		0	0	0	0	0
30	1	124	91	-1	369	280	5.4	31	MSaapap	298	-483	0	0		0	0	0	0	0
31	1	164	43	-1	545	217	18.6	33	ABpraaapa	83	0	0	0		0	0	0	0	0
32	1	133	77	-1	526	420	19.9	36	ABalapaap	319	-477	0	0		0	0	0	0	0
33	1	85	93	-1	195	217	12.6	34	Cappa	193	0	0	0		0	0	0	0	0
34	1	37	3	-1	400	432	9.7	33	ABplpaaaa	148	0	0	0		0	0	0	0	0
35	1	139	114	-1	234	146	9.5	35	Cppap	321	-128	0	0		0	0	0	0	0
36	1	41	45	-1	422	320	23.1	33	ABarpaaap	330	930	0	0		0	0	0	0	0
37	1	89	182	-1	354	221	15.9	39	Earp	392	1327	0	0		0	0	0	0	0
38	1	140	124	-1	495	164	21.5	36	ABpraapap	337	-957	0	0		0	0	0	0	0
39	1	95	155	-1	339	304	23.1	34	ABarppaaa	328	52	0	0		0	0	0	0	0
40	1	30	169	-1	222	240	3.6	35	ABplppppp	337	-63	0	0		0	0	0	0	0
41	1	70	119	-1	278	282	13.5	33	Dapa	276	62	0	0		0	0	0	0	0
42	1	76	152	-1	395	236	7.3	30	MSpapap	289	1053	0	0		0	0	0	0	0
43	1	167	71	-1	368	437	11.6	34	ABplpaapa	396	0	0	0		0	0	0	0	0
44	1	111	88	-1	155	133	18.1	38	Caaap	383	-131	0	0		0	0	0	0	0
45	1	40	92	-1	491	458	14.7	32	ABalppaaa	311	289	0	0		0	0	0	0	0
46	1	28	104	-1	274	147	14.6	40	Eprp	393	964	0	0		0	0	0	0	0
47	1	187	2	-1	481	244	20.5	35	ABalapppp	310	499	0	0		0	0	0	0	0
48	1	73	18	-1	311	392	17.7	34	ABplaappa	406	0	0	0		0	0	0	0	0
49	1	39	142	-1	536	383	7.5	32	ABalpaaap	224	0	0	0		0	0	0	0	0
50	1	189	168	-1	363	359	23.3	35	ABplaaapa	317	334	0	0		0	0	0	0	0
51	1	168	141	-1	144	194	17.7	36	Caapa	316	0	0	0		0	0	0	0	0
52	1	24	74	-1	485	282	13.4	34	MSpaapa	93	0	0	0		0	0	0	0	0
53	1	157	1	-1	240	289	5.0	33	ABplppppa	327	1356	0	0		0	0	0	0	0
54	1	102	69	-1	506	384	5.6	35	ABalpapaa	300	473	0	0		0	0	0	0	0
55	1	145	75	-1	582	287	20.3	32	ABalaappa	276	105	0	0		0	0	0	0	0
56	1	158	67	-1	588	228	17.1	32	ABpraaaaa	301	170	0	0		0	0	0	0	0
57	1	16	39	-1	539	361	13.0	34	ABaraapaa	444	0	0	0		0	0	0	0	0
58	1	25	48	-1	214	326	11.4	33	ABplppapp	108	0	0	0		0	0	0	0	0
59	1	67	16	-1	292	377	9.6	32	ABplppaap	-268	0	0	0		0	0	0	0	0
60	1	35	66	-1	514	180	17.3	35	ABpraaapp	350	0	0	0		0	0	0	0	0
61	1	110	87	-1	565	197	15.1	35	ABpraaaap	-144	0	0	0		0	0	0	0	0
62	1	161	90	-1	533	330	23.2	33	ABalappap	331	-21	0	0		0	0	0	0	0
63	1	112	118	-1	584	377	19.6	36	ABalaaapa	317	438	0	0		0	0	0	0	0
64	1	77	42	-1	514	210	8.4	33	ABarapppp	335	315	0	0		0	0	0	0	0
65	1	152	76	-1	293	140	9.8	36	Cppaa	354	315	0	0		0	0	0	0	0
66	1	34	23	-1	318	412	11.8	34	ABplpaapp	-101	0	0	0		0	0	0	0	0
67	1	48	11	-1	564	267	15.1	31	MSppaaa	319	592	0	0		0	0	0	0	0
68	1	100	47	-1	485	293	9.2	33	ABaraappp	-75	0	0	0		0	0	0	0	0
69	1	45	187	-1	438	320	6.2	34	ABalpappp	206	-565	0	0		0	0	0	0	0
70	1	20	131	-1	541	236	7.2	32	ABarapppa	85	0	0	0		0	0	0	0	0
71	1	63	29	-1	354	417	8.2	34	ABplpaaap	180	0	0	0		0	0	0	0	0
72	1	1	28	-1	330	380	8.4	31	ABplppaaa	269	1610	0	0		0	0	0	0	0
73	1	125	26	-1	607	317	15.5	33	ABalaapaa	278	462	0	0		0	0	0	0	0
74	1	64	24	-1	394	392	6.2	31	ABalppapp	290	-933	0	0		0	0	0	0	0
75	1	29	8	-1	190	302	16.3	34	ABplappap	521	0	0	0		0	0	0	0	0
76	1	172	105	-1	391	339	6.1	33	ABplpapaa	293	-329	0	0		0	0	0	0	0
77	1	143	130	-1	588	284	13.4	33	ABalaapap	-201	0	0	0		0	0	0	0	0
78	1	120	174	-1	358	349	16.2	33	MSapapp	490	0	0	0		0	0	0	0	0
79	1	123	82	-1	143	150	12.5	34	Caapp	307	420	0	0		0	0	0	0	0
80	1	117	84	-1	518	322	10.2	33	ABaraappa	20	0	0	0		0	0	0	0	0
81	1	93	137	-1	387	105	11.0	34	ABprppapa	95	0	0	0		0	0	0	0	0
82	1	106	100	-1	340	189	5.5	32	MSpappp	356	0	0	0		0	0	0	0	0
83	1	26	19	-1	204	183	7.8	33	Cappp	39	0	0	0		0	0	0	0	0
84	1	104	181	-1	440	403	5.3	32	ABalppapa	320	1448	0	0		0	0	0	0	0
85	1	15	190	-1	175	236	20.5	35	ABarppapp	301	309	0	0		0	0	0	0	0
86	1	141	149	-1	298	321	16.2	32	MSapppp	77	0	0	0		0	0	0	0	0
87	1	147	116	-1	280	315	5.3	32	ABplpappp	313	763	0	0		0	0	0	0	0
88	1	11	127	-1	179	290	11.6	32	ABplapppa	170	0	0	0		0	0	0	0	0
89	1	65	133	-1	536	179	11.1	33	ABprpaaaa	79	0	0	0		0	0	0	0	0
90	1	153	113	-1	482	131	17.6	34	ABpraappa	-84	0	0	0		0	0	0	0	0
91	1	175	33	-1	353	321	10.7	29	MSappap	281	106	0	0		0	0	0	0	0
92	1	118	165	-1	305	281	9.4	35	Daa	337	308	0	0		0	0	0	0	0
93	1	128	96	-1	446	456	15.6	33	ABalpppaa	145	0	0	0		0	0	0	0	0
94	1	13	20	-1	263	373	15.9	36	ABplaappp	54	0	0	0		0	0	0	0	0
95	1	57	140	180	356	411	16.0	35	ABalppppp	206	429	0	0		0	0	0	0	0
96	1	7	107	-1	594	366	12.3	33	ABaraaaaa	329	-860	0	0		0	0	0	0	0
97	1	49	164	-1	475	124	13.4	32	ABprpaapp	320	-832	0	0		0	0	0	0	0
98	1	42	163	-1	329	68	19.4	35	ABprapapa	311	0	0	0		0	0	0	0	0
99	1	56	110	-1	413	197	24.3	35	ABarpappa	330	-193	0	0		0	0	0	0	0
100	1	86	35	-1	322	180	12.2	36	Dpp	20	0	0	0		0	0	0	0	0
101	1	22	78	-1	429	99	13.7	35	ABpraappp	-138	0	0	0		0	0	0	0	0
102	1	154	146	-1	216	71	15.4	36	Cpapa	354	997	0	0		0	0	0	0	0
103	1	82	136	-1	196	268	6.2	32	ABplpppap	-31	0	0	0		0	0	0	0	0
104	1	72	183	-1	320	228	11.9	34	Z2	235	-624	0	0		0	0	0	0	0
105	1	132	184	-1	255	119	5.6	33	Cpppa	334	-1298	0	0		0	0	0	0	0
106	1	101	32	-1	244	252	23.9	37	ABarppapa	375	-1085	0	0		0	0	0	0	0
107	1	58	158	-1	359	74	14.6	34	ABprappaa	93	0	0	0		0	0	0	0	0
108	1	9	106	-1	362	174	23.6	35	ABarpappp	346	241	0	0		0	0	0	0	0
109	1	148	34	-1	549	390	22.0	35	ABalapaaa	-169	0	0	0		0	0	0	0	0
110	1	19	54	-1	377	216	4.7	29	MSpappa	266	-596	0	0		0	0	0	0	0
111	1	54	10	-1	577	392	8.7	31	ABalpaaaa	187	0	0	0		0	0	0	0	0
112	1	180	159	-1	400	376	15.6	31	MSapapa	293	232	0	0		0	0	0	0	0
113	1	178	179	-1	240	313	20.4	34	ABplapaap	317	-216	0	0		0	0	0	0	0
114	1	160	157	-1	483	265	6.9	29	ABarapappa	193	739	0	0		0	0	0	0	0
115	1	173	89	-1	571	404	13.4	29	ABalpaapaa	102	0	0	0		0	0	0	0	0
116	0	75	-1	-1	446	239	13.9	25		228	1004	0	0		0	0	0	0	0
117	1	114	25	-1	524	210	22.6	36	ABpraapaa	223	0	0	0		0	0	0	0	0
118	1	146	112	-1	445	386	23.4	34	ABplaaaaa	317	-20	0	0		0	0	0	0	0
119	1	80	73	-1	547	312	16.7	33	MSpaaaa	27	0	0	0		0	0	0	0	0
120	1	66	154	-1	538	433	15.3	34	ABalaaaal	321	53	0	0		0	0	0	0	0
121	1	79	59	-1	493	293	4.5	34	ABarapapa	287	758	0	0		0	0	0	0	0
122	1	87	36	-1	433	376	13.4	30	MSapaap	301	382	0	0		0	0	0	0	0
123	1	116	192	-1	286	222	18.2	40	Epla	401	-456	0	0		0	0	0	0	0
124	1	162	125	-1	554	310	5.5	34	ABarapaaa	272	-1782	0	0		0	0	0	0	0
125	1	105	161	-1	526	305	7.0	34	ABarapaap	320	118	0	0		0	0	0	0	0
126	1	71	132	-1	328	173	18.5	40	Epra	389	1694	0	0		0	0	0	0	0
127	1	190	5	-1	176	123	8.7	35	Cpapp	333	64	0	0		0	0	0	0	0
128	1	109	126	-1	284	281	23.5	38	ABarppaap	314	3	0	0		0	0	0	0	0
129	1	46	111	-1	335	361	12.7	30	MSapppa	54	0	0	0		0	0	0	0	0
130	1	92	38	-1	195	279	21.3	36	ABplapapa	1002	0	0	0		0	0	0	0	0
131	1	68	6	-1	454	119	9.2	31	ABprppaaa	289	0	0	0		0	0	0	0	0
132	1	98	14	-1	556	357	9.3	30	ABaraaaap	-119	0	0	0		0	0	0	0	0
133	1	171	139	-1	394	298	17.5	40	Eala	401	185	0	0		0	0	0	0	0
134	1	151	173	-1	488	195	5.4	32	ABarappap	312	-102	0	0		0	0	0	0	0
135	1	188	145	-1	336	289	3.7	28	MSaappa	280	804	0	0		0	0	0	0	0
136	1	99	62	-1	529	252	12.2	30	MSppaap	243	-538	0	0		0	0	0	0	0
137	1	53	144	-1	433	270	9.3	34	MSpapaa	-73	0	0	0		0	0	0	0	0
138	1	122	40	-1	477	431	10.9	35	ABalpaapp	-80	0	0	0		0	0	0	0	0
139	1	131	60	-1	319	350	22.6	36	ABplaaapp	117	0	0	0		0	0	0	0	0
140	1	43	175	-1	225	162	14.4	39	Eplp	391	904	0	0		0	0	0	0	0
141	1	18	101	-1	261	65	7.9	31	ABprapppp	-178	0	0	0		0	0	0	0	0
142	1	2	135	-1	589	328	9.5	36	ABaraaapa	25	0	0	0		0	0	0	0	0
143	1	90	95	-1	435	170	4.3	35	ABprpapap	90	0	0	0		0	0	0	0	0
144	1	174	138	-1	452	175	14.3	30	MSppppa	301	-1022	0	0		0	0	0	0	0
145	1	183	176	-1	505	232	14.3	31	MSppapa	297	-16	0	0		0	0	0	0	0
146	1	130	117	-1	409	359	23.2	33	ABplaaaap	243	0	0	0		0	0	0	0	0
147	1	170	170	-1	288	171	23.5	41	Cpaaa	413	160	0	0		0	0	0	0	0
148	1	27	167	-1	435	160	22.0	34	ABarpppaa	331	686	0	0		0	0	0	0	0
149	1	126	57	-1	407	416	21.5	35	ABplaapaa	359	-390	0	0		0	0	0	0	0
150	1	74	65	-1	349	90	10.6	35	ABprppapp	299	419	0	0		0	0	0	0	0
151	1	88	122	-1	405	302	9.3	33	MSaapaa	322	1202	0	0		0	0	0	0	0
152	1	59	51	-1	495	151	9.5	32	ABprpaaap	32	0	0	0		0	0	0	0	0
153	1	12	160	-1	569	270	8.7	32	ABaraaapp	197	0	0	0		0	0	0	0	0
154	1	6	63	-1	298	137	4.3	33	ABprppppp	312	-763	0	0		0	0	0	0	0
155	1	17	30	-1	455	334	15.8	35	MSaaapa	340	174	0	0		0	0	0	0	0
156	1	94	99	-1	389	121	22.3	36	ABarpppap	2	0	0	0		0	0	0	0	0
157	1	5	103	-1	313	338	4.4	34	ABplpappa	310	452	0	0		0	0	0	0	0
158	1	38	68	-1	222	303	8.3	33	ABplpppaa	301	386	0	0		0	0	0	0	0
159	1	36	83	-1	490	348	12.1	32	ABaraapap	179	0	0	0		0	0	0	0	0
160	1	150	185	-1	370	135	4.7	33	ABprpappp	-21	0	0	0		0	0	0	0	0
161	1	70	148	-1	242	237	13.3	33	Dapp	229	-567	0	0		0	0	0	0	0
162	1	51	147	-1	425	288	14.0	30	MSaaapp	298	357	0	0		0	0	0	0	0
163	1	134	186	-1	489	279	17.6	36	MSpaaap	163	0	0	0		0	0	0	0	0
164	1	21	178	-1	414	122	8.1	32	ABprppaap	312	144	0	0		0	0	0	0	0
165	1	69	191	-1	468	211	15.4	30	MSppapp	-75	0	0	0		0	0	0	0	0
166	1	135	115	-1	305	234	4.6	34	MSaappp	316	428	0	0		0	0	0	0	0
167	1	166	94	-1	225	97	21.7	40	Cpaap	385	72	0	0		0	0	0	0	0
168	1	14	193	-1	362	173	9.4	32	Dpa	327	-271	0	0		0	0	0	0	0
169	1	142	27	-1	315	58	14.2	34	ABprappap	336	506	0	0		0	0	0	0	0
170	1	32	171	-1	507	238	4.5	31	ABarappaa	277	1517	0	0		0	0	0	0	0
171	1	113	120	-1	499	161	13.6	33	ABprpaapa	308	-154	0	0		0	0	0	0	0
172	1	159	129	-1	281	66	17.3	35	ABprapapp	323	-402	0	0		0	0	0	0	0
173	1	160	156	-1	443	242	4.7	29	ABarapappp	206	-222	0	0		0	0	0	0	0
174	1	31	150	-1	216	226	8.5	34	Capap	393	0	0	0		0	0	0	0	0
175	1	3	121	-1	335	112	4.6	33	ABprppppa	445	0	0	0		0	0	0	0	0
176	1	165	58	-1	326	274	15.3	38	Ealp	381	115	0	0		0	0	0	0	0
177	1	10	86	-1	392	162	15.4	33	MSppppp	276	1429	0	0		0	0	0	0	0
178	1	78	172	-1	270	253	8.3	34	Capaa	314	-517	0	0		0	0	0	0	0
179	1	179	162	-1	513	401	11.4	31	ABalpaapap	302	-140	0	0		0	0	0	0	0
180	1	181	85	-1	535	371	24.4	34	ABalappaa	287	57	0	0		0	0	0	0	0
181	1	129	52	-1	461	209	23.4	33	ABarpapap	56	0	0	0		0	0	0	0	0
182	1	156	98	-1	428	221	18.4	29	Eara	235	-74	0	0		0	0	0	0	0
183	1	138	134	-1	426	266	23.4	37	ABarpaapa	377	772	0	0		0	0	0	0	0
184	1	33	50	-1	468	214	10.5	31	MSpppaa	292	276	0	0		0	0	0	0	0
185	1	185	123	-1	346	111	23.2	36	ABarppppa	369	357	0	0		0	0	0	0	0
186	1	97	12	-1	351	408	20.8	35	ABplaapap	351	-62	0	0		0	0	0	0	0
187	1	83	188	-1	274	88	21.6	37	ABarppppp	535	0	0	0		0	0	0	0	0
188	1	186	46	-1	355	244	22.9	40	ABarpaapp	384	312	0	0		0	0	0	0	0
189	1	163	70	-1	490	404	22.3	34	ABalapapa	336	1907	0	0		0	0	0	0	0
190	1	4	55	-1	352	349	5.3	32	ABplpapap	320	-1254	0	0		0	0	0	0	0
191	1	184	97	-1	468	328	23.5	36	ABarpaaaa	356	75	0	0		0	0	0	0	0
192	1	115	128	-1	526	291	22.9	34	ABalapppa	408	0	0	0		0	0	0	0	0
193	1	191	194	-1	355	264	9.0	30	Z3	242	483	0	0		0	0	0	0	0
