# Supplementary material for: The AP-2 Transcription Factor APTF-2 Is Required for Neuroblast and Epidermal Morphogenesis in Caenorhabditis elegans Embryogenesis
Source: PLoS Genet. 2016 May 13;12(5):e1006048. doi: 10.1371/journal.pgen.1006048 (PMC4866721; doi:10.1371/journal.pgen.1006048)
Supplement: S7 Text — (ZIP) [file pgen.1006048.s035.zip › nuclei/t117-nuclei]

1	1	53	83	-1	240	286	4.7	33	ABplppppa	309	99	0	0		0	0	0	0	0
2	1	47	150	-1	483	246	20.8	35	ABalapppp	359	32	0	0		0	0	0	0	0
3	1	34	4	-1	402	432	9.7	34	ABplpaaaa	357	0	0	0		0	0	0	0	0
4	1	6	5	-1	222	155	4.7	33	Cpppp	337	-774	0	0		0	0	0	0	0
5	1	127	174	-1	182	125	8.4	36	Cpapp	31	0	0	0		0	0	0	0	0
6	1	131	106	-1	457	121	9.3	30	ABprppaaa	303	256	0	0		0	0	0	0	0
7	1	4	37	-1	156	253	10.6	33	ABplapppp	310	98	0	0		0	0	0	0	0
8	1	75	13	-1	187	299	16.4	34	ABplappap	196	0	0	0		0	0	0	0	0
9	1	8	3	-1	155	258	16.3	34	ABplapapp	342	-633	0	0		0	0	0	0	0
10	1	111	7	-1	582	387	8.8	32	ABalpaaaa	112	0	0	0		0	0	0	0	0
11	1	67	28	-1	561	271	14.7	32	MSppaaa	393	0	0	0		0	0	0	0	0
12	1	186	25	-1	359	404	20.6	35	ABplaapap	132	0	0	0		0	0	0	0	0
13	1	16	69	-1	397	88	17.4	34	ABprapaap	334	-500	0	0		0	0	0	0	0
14	1	132	34	-1	555	358	9.5	31	ABaraaaap	261	259	0	0		0	0	0	0	0
15	1	5	95	-1	257	351	9.3	33	ABplppapa	334	-560	0	0		0	0	0	0	0
16	1	59	171	-1	291	375	9.6	31	ABplppaap	140	0	0	0		0	0	0	0	0
17	1	17	145	-1	431	108	18.5	35	ABprapaaa	-160	0	0	0		0	0	0	0	0
18	1	48	99	-1	306	389	17.8	35	ABplaappa	419	0	0	0		0	0	0	0	0
19	1	83	108	-1	204	182	7.2	33	Cappp	321	-258	0	0		0	0	0	0	0
20	1	94	146	-1	260	369	15.7	36	ABplaappp	238	0	0	0		0	0	0	0	0
21	1	28	32	-1	220	333	15.2	35	ABplappaa	-69	0	0	0		0	0	0	0	0
22	1	29	18	-1	459	424	19.0	34	ABalapapp	302	-809	0	0		0	0	0	0	0
23	1	66	30	-1	319	410	11.8	34	ABplpaapp	563	0	0	0		0	0	0	0	0
24	1	74	101	196	396	387	6.3	34	ABalppapp	195	115	0	0		0	0	0	0	0
25	1	117	114	-1	523	212	22.6	36	ABpraapaa	315	209	0	0		0	0	0	0	0
26	1	73	134	-1	600	315	15.4	31	ABalaapaa	303	345	0	0		0	0	0	0	0
27	1	169	139	-1	319	62	14.3	33	ABprappap	296	135	0	0		0	0	0	0	0
28	1	72	155	-1	328	378	8.8	31	ABplppaaa	364	0	0	0		0	0	0	0	0
29	1	71	147	-1	353	415	8.4	33	ABplpaaap	574	0	0	0		0	0	0	0	0
30	1	155	186	-1	453	335	16.3	35	MSaaapa	333	-23	0	0		0	0	0	0	0
31	1	13	172	-1	302	79	6.3	32	ABprpppap	277	127	0	0		0	0	0	0	0
32	1	106	159	-1	245	250	24.3	37	ABarppapa	375	144	0	0		0	0	0	0	0
33	1	91	8	-1	355	325	10.7	29	MSappap	420	0	0	0		0	0	0	0	0
34	1	109	112	-1	537	389	21.5	34	ABalapaaa	293	179	0	0		0	0	0	0	0
35	1	100	93	-1	335	175	12.4	37	Dpp	365	389	0	0		0	0	0	0	0
36	1	122	72	-1	438	377	13.4	31	MSapaap	308	-233	0	0		0	0	0	0	0
37	1	3	38	-1	526	362	17.7	35	MSaaaaa	335	-130	0	0		0	0	0	0	0
38	1	130	197	-1	195	278	21.4	35	ABplapapa	345	76	0	0		0	0	0	0	0
39	1	57	92	-1	536	364	13.1	33	ABaraapaa	244	0	0	0		0	0	0	0	0
40	1	138	22	-1	480	427	10.3	33	ABalpaapp	240	0	0	0		0	0	0	0	0
41	1	18	64	-1	447	442	8.7	32	ABalppaap	434	0	0	0		0	0	0	0	0
42	1	64	21	-1	516	205	8.4	32	ABarapppp	66	0	0	0		0	0	0	0	0
43	1	31	20	-1	554	218	19.1	33	ABpraaapa	312	-505	0	0		0	0	0	0	0
44	1	27	164	-1	348	91	7.5	35	ABprpppaa	340	-1032	0	0		0	0	0	0	0
45	1	36	133	-1	420	320	23.5	34	ABarpaaap	289	94	0	0		0	0	0	0	0
46	1	188	67	-1	357	248	23.0	40	ABarpaapp	399	415	0	0		0	0	0	0	0
47	1	68	54	-1	483	294	9.2	33	ABaraappp	316	-197	0	0		0	0	0	0	0
48	1	58	40	-1	214	325	11.4	34	ABplppapp	323	916	0	0		0	0	0	0	0
49	1	15	100	-1	490	402	15.6	31	MSapaaa	258	9	0	0		0	0	0	0	0
50	1	184	122	-1	470	213	10.9	31	MSpppaa	311	254	0	0		0	0	0	0	0
51	1	152	156	-1	498	150	9.5	32	ABprpaaap	320	178	0	0		0	0	0	0	0
52	1	181	63	-1	460	207	23.4	33	ABarpapap	335	-464	0	0		0	0	0	0	0
53	1	26	154	-1	299	68	10.3	31	ABprapppa	482	0	0	0		0	0	0	0	0
54	1	110	11	-1	375	219	4.6	29	MSpappa	255	260	0	0		0	0	0	0	0
55	1	190	169	-1	346	358	4.7	32	ABplpapap	325	-670	0	0		0	0	0	0	0
56	1	24	130	-1	598	375	16.5	34	ABalaaaar	11	0	0	0		0	0	0	0	0
57	1	149	142	-1	407	417	21.4	35	ABplaapaa	142	0	0	0		0	0	0	0	0
58	1	176	160	-1	330	271	14.9	38	Ealp	165	0	0	0		0	0	0	0	0
59	1	121	143	-1	489	288	4.5	31	ABarapapa	253	132	0	0		0	0	0	0	0
60	1	139	43	-1	319	347	22.4	37	ABplaaapp	376	176	0	0		0	0	0	0	0
61	1	1	162	-1	277	352	20.1	34	ABplapaaa	119	0	0	0		0	0	0	0	0
62	1	136	9	-1	531	251	11.8	29	MSppaap	94	0	0	0		0	0	0	0	0
63	1	154	166	-1	298	145	4.3	33	ABprppppp	322	179	0	0		0	0	0	0	0
64	1	21	23	-1	413	431	17.4	34	ABalppppa	189	0	0	0		0	0	0	0	0
65	1	150	12	-1	355	90	11.4	35	ABprppapp	325	145	0	0		0	0	0	0	0
66	1	60	121	-1	515	186	17.4	34	ABpraaapp	23	0	0	0		0	0	0	0	0
67	1	56	50	-1	589	235	16.5	32	ABpraaaaa	145	0	0	0		0	0	0	0	0
68	1	158	10	-1	224	305	8.4	32	ABplpppaa	89	0	0	0		0	0	0	0	0
69	1	54	158	-1	507	387	6.0	34	ABalpapaa	289	-795	0	0		0	0	0	0	0
70	1	189	16	-1	490	399	22.4	33	ABalapapa	280	1403	0	0		0	0	0	0	0
71	1	43	73	-1	366	433	11.8	33	ABplpaapa	706	0	0	0		0	0	0	0	0
72	1	10	81	-1	414	459	14.0	34	ABalpppap	828	0	0	0		0	0	0	0	0
73	1	119	90	-1	544	312	16.8	34	MSpaaaa	338	1207	0	0		0	0	0	0	0
74	1	52	96	-1	485	282	13.5	34	MSpaapa	51	0	0	0		0	0	0	0	0
75	1	55	163	-1	584	290	21.2	34	ABalaappa	306	739	0	0		0	0	0	0	0
76	1	65	97	-1	296	139	9.6	35	Cppaa	316	384	0	0		0	0	0	0	0
77	1	32	61	-1	527	429	20.6	34	ABalapaap	341	-1082	0	0		0	0	0	0	0
78	1	101	128	-1	435	98	14.1	35	ABpraappp	-77	0	0	0		0	0	0	0	0
79	0	-1	-1	-1	445	238	13.6	25		65	0	0	0		0	0	0	0	0
80	1	9	52	-1	474	365	5.9	31	ABalpappa	373	0	0	0		0	0	0	0	0
81	1	19	49	-1	563	252	21.7	34	ABalaappp	327	1080	0	0		0	0	0	0	0
82	1	79	184	-1	144	147	12.3	34	Caapp	315	-159	0	0		0	0	0	0	0
83	1	159	86	-1	487	343	12.3	33	ABaraapap	185	0	0	0		0	0	0	0	0
84	1	80	31	-1	518	322	10.6	32	ABaraappa	292	964	0	0		0	0	0	0	0
85	1	180	181	-1	539	364	24.2	35	ABalappaa	307	-247	0	0		0	0	0	0	0
86	1	177	148	-1	396	159	15.5	34	MSppppp	331	-195	0	0		0	0	0	0	0
87	1	61	59	-1	566	196	15.7	33	ABpraaaap	319	2138	0	0		0	0	0	0	0
88	1	44	82	-1	153	131	18.3	37	Caaap	367	1288	0	0		0	0	0	0	0
89	1	115	80	-1	577	396	13.5	30	ABalpaapaa	399	0	0	0		0	0	0	0	0
90	1	62	129	-1	535	329	22.6	33	ABalappap	328	913	0	0		0	0	0	0	0
91	1	30	137	-1	368	284	5.5	31	MSaapap	302	-172	0	0		0	0	0	0	0
92	1	45	26	-1	498	451	14.0	31	ABalppaaa	308	-82	0	0		0	0	0	0	0
93	1	33	107	-1	194	213	11.7	35	Cappa	-270	0	0	0		0	0	0	0	0
94	1	167	85	-1	223	97	21.8	39	Cpaap	389	-258	0	0		0	0	0	0	0
95	1	143	102	-1	436	168	4.4	34	ABprpapap	307	-239	0	0		0	0	0	0	0
96	1	93	46	-1	450	458	15.5	34	ABalpppaa	137	0	0	0		0	0	0	0	0
97	1	191	179	-1	467	328	23.5	35	ABarpaaaa	336	1079	0	0		0	0	0	0	0
98	1	182	6	-1	427	235	18.0	39	Eara	398	178	0	0		0	0	0	0	0
99	1	156	44	-1	386	121	22.4	35	ABarpppap	351	39	0	0		0	0	0	0	0
100	1	82	175	-1	341	189	5.7	33	MSpappp	317	83	0	0		0	0	0	0	0
101	1	141	36	-1	264	63	8.1	32	ABprapppp	408	0	0	0		0	0	0	0	0
102	1	2	135	-1	601	316	19.2	35	ABalaaapp	340	-527	0	0		0	0	0	0	0
103	1	157	152	-1	311	340	4.7	34	ABplpappa	469	0	0	0		0	0	0	0	0
104	1	46	178	-1	277	147	14.7	40	Eprp	395	-426	0	0		0	0	0	0	0
105	1	76	58	-1	385	338	6.2	32	ABplpapaa	309	311	0	0		0	0	0	0	0
106	1	108	191	-1	363	172	23.5	36	ABarpappp	364	-1001	0	0		0	0	0	0	0
107	1	96	79	-1	598	358	12.7	31	ABaraaaaa	167	0	0	0		0	0	0	0	0
108	1	7	190	-1	187	180	23.3	39	Caaaa	397	-418	0	0		0	0	0	0	0
109	1	22	115	-1	445	368	9.1	34	ABalpapap	347	-343	0	0		0	0	0	0	0
110	1	99	192	-1	416	198	24.1	36	ABarpappa	315	-1129	0	0		0	0	0	0	0
111	1	129	74	-1	332	358	13.0	30	MSapppa	256	-888	0	0		0	0	0	0	0
112	1	118	57	-1	446	386	23.5	33	ABplaaaaa	283	0	0	0		0	0	0	0	0
113	1	90	151	-1	482	133	18.2	35	ABpraappa	305	0	0	0		0	0	0	0	0
114	1	35	119	-1	234	146	9.6	34	Cppap	340	547	0	0		0	0	0	0	0
115	1	166	66	-1	312	236	4.6	33	MSaappp	330	871	0	0		0	0	0	0	0
116	1	87	182	-1	277	315	5.1	32	ABplpappp	-176	0	0	0		0	0	0	0	0
117	1	146	138	-1	409	365	22.7	33	ABplaaaap	335	738	0	0		0	0	0	0	0
118	1	63	29	-1	586	368	20.3	35	ABalaaapa	23	0	0	0		0	0	0	0	0
119	1	41	173	-1	277	283	13.4	33	Dapa	229	335	0	0		0	0	0	0	0
120	1	171	88	-1	505	154	14.1	32	ABprpaapa	468	0	0	0		0	0	0	0	0
121	1	175	91	-1	334	111	4.5	33	ABprppppa	323	-872	0	0		0	0	0	0	0
122	1	151	15	-1	406	298	9.3	34	MSaapaa	179	0	0	0		0	0	0	0	0
123	1	185	188	-1	342	115	23.0	36	ABarppppa	320	219	0	0		0	0	0	0	0
124	1	38	167	-1	495	165	21.6	36	ABpraapap	366	221	0	0		0	0	0	0	0
125	1	124	33	-1	548	311	5.1	33	ABarapaaa	317	746	0	0		0	0	0	0	0
126	1	128	170	-1	283	280	23.7	38	ABarppaap	384	-1268	0	0		0	0	0	0	0
127	1	88	56	-1	178	293	12.0	31	ABplapppa	-362	0	0	0		0	0	0	0	0
128	1	192	1	-1	525	292	22.7	35	ABalapppa	339	167	0	0		0	0	0	0	0
129	1	172	76	-1	277	60	16.3	33	ABprapapp	70	0	0	0		0	0	0	0	0
130	1	77	113	-1	597	281	12.8	32	ABalaapap	271	479	0	0		0	0	0	0	0
131	1	70	140	-1	544	238	7.3	32	ABarapppa	286	1010	0	0		0	0	0	0	0
132	1	126	77	-1	329	174	18.5	39	Epra	397	1450	0	0		0	0	0	0	0
133	1	89	60	-1	539	182	11.0	34	ABprpaaaa	325	-75	0	0		0	0	0	0	0
134	1	183	125	-1	423	271	23.8	39	ABarpaapa	394	-113	0	0		0	0	0	0	0
135	1	142	35	42	582	324	9.1	32	ABaraaapa	72	0	0	0		0	0	0	0	0
136	1	103	161	-1	195	269	6.3	32	ABplpppap	-76	0	0	0		0	0	0	0	0
137	1	81	48	-1	394	107	10.8	33	ABprppapa	92	0	0	0		0	0	0	0	0
138	1	144	126	-1	458	171	14.5	30	MSppppa	280	0	0	0		0	0	0	0	0
139	1	133	39	-1	396	298	17.5	38	Eala	376	686	0	0		0	0	0	0	0
140	1	95	27	-1	382	424	15.2	29	ABalpppppa	200	737	0	0		0	0	0	0	0
141	1	51	189	-1	146	194	17.5	36	Caapa	364	-231	0	0		0	0	0	0	0
142	1	49	24	-1	543	374	6.9	33	ABalpaaap	103	0	0	0		0	0	0	0	0
143	1	25	55	-1	474	328	19.5	34	MSaaaap	453	0	0	0		0	0	0	0	0
144	1	137	136	-1	438	265	9.1	33	MSpapaa	339	307	0	0		0	0	0	0	0
145	1	135	183	-1	340	293	3.7	28	MSaappa	252	-131	0	0		0	0	0	0	0
146	1	102	144	-1	215	73	15.3	36	Cpapa	360	-363	0	0		0	0	0	0	0
147	1	162	127	-1	424	290	13.9	30	MSaaapp	297	652	0	0		0	0	0	0	0
148	1	161	14	-1	235	232	13.3	34	Dapp	269	685	0	0		0	0	0	0	0
149	1	86	47	-1	300	315	16.1	33	MSapppp	282	472	0	0		0	0	0	0	0
150	1	174	110	-1	217	225	8.1	34	Capap	354	0	0	0		0	0	0	0	0
151	1	12	68	-1	387	355	12.0	30	MSappaa	264	246	0	0		0	0	0	0	0
152	1	42	116	-1	396	233	7.5	30	MSpapap	183	0	0	0		0	0	0	0	0
153	1	20	94	-1	401	162	4.8	33	ABprpappa	291	-495	0	0		0	0	0	0	0
154	1	120	109	-1	545	423	15.9	33	ABalaaaal	282	0	0	0		0	0	0	0	0
155	1	39	195	-1	333	303	23.2	34	ABarppaaa	340	-1558	0	0		0	0	0	0	0
156	1	173	98	-1	442	240	4.6	31	ABarapappp	227	-851	0	0		0	0	0	0	0
157	1	114	84	-1	490	261	7.3	28	ABarapappa	205	-199	0	0		0	0	0	0	0
158	1	107	19	-1	365	73	14.8	34	ABprappaa	383	0	0	0		0	0	0	0	0
159	1	112	193	-1	398	377	15.5	31	MSapapa	313	-113	0	0		0	0	0	0	0
160	1	153	105	-1	570	269	9.3	32	ABaraaapp	365	0	0	0		0	0	0	0	0
161	1	125	53	-1	522	309	7.4	35	ABarapaap	-163	0	0	0		0	0	0	0	0
162	1	179	89	-1	519	401	11.3	31	ABalpaapap	99	0	0	0		0	0	0	0	0
163	1	98	118	-1	324	68	19.4	36	ABprapapa	341	-323	0	0		0	0	0	0	0
164	1	97	78	-1	481	122	13.4	34	ABprpaapp	313	0	0	0		0	0	0	0	0
165	1	92	149	-1	308	289	9.4	35	Daa	216	0	0	0		0	0	0	0	0
166	1	14	168	-1	423	190	10.4	31	MSpppap	262	-219	0	0		0	0	0	0	0
167	1	148	71	-1	431	157	22.1	35	ABarpppaa	347	-94	0	0		0	0	0	0	0
168	1	50	187	-1	363	364	23.5	34	ABplaaapa	281	0	0	0		0	0	0	0	0
169	1	40	131	-1	225	242	3.5	34	ABplppppp	-182	0	0	0		0	0	0	0	0
170	1	147	75	-1	292	164	23.5	40	Cpaaa	405	680	0	0		0	0	0	0	0
171	1	170	41	-1	510	237	4.4	31	ABarappaa	305	628	0	0		0	0	0	0	0
172	1	178	185	-1	270	256	8.7	33	Capaa	-99	0	0	0		0	0	0	0	0
173	1	134	87	-1	487	199	5.4	33	ABarappap	270	479	0	0		0	0	0	0	0
174	1	78	17	-1	357	352	16.5	33	MSapapp	295	336	0	0		0	0	0	0	0
175	1	140	176	-1	230	164	14.3	40	Eplp	390	1532	0	0		0	0	0	0	0
176	1	145	2	-1	506	234	14.3	31	MSppapa	-126	0	0	0		0	0	0	0	0
177	1	11	124	-1	455	192	7.5	33	ABprpapaa	335	23	0	0		0	0	0	0	0
178	1	164	132	-1	420	121	8.1	31	ABprppaap	302	-172	0	0		0	0	0	0	0
179	1	113	45	-1	241	311	20.5	34	ABplapaap	342	668	0	0		0	0	0	0	0
180	1	95	65	-1	336	410	16.4	29	ABalpppppp	475	0	0	0		0	0	0	0	0
181	1	84	123	-1	441	400	5.3	32	ABalppapa	323	-115	0	0		0	0	0	0	0
182	1	37	104	-1	351	218	15.6	39	Earp	382	-339	0	0		0	0	0	0	0
183	1	104	177	-1	322	226	11.5	32	Z2	295	600	0	0		0	0	0	0	0
184	1	105	194	-1	258	116	6.0	33	Cpppa	199	0	0	0		0	0	0	0	0
185	1	160	157	-1	374	133	4.5	34	ABprpappp	281	726	0	0		0	0	0	0	0
186	1	163	62	-1	487	277	17.6	36	MSpaaap	356	0	0	0		0	0	0	0	0
187	1	69	111	165	441	317	5.5	35	ABalpappp	263	-76	0	0		0	0	0	0	0
188	1	187	141	-1	275	80	21.3	34	ABarppppp	328	-567	0	0		0	0	0	0	0
189	1	23	117	-1	484	251	24.4	37	ABarpapaa	372	-773	0	0		0	0	0	0	0
190	1	85	103	-1	177	230	20.3	35	ABarppapp	324	-3	0	0		0	0	0	0	0
191	1	165	120	-1	468	206	15.5	31	MSppapp	293	201	0	0		0	0	0	0	0
192	1	123	70	-1	284	224	17.9	40	Epla	400	-559	0	0		0	0	0	0	0
193	1	168	153	-1	363	159	8.9	26	Dpa	183	569	0	0		0	0	0	0	0
194	1	193	180	-1	353	260	9.0	29	Z3	275	494	0	0		0	0	0	0	0
