# Supplementary material for: The AP-2 Transcription Factor APTF-2 Is Required for Neuroblast and Epidermal Morphogenesis in Caenorhabditis elegans Embryogenesis
Source: PLoS Genet. 2016 May 13;12(5):e1006048. doi: 10.1371/journal.pgen.1006048 (PMC4866721; doi:10.1371/journal.pgen.1006048)
Supplement: S7 Text — (ZIP) [file pgen.1006048.s035.zip › nuclei/t118-nuclei]

1	1	128	39	-1	529	292	22.3	34	ABalapppa	338	-1198	0	0		0	0	0	0	0
2	1	176	181	-1	504	235	14.3	31	MSppapa	263	640	0	0		0	0	0	0	0
3	1	9	103	-1	156	257	15.7	34	ABplapapp	342	384	0	0		0	0	0	0	0
4	1	3	49	-1	411	425	10.0	33	ABplpaaaa	329	0	0	0		0	0	0	0	0
5	1	4	196	-1	225	149	4.5	34	Cpppp	330	77	0	0		0	0	0	0	0
6	1	98	130	-1	424	236	18.1	41	Eara	409	458	0	0		0	0	0	0	0
7	1	10	32	-1	581	392	9.1	33	ABalpaaaa	108	0	0	0		0	0	0	0	0
8	1	33	187	-1	357	325	10.9	30	MSappap	404	0	0	0		0	0	0	0	0
9	1	62	73	-1	530	254	12.2	29	MSppaap	192	0	0	0		0	0	0	0	0
10	1	68	143	148	224	307	8.3	34	ABplpppaa	231	72	0	0		0	0	0	0	0
11	1	54	55	-1	370	220	4.7	29	MSpappa	260	13	0	0		0	0	0	0	0
12	1	65	81	-1	355	87	11.4	34	ABprppapp	297	140	0	0		0	0	0	0	0
13	1	8	66	-1	186	299	16.3	35	ABplappap	328	0	0	0		0	0	0	0	0
14	1	148	92	-1	231	231	13.2	33	Dapp	286	-250	0	0		0	0	0	0	0
15	1	122	52	-1	408	302	9.6	34	MSaapaa	338	-56	0	0		0	0	0	0	0
16	1	70	35	-1	491	409	22.6	33	ABalapapa	336	1550	0	0		0	0	0	0	0
17	1	174	188	-1	360	357	16.4	32	MSapapp	304	55	0	0		0	0	0	0	0
18	1	22	58	-1	459	423	19.2	33	ABalapapp	286	73	0	0		0	0	0	0	0
19	1	158	122	-1	368	73	15.1	34	ABprappaa	-202	0	0	0		0	0	0	0	0
20	1	43	12	-1	561	218	19.3	33	ABpraaapa	316	1057	0	0		0	0	0	0	0
21	1	42	3	-1	516	209	8.8	33	ABarapppp	56	0	0	0		0	0	0	0	0
22	1	40	7	-1	484	427	10.7	34	ABalpaapp	-129	0	0	0		0	0	0	0	0
23	1	64	79	-1	416	427	17.2	34	ABalppppa	309	155	0	0		0	0	0	0	0
24	1	142	149	-1	543	376	6.7	33	ABalpaaap	304	450	0	0		0	0	0	0	0
25	1	12	155	-1	358	411	20.5	35	ABplaapap	-75	0	0	0		0	0	0	0	0
26	1	92	70	-1	501	451	14.5	31	ABalppaaa	302	541	0	0		0	0	0	0	0
27	1	140	121	-1	378	423	15.5	29	ABalpppppa	100	0	0	0		0	0	0	0	0
28	1	11	135	-1	562	271	14.8	32	MSppaaa	304	728	0	0		0	0	0	0	0
29	1	118	63	-1	583	368	20.4	35	ABalaaapa	343	-855	0	0		0	0	0	0	0
30	1	23	38	-1	316	406	11.3	34	ABplpaapp	160	0	0	0		0	0	0	0	0
31	1	84	62	-1	527	328	11.0	32	ABaraappa	318	640	0	0		0	0	0	0	0
32	1	21	107	-1	221	333	15.4	34	ABplappaa	329	-383	0	0		0	0	0	0	0
33	1	125	48	-1	539	310	4.6	33	ABarapaaa	327	194	0	0		0	0	0	0	0
34	1	14	141	-1	556	355	9.3	30	ABaraaaap	-24	0	0	0		0	0	0	0	0
35	1	135	95	-1	593	343	9.8	27	ABaraaapaa	132	0	0	0		0	0	0	0	0
36	1	101	168	-1	263	61	8.4	32	ABprapppp	80	0	0	0		0	0	0	0	0
37	1	7	1	-1	154	248	10.2	32	ABplapppp	369	0	0	0		0	0	0	0	0
38	1	37	17	-1	523	362	17.6	34	MSaaaaa	326	-81	0	0		0	0	0	0	0
39	1	139	113	-1	395	301	17.3	38	Eala	387	-1484	0	0		0	0	0	0	0
40	1	48	5	-1	214	325	11.6	34	ABplppapp	345	-16	0	0		0	0	0	0	0
41	1	171	74	-1	510	242	4.4	31	ABarappaa	309	387	0	0		0	0	0	0	0
42	1	135	137	-1	572	302	8.4	28	ABaraaapap	209	958	0	0		0	0	0	0	0
43	1	60	118	-1	326	342	22.3	37	ABplaaapp	376	991	0	0		0	0	0	0	0
44	1	99	10	-1	389	117	22.3	36	ABarpppap	313	93	0	0		0	0	0	0	0
45	1	179	115	-1	241	311	20.6	35	ABplapaap	329	-192	0	0		0	0	0	0	0
46	1	96	71	-1	453	462	15.6	32	ABalpppaa	148	0	0	0		0	0	0	0	0
47	1	149	182	-1	301	311	16.1	33	MSapppp	306	-780	0	0		0	0	0	0	0
48	1	137	19	-1	395	105	11.1	33	ABprppapa	291	1336	0	0		0	0	0	0	0
49	1	81	138	-1	563	260	22.1	34	ABalaappp	329	-491	0	0		0	0	0	0	0
50	1	67	56	-1	593	235	16.0	31	ABpraaaaa	166	0	0	0		0	0	0	0	0
51	0	79	-1	-1	443	239	13.8	25		238	-247	0	0		0	0	0	0	0
52	1	80	47	54	481	367	5.8	32	ABalpappa	201	372	0	0		0	0	0	0	0
53	1	161	75	-1	514	313	7.6	34	ABarapaap	342	710	0	0		0	0	0	0	0
54	1	47	30	-1	477	299	9.6	33	ABaraappp	-20	0	0	0		0	0	0	0	0
55	1	143	156	-1	479	327	19.8	35	MSaaaap	350	5	0	0		0	0	0	0	0
56	1	127	22	-1	180	292	11.6	31	ABplapppa	313	703	0	0		0	0	0	0	0
57	1	112	80	-1	448	384	23.4	34	ABplaaaaa	338	-382	0	0		0	0	0	0	0
58	1	105	165	-1	390	341	6.2	33	ABplpapaa	289	290	0	0		0	0	0	0	0
59	1	87	85	-1	569	196	15.8	34	ABpraaaap	300	-449	0	0		0	0	0	0	0
60	1	133	108	-1	539	189	11.6	34	ABprpaaaa	348	-739	0	0		0	0	0	0	0
61	1	77	179	-1	526	433	20.5	34	ABalapaap	342	-347	0	0		0	0	0	0	0
62	1	186	147	-1	485	281	17.5	35	MSpaaap	344	-48	0	0		0	0	0	0	0
63	1	52	177	-1	459	210	23.4	34	ABarpapap	341	656	0	0		0	0	0	0	0
64	1	41	131	-1	454	441	8.4	32	ABalppaap	162	0	0	0		0	0	0	0	0
65	1	180	151	-1	329	410	16.3	31	ABalpppppp	211	479	0	0		0	0	0	0	0
66	1	115	184	-1	319	236	5.2	33	MSaappp	234	0	0	0		0	0	0	0	0
67	1	46	112	-1	354	249	23.0	39	ABarpaapp	395	-651	0	0		0	0	0	0	0
68	1	151	24	-1	387	354	11.8	32	MSappaa	322	1106	0	0		0	0	0	0	0
69	1	13	69	-1	401	89	17.3	34	ABprapaap	114	0	0	0		0	0	0	0	0
70	1	192	180	-1	282	223	17.9	39	Epla	390	1122	0	0		0	0	0	0	0
71	1	167	105	-1	428	154	22.2	34	ABarpppaa	291	418	0	0		0	0	0	0	0
72	1	36	13	-1	440	381	13.6	32	MSapaap	292	1636	0	0		0	0	0	0	0
73	1	71	104	-1	365	432	12.0	34	ABplpaapa	338	-318	0	0		0	0	0	0	0
74	1	111	120	-1	333	355	13.1	30	MSapppa	281	1080	0	0		0	0	0	0	0
75	1	170	111	-1	294	170	23.4	42	Cpaaa	423	-404	0	0		0	0	0	0	0
76	1	129	117	-1	276	58	15.6	34	ABprapapp	319	-43	0	0		0	0	0	0	0
77	1	132	98	-1	326	174	18.5	40	Epra	400	424	0	0		0	0	0	0	0
78	1	164	142	-1	484	124	13.5	34	ABprpaapp	340	43	0	0		0	0	0	0	0
79	1	107	16	-1	596	360	12.8	34	ABaraaaaa	295	0	0	0		0	0	0	0	0
80	1	89	9	-1	578	397	13.5	29	ABalpaapaa	100	0	0	0		0	0	0	0	0
81	1	72	86	-1	413	461	14.3	35	ABalpppap	-356	0	0	0		0	0	0	0	0
82	1	88	45	-1	152	134	18.4	38	Caaap	314	88	0	0		0	0	0	0	0
83	1	1	194	-1	243	286	5.0	32	ABplppppa	278	79	0	0		0	0	0	0	0
84	1	157	61	-1	489	259	8.1	28	ABarapappa	207	70	0	0		0	0	0	0	0
85	1	94	198	-1	220	98	22.1	39	Cpaap	387	-241	0	0		0	0	0	0	0
86	1	83	109	-1	486	343	12.5	33	ABaraapap	333	580	0	0		0	0	0	0	0
87	1	173	127	171	484	198	5.3	34	ABarappap	211	-1167	0	0		0	0	0	0	0
88	1	120	33	-1	507	156	14.2	32	ABprpaapa	52	0	0	0		0	0	0	0	0
89	1	162	163	-1	521	408	11.1	32	ABalpaapap	-220	0	0	0		0	0	0	0	0
90	1	73	46	-1	544	314	16.9	34	MSpaaaa	337	-100	0	0		0	0	0	0	0
91	1	121	100	-1	341	115	5.0	32	ABprppppa	327	421	0	0		0	0	0	0	0
92	1	39	53	-1	536	369	12.6	33	ABaraapaa	74	0	0	0		0	0	0	0	0
93	1	35	190	-1	342	168	12.3	35	Dpp	301	391	0	0		0	0	0	0	0
94	1	153	94	-1	404	168	4.8	33	ABprpappa	313	823	0	0		0	0	0	0	0
95	1	15	2	-1	255	353	9.2	32	ABplppapa	300	1142	0	0		0	0	0	0	0
96	1	74	82	-1	486	287	13.6	34	MSpaapa	345	1446	0	0		0	0	0	0	0
97	1	76	160	-1	299	139	9.5	35	Cppaa	348	744	0	0		0	0	0	0	0
98	1	156	139	-1	439	241	4.7	32	ABarapappp	267	390	0	0		0	0	0	0	0
99	1	18	76	-1	306	386	18.6	36	ABplaappa	326	701	0	0		0	0	0	0	0
100	1	49	77	-1	491	406	15.6	31	MSapaaa	-21	0	0	0		0	0	0	0	0
101	1	24	83	-1	407	402	6.8	26	ABalppappa	200	101	0	0		0	0	0	0	0
102	1	95	161	-1	445	167	4.5	33	ABprpapap	304	112	0	0		0	0	0	0	0
103	1	190	132	-1	173	230	19.9	35	ABarppapp	347	293	0	0		0	0	0	0	0
104	1	182	175	-1	348	217	15.7	39	Earp	386	-1257	0	0		0	0	0	0	0
105	1	160	97	-1	567	263	8.9	32	ABaraaapp	-290	0	0	0		0	0	0	0	0
106	1	6	59	-1	460	121	9.4	31	ABprppaaa	290	238	0	0		0	0	0	0	0
107	1	93	173	-1	192	213	11.3	35	Cappa	343	-488	0	0		0	0	0	0	0
108	1	19	124	-1	216	178	7.2	32	Cappp	325	628	0	0		0	0	0	0	0
109	1	154	99	-1	549	422	16.1	33	ABalaaaal	583	0	0	0		0	0	0	0	0
110	1	150	23	-1	219	225	7.9	34	Capap	270	0	0	0		0	0	0	0	0
111	1	187	140	-1	453	336	5.4	27	ABalpapppa	201	383	0	0		0	0	0	0	0
112	1	34	154	-1	534	393	21.2	31	ABalapaaa	-157	0	0	0		0	0	0	0	0
113	1	130	146	-1	597	287	12.8	31	ABalaapap	159	0	0	0		0	0	0	0	0
114	1	25	51	-1	529	217	22.9	36	ABpraapaa	-126	0	0	0		0	0	0	0	0
115	1	109	68	-1	441	366	9.0	34	ABalpapap	327	1095	0	0		0	0	0	0	0
116	1	152	134	-1	395	231	7.3	31	MSpapap	299	235	0	0		0	0	0	0	0
117	1	189	133	-1	479	251	24.0	36	ABarpapaa	362	57	0	0		0	0	0	0	0
118	1	163	28	-1	319	66	19.8	36	ABprapapa	358	769	0	0		0	0	0	0	0
119	1	114	27	-1	238	143	9.7	35	Cppap	347	-783	0	0		0	0	0	0	0
120	1	191	8	-1	466	208	15.4	30	MSppapp	266	814	0	0		0	0	0	0	0
121	1	66	78	201	516	184	17.5	35	ABpraaapp	64	0	0	0		0	0	0	0	0
122	1	50	18	-1	468	215	10.9	31	MSpppaa	712	0	0	0		0	0	0	0	0
123	1	181	136	-1	443	398	5.2	32	ABalppapa	262	1303	0	0		0	0	0	0	0
124	1	177	37	-1	449	189	7.5	33	ABprpapaa	-144	0	0	0		0	0	0	0	0
125	1	134	150	-1	426	270	23.3	38	ABarpaapa	357	1236	0	0		0	0	0	0	0
126	1	138	126	-1	455	174	14.6	30	MSppppa	307	79	0	0		0	0	0	0	0
127	1	147	15	-1	427	287	14.2	31	MSaaapp	275	1428	0	0		0	0	0	0	0
128	1	78	125	-1	439	100	14.3	35	ABpraappp	47	0	0	0		0	0	0	0	0
129	1	90	6	-1	533	331	23.2	33	ABalappap	326	-686	0	0		0	0	0	0	0
130	1	56	169	-1	592	370	16.6	35	ABalaaaar	338	4	0	0		0	0	0	0	0
131	1	169	170	-1	227	240	3.6	34	ABplppppp	340	164	0	0		0	0	0	0	0
132	1	178	25	-1	418	119	8.2	33	ABprppaap	167	0	0	0		0	0	0	0	0
133	1	45	199	-1	419	319	23.4	34	ABarpaaap	341	68	0	0		0	0	0	0	0
134	1	26	44	-1	598	316	14.7	33	ABalaapaa	275	-304	0	0		0	0	0	0	0
135	1	102	20	-1	602	319	19.4	34	ABalaaapp	310	116	0	0		0	0	0	0	0
136	1	144	42	-1	434	263	8.8	34	MSpapaa	32	0	0	0		0	0	0	0	0
137	1	91	176	-1	368	287	6.2	31	MSaapap	288	-714	0	0		0	0	0	0	0
138	1	117	40	-1	409	362	22.4	35	ABplaaaap	326	-43	0	0		0	0	0	0	0
139	1	27	11	-1	321	62	14.8	33	ABprappap	39	0	0	0		0	0	0	0	0
140	1	131	90	-1	532	246	7.8	32	ABarapppa	46	0	0	0		0	0	0	0	0
141	1	188	128	-1	267	79	21.2	36	ABarppppp	355	1063	0	0		0	0	0	0	0
142	1	57	43	-1	408	415	21.4	34	ABplaapaa	29	0	0	0		0	0	0	0	0
143	1	59	4	202	483	292	4.7	33	ABarapapa	204	-190	0	0		0	0	0	0	0
144	1	146	87	-1	213	70	15.6	37	Cpapa	332	404	0	0		0	0	0	0	0
145	1	17	29	-1	438	113	18.3	34	ABprapaaa	322	-772	0	0		0	0	0	0	0
146	1	20	101	-1	260	368	16.1	36	ABplaappp	85	0	0	0		0	0	0	0	0
147	1	29	50	-1	359	419	8.4	33	ABplpaaap	-3	0	0	0		0	0	0	0	0
148	1	86	91	-1	399	159	15.6	34	MSppppp	299	478	0	0		0	0	0	0	0
149	1	165	186	-1	305	291	10.0	35	Daa	353	58	0	0		0	0	0	0	0
150	1	2	88	-1	488	241	20.4	34	ABalapppp	329	-50	0	0		0	0	0	0	0
151	1	113	152	-1	486	139	18.2	35	ABpraappa	-174	0	0	0		0	0	0	0	0
152	1	103	34	-1	311	331	5.0	34	ABplpappa	326	-165	0	0		0	0	0	0	0
153	1	193	174	-1	366	166	9.3	33	Dpa	334	-675	0	0		0	0	0	0	0
154	1	53	57	-1	306	68	10.4	32	ABprapppa	190	0	0	0		0	0	0	0	0
155	1	28	193	-1	330	378	8.9	30	ABplppaaa	403	0	0	0		0	0	0	0	0
156	1	51	36	-1	501	152	9.6	32	ABprpaaap	319	-435	0	0		0	0	0	0	0
157	1	185	197	-1	378	136	4.3	34	ABprpappp	303	112	0	0		0	0	0	0	0
158	1	69	159	-1	508	401	6.4	34	ABalpapaa	319	777	0	0		0	0	0	0	0
159	1	32	178	-1	238	252	24.2	37	ABarppapa	376	29	0	0		0	0	0	0	0
160	1	58	31	-1	332	269	15.1	38	Ealp	380	1816	0	0		0	0	0	0	0
161	1	136	158	-1	198	267	6.3	34	ABplpppap	263	1307	0	0		0	0	0	0	0
162	1	61	89	-1	278	347	20.5	35	ABplapaaa	116	0	0	0		0	0	0	0	0
163	1	75	153	-1	591	281	20.3	34	ABalaappa	275	94	0	0		0	0	0	0	0
164	1	44	123	-1	351	90	7.8	35	ABprpppaa	74	0	0	0		0	0	0	0	0
165	1	187	157	-1	423	300	5.2	29	ABalpapppp	211	-249	0	0		0	0	0	0	0
166	1	63	26	-1	297	136	4.3	33	ABprppppp	314	-1697	0	0		0	0	0	0	0
167	1	124	106	-1	493	167	21.8	37	ABpraapap	358	-193	0	0		0	0	0	0	0
168	1	166	60	-1	422	190	10.5	31	MSpppap	261	92	0	0		0	0	0	0	0
169	1	55	172	-1	344	349	4.9	33	ABplpapap	71	0	0	0		0	0	0	0	0
170	1	126	72	-1	283	276	23.7	38	ABarppaap	351	1063	0	0		0	0	0	0	0
171	1	16	102	-1	289	374	9.3	32	ABplppaap	231	0	0	0		0	0	0	0	0
172	1	31	64	-1	303	77	6.4	32	ABprpppap	137	0	0	0		0	0	0	0	0
173	1	119	189	-1	277	282	13.6	33	Dapa	283	14	0	0		0	0	0	0	0
174	1	5	119	-1	186	120	8.3	35	Cpapp	345	55	0	0		0	0	0	0	0
175	1	100	110	-1	339	190	6.0	32	MSpappp	268	0	0	0		0	0	0	0	0
176	1	175	14	-1	233	165	14.4	39	Eplp	550	0	0	0		0	0	0	0	0
177	1	183	65	-1	316	222	11.5	31	Z2	317	929	0	0		0	0	0	0	0
178	1	104	200	-1	279	148	15.0	39	Eprp	368	-383	0	0		0	0	0	0	0
179	1	97	195	-1	472	325	23.6	37	ABarpaaaa	367	815	0	0		0	0	0	0	0
180	1	194	162	-1	352	255	9.1	28	Z3	278	630	0	0		0	0	0	0	0
181	1	85	183	-1	532	371	24.4	36	ABalappaa	285	0	0	0		0	0	0	0	0
182	1	116	144	-1	277	304	5.1	35	ABplpappp	288	126	0	0		0	0	0	0	0
183	1	145	185	-1	340	290	3.8	28	MSaappa	-107	0	0	0		0	0	0	0	0
184	1	82	67	-1	148	148	12.0	35	Caapp	335	471	0	0		0	0	0	0	0
185	1	172	145	-1	272	253	9.3	33	Capaa	307	188	0	0		0	0	0	0	0
186	1	30	96	-1	453	339	16.5	34	MSaaapa	526	0	0	0		0	0	0	0	0
187	1	168	191	-1	364	368	23.4	35	ABplaaapa	317	135	0	0		0	0	0	0	0
188	1	123	164	-1	341	114	22.7	36	ABarppppa	351	1598	0	0		0	0	0	0	0
189	1	141	84	-1	142	191	17.2	36	Caapa	341	-754	0	0		0	0	0	0	0
190	1	108	93	-1	185	185	23.5	40	Caaaa	398	-107	0	0		0	0	0	0	0
191	1	106	116	-1	363	171	23.6	37	ABarpappp	367	600	0	0		0	0	0	0	0
192	1	110	21	-1	418	199	23.8	36	ABarpappa	84	0	0	0		0	0	0	0	0
193	1	159	166	-1	400	377	15.4	31	MSapapa	306	-1243	0	0		0	0	0	0	0
194	1	184	41	-1	258	116	6.2	34	Cpppa	341	216	0	0		0	0	0	0	0
195	1	155	167	-1	329	298	23.0	32	ABarppaaa	321	-792	0	0		0	0	0	0	0
196	1	24	129	-1	372	378	5.3	27	ABalppappp	101	0	0	0		0	0	0	0	0
197	1	38	114	-1	190	276	20.8	35	ABplapapa	331	450	0	0		0	0	0	0	0
