# Supplementary material for: The AP-2 Transcription Factor APTF-2 Is Required for Neuroblast and Epidermal Morphogenesis in Caenorhabditis elegans Embryogenesis
Source: PLoS Genet. 2016 May 13;12(5):e1006048. doi: 10.1371/journal.pgen.1006048 (PMC4866721; doi:10.1371/journal.pgen.1006048)
Supplement: S7 Text — (ZIP) [file pgen.1006048.s035.zip › nuclei/t119-nuclei]

1	1	37	138	-1	157	244	9.8	32	ABplapppp	-132	0	0	0		0	0	0	0	0
2	1	95	97	-1	260	355	9.5	33	ABplppapa	91	0	0	0		0	0	0	0	0
3	1	21	147	177	519	212	8.5	34	ABarapppp	201	75	0	0		0	0	0	0	0
4	1	143	90	-1	502	292	5.1	27	ABarapapaa	187	111	0	0		0	0	0	0	0
5	1	40	101	-1	211	329	11.9	33	ABplppapp	333	235	0	0		0	0	0	0	0
6	1	129	32	-1	526	335	23.3	33	ABalappap	284	-235	0	0		0	0	0	0	0
7	1	22	59	-1	475	416	11.4	35	ABalpaapp	294	162	0	0		0	0	0	0	0
8	1	120	150	-1	471	208	15.6	30	MSppapp	285	191	0	0		0	0	0	0	0
9	1	80	197	-1	575	406	13.6	30	ABalpaapaa	40	0	0	0		0	0	0	0	0
10	1	44	134	-1	388	115	22.2	35	ABarpppap	355	-285	0	0		0	0	0	0	0
11	1	139	133	-1	320	59	14.9	33	ABprappap	16	0	0	0		0	0	0	0	0
12	1	20	20	-1	561	226	19.1	32	ABpraaapa	111	0	0	0		0	0	0	0	0
13	1	72	132	-1	436	381	14.2	30	MSapaap	304	-217	0	0		0	0	0	0	0
14	1	176	193	-1	236	168	14.1	39	Eplp	383	196	0	0		0	0	0	0	0
15	1	127	98	-1	432	286	14.3	31	MSaaapp	286	467	0	0		0	0	0	0	0
16	1	79	24	-1	592	365	13.4	34	ABaraaaaa	-77	0	0	0		0	0	0	0	0
17	1	38	75	-1	518	363	18.3	35	MSaaaaa	348	111	0	0		0	0	0	0	0
18	1	122	108	-1	469	218	11.0	31	MSpppaa	270	414	0	0		0	0	0	0	0
19	1	48	161	-1	397	105	11.2	33	ABprppapa	330	436	0	0		0	0	0	0	0
20	1	135	89	-1	601	323	20.3	34	ABalaaapp	329	29	0	0		0	0	0	0	0
21	1	192	9	-1	420	201	23.5	35	ABarpappa	338	395	0	0		0	0	0	0	0
22	1	56	53	-1	177	289	11.4	33	ABplapppa	5	0	0	0		0	0	0	0	0
23	1	110	205	-1	225	227	7.7	34	Capap	323	903	0	0		0	0	0	0	0
24	1	68	47	-1	384	353	11.7	31	MSappaa	303	-239	0	0		0	0	0	0	0
25	1	132	136	-1	415	116	7.7	33	ABprppaap	364	0	0	0		0	0	0	0	0
26	1	166	143	-1	293	137	4.2	33	ABprppppp	329	-15	0	0		0	0	0	0	0
27	1	119	154	-1	238	143	9.7	35	Cppap	345	569	0	0		0	0	0	0	0
28	1	118	178	-1	315	67	19.8	35	ABprapapa	333	-352	0	0		0	0	0	0	0
29	1	145	84	-1	438	114	18.5	35	ABprapaaa	311	778	0	0		0	0	0	0	0
30	1	54	70	-1	482	299	9.4	33	ABaraappp	189	0	0	0		0	0	0	0	0
31	1	160	18	-1	328	268	15.4	38	Ealp	383	-1301	0	0		0	0	0	0	0
32	1	7	3	-1	579	397	9.2	32	ABalpaaaa	315	-142	0	0		0	0	0	0	0
33	1	88	56	-1	510	156	13.5	33	ABprpaapa	310	62	0	0		0	0	0	0	0
34	1	152	99	-1	313	326	5.1	34	ABplpappa	290	707	0	0		0	0	0	0	0
35	1	16	115	-1	488	418	21.8	33	ABalapapa	156	0	0	0		0	0	0	0	0
36	1	156	14	-1	500	158	8.8	33	ABprpaaap	150	0	0	0		0	0	0	0	0
37	1	124	79	-1	443	192	7.5	34	ABprpapaa	287	565	0	0		0	0	0	0	0
38	1	30	16	-1	312	405	11.3	34	ABplpaapp	323	773	0	0		0	0	0	0	0
39	1	1	146	-1	528	296	22.4	33	ABalapppa	334	-333	0	0		0	0	0	0	0
40	1	138	198	-1	404	362	22.5	34	ABplaaaap	333	257	0	0		0	0	0	0	0
41	1	194	135	-1	257	122	6.2	34	Cpppa	324	-97	0	0		0	0	0	0	0
42	1	136	83	-1	431	263	9.0	34	MSpapaa	344	0	0	0		0	0	0	0	0
43	1	142	137	-1	414	416	21.4	34	ABplaapaa	333	-660	0	0		0	0	0	0	0
44	1	134	35	-1	596	317	15.4	32	ABalaapaa	11	0	0	0		0	0	0	0	0
45	1	82	48	-1	153	135	18.6	37	Caaap	351	109	0	0		0	0	0	0	0
46	1	90	54	-1	546	314	16.9	35	MSpaaaa	372	0	0	0		0	0	0	0	0
47	1	52	185	-1	493	381	5.8	26	ABalpappaa	195	8	0	0		0	0	0	0	0
48	1	33	68	-1	542	304	4.5	33	ABarapaaa	242	0	0	0		0	0	0	0	0
49	1	4	31	-1	408	418	10.5	33	ABplpaaaa	331	123	0	0		0	0	0	0	0
50	1	147	173	-1	359	420	8.5	34	ABplpaaap	145	0	0	0		0	0	0	0	0
51	1	114	166	-1	533	221	22.5	34	ABpraapaa	334	-46	0	0		0	0	0	0	0
52	1	15	82	-1	405	309	9.9	34	MSaapaa	173	0	0	0		0	0	0	0	0
53	1	92	131	-1	535	371	12.4	33	ABaraapaa	-161	0	0	0		0	0	0	0	0
54	1	52	159	-1	475	347	5.4	27	ABalpappap	208	36	0	0		0	0	0	0	0
55	1	11	103	-1	370	220	5.0	28	MSpappa	264	645	0	0		0	0	0	0	0
56	1	50	71	-1	593	232	16.1	31	ABpraaaaa	-141	0	0	0		0	0	0	0	0
57	1	154	107	-1	305	72	10.4	31	ABprapppa	38	0	0	0		0	0	0	0	0
58	1	18	63	-1	455	417	18.9	33	ABalapapp	334	703	0	0		0	0	0	0	0
59	1	106	15	-1	456	121	9.4	31	ABprppaaa	265	196	0	0		0	0	0	0	0
60	1	168	72	-1	419	189	10.5	30	MSpppap	294	-528	0	0		0	0	0	0	0
61	1	84	66	-1	491	261	7.6	27	ABarapappa	208	354	0	0		0	0	0	0	0
62	1	31	49	-1	538	330	11.7	33	ABaraappa	329	145	0	0		0	0	0	0	0
63	1	29	191	-1	578	368	20.5	35	ABalaaapa	-224	0	0	0		0	0	0	0	0
64	1	172	113	187	304	86	6.2	36	ABprpppap	266	129	0	0		0	0	0	0	0
65	1	177	45	-1	313	214	11.5	32	Z2	254	0	0	0		0	0	0	0	0
66	1	13	118	-1	183	295	15.8	34	ABplappap	327	341	0	0		0	0	0	0	0
67	1	184	129	-1	147	143	12.1	35	Caapp	317	121	0	0		0	0	0	0	0
68	1	115	13	207	444	362	8.9	35	ABalpapap	102	0	0	0		0	0	0	0	0
69	1	69	100	-1	396	90	17.2	34	ABprapaap	306	413	0	0		0	0	0	0	0
70	1	26	21	-1	498	453	14.7	32	ABalppaaa	284	-400	0	0		0	0	0	0	0
71	1	46	119	-1	449	466	14.0	31	ABalpppaa	289	427	0	0		0	0	0	0	0
72	1	170	196	-1	277	278	24.0	38	ABarppaap	380	345	0	0		0	0	0	0	0
73	1	9	39	-1	531	257	11.8	29	MSppaap	182	0	0	0		0	0	0	0	0
74	1	41	33	-1	500	247	4.4	31	ABarappaa	276	62	0	0		0	0	0	0	0
75	1	53	36	-1	515	318	7.5	34	ABarapaap	264	712	0	0		0	0	0	0	0
76	1	99	69	-1	311	387	18.8	37	ABplaappa	60	0	0	0		0	0	0	0	0
77	1	100	8	-1	488	401	15.6	30	MSapaaa	275	-698	0	0		0	0	0	0	0
78	1	121	182	-1	503	169	17.9	29	ABpraaappp	244	76	0	0		0	0	0	0	0
79	1	23	23	-1	415	431	17.2	33	ABalppppa	-161	0	0	0		0	0	0	0	0
80	1	57	102	-1	445	382	23.7	34	ABplaaaaa	326	824	0	0		0	0	0	0	0
81	1	12	180	-1	359	83	11.5	34	ABprppapp	346	-335	0	0		0	0	0	0	0
82	1	96	190	-1	491	285	13.5	35	MSpaapa	-14	0	0	0		0	0	0	0	0
83	1	101	105	-1	407	406	6.6	27	ABalppappa	200	1355	0	0		0	0	0	0	0
84	1	189	128	-1	136	188	16.9	36	Caapa	362	204	0	0		0	0	0	0	0
85	1	59	117	-1	569	196	16.0	34	ABpraaaap	310	186	0	0		0	0	0	0	0
86	1	81	203	-1	408	462	14.4	32	ABalpppap	20	0	0	0		0	0	0	0	0
87	1	144	139	-1	212	71	15.7	37	Cpapa	340	404	0	0		0	0	0	0	0
88	1	150	64	-1	490	242	20.5	35	ABalapppp	350	411	0	0		0	0	0	0	0
89	1	162	171	-1	275	344	20.7	34	ABplapaaa	-204	0	0	0		0	0	0	0	0
90	1	140	122	-1	531	252	7.6	32	ABarapppa	258	-262	0	0		0	0	0	0	0
91	1	148	183	-1	402	162	15.8	33	MSppppp	315	827	0	0		0	0	0	0	0
92	1	14	114	-1	231	228	12.7	33	Dapp	321	945	0	0		0	0	0	0	0
93	1	190	184	-1	186	186	23.5	39	Caaaa	384	-107	0	0		0	0	0	0	0
94	1	94	87	-1	402	169	4.7	32	ABprpappa	321	544	0	0		0	0	0	0	0
95	1	35	67	-1	591	353	9.7	26	ABaraaapaa	222	128	0	0		0	0	0	0	0
96	1	186	145	-1	453	338	16.4	35	MSaaapa	351	-1073	0	0		0	0	0	0	0
97	1	105	156	-1	572	267	8.8	32	ABaraaapp	5	0	0	0		0	0	0	0	0
98	1	77	153	-1	327	177	18.7	39	Epra	388	254	0	0		0	0	0	0	0
99	1	109	165	-1	546	426	15.9	33	ABalaaaal	306	-175	0	0		0	0	0	0	0
100	1	91	78	-1	341	121	5.4	33	ABprppppa	301	-875	0	0		0	0	0	0	0
101	1	146	73	-1	258	367	16.3	35	ABplaappp	53	0	0	0		0	0	0	0	0
102	1	171	7	-1	293	372	8.5	31	ABplppaap	153	0	0	0		0	0	0	0	0
103	1	3	151	-1	155	256	15.2	34	ABplapapp	320	148	0	0		0	0	0	0	0
104	1	73	61	-1	359	428	12.1	35	ABplpaapa	341	7	0	0		0	0	0	0	0
105	1	71	50	-1	428	152	22.4	35	ABarpppaa	315	426	0	0		0	0	0	0	0
106	1	167	144	-1	499	172	22.3	37	ABpraapap	375	668	0	0		0	0	0	0	0
107	1	32	6	-1	217	333	15.7	35	ABplappaa	204	0	0	0		0	0	0	0	0
108	1	60	88	-1	541	192	12.0	35	ABprpaaaa	316	0	0	0		0	0	0	0	0
109	1	86	106	-1	488	347	12.1	34	ABaraapap	89	0	0	0		0	0	0	0	0
110	1	175	58	-1	339	194	6.1	32	MSpappp	297	-43	0	0		0	0	0	0	0
111	1	75	199	-1	297	180	23.6	41	Cpaaa	364	149	0	0		0	0	0	0	0
112	1	67	167	-1	357	252	23.4	39	ABarpaapp	394	17	0	0		0	0	0	0	0
113	1	39	204	-1	397	299	17.1	38	Eala	-69	0	0	0		0	0	0	0	0
114	1	197	74	-1	186	276	20.5	35	ABplapapa	355	-953	0	0		0	0	0	0	0
115	1	45	168	-1	236	312	20.4	34	ABplapaap	348	729	0	0		0	0	0	0	0
116	1	191	28	-1	367	166	23.6	36	ABarpappp	336	-1701	0	0		0	0	0	0	0
117	1	76	172	-1	272	57	15.6	33	ABprapapp	335	-366	0	0		0	0	0	0	0
118	1	43	116	-1	326	344	22.2	36	ABplaaapp	69	0	0	0		0	0	0	0	0
119	1	174	42	-1	190	113	8.5	35	Cpapp	495	0	0	0		0	0	0	0	0
120	1	74	40	-1	330	354	13.4	31	MSapppa	114	0	0	0		0	0	0	0	0
121	1	27	124	-1	377	424	15.6	28	ABalpppppa	227	-1730	0	0		0	0	0	0	0
122	1	19	60	-1	366	70	15.3	34	ABprappaa	314	738	0	0		0	0	0	0	0
123	1	164	120	-1	355	89	7.6	35	ABprpppaa	240	174	0	0		0	0	0	0	0
124	1	108	157	-1	215	182	7.3	33	Cappp	337	0	0	0		0	0	0	0	0
125	1	128	37	-1	442	101	14.6	36	ABpraappp	405	0	0	0		0	0	0	0	0
126	1	126	57	-1	456	177	14.8	31	MSppppa	263	-1149	0	0		0	0	0	0	0
127	1	87	160	-1	457	184	4.4	29	ABarappapp	190	403	0	0		0	0	0	0	0
128	1	141	94	-1	267	82	21.4	36	ABarppppp	334	158	0	0		0	0	0	0	0
129	1	196	164	-1	366	378	5.2	28	ABalppappp	190	1350	0	0		0	0	0	0	0
130	1	6	92	-1	423	236	17.7	39	Eara	396	247	0	0		0	0	0	0	0
131	1	64	1	-1	454	441	9.0	33	ABalppaap	268	0	0	0		0	0	0	0	0
132	1	103	12	-1	162	231	19.6	33	ABarppapp	-7	0	0	0		0	0	0	0	0
133	1	117	181	-1	482	250	23.7	36	ABarpapaa	357	-1106	0	0		0	0	0	0	0
134	1	116	149	-1	393	232	7.7	31	MSpapap	293	-226	0	0		0	0	0	0	0
135	1	28	51	-1	562	269	14.5	33	MSppaaa	303	979	0	0		0	0	0	0	0
136	1	123	52	127	443	391	5.6	36	ABalppapa	249	1305	0	0		0	0	0	0	0
137	1	42	176	-1	573	313	8.2	29	ABaraaapap	258	304	0	0		0	0	0	0	0
138	1	49	77	-1	565	262	22.3	34	ABalaappp	168	0	0	0		0	0	0	0	0
139	1	98	76	-1	434	235	5.1	32	ABarapappp	262	-552	0	0		0	0	0	0	0
140	1	111	29	-1	446	326	5.0	28	ABalpapppa	227	74	0	0		0	0	0	0	0
141	1	34	22	-1	554	356	9.2	30	ABaraaaap	-207	0	0	0		0	0	0	0	0
142	1	78	125	-1	482	129	12.7	34	ABprpaapp	286	392	0	0		0	0	0	0	0
143	1	10	2	-1	213	292	8.7	27	ABplpppaap	184	-883	0	0		0	0	0	0	0
144	1	182	38	-1	283	294	4.7	33	ABplpappp	310	-175	0	0		0	0	0	0	0
145	1	185	194	-1	270	253	9.5	34	Capaa	83	0	0	0		0	0	0	0	0
146	1	113	10	-1	600	285	13.7	32	ABalaapap	309	-484	0	0		0	0	0	0	0
147	1	62	93	-1	489	280	17.6	36	MSpaaap	-143	0	0	0		0	0	0	0	0
148	1	10	41	-1	234	323	8.7	28	ABplpppaaa	198	374	0	0		0	0	0	0	0
149	1	24	11	-1	544	380	6.6	33	ABalpaaap	330	724	0	0		0	0	0	0	0
150	1	125	155	-1	432	272	22.8	37	ABarpaapa	375	122	0	0		0	0	0	0	0
151	1	65	43	-1	329	414	16.0	32	ABalpppppp	252	-782	0	0		0	0	0	0	0
152	1	151	4	-1	486	135	17.9	36	ABpraappa	289	-556	0	0		0	0	0	0	0
153	1	163	141	-1	592	280	20.3	33	ABalaappa	-209	0	0	0		0	0	0	0	0
154	1	112	130	-1	531	397	20.8	31	ABalapaaa	299	-453	0	0		0	0	0	0	0
155	1	25	27	-1	361	413	20.4	35	ABplaapap	104	0	0	0		0	0	0	0	0
156	1	55	26	-1	476	327	19.9	35	MSaaaap	344	-1342	0	0		0	0	0	0	0
157	1	165	202	-1	416	295	5.1	28	ABalpapppp	254	-196	0	0		0	0	0	0	0
158	1	161	91	189	197	266	6.4	35	ABplpppap	359	-562	0	0		0	0	0	0	0
159	1	158	104	-1	508	413	6.7	34	ABalpapaa	332	-1102	0	0		0	0	0	0	0
160	1	97	34	-1	298	136	9.7	35	Cppaa	328	1384	0	0		0	0	0	0	0
161	1	102	65	-1	443	151	4.8	32	ABprpapap	307	399	0	0		0	0	0	0	0
162	1	180	109	-1	349	256	9.9	32	Z3	202	295	0	0		0	0	0	0	0
163	1	89	19	-1	518	412	11.0	31	ABalpaapap	-347	0	0	0		0	0	0	0	0
164	1	188	80	-1	341	114	23.0	36	ABarppppa	-135	0	0	0		0	0	0	0	0
165	1	58	85	-1	394	343	6.1	33	ABplpapaa	327	680	0	0		0	0	0	0	0
166	1	193	200	-1	401	377	15.4	31	MSapapa	143	0	0	0		0	0	0	0	0
167	1	195	179	-1	325	299	23.1	34	ABarppaaa	317	373	0	0		0	0	0	0	0
168	1	36	44	-1	263	65	8.0	31	ABprapppp	318	1015	0	0		0	0	0	0	0
169	1	130	110	-1	584	371	16.8	37	ABalaaaar	27	0	0	0		0	0	0	0	0
170	1	131	186	-1	236	235	3.5	34	ABplppppp	349	-330	0	0		0	0	0	0	0
171	1	87	142	-1	498	208	5.3	29	ABarappapa	193	-852	0	0		0	0	0	0	0
172	1	169	169	-1	344	348	4.7	33	ABplpapap	293	693	0	0		0	0	0	0	0
173	1	107	5	-1	191	211	11.3	34	Cappa	335	525	0	0		0	0	0	0	0
174	1	153	55	-1	355	166	9.9	36	Dpa	366	886	0	0		0	0	0	0	0
175	1	104	152	-1	344	216	15.6	40	Earp	393	934	0	0		0	0	0	0	0
176	1	137	175	-1	366	290	6.5	32	MSaapap	286	-399	0	0		0	0	0	0	0
177	1	63	62	-1	460	210	23.1	34	ABarpapap	329	73	0	0		0	0	0	0	0
178	1	159	25	-1	229	253	24.3	37	ABarppapa	358	-16	0	0		0	0	0	0	0
179	1	61	140	-1	523	436	20.4	33	ABalapaap	328	-308	0	0		0	0	0	0	0
180	1	70	163	-1	274	223	18.0	40	Epla	400	-87	0	0		0	0	0	0	0
181	1	2	162	-1	505	235	14.1	30	MSppapa	280	644	0	0		0	0	0	0	0
182	1	47	148	-1	304	308	16.3	33	MSapppp	302	158	0	0		0	0	0	0	0
183	1	181	17	-1	528	373	24.4	34	ABalappaa	33	0	0	0		0	0	0	0	0
184	1	66	188	-1	322	238	5.6	32	MSaappp	312	853	0	0		0	0	0	0	0
185	1	183	206	-1	344	284	4.2	28	MSaappa	247	774	0	0		0	0	0	0	0
186	1	149	126	-1	301	293	10.4	37	Daa	366	-332	0	0		0	0	0	0	0
187	1	8	46	-1	354	326	11.0	29	MSappap	15	0	0	0		0	0	0	0	0
188	1	17	123	-1	359	356	16.4	32	MSapapp	313	0	0	0		0	0	0	0	0
189	1	173	170	-1	277	280	14.0	33	Dapa	-31	0	0	0		0	0	0	0	0
190	1	93	96	-1	344	165	12.6	37	Dpp	369	-179	0	0		0	0	0	0	0
191	1	187	174	-1	362	372	23.3	35	ABplaaapa	342	-1106	0	0		0	0	0	0	0
192	0	51	-1	-1	447	237	14.5	26		227	141	0	0		0	0	0	0	0
193	1	155	81	-1	330	379	8.2	30	ABplppaaa	285	-469	0	0		0	0	0	0	0
194	1	83	112	-1	246	300	5.2	31	ABplppppa	364	0	0	0		0	0	0	0	0
195	1	179	111	-1	466	325	23.7	37	ABarpaaaa	369	355	0	0		0	0	0	0	0
196	1	5	201	-1	218	148	4.7	34	Cpppp	339	226	0	0		0	0	0	0	0
197	1	157	121	-1	375	141	4.3	34	ABprpappp	296	-522	0	0		0	0	0	0	0
198	1	85	30	-1	220	104	22.2	38	Cpaap	371	718	0	0		0	0	0	0	0
199	1	133	86	-1	418	320	23.1	33	ABarpaaap	252	-26	0	0		0	0	0	0	0
200	1	178	158	-1	279	150	15.4	38	Eprp	92	0	0	0		0	0	0	0	0
201	1	121	192	-1	530	209	17.1	29	ABpraaappa	204	80	0	0		0	0	0	0	0
202	1	143	95	-1	460	277	4.8	28	ABarapapap	-165	0	0	0		0	0	0	0	0
