# Supplementary material for: The AP-2 Transcription Factor APTF-2 Is Required for Neuroblast and Epidermal Morphogenesis in Caenorhabditis elegans Embryogenesis
Source: PLoS Genet. 2016 May 13;12(5):e1006048. doi: 10.1371/journal.pgen.1006048 (PMC4866721; doi:10.1371/journal.pgen.1006048)
Supplement: S7 Text — (ZIP) [file pgen.1006048.s035.zip › nuclei/t120-nuclei]

1	1	131	67	-1	454	442	9.8	32	ABalppaap	288	0	0	0		0	0	0	0	0
2	1	143	150	-1	214	298	8.7	27	ABplpppaap	196	-895	0	0		0	0	0	0	0
3	1	32	8	-1	581	394	9.2	32	ABalpaaaa	530	0	0	0		0	0	0	0	0
4	1	152	121	-1	481	129	18.2	34	ABpraappa	320	-571	0	0		0	0	0	0	0
5	1	173	27	-1	196	214	11.4	34	Cappa	331	208	0	0		0	0	0	0	0
6	1	107	166	-1	217	334	15.6	34	ABplappaa	191	0	0	0		0	0	0	0	0
7	1	102	46	-1	301	369	8.0	32	ABplppaap	321	744	0	0		0	0	0	0	0
8	1	77	128	-1	492	400	15.5	31	MSapaaa	-13	0	0	0		0	0	0	0	0
9	1	21	146	-1	422	194	23.6	36	ABarpappa	342	174	0	0		0	0	0	0	0
10	1	146	104	-1	602	278	14.3	33	ABalaapap	260	0	0	0		0	0	0	0	0
11	1	149	14	-1	541	374	6.5	32	ABalpaaap	-80	0	0	0		0	0	0	0	0
12	1	132	100	-1	163	232	19.7	34	ABarppapp	567	0	0	0		0	0	0	0	0
13	1	68	106	-1	431	353	7.8	29	ABalpapapp	199	141	0	0		0	0	0	0	0
14	1	36	71	-1	501	150	8.9	32	ABprpaaap	310	268	0	0		0	0	0	0	0
15	1	59	26	-1	454	115	9.3	31	ABprppaaa	212	0	0	0		0	0	0	0	0
16	1	38	23	-1	315	408	11.7	34	ABplpaapp	192	0	0	0		0	0	0	0	0
17	1	183	122	-1	540	374	23.9	36	ABalappaa	345	388	0	0		0	0	0	0	0
18	1	31	79	-1	328	268	15.3	37	Ealp	366	-16	0	0		0	0	0	0	0
19	1	163	10	-1	527	411	10.6	30	ABalpaapap	454	0	0	0		0	0	0	0	0
20	1	12	60	-1	559	227	18.8	33	ABpraaapa	104	0	0	0		0	0	0	0	0
21	1	70	2	-1	509	456	14.5	30	ABalppaaa	247	0	0	0		0	0	0	0	0
22	1	141	30	-1	558	352	8.8	30	ABaraaaap	298	0	0	0		0	0	0	0	0
23	1	79	35	-1	419	429	17.3	35	ABalppppa	221	421	0	0		0	0	0	0	0
24	1	16	20	-1	589	361	13.4	33	ABaraaaaa	71	0	0	0		0	0	0	0	0
25	1	178	54	-1	230	254	24.1	37	ABarppapa	371	590	0	0		0	0	0	0	0
26	1	156	78	-1	482	321	19.7	35	MSaaaap	347	406	0	0		0	0	0	0	0
27	1	155	73	-1	373	413	20.1	34	ABplaapap	137	0	0	0		0	0	0	0	0
28	1	116	77	-1	366	170	23.4	37	ABarpappp	373	-148	0	0		0	0	0	0	0
29	1	140	58	-1	453	321	5.4	28	ABalpapppa	259	1657	0	0		0	0	0	0	0
30	1	198	147	-1	222	111	22.5	40	Cpaap	376	-1111	0	0		0	0	0	0	0
31	1	49	155	-1	412	410	10.4	36	ABplpaaaa	226	140	0	0		0	0	0	0	0
32	1	6	118	-1	532	338	23.2	34	ABalappap	341	439	0	0		0	0	0	0	0
33	1	74	1	-1	494	243	4.3	32	ABarappaa	317	-592	0	0		0	0	0	0	0
34	1	160	62	-1	296	135	9.6	34	Cppaa	339	432	0	0		0	0	0	0	0
35	1	44	68	-1	597	312	14.9	33	ABalaapaa	6	0	0	0		0	0	0	0	0
36	1	75	115	-1	521	309	7.4	34	ABarapaap	88	0	0	0		0	0	0	0	0
37	1	125	29	-1	435	99	14.6	36	ABpraappp	50	0	0	0		0	0	0	0	0
38	1	144	165	-1	282	286	4.7	33	ABplpappp	332	-1369	0	0		0	0	0	0	0
39	1	73	170	-1	530	253	11.8	30	MSppaap	-140	0	0	0		0	0	0	0	0
40	1	120	75	-1	333	359	13.6	31	MSapppa	255	1059	0	0		0	0	0	0	0
41	1	148	32	-1	238	338	8.7	26	ABplpppaaa	199	63	0	0		0	0	0	0	0
42	1	119	113	-1	191	106	9.1	36	Cpapp	446	0	0	0		0	0	0	0	0
43	1	151	64	-1	334	413	15.8	33	ABalpppppp	-2	0	0	0		0	0	0	0	0
44	1	168	31	-1	263	66	7.8	31	ABprapppp	306	228	0	0		0	0	0	0	0
45	1	65	191	-1	314	214	11.8	33	Z2	328	-1350	0	0		0	0	0	0	0
46	1	187	117	-1	356	327	10.8	30	MSappap	295	-496	0	0		0	0	0	0	0
47	1	24	149	-1	388	352	11.6	32	MSappaa	293	1192	0	0		0	0	0	0	0
48	1	45	159	-1	154	136	19.3	37	Caaap	341	-841	0	0		0	0	0	0	0
49	1	62	34	-1	543	327	12.0	33	ABaraappa	17	0	0	0		0	0	0	0	0
50	1	105	195	-1	427	147	22.5	35	ABarpppaa	349	1867	0	0		0	0	0	0	0
51	1	135	22	-1	560	268	13.9	32	MSppaaa	339	0	0	0		0	0	0	0	0
52	1	136	99	-1	440	384	4.4	29	ABalppapap	249	1003	0	0		0	0	0	0	0
53	1	22	136	-1	179	286	11.2	32	ABplapppa	-12	0	0	0		0	0	0	0	0
54	1	46	21	-1	540	310	17.3	34	MSpaaaa	344	-828	0	0		0	0	0	0	0
55	1	174	201	-1	367	167	9.3	36	Dpa	335	902	0	0		0	0	0	0	0
56	1	33	142	-1	510	152	13.6	33	ABprpaapa	264	0	0	0		0	0	0	0	0
57	1	126	153	-1	457	173	15.1	31	MSppppa	271	108	0	0		0	0	0	0	0
58	1	110	91	-1	338	195	6.3	32	MSpappp	318	-117	0	0		0	0	0	0	0
59	1	7	171	-1	482	417	11.4	34	ABalpaapp	214	0	0	0		0	0	0	0	0
60	1	122	97	-1	359	72	15.2	35	ABprappaa	330	-815	0	0		0	0	0	0	0
61	1	104	13	-1	368	435	12.1	35	ABplpaapa	160	0	0	0		0	0	0	0	0
62	1	177	177	-1	459	207	22.8	34	ABarpapap	313	-868	0	0		0	0	0	0	0
63	1	58	7	-1	460	416	19.5	32	ABalapapp	300	476	0	0		0	0	0	0	0
64	1	88	127	-1	494	241	20.6	35	ABalapppp	301	-121	0	0		0	0	0	0	0
65	1	161	19	-1	438	149	5.2	32	ABprpapap	282	83	0	0		0	0	0	0	0
66	1	61	140	-1	489	256	7.2	27	ABarapappa	242	-265	0	0		0	0	0	0	0
67	1	95	65	-1	594	349	9.7	27	ABaraaapaa	246	447	0	0		0	0	0	0	0
68	1	48	200	-1	549	296	4.9	33	ABarapaaa	326	-768	0	0		0	0	0	0	0
69	1	76	43	-1	318	394	19.1	37	ABplaappa	330	1000	0	0		0	0	0	0	0
70	1	30	33	-1	489	292	9.5	34	ABaraappp	176	0	0	0		0	0	0	0	0
71	1	56	4	-1	592	227	16.2	32	ABpraaaaa	-142	0	0	0		0	0	0	0	0
72	1	60	180	-1	419	187	10.5	31	MSpppap	281	116	0	0		0	0	0	0	0
73	1	101	57	-1	262	363	16.7	37	ABplaappp	106	0	0	0		0	0	0	0	0
74	1	114	15	-1	187	277	20.6	35	ABplapapa	346	-165	0	0		0	0	0	0	0
75	1	17	98	-1	520	359	18.3	34	MSaaaaa	102	0	0	0		0	0	0	0	0
76	1	139	124	-1	427	233	5.1	32	ABarapappp	262	390	0	0		0	0	0	0	0
77	1	138	190	-1	570	260	22.4	37	ABalaappp	344	129	0	0		0	0	0	0	0
78	1	100	105	206	341	129	5.6	34	ABprppppa	333	31	0	0		0	0	0	0	0
79	1	37	134	-1	449	191	7.6	33	ABprpapaa	327	285	0	0		0	0	0	0	0
80	1	164	179	-1	338	117	23.4	37	ABarppppa	363	-20	0	0		0	0	0	0	0
81	1	193	25	-1	337	383	8.2	31	ABplppaaa	303	389	0	0		0	0	0	0	0
82	1	52	145	-1	408	306	9.6	33	MSaapaa	336	1008	0	0		0	0	0	0	0
83	1	42	156	-1	430	260	8.6	34	MSpapaa	339	-397	0	0		0	0	0	0	0
84	1	29	163	-1	431	109	18.6	34	ABprapaaa	121	0	0	0		0	0	0	0	0
85	1	165	44	-1	392	341	5.5	33	ABplpapaa	302	-9	0	0		0	0	0	0	0
86	1	199	18	-1	425	317	23.0	33	ABarpaaap	339	131	0	0		0	0	0	0	0
87	1	94	187	-1	402	174	4.8	33	ABprpappa	312	-458	0	0		0	0	0	0	0
88	1	108	69	-1	539	191	11.8	33	ABprpaaaa	269	-290	0	0		0	0	0	0	0
89	1	20	148	-1	603	318	20.2	33	ABalaaapp	-297	0	0	0		0	0	0	0	0
90	1	4	82	-1	506	285	4.8	28	ABarapapaa	107	0	0	0		0	0	0	0	0
91	1	158	204	-1	203	275	7.2	27	ABplpppapa	250	10	0	0		0	0	0	0	0
92	1	130	51	-1	425	233	17.4	40	Eara	405	-384	0	0		0	0	0	0	0
93	1	147	102	-1	492	271	17.3	35	MSpaaap	-221	0	0	0		0	0	0	0	0
94	1	128	185	-1	265	80	21.3	35	ABarppppp	334	211	0	0		0	0	0	0	0
95	1	202	86	-1	460	275	4.7	29	ABarapapap	243	1722	0	0		0	0	0	0	0
96	1	190	137	154	344	160	12.6	37	Dpp	243	182	0	0		0	0	0	0	0
97	1	2	87	-1	266	365	9.8	33	ABplppapa	196	0	0	0		0	0	0	0	0
98	1	15	135	-1	431	282	14.5	32	MSaaapp	276	146	0	0		0	0	0	0	0
99	1	34	143	-1	312	322	4.7	35	ABplpappa	340	-557	0	0		0	0	0	0	0
100	1	69	116	-1	393	89	17.2	33	ABprapaap	-203	0	0	0		0	0	0	0	0
101	1	5	119	-1	215	329	11.7	34	ABplppapp	327	-857	0	0		0	0	0	0	0
102	1	80	45	-1	450	378	23.6	35	ABplaaaaa	350	1158	0	0		0	0	0	0	0
103	1	55	173	-1	367	225	4.8	28	MSpappa	36	0	0	0		0	0	0	0	0
104	1	159	167	-1	509	413	6.8	33	ABalpapaa	336	481	0	0		0	0	0	0	0
105	1	83	80	-1	411	405	6.3	27	ABalppappa	275	1272	0	0		0	0	0	0	0
106	1	109	16	157	486	346	12.1	36	ABaraapap	95	0	0	0		0	0	0	0	0
107	1	57	178	-1	301	66	10.8	32	ABprapppa	345	0	0	0		0	0	0	0	0
108	1	18	168	-1	468	209	11.3	30	MSpppaa	275	-568	0	0		0	0	0	0	0
109	1	162	89	-1	348	258	9.3	30	Z3	186	213	0	0		0	0	0	0	0
110	1	169	94	-1	586	368	17.2	37	ABalaaaar	247	0	0	0		0	0	0	0	0
111	1	195	139	-1	475	322	23.3	37	ABarpaaaa	373	-241	0	0		0	0	0	0	0
112	1	194	203	-1	249	306	5.6	33	ABplppppa	279	0	0	0		0	0	0	0	0
113	1	64	66	-1	313	88	6.8	28	ABprpppapa	207	167	0	0		0	0	0	0	0
114	1	92	152	-1	238	227	13.1	33	Dapp	318	-58	0	0		0	0	0	0	0
115	1	35	103	-1	492	417	21.4	33	ABalapapa	137	0	0	0		0	0	0	0	0
116	1	118	112	-1	329	347	22.0	34	ABplaaapp	336	-556	0	0		0	0	0	0	0
117	1	85	202	-1	565	186	15.8	33	ABpraaaap	178	0	0	0		0	0	0	0	0
118	1	66	198	-1	180	300	16.1	33	ABplappap	207	0	0	0		0	0	0	0	0
119	1	71	12	-1	457	459	14.9	34	ABalpppaa	156	0	0	0		0	0	0	0	0
120	1	123	162	192	360	88	7.4	32	ABprpppaa	145	0	0	0		0	0	0	0	0
121	1	197	205	-1	376	143	3.7	34	ABprpappp	308	423	0	0		0	0	0	0	0
122	1	90	90	-1	535	249	7.5	33	ABarapppa	205	-553	0	0		0	0	0	0	0
123	1	188	189	-1	363	359	16.1	32	MSapapp	301	63	0	0		0	0	0	0	0
124	1	121	138	-1	382	428	15.6	29	ABalpppppa	228	-787	0	0		0	0	0	0	0
125	1	142	95	-1	479	126	13.0	33	ABprpaapp	353	0	0	0		0	0	0	0	0
126	1	186	144	-1	301	298	10.9	38	Daa	360	-946	0	0		0	0	0	0	0
127	1	136	199	-1	463	405	6.5	28	ABalppapaa	202	383	0	0		0	0	0	0	0
128	1	84	126	-1	138	188	16.7	36	Caapa	333	126	0	0		0	0	0	0	0
129	1	67	158	-1	148	141	12.2	36	Caapp	305	103	0	0		0	0	0	0	0
130	1	154	175	-1	540	398	20.7	32	ABalapaaa	285	353	0	0		0	0	0	0	0
131	1	53	52	-1	532	368	12.5	32	ABaraapaa	30	0	0	0		0	0	0	0	0
132	1	13	5	-1	438	379	14.3	30	MSapaap	283	976	0	0		0	0	0	0	0
133	1	11	109	-1	319	58	15.4	33	ABprappap	319	-230	0	0		0	0	0	0	0
134	1	10	76	-1	383	107	21.7	35	ABarpppap	332	605	0	0		0	0	0	0	0
135	1	41	141	-1	254	118	6.0	34	Cpppa	291	-115	0	0		0	0	0	0	0
136	1	25	6	-1	415	118	7.7	32	ABprppaap	312	-390	0	0		0	0	0	0	0
137	1	43	11	-1	418	415	21.7	35	ABplaapaa	-6	0	0	0		0	0	0	0	0
138	1	1	42	-1	159	242	9.4	33	ABplapppp	-78	0	0	0		0	0	0	0	0
139	1	87	93	-1	210	74	16.1	37	Cpapa	366	16	0	0		0	0	0	0	0
140	1	179	133	-1	530	434	20.5	34	ABalapaap	332	216	0	0		0	0	0	0	0
141	1	153	53	-1	591	272	19.0	33	ABalaappa	319	-827	0	0		0	0	0	0	0
142	1	171	39	-1	493	201	4.6	30	ABarappapa	220	-484	0	0		0	0	0	0	0
143	1	26	37	-1	291	136	4.3	33	ABprppppp	325	906	0	0		0	0	0	0	0
144	1	106	40	-1	501	180	22.1	36	ABpraapap	40	0	0	0		0	0	0	0	0
145	1	96	181	-1	451	334	16.6	35	MSaaapa	357	-738	0	0		0	0	0	0	0
146	1	39	197	-1	533	295	22.5	33	ABalapppa	322	-1088	0	0		0	0	0	0	0
147	1	3	70	-1	502	189	8.6	27	ABarappppp	195	-874	0	0		0	0	0	0	0
148	1	182	211	-1	309	315	16.4	33	MSapppp	162	0	0	0		0	0	0	0	0
149	1	134	110	-1	391	233	7.6	31	MSpapap	16	0	0	0		0	0	0	0	0
150	1	8	160	-1	472	204	15.6	31	MSppapp	282	-215	0	0		0	0	0	0	0
151	1	103	28	-1	156	258	15.0	34	ABplapapp	326	-492	0	0		0	0	0	0	0
152	1	175	107	-1	346	215	15.4	39	Earp	376	123	0	0		0	0	0	0	0
153	1	98	193	-1	324	178	18.6	39	Epra	382	301	0	0		0	0	0	0	0
154	1	27	9	-1	237	146	9.5	33	Cppap	-180	0	0	0		0	0	0	0	0
155	1	150	81	-1	437	268	22.6	36	ABarpaapa	330	-984	0	0		0	0	0	0	0
156	1	97	85	-1	577	265	8.6	33	ABaraaapp	-250	0	0	0		0	0	0	0	0
157	1	124	59	-1	216	179	7.3	33	Cappp	6	0	0	0		0	0	0	0	0
158	1	200	49	-1	277	151	15.6	39	Eprp	380	833	0	0		0	0	0	0	0
159	1	54	132	-1	481	346	4.7	28	ABalpappap	208	357	0	0		0	0	0	0	0
160	1	127	83	-1	449	180	4.4	30	ABarappapp	194	1030	0	0		0	0	0	0	0
161	1	19	72	-1	396	103	10.7	33	ABprppapa	297	-1528	0	0		0	0	0	0	0
162	1	181	161	-1	504	229	13.6	30	MSppapa	296	-551	0	0		0	0	0	0	0
163	1	180	111	-1	282	220	17.6	39	Epla	378	-290	0	0		0	0	0	0	0
164	1	129	38	-1	374	377	4.9	29	ABalppappp	261	95	0	0		0	0	0	0	0
165	1	99	114	-1	547	428	15.5	32	ABalaaaal	19	0	0	0		0	0	0	0	0
166	1	51	131	-1	536	223	22.6	34	ABpraapaa	336	430	0	0		0	0	0	0	0
167	1	112	186	-1	363	254	23.3	39	ABarpaapp	396	33	0	0		0	0	0	0	0
168	1	115	125	-1	241	314	20.5	34	ABplapaap	61	0	0	0		0	0	0	0	0
169	1	172	172	-1	342	349	4.5	31	ABplpapap	-7	0	0	0		0	0	0	0	0
170	1	189	48	-1	278	276	14.4	32	Dapa	265	-1164	0	0		0	0	0	0	0
171	1	89	3	-1	279	346	21.2	34	ABplapaaa	312	-532	0	0		0	0	0	0	0
172	1	117	84	-1	270	58	15.6	34	ABprapapp	-64	0	0	0		0	0	0	0	0
173	1	50	92	-1	362	420	8.7	35	ABplpaaap	312	1080	0	0		0	0	0	0	0
174	1	191	174	-1	365	372	23.4	34	ABplaaapa	268	0	0	0		0	0	0	0	0
175	1	176	47	-1	365	292	6.6	32	MSaapap	-49	0	0	0		0	0	0	0	0
176	1	137	130	-1	579	309	8.0	29	ABaraaapap	280	-1351	0	0		0	0	0	0	0
177	1	3	169	-1	526	216	8.1	27	ABarappppa	190	381	0	0		0	0	0	0	0
178	1	28	36	-1	312	69	20.1	35	ABprapapa	349	-287	0	0		0	0	0	0	0
179	1	167	55	-1	329	298	23.5	34	ABarppaaa	346	0	0	0		0	0	0	0	0
180	1	81	101	-1	361	80	11.7	36	ABprppapp	-28	0	0	0		0	0	0	0	0
181	1	133	212	-1	486	252	23.7	35	ABarpapaa	349	44	0	0		0	0	0	0	0
182	1	78	208	-1	502	158	17.7	30	ABpraaappp	233	-871	0	0		0	0	0	0	0
183	1	91	209	-1	399	161	16.3	34	MSppppp	319	104	0	0		0	0	0	0	0
184	1	93	24	-1	189	192	23.4	39	Caaaa	390	-834	0	0		0	0	0	0	0
185	1	47	61	-1	495	383	5.4	27	ABalpappaa	212	950	0	0		0	0	0	0	0
186	1	170	196	-1	235	235	4.2	34	ABplppppp	334	14	0	0		0	0	0	0	0
187	1	64	129	-1	290	88	5.5	27	ABprpppapp	204	486	0	0		0	0	0	0	0
188	1	184	96	-1	322	236	5.4	32	MSaappp	123	0	0	0		0	0	0	0	0
189	1	158	182	-1	198	256	4.8	27	ABplpppapp	203	319	0	0		0	0	0	0	0
190	1	82	120	-1	486	280	13.3	35	MSpaapa	353	651	0	0		0	0	0	0	0
191	1	63	63	-1	582	368	20.4	35	ABalaaapa	58	0	0	0		0	0	0	0	0
192	1	201	194	-1	529	207	16.6	28	ABpraaappa	190	-556	0	0		0	0	0	0	0
193	1	14	41	-1	231	167	13.7	38	Eplp	382	460	0	0		0	0	0	0	0
194	1	145	108	-1	272	254	9.5	34	Capaa	256	0	0	0		0	0	0	0	0
195	0	192	-1	-1	448	228	14.4	28		211	444	0	0		0	0	0	0	0
196	1	72	184	-1	276	275	24.0	37	ABarppaap	362	564	0	0		0	0	0	0	0
197	1	9	56	-1	580	404	13.6	30	ABalpaapaa	295	-650	0	0		0	0	0	0	0
198	1	40	50	210	412	360	22.3	34	ABplaaaap	248	-512	0	0		0	0	0	0	0
199	1	111	176	-1	298	185	23.6	42	Cpaaa	424	671	0	0		0	0	0	0	0
200	1	166	123	-1	403	376	15.5	32	MSapapa	306	449	0	0		0	0	0	0	0
201	1	196	207	-1	215	142	4.9	34	Cpppp	336	-284	0	0		0	0	0	0	0
202	1	157	17	-1	415	294	5.2	29	ABalpapppp	244	594	0	0		0	0	0	0	0
203	1	86	183	-1	415	463	14.4	32	ABalpppap	307	-897	0	0		0	0	0	0	0
204	1	113	88	-1	397	298	16.6	38	Eala	387	-239	0	0		0	0	0	0	0
205	1	23	151	-1	226	229	8.2	33	Capap	333	-211	0	0		0	0	0	0	0
206	1	185	74	-1	340	282	4.3	27	MSaappa	199	0	0	0		0	0	0	0	0
207	1	68	188	-1	471	368	8.7	28	ABalpapapa	117	0	0	0		0	0	0	0	0
