# Supplementary material for: The AP-2 Transcription Factor APTF-2 Is Required for Neuroblast and Epidermal Morphogenesis in Caenorhabditis elegans Embryogenesis
Source: PLoS Genet. 2016 May 13;12(5):e1006048. doi: 10.1371/journal.pgen.1006048 (PMC4866721; doi:10.1371/journal.pgen.1006048)
Supplement: S7 Text — (ZIP) [file pgen.1006048.s035.zip › nuclei/t121-nuclei]

1	1	33	146	-1	498	241	4.3	32	ABarappaa	294	332	0	0		0	0	0	0	0
2	1	21	34	-1	502	460	14.1	31	ABalppaaa	312	-49	0	0		0	0	0	0	0
3	1	171	215	-1	282	347	21.4	33	ABplapaaa	331	-37	0	0		0	0	0	0	0
4	1	71	137	-1	595	233	16.0	32	ABpraaaaa	494	0	0	0		0	0	0	0	0
5	1	132	214	-1	442	377	13.5	31	MSapaap	271	186	0	0		0	0	0	0	0
6	1	136	23	-1	425	119	7.4	32	ABprppaap	285	976	0	0		0	0	0	0	0
7	1	63	77	-1	457	420	19.1	33	ABalapapp	314	-484	0	0		0	0	0	0	0
8	1	3	118	-1	582	396	9.1	32	ABalpaaaa	250	0	0	0		0	0	0	0	0
9	1	154	170	-1	241	145	9.4	33	Cppap	318	-524	0	0		0	0	0	0	0
10	1	19	166	-1	530	415	10.5	32	ABalpaapap	-57	0	0	0		0	0	0	0	0
11	1	137	59	-1	418	416	21.7	35	ABplaapaa	111	0	0	0		0	0	0	0	0
12	1	119	180	-1	446	458	14.9	36	ABalpppaa	-168	0	0	0		0	0	0	0	0
13	1	61	18	-1	362	429	11.6	34	ABplpaapa	339	0	0	0		0	0	0	0	0
14	1	11	47	-1	540	369	6.1	32	ABalpaaap	344	0	0	0		0	0	0	0	0
15	1	74	144	-1	186	270	21.2	35	ABplapapa	321	-496	0	0		0	0	0	0	0
16	1	106	70	-1	500	361	13.4	30	ABaraapapa	201	-218	0	0		0	0	0	0	0
17	1	202	154	-1	419	290	4.8	30	ABalpapppp	293	39	0	0		0	0	0	0	0
18	1	86	192	-1	431	319	22.7	33	ABarpaaap	277	8	0	0		0	0	0	0	0
19	1	65	35	-1	442	149	5.0	34	ABprpapap	271	378	0	0		0	0	0	0	0
20	1	24	32	-1	588	366	13.4	32	ABaraaaaa	315	1027	0	0		0	0	0	0	0
21	1	54	213	-1	536	312	17.3	35	MSpaaaa	89	0	0	0		0	0	0	0	0
22	1	51	206	-1	564	275	14.0	31	MSppaaa	316	87	0	0		0	0	0	0	0
23	1	16	88	-1	310	403	11.6	35	ABplpaapp	390	0	0	0		0	0	0	0	0
24	1	184	202	-1	190	188	23.6	40	Caaaa	388	595	0	0		0	0	0	0	0
25	1	81	93	-1	336	378	8.0	31	ABplppaaa	287	689	0	0		0	0	0	0	0
26	1	15	53	-1	461	114	9.3	31	ABprppaaa	287	-1371	0	0		0	0	0	0	0
27	1	5	160	-1	197	211	11.7	35	Cappa	306	174	0	0		0	0	0	0	0
28	1	151	91	-1	157	255	15.4	34	ABplapapp	316	504	0	0		0	0	0	0	0
29	1	37	125	-1	439	103	14.9	35	ABpraappp	107	0	0	0		0	0	0	0	0
30	1	22	11	-1	562	356	8.8	31	ABaraaaap	277	0	0	0		0	0	0	0	0
31	1	44	2	-1	270	69	7.6	32	ABprapppp	314	-1060	0	0		0	0	0	0	0
32	1	41	188	-1	239	332	8.1	27	ABplpppaaa	218	698	0	0		0	0	0	0	0
33	1	70	43	-1	488	290	9.5	34	ABaraappp	342	452	0	0		0	0	0	0	0
34	1	49	109	-1	545	331	12.0	33	ABaraappa	228	163	0	0		0	0	0	0	0
35	1	23	117	208	414	427	17.5	36	ABalppppa	-202	0	0	0		0	0	0	0	0
36	1	178	76	-1	309	64	19.7	35	ABprapapa	331	-396	0	0		0	0	0	0	0
37	1	143	55	-1	294	138	4.4	35	ABprppppp	312	140	0	0		0	0	0	0	0
38	1	164	58	-1	373	373	4.7	28	ABalppappp	-503	0	0	0		0	0	0	0	0
39	1	142	218	-1	498	201	4.6	31	ABarappapa	249	-1120	0	0		0	0	0	0	0
40	1	144	44	-1	508	191	21.6	36	ABpraapap	228	76	0	0		0	0	0	0	0
41	1	193	31	-1	235	166	13.7	38	Eplp	372	61	0	0		0	0	0	0	0
42	1	138	82	-1	160	237	9.5	32	ABplapppp	99	0	0	0		0	0	0	0	0
43	1	69	114	-1	316	395	18.9	37	ABplaappa	53	0	0	0		0	0	0	0	0
44	1	85	68	-1	387	335	5.2	33	ABplpapaa	312	1189	0	0		0	0	0	0	0
45	1	102	133	-1	453	381	23.4	34	ABplaaaaa	423	0	0	0		0	0	0	0	0
46	1	7	66	-1	297	361	7.8	32	ABplppaap	422	0	0	0		0	0	0	0	0
47	1	175	141	-1	365	291	6.5	31	MSaapap	309	50	0	0		0	0	0	0	0
48	1	170	45	-1	283	269	14.4	32	Dapa	297	-839	0	0		0	0	0	0	0
49	1	158	26	-1	276	149	16.3	39	Eprp	396	663	0	0		0	0	0	0	0
50	1	198	219	-1	424	364	21.4	31	ABplaaaapa	270	1073	0	0		0	0	0	0	0
51	1	92	201	-1	427	233	17.3	41	Eara	413	81	0	0		0	0	0	0	0
52	1	131	20	-1	536	376	12.4	33	ABaraapaa	60	0	0	0		0	0	0	0	0
53	1	141	28	-1	597	279	18.6	31	ABalaappa	327	0	0	0		0	0	0	0	0
54	1	25	212	-1	229	254	24.0	35	ABarppapa	337	310	0	0		0	0	0	0	0
55	1	179	189	-1	331	295	23.4	35	ABarppaaa	340	-538	0	0		0	0	0	0	0
56	1	197	105	-1	581	411	13.6	30	ABalpaapaa	91	0	0	0		0	0	0	0	0
57	1	73	71	-1	262	361	16.8	37	ABplaappp	369	-613	0	0		0	0	0	0	0
58	1	29	151	-1	458	315	5.5	27	ABalpapppa	239	-615	0	0		0	0	0	0	0
59	1	157	104	-1	221	183	7.5	32	Cappp	308	864	0	0		0	0	0	0	0
60	1	20	29	-1	564	234	18.5	33	ABpraaapa	382	0	0	0		0	0	0	0	0
61	1	185	83	-1	486	386	4.5	27	ABalpappaa	226	960	0	0		0	0	0	0	0
62	1	34	175	-1	297	127	9.5	34	Cppaa	340	565	0	0		0	0	0	0	0
63	1	191	14	-1	579	368	20.6	34	ABalaaapa	344	1064	0	0		0	0	0	0	0
64	1	43	84	-1	329	412	15.2	32	ABalpppppp	61	0	0	0		0	0	0	0	0
65	1	67	38	-1	600	354	9.7	28	ABaraaapaa	276	324	0	0		0	0	0	0	0
66	1	113	62	-1	315	84	6.7	27	ABprpppapa	205	172	0	0		0	0	0	0	0
67	1	1	19	-1	445	442	10.2	32	ABalppaap	325	221	0	0		0	0	0	0	0
68	1	35	8	-1	592	322	15.4	32	ABalaapaa	306	650	0	0		0	0	0	0	0
69	1	88	106	113	545	195	11.5	34	ABprpaaaa	211	24	0	0		0	0	0	0	0
70	1	147	90	-1	500	183	8.7	28	ABarappppp	226	-227	0	0		0	0	0	0	0
71	1	14	156	-1	505	146	9.5	33	ABprpaaap	333	-609	0	0		0	0	0	0	0
72	1	161	80	-1	407	101	10.7	34	ABprppapa	333	431	0	0		0	0	0	0	0
73	1	27	108	220	372	407	19.5	36	ABplaapap	119	0	0	0		0	0	0	0	0
74	1	206	121	-1	343	282	4.1	28	MSaappa	250	-292	0	0		0	0	0	0	0
75	1	40	75	-1	332	359	13.7	30	MSapppa	273	363	0	0		0	0	0	0	0
76	1	134	158	-1	384	101	22.1	36	ABarpppap	349	178	0	0		0	0	0	0	0
77	1	28	209	-1	368	167	23.4	37	ABarpappp	347	172	0	0		0	0	0	0	0
78	1	26	196	-1	477	326	19.5	34	MSaaaap	334	-307	0	0		0	0	0	0	0
79	1	18	10	-1	329	264	15.2	37	Ealp	372	-43	0	0		0	0	0	0	0
80	1	105	131	-1	420	397	5.5	28	ABalppappa	234	317	0	0		0	0	0	0	0
81	1	155	64	211	439	269	22.2	35	ABarpaapa	255	-178	0	0		0	0	0	0	0
82	1	90	95	-1	507	288	4.5	29	ABarapapaa	242	-256	0	0		0	0	0	0	0
83	1	160	143	-1	453	184	4.4	31	ABarappapp	214	1345	0	0		0	0	0	0	0
84	1	172	126	-1	271	58	14.6	34	ABprapapp	-214	0	0	0		0	0	0	0	0
85	1	156	9	-1	579	276	9.6	33	ABaraaapp	12	0	0	0		0	0	0	0	0
86	1	95	145	-1	465	271	4.5	29	ABarapapap	242	-150	0	0		0	0	0	0	0
87	1	97	177	-1	266	362	9.8	33	ABplppapa	136	0	0	0		0	0	0	0	0
88	1	204	107	-1	395	301	16.0	38	Eala	381	-327	0	0		0	0	0	0	0
89	1	109	217	-1	354	257	9.7	28	Z3	284	842	0	0		0	0	0	0	0
90	1	122	176	185	542	249	7.5	34	ABarapppa	207	-860	0	0		0	0	0	0	0
91	1	58	110	-1	341	193	6.3	32	MSpappp	321	970	0	0		0	0	0	0	0
92	1	173	167	-1	358	413	8.3	34	ABplpaaap	39	0	0	0		0	0	0	0	0
93	1	139	183	-1	211	73	15.5	37	Cpapa	356	535	0	0		0	0	0	0	0
94	1	110	94	-1	578	377	17.3	35	ABalaaaar	327	-85	0	0		0	0	0	0	0
95	1	125	184	-1	488	129	13.6	32	ABprpaapp	299	1314	0	0		0	0	0	0	0
96	1	188	73	-1	325	236	5.4	32	MSaappp	171	0	0	0		0	0	0	0	0
97	1	60	132	-1	366	70	14.6	34	ABprappaa	113	0	0	0		0	0	0	0	0
98	1	75	111	-1	518	365	18.5	34	MSaaaaa	316	37	0	0		0	0	0	0	0
99	1	52	142	-1	438	366	4.6	27	ABalppapap	211	62	0	0		0	0	0	0	0
100	1	12	92	-1	167	228	20.0	34	ABarppapp	289	-426	0	0		0	0	0	0	0
101	1	180	69	-1	366	82	11.2	34	ABprppapp	304	724	0	0		0	0	0	0	0
102	1	93	195	-1	497	276	17.3	35	MSpaaap	323	85	0	0		0	0	0	0	0
103	1	115	150	-1	487	422	21.6	33	ABalapapa	287	1388	0	0		0	0	0	0	0
104	1	10	67	-1	609	288	14.5	33	ABalaapap	286	199	0	0		0	0	0	0	0
105	1	78	203	-1	351	126	6.9	28	ABprppppaa	192	118	0	0		0	0	0	0	0
106	1	13	152	-1	426	348	7.6	29	ABalpapapp	206	-200	0	0		0	0	0	0	0
107	1	152	187	-1	349	214	14.9	39	Earp	390	1420	0	0		0	0	0	0	0
108	1	194	127	-1	270	253	9.6	34	Capaa	182	0	0	0		0	0	0	0	0
109	1	133	101	-1	325	62	15.3	34	ABprappap	99	0	0	0		0	0	0	0	0
110	1	149	193	-1	393	232	7.4	32	MSpapap	320	1230	0	0		0	0	0	0	0
111	1	163	37	-1	287	218	17.1	39	Epla	397	423	0	0		0	0	0	0	0
112	1	116	50	-1	335	349	22.0	34	ABplaaapp	251	-246	0	0		0	0	0	0	0
113	1	42	96	-1	190	106	9.1	35	Cpapp	350	717	0	0		0	0	0	0	0
114	1	165	89	-1	544	432	15.4	32	ABalaaaal	235	0	0	0		0	0	0	0	0
115	1	36	171	200	523	313	7.5	32	ABarapaap	289	638	0	0		0	0	0	0	0
116	1	100	120	-1	399	86	17.3	33	ABprapaap	97	0	0	0		0	0	0	0	0
117	1	46	169	-1	355	327	10.3	30	MSappap	302	-431	0	0		0	0	0	0	0
118	1	32	136	-1	534	345	23.5	36	ABalappap	301	13	0	0		0	0	0	0	0
119	1	101	207	-1	215	328	11.6	35	ABplppapp	337	134	0	0		0	0	0	0	0
120	1	190	81	-1	481	286	13.3	37	MSpaapa	378	-116	0	0		0	0	0	0	0
121	1	4	41	-1	484	130	18.9	35	ABpraappa	300	452	0	0		0	0	0	0	0
122	1	17	173	-1	520	380	23.4	34	ABalappaa	272	62	0	0		0	0	0	0	0
123	1	200	216	-1	404	374	15.1	31	MSapapa	48	0	0	0		0	0	0	0	0
124	1	76	191	-1	430	231	5.1	31	ABarapappp	292	113	0	0		0	0	0	0	0
125	1	168	112	-1	245	313	20.5	35	ABplapaap	353	-171	0	0		0	0	0	0	0
126	1	128	17	-1	138	188	16.9	35	Caapa	354	-100	0	0		0	0	0	0	0
127	1	64	86	-1	498	250	21.1	36	ABalapppp	355	-648	0	0		0	0	0	0	0
128	1	8	157	-1	490	399	15.3	31	MSapaaa	312	-118	0	0		0	0	0	0	0
129	1	187	186	-1	277	95	4.9	26	ABprpppapp	218	-1086	0	0		0	0	0	0	0
130	1	176	148	-1	579	317	7.5	29	ABaraaapap	284	-981	0	0		0	0	0	0	0
131	1	166	159	-1	543	229	22.6	34	ABpraapaa	167	0	0	0		0	0	0	0	0
132	1	159	97	-1	483	342	4.4	28	ABalpappap	284	888	0	0		0	0	0	0	0
133	1	140	161	-1	517	436	19.6	34	ABalapaap	339	821	0	0		0	0	0	0	0
134	1	79	42	-1	455	191	8.2	33	ABprpapaa	334	30	0	0		0	0	0	0	0
135	1	98	119	-1	432	284	15.0	31	MSaaapp	309	433	0	0		0	0	0	0	0
136	1	53	57	-1	175	282	11.5	32	ABplapppa	53	0	0	0		0	0	0	0	0
137	1	96	16	-1	371	143	12.7	31	Dppa	223	-771	0	0		0	0	0	0	0
138	1	124	60	-1	374	425	15.2	30	ABalpppppa	130	0	0	0		0	0	0	0	0
139	1	111	199	-1	475	323	23.7	35	ABarpaaaa	355	240	0	0		0	0	0	0	0
140	1	66	103	-1	490	253	7.3	28	ABarapappa	52	0	0	0		0	0	0	0	0
141	1	135	33	-1	251	119	6.0	33	Cpppa	336	-1275	0	0		0	0	0	0	0
142	1	56	99	-1	515	161	13.8	34	ABprpaapa	65	0	0	0		0	0	0	0	0
143	1	99	123	-1	303	318	4.5	35	ABplpappa	351	331	0	0		0	0	0	0	0
144	1	126	100	-1	299	297	11.3	38	Daa	377	1203	0	0		0	0	0	0	0
145	1	82	56	-1	404	298	9.4	33	MSaapaa	-63	0	0	0		0	0	0	0	0
146	1	9	5	-1	423	196	23.9	36	ABarpappa	356	350	0	0		0	0	0	0	0
147	1	30	210	-1	226	107	22.4	40	Cpaap	406	-291	0	0		0	0	0	0	0
148	1	89	39	-1	598	325	20.2	32	ABalaaapp	314	-8	0	0		0	0	0	0	0
149	1	47	6	-1	388	351	11.3	31	MSappaa	-79	0	0	0		0	0	0	0	0
150	1	2	27	-1	205	308	8.9	27	ABplpppaap	211	1314	0	0		0	0	0	0	0
151	1	205	130	-1	232	230	8.7	34	Capap	328	-223	0	0		0	0	0	0	0
152	1	114	74	-1	242	229	13.3	32	Dapp	321	-488	0	0		0	0	0	0	0
153	1	57	149	-1	461	176	15.5	30	MSppppa	109	0	0	0		0	0	0	0	0
154	1	96	63	-1	317	163	13.1	32	Dppp	217	-453	0	0		0	0	0	0	0
155	1	31	190	204	407	409	9.8	33	ABplpaaaa	137	0	0	0		0	0	0	0	0
156	1	83	140	-1	433	258	8.7	34	MSpapaa	52	0	0	0		0	0	0	0	0
157	1	106	3	-1	457	328	10.6	29	ABaraapapp	-217	0	0	0		0	0	0	0	0
158	1	129	36	-1	150	143	12.3	36	Caapp	92	0	0	0		0	0	0	0	0
159	1	48	194	-1	157	137	19.6	37	Caaap	436	0	0	0		0	0	0	0	0
160	1	150	179	-1	478	210	15.6	32	MSppapp	-293	0	0	0		0	0	0	0	0
161	1	162	115	-1	507	232	13.1	31	MSppapa	318	603	0	0		0	0	0	0	0
162	1	120	52	-1	345	78	6.9	27	ABprpppaap	198	-176	0	0		0	0	0	0	0
163	1	84	116	-1	429	111	19.4	35	ABprapaaa	-130	0	0	0		0	0	0	0	0
164	0	195	-1	-1	447	225	14.3	28		-308	0	0	0		0	0	0	0	0
165	1	38	163	-1	279	274	4.7	32	ABplpappp	316	575	0	0		0	0	0	0	0
166	1	6	87	-1	216	329	15.4	34	ABplappaa	346	968	0	0		0	0	0	0	0
167	1	104	7	-1	511	412	6.7	35	ABalpapaa	291	819	0	0		0	0	0	0	0
168	1	108	46	-1	473	211	11.4	31	MSpppaa	98	0	0	0		0	0	0	0	0
169	1	177	72	-1	531	217	7.5	26	ABarappppa	186	705	0	0		0	0	0	0	0
170	1	39	21	-1	532	256	12.1	30	MSppaap	188	0	0	0		0	0	0	0	0
171	1	59	51	-1	484	420	11.0	34	ABalpaapp	116	0	0	0		0	0	0	0	0
172	1	169	168	-1	338	347	4.3	31	ABplpapap	319	466	0	0		0	0	0	0	0
173	1	103	48	-1	370	220	4.8	29	MSpappa	261	1024	0	0		0	0	0	0	0
174	1	174	128	-1	368	375	23.4	34	ABplaaapa	324	176	0	0		0	0	0	0	0
175	1	130	65	-1	542	407	21.6	35	ABalapaaa	317	-589	0	0		0	0	0	0	0
176	1	199	122	-1	301	188	23.4	42	Cpaaa	407	20	0	0		0	0	0	0	0
177	1	62	79	-1	457	213	22.5	35	ABarpapap	353	-269	0	0		0	0	0	0	0
178	1	107	4	-1	306	70	10.6	31	ABprapppa	301	0	0	0		0	0	0	0	0
179	1	80	49	-1	335	115	23.3	36	ABarppppa	358	-75	0	0		0	0	0	0	0
180	1	72	134	-1	426	184	10.8	31	MSpppap	294	-194	0	0		0	0	0	0	0
181	1	145	165	-1	452	340	15.9	35	MSaaapa	329	40	0	0		0	0	0	0	0
182	1	189	12	-1	193	240	4.8	26	ABplpppapp	322	0	0	0		0	0	0	0	0
183	1	203	155	-1	403	460	13.9	30	ABalpppap	54	0	0	0		0	0	0	0	0
184	1	196	129	-1	281	272	23.9	37	ABarppaap	371	-179	0	0		0	0	0	0	0
185	1	94	30	-1	266	76	20.7	35	ABarppppp	296	511	0	0		0	0	0	0	0
186	1	167	102	147	372	254	22.5	39	ABarpaapp	279	-523	0	0		0	0	0	0	0
187	1	87	85	-1	403	170	4.8	33	ABprpappa	332	-215	0	0		0	0	0	0	0
188	1	207	135	-1	475	373	8.5	27	ABalpapapa	202	-526	0	0		0	0	0	0	0
189	1	123	197	-1	363	357	16.0	31	MSapapp	307	-46	0	0		0	0	0	0	0
190	1	77	98	-1	573	268	22.4	37	ABalaappp	95	0	0	0		0	0	0	0	0
191	1	45	162	-1	317	209	11.0	32	Z2	291	-40	0	0		0	0	0	0	0
192	1	120	22	-1	393	93	7.4	28	ABprpppaaa	200	454	0	0		0	0	0	0	0
193	1	153	153	-1	327	177	18.5	39	Epra	-578	0	0	0		0	0	0	0	0
194	1	192	138	-1	529	211	16.6	29	ABpraaappa	70	0	0	0		0	0	0	0	0
195	1	50	25	-1	424	147	22.9	34	ABarpppaa	165	0	0	0		0	0	0	0	0
196	1	186	198	-1	231	234	4.5	34	ABplppppp	67	0	0	0		0	0	0	0	0
197	1	146	181	-1	530	303	22.5	34	ABalapppa	331	-166	0	0		0	0	0	0	0
198	1	118	164	-1	185	297	16.7	34	ABplappap	328	-275	0	0		0	0	0	0	0
199	1	127	1	-1	462	411	6.3	27	ABalppapaa	177	1953	0	0		0	0	0	0	0
200	1	68	178	-1	553	287	5.5	33	ABarapaaa	282	1446	0	0		0	0	0	0	0
201	1	55	15	-1	372	168	9.8	35	Dpa	358	-68	0	0		0	0	0	0	0
202	1	117	61	-1	566	189	16.4	34	ABpraaaap	-134	0	0	0		0	0	0	0	0
203	1	112	205	-1	242	299	5.5	34	ABplppppa	264	3	0	0		0	0	0	0	0
204	1	91	13	-1	195	276	7.0	27	ABplpppapa	337	0	0	0		0	0	0	0	0
205	1	121	172	-1	373	143	3.6	35	ABprpappp	349	204	0	0		0	0	0	0	0
206	1	78	174	-1	332	120	4.4	29	ABprppppap	198	433	0	0		0	0	0	0	0
207	1	201	78	-1	216	147	4.6	35	Cpppp	321	948	0	0		0	0	0	0	0
208	1	182	40	-1	506	160	18.1	31	ABpraaappp	218	378	0	0		0	0	0	0	0
209	1	183	24	-1	404	162	16.4	33	MSppppp	325	1566	0	0		0	0	0	0	0
210	1	198	124	-1	394	349	22.0	31	ABplaaaapp	221	-181	0	0		0	0	0	0	0
211	1	148	182	-1	314	315	16.5	33	MSapppp	256	166	0	0		0	0	0	0	0
212	1	181	139	-1	488	256	23.6	35	ABarpapaa	194	0	0	0		0	0	0	0	0
