# Supplementary material for: The AP-2 Transcription Factor APTF-2 Is Required for Neuroblast and Epidermal Morphogenesis in Caenorhabditis elegans Embryogenesis
Source: PLoS Genet. 2016 May 13;12(5):e1006048. doi: 10.1371/journal.pgen.1006048 (PMC4866721; doi:10.1371/journal.pgen.1006048)
Supplement: S7 Text — (ZIP) [file pgen.1006048.s035.zip › nuclei/t122-nuclei]

1	1	199	36	-1	462	413	6.0	27	ABalppapaa	78	0	0	0		0	0	0	0	0
2	1	31	178	-1	272	65	7.7	31	ABprapppp	111	0	0	0		0	0	0	0	0
3	1	157	149	-1	453	328	10.0	29	ABaraapapp	228	1050	0	0		0	0	0	0	0
4	1	178	75	-1	312	70	10.5	31	ABprapppa	393	0	0	0		0	0	0	0	0
5	1	146	140	-1	419	204	23.9	36	ABarpappa	358	-556	0	0		0	0	0	0	0
6	1	149	108	-1	387	351	11.3	31	MSappaa	299	233	0	0		0	0	0	0	0
7	1	167	15	-1	510	401	6.3	35	ABalpapaa	312	502	0	0		0	0	0	0	0
8	1	68	2	-1	588	320	15.7	31	ABalaapaa	281	-916	0	0		0	0	0	0	0
9	1	85	125	-1	576	277	9.9	32	ABaraaapp	313	406	0	0		0	0	0	0	0
10	1	79	186	-1	327	265	14.9	38	Ealp	382	7	0	0		0	0	0	0	0
11	1	30	182	-1	569	354	9.5	31	ABaraaaap	-29	0	0	0		0	0	0	0	0
12	1	182	213	-1	183	221	5.3	28	ABplpppapp	191	349	0	0		0	0	0	0	0
13	1	204	118	-1	190	263	6.0	28	ABplpppapa	231	401	0	0		0	0	0	0	0
14	1	63	102	-1	573	372	20.3	34	ABalaaapa	324	103	0	0		0	0	0	0	0
15	1	201	202	-1	375	164	9.9	35	Dpa	345	13	0	0		0	0	0	0	0
16	1	137	10	-1	376	147	13.3	31	Dppa	217	-473	0	0		0	0	0	0	0
17	1	126	221	-1	135	180	17.0	36	Caapa	313	0	0	0		0	0	0	0	0
18	1	13	19	-1	361	428	11.5	35	ABplpaapa	35	0	0	0		0	0	0	0	0
19	1	67	8	-1	452	443	10.1	32	ABalppaap	65	0	0	0		0	0	0	0	0
20	1	52	101	-1	541	376	12.8	31	ABaraapaa	37	0	0	0		0	0	0	0	0
21	1	170	129	-1	529	258	12.4	29	MSppaap	61	0	0	0		0	0	0	0	0
22	1	192	100	-1	394	94	7.3	29	ABprpppaaa	-166	0	0	0		0	0	0	0	0
23	1	6	23	-1	426	114	7.4	32	ABprppaap	291	979	0	0		0	0	0	0	0
24	1	209	109	-1	408	166	16.3	33	MSppppp	328	1618	0	0		0	0	0	0	0
25	1	195	143	-1	420	156	23.3	35	ABarpppaa	326	795	0	0		0	0	0	0	0
26	1	49	229	-1	275	154	16.5	39	Eprp	384	-666	0	0		0	0	0	0	0
27	1	150	84	-1	200	298	8.6	28	ABplpppaap	371	0	0	0		0	0	0	0	0
28	1	53	3	-1	594	283	19.2	33	ABalaappa	86	0	0	0		0	0	0	0	0
29	1	60	158	227	558	234	18.5	34	ABpraaapa	219	396	0	0		0	0	0	0	0
30	1	185	223	-1	269	75	21.1	36	ABarppppp	333	-161	0	0		0	0	0	0	0
31	1	41	188	-1	241	169	13.5	39	Eplp	383	231	0	0		0	0	0	0	0
32	1	20	89	-1	592	364	13.4	33	ABaraaaaa	401	0	0	0		0	0	0	0	0
33	1	141	153	-1	249	116	6.3	33	Cpppa	319	506	0	0		0	0	0	0	0
34	1	2	29	-1	503	464	13.4	31	ABalppaaa	-46	0	0	0		0	0	0	0	0
35	1	19	222	-1	437	152	5.4	32	ABprpapap	229	-559	0	0		0	0	0	0	0
36	1	158	6	-1	152	134	12.4	36	Caapp	94	0	0	0		0	0	0	0	0
37	1	111	56	-1	285	216	16.7	38	Epla	369	60	0	0		0	0	0	0	0
38	1	65	37	-1	610	344	10.4	28	ABaraaapaa	236	0	0	0		0	0	0	0	0
39	1	148	41	-1	597	330	20.5	33	ABalaaapp	328	-95	0	0		0	0	0	0	0
40	1	208	197	-1	505	162	18.6	31	ABpraaappp	266	58	0	0		0	0	0	0	0
41	1	121	208	-1	479	141	20.0	35	ABpraappa	220	135	0	0		0	0	0	0	0
42	1	134	65	-1	458	192	8.2	32	ABprpapaa	44	0	0	0		0	0	0	0	0
43	1	33	155	-1	483	291	9.6	32	ABaraappp	109	0	0	0		0	0	0	0	0
44	1	40	25	232	501	199	21.6	37	ABpraapap	231	394	0	0		0	0	0	0	0
45	1	48	185	-1	276	265	14.3	33	Dapa	321	220	0	0		0	0	0	0	0
46	1	168	165	-1	472	217	11.5	31	MSpppaa	282	-794	0	0		0	0	0	0	0
47	1	14	54	-1	536	361	5.9	31	ABalpaaap	317	719	0	0		0	0	0	0	0
48	1	173	46	-1	370	214	4.8	29	MSpappa	250	-234	0	0		0	0	0	0	0
49	1	179	201	-1	334	117	23.4	35	ABarppppa	345	-154	0	0		0	0	0	0	0
50	1	112	60	127	330	339	22.2	37	ABplaaapp	243	60	0	0		0	0	0	0	0
51	1	171	224	225	491	421	10.3	35	ABalpaapp	205	442	0	0		0	0	0	0	0
52	1	162	156	-1	346	81	6.8	29	ABprpppaap	217	-180	0	0		0	0	0	0	0
53	1	26	175	-1	461	112	9.7	31	ABprppaaa	294	0	0	0		0	0	0	0	0
54	0	164	-1	-1	445	233	14.5	31		228	675	0	0		0	0	0	0	0
55	1	37	142	-1	293	144	4.8	35	ABprppppp	238	471	0	0		0	0	0	0	0
56	1	145	83	-1	399	294	9.2	34	MSaapaa	341	690	0	0		0	0	0	0	0
57	1	136	73	-1	169	278	11.4	32	ABplapppa	295	0	0	0		0	0	0	0	0
58	1	38	28	-1	374	373	4.5	29	ABalppappp	270	467	0	0		0	0	0	0	0
59	1	11	14	-1	416	419	21.2	35	ABplaapaa	309	124	0	0		0	0	0	0	0
60	1	138	115	-1	370	424	15.3	31	ABalpppppa	266	410	0	0		0	0	0	0	0
61	1	202	5	-1	565	193	16.1	32	ABpraaaap	170	0	0	0		0	0	0	0	0
62	1	66	218	-1	311	80	6.6	28	ABprpppapa	222	155	0	0		0	0	0	0	0
63	1	154	135	-1	311	166	13.3	34	Dppp	251	-141	0	0		0	0	0	0	0
64	1	81	128	-1	458	294	22.5	31	ABarpaapaa	256	121	0	0		0	0	0	0	0
65	1	175	71	-1	541	418	21.2	34	ABalapaaa	368	0	0	0		0	0	0	0	0
66	1	46	171	-1	296	356	8.0	32	ABplppaap	-188	0	0	0		0	0	0	0	0
67	1	104	7	-1	607	285	15.0	33	ABalaapap	272	212	0	0		0	0	0	0	0
68	1	44	64	-1	381	333	5.1	32	ABplpapaa	314	202	0	0		0	0	0	0	0
69	1	101	52	-1	366	86	10.5	33	ABprppapp	-4	0	0	0		0	0	0	0	0
70	1	16	87	-1	501	362	13.0	31	ABaraapapa	215	102	0	0		0	0	0	0	0
71	1	57	146	204	265	355	16.4	36	ABplaappp	244	-230	0	0		0	0	0	0	0
72	1	169	206	-1	526	209	6.9	27	ABarappppa	219	81	0	0		0	0	0	0	0
73	1	96	166	-1	320	236	5.6	33	MSaappp	330	-43	0	0		0	0	0	0	0
74	1	152	184	-1	240	226	13.4	31	Dapp	347	0	0	0		0	0	0	0	0
75	1	75	66	-1	328	355	13.7	30	MSapppa	43	0	0	0		0	0	0	0	0
76	1	36	82	-1	313	62	19.7	36	ABprapapa	328	231	0	0		0	0	0	0	0
77	1	7	111	-1	457	431	18.8	34	ABalapapp	349	-851	0	0		0	0	0	0	0
78	1	207	181	-1	215	144	4.4	35	Cpppp	347	-442	0	0		0	0	0	0	0
79	1	177	122	-1	454	227	22.5	34	ABarpapap	346	-674	0	0		0	0	0	0	0
80	1	72	81	-1	411	100	10.7	34	ABprppapa	316	-222	0	0		0	0	0	0	0
81	1	120	20	-1	480	286	13.4	37	MSpaapa	370	-575	0	0		0	0	0	0	0
82	1	42	62	-1	154	232	9.6	32	ABplapppp	327	-864	0	0		0	0	0	0	0
83	1	61	187	-1	479	378	4.1	27	ABalpappaa	412	0	0	0		0	0	0	0	0
84	1	64	157	-1	330	407	14.8	31	ABalpppppp	301	155	0	0		0	0	0	0	0
85	1	187	198	-1	399	167	4.5	32	ABprpappa	297	194	0	0		0	0	0	0	0
86	1	127	145	-1	500	259	21.5	35	ABalapppp	357	1262	0	0		0	0	0	0	0
87	1	166	67	-1	205	324	14.5	34	ABplappaa	124	0	0	0		0	0	0	0	0
88	1	23	123	-1	303	398	11.9	36	ABplpaapp	78	0	0	0		0	0	0	0	0
89	1	114	18	-1	542	442	14.2	32	ABalaaaal	302	219	0	0		0	0	0	0	0
90	1	70	179	-1	501	181	8.4	29	ABarappppp	253	712	0	0		0	0	0	0	0
91	1	28	50	-1	148	246	15.0	34	ABplapapp	199	0	0	0		0	0	0	0	0
92	1	100	177	-1	159	226	20.3	34	ABarppapp	347	-11	0	0		0	0	0	0	0
93	1	25	57	-1	333	371	8.1	33	ABplppaaa	258	83	0	0		0	0	0	0	0
94	1	94	148	-1	577	377	16.7	34	ABalaaaar	344	739	0	0		0	0	0	0	0
95	1	82	136	-1	508	279	3.7	29	ABarapapaa	288	841	0	0		0	0	0	0	0
96	1	113	114	-1	192	104	8.9	34	Cpapp	343	90	0	0		0	0	0	0	0
97	1	132	150	-1	482	334	5.1	29	ABalpappap	267	-678	0	0		0	0	0	0	0
98	1	190	86	-1	574	270	22.2	37	ABalaappp	326	-508	0	0		0	0	0	0	0
99	1	142	228	-1	515	166	14.7	34	ABprpaapa	119	0	0	0		0	0	0	0	0
100	1	144	4	196	295	299	11.4	38	Daa	378	952	0	0		0	0	0	0	0
101	1	109	59	-1	329	60	15.6	34	ABprappap	94	0	0	0		0	0	0	0	0
102	1	186	95	-1	336	244	21.7	33	ABarpaappp	305	-217	0	0		0	0	0	0	0
103	1	140	139	-1	486	249	7.7	27	ABarapappa	233	361	0	0		0	0	0	0	0
104	1	59	98	-1	217	181	7.8	33	Cappp	331	-1316	0	0		0	0	0	0	0
105	1	56	167	-1	581	414	13.5	30	ABalpaapaa	272	1337	0	0		0	0	0	0	0
106	1	69	53	-1	530	179	11.4	30	ABprpaaaap	188	48	0	0		0	0	0	0	0
107	1	88	44	-1	398	296	14.2	25	Eala	166	202	0	0		0	0	0	0	0
108	1	73	48	-1	342	393	20.2	31	ABplaapapp	211	106	0	0		0	0	0	0	0
109	1	34	33	233	544	326	12.3	34	ABaraappa	160	0	0	0		0	0	0	0	0
110	1	91	78	-1	345	188	6.4	32	MSpappp	320	-347	0	0		0	0	0	0	0
111	1	98	63	192	514	379	18.1	34	MSaaaaa	369	0	0	0		0	0	0	0	0
112	1	125	216	-1	236	312	20.3	35	ABplapaap	317	409	0	0		0	0	0	0	0
113	1	69	132	-1	551	219	10.7	29	ABprpaaaaa	58	0	0	0		0	0	0	0	0
114	1	43	51	215	306	393	18.3	36	ABplaappa	25	0	0	0		0	0	0	0	0
115	1	161	130	-1	507	230	13.0	32	MSppapa	301	700	0	0		0	0	0	0	0
116	1	163	195	-1	428	123	20.2	35	ABprapaaa	340	-151	0	0		0	0	0	0	0
117	1	35	31	-1	388	427	17.9	31	ABalppppap	300	568	0	0		0	0	0	0	0
118	1	8	105	-1	587	389	9.0	33	ABalpaaaa	-151	0	0	0		0	0	0	0	0
119	1	135	58	-1	433	289	14.7	30	MSaaapp	286	197	0	0		0	0	0	0	0
120	1	116	38	-1	398	87	17.7	34	ABprapaap	311	89	0	0		0	0	0	0	0
121	1	74	168	-1	339	282	3.9	29	MSaappa	294	-476	0	0		0	0	0	0	0
122	1	176	172	-1	296	192	23.5	42	Cpaaa	418	554	0	0		0	0	0	0	0
123	1	143	91	-1	294	317	4.9	34	ABplpappa	289	368	0	0		0	0	0	0	0
124	1	210	30	-1	386	348	22.3	29	ABplaaaapp	233	-496	0	0		0	0	0	0	0
125	1	29	70	117	444	108	15.0	36	ABpraappp	240	102	0	0		0	0	0	0	0
126	1	84	21	-1	277	57	14.6	35	ABprapapp	10	0	0	0		0	0	0	0	0
127	1	108	42	-1	266	248	9.6	33	Capaa	161	0	0	0		0	0	0	0	0
128	1	174	160	-1	367	382	23.4	35	ABplaaapa	-116	0	0	0		0	0	0	0	0
129	1	184	207	-1	274	275	24.1	37	ABarppaap	346	-221	0	0		0	0	0	0	0
130	1	151	94	-1	227	226	9.3	32	Capap	80	0	0	0		0	0	0	0	0
131	1	80	163	-1	422	396	5.4	28	ABalppappa	228	630	0	0		0	0	0	0	0
132	1	97	104	-1	370	72	14.3	35	ABprappaa	314	79	0	0		0	0	0	0	0
133	1	45	112	-1	456	392	23.3	34	ABplaaaaa	330	-876	0	0		0	0	0	0	0
134	1	180	190	-1	430	180	11.3	32	MSpppap	400	0	0	0		0	0	0	0	0
135	1	188	40	-1	471	373	8.4	29	ABalpapapa	420	0	0	0		0	0	0	0	0
136	1	118	43	-1	533	354	23.2	33	ABalappap	307	640	0	0		0	0	0	0	0
137	1	4	27	-1	593	236	15.9	32	ABpraaaaa	183	0	0	0		0	0	0	0	0
138	1	194	151	-1	526	215	16.7	29	ABpraaappa	235	73	0	0		0	0	0	0	0
139	1	212	154	-1	485	265	24.4	34	ABarpapaa	330	-51	0	0		0	0	0	0	0
140	1	156	16	-1	429	254	9.0	34	MSpapaa	-95	0	0	0		0	0	0	0	0
141	1	47	209	-1	361	290	6.3	31	MSaapap	295	778	0	0		0	0	0	0	0
142	1	99	219	-1	433	361	4.6	27	ABalppapap	199	700	0	0		0	0	0	0	0
143	1	83	113	-1	445	184	4.0	29	ABarappapp	241	712	0	0		0	0	0	0	0
144	1	15	24	-1	181	265	21.0	34	ABplapapa	312	442	0	0		0	0	0	0	0
145	1	86	193	-1	458	269	4.5	30	ABarapapap	239	-159	0	0		0	0	0	0	0
146	1	1	141	-1	485	236	4.5	31	ABarappaa	310	82	0	0		0	0	0	0	0
147	1	186	199	-1	387	264	23.4	32	ABarpaappa	278	101	0	0		0	0	0	0	0
148	1	130	96	-1	579	317	7.4	29	ABaraaapap	-41	0	0	0		0	0	0	0	0
149	1	153	161	-1	459	182	15.8	30	MSppppa	252	1097	0	0		0	0	0	0	0
150	1	103	200	-1	485	429	21.4	33	ABalapapa	160	0	0	0		0	0	0	0	0
151	1	58	214	-1	454	314	5.5	27	ABalpapppa	360	0	0	0		0	0	0	0	0
152	1	106	107	-1	424	344	7.5	30	ABalpapapp	-219	0	0	0		0	0	0	0	0
153	1	193	45	-1	328	177	18.4	40	Epra	395	383	0	0		0	0	0	0	0
154	1	17	32	-1	419	293	5.0	31	ABalpapppp	264	537	0	0		0	0	0	0	0
155	1	183	131	-1	401	458	12.8	32	ABalpppap	314	229	0	0		0	0	0	0	0
156	1	71	1	-1	505	145	10.0	33	ABprpaaap	148	0	0	0		0	0	0	0	0
157	1	128	205	-1	485	404	14.6	31	MSapaaa	287	278	0	0		0	0	0	0	0
158	1	76	174	-1	384	102	22.4	36	ABarpppap	362	1760	0	0		0	0	0	0	0
159	1	131	85	-1	540	236	22.5	35	ABpraapaa	348	1293	0	0		0	0	0	0	0
160	1	27	220	-1	192	209	12.1	35	Cappa	313	1402	0	0		0	0	0	0	0
161	1	133	35	-1	518	444	18.7	34	ABalapaap	177	0	0	0		0	0	0	0	0
162	1	191	92	-1	317	218	10.6	31	Z2	93	0	0	0		0	0	0	0	0
163	1	165	191	-1	276	271	4.8	33	ABplpappp	285	1158	0	0		0	0	0	0	0
164	1	198	90	-1	179	289	16.4	33	ABplappap	23	0	0	0		0	0	0	0	0
165	1	181	93	-1	452	348	15.4	36	MSaaapa	184	0	0	0		0	0	0	0	0
166	1	10	55	-1	540	410	9.9	31	ABalpaapap	295	-644	0	0		0	0	0	0	0
167	1	92	79	119	349	405	8.6	35	ABplpaaap	-164	0	0	0		0	0	0	0	0
168	1	172	47	-1	334	342	4.4	32	ABplpapap	-118	0	0	0		0	0	0	0	0
169	1	117	11	-1	349	329	10.6	29	MSappap	176	0	0	0		0	0	0	0	0
170	1	9	210	-1	238	137	9.7	34	Cppap	336	-387	0	0		0	0	0	0	0
171	1	115	152	-1	538	323	7.9	27	ABarapaapa	199	-515	0	0		0	0	0	0	0
172	1	205	116	-1	367	141	3.6	33	ABprpappp	331	142	0	0		0	0	0	0	0
173	1	122	169	-1	522	389	23.5	33	ABalappaa	325	0	0	0		0	0	0	0	0
174	1	206	203	-1	327	117	4.3	28	ABprppppap	201	433	0	0		0	0	0	0	0
175	1	62	88	-1	298	127	9.5	34	Cppaa	343	-65	0	0		0	0	0	0	0
176	1	90	159	-1	542	266	8.8	27	ABarapppaa	185	370	0	0		0	0	0	0	0
177	1	87	124	-1	263	361	10.1	33	ABplppapa	292	-159	0	0		0	0	0	0	0
178	1	200	77	-1	551	290	5.6	30	ABarapaaa	306	459	0	0		0	0	0	0	0
179	1	160	13	-1	473	217	15.6	30	MSppapp	-17	0	0	0		0	0	0	0	0
180	1	12	134	-1	448	467	14.9	34	ABalpppaa	69	0	0	0		0	0	0	0	0
181	1	197	12	-1	532	310	22.5	34	ABalapppa	338	738	0	0		0	0	0	0	0
182	1	211	144	-1	310	313	17.1	34	MSapppp	334	-1078	0	0		0	0	0	0	0
183	1	93	189	-1	216	69	15.6	37	Cpapa	-97	0	0	0		0	0	0	0	0
184	1	95	133	173	485	136	14.0	34	ABprpaapp	217	-522	0	0		0	0	0	0	0
185	1	90	110	-1	524	237	6.7	26	ABarapppap	206	685	0	0		0	0	0	0	0
186	1	129	211	-1	274	94	4.5	27	ABprpppapp	210	1446	0	0		0	0	0	0	0
187	1	107	226	-1	353	218	14.6	38	Earp	389	-182	0	0		0	0	0	0	0
188	1	32	9	-1	234	327	7.4	28	ABplpppaaa	241	73	0	0		0	0	0	0	0
189	1	55	26	-1	323	290	23.3	33	ABarppaaa	312	419	0	0		0	0	0	0	0
190	1	155	194	-1	386	394	9.0	27	ABplpaaaap	225	-506	0	0		0	0	0	0	0
191	1	124	76	-1	427	229	5.2	32	ABarapappp	271	748	0	0		0	0	0	0	0
192	1	18	183	-1	429	331	22.6	33	ABarpaaap	326	337	0	0		0	0	0	0	0
193	1	110	137	-1	392	234	7.0	32	MSpapap	129	0	0	0		0	0	0	0	0
194	1	159	39	-1	160	130	20.0	38	Caaap	385	886	0	0		0	0	0	0	0
195	1	102	106	-1	496	280	17.3	34	MSpaaap	342	1095	0	0		0	0	0	0	0
196	1	78	22	-1	477	337	19.3	35	MSaaaap	352	644	0	0		0	0	0	0	0
197	1	189	34	-1	363	361	16.0	32	MSapapp	312	0	0	0		0	0	0	0	0
198	1	196	68	103	234	225	5.1	35	ABplppppp	68	0	0	0		0	0	0	0	0
199	1	139	61	-1	469	337	23.6	34	ABarpaaaa	182	0	0	0		0	0	0	0	0
200	1	115	162	-1	504	296	6.6	27	ABarapaapp	105	0	0	0		0	0	0	0	0
201	1	51	212	-1	421	237	17.4	40	Eara	398	-966	0	0		0	0	0	0	0
202	1	24	121	-1	190	187	23.8	40	Caaaa	208	0	0	0		0	0	0	0	0
203	1	105	97	-1	357	130	7.5	28	ABprppppaa	251	-1138	0	0		0	0	0	0	0
204	1	155	17	-1	433	415	10.2	27	ABplpaaaaa	56	0	0	0		0	0	0	0	0
205	1	203	99	180	231	283	5.3	34	ABplppppa	157	0	0	0		0	0	0	0	0
206	1	22	164	-1	563	279	14.2	32	MSppaaa	287	1689	0	0		0	0	0	0	0
207	1	119	69	-1	213	321	10.6	36	ABplppapp	358	212	0	0		0	0	0	0	0
208	1	35	170	-1	434	435	15.0	31	ABalppppaa	213	1696	0	0		0	0	0	0	0
209	1	77	49	-1	367	171	23.3	36	ABarpappp	362	-1455	0	0		0	0	0	0	0
210	1	147	120	-1	228	104	22.7	40	Cpaap	376	435	0	0		0	0	0	0	0
211	1	81	138	-1	411	270	21.4	32	ABarpaapap	252	129	0	0		0	0	0	0	0
212	1	54	72	-1	228	254	23.6	35	ABarppapa	351	-654	0	0		0	0	0	0	0
213	1	21	147	234	535	318	17.4	36	MSpaaaa	-212	0	0	0		0	0	0	0	0
214	1	5	176	-1	440	380	13.3	32	MSapaap	314	-462	0	0		0	0	0	0	0
215	1	3	217	-1	273	338	21.5	34	ABplapaaa	329	-249	0	0		0	0	0	0	0
216	1	123	80	-1	401	383	14.8	30	MSapapa	288	-680	0	0		0	0	0	0	0
217	1	89	126	-1	357	254	9.3	29	Z3	231	-310	0	0		0	0	0	0	0
218	1	39	231	-1	495	195	4.5	31	ABarappapa	237	-791	0	0		0	0	0	0	0
219	1	50	74	-1	429	376	20.4	30	ABplaaaapa	101	0	0	0		0	0	0	0	0
220	1	73	235	-1	383	425	20.2	29	ABplaapapa	226	101	0	0		0	0	0	0	0
