# Supplementary material for: The AP-2 Transcription Factor APTF-2 Is Required for Neuroblast and Epidermal Morphogenesis in Caenorhabditis elegans Embryogenesis
Source: PLoS Genet. 2016 May 13;12(5):e1006048. doi: 10.1371/journal.pgen.1006048 (PMC4866721; doi:10.1371/journal.pgen.1006048)
Supplement: S7 Text — (ZIP) [file pgen.1006048.s035.zip › nuclei/t123-nuclei]

1	1	156	28	-1	498	150	10.2	34	ABprpaaap	204	-1161	0	0		0	0	0	0	0
2	1	8	96	-1	591	318	15.3	32	ABalaapaa	344	0	0	0		0	0	0	0	0
3	1	28	76	-1	599	291	19.2	34	ABalaappa	316	1017	0	0		0	0	0	0	0
4	1	100	233	-1	293	284	9.5	32	Daap	252	986	0	0		0	0	0	0	0
5	1	61	206	-1	567	201	16.0	32	ABpraaaap	100	0	0	0		0	0	0	0	0
6	1	36	162	-1	153	135	12.6	34	Caapp	338	-135	0	0		0	0	0	0	0
7	1	67	90	-1	613	288	15.5	32	ABalaapap	212	0	0	0		0	0	0	0	0
8	1	19	173	237	454	445	10.3	34	ABalppaap	102	0	0	0		0	0	0	0	0
9	1	188	229	-1	236	328	7.0	28	ABplpppaaa	275	109	0	0		0	0	0	0	0
10	1	16	103	-1	376	153	13.4	30	Dppa	289	145	0	0		0	0	0	0	0
11	1	169	104	-1	343	332	10.4	30	MSappap	246	-333	0	0		0	0	0	0	0
12	1	181	83	-1	535	320	22.3	34	ABalapppa	129	0	0	0		0	0	0	0	0
13	1	179	172	-1	475	221	16.1	31	MSppapp	306	1582	0	0		0	0	0	0	0
14	1	59	177	-1	421	417	20.6	34	ABplaapaa	142	0	0	0		0	0	0	0	0
15	1	7	101	-1	507	393	5.9	33	ABalpapaa	292	172	0	0		0	0	0	0	0
16	1	140	21	-1	430	252	9.6	34	MSpapaa	151	0	0	0		0	0	0	0	0
17	1	204	184	-1	435	413	9.5	28	ABplpaaaaa	70	0	0	0		0	0	0	0	0
18	1	89	47	-1	541	444	12.8	32	ABalaaaal	284	175	0	0		0	0	0	0	0
19	1	18	71	-1	362	427	11.5	33	ABplpaapa	-187	0	0	0		0	0	0	0	0
20	1	81	30	-1	483	285	13.2	36	MSpaapa	364	545	0	0		0	0	0	0	0
21	1	126	164	-1	280	58	14.6	36	ABprapapp	262	0	0	0		0	0	0	0	0
22	1	196	39	-1	479	343	18.9	35	MSaaaap	335	0	0	0		0	0	0	0	0
23	1	23	13	-1	430	119	7.4	33	ABprppaap	295	-588	0	0		0	0	0	0	0
24	1	144	17	-1	173	267	20.1	34	ABplapapa	348	-536	0	0		0	0	0	0	0
25	1	44	107	-1	516	218	21.4	30	ABpraapapa	197	83	0	0		0	0	0	0	0
26	1	189	149	-1	321	288	23.0	33	ABarppaaa	328	-259	0	0		0	0	0	0	0
27	1	137	88	-1	594	242	16.1	31	ABpraaaaa	280	0	0	0		0	0	0	0	0
28	1	58	193	-1	372	378	4.4	30	ABalppappp	284	310	0	0		0	0	0	0	0
29	1	34	45	-1	504	459	13.0	32	ABalppaaa	171	0	0	0		0	0	0	0	0
30	1	124	57	-1	387	348	22.1	29	ABplaaaapp	284	49	0	0		0	0	0	0	0
31	1	117	236	-1	389	438	17.9	34	ABalppppap	342	590	0	0		0	0	0	0	0
32	1	154	183	-1	423	295	5.2	31	ABalpapppp	-49	0	0	0		0	0	0	0	0
33	1	109	92	-1	560	327	12.5	27	ABaraappaa	206	-160	0	0		0	0	0	0	0
34	1	197	14	-1	365	363	15.9	32	MSapapp	-32	0	0	0		0	0	0	0	0
35	1	161	29	-1	514	452	17.7	34	ABalapaap	178	0	0	0		0	0	0	0	0
36	1	1	202	-1	464	412	5.9	28	ABalppapaa	84	0	0	0		0	0	0	0	0
37	1	38	119	-1	610	337	10.7	27	ABaraaapaa	273	478	0	0		0	0	0	0	0
38	1	120	156	-1	389	91	18.4	35	ABprapaap	341	98	0	0		0	0	0	0	0
39	1	194	56	-1	163	134	20.4	38	Caaap	368	108	0	0		0	0	0	0	0
40	1	135	114	-1	466	372	8.1	30	ABalpapapa	271	-210	0	0		0	0	0	0	0
41	1	39	106	-1	598	339	20.4	33	ABalaaapp	159	0	0	0		0	0	0	0	0
42	1	127	148	-1	261	252	9.6	34	Capaa	329	676	0	0		0	0	0	0	0
43	1	136	201	-1	532	366	23.2	33	ABalappap	276	651	0	0		0	0	0	0	0
44	1	107	190	-1	395	310	15.6	35	Eala	353	-128	0	0		0	0	0	0	0
45	1	153	180	-1	331	182	18.7	39	Epra	388	245	0	0		0	0	0	0	0
46	1	48	165	-1	373	214	5.2	28	MSpappa	72	0	0	0		0	0	0	0	0
47	1	168	94	-1	335	340	4.6	32	ABplpapap	328	772	0	0		0	0	0	0	0
48	1	108	205	-1	350	405	20.3	31	ABplaapapp	214	-833	0	0		0	0	0	0	0
49	1	209	220	-1	366	173	23.5	36	ABarpappp	357	-1580	0	0		0	0	0	0	0
50	1	91	16	-1	143	242	14.1	35	ABplapapp	191	0	0	0		0	0	0	0	0
51	1	114	59	-1	302	378	19.5	30	ABplaappap	242	674	0	0		0	0	0	0	0
52	1	69	1	-1	372	83	9.8	33	ABprppapp	324	2250	0	0		0	0	0	0	0
53	1	106	132	-1	530	179	11.4	28	ABprpaaaap	193	53	0	0		0	0	0	0	0
54	1	47	19	-1	532	356	6.4	32	ABalpaaap	291	0	0	0		0	0	0	0	0
55	1	166	89	-1	548	409	9.7	31	ABalpaapap	312	560	0	0		0	0	0	0	0
56	1	37	86	-1	286	217	16.6	38	Epla	381	-1006	0	0		0	0	0	0	0
57	1	93	72	-1	331	369	8.2	31	ABplppaaa	234	-265	0	0		0	0	0	0	0
58	1	119	133	-1	436	293	14.8	30	MSaaapp	285	0	0	0		0	0	0	0	0
59	1	101	98	-1	328	60	15.7	33	ABprappap	91	0	0	0		0	0	0	0	0
60	1	50	115	-1	318	327	22.5	34	ABplaaappp	260	69	0	0		0	0	0	0	0
61	1	199	228	-1	473	346	23.6	34	ABarpaaaa	208	0	0	0		0	0	0	0	0
62	1	82	43	-1	156	229	9.2	33	ABplapppp	-59	0	0	0		0	0	0	0	0
63	1	111	161	-1	530	406	19.2	32	MSaaaaaa	245	-223	0	0		0	0	0	0	0
64	1	68	187	-1	380	334	5.0	33	ABplpapaa	337	135	0	0		0	0	0	0	0
65	1	42	146	-1	462	191	8.3	32	ABprpapaa	69	0	0	0		0	0	0	0	0
66	1	75	181	-1	328	358	14.0	30	MSapppa	83	0	0	0		0	0	0	0	0
67	1	87	141	-1	200	324	13.3	34	ABplappaa	138	0	0	0		0	0	0	0	0
68	1	198	117	-1	223	199	4.5	29	ABplpppppp	225	-563	0	0		0	0	0	0	0
69	1	207	74	-1	210	318	9.4	34	ABplppapp	314	1490	0	0		0	0	0	0	0
70	1	125	66	-1	463	116	15.7	27	ABpraapppa	215	746	0	0		0	0	0	0	0
71	1	65	26	-1	543	436	20.4	33	ABalapaaa	316	-220	0	0		0	0	0	0	0
72	1	212	174	-1	216	259	23.5	36	ABarppapa	296	-262	0	0		0	0	0	0	0
73	1	57	53	-1	171	278	10.8	31	ABplapppa	306	1251	0	0		0	0	0	0	0
74	1	219	9	-1	435	375	19.6	29	ABplaaaapa	238	96	0	0		0	0	0	0	0
75	1	4	170	-1	317	75	10.4	31	ABprapppa	-46	0	0	0		0	0	0	0	0
76	1	191	38	-1	425	229	5.2	31	ABarapappp	278	118	0	0		0	0	0	0	0
77	1	178	126	-1	549	290	6.0	30	ABarapaaa	300	-395	0	0		0	0	0	0	0
78	1	110	178	-1	343	190	6.5	32	MSpappp	311	301	0	0		0	0	0	0	0
79	1	167	196	-1	368	402	7.4	28	ABplpaaapa	155	0	0	0		0	0	0	0	0
80	1	216	138	-1	404	382	14.6	30	MSapapa	160	0	0	0		0	0	0	0	0
81	1	80	82	-1	414	107	10.5	34	ABprppapa	78	0	0	0		0	0	0	0	0
82	1	76	64	-1	307	64	19.9	36	ABprapapa	362	127	0	0		0	0	0	0	0
83	1	56	160	-1	403	299	9.2	34	MSaapaa	17	0	0	0		0	0	0	0	0
84	1	27	143	-1	202	290	7.2	27	ABplpppaap	246	1280	0	0		0	0	0	0	0
85	1	159	54	-1	539	242	22.6	35	ABpraapaa	267	56	0	0		0	0	0	0	0
86	1	98	34	-1	574	278	22.1	36	ABalaappp	310	77	0	0		0	0	0	0	0
87	1	70	36	-1	503	362	12.7	30	ABaraapapa	101	0	0	0		0	0	0	0	0
88	1	175	221	-1	301	131	9.6	34	Cppaa	323	-1272	0	0		0	0	0	0	0
89	1	32	51	-1	601	368	13.6	33	ABaraaaaa	355	0	0	0		0	0	0	0	0
90	1	164	18	-1	174	291	15.5	34	ABplappap	334	945	0	0		0	0	0	0	0
91	1	123	100	-1	293	311	4.8	34	ABplpappa	77	0	0	0		0	0	0	0	0
92	1	162	105	-1	318	220	11.1	31	Z2	306	881	0	0		0	0	0	0	0
93	1	165	27	-1	452	354	15.4	36	MSaaapa	135	0	0	0		0	0	0	0	0
94	1	130	20	-1	225	224	9.4	33	Capap	307	391	0	0		0	0	0	0	0
95	1	102	219	-1	321	243	21.7	33	ABarpaappp	329	427	0	0		0	0	0	0	0
96	1	148	139	-1	580	314	7.5	30	ABaraaapap	298	-661	0	0		0	0	0	0	0
97	1	203	75	-1	358	126	7.6	29	ABprppppaa	224	430	0	0		0	0	0	0	0
98	1	104	127	-1	217	175	8.1	34	Cappp	316	655	0	0		0	0	0	0	0
99	1	205	150	-1	228	257	5.2	28	ABplppppap	204	346	0	0		0	0	0	0	0
100	1	22	63	-1	394	97	6.6	29	ABprpppaaa	158	0	0	0		0	0	0	0	0
101	1	20	240	241	548	373	13.4	35	ABaraapaa	116	0	0	0		0	0	0	0	0
102	1	14	122	-1	575	378	20.4	34	ABalaaapa	12	0	0	0		0	0	0	0	0
103	1	198	186	-1	243	224	5.2	28	ABplpppppa	201	693	0	0		0	0	0	0	0
104	1	132	188	-1	370	69	13.8	35	ABprappaa	384	0	0	0		0	0	0	0	0
105	1	118	42	-1	591	385	8.9	33	ABalpaaaa	288	171	0	0		0	0	0	0	0
106	1	195	91	171	496	283	17.4	34	MSpaaap	213	-1138	0	0		0	0	0	0	0
107	1	152	197	-1	425	343	7.2	29	ABalpapapp	385	0	0	0		0	0	0	0	0
108	1	6	209	-1	386	351	11.3	30	MSappaa	-28	0	0	0		0	0	0	0	0
109	1	24	35	-1	415	165	15.8	34	MSppppp	125	0	0	0		0	0	0	0	0
110	1	185	50	-1	521	235	6.6	27	ABarapppap	199	331	0	0		0	0	0	0	0
111	1	77	129	-1	457	435	18.7	32	ABalapapp	112	0	0	0		0	0	0	0	0
112	1	133	73	-1	460	397	22.5	33	ABplaaaaa	74	0	0	0		0	0	0	0	0
113	1	143	48	-1	443	193	4.3	29	ABarappapp	247	1027	0	0		0	0	0	0	0
114	1	96	163	-1	196	99	9.2	34	Cpapp	337	-1165	0	0		0	0	0	0	0
115	1	60	79	-1	376	425	15.1	30	ABalpppppa	246	-523	0	0		0	0	0	0	0
116	1	172	192	-1	364	144	3.6	34	ABprpappp	344	877	0	0		0	0	0	0	0
117	1	125	131	-1	417	91	15.0	28	ABpraapppp	410	0	0	0		0	0	0	0	0
118	1	13	95	-1	191	251	5.5	30	ABplpppapa	229	738	0	0		0	0	0	0	0
119	1	167	123	-1	331	405	8.6	28	ABplpaaapp	155	0	0	0		0	0	0	0	0
120	1	210	99	-1	222	107	22.7	39	Cpaap	392	-7	0	0		0	0	0	0	0
121	1	202	49	-1	188	191	23.5	38	Caaaa	369	-239	0	0		0	0	0	0	0
122	1	79	2	-1	453	238	22.4	35	ABarpapap	354	299	0	0		0	0	0	0	0
123	1	88	81	97	299	401	11.9	36	ABplpaapp	206	704	0	0		0	0	0	0	0
124	1	177	24	-1	258	356	9.9	33	ABplppapa	336	1342	0	0		0	0	0	0	0
125	1	9	7	-1	572	280	10.4	32	ABaraaapp	43	0	0	0		0	0	0	0	0
126	1	217	243	-1	356	260	9.8	28	Z3	233	624	0	0		0	0	0	0	0
127	1	50	216	-1	344	368	21.2	30	ABplaaappa	196	64	0	0		0	0	0	0	0
128	1	64	109	-1	463	305	22.5	31	ABarpaapaa	435	0	0	0		0	0	0	0	0
129	1	21	118	-1	527	263	12.4	29	MSppaap	367	0	0	0		0	0	0	0	0
130	1	115	155	-1	511	230	12.9	31	MSppapa	386	0	0	0		0	0	0	0	0
131	1	155	84	211	402	452	12.9	35	ABalpppap	221	-498	0	0		0	0	0	0	0
132	1	113	110	-1	556	224	10.5	28	ABprpaaaaa	197	1009	0	0		0	0	0	0	0
133	1	184	185	-1	505	148	14.9	29	ABprpaappa	199	-854	0	0		0	0	0	0	0
134	1	180	69	-1	451	464	14.8	32	ABalpppaa	503	0	0	0		0	0	0	0	0
135	1	63	239	-1	313	168	13.3	33	Dppp	289	804	0	0		0	0	0	0	0
136	1	95	68	-1	508	274	3.5	30	ABarapapaa	282	1310	0	0		0	0	0	0	0
137	1	193	152	-1	397	233	7.5	32	MSpapap	315	135	0	0		0	0	0	0	0
138	1	211	121	-1	407	277	21.6	33	ABarpaapap	241	-175	0	0		0	0	0	0	0
139	1	103	46	-1	487	246	8.2	27	ABarapappa	-241	0	0	0		0	0	0	0	0
140	1	5	78	-1	414	208	23.9	34	ABarpappa	332	-856	0	0		0	0	0	0	0
141	1	146	157	-1	484	229	5.1	31	ABarappaa	197	714	0	0		0	0	0	0	0
142	1	55	125	214	300	147	4.6	35	ABprppppp	278	804	0	0		0	0	0	0	0
143	1	25	32	-1	415	158	23.1	35	ABarpppaa	344	472	0	0		0	0	0	0	0
144	1	182	10	-1	310	314	17.6	33	MSapppp	288	-132	0	0		0	0	0	0	0
145	1	86	33	-1	501	270	22.5	36	ABalapppp	309	249	0	0		0	0	0	0	0
146	1	71	176	-1	277	374	16.2	30	ABplaapppa	203	679	0	0		0	0	0	0	0
147	1	213	167	-1	530	323	17.4	30	MSpaaaap	115	0	0	0		0	0	0	0	0
148	1	94	62	-1	584	382	16.7	35	ABalaaaar	226	0	0	0		0	0	0	0	0
149	1	3	238	-1	451	327	10.1	30	ABaraapapp	107	0	0	0		0	0	0	0	0
150	1	97	169	-1	481	332	5.4	30	ABalpappap	317	0	0	0		0	0	0	0	0
151	1	138	15	-1	523	223	17.0	30	ABpraaappa	212	-542	0	0		0	0	0	0	0
152	1	171	44	-1	534	321	7.8	26	ABarapaapa	116	0	0	0		0	0	0	0	0
153	1	33	154	-1	249	120	6.5	35	Cpppa	353	-643	0	0		0	0	0	0	0
154	1	139	147	-1	472	274	24.4	34	ABarpapaa	272	242	0	0		0	0	0	0	0
155	1	43	4	168	485	291	9.5	32	ABaraappp	206	410	0	0		0	0	0	0	0
156	1	52	224	-1	347	82	6.2	28	ABprpppaap	134	0	0	0		0	0	0	0	0
157	1	84	31	-1	335	403	14.7	31	ABalpppppp	486	0	0	0		0	0	0	0	0
158	1	29	85	-1	549	229	18.5	29	ABpraaapap	75	0	0	0		0	0	0	0	0
159	1	176	61	-1	546	262	8.6	28	ABarapppaa	194	386	0	0		0	0	0	0	0
160	1	128	166	-1	381	387	22.8	33	ABplaaapa	316	-306	0	0		0	0	0	0	0
161	1	149	199	-1	460	185	15.8	30	MSppppa	306	603	0	0		0	0	0	0	0
162	1	200	140	-1	500	289	6.3	28	ABarapaapp	429	0	0	0		0	0	0	0	0
163	1	131	40	-1	422	396	5.4	28	ABalppappa	263	-2	0	0		0	0	0	0	0
164	1	206	153	-1	562	281	14.3	32	MSppaaa	317	691	0	0		0	0	0	0	0
165	1	46	41	-1	474	216	11.7	30	MSpppaa	143	0	0	0		0	0	0	0	0
166	1	73	198	-1	325	240	5.8	33	MSaappp	333	403	0	0		0	0	0	0	0
167	1	105	11	-1	582	416	13.1	30	ABalpaapaa	66	0	0	0		0	0	0	0	0
168	1	121	207	-1	341	280	3.7	30	MSaappa	442	0	0	0		0	0	0	0	0
169	1	173	222	-1	531	404	22.8	34	ABalappaa	324	1148	0	0		0	0	0	0	0
170	1	208	120	-1	436	432	14.9	28	ABalppppaa	445	0	0	0		0	0	0	0	0
171	1	66	151	-1	295	354	8.1	31	ABplppaap	462	0	0	0		0	0	0	0	0
172	1	122	25	-1	290	189	23.3	40	Cpaaa	401	-234	0	0		0	0	0	0	0
173	1	184	87	-1	481	129	14.1	29	ABprpaappp	84	0	0	0		0	0	0	0	0
174	1	158	213	-1	380	106	22.6	36	ABarpppap	362	-126	0	0		0	0	0	0	0
175	1	53	67	-1	463	114	10.5	31	ABprppaaa	61	0	0	0		0	0	0	0	0
176	1	214	37	-1	438	379	12.3	32	MSapaap	297	293	0	0		0	0	0	0	0
177	1	92	218	-1	155	225	19.9	34	ABarppapp	334	-175	0	0		0	0	0	0	0
178	1	2	5	-1	275	69	8.2	32	ABprapppp	175	0	0	0		0	0	0	0	0
179	1	90	111	-1	505	179	8.3	28	ABarappppp	263	70	0	0		0	0	0	0	0
180	1	205	65	-1	236	303	3.6	30	ABplppppaa	267	355	0	0		0	0	0	0	0
181	1	78	22	-1	212	144	4.5	33	Cpppp	233	0	0	0		0	0	0	0	0
182	1	11	8	-1	572	353	9.5	31	ABaraaaap	307	0	0	0		0	0	0	0	0
183	1	192	52	-1	429	331	22.3	33	ABarpaaap	333	-743	0	0		0	0	0	0	0
184	1	74	134	-1	239	228	13.5	31	Dapp	306	615	0	0		0	0	0	0	0
185	1	45	124	-1	274	270	14.3	33	Dapa	319	223	0	0		0	0	0	0	0
186	1	10	58	-1	327	268	14.7	38	Ealp	379	-1203	0	0		0	0	0	0	0
187	1	83	226	-1	472	377	4.0	26	ABalpappaa	266	458	0	0		0	0	0	0	0
188	1	31	235	-1	246	171	13.7	39	Eplp	394	-476	0	0		0	0	0	0	0
189	1	183	210	-1	215	69	15.9	36	Cpapa	350	-873	0	0		0	0	0	0	0
190	1	134	175	-1	435	175	11.4	32	MSpppap	127	0	0	0		0	0	0	0	0
191	1	163	137	-1	271	267	4.5	33	ABplpappp	354	0	0	0		0	0	0	0	0
192	1	111	189	-1	501	379	17.4	31	MSaaaaap	196	53	0	0		0	0	0	0	0
193	1	145	200	-1	454	268	4.4	29	ABarapapap	246	-165	0	0		0	0	0	0	0
194	1	190	194	-1	391	394	9.0	28	ABplpaaaap	147	0	0	0		0	0	0	0	0
195	1	116	227	-1	421	126	19.8	35	ABprapaaa	288	-142	0	0		0	0	0	0	0
196	1	100	195	-1	296	313	13.6	31	Daaa	313	1316	0	0		0	0	0	0	0
197	1	40	215	-1	504	169	18.8	32	ABpraaappp	257	380	0	0		0	0	0	0	0
198	1	85	130	-1	396	174	4.4	32	ABprpappa	324	179	0	0		0	0	0	0	0
199	1	147	144	-1	378	269	23.3	33	ABarpaappa	325	-173	0	0		0	0	0	0	0
200	1	150	102	-1	489	439	21.1	34	ABalapapa	125	0	0	0		0	0	0	0	0
201	1	49	191	-1	333	120	23.6	35	ABarppppa	349	-84	0	0		0	0	0	0	0
202	1	15	223	-1	377	163	9.8	34	Dpa	340	640	0	0		0	0	0	0	0
203	1	174	12	-1	328	118	4.2	29	ABprppppap	225	-198	0	0		0	0	0	0	0
204	1	71	128	-1	239	336	16.0	31	ABplaapppp	204	365	0	0		0	0	0	0	0
205	1	157	136	-1	482	410	14.2	31	MSapaaa	312	709	0	0		0	0	0	0	0
206	1	72	77	-1	528	209	7.5	28	ABarappppa	231	-1490	0	0		0	0	0	0	0
207	1	129	232	-1	261	282	24.0	37	ABarppaap	368	742	0	0		0	0	0	0	0
208	1	41	145	225	476	145	20.3	34	ABpraappa	-180	0	0	0		0	0	0	0	0
209	1	141	159	-1	361	290	6.4	31	MSaapap	313	272	0	0		0	0	0	0	0
210	1	170	108	-1	243	139	10.1	35	Cppap	321	-398	0	0		0	0	0	0	0
211	1	186	208	-1	273	99	4.6	27	ABprpppapp	258	-296	0	0		0	0	0	0	0
212	1	201	234	-1	412	243	16.4	36	Eara	112	0	0	0		0	0	0	0	0
213	1	12	135	-1	184	207	5.1	27	ABplpppapp	207	84	0	0		0	0	0	0	0
214	1	151	93	-1	456	309	4.8	27	ABalpapppa	43	0	0	0		0	0	0	0	0
215	1	114	113	-1	323	412	18.2	29	ABplaappaa	216	83	0	0		0	0	0	0	0
216	1	112	3	-1	231	314	20.1	35	ABplapaap	355	-177	0	0		0	0	0	0	0
217	1	215	23	-1	274	342	21.1	33	ABplapaaa	324	1948	0	0		0	0	0	0	0
218	1	62	230	-1	307	84	6.4	28	ABprpppapa	176	0	0	0		0	0	0	0	0
219	1	142	6	-1	427	362	4.3	28	ABalppapap	121	0	0	0		0	0	0	0	0
220	1	160	182	-1	191	206	12.0	35	Cappa	297	-488	0	0		0	0	0	0	0
221	1	17	158	-1	136	179	16.8	36	Caapa	349	-124	0	0		0	0	0	0	0
222	1	35	112	-1	435	158	6.0	32	ABprpapap	68	0	0	0		0	0	0	0	0
223	1	30	203	-1	267	81	21.4	35	ABarppppp	354	1267	0	0		0	0	0	0	0
224	1	51	70	-1	472	419	10.1	27	ABalpaappp	217	-157	0	0		0	0	0	0	0
225	1	51	55	-1	518	422	9.2	28	ABalpaappa	199	-1736	0	0		0	0	0	0	0
226	1	187	231	-1	353	220	14.6	38	Earp	-53	0	0	0		0	0	0	0	0
227	1	29	116	-1	565	255	18.1	29	ABpraaapaa	64	0	0	0		0	0	0	0	0
228	1	99	217	-1	525	171	15.2	35	ABprpaapa	309	1016	0	0		0	0	0	0	0
229	1	26	80	-1	280	157	16.4	38	Eprp	382	-420	0	0		0	0	0	0	0
230	0	54	-1	-1	450	238	14.9	29		74	0	0	0		0	0	0	0	0
231	1	218	212	-1	501	189	4.7	31	ABarappapa	266	-82	0	0		0	0	0	0	0
232	1	44	204	-1	478	192	22.3	32	ABpraapapp	83	0	0	0		0	0	0	0	0
233	1	109	242	-1	519	323	11.5	28	ABaraappap	209	-1417	0	0		0	0	0	0	0
234	1	213	142	-1	548	332	17.4	29	MSpaaaaa	425	0	0	0		0	0	0	0	0
235	1	220	60	-1	384	432	20.1	28	ABplaapapa	239	101	0	0		0	0	0	0	0
