# Supplementary material for: The AP-2 Transcription Factor APTF-2 Is Required for Neuroblast and Epidermal Morphogenesis in Caenorhabditis elegans Embryogenesis
Source: PLoS Genet. 2016 May 13;12(5):e1006048. doi: 10.1371/journal.pgen.1006048 (PMC4866721; doi:10.1371/journal.pgen.1006048)
Supplement: S7 Text — (ZIP) [file pgen.1006048.s035.zip › nuclei/t124-nuclei]

1	1	52	18	-1	372	83	9.6	32	ABprppapp	365	0	0	0		0	0	0	0	0
2	1	122	145	-1	455	237	22.2	35	ABarpapap	317	441	0	0		0	0	0	0	0
3	1	216	40	-1	228	317	20.3	36	ABplapaap	359	150	0	0		0	0	0	0	0
4	1	155	124	-1	511	296	9.3	27	ABaraapppa	200	-1452	0	0		0	0	0	0	0
5	1	178	122	-1	274	69	8.4	32	ABprapppp	187	0	0	0		0	0	0	0	0
6	1	219	177	-1	428	354	3.6	29	ABalppapap	290	56	0	0		0	0	0	0	0
7	1	125	156	202	570	276	9.8	31	ABaraaapp	220	0	0	0		0	0	0	0	0
8	1	182	135	-1	561	349	9.7	30	ABaraaaap	-46	0	0	0		0	0	0	0	0
9	1	74	244	-1	435	374	19.4	27	ABplaaaapa	259	500	0	0		0	0	0	0	0
10	1	144	33	-1	311	316	17.8	32	MSapppp	321	950	0	0		0	0	0	0	0
11	1	167	47	-1	589	412	12.1	30	ABalpaapaa	-329	0	0	0		0	0	0	0	0
12	1	203	15	-1	330	116	4.2	28	ABprppppap	277	988	0	0		0	0	0	0	0
13	1	23	68	-1	423	121	7.6	33	ABprppaap	301	700	0	0		0	0	0	0	0
14	1	34	151	-1	367	361	15.4	31	MSapapp	277	-37	0	0		0	0	0	0	0
15	1	151	83	-1	518	223	16.7	29	ABpraaappa	243	721	0	0		0	0	0	0	0
16	1	50	10	-1	144	246	13.6	35	ABplapapp	193	0	0	0		0	0	0	0	0
17	1	24	1	-1	171	271	19.5	35	ABplapapa	132	0	0	0		0	0	0	0	0
18	1	90	39	-1	175	291	14.7	34	ABplappap	309	0	0	0		0	0	0	0	0
19	1	54	147	-1	529	349	6.8	32	ABalpaaap	260	-28	0	0		0	0	0	0	0
20	1	94	159	-1	225	224	8.7	33	Capap	307	-571	0	0		0	0	0	0	0
21	1	16	193	221	432	245	10.4	34	MSpapaa	335	-85	0	0		0	0	0	0	0
22	1	181	165	-1	206	143	4.7	35	Cpppp	355	972	0	0		0	0	0	0	0
23	1	217	57	-1	271	344	20.6	33	ABplapaaa	273	1016	0	0		0	0	0	0	0
24	1	124	238	-1	263	350	9.6	32	ABplppapa	285	441	0	0		0	0	0	0	0
25	1	172	162	-1	285	190	23.2	41	Cpaaa	410	111	0	0		0	0	0	0	0
26	1	71	67	-1	545	435	20.2	34	ABalapaaa	287	983	0	0		0	0	0	0	0
27	1	93	212	-1	450	352	15.3	35	MSaaapa	421	0	0	0		0	0	0	0	0
28	1	1	106	-1	497	148	10.8	32	ABprpaaap	106	0	0	0		0	0	0	0	0
29	1	35	87	-1	510	456	17.6	35	ABalapaap	321	106	0	0		0	0	0	0	0
30	1	20	112	-1	485	277	13.4	35	MSpaapa	304	690	0	0		0	0	0	0	0
31	1	157	232	-1	335	395	15.1	31	ABalpppppp	311	1046	0	0		0	0	0	0	0
32	1	143	32	-1	412	155	22.7	34	ABarpppaa	329	596	0	0		0	0	0	0	0
33	1	145	173	-1	504	276	22.6	33	ABalapppp	259	215	0	0		0	0	0	0	0
34	1	86	142	-1	572	285	22.2	35	ABalaappp	350	137	0	0		0	0	0	0	0
35	1	109	55	-1	413	167	15.8	33	MSppppp	328	105	0	0		0	0	0	0	0
36	1	87	38	-1	497	360	12.2	30	ABaraapapa	243	428	0	0		0	0	0	0	0
37	1	176	89	-1	434	377	11.6	30	MSapaap	-52	0	0	0		0	0	0	0	0
38	1	76	71	-1	420	228	5.2	31	ABarapappp	300	175	0	0		0	0	0	0	0
39	1	22	201	-1	477	337	18.8	34	MSaaaap	346	-325	0	0		0	0	0	0	0
40	1	163	144	-1	423	395	5.0	28	ABalppappa	239	-89	0	0		0	0	0	0	0
41	1	165	153	-1	472	213	11.8	31	MSpppaa	308	105	0	0		0	0	0	0	0
42	1	105	63	-1	579	381	8.1	32	ABalpaaaa	204	0	0	0		0	0	0	0	0
43	1	62	96	-1	157	228	9.0	33	ABplapppp	170	0	0	0		0	0	0	0	0
44	1	152	157	-1	533	321	7.9	25	ABarapaapa	194	62	0	0		0	0	0	0	0
45	1	29	222	-1	520	455	13.3	31	ABalppaaa	-136	0	0	0		0	0	0	0	0
46	1	139	128	-1	486	239	8.4	27	ABarapappa	263	261	0	0		0	0	0	0	0
47	1	18	8	-1	551	438	12.6	33	ABalaaaal	-106	0	0	0		0	0	0	0	0
48	1	113	65	-1	446	191	3.7	29	ABarappapp	222	-246	0	0		0	0	0	0	0
49	1	121	114	-1	186	194	23.3	37	Caaaa	349	-260	0	0		0	0	0	0	0
50	1	110	105	-1	521	232	6.9	27	ABarapppap	204	-300	0	0		0	0	0	0	0
51	1	89	78	-1	609	370	12.6	32	ABaraaaaa	82	0	0	0		0	0	0	0	0
52	1	183	50	-1	429	333	22.0	33	ABarpaaap	293	908	0	0		0	0	0	0	0
53	1	73	191	-1	174	279	9.9	31	ABplapppa	173	0	0	0		0	0	0	0	0
54	1	85	239	242	537	250	22.4	33	ABpraapaa	60	0	0	0		0	0	0	0	0
55	1	225	19	-1	519	426	8.3	28	ABalpaappa	199	1099	0	0		0	0	0	0	0
56	1	39	203	-1	162	137	20.4	38	Caaap	370	-1150	0	0		0	0	0	0	0
57	1	30	216	-1	381	347	22.4	30	ABplaaaapp	244	236	0	0		0	0	0	0	0
58	1	186	75	-1	330	271	14.5	38	Ealp	384	159	0	0		0	0	0	0	0
59	1	51	42	-1	301	374	19.6	32	ABplaappap	228	43	0	0		0	0	0	0	0
60	1	235	31	-1	382	435	19.2	28	ABplaapapa	245	100	0	0		0	0	0	0	0
61	1	159	98	-1	546	252	8.1	27	ABarapppaa	192	386	0	0		0	0	0	0	0
62	1	148	14	-1	593	391	16.6	34	ABalaaaar	338	88	0	0		0	0	0	0	0
63	1	100	174	-1	393	97	6.1	29	ABprpppaaa	293	273	0	0		0	0	0	0	0
64	1	82	190	-1	309	65	20.1	35	ABprapapa	-154	0	0	0		0	0	0	0	0
65	1	180	225	-1	246	302	3.5	30	ABplppppaa	245	641	0	0		0	0	0	0	0
66	1	70	35	-1	459	116	15.6	29	ABpraapppa	124	0	0	0		0	0	0	0	0
67	1	175	99	-1	459	115	10.6	31	ABprppaaa	260	0	0	0		0	0	0	0	0
68	1	136	209	-1	506	269	3.5	30	ABarapapaa	251	-223	0	0		0	0	0	0	0
69	1	134	176	-1	462	464	15.2	33	ABalpppaa	284	812	0	0		0	0	0	0	0
70	1	224	103	-1	472	413	9.7	29	ABalpaappp	201	793	0	0		0	0	0	0	0
71	1	19	52	-1	364	424	11.2	34	ABplpaapa	279	760	0	0		0	0	0	0	0
72	1	57	62	-1	335	373	8.5	31	ABplppaaa	265	49	0	0		0	0	0	0	0
73	1	112	30	-1	460	395	22.3	33	ABplaaaaa	279	143	0	0		0	0	0	0	0
74	1	69	101	-1	214	316	8.5	33	ABplppapp	325	-730	0	0		0	0	0	0	0
75	1	97	100	-1	352	119	7.7	28	ABprppppaa	245	-814	0	0		0	0	0	0	0
76	1	3	86	-1	597	298	19.1	33	ABalaappa	99	0	0	0		0	0	0	0	0
77	1	206	247	-1	531	207	7.9	28	ABarappppa	231	-877	0	0		0	0	0	0	0
78	1	140	54	-1	418	209	23.9	35	ABarpappa	345	695	0	0		0	0	0	0	0
79	1	115	188	-1	377	424	15.5	31	ABalpppppa	-209	0	0	0		0	0	0	0	0
80	1	229	226	-1	280	159	16.6	37	Eprp	344	851	0	0		0	0	0	0	0
81	1	123	208	-1	281	392	10.7	29	ABplpaappp	198	706	0	0		0	0	0	0	0
82	1	81	198	-1	413	107	10.8	34	ABprppapa	312	-1189	0	0		0	0	0	0	0
83	1	12	246	248	531	322	22.3	33	ABalapppa	216	365	0	0		0	0	0	0	0
84	1	131	172	-1	427	458	13.2	29	ABalpppapa	209	-192	0	0		0	0	0	0	0
85	1	158	210	-1	547	227	18.4	29	ABpraaapap	215	685	0	0		0	0	0	0	0
86	1	56	220	-1	288	223	16.4	37	Epla	372	39	0	0		0	0	0	0	0
87	1	173	211	-1	480	124	14.2	29	ABprpaappp	183	716	0	0		0	0	0	0	0
88	1	27	206	-1	596	243	16.7	30	ABpraaaaa	346	0	0	0		0	0	0	0	0
89	1	55	120	-1	540	404	10.3	32	ABalpaapap	93	0	0	0		0	0	0	0	0
90	1	7	107	-1	611	291	15.5	32	ABalaapap	-85	0	0	0		0	0	0	0	0
91	1	106	6	-1	517	285	17.4	30	MSpaaapa	138	0	0	0		0	0	0	0	0
92	1	33	4	-1	566	335	13.3	26	ABaraappaa	217	105	0	0		0	0	0	0	0
93	1	214	185	-1	457	307	4.8	28	ABalpapppa	247	357	0	0		0	0	0	0	0
94	1	47	109	-1	337	339	5.1	32	ABplpapap	201	430	0	0		0	0	0	0	0
95	1	118	53	-1	193	242	5.0	30	ABplpppapa	245	122	0	0		0	0	0	0	0
96	1	2	80	-1	597	324	15.1	31	ABalaapaa	-13	0	0	0		0	0	0	0	0
97	1	123	11	-1	317	422	12.7	28	ABplpaappa	249	83	0	0		0	0	0	0	0
98	1	59	196	-1	330	64	15.4	33	ABprappap	-204	0	0	0		0	0	0	0	0
99	1	120	121	-1	221	106	22.8	39	Cpaap	387	639	0	0		0	0	0	0	0
100	1	91	240	-1	299	304	4.7	35	ABplpappa	289	93	0	0		0	0	0	0	0
101	1	15	237	250	502	385	6.5	33	ABalpapaa	206	106	0	0		0	0	0	0	0
102	1	200	74	-1	495	434	20.6	33	ABalapapa	291	139	0	0		0	0	0	0	0
103	1	10	45	-1	373	153	13.5	31	Dppa	311	-849	0	0		0	0	0	0	0
104	1	11	179	-1	343	332	10.3	30	MSappap	301	31	0	0		0	0	0	0	0
105	1	92	187	-1	315	219	11.5	32	Z2	318	-105	0	0		0	0	0	0	0
106	1	41	73	-1	599	339	20.8	34	ABalaaapp	8	0	0	0		0	0	0	0	0
107	1	25	189	-1	521	217	21.5	31	ABpraapapa	198	83	0	0		0	0	0	0	0
108	1	210	149	-1	244	136	10.5	34	Cppap	346	-88	0	0		0	0	0	0	0
109	1	128	72	-1	462	309	22.8	31	ABarpaapaa	273	423	0	0		0	0	0	0	0
110	1	132	17	-1	556	225	10.4	28	ABprpaaaaa	62	0	0	0		0	0	0	0	0
111	1	179	158	-1	506	175	8.3	30	ABarappppp	265	-246	0	0		0	0	0	0	0
112	1	222	195	249	431	155	5.7	30	ABprpapap	-282	0	0	0		0	0	0	0	0
113	1	215	22	-1	320	421	18.1	27	ABplaappaa	16	0	0	0		0	0	0	0	0
114	1	40	9	-1	462	366	8.3	30	ABalpapapa	256	1344	0	0		0	0	0	0	0
115	1	60	29	-1	315	325	22.5	32	ABplaaappp	252	-246	0	0		0	0	0	0	0
116	1	227	51	-1	571	271	17.8	28	ABpraaapaa	196	1001	0	0		0	0	0	0	0
117	1	68	27	-1	213	190	4.3	27	ABplpppppp	194	-1202	0	0		0	0	0	0	0
118	1	129	58	-1	529	262	12.0	29	MSppaap	270	692	0	0		0	0	0	0	0
119	1	37	85	-1	606	333	10.2	28	ABaraaapaa	361	0	0	0		0	0	0	0	0
120	1	170	205	-1	439	428	15.2	28	ABalppppaa	236	-169	0	0		0	0	0	0	0
121	1	138	95	-1	406	283	22.0	34	ABarpaapap	310	-813	0	0		0	0	0	0	0
122	1	102	64	-1	575	379	20.2	33	ABalaaapa	101	0	0	0		0	0	0	0	0
123	1	119	131	-1	332	408	8.6	27	ABplpaaapp	161	0	0	0		0	0	0	0	0
124	1	185	94	-1	274	275	14.3	33	Dapa	308	-87	0	0		0	0	0	0	0
125	1	142	77	-1	307	145	5.9	29	ABprpppppa	216	174	0	0		0	0	0	0	0
126	1	77	118	-1	545	289	6.1	32	ABarapaaa	-1	0	0	0		0	0	0	0	0
127	1	98	214	-1	214	173	8.0	34	Cappp	348	671	0	0		0	0	0	0	0
128	1	204	43	-1	232	335	16.3	30	ABplaapppp	66	0	0	0		0	0	0	0	0
129	1	111	138	-1	459	435	19.0	33	ABalapapp	107	0	0	0		0	0	0	0	0
130	1	198	154	-1	392	175	4.6	31	ABprpappa	315	234	0	0		0	0	0	0	0
131	1	117	5	-1	410	88	15.6	31	ABpraapppp	203	728	0	0		0	0	0	0	0
132	1	53	241	-1	532	175	11.4	31	ABprpaaaap	220	-254	0	0		0	0	0	0	0
133	1	58	82	-1	434	288	14.5	30	MSaaapp	287	-340	0	0		0	0	0	0	0
134	1	184	141	-1	242	229	13.4	32	Dapp	326	-856	0	0		0	0	0	0	0
135	1	213	229	-1	177	199	5.2	27	ABplpppapp	222	433	0	0		0	0	0	0	0
136	1	205	129	-1	487	412	13.8	32	MSapaaa	269	-11	0	0		0	0	0	0	0
137	1	191	235	-1	273	259	4.5	33	ABplpappp	302	431	0	0		0	0	0	0	0
138	1	80	36	-1	405	384	14.5	31	MSapapa	-87	0	0	0		0	0	0	0	0
139	1	96	92	-1	577	314	7.5	29	ABaraaapap	289	-235	0	0		0	0	0	0	0
140	1	162	175	-1	499	285	6.2	29	ABarapaapp	272	-250	0	0		0	0	0	0	0
141	1	67	115	-1	201	325	12.3	33	ABplappaa	528	0	0	0		0	0	0	0	0
142	1	234	184	-1	562	349	17.2	28	MSpaaaaa	191	113	0	0		0	0	0	0	0
143	1	84	126	-1	204	284	6.6	29	ABplpppaap	286	-351	0	0		0	0	0	0	0
144	1	199	7	-1	373	272	23.5	33	ABarpaappa	-72	0	0	0		0	0	0	0	0
145	1	208	230	-1	460	140	19.4	29	ABpraappap	254	-175	0	0		0	0	0	0	0
146	1	65	81	-1	461	185	8.0	33	ABprpapaa	208	417	0	0		0	0	0	0	0
147	1	154	219	-1	471	272	24.3	33	ABarpapaa	326	-1274	0	0		0	0	0	0	0
148	1	42	168	-1	255	255	9.6	33	Capaa	319	102	0	0		0	0	0	0	0
149	1	26	111	-1	315	285	22.8	34	ABarppaaa	341	-120	0	0		0	0	0	0	0
150	1	99	204	-1	226	252	4.5	29	ABplppppap	195	32	0	0		0	0	0	0	0
151	1	171	3	-1	299	356	7.5	32	ABplppaap	253	-805	0	0		0	0	0	0	0
152	1	137	183	-1	394	228	7.6	32	MSpapap	288	-1102	0	0		0	0	0	0	0
153	1	164	180	-1	566	290	14.4	32	MSppaaa	153	0	0	0		0	0	0	0	0
154	1	153	69	-1	242	114	6.7	35	Cpppa	353	-423	0	0		0	0	0	0	0
155	1	130	146	-1	513	234	13.2	31	MSppapa	468	0	0	0		0	0	0	0	0
156	1	38	84	-1	381	89	18.7	36	ABprapaap	355	423	0	0		0	0	0	0	0
157	1	141	139	215	482	225	5.2	31	ABarappaa	195	-234	0	0		0	0	0	0	0
158	1	221	199	-1	133	186	16.8	36	Caapa	360	123	0	0		0	0	0	0	0
159	1	209	21	-1	362	287	6.4	31	MSaapap	316	1110	0	0		0	0	0	0	0
160	1	83	181	-1	404	297	9.3	35	MSaapaa	42	0	0	0		0	0	0	0	0
161	1	63	125	-1	539	403	19.5	29	MSaaaaaa	93	0	0	0		0	0	0	0	0
162	1	6	233	-1	149	136	12.6	35	Caapp	75	0	0	0		0	0	0	0	0
163	1	114	116	-1	192	100	9.4	36	Cpapp	125	0	0	0		0	0	0	0	0
164	1	21	152	-1	276	61	14.4	34	ABprapapp	342	-928	0	0		0	0	0	0	0
165	1	46	119	-1	370	213	5.0	27	MSpappa	280	-93	0	0		0	0	0	0	0
166	1	160	88	-1	384	391	22.6	33	ABplaaapa	322	628	0	0		0	0	0	0	0
167	1	147	186	-1	521	321	17.4	31	MSpaaaap	97	0	0	0		0	0	0	0	0
168	1	155	24	-1	467	272	9.8	28	ABaraapppp	200	78	0	0		0	0	0	0	0
169	1	150	13	-1	483	329	5.6	29	ABalpappap	272	-210	0	0		0	0	0	0	0
170	1	75	20	-1	316	73	10.3	32	ABprapppa	-11	0	0	0		0	0	0	0	0
171	1	106	213	-1	470	272	17.5	30	MSpaaapp	208	-176	0	0		0	0	0	0	0
172	1	13	234	-1	473	222	16.5	30	MSppapp	-43	0	0	0		0	0	0	0	0
173	1	8	104	-1	447	446	10.0	27	ABalppaapp	121	0	0	0		0	0	0	0	0
174	1	72	93	-1	214	261	23.5	37	ABarppapa	337	368	0	0		0	0	0	0	0
175	1	190	48	-1	434	171	11.6	32	MSpppap	322	-882	0	0		0	0	0	0	0
176	1	146	231	-1	277	381	15.7	29	ABplaapppa	44	0	0	0		0	0	0	0	0
177	1	14	23	41	419	418	20.2	34	ABplaapaa	222	144	0	0		0	0	0	0	0
178	1	78	148	-1	340	188	6.6	32	MSpappp	-3	0	0	0		0	0	0	0	0
179	0	230	-1	-1	447	238	15.1	28		79	0	0	0		0	0	0	0	0
180	1	45	224	-1	332	184	18.7	39	Epra	391	681	0	0		0	0	0	0	0
181	1	66	228	-1	329	359	13.9	30	MSapppa	139	0	0	0		0	0	0	0	0
182	1	220	2	-1	196	208	11.7	35	Cappa	65	0	0	0		0	0	0	0	0
183	1	32	223	-1	424	290	5.1	30	ABalpapppp	280	-426	0	0		0	0	0	0	0
184	1	17	197	-1	432	416	9.1	28	ABplpaaaaa	70	0	0	0		0	0	0	0	0
185	1	133	91	-1	514	150	15.6	28	ABprpaappa	203	-1467	0	0		0	0	0	0	0
186	1	103	60	-1	254	216	4.7	29	ABplpppppa	244	137	0	0		0	0	0	0	0
187	1	64	143	-1	383	331	5.1	33	ABplpapaa	-86	0	0	0		0	0	0	0	0
188	1	104	134	-1	370	67	13.6	33	ABprappaa	-69	0	0	0		0	0	0	0	0
189	1	192	46	-1	494	378	17.1	31	MSaaaaap	64	0	0	0		0	0	0	0	0
190	1	44	136	-1	397	312	16.4	38	Eala	365	-473	0	0		0	0	0	0	0
191	1	201	161	-1	334	122	23.6	35	ABarppppa	352	78	0	0		0	0	0	0	0
192	1	116	218	-1	356	151	3.7	33	ABprpappp	336	180	0	0		0	0	0	0	0
193	1	28	207	-1	376	374	4.5	30	ABalppappp	270	-16	0	0		0	0	0	0	0
194	1	194	117	-1	398	394	8.3	29	ABplpaaaap	271	876	0	0		0	0	0	0	0
195	1	196	182	-1	295	318	13.8	30	Daaa	307	1547	0	0		0	0	0	0	0
196	1	79	34	-1	373	408	6.9	27	ABplpaaapa	216	475	0	0		0	0	0	0	0
197	1	107	236	-1	423	344	6.9	30	ABalpapapp	-227	0	0	0		0	0	0	0	0
198	1	166	133	-1	326	241	6.1	34	MSaappp	430	0	0	0		0	0	0	0	0
199	1	161	194	-1	460	185	15.6	31	MSppppa	275	627	0	0		0	0	0	0	0
200	1	193	227	-1	453	263	4.3	29	ABarapapap	63	0	0	0		0	0	0	0	0
201	1	43	245	-1	532	368	23.0	35	ABalappap	290	21	0	0		0	0	0	0	0
202	1	36	127	-1	462	409	6.1	27	ABalppapaa	258	468	0	0		0	0	0	0	0
203	1	223	132	-1	264	82	21.3	34	ABarppppp	145	0	0	0		0	0	0	0	0
204	1	232	49	-1	476	187	22.6	32	ABpraapapp	275	1664	0	0		0	0	0	0	0
205	1	48	243	-1	352	410	19.8	31	ABplaapapp	261	140	0	0		0	0	0	0	0
206	1	5	16	-1	561	205	15.5	34	ABpraaaap	233	-230	0	0		0	0	0	0	0
207	1	168	97	-1	346	279	3.6	30	MSaappa	278	193	0	0		0	0	0	0	0
208	1	211	70	-1	273	107	4.2	28	ABprpppapp	-231	0	0	0		0	0	0	0	0
209	1	108	102	-1	386	350	11.2	30	MSappaa	298	-533	0	0		0	0	0	0	0
210	1	189	155	-1	212	69	16.3	37	Cpapa	370	919	0	0		0	0	0	0	0
211	1	131	25	-1	391	440	12.1	27	ABalpppapp	195	90	0	0		0	0	0	0	0
212	1	231	37	-1	503	186	5.4	31	ABarappapa	271	563	0	0		0	0	0	0	0
213	1	174	61	-1	380	107	23.3	35	ABarpppap	339	420	0	0		0	0	0	0	0
214	1	142	59	-1	275	150	4.1	29	ABprpppppp	197	-137	0	0		0	0	0	0	0
215	1	197	167	-1	495	180	18.7	31	ABpraaappp	545	0	0	0		0	0	0	0	0
216	1	127	192	-1	345	374	21.4	30	ABplaaappa	237	-250	0	0		0	0	0	0	0
217	1	228	166	-1	526	177	15.0	35	ABprpaapa	286	1002	0	0		0	0	0	0	0
218	1	177	28	-1	153	227	20.0	34	ABarppapp	300	-1101	0	0		0	0	0	0	0
219	1	95	26	-1	318	238	22.0	34	ABarpaappp	-280	0	0	0		0	0	0	0	0
220	1	49	110	-1	370	172	23.4	37	ABarpappp	372	1563	0	0		0	0	0	0	0
221	1	88	217	-1	300	138	9.7	35	Cppaa	337	-1241	0	0		0	0	0	0	0
222	1	169	90	-1	530	402	23.3	33	ABalappaa	279	0	0	0		0	0	0	0	0
223	1	202	56	-1	372	158	10.3	35	Dpa	333	379	0	0		0	0	0	0	0
224	1	156	130	-1	339	78	6.1	29	ABprpppaap	-201	0	0	0		0	0	0	0	0
225	1	208	178	-1	499	150	21.1	29	ABpraappaa	216	775	0	0		0	0	0	0	0
226	1	187	164	-1	468	372	3.9	27	ABalpappaa	261	1135	0	0		0	0	0	0	0
227	1	195	163	-1	414	133	19.3	34	ABprapaaa	344	1294	0	0		0	0	0	0	0
228	1	61	137	-1	476	344	23.7	33	ABarpaaaa	157	0	0	0		0	0	0	0	0
229	1	9	170	-1	243	320	6.5	29	ABplpppaaa	236	434	0	0		0	0	0	0	0
230	1	218	66	-1	303	88	6.2	28	ABprpppapa	176	0	0	0		0	0	0	0	0
231	1	226	113	-1	354	222	14.8	38	Earp	375	776	0	0		0	0	0	0	0
232	1	207	150	-1	258	285	23.8	37	ABarppaap	54	0	0	0		0	0	0	0	0
233	1	4	200	-1	294	279	9.3	33	Daap	290	331	0	0		0	0	0	0	0
234	1	212	171	-1	413	243	17.2	36	Eara	366	0	0	0		0	0	0	0	0
235	1	188	123	-1	248	172	14.0	40	Eplp	394	-475	0	0		0	0	0	0	0
236	1	31	79	-1	401	451	17.5	32	ABalppppap	300	215	0	0		0	0	0	0	0
237	1	8	12	-1	487	449	11.0	27	ABalppaapa	201	-472	0	0		0	0	0	0	0
238	1	149	76	-1	457	318	10.0	30	ABaraapapp	244	102	0	0		0	0	0	0	0
239	1	135	169	-1	310	162	13.5	33	Dppp	-131	0	0	0		0	0	0	0	0
240	1	101	44	-1	574	385	13.4	29	ABaraapaaa	122	0	0	0		0	0	0	0	0
241	1	101	160	-1	523	366	13.2	29	ABaraapaap	122	0	0	0		0	0	0	0	0
242	1	233	140	-1	523	322	11.6	28	ABaraappap	-196	0	0	0		0	0	0	0	0
243	1	126	251	-1	356	251	9.0	28	Z3	233	624	0	0		0	0	0	0	0
