# Supplementary material for: The AP-2 Transcription Factor APTF-2 Is Required for Neuroblast and Epidermal Morphogenesis in Caenorhabditis elegans Embryogenesis
Source: PLoS Genet. 2016 May 13;12(5):e1006048. doi: 10.1371/journal.pgen.1006048 (PMC4866721; doi:10.1371/journal.pgen.1006048)
Supplement: S7 Text — (ZIP) [file pgen.1006048.s035.zip › nuclei/t125-nuclei]

1	1	17	84	-1	166	273	19.4	35	ABplapapa	336	1069	0	0		0	0	0	0	0
2	1	182	83	-1	199	206	11.6	35	Cappa	351	251	0	0		0	0	0	0	0
3	1	151	123	231	295	357	7.4	29	ABplppaap	324	0	0	0		0	0	0	0	0
4	1	92	74	-1	569	336	13.6	26	ABaraappaa	205	91	0	0		0	0	0	0	0
5	1	131	9	-1	415	92	16.1	30	ABpraapppp	269	450	0	0		0	0	0	0	0
6	1	91	151	-1	522	281	17.6	29	MSpaaapa	88	0	0	0		0	0	0	0	0
7	1	144	7	-1	369	274	23.5	34	ABarpaappa	341	1463	0	0		0	0	0	0	0
8	1	47	42	-1	559	437	12.7	32	ABalaaaal	291	557	0	0		0	0	0	0	0
9	1	114	118	-1	456	369	8.3	31	ABalpapapa	256	716	0	0		0	0	0	0	0
10	1	16	10	-1	142	243	13.3	35	ABplapapp	174	0	0	0		0	0	0	0	0
11	1	97	152	-1	311	423	12.7	28	ABplpaappa	88	0	0	0		0	0	0	0	0
12	1	237	89	-1	493	455	11.0	26	ABalppaapa	194	-782	0	0		0	0	0	0	0
13	1	169	30	-1	480	330	6.0	29	ABalpappap	284	294	0	0		0	0	0	0	0
14	1	62	53	-1	594	394	16.3	34	ABalaaaar	131	0	0	0		0	0	0	0	0
15	1	12	21	-1	336	120	4.2	28	ABprppppap	250	1007	0	0		0	0	0	0	0
16	1	206	117	127	560	208	15.6	33	ABpraaaap	83	0	0	0		0	0	0	0	0
17	1	110	45	-1	555	225	10.7	29	ABprpaaaaa	213	65	0	0		0	0	0	0	0
18	1	1	48	-1	375	85	10.1	33	ABprppapp	113	0	0	0		0	0	0	0	0
19	1	55	94	-1	520	432	8.7	27	ABalpaappa	237	169	0	0		0	0	0	0	0
20	1	170	39	-1	319	76	10.4	32	ABprapppa	17	0	0	0		0	0	0	0	0
21	1	159	216	-1	367	291	6.3	31	MSaapap	105	0	0	0		0	0	0	0	0
22	1	113	139	-1	313	424	17.2	27	ABplaappaa	227	1299	0	0		0	0	0	0	0
23	1	177	225	-1	397	411	20.7	29	ABplaapaap	211	106	0	0		0	0	0	0	0
24	1	168	190	-1	467	274	9.8	29	ABaraapppp	200	80	0	0		0	0	0	0	0
25	1	211	120	-1	388	442	12.6	28	ABalpppapp	90	0	0	0		0	0	0	0	0
26	1	219	218	-1	312	239	22.3	33	ABarpaappp	332	-1570	0	0		0	0	0	0	0
27	1	117	138	-1	214	190	4.1	28	ABplpppppp	224	44	0	0		0	0	0	0	0
28	1	218	51	-1	152	228	19.2	34	ABarppapp	-35	0	0	0		0	0	0	0	0
29	1	115	13	-1	312	330	22.8	33	ABplaaappp	328	-196	0	0		0	0	0	0	0
30	1	73	14	-1	461	397	22.2	34	ABplaaaaa	224	138	0	0		0	0	0	0	0
31	1	60	161	-1	374	444	18.6	29	ABplaapapa	264	-222	0	0		0	0	0	0	0
32	1	32	24	-1	410	159	23.2	35	ABarpppaa	345	320	0	0		0	0	0	0	0
33	1	10	236	-1	310	319	18.3	33	MSapppp	293	1142	0	0		0	0	0	0	0
34	1	196	23	-1	365	409	6.9	27	ABplpaaapa	268	106	0	0		0	0	0	0	0
35	1	66	85	-1	461	117	16.2	29	ABpraapppa	243	427	0	0		0	0	0	0	0
36	1	138	178	-1	404	384	14.8	31	MSapapa	264	478	0	0		0	0	0	0	0
37	1	212	240	-1	502	184	5.4	30	ABarappapa	279	199	0	0		0	0	0	0	0
38	1	36	105	-1	492	358	11.5	30	ABaraapapa	253	126	0	0		0	0	0	0	0
39	1	18	37	-1	174	291	14.7	34	ABplappap	393	0	0	0		0	0	0	0	0
40	1	3	163	-1	218	319	20.5	35	ABplapaap	199	0	0	0		0	0	0	0	0
41	1	177	22	-1	440	430	20.3	29	ABplaapaaa	-197	0	0	0		0	0	0	0	0
42	1	59	202	-1	294	381	19.5	31	ABplaappap	262	-246	0	0		0	0	0	0	0
43	1	128	210	-1	223	339	16.8	31	ABplaapppp	63	0	0	0		0	0	0	0	0
44	1	240	247	-1	571	382	13.4	29	ABaraapaaa	223	125	0	0		0	0	0	0	0
45	1	103	204	-1	374	153	14.4	31	Dppa	311	73	0	0		0	0	0	0	0
46	1	189	20	-1	491	379	16.6	31	MSaaaaap	276	68	0	0		0	0	0	0	0
47	1	11	104	-1	585	404	11.4	31	ABalpaapaa	-34	0	0	0		0	0	0	0	0
48	1	175	72	-1	433	170	11.6	32	MSpppap	295	192	0	0		0	0	0	0	0
49	1	204	103	-1	471	190	22.7	33	ABpraapapp	274	1035	0	0		0	0	0	0	0
50	1	52	194	-1	425	336	21.9	33	ABarpaaap	323	-312	0	0		0	0	0	0	0
51	1	116	166	-1	564	282	17.4	28	ABpraaapaa	61	0	0	0		0	0	0	0	0
52	1	71	134	-1	357	420	10.8	35	ABplpaapa	308	859	0	0		0	0	0	0	0
53	1	95	198	-1	193	237	5.0	30	ABplpppapa	277	695	0	0		0	0	0	0	0
54	1	78	260	-1	419	214	24.7	35	ABarpappa	349	704	0	0		0	0	0	0	0
55	1	35	169	-1	415	169	16.1	33	MSppppp	276	-218	0	0		0	0	0	0	0
56	1	223	195	-1	371	155	10.9	33	Dpa	328	81	0	0		0	0	0	0	0
57	1	23	119	-1	268	346	20.0	33	ABplapaaa	318	408	0	0		0	0	0	0	0
58	1	118	205	-1	527	263	11.7	29	MSppaap	35	0	0	0		0	0	0	0	0
59	1	214	148	-1	270	147	3.8	29	ABprpppppp	222	157	0	0		0	0	0	0	0
60	1	186	157	-1	255	214	4.4	30	ABplpppppa	234	137	0	0		0	0	0	0	0
61	1	213	144	-1	376	110	23.3	38	ABarpppap	386	612	0	0		0	0	0	0	0
62	1	72	92	-1	338	371	8.6	30	ABplppaaa	49	0	0	0		0	0	0	0	0
63	1	42	60	-1	566	381	7.5	33	ABalpaaaa	-161	0	0	0		0	0	0	0	0
64	1	122	15	-1	580	382	20.4	34	ABalaaapa	320	-297	0	0		0	0	0	0	0
65	1	48	234	-1	450	187	3.8	29	ABarappapp	246	-563	0	0		0	0	0	0	0
66	1	230	241	-1	303	94	5.7	28	ABprpppapa	277	436	0	0		0	0	0	0	0
67	1	26	44	-1	544	434	20.0	32	ABalapaaa	218	0	0	0		0	0	0	0	0
68	1	13	135	-1	426	120	7.5	31	ABprppaap	409	0	0	0		0	0	0	0	0
69	1	154	77	-1	242	112	6.8	35	Cpppa	345	-1110	0	0		0	0	0	0	0
70	1	208	136	-1	273	107	4.4	27	ABprpppapp	234	638	0	0		0	0	0	0	0
71	1	38	182	-1	421	229	5.0	31	ABarapappp	280	176	0	0		0	0	0	0	0
72	1	109	237	-1	459	313	22.9	31	ABarpaapaa	277	109	0	0		0	0	0	0	0
73	1	106	168	-1	596	339	21.1	34	ABalaaapp	327	-223	0	0		0	0	0	0	0
74	1	102	208	-1	498	436	20.3	35	ABalapapa	297	175	0	0		0	0	0	0	0
75	1	58	248	-1	329	273	14.4	37	Ealp	369	-607	0	0		0	0	0	0	0
76	1	238	12	-1	461	313	9.8	30	ABaraapapp	241	-525	0	0		0	0	0	0	0
77	1	125	62	-1	312	146	5.9	29	ABprpppppa	228	-1391	0	0		0	0	0	0	0
78	1	51	78	-1	606	369	11.9	33	ABaraaaaa	349	0	0	0		0	0	0	0	0
79	1	236	180	-1	402	447	17.3	30	ABalppppap	225	156	0	0		0	0	0	0	0
80	1	96	59	-1	598	328	14.9	32	ABalaapaa	-421	0	0	0		0	0	0	0	0
81	1	146	121	257	460	185	8.2	33	ABprpapaa	101	0	0	0		0	0	0	0	0
82	1	133	36	-1	432	289	14.1	30	MSaaapp	234	0	0	0		0	0	0	0	0
83	1	15	87	-1	518	223	17.0	28	ABpraaappa	129	0	0	0		0	0	0	0	0
84	1	156	193	-1	381	93	18.9	36	ABprapaap	329	108	0	0		0	0	0	0	0
85	1	119	76	-1	599	334	9.5	28	ABaraaapaa	340	0	0	0		0	0	0	0	0
86	1	76	88	-1	591	306	18.5	32	ABalaappa	285	417	0	0		0	0	0	0	0
87	1	29	8	-1	514	457	17.7	35	ABalapaap	355	-397	0	0		0	0	0	0	0
88	1	166	111	-1	375	388	22.5	32	ABplaaapa	235	86	0	0		0	0	0	0	0
89	1	37	40	-1	428	378	11.7	31	MSapaap	309	249	0	0		0	0	0	0	0
90	1	222	34	-1	536	405	22.8	34	ABalappaa	44	0	0	0		0	0	0	0	0
91	1	185	196	-1	517	147	16.0	29	ABprpaappa	254	994	0	0		0	0	0	0	0
92	1	139	81	-1	571	318	7.7	29	ABaraaapap	116	0	0	0		0	0	0	0	0
93	1	174	185	-1	209	258	23.5	35	ABarppapa	349	509	0	0		0	0	0	0	0
94	1	124	106	-1	270	278	14.3	33	Dapa	329	-31	0	0		0	0	0	0	0
95	1	121	146	-1	404	282	22.3	33	ABarpaapap	336	267	0	0		0	0	0	0	0
96	1	43	4	-1	158	232	8.6	32	ABplapppp	176	0	0	0		0	0	0	0	0
97	1	207	211	-1	350	275	3.6	30	MSaappa	265	1744	0	0		0	0	0	0	0
98	1	61	177	-1	545	246	7.2	27	ABarapppaa	226	74	0	0		0	0	0	0	0
99	1	67	61	-1	462	123	10.8	30	ABprppaaa	128	0	0	0		0	0	0	0	0
100	1	75	217	-1	355	115	7.7	27	ABprppppaa	239	-1241	0	0		0	0	0	0	0
101	1	74	160	-1	213	317	8.5	35	ABplppapp	-110	0	0	0		0	0	0	0	0
102	1	209	256	-1	384	348	10.9	30	MSappaa	280	46	0	0		0	0	0	0	0
103	1	70	29	-1	471	417	9.6	28	ABalpaappp	241	855	0	0		0	0	0	0	0
104	1	173	164	-1	445	450	10.5	30	ABalppaapp	127	0	0	0		0	0	0	0	0
105	1	50	162	-1	518	228	7.2	27	ABarapppap	245	-1001	0	0		0	0	0	0	0
106	1	28	2	41	500	149	11.3	30	ABprpaaap	227	1013	0	0		0	0	0	0	0
107	1	90	68	-1	610	290	15.4	31	ABalaapap	-159	0	0	0		0	0	0	0	0
108	0	179	-1	-1	443	241	15.6	29		199	-223	0	0		0	0	0	0	0
109	1	94	171	252	335	340	5.0	32	ABplpapap	194	412	0	0		0	0	0	0	0
110	1	220	132	-1	367	174	23.5	36	ABarpappp	313	215	0	0		0	0	0	0	0
111	1	149	128	-1	308	286	23.3	34	ABarppaaa	325	665	0	0		0	0	0	0	0
112	1	30	93	-1	486	279	13.4	33	MSpaapa	36	0	0	0		0	0	0	0	0
113	1	231	220	-1	353	227	14.8	38	Earp	386	797	0	0		0	0	0	0	0
114	1	49	242	-1	183	193	23.1	38	Caaaa	384	-245	0	0		0	0	0	0	0
115	1	141	18	-1	198	324	12.2	35	ABplappaa	238	0	0	0		0	0	0	0	0
116	1	163	179	-1	189	104	9.5	36	Cpapp	349	1144	0	0		0	0	0	0	0
117	1	194	125	-1	400	403	8.1	28	ABplpaaaap	250	-1021	0	0		0	0	0	0	0
118	1	126	32	165	541	290	6.0	33	ABarapaaa	26	0	0	0		0	0	0	0	0
119	1	165	52	-1	370	211	5.2	27	MSpappa	-59	0	0	0		0	0	0	0	0
120	1	89	142	-1	534	401	10.8	32	ABalpaapap	301	1008	0	0		0	0	0	0	0
121	1	99	214	-1	221	111	22.9	38	Cpaap	386	-1469	0	0		0	0	0	0	0
122	1	5	147	-1	283	72	8.2	32	ABprapppp	321	702	0	0		0	0	0	0	0
123	1	235	5	-1	255	177	13.5	38	Eplp	381	152	0	0		0	0	0	0	0
124	1	4	95	-1	511	297	9.2	29	ABaraapppa	211	-184	0	0		0	0	0	0	0
125	1	161	184	-1	543	400	18.9	28	MSaaaaaa	233	-211	0	0		0	0	0	0	0
126	1	143	70	-1	205	284	6.0	29	ABplpppaap	144	0	0	0		0	0	0	0	0
127	1	202	56	-1	460	415	6.1	28	ABalppapaa	207	0	0	0		0	0	0	0	0
128	1	46	108	-1	482	244	8.2	27	ABarapappa	241	256	0	0		0	0	0	0	0
129	1	136	113	-1	487	413	13.7	30	MSapaaa	24	0	0	0		0	0	0	0	0
130	1	224	186	-1	341	77	6.4	28	ABprpppaap	269	377	0	0		0	0	0	0	0
131	1	123	63	-1	325	409	8.8	27	ABplpaaapp	180	0	0	0		0	0	0	0	0
132	1	203	124	-1	264	83	21.3	35	ABarppppp	333	144	0	0		0	0	0	0	0
133	1	198	96	-1	326	244	6.2	33	MSaappp	168	0	0	0		0	0	0	0	0
134	1	188	19	-1	372	70	13.7	35	ABprappaa	329	0	0	0		0	0	0	0	0
135	1	8	129	-1	555	349	10.2	30	ABaraaaap	264	0	0	0		0	0	0	0	0
136	1	190	226	-1	393	312	16.5	38	Eala	378	593	0	0		0	0	0	0	0
137	1	228	181	-1	473	347	23.5	34	ABarpaaaa	340	327	0	0		0	0	0	0	0
138	1	129	6	-1	463	446	19.3	35	ABalapapp	296	1060	0	0		0	0	0	0	0
139	1	157	172	-1	489	239	4.9	27	ABarappaaa	194	-553	0	0		0	0	0	0	0
140	1	242	156	-1	521	318	11.5	30	ABaraappap	233	-537	0	0		0	0	0	0	0
141	1	134	173	-1	244	232	13.0	31	Dapp	305	689	0	0		0	0	0	0	0
142	1	34	197	-1	567	297	21.5	35	ABalaappp	36	0	0	0		0	0	0	0	0
143	1	187	230	-1	387	333	5.0	33	ABplpapaa	253	456	0	0		0	0	0	0	0
144	1	40	126	-1	424	401	5.0	28	ABalppappa	332	0	0	0		0	0	0	0	0
145	1	2	255	-1	456	240	22.0	36	ABarpapap	126	0	0	0		0	0	0	0	0
146	1	155	246	-1	509	234	13.2	32	MSppapa	-56	0	0	0		0	0	0	0	0
147	1	19	110	143	520	354	6.5	33	ABalpaaap	94	0	0	0		0	0	0	0	0
148	1	178	79	-1	344	187	7.0	33	MSpappp	300	0	0	0		0	0	0	0	0
149	1	108	101	-1	245	137	10.3	35	Cppap	-48	0	0	0		0	0	0	0	0
150	1	232	35	-1	252	287	24.1	37	ABarppaap	370	1077	0	0		0	0	0	0	0
151	1	14	159	-1	366	363	15.2	31	MSapapp	268	313	0	0		0	0	0	0	0
152	1	164	69	-1	275	62	14.4	34	ABprapapp	316	684	0	0		0	0	0	0	0
153	1	41	49	-1	472	213	11.7	31	MSpppaa	-155	0	0	0		0	0	0	0	0
154	1	130	67	-1	399	180	5.1	32	ABprpappa	295	561	0	0		0	0	0	0	0
155	1	210	233	-1	210	71	16.2	36	Cpapa	360	680	0	0		0	0	0	0	0
156	1	7	219	-1	559	258	9.8	29	ABaraaappp	96	0	0	0		0	0	0	0	0
157	1	44	174	-1	529	323	7.8	25	ABarapaapa	206	330	0	0		0	0	0	0	0
158	1	111	222	-1	509	174	8.4	30	ABarappppp	237	992	0	0		0	0	0	0	0
159	1	20	64	-1	226	222	8.5	34	Capap	286	-573	0	0		0	0	0	0	0
160	1	241	86	-1	519	364	13.3	29	ABaraapaap	209	-195	0	0		0	0	0	0	0
161	1	191	133	-1	329	127	23.7	34	ABarppppa	349	-168	0	0		0	0	0	0	0
162	1	25	43	-1	278	196	23.2	39	Cpaaa	-101	0	0	0		0	0	0	0	0
163	1	227	54	-1	418	135	19.4	35	ABprapaaa	319	723	0	0		0	0	0	0	0
164	1	226	192	-1	467	370	4.1	26	ABalpappaa	255	824	0	0		0	0	0	0	0
165	1	22	176	-1	206	143	4.7	35	Cpppp	354	-214	0	0		0	0	0	0	0
166	1	217	100	-1	520	182	15.3	34	ABprpaapa	349	0	0	0		0	0	0	0	0
167	1	215	201	-1	492	179	18.8	31	ABpraaappp	270	515	0	0		0	0	0	0	0
168	1	148	183	-1	251	257	9.4	33	Capaa	320	-559	0	0		0	0	0	0	0
169	1	239	259	-1	316	176	14.4	32	Dppp	320	-659	0	0		0	0	0	0	0
170	1	229	251	-1	244	316	6.6	28	ABplpppaaa	232	-191	0	0		0	0	0	0	0
171	1	234	200	-1	409	246	17.4	37	Eara	373	822	0	0		0	0	0	0	0
172	1	84	90	-1	430	466	14.0	27	ABalpppapa	198	-815	0	0		0	0	0	0	0
173	1	33	16	-1	504	283	22.4	33	ABalapppp	334	-276	0	0		0	0	0	0	0
174	1	63	239	-1	392	96	6.1	29	ABprpppaaa	262	-809	0	0		0	0	0	0	0
175	1	140	188	-1	491	286	6.2	28	ABarapaapp	380	0	0	0		0	0	0	0	0
176	1	69	131	207	466	466	15.2	31	ABalpppaa	274	490	0	0		0	0	0	0	0
177	1	6	91	-1	429	356	3.6	29	ABalppapap	256	-171	0	0		0	0	0	0	0
178	1	225	245	-1	508	157	20.4	29	ABpraappaa	212	499	0	0		0	0	0	0	0
179	1	104	145	-1	339	333	9.9	30	MSappap	-233	0	0	0		0	0	0	0	0
180	1	153	57	-1	561	293	14.3	32	MSppaaa	143	0	0	0		0	0	0	0	0
181	1	160	98	-1	407	294	9.3	32	MSaapaa	323	-39	0	0		0	0	0	0	0
182	1	195	82	-1	292	317	14.3	32	Daaa	313	161	0	0		0	0	0	0	0
183	1	152	66	-1	394	232	7.4	32	MSpapap	324	-158	0	0		0	0	0	0	0
184	1	142	170	-1	557	352	17.4	30	MSpaaaaa	417	0	0	0		0	0	0	0	0
185	1	93	3	-1	452	310	4.7	28	ABalpapppa	-276	0	0	0		0	0	0	0	0
186	1	167	223	-1	520	319	17.2	30	MSpaaaap	251	-212	0	0		0	0	0	0	0
187	1	105	33	-1	309	218	11.6	32	Z2	279	-354	0	0		0	0	0	0	0
188	1	79	206	-1	375	420	15.2	30	ABalpppppa	82	0	0	0		0	0	0	0	0
189	1	107	137	-1	524	203	21.7	31	ABpraapapa	206	711	0	0		0	0	0	0	0
190	1	64	116	-1	307	69	20.4	35	ABprapapa	200	0	0	0		0	0	0	0	0
191	1	53	11	-1	175	277	9.5	31	ABplapppa	311	1624	0	0		0	0	0	0	0
192	1	216	149	-1	335	376	21.7	29	ABplaaappa	223	415	0	0		0	0	0	0	0
193	1	21	122	-1	438	246	9.0	26	MSpapaaa	51	0	0	0		0	0	0	0	0
194	1	199	102	-1	458	188	15.5	31	MSppppa	287	-1	0	0		0	0	0	0	0
195	1	112	253	-1	454	159	5.7	27	ABprpapapa	175	388	0	0		0	0	0	0	0
196	1	98	224	-1	330	65	15.7	34	ABprappap	422	0	0	0		0	0	0	0	0
197	1	184	73	-1	433	417	9.3	28	ABplpaaaaa	45	0	0	0		0	0	0	0	0
198	1	82	26	-1	420	110	11.4	34	ABprppapa	266	-554	0	0		0	0	0	0	0
199	1	158	227	-1	133	180	16.6	36	Caapa	338	-1026	0	0		0	0	0	0	0
200	1	233	17	-1	295	280	9.5	31	Daap	278	3	0	0		0	0	0	0	0
201	1	39	109	-1	473	338	18.9	35	MSaaaap	279	-802	0	0		0	0	0	0	0
202	1	7	46	-1	589	288	10.2	29	ABaraaappa	194	1041	0	0		0	0	0	0	0
203	1	56	65	-1	161	134	20.2	38	Caaap	372	-727	0	0		0	0	0	0	0
204	1	150	31	-1	226	252	4.3	29	ABplppppap	234	-897	0	0		0	0	0	0	0
205	1	120	71	-1	440	424	15.4	30	ABalppppaa	139	0	0	0		0	0	0	0	0
206	1	88	80	-1	586	252	16.9	32	ABpraaaaa	215	52	0	0		0	0	0	0	0
207	1	193	212	-1	380	377	4.6	31	ABalppappp	294	-1154	0	0		0	0	0	0	0
208	1	81	47	-1	282	391	10.4	29	ABplpaappp	200	76	0	0		0	0	0	0	0
209	1	68	175	-1	511	267	3.6	30	ABarapapaa	390	0	0	0		0	0	0	0	0
210	1	85	58	-1	549	232	18.7	29	ABpraaapap	370	0	0	0		0	0	0	0	0
211	1	87	199	-1	482	123	14.5	29	ABprpaappp	217	690	0	0		0	0	0	0	0
212	1	27	115	-1	444	351	15.2	36	MSaaapa	424	0	0	0		0	0	0	0	0
213	1	171	187	-1	462	273	17.5	30	MSpaaapp	246	-489	0	0		0	0	0	0	0
214	1	127	130	-1	214	174	8.3	33	Cappp	338	-529	0	0		0	0	0	0	0
215	1	157	238	-1	468	212	4.7	27	ABarappaap	182	74	0	0		0	0	0	0	0
216	1	57	1	-1	375	344	23.0	30	ABplaaaapp	301	-348	0	0		0	0	0	0	0
217	1	221	25	-1	301	136	10.2	35	Cppaa	351	659	0	0		0	0	0	0	0
218	1	192	155	-1	358	156	3.6	33	ABprpappp	321	1055	0	0		0	0	0	0	0
219	1	147	249	-1	474	273	24.0	33	ABarpapaa	266	-200	0	0		0	0	0	0	0
220	1	86	140	-1	291	226	16.3	38	Epla	382	883	0	0		0	0	0	0	0
221	1	21	203	-1	419	236	11.6	28	MSpapaap	236	48	0	0		0	0	0	0	0
222	1	45	153	-1	520	452	13.5	32	ABalppaaa	182	0	0	0		0	0	0	0	0
223	1	183	213	-1	423	288	5.3	30	ABalpapppp	482	0	0	0		0	0	0	0	0
224	1	180	99	-1	327	192	18.9	38	Epra	380	671	0	0		0	0	0	0	0
225	1	65	254	-1	245	298	3.6	31	ABplppppaa	298	946	0	0		0	0	0	0	0
226	1	80	243	-1	280	167	16.6	37	Eprp	179	0	0	0		0	0	0	0	0
227	1	200	191	-1	454	269	4.4	29	ABarapapap	247	-106	0	0		0	0	0	0	0
228	1	181	209	-1	326	356	14.0	30	MSapppa	93	0	0	0		0	0	0	0	0
229	1	135	107	-1	176	194	5.2	26	ABplpppapp	220	453	0	0		0	0	0	0	0
230	1	145	228	-1	458	146	20.2	31	ABpraappap	246	465	0	0		0	0	0	0	0
231	1	176	50	-1	271	381	16.0	30	ABplaapppa	270	349	0	0		0	0	0	0	0
232	1	31	141	-1	331	395	14.8	30	ABalpppppp	73	0	0	0		0	0	0	0	0
233	1	162	114	-1	149	135	12.5	35	Caapp	348	-221	0	0		0	0	0	0	0
234	1	172	150	-1	474	226	16.4	30	MSppapp	78	0	0	0		0	0	0	0	0
235	1	137	75	-1	273	258	4.6	33	ABplpappp	137	0	0	0		0	0	0	0	0
236	1	197	38	-1	423	347	7.2	28	ABalpapapp	284	1357	0	0		0	0	0	0	0
237	1	101	258	-1	485	387	5.3	28	ABalpapaap	169	414	0	0		0	0	0	0	0
238	1	24	229	-1	263	347	9.4	33	ABplppapa	230	986	0	0		0	0	0	0	0
239	1	54	221	-1	521	236	22.2	29	ABpraapaap	222	80	0	0		0	0	0	0	0
240	1	100	27	167	300	309	5.0	34	ABplpappa	199	-225	0	0		0	0	0	0	0
241	1	132	215	-1	536	176	11.6	29	ABprpaaaap	42	0	0	0		0	0	0	0	0
242	1	54	244	-1	546	277	22.5	29	ABpraapaaa	206	1651	0	0		0	0	0	0	0
243	1	205	112	-1	343	411	19.4	31	ABplaapapp	243	1078	0	0		0	0	0	0	0
244	1	9	250	-1	427	380	19.8	29	ABplaaaapa	238	1095	0	0		0	0	0	0	0
245	1	201	232	-1	515	378	22.8	31	ABalappap	2	0	0	0		0	0	0	0	0
246	1	83	154	-1	535	349	22.5	31	ABalapppaa	273	952	0	0		0	0	0	0	0
247	1	77	28	-1	531	206	7.8	28	ABarappppa	247	-1218	0	0		0	0	0	0	0
248	1	83	97	-1	522	319	22.7	31	ABalapppap	359	0	0	0		0	0	0	0	0
249	1	112	235	-1	407	140	5.1	27	ABprpapapp	225	72	0	0		0	0	0	0	0
250	1	101	189	-1	513	403	7.4	28	ABalpapaaa	100	0	0	0		0	0	0	0	0
251	1	243	261	-1	356	260	9.0	28	Z3	233	624	0	0		0	0	0	0	0
