# Supplementary material for: The AP-2 Transcription Factor APTF-2 Is Required for Neuroblast and Epidermal Morphogenesis in Caenorhabditis elegans Embryogenesis
Source: PLoS Genet. 2016 May 13;12(5):e1006048. doi: 10.1371/journal.pgen.1006048 (PMC4866721; doi:10.1371/journal.pgen.1006048)
Supplement: S7 Text — (ZIP) [file pgen.1006048.s035.zip › nuclei/t126-nuclei]

1	1	216	150	-1	379	333	22.3	31	ABplaaaapp	256	4	0	0		0	0	0	0	0
2	1	106	99	-1	520	169	10.5	27	ABprpaaapa	202	-261	0	0		0	0	0	0	0
3	1	185	38	-1	453	309	4.6	28	ABalpapppa	230	-277	0	0		0	0	0	0	0
4	1	96	17	-1	163	230	8.4	32	ABplapppp	432	0	0	0		0	0	0	0	0
5	1	123	242	-1	262	179	13.2	38	Eplp	382	441	0	0		0	0	0	0	0
6	1	138	116	-1	460	439	19.5	37	ABalapapp	317	-510	0	0		0	0	0	0	0
7	1	7	238	-1	368	264	23.8	34	ABarpaappa	314	-935	0	0		0	0	0	0	0
8	1	87	80	-1	512	449	19.0	36	ABalapaap	-108	0	0	0		0	0	0	0	0
9	1	5	257	-1	419	86	15.8	30	ABpraapppp	263	127	0	0		0	0	0	0	0
10	1	10	49	-1	147	246	12.9	34	ABplapapp	175	0	0	0		0	0	0	0	0
11	1	191	101	-1	179	272	9.1	32	ABplapppa	322	190	0	0		0	0	0	0	0
12	1	76	225	-1	463	311	9.8	28	ABaraapapp	275	302	0	0		0	0	0	0	0
13	1	29	170	-1	313	331	22.6	32	ABplaaappp	289	75	0	0		0	0	0	0	0
14	1	30	63	69	458	386	22.0	32	ABplaaaaa	443	0	0	0		0	0	0	0	0
15	1	64	70	-1	581	379	20.3	34	ABalaaapa	-96	0	0	0		0	0	0	0	0
16	1	173	11	-1	509	268	21.5	34	ABalapppp	308	365	0	0		0	0	0	0	0
17	1	200	128	-1	299	282	9.7	31	Daap	303	378	0	0		0	0	0	0	0
18	1	115	108	-1	201	320	12.5	34	ABplappaa	185	0	0	0		0	0	0	0	0
19	1	134	214	-1	375	70	13.4	34	ABprappaa	342	1304	0	0		0	0	0	0	0
20	1	46	105	-1	489	372	16.3	31	MSaaaaap	282	87	0	0		0	0	0	0	0
21	1	15	236	-1	341	120	4.1	29	ABprppppap	264	-263	0	0		0	0	0	0	0
22	1	41	158	-1	433	430	21.2	29	ABplaapaaa	213	-191	0	0		0	0	0	0	0
23	1	34	34	-1	364	412	6.8	28	ABplpaaapa	227	362	0	0		0	0	0	0	0
24	1	32	243	-1	408	149	23.3	34	ABarpppaa	324	101	0	0		0	0	0	0	0
25	1	217	167	-1	304	137	10.3	35	Cppaa	341	1056	0	0		0	0	0	0	0
26	1	198	51	106	421	102	11.5	31	ABprppapa	83	0	0	0		0	0	0	0	0
27	1	240	98	-1	292	278	5.0	27	ABplpappap	101	0	0	0		0	0	0	0	0
28	1	247	241	-1	544	216	8.2	33	ABarappppa	-589	0	0	0		0	0	0	0	0
29	1	103	125	-1	469	417	9.8	29	ABalpaappp	244	229	0	0		0	0	0	0	0
30	1	13	144	-1	479	329	6.5	30	ABalpappap	247	371	0	0		0	0	0	0	0
31	1	204	223	-1	224	250	4.2	29	ABplppppap	284	-1139	0	0		0	0	0	0	0
32	1	118	262	-1	537	280	5.3	26	ABarapaaap	196	342	0	0		0	0	0	0	0
33	1	187	228	-1	311	217	11.3	32	Z2	300	565	0	0		0	0	0	0	0
34	1	90	134	-1	533	407	22.6	33	ABalappaa	196	0	0	0		0	0	0	0	0
35	1	150	85	-1	248	288	23.7	36	ABarppaap	358	-163	0	0		0	0	0	0	0
36	1	82	131	-1	432	280	14.2	30	MSaaapp	198	0	0	0		0	0	0	0	0
37	1	39	182	-1	173	290	15.3	33	ABplappap	330	214	0	0		0	0	0	0	0
38	1	236	178	-1	422	345	7.2	29	ABalpapapp	277	-825	0	0		0	0	0	0	0
39	1	20	43	-1	322	79	9.7	32	ABprapppa	41	0	0	0		0	0	0	0	0
40	1	89	5	-1	429	380	12.1	31	MSapaap	288	-678	0	0		0	0	0	0	0
41	1	106	264	-1	489	136	11.0	26	ABprpaaapp	221	689	0	0		0	0	0	0	0
42	1	8	184	-1	562	435	14.1	33	ABalaaaal	229	0	0	0		0	0	0	0	0
43	1	162	74	-1	276	196	22.8	38	Cpaaa	379	285	0	0		0	0	0	0	0
44	1	67	61	-1	549	429	19.4	32	ABalapaaa	249	0	0	0		0	0	0	0	0
45	1	17	124	-1	567	232	11.2	29	ABprpaaaaa	289	632	0	0		0	0	0	0	0
46	1	202	232	-1	595	296	10.2	27	ABaraaappa	219	433	0	0		0	0	0	0	0
47	1	208	100	-1	289	384	10.4	28	ABplpaappp	239	810	0	0		0	0	0	0	0
48	1	18	8	-1	381	89	9.7	33	ABprppapp	-183	0	0	0		0	0	0	0	0
49	1	153	91	-1	474	217	11.9	32	MSpppaa	140	0	0	0		0	0	0	0	0
50	1	231	221	-1	271	380	15.4	31	ABplaapppa	275	-578	0	0		0	0	0	0	0
51	1	28	212	-1	152	226	19.4	33	ABarppapp	332	-12	0	0		0	0	0	0	0
52	1	119	39	-1	376	217	5.6	27	MSpappa	236	-607	0	0		0	0	0	0	0
53	1	14	136	-1	599	387	16.4	33	ABalaaaar	465	0	0	0		0	0	0	0	0
54	1	163	26	-1	425	133	19.4	35	ABprapaaa	294	678	0	0		0	0	0	0	0
55	0	108	-1	-1	447	233	15.9	28		211	-224	0	0		0	0	0	0	0
56	1	127	82	-1	460	416	6.1	27	ABalppapaa	210	0	0	0		0	0	0	0	0
57	1	180	256	-1	563	297	13.8	31	MSppaaa	313	208	0	0		0	0	0	0	0
58	1	210	251	-1	548	234	18.9	28	ABpraaapap	232	358	0	0		0	0	0	0	0
59	1	80	145	-1	605	329	15.1	32	ABalaapaa	228	0	0	0		0	0	0	0	0
60	1	63	224	-1	570	391	8.1	33	ABalpaaaa	-153	0	0	0		0	0	0	0	0
61	1	99	78	-1	458	125	10.0	31	ABprppaaa	123	0	0	0		0	0	0	0	0
62	1	77	135	-1	312	152	5.7	30	ABprpppppa	223	200	0	0		0	0	0	0	0
63	1	131	2	-1	324	410	9.5	28	ABplpaaapp	182	0	0	0		0	0	0	0	0
64	1	159	115	-1	227	221	9.0	33	Capap	313	-268	0	0		0	0	0	0	0
65	1	203	16	-1	161	129	20.2	37	Caaap	366	-262	0	0		0	0	0	0	0
66	1	183	249	-1	404	236	7.5	32	MSpapap	312	15	0	0		0	0	0	0	0
67	1	154	252	-1	405	184	5.0	32	ABprpappa	300	-56	0	0		0	0	0	0	0
68	1	107	90	-1	613	290	15.5	33	ABalaapap	-70	0	0	0		0	0	0	0	0
69	1	152	234	-1	278	64	14.4	34	ABprapapp	338	-304	0	0		0	0	0	0	0
70	1	126	107	-1	206	279	5.8	29	ABplpppaap	146	0	0	0		0	0	0	0	0
71	1	205	268	-1	447	425	15.4	29	ABalppppaa	270	122	0	0		0	0	0	0	0
72	1	48	246	-1	436	170	11.5	32	MSpppap	-181	0	0	0		0	0	0	0	0
73	1	197	42	-1	429	417	9.8	27	ABplpaaaaa	100	0	0	0		0	0	0	0	0
74	1	4	187	-1	571	338	14.0	27	ABaraappaa	114	0	0	0		0	0	0	0	0
75	1	235	171	-1	268	253	4.5	34	ABplpappp	268	85	0	0		0	0	0	0	0
76	1	85	20	-1	600	341	9.3	28	ABaraaapaa	328	0	0	0		0	0	0	0	0
77	1	69	47	-1	245	110	6.6	34	Cpppa	327	-407	0	0		0	0	0	0	0
78	1	78	176	-1	605	365	12.2	33	ABaraaaaa	-56	0	0	0		0	0	0	0	0
79	1	148	45	-1	350	190	7.1	32	MSpappp	308	-15	0	0		0	0	0	0	0
80	1	206	250	255	591	249	16.8	36	ABpraaaaa	299	-467	0	0		0	0	0	0	0
81	1	92	193	-1	567	326	8.5	30	ABaraaapap	286	-193	0	0		0	0	0	0	0
82	1	182	142	-1	300	323	14.8	30	Daaa	304	566	0	0		0	0	0	0	0
83	1	2	269	-1	199	206	12.5	35	Cappa	122	0	0	0		0	0	0	0	0
84	1	1	52	-1	166	270	19.6	35	ABplapapa	-255	0	0	0		0	0	0	0	0
85	1	35	110	-1	461	118	16.2	30	ABpraapppa	-190	0	0	0		0	0	0	0	0
86	1	160	13	-1	517	362	12.8	27	ABaraapaap	220	1979	0	0		0	0	0	0	0
87	1	83	9	-1	520	218	17.3	29	ABpraaappa	422	0	0	0		0	0	0	0	0
88	1	86	10	-1	591	308	18.5	32	ABalaappa	107	0	0	0		0	0	0	0	0
89	1	12	122	-1	491	452	11.5	25	ABalppaapa	200	479	0	0		0	0	0	0	0
90	1	172	175	-1	422	466	14.2	27	ABalpppapa	219	122	0	0		0	0	0	0	0
91	1	177	163	-1	429	354	3.7	30	ABalppapap	128	0	0	0		0	0	0	0	0
92	1	62	55	-1	347	372	8.8	30	ABplppaaa	296	400	0	0		0	0	0	0	0
93	1	112	83	-1	488	278	13.4	34	MSpaapa	337	0	0	0		0	0	0	0	0
94	1	19	112	-1	523	438	9.7	28	ABalpaappa	173	0	0	0		0	0	0	0	0
95	1	124	117	-1	513	300	9.5	29	ABaraapppa	261	-798	0	0		0	0	0	0	0
96	1	133	53	-1	325	246	6.3	33	MSaappp	169	0	0	0		0	0	0	0	0
97	1	248	230	-1	517	306	22.9	32	ABalapppap	220	49	0	0		0	0	0	0	0
98	1	181	22	192	406	290	9.5	32	MSaapaa	237	727	0	0		0	0	0	0	0
99	1	224	205	-1	325	191	19.0	38	Epra	388	-71	0	0		0	0	0	0	0
100	1	166	93	-1	522	179	15.1	34	ABprpaapa	67	0	0	0		0	0	0	0	0
101	1	149	196	-1	246	136	10.2	36	Cppap	-15	0	0	0		0	0	0	0	0
102	1	194	181	-1	463	186	15.3	31	MSppppa	-1	0	0	0		0	0	0	0	0
103	1	49	44	-1	472	182	23.0	33	ABpraapapp	300	339	0	0		0	0	0	0	0
104	1	47	119	-1	580	406	11.8	30	ABalpaapaa	296	0	0	0		0	0	0	0	0
105	1	38	179	-1	491	351	11.5	30	ABaraapapa	239	-801	0	0		0	0	0	0	0
106	1	94	79	-1	272	280	14.5	32	Dapa	325	1108	0	0		0	0	0	0	0
107	1	229	185	-1	178	191	5.2	26	ABplpppapp	237	-160	0	0		0	0	0	0	0
108	1	128	31	-1	488	243	7.8	26	ABarapappa	203	0	0	0		0	0	0	0	0
109	1	201	210	271	476	331	19.2	36	MSaaaap	230	749	0	0		0	0	0	0	0
110	1	147	86	-1	504	350	6.2	26	ABalpaaapp	192	-226	0	0		0	0	0	0	0
111	1	88	68	211	373	379	22.2	33	ABplaaapa	231	90	0	0		0	0	0	0	0
112	1	243	87	-1	346	409	19.5	32	ABplaapapp	311	-817	0	0		0	0	0	0	0
113	1	129	24	-1	486	409	14.0	30	MSapaaa	162	0	0	0		0	0	0	0	0
114	1	233	14	-1	151	131	12.5	35	Caapp	322	426	0	0		0	0	0	0	0
115	1	212	123	198	442	341	15.3	35	MSaaapa	124	0	0	0		0	0	0	0	0
116	1	190	200	-1	304	67	20.3	37	ABprapapa	372	1465	0	0		0	0	0	0	0
117	1	16	174	-1	577	222	14.6	28	ABpraaaapa	202	-541	0	0		0	0	0	0	0
118	1	9	195	-1	456	371	8.1	31	ABalpapapa	80	0	0	0		0	0	0	0	0
119	1	57	129	-1	271	348	19.9	34	ABplapaaa	225	716	0	0		0	0	0	0	0
120	1	25	126	-1	393	448	13.0	28	ABalpppapp	202	1351	0	0		0	0	0	0	0
121	1	81	40	-1	448	166	7.8	28	ABprpapaap	205	68	0	0		0	0	0	0	0
122	1	193	172	-1	451	243	7.8	27	MSpapaaa	271	-242	0	0		0	0	0	0	0
123	1	3	15	-1	317	356	8.3	26	ABplppaapa	199	-1154	0	0		0	0	0	0	0
124	1	132	190	-1	260	80	21.2	35	ABarppppp	321	1106	0	0		0	0	0	0	0
125	1	117	7	-1	403	402	8.5	29	ABplpaaaap	228	0	0	0		0	0	0	0	0
126	1	144	32	-1	425	402	5.4	28	ABalppappa	235	133	0	0		0	0	0	0	0
127	1	16	245	-1	549	194	17.6	28	ABpraaaapp	229	87	0	0		0	0	0	0	0
128	1	111	216	-1	310	286	23.2	33	ABarppaaa	333	449	0	0		0	0	0	0	0
129	1	135	65	-1	556	352	10.7	31	ABaraaaap	307	0	0	0		0	0	0	0	0
130	1	214	159	-1	210	172	8.4	34	Cappp	-80	0	0	0		0	0	0	0	0
131	1	176	27	-1	480	462	17.7	27	ABalpppaap	270	163	0	0		0	0	0	0	0
132	1	110	103	-1	368	167	23.4	37	ABarpappp	330	521	0	0		0	0	0	0	0
133	1	161	133	-1	328	120	23.7	35	ABarppppa	334	65	0	0		0	0	0	0	0
134	1	52	240	254	370	420	11.8	37	ABplpaapa	224	-793	0	0		0	0	0	0	0
135	1	68	151	207	422	122	7.5	34	ABprppaap	86	0	0	0		0	0	0	0	0
136	1	70	29	-1	272	103	4.2	27	ABprpppapp	262	-93	0	0		0	0	0	0	0
137	1	189	25	-1	525	195	21.9	31	ABpraapapa	250	359	0	0		0	0	0	0	0
138	1	27	258	-1	218	188	4.0	29	ABplpppppp	233	21	0	0		0	0	0	0	0
139	1	22	160	-1	319	425	16.6	29	ABplaappaa	334	0	0	0		0	0	0	0	0
140	1	220	71	-1	292	227	16.4	38	Epla	378	325	0	0		0	0	0	0	0
141	1	232	4	-1	335	396	15.3	30	ABalpppppp	300	624	0	0		0	0	0	0	0
142	1	120	67	-1	526	401	11.1	31	ABalpaapap	307	817	0	0		0	0	0	0	0
143	1	147	148	-1	539	370	7.2	26	ABalpaaapa	197	94	0	0		0	0	0	0	0
144	1	61	248	-1	376	99	22.5	37	ABarpppap	318	-64	0	0		0	0	0	0	0
145	1	179	81	-1	341	331	9.8	31	MSappap	195	0	0	0		0	0	0	0	0
146	1	95	231	-1	403	269	22.4	35	ABarpaapap	320	267	0	0		0	0	0	0	0
147	1	122	35	-1	291	68	7.7	33	ABprapppp	295	13	0	0		0	0	0	0	0
148	1	59	84	-1	266	147	3.7	30	ABprpppppp	300	-824	0	0		0	0	0	0	0
149	1	192	180	-1	331	374	22.0	29	ABplaaappa	285	229	0	0		0	0	0	0	0
150	1	234	188	-1	479	224	16.1	29	MSppapp	258	-36	0	0		0	0	0	0	0
151	1	6	155	-1	527	277	17.5	28	MSpaaapa	208	-240	0	0		0	0	0	0	0
152	1	11	154	-1	317	423	12.6	30	ABplpaappa	-1	0	0	0		0	0	0	0	0
153	1	222	21	208	522	447	14.4	33	ABalppaaa	149	0	0	0		0	0	0	0	0
154	1	246	169	-1	539	352	22.6	31	ABalapppaa	620	0	0	0		0	0	0	0	0
155	1	218	12	-1	356	161	3.7	33	ABprpappp	323	165	0	0		0	0	0	0	0
156	1	140	226	-1	523	321	11.8	30	ABaraappap	83	0	0	0		0	0	0	0	0
157	1	60	95	-1	257	211	4.4	31	ABplpppppa	273	-181	0	0		0	0	0	0	0
158	0	54	-1	-1	419	199	26.9	28		278	924	0	0		0	0	0	0	0
159	1	151	202	-1	370	361	15.1	32	MSapapp	261	297	0	0		0	0	0	0	0
160	1	101	113	-1	211	318	8.7	34	ABplppapp	185	0	0	0		0	0	0	0	0
161	1	31	66	-1	380	441	19.2	29	ABplaapapa	257	985	0	0		0	0	0	0	0
162	1	105	235	-1	522	229	7.2	26	ABarapppap	185	0	0	0		0	0	0	0	0
163	1	40	121	-1	217	315	20.2	35	ABplapaap	332	0	0	0		0	0	0	0	0
164	1	104	141	-1	446	447	10.9	30	ABalppaapp	126	0	0	0		0	0	0	0	0
165	1	118	50	-1	546	310	6.4	26	ABarapaaaa	188	2226	0	0		0	0	0	0	0
166	1	51	157	-1	563	280	16.9	27	ABpraaapaa	241	401	0	0		0	0	0	0	0
167	1	240	265	-1	323	336	5.4	27	ABplpappaa	189	410	0	0		0	0	0	0	0
168	1	73	3	-1	598	337	21.2	34	ABalaaapp	66	0	0	0		0	0	0	0	0
169	1	55	156	-1	423	164	15.7	31	MSppppp	313	-363	0	0		0	0	0	0	0
170	1	184	97	-1	556	354	17.4	29	MSpaaaaa	52	0	0	0		0	0	0	0	0
171	1	109	270	-1	366	361	4.5	27	ABplpapapa	197	-227	0	0		0	0	0	0	0
172	1	139	127	-1	501	238	4.6	28	ABarappaaa	206	704	0	0		0	0	0	0	0
173	1	141	247	-1	247	234	13.3	32	Dapp	317	825	0	0		0	0	0	0	0
174	1	157	60	-1	529	333	7.6	25	ABarapaapa	264	0	0	0		0	0	0	0	0
175	1	209	77	-1	518	264	4.1	29	ABarapapaa	215	-553	0	0		0	0	0	0	0
176	1	165	219	-1	207	145	4.7	34	Cpppp	346	855	0	0		0	0	0	0	0
177	1	98	118	-1	549	249	7.7	27	ABarapppaa	210	27	0	0		0	0	0	0	0
178	1	36	215	-1	404	379	14.8	31	MSapapa	-135	0	0	0		0	0	0	0	0
179	1	116	76	-1	195	100	9.4	36	Cpapp	363	-426	0	0		0	0	0	0	0
180	1	79	56	-1	407	442	17.3	30	ABalppppap	288	78	0	0		0	0	0	0	0
181	1	137	48	-1	476	338	23.5	33	ABarpaaaa	308	231	0	0		0	0	0	0	0
182	1	71	197	-1	427	227	4.6	31	ABarapappp	311	-1338	0	0		0	0	0	0	0
183	1	168	33	-1	251	257	9.5	33	Capaa	325	-267	0	0		0	0	0	0	0
184	1	125	153	-1	541	395	18.8	27	MSaaaaaa	212	384	0	0		0	0	0	0	0
185	1	93	204	-1	208	258	23.4	34	ABarppapa	324	-717	0	0		0	0	0	0	0
186	1	130	28	-1	342	81	5.8	28	ABprpppaap	242	38	0	0		0	0	0	0	0
187	1	213	183	-1	462	265	17.5	30	MSpaaapp	232	171	0	0		0	0	0	0	0
188	1	175	173	-1	495	293	5.7	28	ABarapaapp	280	-57	0	0		0	0	0	0	0
189	1	250	138	-1	519	413	7.6	28	ABalpapaaa	228	-1172	0	0		0	0	0	0	0
190	1	24	229	-1	469	277	9.5	29	ABaraapppp	198	377	0	0		0	0	0	0	0
191	1	227	89	-1	464	271	4.5	29	ABarapapap	238	214	0	0		0	0	0	0	0
192	1	164	267	-1	462	370	4.4	27	ABalpappaa	159	0	0	0		0	0	0	0	0
193	1	84	132	-1	386	92	18.5	36	ABprapaap	343	70	0	0		0	0	0	0	0
194	1	50	102	-1	425	322	22.0	34	ABarpaaap	267	17	0	0		0	0	0	0	0
195	1	56	260	272	375	153	11.6	34	Dpa	328	67	0	0		0	0	0	0	0
196	1	91	94	-1	516	146	14.8	29	ABprpaappa	220	-886	0	0		0	0	0	0	0
197	1	142	92	222	567	293	21.5	34	ABalaappp	213	976	0	0		0	0	0	0	0
198	1	53	149	-1	194	229	5.1	28	ABplpppapa	273	32	0	0		0	0	0	0	0
199	1	211	111	-1	484	121	14.3	30	ABprpaappp	254	66	0	0		0	0	0	0	0
200	1	171	237	-1	410	242	17.6	37	Eara	235	0	0	0		0	0	0	0	0
201	1	167	46	-1	495	176	18.8	31	ABpraaappp	271	279	0	0		0	0	0	0	0
202	1	42	213	-1	297	387	18.9	31	ABplaappap	297	367	0	0		0	0	0	0	0
203	1	221	143	-1	418	234	12.3	29	MSpapaap	93	0	0	0		0	0	0	0	0
204	1	45	139	-1	374	155	15.5	30	Dppa	300	-142	0	0		0	0	0	0	0
205	1	58	37	-1	530	260	11.5	28	MSppaap	239	371	0	0		0	0	0	0	0
206	1	188	130	-1	378	417	15.9	30	ABalpppppa	721	0	0	0		0	0	0	0	0
207	1	176	194	-1	451	467	14.3	28	ABalpppaaa	240	147	0	0		0	0	0	0	0
208	1	74	54	-1	492	422	22.0	31	ABalapapa	309	414	0	0		0	0	0	0	0
209	1	228	75	-1	329	353	14.2	29	MSapppa	259	728	0	0		0	0	0	0	0
210	1	43	120	-1	222	343	17.2	30	ABplaapppp	86	0	0	0		0	0	0	0	0
211	1	97	209	-1	348	277	3.6	31	MSaappa	264	788	0	0		0	0	0	0	0
212	1	207	30	-1	388	382	5.1	29	ABalppappp	222	-1140	0	0		0	0	0	0	0
213	1	223	58	-1	428	284	5.2	29	ABalpapppp	279	188	0	0		0	0	0	0	0
214	1	121	259	-1	221	110	22.9	39	Cpaap	11	0	0	0		0	0	0	0	0
215	1	241	114	-1	546	181	11.4	29	ABprpaaaap	70	0	0	0		0	0	0	0	0
216	1	21	18	-1	371	289	5.5	30	MSaapap	11	0	0	0		0	0	0	0	0
217	1	100	266	-1	355	116	7.5	28	ABprppppaa	354	0	0	0		0	0	0	0	0
218	1	26	109	-1	309	234	22.5	34	ABarpaappp	322	66	0	0		0	0	0	0	0
219	1	156	146	-1	561	270	9.2	28	ABaraaappp	86	0	0	0		0	0	0	0	0
220	1	113	218	-1	351	224	15.0	37	Earp	427	0	0	0		0	0	0	0	0
221	1	239	104	-1	519	230	22.6	30	ABpraapaap	246	321	0	0		0	0	0	0	0
222	1	158	19	-1	518	184	7.8	30	ABarappppp	282	96	0	0		0	0	0	0	0
223	1	186	137	-1	523	314	17.5	31	MSpaaaap	91	0	0	0		0	0	0	0	0
224	1	196	233	-1	337	69	16.4	34	ABprappap	246	-488	0	0		0	0	0	0	0
225	1	23	161	-1	398	405	21.1	31	ABplaapaap	208	730	0	0		0	0	0	0	0
226	1	136	239	-1	390	304	16.8	37	Eala	377	-442	0	0		0	0	0	0	0
227	1	199	62	-1	135	180	16.7	36	Caapa	357	69	0	0		0	0	0	0	0
228	1	230	23	-1	467	138	20.3	32	ABpraappap	144	0	0	0		0	0	0	0	0
229	1	238	1	217	266	342	9.4	31	ABplppapa	43	0	0	0		0	0	0	0	0
230	1	143	261	-1	395	331	5.3	35	ABplpapaa	277	454	0	0		0	0	0	0	0
231	1	3	177	-1	281	353	5.5	27	ABplppaapp	223	453	0	0		0	0	0	0	0
232	1	245	191	-1	510	376	22.9	33	ABalappap	327	259	0	0		0	0	0	0	0
233	1	155	6	-1	214	68	15.8	36	Cpapa	365	-381	0	0		0	0	0	0	0
234	1	65	41	-1	455	183	3.8	29	ABarappapp	249	-570	0	0		0	0	0	0	0
235	1	249	72	-1	405	141	4.4	28	ABprpapapp	257	103	0	0		0	0	0	0	0
236	1	33	165	-1	314	320	18.4	33	MSapppp	330	4	0	0		0	0	0	0	0
237	1	72	168	-1	458	302	23.4	31	ABarpaapaa	247	420	0	0		0	0	0	0	0
238	1	215	201	-1	465	208	4.8	27	ABarappaap	189	63	0	0		0	0	0	0	0
239	1	174	152	-1	392	96	5.6	29	ABprpppaaa	485	0	0	0		0	0	0	0	0
240	1	37	186	-1	504	186	5.2	32	ABarappapa	298	1143	0	0		0	0	0	0	0
241	1	66	189	-1	301	102	5.5	29	ABprpppapa	261	157	0	0		0	0	0	0	0
242	1	114	73	-1	188	193	23.1	38	Caaaa	374	-23	0	0		0	0	0	0	0
243	1	226	59	-1	283	167	16.4	38	Eprp	387	469	0	0		0	0	0	0	0
244	1	242	36	-1	549	268	23.2	30	ABpraapaaa	241	706	0	0		0	0	0	0	0
245	1	178	57	-1	514	148	19.2	28	ABpraappaa	225	184	0	0		0	0	0	0	0
246	1	146	199	-1	519	234	13.5	32	MSppapa	321	698	0	0		0	0	0	0	0
247	1	44	96	-1	571	378	13.7	29	ABaraapaaa	236	-533	0	0		0	0	0	0	0
248	1	75	162	-1	330	272	14.5	38	Ealp	383	-264	0	0		0	0	0	0	0
249	1	219	244	-1	483	265	23.9	34	ABarpapaa	326	272	0	0		0	0	0	0	0
250	1	244	227	-1	426	369	20.1	28	ABplaaaapa	253	677	0	0		0	0	0	0	0
251	1	170	263	-1	242	311	7.2	28	ABplpppaaa	255	-148	0	0		0	0	0	0	0
252	1	109	253	-1	314	315	5.0	26	ABplpapapp	200	680	0	0		0	0	0	0	0
253	1	195	203	-1	453	152	5.3	28	ABprpapapa	234	698	0	0		0	0	0	0	0
254	1	225	166	-1	246	298	4.2	30	ABplppppaa	249	1211	0	0		0	0	0	0	0
255	1	145	206	-1	459	231	21.8	35	ABarpapap	354	94	0	0		0	0	0	0	0
256	1	102	140	-1	390	344	11.2	32	MSappaa	281	340	0	0		0	0	0	0	0
257	1	81	164	-1	481	202	8.6	27	ABprpapaaa	385	0	0	0		0	0	0	0	0
258	1	237	88	-1	484	389	5.4	28	ABalpapaap	101	0	0	0		0	0	0	0	0
259	1	169	220	-1	323	171	13.4	33	Dppp	294	0	0	0		0	0	0	0	0
260	1	54	147	-1	420	206	23.6	34	ABarpappa	349	704	0	0		0	0	0	0	0
261	1	251	273	-1	356	261	9.0	28	Z3	233	624	0	0		0	0	0	0	0
