# Supplementary material for: The AP-2 Transcription Factor APTF-2 Is Required for Neuroblast and Epidermal Morphogenesis in Caenorhabditis elegans Embryogenesis
Source: PLoS Genet. 2016 May 13;12(5):e1006048. doi: 10.1371/journal.pgen.1006048 (PMC4866721; doi:10.1371/journal.pgen.1006048)
Supplement: S7 Text — (ZIP) [file pgen.1006048.s035.zip › nuclei/t127-nuclei]

1	1	229	10	-1	255	323	8.1	28	ABplppapap	201	91	0	0		0	0	0	0	0
2	1	63	152	-1	330	414	10.0	29	ABplpaaapp	187	0	0	0		0	0	0	0	0
3	1	168	164	-1	598	339	21.3	35	ABalaaapp	48	0	0	0		0	0	0	0	0
4	1	141	226	-1	334	396	15.5	29	ABalpppppp	294	412	0	0		0	0	0	0	0
5	1	40	244	-1	432	377	11.9	31	MSapaap	311	279	0	0		0	0	0	0	0
6	1	233	16	-1	209	71	16.2	38	Cpapa	368	672	0	0		0	0	0	0	0
7	1	125	108	-1	401	400	8.5	28	ABplpaaaap	-154	0	0	0		0	0	0	0	0
8	1	48	31	109	369	86	9.2	35	ABprppapp	233	140	0	0		0	0	0	0	0
9	1	87	41	-1	518	215	17.6	30	ABpraaappa	231	422	0	0		0	0	0	0	0
10	1	88	15	-1	587	314	17.8	33	ABalaappa	432	0	0	0		0	0	0	0	0
11	1	16	168	-1	503	265	21.6	33	ABalapppp	318	99	0	0		0	0	0	0	0
12	1	155	20	-1	353	160	3.8	34	ABprpappp	341	-151	0	0		0	0	0	0	0
13	1	86	145	-1	515	362	13.0	29	ABaraapaap	-217	0	0	0		0	0	0	0	0
14	1	114	203	-1	147	134	12.4	34	Caapp	-61	0	0	0		0	0	0	0	0
15	1	123	204	-1	319	361	7.7	27	ABplppaapa	196	-210	0	0		0	0	0	0	0
16	1	65	170	-1	161	133	19.9	37	Caaap	369	68	0	0		0	0	0	0	0
17	1	4	59	-1	164	227	8.5	33	ABplapppp	128	0	0	0		0	0	0	0	0
18	1	216	238	-1	375	290	6.6	31	MSaapap	289	91	0	0		0	0	0	0	0
19	1	222	110	-1	516	190	8.2	30	ABarappppp	251	409	0	0		0	0	0	0	0
20	1	76	143	-1	597	343	9.0	29	ABaraaapaa	264	1603	0	0		0	0	0	0	0
21	1	153	193	-1	505	456	13.8	27	ABalppaaap	-160	0	0	0		0	0	0	0	0
22	1	98	149	-1	388	281	11.2	29	MSaapaap	196	145	0	0		0	0	0	0	0
23	1	228	217	-1	471	133	20.0	31	ABpraappap	289	122	0	0		0	0	0	0	0
24	1	113	142	-1	484	409	13.8	30	MSapaaa	294	952	0	0		0	0	0	0	0
25	1	137	189	-1	521	191	22.4	31	ABpraapapa	265	987	0	0		0	0	0	0	0
26	1	54	88	-1	426	128	19.4	35	ABprapaaa	233	679	0	0		0	0	0	0	0
27	1	131	19	-1	483	464	18.2	29	ABalpppaap	202	175	0	0		0	0	0	0	0
28	1	186	176	-1	333	80	5.7	28	ABprpppaap	264	-301	0	0		0	0	0	0	0
29	1	136	186	-1	264	95	4.6	26	ABprpppapp	228	229	0	0		0	0	0	0	0
30	1	212	190	-1	391	381	5.3	29	ABalppappp	252	-829	0	0		0	0	0	0	0
31	1	108	227	-1	489	242	7.4	27	ABarapappa	341	0	0	0		0	0	0	0	0
32	1	126	92	-1	425	400	5.5	28	ABalppappa	338	0	0	0		0	0	0	0	0
33	1	183	48	-1	256	253	9.4	33	Capaa	311	115	0	0		0	0	0	0	0
34	1	23	82	-1	362	412	7.1	27	ABplpaaapa	258	31	0	0		0	0	0	0	0
35	1	147	52	-1	284	68	8.1	32	ABprapppp	650	0	0	0		0	0	0	0	0
36	1	244	247	-1	537	257	23.9	30	ABpraapaaa	280	-1420	0	0		0	0	0	0	0
37	1	205	70	-1	529	259	11.3	28	MSppaap	463	0	0	0		0	0	0	0	0
38	1	3	67	-1	451	311	4.3	27	ABalpapppa	272	163	0	0		0	0	0	0	0
39	1	52	25	-1	380	211	6.0	28	MSpappa	248	642	0	0		0	0	0	0	0
40	1	121	214	-1	444	168	7.5	28	ABprpapaap	207	-566	0	0		0	0	0	0	0
41	1	234	265	-1	461	182	4.1	29	ABarappapp	251	-244	0	0		0	0	0	0	0
42	1	73	116	-1	426	419	9.8	28	ABplpaaaaa	251	307	0	0		0	0	0	0	0
43	1	39	1	-1	318	78	10.2	31	ABprapppa	220	0	0	0		0	0	0	0	0
44	1	103	3	-1	466	174	23.1	33	ABpraapapp	336	-1112	0	0		0	0	0	0	0
45	1	79	69	-1	349	185	6.9	33	MSpappp	292	982	0	0		0	0	0	0	0
46	1	201	182	-1	494	172	19.0	32	ABpraaappp	-5	0	0	0		0	0	0	0	0
47	1	77	221	-1	242	111	6.8	35	Cpppa	354	-447	0	0		0	0	0	0	0
48	1	181	256	263	482	340	23.6	35	ABarpaaaa	255	406	0	0		0	0	0	0	0
49	1	10	12	-1	148	243	12.6	34	ABplapapp	341	-138	0	0		0	0	0	0	0
50	1	165	271	-1	540	315	6.2	26	ABarapaaaa	197	-292	0	0		0	0	0	0	0
51	1	26	240	-1	401	89	10.5	26	ABprppapap	81	0	0	0		0	0	0	0	0
52	1	84	74	-1	166	270	19.5	36	ABplapapa	334	-275	0	0		0	0	0	0	0
53	1	96	200	-1	326	243	6.2	34	MSaappp	301	-468	0	0		0	0	0	0	0
54	1	208	128	-1	495	427	21.7	33	ABalapapa	113	0	0	0		0	0	0	0	0
55	1	92	120	-1	352	369	9.1	29	ABplppaaa	117	0	0	0		0	0	0	0	0
56	1	180	172	-1	406	433	17.2	29	ABalppppap	229	102	0	0		0	0	0	0	0
57	1	245	44	-1	517	146	18.4	29	ABpraappaa	141	0	0	0		0	0	0	0	0
58	1	213	234	-1	421	283	5.1	30	ABalpapppp	300	15	0	0		0	0	0	0	0
59	1	243	269	-1	284	167	16.5	38	Eprp	384	281	0	0		0	0	0	0	0
60	1	174	183	-1	525	333	7.5	25	ABarapaapa	206	-2	0	0		0	0	0	0	0
61	1	44	39	-1	548	435	19.3	33	ABalapaaa	355	0	0	0		0	0	0	0	0
62	1	227	188	-1	132	181	16.8	34	Caapa	336	148	0	0		0	0	0	0	0
63	1	14	277	-1	483	388	22.4	28	ABplaaaaaa	198	115	0	0		0	0	0	0	0
64	0	55	-1	-1	444	230	16.0	28		230	380	0	0		0	0	0	0	0
65	1	129	58	-1	552	354	10.6	30	ABaraaaap	70	0	0	0		0	0	0	0	0
66	1	161	65	-1	383	441	19.4	28	ABplaapapa	40	0	0	0		0	0	0	0	0
67	1	142	165	-1	522	400	11.0	31	ABalpaapap	348	0	0	0		0	0	0	0	0
68	1	111	146	-1	351	370	22.2	29	ABplaaapap	198	-189	0	0		0	0	0	0	0
69	1	14	18	-1	435	379	21.9	27	ABplaaaaap	109	0	0	0		0	0	0	0	0
70	1	15	132	-1	571	380	19.8	35	ABalaaapa	-5	0	0	0		0	0	0	0	0
71	1	140	76	-1	296	231	16.3	38	Epla	387	1294	0	0		0	0	0	0	0
72	1	235	216	-1	403	142	4.3	28	ABprpapapp	263	-558	0	0		0	0	0	0	0
73	1	242	206	-1	187	194	23.4	38	Caaaa	122	0	0	0		0	0	0	0	0
74	1	43	268	-1	274	197	22.6	37	Cpaaa	358	1438	0	0		0	0	0	0	0
75	1	209	137	-1	328	354	14.5	29	MSapppa	7	0	0	0		0	0	0	0	0
76	1	179	30	-1	192	103	9.4	36	Cpapp	244	0	0	0		0	0	0	0	0
77	1	175	233	-1	510	263	4.4	28	ABarapapaa	248	-483	0	0		0	0	0	0	0
78	1	61	26	-1	463	131	9.7	31	ABprppaaa	440	0	0	0		0	0	0	0	0
79	1	106	77	-1	272	280	14.4	33	Dapa	319	924	0	0		0	0	0	0	0
80	1	8	87	-1	509	448	18.8	36	ABalapaap	-114	0	0	0		0	0	0	0	0
81	1	145	5	-1	342	331	9.5	30	MSappap	306	1521	0	0		0	0	0	0	0
82	1	56	161	-1	460	418	6.3	27	ABalppapaa	256	267	0	0		0	0	0	0	0
83	1	93	43	-1	487	279	13.4	33	MSpaapa	318	-1234	0	0		0	0	0	0	0
84	1	148	239	-1	258	144	4.1	30	ABprpppppp	282	0	0	0		0	0	0	0	0
85	1	35	32	-1	242	288	23.4	35	ABarppaap	305	62	0	0		0	0	0	0	0
86	1	110	28	-1	505	351	5.3	27	ABalpaaapp	193	98	0	0		0	0	0	0	0
87	1	112	202	-1	350	408	19.3	32	ABplaapapp	277	-790	0	0		0	0	0	0	0
88	1	258	167	-1	490	394	5.1	29	ABalpapaap	217	108	0	0		0	0	0	0	0
89	1	191	124	-1	464	269	4.3	29	ABarapapap	273	218	0	0		0	0	0	0	0
90	1	68	86	-1	610	286	15.2	33	ABalaapap	274	-71	0	0		0	0	0	0	0
91	1	49	50	-1	470	216	11.8	31	MSpppaa	125	0	0	0		0	0	0	0	0
92	1	197	151	-1	567	313	21.4	29	ABalaapppa	218	-245	0	0		0	0	0	0	0
93	1	100	169	-1	520	183	14.9	31	ABprpaapa	269	72	0	0		0	0	0	0	0
94	1	196	162	-1	521	149	14.5	29	ABprpaappa	226	-931	0	0		0	0	0	0	0
95	1	157	136	-1	261	205	4.3	31	ABplpppppa	306	-28	0	0		0	0	0	0	0
96	1	247	103	-1	568	376	14.1	29	ABaraapaaa	242	703	0	0		0	0	0	0	0
97	1	170	24	-1	551	355	17.3	29	MSpaaaaa	89	0	0	0		0	0	0	0	0
98	1	27	158	-1	296	267	4.2	28	ABplpappap	195	-566	0	0		0	0	0	0	0
99	1	2	84	-1	522	166	10.3	28	ABprpaaapa	201	-245	0	0		0	0	0	0	0
100	1	47	144	-1	300	387	10.4	28	ABplpaappp	273	802	0	0		0	0	0	0	0
101	1	11	21	-1	178	271	9.0	31	ABplapppa	483	0	0	0		0	0	0	0	0
102	1	194	261	-1	424	319	22.1	32	ABarpaaap	317	1218	0	0		0	0	0	0	0
103	1	132	135	-1	368	168	23.4	36	ABarpappp	349	-624	0	0		0	0	0	0	0
104	1	221	112	-1	511	226	22.4	31	ABpraapaap	247	-325	0	0		0	0	0	0	0
105	1	20	278	-1	488	373	16.5	31	MSaaaaap	255	79	0	0		0	0	0	0	0
106	1	26	36	-1	441	110	11.4	27	ABprppapaa	205	792	0	0		0	0	0	0	0
107	1	70	191	-1	208	276	5.4	29	ABplpppaap	274	858	0	0		0	0	0	0	0
108	1	18	141	-1	199	322	12.4	35	ABplappaa	349	595	0	0		0	0	0	0	0
109	1	218	209	-1	307	237	22.5	34	ABarpaappp	337	1127	0	0		0	0	0	0	0
110	1	85	72	-1	460	120	15.7	30	ABpraapppa	296	465	0	0		0	0	0	0	0
111	1	199	94	-1	489	122	14.5	29	ABprpaappp	246	696	0	0		0	0	0	0	0
112	1	94	249	-1	526	438	10.2	28	ABalpaappa	215	0	0	0		0	0	0	0	0
113	1	160	11	-1	210	316	8.3	34	ABplppapp	215	0	0	0		0	0	0	0	0
114	1	215	201	-1	545	185	11.6	28	ABprpaaaap	270	-575	0	0		0	0	0	0	0
115	1	64	192	-1	229	221	9.1	33	Capap	57	0	0	0		0	0	0	0	0
116	1	6	113	-1	459	430	19.3	36	ABalapapp	289	111	0	0		0	0	0	0	0
117	1	95	91	-1	514	298	9.5	28	ABaraapppa	283	328	0	0		0	0	0	0	0
118	1	177	194	-1	551	251	8.1	27	ABarapppaa	227	-294	0	0		0	0	0	0	0
119	1	104	40	-1	588	409	12.4	29	ABalpaapaa	267	322	0	0		0	0	0	0	0
120	1	210	99	-1	220	348	16.4	30	ABplaapppp	271	504	0	0		0	0	0	0	0
121	1	163	266	-1	220	322	19.6	34	ABplapaap	339	645	0	0		0	0	0	0	0
122	1	89	219	-1	486	456	11.3	25	ABalppaapa	244	1533	0	0		0	0	0	0	0
123	1	115	123	-1	459	350	14.5	30	MSaaapaa	224	406	0	0		0	0	0	0	0
124	1	45	130	-1	565	227	11.0	28	ABprpaaaaa	123	0	0	0		0	0	0	0	0
125	1	29	199	-1	471	413	9.6	28	ABalpaappp	281	-686	0	0		0	0	0	0	0
126	1	120	127	-1	394	453	13.2	29	ABalpppapp	268	398	0	0		0	0	0	0	0
127	1	172	235	-1	497	234	4.3	29	ABarappaaa	200	1006	0	0		0	0	0	0	0
128	1	17	121	-1	296	282	9.4	31	Daap	293	1113	0	0		0	0	0	0	0
129	1	119	75	98	266	348	19.7	34	ABplapaaa	221	91	0	0		0	0	0	0	0
130	1	206	252	-1	380	414	16.0	29	ABalpppppa	254	419	0	0		0	0	0	0	0
131	1	36	107	-1	431	282	13.9	29	MSaaapp	265	-751	0	0		0	0	0	0	0
132	1	193	23	-1	392	93	18.3	36	ABprapaap	415	0	0	0		0	0	0	0	0
133	1	133	270	-1	331	125	23.6	35	ABarppppa	337	427	0	0		0	0	0	0	0
134	1	34	111	-1	539	409	21.6	32	ABalappaa	306	-778	0	0		0	0	0	0	0
135	1	62	210	-1	306	156	5.0	30	ABprpppppa	243	-113	0	0		0	0	0	0	0
136	1	53	56	-1	599	381	16.5	33	ABalaaaar	324	730	0	0		0	0	0	0	0
137	1	223	34	-1	517	310	17.4	31	MSpaaaap	312	-726	0	0		0	0	0	0	0
138	1	189	126	-1	520	420	7.4	29	ABalpapaaa	4	0	0	0		0	0	0	0	0
139	1	204	243	-1	380	157	15.9	31	Dppa	229	91	0	0		0	0	0	0	0
140	1	256	51	-1	393	340	11.1	31	MSappaa	313	-660	0	0		0	0	0	0	0
141	1	164	218	-1	446	445	10.9	31	ABalppaapp	125	0	0	0		0	0	0	0	0
142	1	82	104	-1	294	325	14.6	31	Daaa	308	-1121	0	0		0	0	0	0	0
143	1	203	85	-1	419	234	12.4	30	MSpapaap	369	0	0	0		0	0	0	0	0
144	1	30	138	-1	479	332	6.0	28	ABalpappap	263	98	0	0		0	0	0	0	0
145	1	59	2	-1	606	326	15.1	32	ABalaapaa	-161	0	0	0		0	0	0	0	0
146	1	219	81	-1	557	278	9.1	26	ABaraaappp	238	1011	0	0		0	0	0	0	0
147	1	260	166	-1	419	200	23.5	33	ABarpappa	336	756	0	0		0	0	0	0	0
148	1	143	114	-1	543	370	6.5	27	ABalpaaapa	207	-833	0	0		0	0	0	0	0
149	1	198	83	-1	193	227	5.2	30	ABplpppapa	292	761	0	0		0	0	0	0	0
150	1	1	157	-1	378	333	22.4	31	ABplaaaapp	276	319	0	0		0	0	0	0	0
151	1	135	222	-1	434	139	7.5	27	ABprppaapa	193	78	0	0		0	0	0	0	0
152	1	239	53	-1	382	101	4.5	30	ABprpppaaa	268	169	0	0		0	0	0	0	0
153	1	184	181	-1	538	396	18.2	27	MSaaaaaa	71	0	0	0		0	0	0	0	0
154	1	152	119	-1	316	426	13.3	30	ABplpaappa	279	-249	0	0		0	0	0	0	0
155	1	151	241	-1	524	272	16.9	28	MSpaaapa	84	0	0	0		0	0	0	0	0
156	1	169	230	-1	425	160	15.4	31	MSppppp	278	215	0	0		0	0	0	0	0
157	1	166	223	-1	558	273	17.0	28	ABpraaapaa	262	53	0	0		0	0	0	0	0
158	1	22	54	-1	433	424	21.4	30	ABplaapaaa	265	121	0	0		0	0	0	0	0
159	1	130	80	-1	209	179	8.4	33	Cappp	256	0	0	0		0	0	0	0	0
160	1	139	197	-1	323	428	17.1	28	ABplaappaa	302	0	0	0		0	0	0	0	0
161	1	225	171	-1	403	401	20.5	31	ABplaapaap	371	0	0	0		0	0	0	0	0
162	1	248	211	-1	329	278	14.2	37	Ealp	374	271	0	0		0	0	0	0	0
163	1	91	262	-1	429	356	3.5	31	ABalppapap	253	-504	0	0		0	0	0	0	0
164	1	257	208	-1	483	205	8.3	27	ABprpapaaa	72	0	0	0		0	0	0	0	0
165	1	236	71	-1	310	324	18.4	32	MSapppp	284	234	0	0		0	0	0	0	0
166	1	254	231	-1	250	294	4.0	29	ABplppppaa	280	-410	0	0		0	0	0	0	0
167	1	25	129	-1	301	133	10.4	35	Cppaa	352	352	0	0		0	0	0	0	0
168	1	237	207	-1	456	299	23.6	31	ABarpaapaa	310	4	0	0		0	0	0	0	0
169	1	154	122	-1	535	346	22.8	31	ABalapppaa	238	932	0	0		0	0	0	0	0
170	1	13	46	-1	306	335	22.6	32	ABplaaappp	306	69	0	0		0	0	0	0	0
171	1	75	38	-1	264	253	4.5	32	ABplpappp	303	401	0	0		0	0	0	0	0
172	1	122	187	-1	447	241	7.7	26	MSpapaaa	16	0	0	0		0	0	0	0	0
173	1	188	255	-1	492	295	5.7	28	ABarapaapp	262	312	0	0		0	0	0	0	0
174	1	117	33	-1	575	217	14.4	28	ABpraaaapa	233	92	0	0		0	0	0	0	0
175	1	90	140	-1	427	466	14.5	28	ABalpppapa	234	1091	0	0		0	0	0	0	0
176	1	78	96	-1	600	368	12.4	33	ABaraaaaa	289	281	0	0		0	0	0	0	0
177	1	231	79	-1	279	350	5.6	28	ABplppaapp	192	0	0	0		0	0	0	0	0
178	1	38	125	-1	422	345	6.9	29	ABalpapapp	290	829	0	0		0	0	0	0	0
179	1	105	64	-1	491	354	11.0	31	ABaraapapa	265	129	0	0		0	0	0	0	0
180	1	149	47	-1	318	374	21.5	29	ABplaaappa	233	86	0	0		0	0	0	0	0
181	1	102	101	-1	462	186	15.2	31	MSppppa	260	-62	0	0		0	0	0	0	0
182	1	37	63	-1	174	289	15.3	33	ABplappap	329	-115	0	0		0	0	0	0	0
183	1	187	106	-1	456	261	17.4	31	MSpaaapp	170	0	0	0		0	0	0	0	0
184	1	42	153	-1	562	433	14.3	34	ABalaaaal	265	0	0	0		0	0	0	0	0
185	1	107	97	-1	179	190	5.0	25	ABplpppapp	-43	0	0	0		0	0	0	0	0
186	1	240	159	-1	503	181	5.6	31	ABarappapa	253	207	0	0		0	0	0	0	0
187	1	74	105	-1	567	337	13.9	28	ABaraappaa	117	0	0	0		0	0	0	0	0
188	1	150	93	-1	475	224	15.8	30	MSppapp	286	917	0	0		0	0	0	0	0
189	1	241	29	-1	293	101	5.4	30	ABprpppapa	254	452	0	0		0	0	0	0	0
190	1	124	272	-1	259	80	21.5	34	ABarppppp	322	-1067	0	0		0	0	0	0	0
191	1	232	160	-1	519	380	22.8	32	ABalappap	304	894	0	0		0	0	0	0	0
192	1	98	228	-1	432	305	8.6	27	MSaapaaa	223	141	0	0		0	0	0	0	0
193	1	81	4	-1	567	328	8.0	30	ABaraaapap	81	0	0	0		0	0	0	0	0
194	1	207	118	-1	458	469	14.0	27	ABalpppaaa	175	0	0	0		0	0	0	0	0
195	1	118	180	-1	456	375	7.4	31	ABalpapapa	80	0	0	0		0	0	0	0	0
196	1	101	273	-1	245	134	10.3	35	Cppap	-227	0	0	0		0	0	0	0	0
197	1	182	236	-1	428	226	5.1	31	ABarapappp	79	0	0	0		0	0	0	0	0
198	1	115	8	-1	421	326	14.8	29	MSaaapap	200	-218	0	0		0	0	0	0	0
199	1	246	61	-1	518	235	13.6	32	MSppapa	304	604	0	0		0	0	0	0	0
200	1	116	220	-1	303	69	20.5	36	ABprapapa	238	0	0	0		0	0	0	0	0
201	1	238	258	-1	464	210	4.6	27	ABarappaap	216	-258	0	0		0	0	0	0	0
202	1	159	179	-1	370	362	14.5	30	MSapapp	-5	0	0	0		0	0	0	0	0
203	1	253	275	-1	447	156	4.5	29	ABprpapapa	253	413	0	0		0	0	0	0	0
204	1	185	184	-1	207	258	23.2	34	ABarppapa	344	352	0	0		0	0	0	0	0
205	1	99	14	-1	328	191	18.5	38	Epra	376	-136	0	0		0	0	0	0	0
206	1	255	155	-1	455	229	22.0	34	ABarpapap	350	1474	0	0		0	0	0	0	0
207	1	135	156	-1	399	110	7.2	28	ABprppaapp	198	706	0	0		0	0	0	0	0
208	1	153	178	-1	544	449	15.7	26	ABalppaaaa	197	779	0	0		0	0	0	0	0
209	1	211	100	-1	349	278	4.2	29	MSaappa	281	-102	0	0		0	0	0	0	0
210	1	109	229	-1	489	344	19.6	29	MSaaaapa	215	1075	0	0		0	0	0	0	0
211	1	111	42	-1	386	380	20.9	27	ABplaaapaa	204	746	0	0		0	0	0	0	0
212	1	51	163	-1	149	226	19.3	33	ABarppapp	46	0	0	0		0	0	0	0	0
213	1	202	27	-1	290	390	18.3	31	ABplaappap	-11	0	0	0		0	0	0	0	0
214	1	19	17	-1	371	67	13.2	34	ABprappaa	349	0	0	0		0	0	0	0	0
215	1	178	248	-1	407	376	14.7	31	MSapapa	139	0	0	0		0	0	0	0	0
216	1	128	35	-1	306	290	23.1	34	ABarppaaa	341	734	0	0		0	0	0	0	0
217	1	229	6	-1	282	361	9.4	28	ABplppapaa	188	-549	0	0		0	0	0	0	0
218	1	220	205	-1	353	224	14.6	38	Earp	387	307	0	0		0	0	0	0	0
219	1	176	95	-1	202	150	5.1	33	Cpppp	330	615	0	0		0	0	0	0	0
220	1	259	264	-1	324	167	13.4	32	Dppp	243	-442	0	0		0	0	0	0	0
221	1	50	13	-1	265	380	14.6	30	ABplaapppa	38	0	0	0		0	0	0	0	0
222	1	197	224	-1	559	270	21.4	30	ABalaapppp	9	0	0	0		0	0	0	0	0
223	1	31	250	-1	223	248	4.3	29	ABplppppap	233	-756	0	0		0	0	0	0	0
224	1	60	57	-1	569	397	8.6	34	ABalpaaaa	331	290	0	0		0	0	0	0	0
225	1	12	260	-1	469	310	9.8	28	ABaraapapp	226	-814	0	0		0	0	0	0	0
226	1	156	7	-1	521	323	11.3	29	ABaraappap	94	0	0	0		0	0	0	0	0
227	1	250	245	-1	426	360	19.0	28	ABplaaaapa	272	368	0	0		0	0	0	0	0
228	1	33	73	-1	311	213	11.2	31	Z2	293	283	0	0		0	0	0	0	0
229	1	190	102	-1	471	268	9.5	28	ABaraapppp	55	0	0	0		0	0	0	0	0
230	1	97	274	-1	522	302	23.4	33	ABalapppap	262	50	0	0		0	0	0	0	0
231	1	146	37	-1	401	271	23.0	34	ABarpaapap	39	0	0	0		0	0	0	0	0
232	1	46	49	-1	591	305	10.6	26	ABaraaappa	128	0	0	0		0	0	0	0	0
233	1	224	133	242	339	68	17.2	34	ABprappap	296	-174	0	0		0	0	0	0	0
234	1	69	139	177	277	66	14.8	34	ABprapapp	340	-669	0	0		0	0	0	0	0
235	1	162	251	-1	525	231	6.9	26	ABarapppap	228	148	0	0		0	0	0	0	0
236	1	21	134	-1	332	120	4.0	30	ABprppppap	256	379	0	0		0	0	0	0	0
237	1	200	276	-1	407	241	17.8	38	Eara	379	-1123	0	0		0	0	0	0	0
238	1	7	68	-1	367	263	23.5	34	ABarpaappa	220	0	0	0		0	0	0	0	0
239	1	226	45	-1	386	302	17.4	38	Eala	-119	0	0	0		0	0	0	0	0
240	1	134	173	-1	353	424	13.0	30	ABplpaapap	200	-150	0	0		0	0	0	0	0
241	1	28	196	-1	546	212	8.1	30	ABarappppa	258	713	0	0		0	0	0	0	0
242	1	5	148	-1	263	181	13.0	38	Eplp	377	949	0	0		0	0	0	0	0
243	1	24	212	-1	408	146	23.2	34	ABarpppaa	40	0	0	0		0	0	0	0	0
244	1	249	246	-1	474	269	22.8	32	ABarpapaa	256	513	0	0		0	0	0	0	0
245	1	127	90	-1	556	190	18.5	27	ABpraaaapp	242	361	0	0		0	0	0	0	0
246	1	72	174	-1	434	169	11.4	31	MSpppap	302	142	0	0		0	0	0	0	0
247	1	173	225	-1	244	237	13.5	32	Dapp	326	466	0	0		0	0	0	0	0
248	1	144	257	-1	372	94	22.4	38	ABarpppap	257	0	0	0		0	0	0	0	0
249	1	66	131	-1	405	235	8.1	33	MSpapap	311	-162	0	0		0	0	0	0	0
250	1	80	150	-1	596	269	18.3	30	ABpraaaaaa	197	983	0	0		0	0	0	0	0
251	1	58	66	-1	544	229	18.9	29	ABpraaapap	217	-278	0	0		0	0	0	0	0
252	1	67	237	-1	403	183	4.6	33	ABprpappa	323	543	0	0		0	0	0	0	0
253	1	252	213	-1	315	314	4.5	28	ABplpapapp	197	667	0	0		0	0	0	0	0
254	1	134	267	-1	389	414	11.7	29	ABplpaapaa	212	475	0	0		0	0	0	0	0
255	1	80	78	-1	581	226	17.4	29	ABpraaaaap	355	0	0	0		0	0	0	0	0
256	1	57	60	-1	558	293	14.0	30	MSppaaa	268	103	0	0		0	0	0	0	0
257	1	9	55	-1	421	83	15.0	30	ABpraapppp	597	0	0	0		0	0	0	0	0
258	1	138	254	-1	221	188	3.9	29	ABplpppppp	268	-643	0	0		0	0	0	0	0
259	1	214	89	-1	217	110	23.2	39	Cpaap	383	-630	0	0		0	0	0	0	0
260	1	195	117	-1	384	143	13.4	31	Dpaa	251	187	0	0		0	0	0	0	0
261	1	230	115	259	387	331	5.3	35	ABplpapaa	270	0	0	0		0	0	0	0	0
262	1	32	175	-1	533	272	5.5	27	ABarapaaap	202	-925	0	0		0	0	0	0	0
263	1	251	215	-1	239	309	6.2	27	ABplpppaaa	257	99	0	0		0	0	0	0	0
264	1	41	9	-1	492	146	10.7	28	ABprpaaapp	195	-577	0	0		0	0	0	0	0
265	1	167	195	-1	329	339	5.3	28	ABplpappaa	112	0	0	0		0	0	0	0	0
266	1	217	232	-1	346	117	7.2	28	ABprppppaa	236	-1248	0	0		0	0	0	0	0
267	1	192	185	-1	463	374	4.5	27	ABalpappaa	271	401	0	0		0	0	0	0	0
268	1	71	147	-1	447	425	15.3	30	ABalppppaa	262	-528	0	0		0	0	0	0	0
269	1	83	22	-1	200	207	12.6	36	Cappa	310	117	0	0		0	0	0	0	0
270	1	171	154	-1	363	370	4.5	28	ABplpapapa	191	716	0	0		0	0	0	0	0
271	1	109	62	-1	450	314	18.5	30	MSaaaapp	394	0	0	0		0	0	0	0	0
272	1	195	253	-1	351	145	10.4	29	Dpap	275	1454	0	0		0	0	0	0	0
273	1	261	280	-1	354	259	9.0	28	Z3	233	624	0	0		0	0	0	0	0
