# Supplementary material for: The AP-2 Transcription Factor APTF-2 Is Required for Neuroblast and Epidermal Morphogenesis in Caenorhabditis elegans Embryogenesis
Source: PLoS Genet. 2016 May 13;12(5):e1006048. doi: 10.1371/journal.pgen.1006048 (PMC4866721; doi:10.1371/journal.pgen.1006048)
Supplement: S7 Text — (ZIP) [file pgen.1006048.s035.zip › nuclei/t128-nuclei]

1	1	43	33	-1	314	79	10.3	32	ABprapppa	4	0	0	0		0	0	0	0	0
2	1	145	108	-1	605	322	15.5	32	ABalaapaa	29	0	0	0		0	0	0	0	0
3	1	44	27	-1	463	176	23.1	33	ABpraapapp	279	-262	0	0		0	0	0	0	0
4	1	193	253	-1	563	332	7.7	30	ABaraaapap	276	-165	0	0		0	0	0	0	0
5	1	81	84	-1	341	334	9.4	30	MSappap	304	0	0	0		0	0	0	0	0
6	1	217	238	-1	283	371	9.1	26	ABplppapaa	202	-267	0	0		0	0	0	0	0
7	1	226	139	-1	520	323	11.5	29	ABaraappap	249	408	0	0		0	0	0	0	0
8	1	198	247	-1	412	329	14.7	31	MSaaapap	203	-201	0	0		0	0	0	0	0
9	1	264	164	-1	498	151	10.6	28	ABprpaaapp	226	81	0	0		0	0	0	0	0
10	1	1	280	-1	252	325	7.6	28	ABplppapap	201	415	0	0		0	0	0	0	0
11	1	113	59	-1	212	319	8.3	33	ABplppapp	279	0	0	0		0	0	0	0	0
12	1	49	15	-1	148	246	12.6	34	ABplapapp	337	25	0	0		0	0	0	0	0
13	1	221	2	-1	267	384	14.6	30	ABplaapppa	275	975	0	0		0	0	0	0	0
14	1	205	202	-1	328	191	18.4	39	Epra	392	444	0	0		0	0	0	0	0
15	1	10	142	-1	583	316	18.7	33	ABalaappa	315	-22	0	0		0	0	0	0	0
16	1	6	178	-1	207	74	16.3	38	Cpapa	370	-197	0	0		0	0	0	0	0
17	1	214	74	-1	365	70	12.8	33	ABprappaa	379	0	0	0		0	0	0	0	0
18	1	69	224	-1	432	379	21.8	29	ABplaaaaap	-236	0	0	0		0	0	0	0	0
19	1	27	203	-1	477	469	18.1	28	ABalpppaap	234	-1082	0	0		0	0	0	0	0
20	1	12	88	-1	353	160	3.8	34	ABprpappp	312	-970	0	0		0	0	0	0	0
21	1	101	70	-1	176	275	9.1	31	ABplapppa	1	0	0	0		0	0	0	0	0
22	1	269	46	-1	206	214	12.6	35	Cappa	352	1108	0	0		0	0	0	0	0
23	1	132	213	-1	394	96	17.2	35	ABprapaap	241	92	0	0		0	0	0	0	0
24	1	97	66	-1	548	356	17.3	29	MSpaaaaa	-5	0	0	0		0	0	0	0	0
25	1	39	248	-1	379	209	6.1	27	MSpappa	270	0	0	0		0	0	0	0	0
26	1	78	51	-1	465	143	9.9	31	ABprppaaa	-239	0	0	0		0	0	0	0	0
27	1	213	156	-1	298	397	17.6	32	ABplaappap	276	129	0	0		0	0	0	0	0
28	1	86	58	-1	505	353	5.1	28	ABalpaaapp	235	770	0	0		0	0	0	0	0
29	1	189	7	-1	287	100	5.3	30	ABprpppapa	279	-551	0	0		0	0	0	0	0
30	1	76	171	-1	188	104	9.7	36	Cpapp	361	1353	0	0		0	0	0	0	0
31	1	8	34	-1	387	95	9.7	29	ABprppappa	202	-174	0	0		0	0	0	0	0
32	1	85	169	-1	239	288	23.3	35	ABarppaap	352	331	0	0		0	0	0	0	0
33	1	174	141	-1	572	217	15.3	29	ABpraaaapa	276	731	0	0		0	0	0	0	0
34	1	137	42	-1	515	312	17.3	30	MSpaaaap	-68	0	0	0		0	0	0	0	0
35	1	216	183	-1	302	292	23.0	35	ABarppaaa	319	154	0	0		0	0	0	0	0
36	1	106	179	-1	448	114	10.6	29	ABprppapaa	202	150	0	0		0	0	0	0	0
37	1	231	91	-1	397	275	23.1	36	ABarpaapap	323	101	0	0		0	0	0	0	0
38	1	171	94	-1	273	257	4.6	31	ABplpappp	221	344	0	0		0	0	0	0	0
39	1	61	114	-1	543	439	19.3	33	ABalapaaa	332	44	0	0		0	0	0	0	0
40	1	119	161	-1	592	405	12.9	29	ABalpaapaa	280	-294	0	0		0	0	0	0	0
41	1	9	121	-1	516	217	18.2	30	ABpraaappa	267	110	0	0		0	0	0	0	0
42	1	211	199	-1	389	381	20.5	27	ABplaaapaa	-237	0	0	0		0	0	0	0	0
43	1	83	176	-1	487	282	13.4	34	MSpaapa	54	0	0	0		0	0	0	0	0
44	1	57	16	-1	520	154	18.6	29	ABpraappaa	146	0	0	0		0	0	0	0	0
45	1	239	252	-1	375	301	17.6	37	Eala	43	0	0	0		0	0	0	0	0
46	1	170	177	-1	300	341	22.7	33	ABplaaappp	333	-30	0	0		0	0	0	0	0
47	1	180	170	-1	313	379	21.5	29	ABplaaappa	279	82	0	0		0	0	0	0	0
48	1	33	123	-1	260	255	9.6	33	Capaa	324	-508	0	0		0	0	0	0	0
49	1	232	236	-1	597	309	11.0	27	ABaraaappa	-82	0	0	0		0	0	0	0	0
50	1	91	184	-1	469	221	11.5	30	MSpppaa	309	375	0	0		0	0	0	0	0
51	1	140	28	-1	389	339	11.0	30	MSappaa	328	0	0	0		0	0	0	0	0
52	1	35	219	-1	276	68	8.0	33	ABprapppp	164	0	0	0		0	0	0	0	0
53	1	152	126	-1	379	107	4.5	29	ABprpppaaa	261	218	0	0		0	0	0	0	0
54	1	158	251	-1	437	426	22.4	29	ABplaapaaa	451	0	0	0		0	0	0	0	0
55	1	257	159	-1	427	90	14.3	30	ABpraapppp	186	0	0	0		0	0	0	0	0
56	1	136	92	-1	601	373	16.9	33	ABalaaaar	172	0	0	0		0	0	0	0	0
57	1	224	133	271	572	396	8.6	32	ABalpaaaa	126	0	0	0		0	0	0	0	0
58	1	65	130	-1	550	353	10.4	30	ABaraaaap	-47	0	0	0		0	0	0	0	0
59	1	17	185	-1	164	229	8.5	33	ABplapppp	121	0	0	0		0	0	0	0	0
60	1	256	80	-1	558	293	14.2	30	MSppaaa	307	2279	0	0		0	0	0	0	0
61	1	199	129	-1	515	238	13.6	31	MSppapa	289	286	0	0		0	0	0	0	0
62	1	271	261	-1	437	313	17.7	30	MSaaaapp	226	397	0	0		0	0	0	0	0
63	1	182	61	-1	174	292	15.6	33	ABplappap	86	0	0	0		0	0	0	0	0
64	1	179	68	-1	492	354	11.2	29	ABaraapapa	295	428	0	0		0	0	0	0	0
65	1	66	72	-1	380	445	19.0	28	ABplaapapa	-206	0	0	0		0	0	0	0	0
66	1	251	145	-1	540	231	19.0	29	ABpraaapap	318	0	0	0		0	0	0	0	0
67	1	38	263	-1	451	314	4.7	29	ABalpapppa	316	0	0	0		0	0	0	0	0
68	1	238	17	-1	364	264	23.4	34	ABarpaappa	318	186	0	0		0	0	0	0	0
69	1	45	228	-1	355	184	7.2	34	MSpappp	39	0	0	0		0	0	0	0	0
70	1	37	4	-1	528	260	11.0	29	MSppaap	264	50	0	0		0	0	0	0	0
71	1	165	112	-1	303	329	18.4	30	MSapppp	305	-915	0	0		0	0	0	0	0
72	1	110	125	-1	462	123	15.3	30	ABpraapppa	57	0	0	0		0	0	0	0	0
73	1	228	270	-1	312	206	10.5	29	Z2	291	85	0	0		0	0	0	0	0
74	1	52	47	-1	162	272	19.4	35	ABplapapa	321	730	0	0		0	0	0	0	0
75	1	129	106	-1	253	333	21.0	31	ABplapaaap	229	-1167	0	0		0	0	0	0	0
76	1	71	190	-1	298	229	16.1	38	Epla	385	553	0	0		0	0	0	0	0
77	1	79	244	-1	270	285	14.5	32	Dapa	316	122	0	0		0	0	0	0	0
78	1	255	267	-1	576	228	18.3	29	ABpraaaaap	221	314	0	0		0	0	0	0	0
79	1	177	23	-1	276	355	5.7	28	ABplppaapp	242	-396	0	0		0	0	0	0	0
80	1	159	254	-1	208	186	8.3	34	Cappp	334	886	0	0		0	0	0	0	0
81	1	146	21	-1	558	279	9.1	27	ABaraaappp	249	-245	0	0		0	0	0	0	0
82	1	34	118	-1	365	410	7.4	27	ABplpaaapa	243	678	0	0		0	0	0	0	0
83	1	149	95	-1	194	233	5.1	29	ABplpppapa	243	986	0	0		0	0	0	0	0
84	1	99	113	-1	528	171	11.0	27	ABprpaaapa	71	0	0	0		0	0	0	0	0
85	1	143	9	-1	421	234	12.4	31	MSpapaap	377	0	0	0		0	0	0	0	0
86	1	90	285	-1	606	285	15.9	32	ABalaapap	-63	0	0	0		0	0	0	0	0
87	1	80	32	-1	512	455	18.0	36	ABalapaap	298	201	0	0		0	0	0	0	0
88	1	26	5	221	426	130	19.2	35	ABprapaaa	235	373	0	0		0	0	0	0	0
89	1	259	229	-1	216	114	23.3	40	Cpaap	398	394	0	0		0	0	0	0	0
90	1	245	104	-1	552	195	19.2	27	ABpraaaapp	-181	0	0	0		0	0	0	0	0
91	1	117	65	-1	515	300	9.4	29	ABaraapppa	277	192	0	0		0	0	0	0	0
92	1	32	165	-1	426	401	5.8	28	ABalppappa	227	177	0	0		0	0	0	0	0
93	1	188	230	-1	474	231	16.0	30	MSppapp	306	-479	0	0		0	0	0	0	0
94	1	111	31	-1	495	128	14.7	29	ABprpaappp	231	709	0	0		0	0	0	0	0
95	1	219	115	-1	200	155	5.3	33	Cpppp	324	-1092	0	0		0	0	0	0	0
96	1	176	18	146	593	356	12.4	34	ABaraaaaa	241	20	0	0		0	0	0	0	0
97	1	185	175	-1	177	195	5.0	24	ABplpppapp	586	0	0	0		0	0	0	0	0
98	1	129	30	-1	285	371	18.8	30	ABplapaaaa	202	717	0	0		0	0	0	0	0
99	1	120	274	-1	222	356	16.4	30	ABplaapppp	-240	0	0	0		0	0	0	0	0
100	1	209	25	-1	350	279	4.6	29	MSaappa	-271	0	0	0		0	0	0	0	0
101	1	181	283	-1	463	192	14.8	31	MSppppa	286	-90	0	0		0	0	0	0	0
102	1	229	52	-1	476	271	9.1	27	ABaraapppp	240	372	0	0		0	0	0	0	0
103	1	96	233	-1	567	376	14.1	29	ABaraapaaa	253	86	0	0		0	0	0	0	0
104	1	142	26	-1	293	331	14.5	31	Daaa	294	701	0	0		0	0	0	0	0
105	1	187	210	-1	568	338	14.1	27	ABaraappaa	430	0	0	0		0	0	0	0	0
106	1	183	182	-1	454	264	17.5	31	MSpaaapp	259	-150	0	0		0	0	0	0	0
107	1	131	87	-1	434	287	13.8	30	MSaaapp	22	0	0	0		0	0	0	0	0
108	1	7	128	-1	399	403	8.7	29	ABplpaaaap	34	0	0	0		0	0	0	0	0
109	1	8	138	-1	347	81	8.5	29	ABprppappp	138	0	0	0		0	0	0	0	0
110	1	19	3	-1	522	190	8.2	30	ABarappppp	257	-246	0	0		0	0	0	0	0
111	1	134	241	-1	538	413	21.8	32	ABalappaa	302	131	0	0		0	0	0	0	0
112	1	104	154	-1	500	229	22.5	30	ABpraapaap	260	275	0	0		0	0	0	0	0
113	1	116	124	-1	453	429	18.5	35	ABalapapp	159	0	0	0		0	0	0	0	0
114	1	148	60	-1	539	375	6.6	27	ABalpaaapa	247	-197	0	0		0	0	0	0	0
115	1	261	97	-1	407	333	5.3	27	ABplpapaaa	207	-211	0	0		0	0	0	0	0
116	1	42	19	-1	427	425	10.1	28	ABplpaaaaa	273	-28	0	0		0	0	0	0	0
117	1	260	220	-1	386	149	13.5	32	Dpaa	276	-184	0	0		0	0	0	0	0
118	1	194	158	-1	460	474	14.3	28	ABalpppaaa	172	0	0	0		0	0	0	0	0
119	1	154	111	-1	317	430	12.9	30	ABplpaappa	159	0	0	0		0	0	0	0	0
120	1	55	140	-1	351	371	8.4	30	ABplppaaa	115	0	0	0		0	0	0	0	0
121	1	128	234	-1	295	287	9.4	32	Daap	314	592	0	0		0	0	0	0	0
122	1	169	172	-1	528	347	23.0	32	ABalapppaa	281	-258	0	0		0	0	0	0	0
123	1	123	10	-1	464	354	15.0	30	MSaaapaa	89	0	0	0		0	0	0	0	0
124	1	89	40	-1	464	273	4.1	28	ABarapapap	281	68	0	0		0	0	0	0	0
125	1	178	83	-1	427	350	6.7	29	ABalpapapp	251	114	0	0		0	0	0	0	0
126	1	138	286	-1	524	423	7.4	29	ABalpapaaa	319	0	0	0		0	0	0	0	0
127	1	126	207	-1	393	455	13.2	30	ABalpppapp	279	1000	0	0		0	0	0	0	0
128	1	54	191	-1	492	437	21.5	32	ABalapapa	319	453	0	0		0	0	0	0	0
129	1	167	275	-1	297	131	10.7	35	Cppaa	344	-5	0	0		0	0	0	0	0
130	1	124	245	-1	571	232	11.0	27	ABprpaaaaa	-219	0	0	0		0	0	0	0	0
131	1	249	135	-1	404	238	7.8	34	MSpapap	151	0	0	0		0	0	0	0	0
132	1	70	212	277	565	379	19.9	33	ABalaaapa	10	0	0	0		0	0	0	0	0
133	1	233	181	-1	359	80	17.8	29	ABprappapa	226	757	0	0		0	0	0	0	0
134	1	236	260	-1	327	117	3.9	30	ABprppppap	292	557	0	0		0	0	0	0	0
135	1	103	102	-1	366	169	23.5	37	ABarpappp	374	-707	0	0		0	0	0	0	0
136	1	95	276	-1	260	210	4.3	30	ABplpppppa	251	613	0	0		0	0	0	0	0
137	1	75	24	-1	330	358	14.8	30	MSapppa	324	0	0	0		0	0	0	0	0
138	1	144	235	-1	477	335	6.1	28	ABalpappap	279	-394	0	0		0	0	0	0	0
139	1	234	231	-1	276	62	17.4	29	ABprapappa	241	-81	0	0		0	0	0	0	0
140	1	175	11	-1	426	470	14.8	28	ABalpppapa	253	174	0	0		0	0	0	0	0
141	1	108	196	-1	206	329	12.3	35	ABplappaa	357	362	0	0		0	0	0	0	0
142	1	24	117	-1	483	408	13.6	30	MSapaaa	-125	0	0	0		0	0	0	0	0
143	1	20	160	-1	595	343	8.6	28	ABaraaapaa	277	0	0	0		0	0	0	0	0
144	1	100	209	-1	302	394	10.1	28	ABplpaappp	244	82	0	0		0	0	0	0	0
145	1	13	48	-1	518	364	12.7	28	ABaraapaap	431	0	0	0		0	0	0	0	0
146	1	68	259	-1	350	367	21.8	29	ABplaaapap	235	1047	0	0		0	0	0	0	0
147	1	268	152	-1	447	431	14.7	29	ABalppppaa	245	-136	0	0		0	0	0	0	0
148	1	242	281	-1	267	178	12.6	37	Eplp	368	112	0	0		0	0	0	0	0
149	1	22	136	-1	389	280	11.1	30	MSaapaap	222	-167	0	0		0	0	0	0	0
150	1	250	153	-1	593	268	19.1	31	ABpraaaaaa	242	-241	0	0		0	0	0	0	0
151	1	92	35	-1	559	309	22.2	28	ABalaapppa	234	386	0	0		0	0	0	0	0
152	1	2	63	-1	332	415	9.4	29	ABplpaaapp	273	-404	0	0		0	0	0	0	0
153	1	184	90	-1	566	434	14.5	34	ABalaaaal	-44	0	0	0		0	0	0	0	0
154	1	270	109	-1	368	364	4.1	28	ABplpapapa	279	47	0	0		0	0	0	0	0
155	1	206	211	256	452	230	22.3	35	ABarpapap	233	102	0	0		0	0	0	0	0
156	1	207	96	-1	399	115	7.5	28	ABprppaapp	184	1015	0	0		0	0	0	0	0
157	1	150	195	-1	378	337	22.3	31	ABplaaaapp	307	622	0	0		0	0	0	0	0
158	1	98	151	-1	305	267	3.7	27	ABplpappap	242	699	0	0		0	0	0	0	0
159	1	186	13	-1	502	179	6.1	30	ABarappapa	303	-107	0	0		0	0	0	0	0
160	1	191	218	-1	515	386	22.6	32	ABalappap	319	464	0	0		0	0	0	0	0
161	1	82	77	-1	461	420	6.5	27	ABalppapaa	64	0	0	0		0	0	0	0	0
162	1	94	144	-1	522	153	14.2	28	ABprpaappa	229	21	0	0		0	0	0	0	0
163	1	212	71	-1	146	224	19.0	34	ABarppapp	28	0	0	0		0	0	0	0	0
164	1	3	49	-1	589	334	22.3	35	ABalaaapp	347	-890	0	0		0	0	0	0	0
165	1	67	143	-1	523	403	10.9	32	ABalpaapap	359	0	0	0		0	0	0	0	0
166	1	147	188	-1	415	200	24.0	34	ABarpappa	343	1225	0	0		0	0	0	0	0
167	1	88	174	-1	490	399	5.2	29	ABalpapaap	111	0	0	0		0	0	0	0	0
168	1	11	167	-1	499	271	21.8	32	ABalapppp	259	95	0	0		0	0	0	0	0
169	1	93	89	149	522	188	15.2	35	ABprpaapa	676	0	0	0		0	0	0	0	0
170	1	16	53	-1	161	135	19.9	38	Caaap	353	-47	0	0		0	0	0	0	0
171	1	161	37	-1	405	410	20.4	31	ABplaapaap	269	-522	0	0		0	0	0	0	0
172	1	56	268	-1	407	437	16.9	29	ABalppppap	-197	0	0	0		0	0	0	0	0
173	1	240	12	-1	353	435	12.6	29	ABplpaapap	199	162	0	0		0	0	0	0	0
174	1	246	162	-1	432	174	11.2	33	MSpppap	-17	0	0	0		0	0	0	0	0
175	1	262	93	-1	534	273	5.5	27	ABarapaaap	210	10	0	0		0	0	0	0	0
176	1	28	216	-1	330	78	5.7	29	ABprpppaap	241	663	0	0		0	0	0	0	0
177	1	234	147	-1	265	62	12.1	28	ABprapappp	271	209	0	0		0	0	0	0	0
178	1	208	131	-1	550	454	15.9	25	ABalppaaaa	114	0	0	0		0	0	0	0	0
179	1	202	43	-1	367	364	14.1	30	MSapapp	288	-695	0	0		0	0	0	0	0
180	1	195	39	-1	454	375	7.7	30	ABalpapapa	10	0	0	0		0	0	0	0	0
181	1	153	56	-1	538	398	17.8	27	MSaaaaaa	235	702	0	0		0	0	0	0	0
182	1	46	155	-1	492	175	18.7	31	ABpraaappp	316	0	0	0		0	0	0	0	0
183	1	60	205	-1	521	334	7.2	25	ABarapaapa	242	636	0	0		0	0	0	0	0
184	1	204	132	-1	204	258	23.1	34	ABarppapa	331	-714	0	0		0	0	0	0	0
185	1	267	192	-1	466	380	4.8	26	ABalpappaa	122	0	0	0		0	0	0	0	0
186	1	29	14	-1	255	95	4.7	27	ABprpppapp	256	1107	0	0		0	0	0	0	0
187	1	172	110	-1	445	244	7.5	28	MSpapaaa	271	980	0	0		0	0	0	0	0
188	1	62	249	-1	133	181	17.1	36	Caapa	337	478	0	0		0	0	0	0	0
189	1	25	120	-1	516	192	22.6	30	ABpraapapa	-48	0	0	0		0	0	0	0	0
190	1	30	45	-1	395	383	5.4	29	ABalppappp	249	-832	0	0		0	0	0	0	0
191	1	107	73	-1	208	274	5.4	28	ABplpppaap	281	308	0	0		0	0	0	0	0
192	1	115	187	-1	235	223	9.0	34	Capap	270	-570	0	0		0	0	0	0	0
193	1	21	105	-1	505	456	13.5	29	ABalppaaap	254	472	0	0		0	0	0	0	0
194	1	118	100	-1	553	254	7.6	28	ABarapppaa	20	0	0	0		0	0	0	0	0
195	1	265	6	-1	326	345	5.5	28	ABplpappaa	227	425	0	0		0	0	0	0	0
196	1	241	201	-1	545	217	8.2	27	ABarappppa	257	106	0	0		0	0	0	0	0
197	1	160	1	-1	327	434	17.0	28	ABplaappaa	285	1018	0	0		0	0	0	0	0
198	0	64	-1	-1	442	234	16.5	28		252	685	0	0		0	0	0	0	0
199	1	125	193	-1	476	414	9.8	28	ABalpaappp	132	0	0	0		0	0	0	0	0
200	1	53	250	-1	322	244	6.4	34	MSaappp	308	-172	0	0		0	0	0	0	0
201	1	114	22	-1	550	196	11.5	28	ABprpaaaap	90	0	0	0		0	0	0	0	0
202	1	87	225	-1	355	404	19.0	31	ABplaapapp	313	-706	0	0		0	0	0	0	0
203	1	14	99	-1	147	138	12.4	34	Caapp	362	0	0	0		0	0	0	0	0
204	1	15	78	-1	316	366	7.3	27	ABplppaapa	418	0	0	0		0	0	0	0	0
205	1	218	20	-1	353	226	14.4	38	Earp	380	1124	0	0		0	0	0	0	0
206	1	73	137	-1	188	195	23.4	38	Caaaa	375	235	0	0		0	0	0	0	0
207	1	168	107	-1	449	299	24.0	30	ABarpaapaa	103	0	0	0		0	0	0	0	0
208	1	164	279	-1	483	209	8.1	27	ABprpapaaa	209	1309	0	0		0	0	0	0	0
209	1	109	198	-1	306	241	22.6	34	ABarpaappp	355	0	0	0		0	0	0	0	0
210	1	135	264	-1	303	153	4.5	30	ABprpppppa	270	1115	0	0		0	0	0	0	0
211	1	162	278	-1	329	278	13.8	36	Ealp	363	806	0	0		0	0	0	0	0
212	1	243	222	-1	410	146	22.6	33	ABarpppaa	91	0	0	0		0	0	0	0	0
213	1	253	79	-1	307	315	4.4	29	ABplpapapp	55	0	0	0		0	0	0	0	0
214	1	40	54	-1	445	175	7.5	27	ABprpapaap	207	1317	0	0		0	0	0	0	0
215	1	263	208	-1	234	308	5.7	28	ABplpppaaa	238	996	0	0		0	0	0	0	0
216	1	72	85	-1	400	147	4.8	29	ABprpapapp	266	560	0	0		0	0	0	0	0
217	1	23	237	-1	475	135	19.7	30	ABpraappap	-544	0	0	0		0	0	0	0	0
218	1	141	232	-1	455	448	11.0	30	ABalppaapp	254	-131	0	0		0	0	0	0	0
219	1	122	69	-1	488	459	10.5	25	ABalppaapa	225	718	0	0		0	0	0	0	0
220	1	200	134	206	310	76	20.2	35	ABprapapa	111	0	0	0		0	0	0	0	0
221	1	47	163	-1	235	111	7.4	37	Cpppa	371	1975	0	0		0	0	0	0	0
222	1	151	173	-1	440	143	7.5	28	ABprppaapa	187	86	0	0		0	0	0	0	0
223	1	157	41	-1	557	271	17.4	29	ABpraaapaa	229	68	0	0		0	0	0	0	0
224	1	222	204	-1	553	270	21.5	31	ABalaapppp	267	946	0	0		0	0	0	0	0
225	1	247	180	-1	249	241	14.0	33	Dapp	328	84	0	0		0	0	0	0	0
226	1	4	166	-1	337	403	15.0	30	ABalpppppp	160	0	0	0		0	0	0	0	0
227	1	31	148	-1	485	244	7.2	26	ABarapappa	221	653	0	0		0	0	0	0	0
228	1	192	226	-1	435	306	8.6	27	MSaapaaa	244	765	0	0		0	0	0	0	0
229	1	210	223	-1	483	346	19.3	29	MSaaaapa	287	460	0	0		0	0	0	0	0
230	1	156	266	-1	431	167	15.5	31	MSppppp	297	454	0	0		0	0	0	0	0
231	1	166	227	-1	249	291	3.8	29	ABplppppaa	242	-1012	0	0		0	0	0	0	0
232	1	266	265	-1	344	117	6.8	28	ABprppppaa	278	-509	0	0		0	0	0	0	0
233	1	77	86	-1	506	266	4.7	26	ABarapapaa	235	175	0	0		0	0	0	0	0
234	1	58	119	-1	418	286	5.4	29	ABalpapppp	262	-495	0	0		0	0	0	0	0
235	1	127	82	-1	502	232	4.3	28	ABarappaaa	218	1635	0	0		0	0	0	0	0
236	1	197	67	-1	427	233	4.5	32	ABarapappp	-175	0	0	0		0	0	0	0	0
237	1	252	76	-1	406	187	4.7	31	ABprpappa	278	28	0	0		0	0	0	0	0
238	1	18	8	-1	376	295	7.2	30	MSaapap	110	0	0	0		0	0	0	0	0
239	1	84	122	-1	248	141	4.0	30	ABprpppppp	259	-4	0	0		0	0	0	0	0
240	1	51	257	-1	407	92	10.6	26	ABprppapap	103	0	0	0		0	0	0	0	0
241	1	155	168	-1	520	273	17.1	28	MSpaaapa	19	0	0	0		0	0	0	0	0
242	1	233	282	-1	314	65	15.8	29	ABprappapp	226	445	0	0		0	0	0	0	0
243	1	139	81	-1	385	159	16.7	30	Dppa	293	-96	0	0		0	0	0	0	0
244	1	5	255	-1	433	377	12.4	32	MSapaap	-70	0	0	0		0	0	0	0	0
245	1	227	103	-1	427	363	18.4	29	ABplaaaapa	267	1615	0	0		0	0	0	0	0
246	1	244	240	-1	468	283	22.5	34	ABarpapaa	282	195	0	0		0	0	0	0	0
247	1	36	101	-1	536	254	24.3	32	ABpraapaaa	161	0	0	0		0	0	0	0	0
248	1	215	200	-1	406	380	14.6	31	MSapapa	-111	0	0	0		0	0	0	0	0
249	1	112	116	-1	533	443	10.2	28	ABalpaappa	278	417	0	0		0	0	0	0	0
250	1	223	246	-1	227	247	4.5	29	ABplppppap	278	-451	0	0		0	0	0	0	0
251	1	235	215	-1	529	238	6.9	26	ABarapppap	265	-639	0	0		0	0	0	0	0
252	1	130	62	-1	382	420	15.7	29	ABalpppppa	237	-517	0	0		0	0	0	0	0
253	1	272	214	-1	341	140	10.2	29	Dpap	243	185	0	0		0	0	0	0	0
254	1	258	262	-1	220	194	3.8	29	ABplpppppp	283	915	0	0		0	0	0	0	0
255	1	173	55	-1	493	299	5.5	29	ABarapaapp	50	0	0	0		0	0	0	0	0
256	1	48	217	-1	455	331	23.5	30	ABarpaaaap	233	728	0	0		0	0	0	0	0
257	1	248	127	-1	379	98	22.2	36	ABarpppap	-32	0	0	0		0	0	0	0	0
258	1	201	197	-1	460	214	4.1	27	ABarappaap	21	0	0	0		0	0	0	0	0
259	1	261	150	-1	361	321	4.6	27	ABplpapaap	208	-524	0	0		0	0	0	0	0
260	1	225	36	-1	465	319	10.3	28	ABaraapapp	96	0	0	0		0	0	0	0	0
261	1	102	64	75	422	328	21.7	31	ABarpaaap	222	767	0	0		0	0	0	0	0
262	1	163	239	-1	431	362	3.6	30	ABalppapap	122	0	0	0		0	0	0	0	0
263	1	48	50	-1	487	360	23.5	31	ABarpaaaaa	183	1042	0	0		0	0	0	0	0
264	1	220	57	-1	324	157	13.5	31	Dppp	51	0	0	0		0	0	0	0	0
265	1	41	242	-1	463	186	4.1	28	ABarappapp	318	0	0	0		0	0	0	0	0
266	1	121	98	-1	223	322	19.0	35	ABplapaap	123	0	0	0		0	0	0	0	0
267	1	254	269	-1	394	419	11.7	29	ABplpaapaa	203	-161	0	0		0	0	0	0	0
268	1	74	243	-1	278	201	22.5	38	Cpaaa	386	982	0	0		0	0	0	0	0
269	1	59	38	-1	285	168	16.4	38	Eprp	349	883	0	0		0	0	0	0	0
270	1	133	284	-1	336	124	23.5	36	ABarppppa	363	-279	0	0		0	0	0	0	0
271	1	50	194	-1	540	316	5.8	27	ABarapaaaa	209	-296	0	0		0	0	0	0	0
272	1	190	258	-1	262	85	22.1	35	ABarppppp	354	414	0	0		0	0	0	0	0
273	1	196	272	-1	244	131	10.5	36	Cppap	184	0	0	0		0	0	0	0	0
274	1	230	44	-1	516	304	21.6	32	ABalapppap	212	389	0	0		0	0	0	0	0
275	1	203	29	-1	442	159	3.9	30	ABprpapapa	303	73	0	0		0	0	0	0	0
276	1	237	273	-1	407	241	17.9	38	Eara	382	66	0	0		0	0	0	0	0
277	1	63	189	-1	472	390	22.4	29	ABplaaaaaa	113	0	0	0		0	0	0	0	0
278	1	105	186	-1	494	379	16.8	31	MSaaaaap	292	701	0	0		0	0	0	0	0
279	0	230	-1	-1	497	271	24.3	31		232	411	0	0		0	0	0	0	0
280	1	273	288	-1	351	260	9.0	28	Z3	233	624	0	0		0	0	0	0	0
