# Supplementary material for: The AP-2 Transcription Factor APTF-2 Is Required for Neuroblast and Epidermal Morphogenesis in Caenorhabditis elegans Embryogenesis
Source: PLoS Genet. 2016 May 13;12(5):e1006048. doi: 10.1371/journal.pgen.1006048 (PMC4866721; doi:10.1371/journal.pgen.1006048)
Supplement: S7 Text — (ZIP) [file pgen.1006048.s035.zip › nuclei/t129-nuclei]

1	1	197	71	-1	337	431	17.4	29	ABplaappaa	246	505	0	0		0	0	0	0	0
2	1	13	107	-1	270	381	14.5	31	ABplaapppa	49	0	0	0		0	0	0	0	0
3	1	110	173	-1	523	197	8.0	30	ABarappppp	242	51	0	0		0	0	0	0	0
4	1	70	49	-1	526	257	10.6	30	MSppaap	323	0	0	0		0	0	0	0	0
5	1	88	277	-1	443	147	19.5	31	ABprapaaaa	227	350	0	0		0	0	0	0	0
6	1	195	213	-1	323	342	5.6	29	ABplpappaa	228	114	0	0		0	0	0	0	0
7	1	29	87	-1	289	104	5.2	30	ABprpppapa	288	1053	0	0		0	0	0	0	0
8	1	238	161	-1	374	296	7.1	31	MSaapap	22	0	0	0		0	0	0	0	0
9	1	85	191	-1	425	232	12.4	30	MSpapaap	350	0	0	0		0	0	0	0	0
10	1	123	27	-1	465	348	15.0	30	MSaaapaa	234	-245	0	0		0	0	0	0	0
11	1	140	247	-1	424	467	15.3	27	ABalpppapa	-210	0	0	0		0	0	0	0	0
12	1	173	100	-1	358	432	12.6	29	ABplpaapap	216	160	0	0		0	0	0	0	0
13	1	159	242	-1	508	180	5.9	31	ABarappapa	271	-182	0	0		0	0	0	0	0
14	1	186	279	-1	257	96	4.4	26	ABprpppapp	261	1	0	0		0	0	0	0	0
15	1	12	69	-1	153	244	12.2	33	ABplapapp	304	706	0	0		0	0	0	0	0
16	1	44	103	-1	519	151	18.9	28	ABpraappaa	-169	0	0	0		0	0	0	0	0
17	1	68	91	-1	359	261	23.4	34	ABarpaappa	320	502	0	0		0	0	0	0	0
18	1	96	246	-1	599	375	11.9	28	ABaraaaaaa	10	0	0	0		0	0	0	0	0
19	1	116	8	-1	425	424	10.1	28	ABplpaaaaa	282	248	0	0		0	0	0	0	0
20	1	205	77	-1	353	219	13.7	38	Earp	384	-728	0	0		0	0	0	0	0
21	1	81	54	-1	562	285	8.6	28	ABaraaappp	98	0	0	0		0	0	0	0	0
22	1	201	25	-1	554	198	11.2	30	ABprpaaaap	258	1570	0	0		0	0	0	0	0
23	1	79	81	-1	276	353	5.5	29	ABplppaapp	240	-73	0	0		0	0	0	0	0
24	1	137	151	-1	331	355	15.0	30	MSapppa	228	0	0	0		0	0	0	0	0
25	1	100	281	-1	353	280	4.7	29	MSaappa	268	1316	0	0		0	0	0	0	0
26	1	104	211	-1	295	328	14.5	30	Daaa	262	59	0	0		0	0	0	0	0
27	1	3	212	-1	464	179	23.2	33	ABpraapapp	332	-313	0	0		0	0	0	0	0
28	1	51	268	-1	391	338	11.2	30	MSappaa	-21	0	0	0		0	0	0	0	0
29	1	275	202	-1	446	154	3.6	30	ABprpapapa	277	749	0	0		0	0	0	0	0
30	1	98	53	-1	284	376	18.7	29	ABplapaaaa	193	-881	0	0		0	0	0	0	0
31	1	94	172	-1	497	127	14.5	30	ABprpaappp	390	0	0	0		0	0	0	0	0
32	1	87	13	-1	508	456	18.2	36	ABalapaap	320	518	0	0		0	0	0	0	0
33	1	1	24	-1	317	77	10.1	31	ABprapppa	168	0	0	0		0	0	0	0	0
34	1	31	292	-1	392	93	9.5	28	ABprppappa	201	458	0	0		0	0	0	0	0
35	1	151	187	-1	572	307	22.3	29	ABalaapppa	89	0	0	0		0	0	0	0	0
36	1	260	153	-1	466	316	10.8	28	ABaraapapp	275	187	0	0		0	0	0	0	0
37	1	171	29	-1	405	403	21.3	31	ABplaapaap	282	97	0	0		0	0	0	0	0
38	1	269	150	-1	290	166	16.4	37	Eprp	376	140	0	0		0	0	0	0	0
39	1	180	117	-1	451	369	8.0	30	ABalpapapa	79	0	0	0		0	0	0	0	0
40	1	124	267	-1	465	275	4.1	28	ABarapapap	264	382	0	0		0	0	0	0	0
41	1	223	234	-1	560	264	17.3	28	ABpraaapaa	238	66	0	0		0	0	0	0	0
42	1	34	228	-1	515	310	17.2	30	MSpaaaap	299	629	0	0		0	0	0	0	0
43	1	179	215	-1	369	358	14.1	31	MSapapp	268	0	0	0		0	0	0	0	0
44	1	274	285	-1	530	299	22.4	31	ABalapppap	223	69	0	0		0	0	0	0	0
45	1	190	26	-1	393	382	5.6	29	ABalppappp	251	427	0	0		0	0	0	0	0
46	1	22	133	-1	210	213	12.6	35	Cappa	348	1274	0	0		0	0	0	0	0
47	1	74	137	-1	160	264	19.2	35	ABplapapa	207	0	0	0		0	0	0	0	0
48	1	145	22	-1	519	362	12.4	29	ABaraapaap	239	-217	0	0		0	0	0	0	0
49	1	164	52	-1	596	337	21.5	34	ABalaaapp	342	-194	0	0		0	0	0	0	0
50	1	263	169	-1	499	354	23.3	30	ABarpaaaaa	196	-226	0	0		0	0	0	0	0
51	1	26	220	-1	469	147	10.1	31	ABprppaaa	395	0	0	0		0	0	0	0	0
52	1	102	70	-1	475	274	9.0	28	ABaraapppp	259	644	0	0		0	0	0	0	0
53	1	170	243	-1	163	130	20.1	37	Caaap	370	257	0	0		0	0	0	0	0
54	1	214	239	-1	451	176	7.1	26	ABprpapaap	224	117	0	0		0	0	0	0	0
55	1	255	73	-1	494	301	5.7	28	ABarapaapp	251	370	0	0		0	0	0	0	0
56	1	181	252	-1	537	392	17.3	26	MSaaaaaa	250	-32	0	0		0	0	0	0	0
57	1	264	35	-1	328	153	13.6	32	Dppp	259	1040	0	0		0	0	0	0	0
58	1	28	60	-1	503	355	4.6	29	ABalpaaapp	227	1100	0	0		0	0	0	0	0
59	1	11	190	-1	214	314	8.2	33	ABplppapp	285	0	0	0		0	0	0	0	0
60	1	114	282	-1	537	378	6.6	29	ABalpaaapa	237	1054	0	0		0	0	0	0	0
61	1	63	43	136	182	288	15.6	35	ABplappap	1061	0	0	0		0	0	0	0	0
62	1	252	1	-1	382	416	15.8	28	ABalpppppa	103	0	0	0		0	0	0	0	0
63	1	152	198	-1	336	412	9.5	28	ABplpaaapp	274	-253	0	0		0	0	0	0	0
64	1	261	233	-1	433	328	22.6	30	ABarpaaapa	211	428	0	0		0	0	0	0	0
65	1	91	33	-1	517	301	9.5	28	ABaraapppa	280	-419	0	0		0	0	0	0	0
66	1	24	83	-1	544	351	17.2	28	MSpaaaaa	-13	0	0	0		0	0	0	0	0
67	1	236	224	-1	430	233	4.4	32	ABarapappp	311	172	0	0		0	0	0	0	0
68	1	64	138	-1	490	346	11.5	29	ABaraapapa	113	0	0	0		0	0	0	0	0
69	1	219	116	-1	485	460	11.0	26	ABalppaapa	258	268	0	0		0	0	0	0	0
70	1	21	145	-1	184	272	9.0	32	ABplapppa	309	1030	0	0		0	0	0	0	0
71	1	163	286	-1	146	219	18.6	33	ABarppapp	330	59	0	0		0	0	0	0	0
72	1	65	241	-1	385	436	19.5	28	ABplaapapa	270	206	0	0		0	0	0	0	0
73	1	191	165	-1	209	274	5.4	28	ABplpppaap	255	-309	0	0		0	0	0	0	0
74	1	17	15	-1	365	69	12.4	33	ABprappaa	303	0	0	0		0	0	0	0	0
75	1	261	109	-1	402	315	21.3	30	ABarpaaapp	208	-200	0	0		0	0	0	0	0
76	1	237	122	-1	413	184	4.7	32	ABprpappa	421	0	0	0		0	0	0	0	0
77	1	161	250	-1	456	420	6.5	29	ABalppapaa	248	1007	0	0		0	0	0	0	0
78	1	204	288	-1	316	369	7.2	25	ABplppaapa	234	1049	0	0		0	0	0	0	0
79	1	213	214	-1	304	312	4.2	30	ABplpapapp	277	370	0	0		0	0	0	0	0
80	1	60	148	-1	560	288	13.8	31	MSppaaa	312	327	0	0		0	0	0	0	0
81	1	243	189	-1	389	150	17.1	29	Dppa	223	352	0	0		0	0	0	0	0
82	1	235	230	-1	505	229	4.4	29	ABarappaaa	233	1010	0	0		0	0	0	0	0
83	1	125	284	-1	426	350	6.2	29	ABalpapapp	284	798	0	0		0	0	0	0	0
84	1	5	283	-1	338	332	9.4	30	MSappap	264	12	0	0		0	0	0	0	0
85	1	216	85	-1	402	143	4.6	29	ABprpapapp	238	-694	0	0		0	0	0	0	0
86	1	233	186	-1	510	269	4.6	27	ABarapapaa	255	1403	0	0		0	0	0	0	0
87	1	107	90	-1	433	285	13.8	30	MSaaapp	266	739	0	0		0	0	0	0	0
88	1	20	28	-1	356	160	4.3	33	ABprpappp	314	579	0	0		0	0	0	0	0
89	1	169	143	-1	538	202	14.9	29	ABprpaapaa	192	69	0	0		0	0	0	0	0
90	1	153	207	-1	554	434	14.3	33	ABalaaaal	254	0	0	0		0	0	0	0	0
91	1	37	274	-1	395	267	23.3	34	ABarpaapap	321	-273	0	0		0	0	0	0	0
92	1	56	55	-1	600	375	16.9	33	ABalaaaar	435	0	0	0		0	0	0	0	0
93	1	175	291	-1	537	279	5.1	25	ABarapaaap	19	0	0	0		0	0	0	0	0
94	1	38	271	278	282	255	5.1	32	ABplpappp	204	-281	0	0		0	0	0	0	0
95	1	83	235	-1	199	229	4.6	30	ABplpppapa	280	438	0	0		0	0	0	0	0
96	1	156	9	-1	402	112	7.1	27	ABprppaapp	221	73	0	0		0	0	0	0	0
97	1	115	264	-1	404	332	5.2	28	ABplpapaaa	198	-512	0	0		0	0	0	0	0
98	1	266	57	-1	233	325	19.2	34	ABplapaap	271	-483	0	0		0	0	0	0	0
99	1	203	276	-1	148	138	12.0	35	Caapp	309	415	0	0		0	0	0	0	0
100	1	194	249	-1	557	257	7.5	27	ABarapppaa	225	649	0	0		0	0	0	0	0
101	1	247	270	-1	547	252	24.2	33	ABpraapaaa	299	-158	0	0		0	0	0	0	0
102	1	135	23	-1	370	160	23.4	36	ABarpappp	344	219	0	0		0	0	0	0	0
103	1	245	204	-1	427	356	18.8	30	ABplaaaapa	292	-635	0	0		0	0	0	0	0
104	1	90	11	-1	551	192	19.4	29	ABpraaaapp	237	112	0	0		0	0	0	0	0
105	1	193	34	-1	499	455	14.0	31	ABalppaaap	258	157	0	0		0	0	0	0	0
106	1	75	30	-1	258	329	21.4	31	ABplapaaap	209	76	0	0		0	0	0	0	0
107	1	207	256	-1	442	295	23.9	27	ABarpaapaa	253	746	0	0		0	0	0	0	0
108	1	2	7	-1	609	320	15.4	32	ABalaapaa	-38	0	0	0		0	0	0	0	0
109	1	154	5	-1	369	363	3.7	30	ABplpapapa	284	550	0	0		0	0	0	0	0
110	1	187	93	-1	449	244	7.6	27	MSpapaaa	53	0	0	0		0	0	0	0	0
111	1	119	40	-1	323	429	13.0	27	ABplpaappa	759	0	0	0		0	0	0	0	0
112	1	71	112	-1	303	331	18.4	31	MSapppp	269	-225	0	0		0	0	0	0	0
113	1	84	255	-1	531	174	10.7	26	ABprpaaapa	236	34	0	0		0	0	0	0	0
114	1	39	144	-1	540	436	19.0	33	ABalapaaa	292	12	0	0		0	0	0	0	0
115	1	95	121	-1	202	152	5.3	34	Cpppp	326	-799	0	0		0	0	0	0	0
116	1	249	68	-1	527	443	10.1	27	ABalpaappa	-181	0	0	0		0	0	0	0	0
117	1	142	203	-1	481	400	13.7	31	MSapaaa	-8	0	0	0		0	0	0	0	0
118	1	82	56	-1	366	412	7.7	27	ABplpaaapa	228	255	0	0		0	0	0	0	0
119	1	234	263	-1	415	287	5.2	29	ABalpapppp	264	-811	0	0		0	0	0	0	0
120	1	189	126	-1	514	190	22.7	30	ABpraapapa	247	76	0	0		0	0	0	0	0
121	1	41	50	-1	517	216	18.5	29	ABpraaappa	106	0	0	0		0	0	0	0	0
122	1	239	195	-1	253	141	3.9	28	ABprpppppp	286	-829	0	0		0	0	0	0	0
123	1	48	12	-1	262	255	9.7	33	Capaa	334	-378	0	0		0	0	0	0	0
124	1	113	216	-1	449	423	18.5	34	ABalapapp	151	0	0	0		0	0	0	0	0
125	1	72	37	-1	464	125	15.0	31	ABpraapppa	102	0	0	0		0	0	0	0	0
126	1	53	166	-1	379	108	4.6	29	ABprpppaaa	290	578	0	0		0	0	0	0	0
127	1	257	120	-1	385	91	21.5	36	ABarpppap	340	809	0	0		0	0	0	0	0
128	1	108	61	-1	398	401	8.9	29	ABplpaaaap	251	-588	0	0		0	0	0	0	0
129	1	61	248	-1	516	240	13.6	31	MSppapa	307	-915	0	0		0	0	0	0	0
130	1	58	155	-1	557	353	10.5	31	ABaraaaap	-63	0	0	0		0	0	0	0	0
131	1	178	39	-1	543	455	16.2	25	ABalppaaaa	211	-884	0	0		0	0	0	0	0
132	1	184	178	-1	201	255	22.8	34	ABarppapa	312	-421	0	0		0	0	0	0	0
133	1	57	108	-1	580	390	10.3	27	ABalpaaaaa	210	517	0	0		0	0	0	0	0
134	1	220	289	-1	294	63	18.6	28	ABprapapap	207	114	0	0		0	0	0	0	0
135	1	131	32	-1	410	234	7.7	33	MSpapap	140	0	0	0		0	0	0	0	0
136	1	149	222	-1	390	281	11.0	31	MSaapaap	276	-437	0	0		0	0	0	0	0
137	1	206	128	-1	192	192	23.4	37	Caaaa	365	567	0	0		0	0	0	0	0
138	1	109	17	-1	351	74	7.8	28	ABprppappp	117	0	0	0		0	0	0	0	0
139	1	7	72	-1	523	324	11.5	29	ABaraappap	255	-220	0	0		0	0	0	0	0
140	1	120	2	208	355	365	8.2	31	ABplppaaa	198	2026	0	0		0	0	0	0	0
141	1	33	164	-1	575	214	15.2	29	ABpraaaapa	259	851	0	0		0	0	0	0	0
142	1	15	80	-1	585	306	18.4	31	ABalaappa	255	21	0	0		0	0	0	0	0
143	1	165	113	-1	523	397	10.6	32	ABalpaapap	58	0	0	0		0	0	0	0	0
144	1	162	74	-1	527	149	14.1	29	ABprpaappa	253	24	0	0		0	0	0	0	0
145	1	66	240	-1	547	228	19.1	30	ABpraaapap	30	0	0	0		0	0	0	0	0
146	1	96	262	-1	591	336	12.7	28	ABaraaaaap	188	1296	0	0		0	0	0	0	0
147	1	177	210	-1	264	63	11.2	29	ABprapappp	184	0	0	0		0	0	0	0	0
148	1	227	67	-1	487	247	6.7	26	ABarapappa	6	0	0	0		0	0	0	0	0
149	1	169	46	-1	519	172	15.5	29	ABprpaapap	198	1314	0	0		0	0	0	0	0
150	1	259	217	-1	354	318	4.2	28	ABplpapaap	205	101	0	0		0	0	0	0	0
151	1	158	110	-1	318	263	3.4	28	ABplpappap	230	698	0	0		0	0	0	0	0
152	1	147	185	-1	450	427	14.8	28	ABalppppaa	276	981	0	0		0	0	0	0	0
153	1	150	188	-1	599	259	18.0	28	ABpraaaaaa	144	0	0	0		0	0	0	0	0
154	1	112	44	-1	507	226	22.6	30	ABpraapaap	231	-979	0	0		0	0	0	0	0
155	1	182	134	-1	495	177	18.7	31	ABpraaappp	-186	0	0	0		0	0	0	0	0
156	1	27	45	-1	301	400	17.2	32	ABplaappap	-242	0	0	0		0	0	0	0	0
157	0	198	-1	-1	447	238	16.3	27		275	499	0	0		0	0	0	0	0
158	1	118	6	-1	456	472	14.6	27	ABalpppaaa	237	1732	0	0		0	0	0	0	0
159	1	55	127	-1	433	91	13.6	30	ABpraapppp	270	802	0	0		0	0	0	0	0
160	1	143	92	-1	593	350	8.6	28	ABaraaapaa	153	0	0	0		0	0	0	0	0
161	1	40	111	-1	588	411	13.1	31	ABalpaapaa	290	0	0	0		0	0	0	0	0
162	1	174	18	-1	434	176	11.3	33	MSpppap	296	-134	0	0		0	0	0	0	0
163	1	221	287	-1	236	119	7.4	38	Cpppa	380	-224	0	0		0	0	0	0	0
164	1	9	158	-1	508	150	10.3	27	ABprpaaapp	11	0	0	0		0	0	0	0	0
165	1	92	257	-1	426	401	6.1	27	ABalppappa	-184	0	0	0		0	0	0	0	0
166	1	226	192	-1	341	398	15.0	31	ABalpppppp	457	0	0	0		0	0	0	0	0
167	1	168	196	280	503	272	21.8	32	ABalapppp	210	-220	0	0		0	0	0	0	0
168	1	241	163	-1	519	271	17.3	27	MSpaaapa	271	-278	0	0		0	0	0	0	0
169	1	32	227	-1	237	290	23.2	37	ABarppaap	372	-568	0	0		0	0	0	0	0
170	1	47	205	-1	310	378	21.4	31	ABplaaappa	257	694	0	0		0	0	0	0	0
171	1	30	31	-1	189	97	9.7	36	Cpapp	354	-114	0	0		0	0	0	0	0
172	1	122	63	-1	542	345	22.7	31	ABalapppaa	317	131	0	0		0	0	0	0	0
173	1	222	84	-1	446	149	7.3	29	ABprppaapa	83	0	0	0		0	0	0	0	0
174	1	167	253	-1	485	400	5.4	29	ABalpapaap	221	-516	0	0		0	0	0	0	0
175	1	97	197	-1	176	184	5.2	25	ABplpppapp	217	780	0	0		0	0	0	0	0
176	1	43	4	290	493	281	13.5	33	MSpaapa	371	0	0	0		0	0	0	0	0
177	1	46	265	-1	300	340	22.9	33	ABplaaappp	70	0	0	0		0	0	0	0	0
178	1	16	193	-1	212	73	16.8	37	Cpapa	378	216	0	0		0	0	0	0	0
179	1	36	162	-1	447	113	9.7	28	ABprppapaa	246	772	0	0		0	0	0	0	0
180	1	225	157	-1	254	244	14.3	34	Dapp	339	732	0	0		0	0	0	0	0
181	1	133	20	-1	358	75	17.6	28	ABprappapa	236	785	0	0		0	0	0	0	0
182	1	106	36	-1	457	268	17.9	31	MSpaaapp	278	164	0	0		0	0	0	0	0
183	1	35	159	-1	304	290	23.4	34	ABarppaaa	340	-103	0	0		0	0	0	0	0
184	1	50	130	-1	471	221	11.5	31	MSpppaa	240	0	0	0		0	0	0	0	0
185	1	59	251	-1	168	225	8.0	32	ABplapppp	323	739	0	0		0	0	0	0	0
186	1	278	89	-1	497	369	16.8	32	MSaaaaap	255	1335	0	0		0	0	0	0	0
187	1	192	94	-1	240	221	9.1	34	Capap	309	-261	0	0		0	0	0	0	0
188	1	166	41	-1	410	195	23.5	36	ABarpappa	340	-308	0	0		0	0	0	0	0
189	1	277	96	-1	475	386	22.6	28	ABplaaaaaa	34	0	0	0		0	0	0	0	0
190	1	76	238	-1	299	228	16.0	37	Epla	365	-418	0	0		0	0	0	0	0
191	1	128	139	-1	488	436	21.4	32	ABalapapa	306	1029	0	0		0	0	0	0	0
192	1	185	16	-1	468	375	4.8	26	ABalpappaa	255	-275	0	0		0	0	0	0	0
193	1	199	237	-1	475	413	10.1	28	ABalpaappp	269	482	0	0		0	0	0	0	0
194	1	271	275	-1	539	318	5.5	26	ABarapaaaa	253	0	0	0		0	0	0	0	0
195	1	157	99	-1	376	336	22.3	31	ABplaaaapp	253	-134	0	0		0	0	0	0	0
196	1	141	78	-1	206	330	12.2	35	ABplappaa	-271	0	0	0		0	0	0	0	0
197	1	258	58	-1	462	217	4.1	28	ABarappaap	241	22	0	0		0	0	0	0	0
198	1	209	266	-1	307	240	22.8	34	ABarpaappp	343	740	0	0		0	0	0	0	0
199	1	42	245	-1	389	374	21.3	27	ABplaaapaa	383	0	0	0		0	0	0	0	0
200	1	248	48	-1	404	376	14.5	32	MSapapa	26	0	0	0		0	0	0	0	0
201	1	196	156	-1	549	219	7.6	27	ABarappppa	96	0	0	0		0	0	0	0	0
202	1	14	75	-1	329	184	18.4	38	Epra	377	741	0	0		0	0	0	0	0
203	1	19	140	-1	466	466	18.5	28	ABalpppaap	269	-99	0	0		0	0	0	0	0
204	1	224	177	-1	561	268	21.6	30	ABalaapppp	239	338	0	0		0	0	0	0	0
205	1	183	79	-1	518	335	7.1	26	ABarapaapa	-90	0	0	0		0	0	0	0	0
206	1	220	175	-1	327	78	21.4	30	ABprapapaa	243	427	0	0		0	0	0	0	0
207	1	127	98	-1	395	455	13.6	29	ABalpppapp	342	0	0	0		0	0	0	0	0
208	1	215	154	-1	238	302	5.5	29	ABplpppaaa	266	-575	0	0		0	0	0	0	0
209	1	144	123	-1	308	393	10.0	28	ABplpaappp	100	0	0	0		0	0	0	0	0
210	1	105	104	-1	565	335	14.4	27	ABaraappaa	229	111	0	0		0	0	0	0	0
211	1	155	66	-1	474	243	22.4	31	ABarpapapa	235	-221	0	0		0	0	0	0	0
212	1	132	102	-1	566	357	18.6	27	ABalaaapar	202	1273	0	0		0	0	0	0	0
213	1	23	14	142	396	91	16.3	34	ABprapaap	103	0	0	0		0	0	0	0	0
214	1	253	183	-1	342	138	9.9	28	Dpap	285	136	0	0		0	0	0	0	0
215	1	251	226	-1	531	243	6.5	27	ABarapppap	-263	0	0	0		0	0	0	0	0
216	1	176	82	-1	326	76	5.7	28	ABprpppaap	285	544	0	0		0	0	0	0	0
217	1	256	180	-1	454	327	23.5	30	ABarpaaaap	196	414	0	0		0	0	0	0	0
218	1	160	64	-1	523	380	22.3	31	ABalappap	117	0	0	0		0	0	0	0	0
219	1	52	272	-1	278	71	7.5	31	ABprapppp	-172	0	0	0		0	0	0	0	0
220	1	117	152	-1	392	150	13.6	32	Dpaa	307	-198	0	0		0	0	0	0	0
221	1	88	219	-1	423	109	17.8	29	ABprapaaap	38	0	0	0		0	0	0	0	0
222	1	212	119	-1	416	140	22.4	33	ABarpppaa	297	-353	0	0		0	0	0	0	0
223	1	229	179	-1	479	341	19.4	29	MSaaaapa	234	-379	0	0		0	0	0	0	0
224	1	18	59	-1	434	373	22.4	30	ABplaaaaap	72	0	0	0		0	0	0	0	0
225	1	202	42	-1	362	396	19.3	30	ABplaapapp	-81	0	0	0		0	0	0	0	0
226	1	228	206	-1	434	307	8.7	28	MSaapaaa	234	26	0	0		0	0	0	0	0
227	1	231	171	-1	254	286	3.5	29	ABplppppaa	245	-392	0	0		0	0	0	0	0
228	1	69	125	-1	366	177	8.1	35	MSpappp	301	-585	0	0		0	0	0	0	0
229	1	89	229	-1	221	115	23.5	38	Cpaap	378	618	0	0		0	0	0	0	0
230	1	93	259	-1	477	229	16.2	31	MSppapp	284	-80	0	0		0	0	0	0	0
231	1	139	132	-1	268	57	17.2	29	ABprapappa	271	-415	0	0		0	0	0	0	0
232	1	218	181	-1	451	450	11.4	29	ABalppaapp	187	0	0	0		0	0	0	0	0
233	1	103	106	-1	563	376	14.0	27	ABaraapaaa	264	327	0	0		0	0	0	0	0
234	1	121	97	-1	297	289	9.5	32	Daap	273	-765	0	0		0	0	0	0	0
235	1	138	244	-1	481	337	6.4	28	ABalpappap	14	0	0	0		0	0	0	0	0
236	1	49	200	-1	599	310	10.4	28	ABaraaappa	236	0	0	0		0	0	0	0	0
237	1	217	101	-1	481	134	19.6	30	ABpraappap	264	103	0	0		0	0	0	0	0
238	1	6	141	-1	281	374	8.9	33	ABplppapaa	-271	0	0	0		0	0	0	0	0
239	1	262	76	-1	435	365	3.5	29	ABalppapap	261	137	0	0		0	0	0	0	0
240	1	246	261	-1	467	286	23.1	35	ABarpapaa	308	-427	0	0		0	0	0	0	0
241	1	111	95	-1	533	414	21.9	32	ABalappaa	66	0	0	0		0	0	0	0	0
242	1	265	182	-1	473	182	4.0	29	ABarappapp	229	-8	0	0		0	0	0	0	0
243	1	268	225	-1	276	202	22.5	39	Cpaaa	391	340	0	0		0	0	0	0	0
244	1	77	3	-1	271	287	14.6	32	Dapa	305	747	0	0		0	0	0	0	0
245	1	130	129	-1	573	234	10.7	27	ABprpaaaaa	491	0	0	0		0	0	0	0	0
246	1	250	135	-1	231	249	4.9	29	ABplppppap	243	280	0	0		0	0	0	0	0
247	1	8	105	-1	410	330	15.0	30	MSaaapap	262	-237	0	0		0	0	0	0	0
248	1	25	174	-1	385	204	6.0	27	MSpappa	202	0	0	0		0	0	0	0	0
249	1	188	124	-1	135	175	17.0	36	Caapa	-127	0	0	0		0	0	0	0	0
250	1	200	86	-1	321	243	6.6	35	MSaappp	160	0	0	0		0	0	0	0	0
251	1	54	167	-1	442	420	22.9	31	ABplaapaaa	280	110	0	0		0	0	0	0	0
252	1	45	223	-1	368	297	17.6	38	Eala	375	-99	0	0		0	0	0	0	0
253	1	4	65	-1	565	334	7.5	30	ABaraaapap	304	-953	0	0		0	0	0	0	0
254	1	80	115	-1	210	186	8.2	34	Cappp	325	362	0	0		0	0	0	0	0
255	1	244	221	-1	434	374	12.5	31	MSapaap	158	0	0	0		0	0	0	0	0
256	1	155	149	-1	431	218	23.1	31	ABarpapapp	271	704	0	0		0	0	0	0	0
257	1	240	168	-1	414	91	10.1	28	ABprppapap	101	0	0	0		0	0	0	0	0
258	1	272	194	-1	267	89	22.6	35	ABarppppp	357	554	0	0		0	0	0	0	0
259	1	146	254	-1	347	366	21.8	30	ABplaaapap	217	724	0	0		0	0	0	0	0
260	1	134	231	-1	331	117	3.8	29	ABprppppap	294	160	0	0		0	0	0	0	0
261	1	62	236	-1	433	305	17.6	29	MSaaaapp	280	0	0	0		0	0	0	0	0
262	1	254	146	-1	224	194	3.8	30	ABplpppppp	262	-588	0	0		0	0	0	0	0
263	1	67	19	-1	452	316	4.7	28	ABalpapppa	228	1	0	0		0	0	0	0	0
264	1	210	118	-1	307	154	4.2	30	ABprpppppa	261	538	0	0		0	0	0	0	0
265	1	232	47	-1	345	114	6.9	29	ABprppppaa	251	-218	0	0		0	0	0	0	0
266	1	230	258	-1	436	164	15.4	30	MSppppp	288	234	0	0		0	0	0	0	0
267	1	78	209	-1	579	221	18.8	27	ABpraaaaap	9	0	0	0		0	0	0	0	0
268	1	172	147	-1	407	432	16.9	29	ABalppppap	112	0	0	0		0	0	0	0	0
269	1	267	21	-1	394	420	12.0	27	ABplpaapaa	211	-163	0	0		0	0	0	0	0
270	1	73	62	-1	312	201	10.2	30	Z2	287	-337	0	0		0	0	0	0	0
271	1	57	114	-1	551	415	7.6	28	ABalpaaaap	219	-951	0	0		0	0	0	0	0
272	1	273	131	-1	241	133	10.5	36	Cppap	361	-294	0	0		0	0	0	0	0
273	1	276	51	-1	411	235	17.7	37	Eara	375	-806	0	0		0	0	0	0	0
274	1	99	88	-1	230	358	16.5	31	ABplaapppp	303	741	0	0		0	0	0	0	0
275	1	129	176	-1	294	127	10.7	35	Cppaa	-2	0	0	0		0	0	0	0	0
276	1	136	10	-1	262	213	4.1	29	ABplpppppa	282	927	0	0		0	0	0	0	0
277	1	132	184	-1	564	403	20.2	27	ABalaaapal	229	290	0	0		0	0	0	0	0
278	1	211	160	-1	334	273	13.6	36	Ealp	364	558	0	0		0	0	0	0	0
279	1	208	199	-1	486	208	7.9	26	ABprpapaaa	223	-261	0	0		0	0	0	0	0
280	1	10	201	-1	251	330	7.4	29	ABplppapap	216	735	0	0		0	0	0	0	0
281	1	148	170	-1	269	177	12.6	37	Eplp	346	-68	0	0		0	0	0	0	0
282	1	242	218	-1	306	62	15.1	30	ABprappapp	253	-156	0	0		0	0	0	0	0
283	1	101	269	-1	472	193	14.7	31	MSppppa	283	0	0	0		0	0	0	0	0
284	1	270	232	-1	342	115	23.1	37	ABarppppa	343	866	0	0		0	0	0	0	0
285	1	86	38	-1	611	282	15.5	32	ABalaapap	296	239	0	0		0	0	0	0	0
286	1	126	273	-1	507	425	7.7	27	ABalpapaaa	256	579	0	0		0	0	0	0	0
287	0	-1	-1	-1	503	272	24.1	30		257	420	0	0		0	0	0	0	0
288	1	280	293	-1	359	254	9.0	28	Z3	233	624	0	0		0	0	0	0	0
