# Supplementary material for: The AP-2 Transcription Factor APTF-2 Is Required for Neuroblast and Epidermal Morphogenesis in Caenorhabditis elegans Embryogenesis
Source: PLoS Genet. 2016 May 13;12(5):e1006048. doi: 10.1371/journal.pgen.1006048 (PMC4866721; doi:10.1371/journal.pgen.1006048)
Supplement: S7 Text — (ZIP) [file pgen.1006048.s035.zip › nuclei/t130-nuclei]

1	1	62	220	-1	382	412	16.1	28	ABalpppppa	103	0	0	0		0	0	0	0	0
2	1	140	178	-1	335	365	8.6	26	ABplppaaap	193	-841	0	0		0	0	0	0	0
3	1	244	46	-1	275	289	14.8	32	Dapa	322	-355	0	0		0	0	0	0	0
4	1	176	258	-1	504	300	14.2	27	MSpaapaa	199	77	0	0		0	0	0	0	0
5	1	109	127	-1	366	363	3.7	30	ABplpapapa	296	-1555	0	0		0	0	0	0	0
6	1	158	189	-1	454	475	14.7	26	ABalpppaaa	226	1109	0	0		0	0	0	0	0
7	1	108	121	-1	614	326	14.8	31	ABalaapaa	325	0	0	0		0	0	0	0	0
8	1	19	102	-1	426	424	9.8	29	ABplpaaaaa	272	0	0	0		0	0	0	0	0
9	1	96	141	-1	402	111	6.8	27	ABprppaapp	224	73	0	0		0	0	0	0	0
10	1	276	212	-1	262	209	4.2	30	ABplpppppa	231	393	0	0		0	0	0	0	0
11	1	104	96	-1	553	192	19.4	28	ABpraaaapp	261	1124	0	0		0	0	0	0	0
12	1	123	163	-1	260	264	9.9	34	Capaa	323	700	0	0		0	0	0	0	0
13	1	32	138	-1	496	451	18.1	35	ABalapaap	300	197	0	0		0	0	0	0	0
14	1	213	246	-1	375	84	15.4	29	ABprapaapp	205	131	0	0		0	0	0	0	0
15	1	74	236	-1	359	71	12.3	33	ABprappaa	260	-765	0	0		0	0	0	0	0
16	1	192	255	-1	464	371	5.1	26	ABalpappaa	242	19	0	0		0	0	0	0	0
17	1	138	28	-1	351	69	7.8	28	ABprppappp	230	169	0	0		0	0	0	0	0
18	1	162	25	-1	436	180	11.2	31	MSpppap	173	0	0	0		0	0	0	0	0
19	1	263	66	-1	450	314	5.0	27	ABalpapppa	300	0	0	0		0	0	0	0	0
20	1	181	36	-1	355	71	17.7	29	ABprappapa	267	148	0	0		0	0	0	0	0
21	1	269	112	-1	397	421	11.8	28	ABplpaapaa	161	0	0	0		0	0	0	0	0
22	1	48	200	-1	518	363	12.3	28	ABaraapaap	284	-497	0	0		0	0	0	0	0
23	1	102	7	-1	373	154	23.3	36	ABarpappp	358	-172	0	0		0	0	0	0	0
24	1	33	14	-1	315	78	9.5	31	ABprapppa	301	899	0	0		0	0	0	0	0
25	1	22	107	-1	554	208	11.4	29	ABprpaaaap	261	322	0	0		0	0	0	0	0
26	1	45	190	-1	395	383	5.2	29	ABalppappp	245	93	0	0		0	0	0	0	0
27	1	10	106	-1	467	351	15.4	32	MSaaapaa	251	54	0	0		0	0	0	0	0
28	1	88	117	291	353	160	4.7	35	ABprpappp	217	775	0	0		0	0	0	0	0
29	1	37	247	-1	406	406	21.7	30	ABplaapaap	282	725	0	0		0	0	0	0	0
30	1	106	296	-1	259	331	22.4	30	ABplapaaap	279	1028	0	0		0	0	0	0	0
31	1	171	153	-1	193	95	9.7	35	Cpapp	356	-245	0	0		0	0	0	0	0
32	1	135	41	-1	410	233	7.8	30	MSpapap	309	253	0	0		0	0	0	0	0
33	1	65	103	-1	513	297	9.9	28	ABaraapppa	280	1032	0	0		0	0	0	0	0
34	1	105	221	-1	493	458	14.3	31	ABalppaaap	267	177	0	0		0	0	0	0	0
35	1	57	283	-1	328	151	13.8	32	Dppp	324	-331	0	0		0	0	0	0	0
36	1	182	146	-1	460	277	18.2	31	MSpaaapp	300	140	0	0		0	0	0	0	0
37	1	125	278	-1	465	129	14.9	30	ABpraapppa	410	0	0	0		0	0	0	0	0
38	1	285	93	-1	613	282	14.9	31	ABalaapap	273	-387	0	0		0	0	0	0	0
39	1	131	186	-1	537	463	15.9	25	ABalppaaaa	217	-258	0	0		0	0	0	0	0
40	1	111	202	-1	325	433	13.1	28	ABplpaappa	271	0	0	0		0	0	0	0	0
41	1	188	10	-1	408	188	23.6	35	ABarpappa	350	-383	0	0		0	0	0	0	0
42	1	225	210	-1	363	400	19.4	30	ABplaapapp	-148	0	0	0		0	0	0	0	0
43	1	61	136	-1	176	274	14.2	30	ABplappapp	224	86	0	0		0	0	0	0	0
44	1	154	207	-1	517	231	23.3	31	ABpraapaap	287	2152	0	0		0	0	0	0	0
45	1	156	129	-1	303	403	17.1	31	ABplaappap	76	0	0	0		0	0	0	0	0
46	1	149	73	-1	521	174	16.5	29	ABprpaapap	202	992	0	0		0	0	0	0	0
47	1	265	89	-1	345	114	6.8	28	ABprppppaa	222	348	0	0		0	0	0	0	0
48	1	200	169	-1	405	375	14.6	32	MSapapa	39	0	0	0		0	0	0	0	0
49	1	4	167	-1	522	256	10.6	30	MSppaap	280	1136	0	0		0	0	0	0	0
50	1	121	18	-1	521	216	18.6	29	ABpraaappa	109	0	0	0		0	0	0	0	0
51	1	273	285	-1	414	235	17.7	38	Eara	379	884	0	0		0	0	0	0	0
52	1	49	277	-1	600	346	20.6	34	ABalaaapp	318	419	0	0		0	0	0	0	0
53	1	30	21	-1	284	377	19.2	29	ABplapaaaa	216	61	0	0		0	0	0	0	0
54	1	21	78	-1	560	284	8.5	27	ABaraaappp	221	417	0	0		0	0	0	0	0
55	1	92	271	-1	595	375	16.1	33	ABalaaaar	-30	0	0	0		0	0	0	0	0
56	1	118	158	-1	368	416	7.6	27	ABplpaaapa	265	0	0	0		0	0	0	0	0
57	1	98	147	150	236	328	18.7	30	ABplapaap	81	0	0	0		0	0	0	0	0
58	1	197	120	-1	460	219	3.8	28	ABarappaap	237	337	0	0		0	0	0	0	0
59	1	224	280	-1	439	372	22.5	29	ABplaaaaap	236	-254	0	0		0	0	0	0	0
60	1	58	242	-1	501	350	4.0	30	ABalpaaapp	247	157	0	0		0	0	0	0	0
61	1	128	217	-1	401	401	8.6	28	ABplpaaaap	94	0	0	0		0	0	0	0	0
62	1	270	293	-1	306	204	10.1	30	Z2	271	591	0	0		0	0	0	0	0
63	1	172	161	-1	549	345	22.5	30	ABalapppaa	238	10	0	0		0	0	0	0	0
64	1	218	19	145	526	384	22.4	32	ABalappap	116	0	0	0		0	0	0	0	0
65	1	253	176	-1	561	333	7.1	30	ABaraaapap	279	0	0	0		0	0	0	0	0
66	1	211	299	-1	475	243	22.5	31	ABarpapapa	231	94	0	0		0	0	0	0	0
67	1	148	54	-1	486	247	6.6	26	ABarapappa	243	45	0	0		0	0	0	0	0
68	1	116	85	-1	519	443	9.7	28	ABalpaappa	-36	0	0	0		0	0	0	0	0
69	1	15	195	214	155	243	12.0	33	ABplapapp	323	-505	0	0		0	0	0	0	0
70	1	52	79	-1	475	274	9.2	29	ABaraapppp	674	0	0	0		0	0	0	0	0
71	1	1	104	-1	344	435	17.9	27	ABplaappaa	248	510	0	0		0	0	0	0	0
72	1	139	8	-1	523	323	11.3	29	ABaraappap	269	94	0	0		0	0	0	0	0
73	1	55	3	-1	494	296	6.1	28	ABarapaapp	55	0	0	0		0	0	0	0	0
74	1	144	144	-1	530	152	14.6	29	ABprpaappa	266	27	0	0		0	0	0	0	0
75	1	202	234	-1	330	186	18.4	38	Epra	375	-118	0	0		0	0	0	0	0
76	1	239	249	-1	437	370	3.5	29	ABalppapap	260	-484	0	0		0	0	0	0	0
77	1	20	250	-1	352	219	13.9	37	Earp	373	260	0	0		0	0	0	0	0
78	1	196	132	-1	206	333	12.5	33	ABplappaa	86	0	0	0		0	0	0	0	0
79	1	205	206	-1	514	329	6.6	26	ABarapaapa	221	532	0	0		0	0	0	0	0
80	1	142	174	-1	587	310	18.1	33	ABalaappa	228	-300	0	0		0	0	0	0	0
81	1	23	227	-1	274	353	5.6	29	ABplppaapp	246	251	0	0		0	0	0	0	0
82	1	216	45	-1	323	81	5.3	28	ABprpppaap	241	-365	0	0		0	0	0	0	0
83	1	66	130	-1	545	356	17.1	28	MSpaaaaa	255	-312	0	0		0	0	0	0	0
84	1	173	48	-1	451	148	7.1	29	ABprppaapa	235	396	0	0		0	0	0	0	0
85	1	85	99	-1	401	143	4.4	29	ABprpapapp	245	-696	0	0		0	0	0	0	0
86	1	250	270	-1	319	250	7.0	36	MSaappp	340	-159	0	0		0	0	0	0	0
87	1	7	177	-1	291	110	4.9	31	ABprpppapa	241	738	0	0		0	0	0	0	0
88	1	274	105	-1	240	364	16.6	31	ABplaapppp	31	0	0	0		0	0	0	0	0
89	1	186	119	-1	497	368	17.2	30	MSaaaaap	-59	0	0	0		0	0	0	0	0
90	1	87	208	-1	430	289	14.4	30	MSaaapp	110	0	0	0		0	0	0	0	0
91	1	17	97	-1	358	256	23.5	33	ABarpaappa	336	234	0	0		0	0	0	0	0
92	1	160	172	-1	590	355	8.4	27	ABaraaapaa	86	0	0	0		0	0	0	0	0
93	1	110	162	-1	449	243	8.3	28	MSpapaaa	273	67	0	0		0	0	0	0	0
94	1	187	183	-1	243	225	9.3	34	Capap	334	404	0	0		0	0	0	0	0
95	1	241	67	-1	532	422	21.4	32	ABalappaa	306	26	0	0		0	0	0	0	0
96	1	189	184	-1	481	385	22.7	28	ABplaaaaaa	258	-70	0	0		0	0	0	0	0
97	1	234	98	-1	296	300	9.9	31	Daap	310	415	0	0		0	0	0	0	0
98	1	207	70	-1	398	455	13.3	29	ABalpppapp	30	0	0	0		0	0	0	0	0
99	1	195	116	-1	375	335	22.2	30	ABplaaaapp	302	-480	0	0		0	0	0	0	0
100	1	12	188	-1	361	437	12.8	29	ABplpaapap	235	469	0	0		0	0	0	0	0
101	1	237	57	-1	483	137	19.5	31	ABpraappap	266	87	0	0		0	0	0	0	0
102	1	212	122	-1	566	363	18.8	28	ABalaaapar	222	-260	0	0		0	0	0	0	0
103	1	16	204	-1	519	153	19.4	28	ABpraappaa	466	0	0	0		0	0	0	0	0
104	1	210	108	-1	557	337	13.8	27	ABaraappaa	357	0	0	0		0	0	0	0	0
105	1	247	259	-1	409	334	15.6	29	MSaaapap	238	73	0	0		0	0	0	0	0
106	1	233	197	-1	563	378	13.1	27	ABaraapaaa	-118	0	0	0		0	0	0	0	0
107	1	2	209	-1	274	386	14.5	31	ABplaapppa	-269	0	0	0		0	0	0	0	0
108	1	133	118	-1	574	395	9.5	27	ABalpaaaaa	210	0	0	0		0	0	0	0	0
109	1	75	148	-1	397	307	21.3	30	ABarpaaapp	224	115	0	0		0	0	0	0	0
110	1	151	290	-1	320	268	3.5	28	ABplpappap	69	0	0	0		0	0	0	0	0
111	1	161	165	-1	584	412	12.4	30	ABalpaapaa	284	0	0	0		0	0	0	0	0
112	1	112	137	-1	308	334	18.3	31	MSapppp	285	391	0	0		0	0	0	0	0
113	1	143	4	-1	522	394	9.9	31	ABalpaapap	46	0	0	0		0	0	0	0	0
114	1	271	81	-1	547	419	7.4	28	ABalpaaaap	231	299	0	0		0	0	0	0	0
115	1	254	139	-1	207	193	8.2	34	Cappp	327	628	0	0		0	0	0	0	0
116	1	69	27	-1	483	461	10.7	25	ABalppaapa	-411	0	0	0		0	0	0	0	0
117	1	39	182	-1	448	362	8.5	30	ABalpapapa	48	0	0	0		0	0	0	0	0
118	1	264	109	-1	311	163	3.9	30	ABprpppppa	309	248	0	0		0	0	0	0	0
119	1	222	2	-1	419	136	22.4	34	ABarpppaa	341	-308	0	0		0	0	0	0	0
120	1	127	1	-1	391	88	21.1	35	ABarpppap	352	761	0	0		0	0	0	0	0
121	1	115	298	-1	208	152	5.4	33	Cpppp	322	-177	0	0		0	0	0	0	0
122	1	76	44	-1	413	187	4.7	31	ABprpappa	71	0	0	0		0	0	0	0	0
123	1	209	34	-1	310	395	10.6	28	ABplpaappp	350	0	0	0		0	0	0	0	0
124	1	249	268	-1	137	169	16.6	35	Caapa	346	-269	0	0		0	0	0	0	0
125	1	228	32	-1	371	178	8.6	34	MSpappp	316	358	0	0		0	0	0	0	0
126	1	120	170	-1	516	196	22.8	31	ABpraapapa	390	0	0	0		0	0	0	0	0
127	1	159	12	-1	435	96	12.8	30	ABpraapppp	281	-1657	0	0		0	0	0	0	0
128	1	137	13	-1	191	189	23.3	38	Caaaa	388	724	0	0		0	0	0	0	0
129	1	245	20	-1	576	241	10.8	27	ABprpaaaaa	176	0	0	0		0	0	0	0	0
130	1	184	31	-1	471	217	11.8	31	MSpppaa	252	0	0	0		0	0	0	0	0
131	1	272	168	-1	242	140	10.3	36	Cppap	358	-710	0	0		0	0	0	0	0
132	1	231	49	-1	263	58	17.4	29	ABprapappa	254	1164	0	0		0	0	0	0	0
133	1	46	175	-1	214	217	12.7	36	Cappa	368	-37	0	0		0	0	0	0	0
134	1	155	149	-1	496	180	19.3	32	ABpraaappp	42	0	0	0		0	0	0	0	0
135	1	246	92	-1	232	254	5.0	29	ABplppppap	288	396	0	0		0	0	0	0	0
136	1	61	173	-1	196	297	17.8	31	ABplappapa	250	400	0	0		0	0	0	0	0
137	1	47	218	-1	156	257	18.7	34	ABplapapa	325	351	0	0		0	0	0	0	0
138	1	68	199	-1	487	346	11.8	28	ABaraapapa	120	0	0	0		0	0	0	0	0
139	1	191	269	-1	486	432	21.1	32	ABalapapa	96	0	0	0		0	0	0	0	0
140	1	203	219	-1	458	466	18.6	29	ABalpppaap	-26	0	0	0		0	0	0	0	0
141	1	238	6	-1	283	377	9.3	29	ABplppapaa	22	0	0	0		0	0	0	0	0
142	1	213	171	-1	416	101	15.8	29	ABprapaapa	137	0	0	0		0	0	0	0	0
143	1	89	9	-1	544	212	15.0	28	ABprpaapaa	82	0	0	0		0	0	0	0	0
144	1	114	69	-1	542	442	18.4	34	ABalapaaa	26	0	0	0		0	0	0	0	0
145	1	70	37	-1	186	276	9.2	33	ABplapppa	323	106	0	0		0	0	0	0	0
146	1	262	265	-1	226	194	4.2	29	ABplpppppp	232	357	0	0		0	0	0	0	0
147	1	268	275	-1	405	429	16.6	30	ABalppppap	238	437	0	0		0	0	0	0	0
148	1	80	164	-1	558	289	13.7	33	MSppaaa	38	0	0	0		0	0	0	0	0
149	1	256	77	-1	425	218	22.9	32	ABarpapapp	266	77	0	0		0	0	0	0	0
150	1	38	292	-1	291	164	16.2	38	Eprp	378	-646	0	0		0	0	0	0	0
151	1	24	30	-1	338	356	15.6	31	MSapppa	317	836	0	0		0	0	0	0	0
152	1	220	124	-1	393	152	13.4	32	Dpaa	319	108	0	0		0	0	0	0	0
153	1	36	233	-1	466	313	11.6	29	ABaraapapp	254	131	0	0		0	0	0	0	0
154	1	208	55	-1	246	306	5.5	29	ABplpppaaa	261	-939	0	0		0	0	0	0	0
155	1	130	160	-1	554	356	10.1	30	ABaraaaap	274	0	0	0		0	0	0	0	0
156	1	201	60	-1	547	219	7.5	28	ABarappppa	269	686	0	0		0	0	0	0	0
157	1	180	238	-1	253	252	14.5	32	Dapp	318	-693	0	0		0	0	0	0	0
158	1	164	110	-1	512	150	10.5	28	ABprpaaapp	241	153	0	0		0	0	0	0	0
159	1	183	245	-1	304	288	23.5	34	ABarppaaa	338	611	0	0		0	0	0	0	0
160	1	278	111	-1	338	272	13.6	37	Ealp	349	-283	0	0		0	0	0	0	0
161	1	8	156	-1	375	298	7.2	31	MSaapap	288	1138	0	0		0	0	0	0	0
162	1	179	267	-1	449	116	9.5	29	ABprppapaa	264	770	0	0		0	0	0	0	0
163	1	168	216	-1	520	276	17.5	28	MSpaaapa	150	0	0	0		0	0	0	0	0
164	1	141	72	-1	578	218	15.1	29	ABpraaaapa	71	0	0	0		0	0	0	0	0
165	1	73	125	-1	212	280	5.4	28	ABplpppaap	265	-247	0	0		0	0	0	0	0
166	1	126	264	-1	376	107	5.1	29	ABprpppaaa	251	-1689	0	0		0	0	0	0	0
167	1	251	133	-1	448	423	23.4	33	ABplaapaaa	274	86	0	0		0	0	0	0	0
168	1	257	82	-1	409	98	10.3	34	ABprppapap	311	-360	0	0		0	0	0	0	0
169	1	50	24	-1	503	352	23.1	30	ABarpaaaaa	269	-891	0	0		0	0	0	0	0
170	1	281	23	-1	266	182	12.9	38	Eplp	380	299	0	0		0	0	0	0	0
171	1	227	248	-1	256	289	3.4	29	ABplppppaa	263	562	0	0		0	0	0	0	0
172	1	31	17	-1	497	134	14.7	29	ABprpaappp	234	-852	0	0		0	0	0	0	0
173	1	3	205	-1	523	194	8.6	28	ABarappppp	284	-541	0	0		0	0	0	0	0
174	1	248	142	-1	378	207	5.9	28	MSpappa	207	0	0	0		0	0	0	0	0
175	1	206	62	-1	326	82	21.6	31	ABprapapaa	245	751	0	0		0	0	0	0	0
176	1	275	203	-1	295	127	10.6	34	Cppaa	-37	0	0	0		0	0	0	0	0
177	1	204	74	-1	576	271	21.3	31	ABalaapppp	282	978	0	0		0	0	0	0	0
178	1	132	180	-1	196	254	23.3	35	ABarppapa	349	-228	0	0		0	0	0	0	0
179	1	223	240	-1	481	340	19.5	31	MSaaaapa	245	0	0	0		0	0	0	0	0
180	1	217	286	-1	466	328	23.4	30	ABarpaaaap	235	68	0	0		0	0	0	0	0
181	1	232	114	-1	449	451	11.4	28	ABalppaapp	269	1182	0	0		0	0	0	0	0
182	1	242	181	-1	476	187	4.0	29	ABarappapp	266	-326	0	0		0	0	0	0	0
183	1	214	201	-1	341	140	10.4	29	Dpap	280	-383	0	0		0	0	0	0	0
184	1	277	272	-1	566	411	19.6	28	ABalaaapal	211	610	0	0		0	0	0	0	0
185	1	152	115	-1	447	430	14.9	31	ABalppppaa	184	0	0	0		0	0	0	0	0
186	1	86	91	-1	506	267	4.9	28	ABarapapaa	246	417	0	0		0	0	0	0	0
187	1	35	239	-1	578	319	21.9	28	ABalaapppa	265	-366	0	0		0	0	0	0	0
188	1	153	47	-1	596	256	17.1	29	ABpraaaaaa	272	-16	0	0		0	0	0	0	0
189	1	81	185	-1	390	155	16.3	31	Dppa	315	545	0	0		0	0	0	0	0
190	1	59	254	-1	216	316	8.4	32	ABplppapp	-27	0	0	0		0	0	0	0	0
191	1	9	143	-1	419	231	12.5	30	MSpapaap	282	-287	0	0		0	0	0	0	0
192	1	166	222	-1	344	402	15.0	31	ABalpppppp	-167	0	0	0		0	0	0	0	0
193	1	178	100	-1	211	75	17.1	38	Cpapa	372	225	0	0		0	0	0	0	0
194	1	258	42	-1	273	90	22.4	35	ABarppppp	350	-275	0	0		0	0	0	0	0
195	1	122	287	-1	258	146	3.8	29	ABprpppppp	285	250	0	0		0	0	0	0	0
196	1	167	159	-1	494	264	22.3	30	ABalappppp	180	723	0	0		0	0	0	0	0
197	1	175	83	-1	179	185	5.3	24	ABplpppapp	233	-49	0	0		0	0	0	0	0
198	1	63	140	-1	340	409	9.4	29	ABplpaaapp	127	0	0	0		0	0	0	0	0
199	1	279	215	-1	486	209	8.1	27	ABprpapaaa	655	0	0	0		0	0	0	0	0
200	1	236	87	-1	589	310	8.9	27	ABaraaappa	230	-78	0	0		0	0	0	0	0
201	1	280	228	-1	249	338	7.7	29	ABplppapap	225	-212	0	0		0	0	0	0	0
202	1	29	43	-1	442	155	3.5	30	ABprpapapa	470	0	0	0		0	0	0	0	0
203	1	117	94	-1	483	402	13.9	32	MSapaaa	-183	0	0	0		0	0	0	0	0
204	1	103	135	-1	423	357	19.3	30	ABplaaaapa	288	0	0	0		0	0	0	0	0
205	1	170	128	-1	313	380	21.2	30	ABplaaappa	271	1006	0	0		0	0	0	0	0
206	1	226	191	-1	440	307	9.2	29	MSaapaaa	238	652	0	0		0	0	0	0	0
207	1	90	152	-1	545	436	13.6	33	ABalaaaal	272	251	0	0		0	0	0	0	0
208	1	140	198	-1	373	369	7.9	26	ABplppaaaa	199	791	0	0		0	0	0	0	0
209	1	267	151	-1	582	225	18.9	27	ABpraaaaap	262	-585	0	0		0	0	0	0	0
210	1	147	126	-1	264	64	10.7	28	ABprapappp	-123	0	0	0		0	0	0	0	0
211	1	26	223	-1	298	329	14.5	31	Daaa	308	-511	0	0		0	0	0	0	0
212	1	27	113	-1	466	184	23.1	33	ABpraapapp	299	103	0	0		0	0	0	0	0
213	1	6	75	-1	322	344	6.0	29	ABplpappaa	113	0	0	0		0	0	0	0	0
214	1	79	166	-1	305	314	4.2	29	ABplpapapp	299	1	0	0		0	0	0	0	0
215	1	43	26	-1	369	359	13.5	32	MSapapp	274	583	0	0		0	0	0	0	0
216	1	124	192	266	444	418	19.3	35	ABalapapp	275	120	0	0		0	0	0	0	0
217	1	150	226	-1	354	321	4.5	28	ABplpapaap	238	413	0	0		0	0	0	0	0
218	1	282	187	-1	301	71	14.6	30	ABprappapp	292	-132	0	0		0	0	0	0	0
219	1	221	257	-1	432	107	18.3	30	ABprapaaap	254	-497	0	0		0	0	0	0	0
220	1	51	51	-1	472	151	10.0	33	ABprppaaa	80	0	0	0		0	0	0	0	0
221	1	255	231	-1	435	376	12.5	31	MSapaap	291	-127	0	0		0	0	0	0	0
222	1	136	232	-1	393	281	10.7	32	MSaapaap	173	0	0	0		0	0	0	0	0
223	1	252	235	-1	365	292	18.3	38	Eala	381	129	0	0		0	0	0	0	0
224	1	67	61	-1	431	236	4.4	31	ABarapappp	279	494	0	0		0	0	0	0	0
225	1	243	59	-1	276	199	22.7	38	Cpaaa	389	296	0	0		0	0	0	0	0
226	1	215	241	-1	534	241	6.2	26	ABarapppap	249	-474	0	0		0	0	0	0	0
227	1	169	251	-1	237	291	23.3	36	ABarppaap	369	-99	0	0		0	0	0	0	0
228	1	42	50	-1	515	313	17.7	30	MSpaaaap	302	-202	0	0		0	0	0	0	0
229	1	229	58	-1	224	112	23.4	38	Cpaap	387	-275	0	0		0	0	0	0	0
230	1	82	179	-1	507	225	4.4	29	ABarappaaa	241	80	0	0		0	0	0	0	0
231	1	260	155	-1	328	125	4.0	29	ABprppppap	252	-830	0	0		0	0	0	0	0
232	1	284	279	-1	343	113	23.6	35	ABarppppa	343	552	0	0		0	0	0	0	0
233	1	64	274	-1	436	330	23.0	30	ABarpaaapa	245	101	0	0		0	0	0	0	0
234	1	41	224	-1	563	268	17.4	30	ABpraaapaa	61	0	0	0		0	0	0	0	0
235	1	95	243	-1	202	232	4.6	30	ABplpppapa	152	0	0	0		0	0	0	0	0
236	1	261	101	-1	435	307	18.0	29	MSaaaapp	275	-917	0	0		0	0	0	0	0
237	1	193	5	-1	478	412	10.4	29	ABalpaappp	-199	0	0	0		0	0	0	0	0
238	1	190	276	-1	296	224	16.1	37	Epla	341	580	0	0		0	0	0	0	0
239	1	54	289	-1	451	182	7.0	27	ABprpapaap	224	108	0	0		0	0	0	0	0
240	1	145	131	-1	548	231	18.6	29	ABpraaapap	235	0	0	0		0	0	0	0	0
241	1	72	16	-1	389	434	19.3	29	ABplaapapa	56	0	0	0		0	0	0	0	0
242	1	13	295	-1	510	177	6.2	30	ABarappapa	291	-168	0	0		0	0	0	0	0
243	1	53	68	-1	162	130	20.4	37	Caaap	361	-484	0	0		0	0	0	0	0
244	1	235	65	-1	478	334	6.3	27	ABalpappap	376	0	0	0		0	0	0	0	0
245	1	199	244	-1	390	377	21.9	27	ABplaaapaa	220	-893	0	0		0	0	0	0	0
246	1	18	90	-1	597	383	11.3	28	ABaraaaaaa	199	-648	0	0		0	0	0	0	0
247	1	11	38	-1	421	466	15.8	27	ABalpppapa	-198	0	0	0		0	0	0	0	0
248	1	129	40	-1	519	247	14.0	32	MSppapa	315	665	0	0		0	0	0	0	0
249	1	100	95	-1	559	257	7.3	27	ABarapppaa	21	0	0	0		0	0	0	0	0
250	1	77	80	-1	460	415	6.2	28	ABalppapaa	-59	0	0	0		0	0	0	0	0
251	1	185	39	-1	172	231	7.5	33	ABplapppp	310	96	0	0		0	0	0	0	0
252	1	56	76	-1	536	394	17.1	26	MSaaaaaa	256	-928	0	0		0	0	0	0	0
253	1	174	33	-1	486	391	5.7	28	ABalpapaap	104	0	0	0		0	0	0	0	0
254	1	259	52	-1	350	369	22.0	30	ABplaaapap	292	195	0	0		0	0	0	0	0
255	1	113	88	-1	534	176	11.5	27	ABprpaaapa	43	0	0	0		0	0	0	0	0
256	1	107	64	-1	446	291	23.5	30	ABarpaapaa	256	-591	0	0		0	0	0	0	0
257	1	165	261	-1	427	402	6.2	28	ABalppappa	-204	0	0	0		0	0	0	0	0
258	1	266	229	-1	436	168	15.8	31	MSppppp	294	-90	0	0		0	0	0	0	0
259	1	230	256	-1	480	230	17.0	32	MSppapp	239	0	0	0		0	0	0	0	0
260	0	157	-1	-1	451	243	16.9	26		212	497	0	0		0	0	0	0	0
261	1	240	263	-1	478	291	23.4	36	ABarpapaa	293	-1955	0	0		0	0	0	0	0
262	1	146	230	-1	584	334	12.2	27	ABaraaaaap	43	0	0	0		0	0	0	0	0
263	1	119	35	-1	417	287	5.9	29	ABalpapppp	-7	0	0	0		0	0	0	0	0
264	1	97	157	-1	402	332	4.9	27	ABplpapaaa	236	751	0	0		0	0	0	0	0
265	1	177	84	-1	303	337	22.6	34	ABplaaappp	281	93	0	0		0	0	0	0	0
266	1	198	211	-1	308	237	22.7	34	ABarpaappp	81	0	0	0		0	0	0	0	0
267	1	40	22	-1	463	273	4.2	27	ABarapapap	27	0	0	0		0	0	0	0	0
268	1	28	237	-1	392	336	11.4	31	MSappaa	274	-664	0	0		0	0	0	0	0
269	1	283	63	-1	474	193	14.9	31	MSppppa	276	0	0	0		0	0	0	0	0
270	1	101	86	-1	559	251	23.5	31	ABpraapaaa	310	584	0	0		0	0	0	0	0
271	1	94	281	-1	271	236	4.8	29	ABplpapppp	208	-282	0	0		0	0	0	0	0
272	1	219	294	-1	277	80	7.4	31	ABprapppp	201	0	0	0		0	0	0	0	0
273	1	286	56	-1	503	421	7.5	27	ABalpapaaa	261	238	0	0		0	0	0	0	0
274	1	91	262	-1	395	266	23.3	34	ABarpaapap	-207	0	0	0		0	0	0	0	0
275	1	194	253	-1	534	315	5.1	27	ABarapaaaa	249	832	0	0		0	0	0	0	0
276	1	99	213	-1	152	139	11.6	34	Caapp	94	0	0	0		0	0	0	0	0
277	1	5	193	-1	447	148	19.5	29	ABprapaaaa	231	352	0	0		0	0	0	0	0
278	1	94	11	-1	287	275	5.1	28	ABplpapppa	200	-596	0	0		0	0	0	0	0
279	1	14	196	-1	261	103	4.1	26	ABprpppapp	25	0	0	0		0	0	0	0	0
280	1	167	15	-1	536	283	24.0	30	ABalappppa	234	82	0	0		0	0	0	0	0
281	1	25	134	-1	358	281	4.5	29	MSaappa	260	-188	0	0		0	0	0	0	0
282	1	60	288	-1	537	379	6.4	29	ABalpaaapa	264	1047	0	0		0	0	0	0	0
283	1	84	71	-1	342	338	9.8	31	MSappap	9	0	0	0		0	0	0	0	0
284	1	83	123	-1	424	348	5.7	28	ABalpapapp	275	933	0	0		0	0	0	0	0
285	1	44	194	-1	555	306	23.2	30	ABalapppap	54	0	0	0		0	0	0	0	0
286	1	71	29	-1	142	215	18.4	33	ABarppapp	321	-88	0	0		0	0	0	0	0
287	1	163	154	-1	236	118	7.2	34	Cpppa	325	309	0	0		0	0	0	0	0
288	1	78	225	-1	313	373	7.2	25	ABplppaapa	255	856	0	0		0	0	0	0	0
289	1	134	282	-1	289	55	18.4	28	ABprapapap	113	0	0	0		0	0	0	0	0
290	1	176	53	-1	471	264	13.7	27	MSpaapap	74	0	0	0		0	0	0	0	0
291	1	93	284	-1	534	274	4.9	25	ABarapaaap	336	0	0	0		0	0	0	0	0
292	1	34	297	-1	391	83	8.4	26	ABprppappa	189	-231	0	0		0	0	0	0	0
293	1	288	300	-1	359	255	9.0	28	Z3	233	624	0	0		0	0	0	0	0
