# Supplementary material for: The AP-2 Transcription Factor APTF-2 Is Required for Neuroblast and Epidermal Morphogenesis in Caenorhabditis elegans Embryogenesis
Source: PLoS Genet. 2016 May 13;12(5):e1006048. doi: 10.1371/journal.pgen.1006048 (PMC4866721; doi:10.1371/journal.pgen.1006048)
Supplement: S7 Text — (ZIP) [file pgen.1006048.s035.zip › nuclei/t131-nuclei]

1	1	120	33	-1	393	86	20.7	36	ABarpppap	348	1086	0	0		0	0	0	0	0
2	1	119	284	-1	419	131	22.3	33	ABarpppaa	335	-207	0	0		0	0	0	0	0
3	1	73	5	-1	495	292	6.0	28	ABarapaapp	232	-235	0	0		0	0	0	0	0
4	1	113	235	-1	525	390	9.5	31	ABalpaapap	384	0	0	0		0	0	0	0	0
5	1	237	211	-1	481	409	10.4	29	ABalpaappp	258	177	0	0		0	0	0	0	0
6	1	141	195	-1	282	379	9.5	29	ABplppapaa	243	343	0	0		0	0	0	0	0
7	1	23	294	-1	373	155	23.3	36	ABarpappp	346	753	0	0		0	0	0	0	0
8	1	72	164	-1	520	324	11.5	29	ABaraappap	275	117	0	0		0	0	0	0	0
9	1	143	35	-1	545	210	15.2	30	ABprpaapaa	85	0	0	0		0	0	0	0	0
10	1	41	112	-1	416	182	23.5	35	ABarpappa	328	476	0	0		0	0	0	0	0
11	1	278	162	-1	284	282	4.9	26	ABplpapppa	201	22	0	0		0	0	0	0	0
12	1	127	24	-1	432	95	12.7	31	ABpraapppp	311	-754	0	0		0	0	0	0	0
13	1	128	258	-1	200	189	23.4	39	Caaaa	379	450	0	0		0	0	0	0	0
14	1	24	50	-1	315	73	9.5	32	ABprapppa	326	173	0	0		0	0	0	0	0
15	1	280	203	-1	530	286	23.9	30	ABalappppa	204	80	0	0		0	0	0	0	0
16	1	241	204	-1	391	435	19.2	29	ABplaapapa	-55	0	0	0		0	0	0	0	0
17	1	172	303	-1	497	136	14.7	29	ABprpaappp	254	405	0	0		0	0	0	0	0
18	1	50	103	-1	520	214	18.7	29	ABpraaappa	243	94	0	0		0	0	0	0	0
19	1	64	135	-1	508	379	22.9	27	ABalappapp	208	-524	0	0		0	0	0	0	0
20	1	129	79	-1	580	236	11.1	27	ABprpaaaaa	240	-482	0	0		0	0	0	0	0
21	1	53	212	-1	293	377	19.4	29	ABplapaaaa	247	-254	0	0		0	0	0	0	0
22	1	267	288	-1	465	271	4.5	28	ABarapapap	261	-299	0	0		0	0	0	0	0
23	1	170	304	-1	267	185	12.5	38	Eplp	381	200	0	0		0	0	0	0	0
24	1	169	74	-1	504	346	23.1	30	ABarpaaaaa	301	792	0	0		0	0	0	0	0
25	1	18	183	-1	436	179	11.4	30	MSpppap	271	118	0	0		0	0	0	0	0
26	1	215	161	-1	368	354	13.3	32	MSapapp	322	107	0	0		0	0	0	0	0
27	1	116	99	-1	492	459	10.3	26	ABalppaapa	-75	0	0	0		0	0	0	0	0
28	1	17	302	-1	351	68	7.6	28	ABprppappp	263	-91	0	0		0	0	0	0	0
29	1	286	48	-1	144	212	18.6	34	ABarppapp	297	717	0	0		0	0	0	0	0
30	1	151	174	-1	343	356	15.8	31	MSapppa	302	465	0	0		0	0	0	0	0
31	1	130	93	-1	475	212	11.7	30	MSpppaa	107	0	0	0		0	0	0	0	0
32	1	125	78	-1	374	173	8.6	33	MSpappp	289	0	0	0		0	0	0	0	0
33	1	253	184	-1	484	387	6.1	28	ABalpapaap	237	414	0	0		0	0	0	0	0
34	1	123	125	-1	313	396	10.6	28	ABplpaappp	255	-605	0	0		0	0	0	0	0
35	1	263	13	-1	417	286	6.0	29	ABalpapppp	271	-214	0	0		0	0	0	0	0
36	1	20	228	-1	351	70	17.7	29	ABprappapa	137	0	0	0		0	0	0	0	0
37	1	145	101	-1	191	278	9.2	31	ABplapppa	81	0	0	0		0	0	0	0	0
38	1	247	267	-1	422	461	16.2	28	ABalpppapa	253	-213	0	0		0	0	0	0	0
39	1	251	34	-1	180	229	6.9	33	ABplapppp	323	535	0	0		0	0	0	0	0
40	1	248	250	-1	519	248	14.0	33	MSppapa	110	0	0	0		0	0	0	0	0
41	1	32	159	272	405	232	8.0	33	MSpapap	209	-212	0	0		0	0	0	0	0
42	1	194	283	-1	273	88	21.9	36	ABarppppp	345	595	0	0		0	0	0	0	0
43	1	202	252	-1	441	150	3.7	29	ABprpapapa	292	50	0	0		0	0	0	0	0
44	1	122	271	-1	417	186	4.6	32	ABprpappa	61	0	0	0		0	0	0	0	0
45	1	82	139	-1	323	80	4.9	28	ABprpppaap	242	-346	0	0		0	0	0	0	0
46	1	3	233	-1	279	296	15.2	32	Dapa	329	592	0	0		0	0	0	0	0
47	1	188	15	-1	592	249	16.5	29	ABpraaaaaa	268	347	0	0		0	0	0	0	0
48	1	84	243	-1	451	148	7.3	29	ABprppaapa	102	0	0	0		0	0	0	0	0
49	1	132	133	-1	258	63	17.0	29	ABprapappa	252	229	0	0		0	0	0	0	0
50	1	228	7	-1	518	311	18.2	30	MSpaaaap	70	0	0	0		0	0	0	0	0
51	1	220	168	232	471	152	10.5	34	ABprppaaa	269	524	0	0		0	0	0	0	0
52	1	254	226	-1	359	373	22.2	30	ABplaaapap	290	-802	0	0		0	0	0	0	0
53	1	290	300	-1	469	255	14.0	28	MSpaapap	204	-870	0	0		0	0	0	0	0
54	1	67	8	-1	485	243	6.8	26	ABarapappa	374	0	0	0		0	0	0	0	0
55	1	154	278	-1	247	309	5.5	29	ABplpppaaa	289	786	0	0		0	0	0	0	0
56	1	273	68	-1	506	417	7.1	28	ABalpapaaa	-11	0	0	0		0	0	0	0	0
57	1	101	222	-1	479	136	19.3	31	ABpraappap	252	1013	0	0		0	0	0	0	0
58	1	229	295	-1	224	113	23.5	39	Cpaap	391	311	0	0		0	0	0	0	0
59	1	225	282	-1	282	201	22.8	39	Cpaaa	392	-1013	0	0		0	0	0	0	0
60	1	156	121	-1	547	215	7.7	29	ABarappppa	263	-659	0	0		0	0	0	0	0
61	1	224	246	-1	432	239	4.5	32	ABarapappp	325	285	0	0		0	0	0	0	0
62	1	175	113	-1	325	78	21.8	32	ABprapapaa	301	404	0	0		0	0	0	0	0
63	1	269	22	-1	472	195	15.1	32	MSppppa	125	0	0	0		0	0	0	0	0
64	1	256	75	-1	444	291	23.4	32	ABarpaapaa	279	352	0	0		0	0	0	0	0
65	1	244	3	-1	478	330	6.6	28	ABalpappap	272	-162	0	0		0	0	0	0	0
66	1	19	142	-1	452	308	5.3	27	ABalpapppa	236	739	0	0		0	0	0	0	0
67	1	95	234	-1	527	422	21.6	33	ABalappaa	131	0	0	0		0	0	0	0	0
68	1	243	140	-1	164	128	20.5	36	Caaap	367	600	0	0		0	0	0	0	0
69	1	144	21	-1	537	443	18.7	36	ABalapaaa	58	0	0	0		0	0	0	0	0
70	1	98	12	-1	404	454	13.1	28	ABalpppapp	202	0	0	0		0	0	0	0	0
71	1	283	217	-1	346	340	9.8	30	MSappap	-22	0	0	0		0	0	0	0	0
72	1	164	29	-1	579	215	15.4	29	ABpraaaapa	73	0	0	0		0	0	0	0	0
73	1	46	46	-1	523	171	17.6	31	ABprpaapap	228	40	0	0		0	0	0	0	0
74	1	177	276	-1	577	274	21.4	31	ABalaapppp	82	0	0	0		0	0	0	0	0
75	1	213	98	-1	324	350	5.7	28	ABplpappaa	222	751	0	0		0	0	0	0	0
76	1	252	286	-1	539	387	17.1	27	MSaaaaaa	255	375	0	0		0	0	0	0	0
77	1	149	298	-1	421	216	23.4	33	ABarpapapp	296	-1210	0	0		0	0	0	0	0
78	1	54	170	-1	566	279	8.3	26	ABaraaappp	370	0	0	0		0	0	0	0	0
79	1	70	167	-1	476	272	9.4	28	ABaraapppp	-261	0	0	0		0	0	0	0	0
80	1	250	237	-1	460	413	5.8	27	ABalppapaa	268	-142	0	0		0	0	0	0	0
81	1	114	66	-1	549	415	7.4	27	ABalpaaaap	240	-2	0	0		0	0	0	0	0
82	1	168	96	-1	411	96	9.7	29	ABprppapap	235	422	0	0		0	0	0	0	0
83	1	197	77	-1	180	183	5.4	26	ABplpppapp	217	754	0	0		0	0	0	0	0
84	1	265	108	-1	317	341	22.7	32	ABplaaappp	301	64	0	0		0	0	0	0	0
85	1	68	118	-1	524	440	9.7	27	ABalpaappa	-169	0	0	0		0	0	0	0	0
86	1	270	141	-1	557	253	23.4	30	ABpraapaaa	287	-114	0	0		0	0	0	0	0
87	1	200	39	-1	587	306	8.6	27	ABaraaappa	250	194	0	0		0	0	0	0	0
88	1	255	209	-1	534	177	12.3	27	ABprpaaapa	231	1297	0	0		0	0	0	0	0
89	1	47	89	-1	345	113	6.8	28	ABprppppaa	283	198	0	0		0	0	0	0	0
90	1	246	240	-1	600	377	10.9	28	ABaraaaaaa	283	0	0	0		0	0	0	0	0
91	1	186	265	-1	508	263	4.7	27	ABarapapaa	250	85	0	0		0	0	0	0	0
92	1	135	106	-1	238	252	5.3	29	ABplppppap	249	568	0	0		0	0	0	0	0
93	1	38	6	-1	612	281	14.6	31	ABalaapap	180	0	0	0		0	0	0	0	0
94	1	203	83	-1	487	402	13.9	31	MSapaaa	310	266	0	0		0	0	0	0	0
95	1	249	155	-1	562	252	7.4	27	ABarapppaa	231	651	0	0		0	0	0	0	0
96	1	11	248	-1	553	196	19.9	29	ABpraaaapp	108	0	0	0		0	0	0	0	0
97	1	91	242	-1	359	252	23.5	34	ABarpaappa	272	1222	0	0		0	0	0	0	0
98	1	97	268	-1	297	303	9.8	32	Daap	310	395	0	0		0	0	0	0	0
99	1	85	289	-1	402	140	4.3	29	ABprpapapp	272	-56	0	0		0	0	0	0	0
100	1	193	111	-1	209	77	17.3	37	Cpapa	371	-843	0	0		0	0	0	0	0
101	1	236	49	-1	428	306	18.3	31	MSaaaapp	275	153	0	0		0	0	0	0	0
102	1	8	90	-1	430	423	9.6	28	ABplpaaaaa	-197	0	0	0		0	0	0	0	0
103	1	33	25	-1	508	292	10.3	29	ABaraapppa	-33	0	0	0		0	0	0	0	0
104	1	71	42	-1	348	438	17.7	27	ABplaappaa	247	205	0	0		0	0	0	0	0
105	1	88	14	-1	247	364	17.4	32	ABplaapppp	305	-215	0	0		0	0	0	0	0
106	1	27	247	-1	472	346	15.5	32	MSaaapaa	35	0	0	0		0	0	0	0	0
107	1	25	146	-1	558	205	11.5	29	ABprpaaaap	-78	0	0	0		0	0	0	0	0
108	1	104	150	-1	556	335	14.0	28	ABaraappaa	58	0	0	0		0	0	0	0	0
109	1	118	200	-1	309	164	4.2	30	ABprpppppa	255	-802	0	0		0	0	0	0	0
110	1	158	266	-1	517	148	10.8	29	ABprpaaapp	240	-160	0	0		0	0	0	0	0
111	1	160	126	-1	340	269	13.1	37	Ealp	369	752	0	0		0	0	0	0	0
112	1	21	122	-1	398	423	11.2	29	ABplpaapaa	229	1064	0	0		0	0	0	0	0
113	1	212	178	-1	468	185	22.7	31	ABpraapapp	300	77	0	0		0	0	0	0	0
114	1	181	147	-1	456	448	11.4	30	ABalppaapp	365	0	0	0		0	0	0	0	0
115	1	185	230	-1	447	426	14.8	30	ABalppppaa	184	0	0	0		0	0	0	0	0
116	1	99	97	-1	376	335	21.9	31	ABplaaaapp	289	1109	0	0		0	0	0	0	0
117	1	28	290	-1	337	156	4.8	28	ABprpapppp	208	154	0	0		0	0	0	0	0
118	1	108	132	-1	574	388	9.1	28	ABalpaaaaa	214	0	0	0		0	0	0	0	0
119	1	89	69	-1	501	365	17.4	31	MSaaaaap	537	0	0	0		0	0	0	0	0
120	1	58	56	-1	460	218	3.7	27	ABarappaap	253	356	0	0		0	0	0	0	0
121	1	7	51	-1	617	325	14.5	31	ABalaapaa	281	1332	0	0		0	0	0	0	0
122	1	102	188	-1	569	361	19.4	29	ABalaaapar	449	0	0	0		0	0	0	0	0
123	1	284	219	-1	424	341	6.0	28	ABalpapapp	267	-133	0	0		0	0	0	0	0
124	1	152	144	-1	397	145	13.1	31	Dpaa	316	153	0	0		0	0	0	0	0
125	1	165	238	-1	215	277	5.3	28	ABplpppaap	239	79	0	0		0	0	0	0	0
126	1	210	94	-1	262	61	10.9	29	ABprapappp	271	1129	0	0		0	0	0	0	0
127	1	5	192	-1	365	358	3.7	29	ABplpapapa	286	-159	0	0		0	0	0	0	0
128	1	205	52	-1	321	385	20.8	30	ABplaaappa	273	686	0	0		0	0	0	0	0
129	1	45	124	-1	305	405	17.0	31	ABplaappap	304	41	0	0		0	0	0	0	0
130	1	83	4	-1	548	352	17.0	27	MSpaaaaa	271	143	0	0		0	0	0	0	0
131	1	240	80	-1	548	229	18.8	29	ABpraaapap	45	0	0	0		0	0	0	0	0
132	1	78	62	67	217	328	12.8	36	ABplappaa	63	0	0	0		0	0	0	0	0
133	1	167	255	-1	455	422	23.5	32	ABplaapaaa	21	0	0	0		0	0	0	0	0
134	1	281	223	-1	355	278	4.2	29	MSaappa	283	-533	0	0		0	0	0	0	0
135	1	204	148	-1	422	359	19.4	30	ABplaaaapa	46	0	0	0		0	0	0	0	0
136	1	43	213	-1	170	274	13.9	30	ABplappapp	212	92	0	0		0	0	0	0	0
137	1	112	193	-1	314	334	18.3	31	MSapppp	310	675	0	0		0	0	0	0	0
138	1	13	197	-1	491	450	17.4	34	ABalapaap	101	0	0	0		0	0	0	0	0
139	1	115	114	-1	209	194	8.4	33	Cappp	242	0	0	0		0	0	0	0	0
140	1	198	171	-1	346	400	9.3	28	ABplpaaapp	159	0	0	0		0	0	0	0	0
141	1	9	207	-1	407	112	6.4	28	ABprppaapp	221	377	0	0		0	0	0	0	0
142	1	174	137	-1	377	203	5.4	28	MSpappa	277	164	0	0		0	0	0	0	0
143	1	191	28	-1	422	232	12.5	31	MSpapaap	-36	0	0	0		0	0	0	0	0
144	1	74	136	-1	531	152	15.3	29	ABprpaappa	324	0	0	0		0	0	0	0	0
145	1	64	245	-1	549	387	21.4	27	ABalappapa	272	1681	0	0		0	0	0	0	0
146	1	36	1	-1	460	283	18.4	31	MSpaaapp	268	-174	0	0		0	0	0	0	0
147	1	57	280	-1	257	341	21.6	30	ABplapaapa	246	68	0	0		0	0	0	0	0
148	1	109	95	-1	395	307	21.5	30	ABarpaaapp	244	107	0	0		0	0	0	0	0
149	1	134	91	-1	493	181	19.3	32	ABpraaappp	283	981	0	0		0	0	0	0	0
150	1	57	64	-1	226	327	18.2	31	ABplapaapp	243	81	0	0		0	0	0	0	0
151	1	209	182	-1	582	227	19.2	27	ABpraaaaap	243	299	0	0		0	0	0	0	0
152	1	207	43	274	540	432	13.8	34	ABalaaaal	234	-73	0	0		0	0	0	0	0
153	1	31	244	-1	192	96	10.2	37	Cpapp	372	124	0	0		0	0	0	0	0
154	1	287	120	-1	236	117	7.4	33	Cpppa	301	320	0	0		0	0	0	0	0
155	1	231	119	-1	327	122	4.1	31	ABprppppap	308	408	0	0		0	0	0	0	0
156	1	161	85	-1	374	296	7.1	31	MSaapap	393	0	0	0		0	0	0	0	0
157	1	264	76	-1	400	328	4.5	28	ABplpapaaa	227	-1188	0	0		0	0	0	0	0
158	1	56	81	-1	370	414	7.3	27	ABplpaaapa	-201	0	0	0		0	0	0	0	0
159	1	196	72	-1	493	260	22.5	30	ABalappppp	219	-184	0	0		0	0	0	0	0
160	1	155	73	-1	554	348	9.7	29	ABaraaaap	297	-180	0	0		0	0	0	0	0
161	1	63	292	-1	550	344	22.1	29	ABalapppaa	282	474	0	0		0	0	0	0	0
162	1	93	71	-1	449	240	8.6	28	MSpapaaa	-407	0	0	0		0	0	0	0	0
163	1	12	31	-1	263	267	10.1	33	Capaa	397	0	0	0		0	0	0	0	0
164	1	148	100	-1	555	285	13.4	33	MSppaaa	365	0	0	0		0	0	0	0	0
165	1	111	45	-1	583	411	12.1	30	ABalpaapaa	302	-773	0	0		0	0	0	0	0
166	1	214	9	-1	304	322	4.2	29	ABplpapapp	254	-400	0	0		0	0	0	0	0
167	1	49	176	-1	521	249	10.5	30	MSppaap	303	218	0	0		0	0	0	0	0
168	1	131	59	-1	242	142	9.8	36	Cppap	350	603	0	0		0	0	0	0	0
169	1	48	160	-1	404	375	14.4	31	MSapapa	315	910	0	0		0	0	0	0	0
170	1	126	129	-1	513	198	23.1	30	ABpraapapa	281	0	0	0		0	0	0	0	0
171	1	142	227	-1	421	100	16.2	30	ABprapaapa	279	118	0	0		0	0	0	0	0
172	1	92	54	-1	587	349	7.9	27	ABaraaapaa	274	584	0	0		0	0	0	0	0
173	1	136	63	-1	203	299	18.6	30	ABplappapa	233	1026	0	0		0	0	0	0	0
174	1	80	134	279	581	306	17.9	31	ABalaappa	347	0	0	0		0	0	0	0	0
175	1	133	208	-1	211	222	13.3	36	Cappa	360	704	0	0		0	0	0	0	0
176	1	65	70	-1	557	322	7.1	31	ABaraaapap	296	0	0	0		0	0	0	0	0
177	1	87	82	-1	291	112	5.3	31	ABprpppapa	280	108	0	0		0	0	0	0	0
178	1	2	30	-1	334	365	8.8	25	ABplppaaap	174	-1157	0	0		0	0	0	0	0
179	1	230	262	-1	507	225	4.3	29	ABarappaaa	228	-229	0	0		0	0	0	0	0
180	1	178	221	-1	202	253	23.4	35	ABarppapa	341	-557	0	0		0	0	0	0	0
181	1	182	215	-1	474	184	3.9	29	ABarappapp	240	-856	0	0		0	0	0	0	0
182	1	117	105	-1	449	362	8.5	29	ABalpapapa	287	0	0	0		0	0	0	0	0
183	1	94	149	-1	246	231	9.5	34	Capap	89	0	0	0		0	0	0	0	0
184	1	96	259	-1	478	383	22.7	28	ABplaaaaaa	242	-74	0	0		0	0	0	0	0
185	1	189	10	-1	391	152	16.8	30	Dppa	293	-866	0	0		0	0	0	0	0
186	1	39	256	-1	543	460	16.2	25	ABalppaaaa	55	0	0	0		0	0	0	0	0
187	1	218	214	-1	299	69	14.5	30	ABprappapp	-180	0	0	0		0	0	0	0	0
188	1	100	104	-1	366	440	12.6	29	ABplpaapap	-123	0	0	0		0	0	0	0	0
189	1	6	143	-1	455	473	15.3	26	ABalpppaaa	233	-141	0	0		0	0	0	0	0
190	1	26	131	-1	398	377	4.8	30	ABalppappp	416	0	0	0		0	0	0	0	0
191	1	206	154	-1	441	303	9.5	29	MSaapaaa	15	0	0	0		0	0	0	0	0
192	1	216	194	-1	466	412	17.8	27	ABalapappa	205	123	0	0		0	0	0	0	0
193	1	277	151	-1	445	143	19.6	28	ABprapaaaa	218	684	0	0		0	0	0	0	0
194	1	285	216	-1	552	306	23.4	29	ABalapppap	229	367	0	0		0	0	0	0	0
195	1	69	40	-1	146	240	14.9	29	ABplapappa	247	384	0	0		0	0	0	0	0
196	1	279	199	-1	263	102	4.4	25	ABprpppapp	201	-277	0	0		0	0	0	0	0
197	1	106	53	-1	563	372	12.7	28	ABaraapaaa	174	0	0	0		0	0	0	0	0
198	1	208	275	-1	379	370	8.1	27	ABplppaaaa	201	467	0	0		0	0	0	0	0
199	1	138	191	-1	485	345	11.8	28	ABaraapapa	282	-260	0	0		0	0	0	0	0
200	1	22	175	-1	518	362	12.2	28	ABaraapaap	272	895	0	0		0	0	0	0	0
201	1	183	37	-1	344	137	10.5	29	Dpap	246	-706	0	0		0	0	0	0	0
202	1	40	179	-1	328	434	13.0	28	ABplpaappa	5	0	0	0		0	0	0	0	0
203	1	176	27	-1	295	127	10.5	35	Cppaa	353	785	0	0		0	0	0	0	0
204	1	103	229	-1	516	150	19.9	27	ABpraappaa	-121	0	0	0		0	0	0	0	0
205	1	173	202	-1	521	189	9.1	30	ABarappppp	268	-593	0	0		0	0	0	0	0
206	1	79	44	-1	511	324	6.6	26	ABarapaapa	-89	0	0	0		0	0	0	0	0
207	1	44	281	-1	516	233	23.4	31	ABpraapaap	298	-1090	0	0		0	0	0	0	0
208	1	90	180	-1	430	289	14.6	30	MSaaapp	294	550	0	0		0	0	0	0	0
209	1	107	102	-1	279	384	14.7	30	ABplaapppa	18	0	0	0		0	0	0	0	0
210	1	42	225	-1	364	404	19.1	30	ABplaapapp	162	0	0	0		0	0	0	0	0
211	1	266	261	-1	307	237	22.8	33	ABarpaappp	308	-1079	0	0		0	0	0	0	0
212	1	10	269	-1	261	202	4.4	29	ABplpppppa	254	714	0	0		0	0	0	0	0
213	1	276	61	-1	151	146	11.6	35	Caapp	341	-799	0	0		0	0	0	0	0
214	1	69	55	-1	160	239	9.6	28	ABplapappp	63	0	0	0		0	0	0	0	0
215	1	199	110	-1	487	208	8.0	27	ABprpapaaa	-278	0	0	0		0	0	0	0	0
216	1	163	205	-1	516	274	17.8	26	MSpaaapa	262	-392	0	0		0	0	0	0	0
217	1	61	86	-1	405	401	8.4	27	ABplpaaaap	14	0	0	0		0	0	0	0	0
218	1	137	47	-1	161	260	19.3	35	ABplapapa	354	348	0	0		0	0	0	0	0
219	1	140	152	-1	453	460	19.3	29	ABalpppaap	-66	0	0	0		0	0	0	0	0
220	1	1	92	-1	386	415	15.6	29	ABalpppppa	271	161	0	0		0	0	0	0	0
221	1	34	165	-1	502	461	14.0	31	ABalppaaap	289	476	0	0		0	0	0	0	0
222	1	192	177	-1	347	404	14.7	31	ABalpppppp	241	0	0	0		0	0	0	0	0
223	1	211	20	-1	305	332	14.4	32	Daaa	299	970	0	0		0	0	0	0	0
224	1	234	169	-1	561	266	17.4	28	ABpraaapaa	361	0	0	0		0	0	0	0	0
225	1	288	224	-1	314	374	7.4	27	ABplppaapa	236	130	0	0		0	0	0	0	0
226	1	217	287	-1	349	320	4.5	28	ABplpapaap	236	-240	0	0		0	0	0	0	0
227	1	81	185	-1	275	361	6.2	29	ABplppaapp	278	-49	0	0		0	0	0	0	0
228	1	201	218	-1	250	342	7.6	29	ABplppapap	88	0	0	0		0	0	0	0	0
229	1	258	88	-1	435	165	15.9	31	MSppppp	292	-78	0	0		0	0	0	0	0
230	1	262	181	-1	580	329	12.3	27	ABaraaaaap	328	0	0	0		0	0	0	0	0
231	1	221	163	-1	436	374	12.6	31	MSapaap	141	0	0	0		0	0	0	0	0
232	1	222	253	-1	395	282	10.4	31	MSaapaap	168	0	0	0		0	0	0	0	0
233	1	153	16	-1	467	308	12.1	28	ABaraapapp	-180	0	0	0		0	0	0	0	0
234	1	75	156	-1	330	187	18.5	39	Epra	384	458	0	0		0	0	0	0	0
235	1	223	187	291	364	288	18.0	38	Eala	245	721	0	0		0	0	0	0	0
236	1	15	127	296	365	72	12.7	34	ABprappaa	189	0	0	0		0	0	0	0	0
237	1	268	145	-1	391	334	11.2	30	MSappaa	-20	0	0	0		0	0	0	0	0
238	1	157	19	-1	253	260	14.6	33	Dapp	326	372	0	0		0	0	0	0	0
239	1	187	60	-1	585	318	22.6	31	ABalaapppa	268	470	0	0		0	0	0	0	0
240	1	179	17	-1	478	339	19.3	31	MSaaaapa	278	202	0	0		0	0	0	0	0
241	1	226	249	-1	536	237	6.2	26	ABarapppap	216	270	0	0		0	0	0	0	0
242	1	60	38	-1	502	348	4.0	29	ABalpaaapp	243	-742	0	0		0	0	0	0	0
243	1	235	260	-1	205	229	4.4	30	ABplpppapa	248	-806	0	0		0	0	0	0	0
244	1	245	206	-1	392	376	22.3	27	ABplaaapaa	29	0	0	0		0	0	0	0	0
245	1	159	11	-1	308	290	23.5	34	ABarppaaa	-4	0	0	0		0	0	0	0	0
246	1	14	166	-1	377	84	15.9	28	ABprapaapp	207	-514	0	0		0	0	0	0	0
247	1	29	264	-1	403	409	21.8	31	ABplaapaap	257	-209	0	0		0	0	0	0	0
248	1	171	251	-1	253	285	3.6	28	ABplppppaa	257	-147	0	0		0	0	0	0	0
249	1	76	277	-1	438	361	3.6	29	ABalppapap	259	155	0	0		0	0	0	0	0
250	1	77	270	-1	351	214	13.6	36	Earp	366	1351	0	0		0	0	0	0	0
251	1	227	201	-1	242	294	23.5	36	ABarppaap	362	1274	0	0		0	0	0	0	0
252	0	260	-1	-1	448	246	17.5	27		246	1147	0	0		0	0	0	0	0
253	1	275	2	-1	532	311	4.7	27	ABarapaaaa	227	0	0	0		0	0	0	0	0
254	1	190	196	-1	217	323	8.3	35	ABplppapp	69	0	0	0		0	0	0	0	0
255	1	16	84	-1	468	366	5.2	25	ABalpappaa	383	0	0	0		0	0	0	0	0
256	1	259	130	-1	478	229	17.5	32	MSppapp	254	236	0	0		0	0	0	0	0
257	1	219	117	-1	436	107	18.4	30	ABprapaaap	443	0	0	0		0	0	0	0	0
258	1	4	190	-1	502	299	14.4	29	MSpaapaa	207	706	0	0		0	0	0	0	0
259	1	105	158	-1	406	333	15.7	29	MSaaapap	269	71	0	0		0	0	0	0	0
260	0	66	-1	-1	472	238	21.5	28		282	-28	0	0		0	0	0	0	0
261	1	257	32	-1	429	396	5.9	27	ABalppappa	420	0	0	0		0	0	0	0	0
262	1	274	236	-1	395	264	23.3	34	ABarpaapap	337	-1145	0	0		0	0	0	0	0
263	1	261	198	-1	481	293	23.5	34	ABarpapaa	326	-51	0	0		0	0	0	0	0
264	1	166	128	-1	375	104	5.1	29	ABprpppaaa	192	0	0	0		0	0	0	0	0
265	1	146	58	-1	222	196	4.4	30	ABplpppppp	288	444	0	0		0	0	0	0	0
266	1	216	263	-1	429	412	20.5	27	ABalapappp	236	-192	0	0		0	0	0	0	0
267	1	162	65	-1	449	115	9.5	28	ABprppapaa	536	0	0	0		0	0	0	0	0
268	1	124	123	-1	141	167	16.6	35	Caapa	347	-334	0	0		0	0	0	0	0
269	1	139	157	-1	488	428	20.8	31	ABalapapa	156	0	0	0		0	0	0	0	0
270	1	86	189	-1	316	249	6.5	36	MSaappp	362	123	0	0		0	0	0	0	0
271	1	55	36	-1	589	371	15.7	35	ABalaaaar	8	0	0	0		0	0	0	0	0
272	1	184	57	-1	567	406	19.3	29	ABalaaapal	251	1549	0	0		0	0	0	0	0
273	0	66	-1	-1	469	241	24.5	28		242	286	0	0		0	0	0	0	0
274	1	233	87	-1	433	337	23.4	30	ABarpaaapa	278	81	0	0		0	0	0	0	0
275	1	147	293	-1	409	425	16.4	30	ABalppppap	229	-518	0	0		0	0	0	0	0
276	1	238	231	-1	292	225	16.1	37	Epla	374	1172	0	0		0	0	0	0	0
277	1	52	172	-1	602	342	20.0	36	ABalaaapp	186	0	0	0		0	0	0	0	0
278	1	37	107	-1	466	125	14.8	31	ABpraapppa	265	-216	0	0		0	0	0	0	0
279	1	232	26	-1	347	114	23.6	35	ABarppppa	-50	0	0	0		0	0	0	0	0
280	1	59	41	-1	441	371	23.2	30	ABplaaaaap	267	30	0	0		0	0	0	0	0
281	1	271	18	-1	273	229	4.6	29	ABplpapppp	178	669	0	0		0	0	0	0	0
282	1	289	239	-1	285	54	18.4	27	ABprapapap	-190	0	0	0		0	0	0	0	0
283	1	35	273	-1	332	147	14.2	33	Dppp	64	0	0	0		0	0	0	0	0
284	1	291	257	-1	537	270	4.7	26	ABarapaaap	208	-931	0	0		0	0	0	0	0
285	1	51	297	-1	412	235	17.7	38	Eara	457	0	0	0		0	0	0	0	0
286	1	180	23	-1	464	326	23.1	30	ABarpaaaap	302	1096	0	0		0	0	0	0	0
287	1	195	220	-1	260	142	3.8	29	ABprpppppp	255	607	0	0		0	0	0	0	0
288	1	282	116	-1	533	377	5.8	29	ABalpaaapa	238	1345	0	0		0	0	0	0	0
289	1	239	210	-1	454	184	7.1	27	ABprpapaap	257	1324	0	0		0	0	0	0	0
290	1	110	241	-1	316	274	3.4	29	ABplpappap	251	1039	0	0		0	0	0	0	0
291	1	28	301	-1	374	161	4.8	27	ABprpapppa	188	429	0	0		0	0	0	0	0
292	1	150	285	-1	296	167	15.6	39	Eprp	388	535	0	0		0	0	0	0	0
293	1	62	306	-1	310	203	9.4	32	Z2	249	507	0	0		0	0	0	0	0
294	1	272	173	-1	281	79	7.5	30	ABprapppp	276	474	0	0		0	0	0	0	0
295	1	242	109	-1	508	179	6.2	30	ABarappapa	273	506	0	0		0	0	0	0	0
296	1	30	153	-1	278	328	23.4	31	ABplapaaap	65	0	0	0		0	0	0	0	0
297	1	292	186	-1	393	87	8.3	29	ABprppappa	229	-198	0	0		0	0	0	0	0
298	1	121	115	-1	214	154	5.4	32	Cpppp	291	0	0	0		0	0	0	0	0
299	1	66	307	-1	474	242	22.75	31	ABarpapapa	231	94	0	0		0	0	0	0	0
300	1	293	305	-1	355	256	8.0	28	Z3	233	624	0	0		0	0	0	0	0
