# Supplementary material for: The AP-2 Transcription Factor APTF-2 Is Required for Neuroblast and Epidermal Morphogenesis in Caenorhabditis elegans Embryogenesis
Source: PLoS Genet. 2016 May 13;12(5):e1006048. doi: 10.1371/journal.pgen.1006048 (PMC4866721; doi:10.1371/journal.pgen.1006048)
Supplement: S7 Text — (ZIP) [file pgen.1006048.s035.zip › nuclei/t132-nuclei]

1	1	146	67	-1	462	283	18.2	31	MSpaaapp	470	0	0	0		0	0	0	0	0
2	1	253	264	-1	528	312	4.4	28	ABarapaaaa	231	-1359	0	0		0	0	0	0	0
3	1	65	143	-1	478	333	6.6	27	ABalpappap	271	264	0	0		0	0	0	0	0
4	1	130	92	-1	549	355	17.0	27	MSpaaaaa	520	0	0	0		0	0	0	0	0
5	1	3	44	-1	491	294	6.3	27	ABarapaapp	415	0	0	0		0	0	0	0	0
6	1	93	30	-1	613	288	14.7	32	ABalaapap	231	99	0	0		0	0	0	0	0
7	1	50	284	-1	519	314	18.2	30	MSpaaaap	294	391	0	0		0	0	0	0	0
8	1	54	3	-1	486	245	6.8	26	ABarapappa	28	0	0	0		0	0	0	0	0
9	1	166	245	-1	302	331	4.2	29	ABplpapapp	293	239	0	0		0	0	0	0	0
10	1	185	127	-1	392	159	17.1	32	Dppa	270	-229	0	0		0	0	0	0	0
11	1	245	292	-1	315	292	23.5	33	ABarppaaa	324	-301	0	0		0	0	0	0	0
12	1	70	239	-1	398	456	13.0	28	ABalpppapp	284	-1905	0	0		0	0	0	0	0
13	1	35	242	-1	415	283	5.7	29	ABalpapppp	243	-153	0	0		0	0	0	0	0
14	1	105	113	-1	254	364	18.0	31	ABplaapppp	310	100	0	0		0	0	0	0	0
15	1	47	268	-1	596	248	16.3	28	ABpraaaaaa	165	0	0	0		0	0	0	0	0
16	1	233	124	-1	465	309	11.9	28	ABaraapapp	281	67	0	0		0	0	0	0	0
17	1	240	170	-1	478	344	19.4	32	MSaaaapa	281	217	0	0		0	0	0	0	0
18	1	281	168	-1	274	231	4.2	28	ABplpapppp	196	-272	0	0		0	0	0	0	0
19	1	238	306	-1	255	263	14.7	32	Dapp	181	0	0	0		0	0	0	0	0
20	1	223	275	-1	304	334	14.3	31	Daaa	310	0	0	0		0	0	0	0	0
21	1	69	2	-1	534	441	18.8	34	ABalapaaa	-175	0	0	0		0	0	0	0	0
22	1	63	8	-1	475	196	14.8	31	MSppppa	386	0	0	0		0	0	0	0	0
23	1	286	282	-1	465	322	23.2	30	ABarpaaaap	269	-496	0	0		0	0	0	0	0
24	1	12	11	-1	437	97	12.8	31	ABpraapppp	4	0	0	0		0	0	0	0	0
25	1	103	105	-1	506	294	10.1	29	ABaraapppa	-9	0	0	0		0	0	0	0	0
26	1	279	34	-1	348	116	23.6	35	ABarppppa	349	754	0	0		0	0	0	0	0
27	1	203	295	-1	299	127	10.6	34	Cppaa	342	-314	0	0		0	0	0	0	0
28	1	143	96	-1	421	234	11.8	30	MSpapaap	282	588	0	0		0	0	0	0	0
29	1	72	102	-1	577	219	15.1	29	ABpraaaapa	96	0	0	0		0	0	0	0	0
30	1	178	273	-1	333	365	9.0	25	ABplppaaap	183	77	0	0		0	0	0	0	0
31	1	163	115	-1	259	270	9.9	33	Capaa	310	0	0	0		0	0	0	0	0
32	1	261	130	-1	424	402	5.6	27	ABalppappa	245	-829	0	0		0	0	0	0	0
33	1	1	178	-1	395	88	20.6	35	ABarpppap	322	555	0	0		0	0	0	0	0
34	1	39	62	-1	176	231	7.1	32	ABplapppp	318	-765	0	0		0	0	0	0	0
35	1	9	14	-1	545	212	14.8	30	ABprpaapaa	217	94	0	0		0	0	0	0	0
36	1	271	163	247	592	370	15.5	35	ABalaaaar	251	-58	0	0		0	0	0	0	0
37	1	201	116	-1	350	135	10.7	29	Dpap	277	-880	0	0		0	0	0	0	0
38	1	242	103	-1	500	349	4.1	29	ABalpaaapp	-121	0	0	0		0	0	0	0	0
39	1	87	42	-1	581	310	8.5	27	ABaraaappa	-492	0	0	0		0	0	0	0	0
40	1	195	190	-1	142	241	15.2	29	ABplapappa	290	426	0	0		0	0	0	0	0
41	1	280	223	-1	440	377	23.5	30	ABplaaaaap	274	32	0	0		0	0	0	0	0
42	1	104	121	-1	351	440	17.4	27	ABplaappaa	237	866	0	0		0	0	0	0	0
43	1	152	120	-1	531	445	13.6	27	ABalaaaalp	201	243	0	0		0	0	0	0	0
44	1	206	56	-1	512	325	6.6	27	ABarapaapa	215	-90	0	0		0	0	0	0	0
45	1	165	59	-1	576	406	11.7	30	ABalpaapaa	105	0	0	0		0	0	0	0	0
46	1	73	261	-1	533	174	17.5	31	ABprpaapap	217	667	0	0		0	0	0	0	0
47	1	218	91	-1	166	258	19.2	33	ABplapapa	319	-1	0	0		0	0	0	0	0
48	1	29	232	-1	144	211	18.8	34	ABarppapp	338	-244	0	0		0	0	0	0	0
49	1	101	220	-1	436	309	18.1	31	MSaaaapp	297	-483	0	0		0	0	0	0	0
50	1	14	35	-1	312	82	8.7	33	ABprapppa	309	485	0	0		0	0	0	0	0
51	1	121	27	-1	614	327	14.1	30	ABalaapaa	78	0	0	0		0	0	0	0	0
52	1	128	241	-1	329	387	21.2	30	ABplaaappa	305	312	0	0		0	0	0	0	0
53	1	197	136	-1	558	369	12.1	27	ABaraapaaa	252	196	0	0		0	0	0	0	0
54	1	172	117	-1	583	351	7.8	27	ABaraaapaa	23	0	0	0		0	0	0	0	0
55	1	214	23	-1	153	238	10.1	29	ABplapappp	272	-610	0	0		0	0	0	0	0
56	1	120	294	-1	465	216	3.6	27	ABarappaap	261	671	0	0		0	0	0	0	0
57	1	272	24	-1	566	411	18.7	28	ABalaaapal	-124	0	0	0		0	0	0	0	0
58	1	265	289	-1	219	198	4.3	28	ABplpppppp	234	95	0	0		0	0	0	0	0
59	1	168	285	-1	238	139	10.3	35	Cppap	353	129	0	0		0	0	0	0	0
60	1	239	112	-1	585	324	22.6	31	ABalaapppa	151	0	0	0		0	0	0	0	0
61	1	213	236	-1	151	149	11.8	35	Caapp	309	-1399	0	0		0	0	0	0	0
62	1	132	151	-1	223	348	14.5	28	ABplappaaa	202	-279	0	0		0	0	0	0	0
63	1	173	25	-1	201	305	18.9	31	ABplappapa	79	0	0	0		0	0	0	0	0
64	1	150	65	-1	227	333	18.5	32	ABplapaapp	236	-861	0	0		0	0	0	0	0
65	1	267	60	-1	451	114	9.5	29	ABprppapaa	248	1178	0	0		0	0	0	0	0
66	1	81	148	-1	544	421	7.5	27	ABalpaaaap	496	0	0	0		0	0	0	0	0
67	1	132	129	-1	204	308	12.2	28	ABplappaap	208	358	0	0		0	0	0	0	0
68	1	56	219	-1	500	423	6.6	28	ABalpapaaa	285	1669	0	0		0	0	0	0	0
69	1	119	184	-1	501	368	17.4	31	MSaaaaap	-41	0	0	0		0	0	0	0	0
70	1	176	107	-1	553	320	6.9	30	ABaraaapap	302	861	0	0		0	0	0	0	0
71	1	162	128	-1	449	244	8.4	28	MSpapaaa	255	1252	0	0		0	0	0	0	0
72	1	159	224	-1	498	266	22.5	30	ABalappppp	233	-188	0	0		0	0	0	0	0
73	1	160	9	-1	545	345	9.4	29	ABaraaaap	278	-625	0	0		0	0	0	0	0
74	1	24	118	-1	506	343	23.2	29	ABarpaaaaa	221	859	0	0		0	0	0	0	0
75	1	64	293	-1	447	293	23.2	32	ABarpaapaa	278	352	0	0		0	0	0	0	0
76	1	157	197	-1	396	325	4.2	28	ABplpapaaa	258	70	0	0		0	0	0	0	0
77	1	83	250	-1	172	181	6.6	26	ABplpppapp	231	355	0	0		0	0	0	0	0
78	1	32	166	-1	370	171	8.5	33	MSpappp	132	0	0	0		0	0	0	0	0
79	1	20	123	-1	578	241	11.1	29	ABprpaaaaa	281	166	0	0		0	0	0	0	0
80	1	131	83	-1	548	230	19.3	28	ABpraaapap	233	639	0	0		0	0	0	0	0
81	1	158	244	-1	366	412	7.3	28	ABplpaaapa	128	0	0	0		0	0	0	0	0
82	1	177	73	-1	287	109	5.1	30	ABprpppapa	246	99	0	0		0	0	0	0	0
83	1	94	131	-1	490	408	13.9	31	MSapaaa	301	-455	0	0		0	0	0	0	0
84	1	255	259	-1	467	367	5.3	25	ABalpappaa	226	840	0	0		0	0	0	0	0
85	1	156	12	-1	369	298	7.1	31	MSaapap	251	59	0	0		0	0	0	0	0
86	1	217	157	-1	402	405	8.4	28	ABplpaaaap	-185	0	0	0		0	0	0	0	0
87	1	274	297	-1	434	344	23.5	30	ABarpaaapa	238	393	0	0		0	0	0	0	0
88	1	229	208	-1	438	168	15.6	30	MSppppp	304	-477	0	0		0	0	0	0	0
89	1	89	61	-1	347	120	7.1	29	ABprppppaa	270	41	0	0		0	0	0	0	0
90	1	102	119	-1	429	428	9.6	28	ABplpaaaaa	81	0	0	0		0	0	0	0	0
91	1	149	202	-1	495	182	19.0	32	ABpraaappp	240	665	0	0		0	0	0	0	0
92	1	220	58	-1	384	415	15.6	30	ABalpppppa	157	0	0	0		0	0	0	0	0
93	1	31	227	-1	474	217	11.6	31	MSpppaa	301	557	0	0		0	0	0	0	0
94	1	126	37	-1	268	64	11.2	30	ABprapappp	37	0	0	0		0	0	0	0	0
95	1	148	147	-1	397	311	21.9	29	ABarpaaapp	244	-1115	0	0		0	0	0	0	0
96	1	82	87	-1	409	97	9.6	27	ABprppapap	87	0	0	0		0	0	0	0	0
97	1	116	302	-1	381	336	21.4	29	ABplaaaapp	65	0	0	0		0	0	0	0	0
98	1	75	240	-1	322	363	5.2	29	ABplpappaa	256	129	0	0		0	0	0	0	0
99	1	27	94	-1	486	458	10.2	25	ABalppaapa	-39	0	0	0		0	0	0	0	0
100	1	164	26	311	556	289	13.1	34	MSppaaa	239	140	0	0		0	0	0	0	0
101	1	37	40	-1	185	275	9.0	31	ABplapppa	-62	0	0	0		0	0	0	0	0
102	1	209	263	-1	282	386	15.2	31	ABplaapppa	286	-219	0	0		0	0	0	0	0
103	1	18	277	-1	523	210	18.7	29	ABpraaappa	236	-219	0	0		0	0	0	0	0
104	1	188	66	-1	364	442	11.8	28	ABplpaapap	193	0	0	0		0	0	0	0	0
105	1	182	77	-1	446	366	8.2	30	ABalpapapa	0	0	0	0		0	0	0	0	0
106	1	92	104	-1	236	253	5.3	29	ABplppppap	278	-795	0	0		0	0	0	0	0
107	1	278	93	-1	468	128	14.6	30	ABpraapppa	276	418	0	0		0	0	0	0	0
108	1	84	279	-1	327	341	22.7	31	ABplaaappp	281	-218	0	0		0	0	0	0	0
109	1	295	1	-1	507	179	6.2	28	ABarappapa	199	0	0	0		0	0	0	0	0
110	1	215	270	-1	485	210	7.7	28	ABprpapaaa	13	0	0	0		0	0	0	0	0
111	1	100	145	-1	211	80	17.7	37	Cpapa	367	134	0	0		0	0	0	0	0
112	1	10	20	-1	420	183	23.5	35	ABarpappa	302	-218	0	0		0	0	0	0	0
113	1	62	108	-1	328	78	21.6	31	ABprapapaa	300	-58	0	0		0	0	0	0	0
114	1	139	84	-1	207	197	8.4	32	Cappp	132	0	0	0		0	0	0	0	0
115	1	298	243	-1	215	156	5.6	33	Cpppp	258	0	0	0		0	0	0	0	0
116	1	288	228	-1	531	378	5.6	27	ABalpaaapa	44	0	0	0		0	0	0	0	0
117	1	257	229	-1	443	112	18.6	31	ABprapaaap	241	132	0	0		0	0	0	0	0
118	1	85	181	-1	524	441	9.5	28	ABalpaappa	290	0	0	0		0	0	0	0	0
119	1	155	226	-1	325	121	4.3	31	ABprppppap	242	20	0	0		0	0	0	0	0
120	1	154	17	-1	233	119	7.5	35	Cpppa	331	635	0	0		0	0	0	0	0
121	1	60	69	-1	547	217	7.6	28	ABarappppa	106	0	0	0		0	0	0	0	0
122	1	112	156	-1	393	424	11.2	28	ABplpaapaa	231	-188	0	0		0	0	0	0	0
123	1	268	307	-1	143	167	16.6	35	Caapa	332	457	0	0		0	0	0	0	0
124	1	129	5	-1	311	405	17.1	31	ABplaappap	113	0	0	0		0	0	0	0	0
125	1	34	188	-1	314	396	10.8	28	ABplpaappp	272	380	0	0		0	0	0	0	0
126	1	111	195	290	332	269	12.4	36	Ealp	234	383	0	0		0	0	0	0	0
127	1	236	291	-1	335	73	11.5	27	ABprappaap	207	-457	0	0		0	0	0	0	0
128	1	264	288	-1	373	111	5.3	28	ABprpppaaa	265	186	0	0		0	0	0	0	0
129	1	170	216	-1	511	201	23.3	30	ABpraapapa	125	0	0	0		0	0	0	0	0
130	1	256	210	-1	479	230	17.5	31	MSppapp	290	-77	0	0		0	0	0	0	0
131	1	190	257	-1	395	375	4.5	30	ABalppappp	105	0	0	0		0	0	0	0	0
132	1	118	207	-1	571	388	8.6	28	ABalpaaaaa	218	0	0	0		0	0	0	0	0
133	1	49	222	-1	260	62	17.2	29	ABprapappa	257	253	0	0		0	0	0	0	0
134	1	174	165	-1	579	291	18.4	28	ABalaappap	302	0	0	0		0	0	0	0	0
135	1	19	280	-1	511	381	22.9	28	ABalappapp	208	113	0	0		0	0	0	0	0
136	1	144	149	-1	528	154	15.3	30	ABprpaappa	3	0	0	0		0	0	0	0	0
137	1	142	122	-1	373	203	5.5	29	MSpappa	285	-97	0	0		0	0	0	0	0
138	0	260	-1	-1	475	243	21.7	26		210	546	0	0		0	0	0	0	0
139	1	45	272	-1	322	84	4.8	29	ABprpppaap	262	-30	0	0		0	0	0	0	0
140	1	68	55	-1	164	130	20.6	37	Caaap	368	878	0	0		0	0	0	0	0
141	1	86	71	-1	559	255	23.3	31	ABpraapaaa	177	0	0	0		0	0	0	0	0
142	1	66	161	-1	451	309	5.4	27	ABalpapppa	254	-825	0	0		0	0	0	0	0
143	1	189	144	-1	451	475	15.2	26	ABalpppaaa	240	337	0	0		0	0	0	0	0
144	1	124	97	-1	399	148	13.0	32	Dpaa	284	403	0	0		0	0	0	0	0
145	1	237	29	-1	389	334	11.1	30	MSappaa	277	-311	0	0		0	0	0	0	0
146	1	107	183	-1	558	209	11.1	29	ABprpaaaap	218	0	0	0		0	0	0	0	0
147	1	114	153	-1	452	451	11.6	28	ABalppaapp	264	88	0	0		0	0	0	0	0
148	1	135	36	-1	426	366	19.6	30	ABplaaaapa	314	0	0	0		0	0	0	0	0
149	1	183	180	-1	244	229	9.6	34	Capap	321	374	0	0		0	0	0	0	0
150	1	108	95	-1	552	338	13.6	28	ABaraappaa	64	0	0	0		0	0	0	0	0
151	1	193	52	-1	449	151	19.6	28	ABprapaaaa	215	-285	0	0		0	0	0	0	0
152	1	219	132	-1	443	462	19.2	29	ABalpppaap	250	-33	0	0		0	0	0	0	0
153	1	296	19	-1	290	329	23.7	32	ABplapaaap	298	1077	0	0		0	0	0	0	0
154	1	191	15	-1	439	304	9.5	29	MSaapaaa	182	0	0	0		0	0	0	0	0
155	1	95	203	-1	561	253	7.4	27	ABarapppaa	216	965	0	0		0	0	0	0	0
156	1	234	39	-1	335	186	18.6	38	Epra	81	0	0	0		0	0	0	0	0
157	1	269	88	-1	488	433	21.1	32	ABalapapa	309	13	0	0		0	0	0	0	0
158	1	259	80	-1	411	336	15.4	29	MSaaapap	228	90	0	0		0	0	0	0	0
159	1	41	109	-1	385	224	8.3	26	MSpapapp	213	-828	0	0		0	0	0	0	0
160	1	169	150	-1	405	379	13.8	32	MSapapa	281	215	0	0		0	0	0	0	0
161	1	26	140	-1	370	353	13.3	31	MSapapp	299	-143	0	0		0	0	0	0	0
162	1	11	135	-1	280	289	4.4	29	ABplpapppa	264	1277	0	0		0	0	0	0	0
163	1	231	278	-1	436	379	12.4	31	MSapaap	184	0	0	0		0	0	0	0	0
164	1	8	262	-1	516	325	11.8	29	ABaraappap	250	138	0	0		0	0	0	0	0
165	1	221	38	-1	502	460	13.7	30	ABalppaaap	174	0	0	0		0	0	0	0	0
166	1	246	81	-1	383	85	16.2	31	ABprapaapp	272	99	0	0		0	0	0	0	0
167	1	79	4	-1	475	271	9.7	28	ABaraapppp	230	1019	0	0		0	0	0	0	0
168	1	51	186	-1	461	142	11.0	27	ABprppaaap	199	354	0	0		0	0	0	0	0
169	1	224	173	-1	565	258	17.1	28	ABpraaapaa	46	0	0	0		0	0	0	0	0
170	1	78	271	-1	569	277	7.6	28	ABaraaappp	54	0	0	0		0	0	0	0	0
171	1	140	266	-1	344	397	9.1	29	ABplpaaapp	256	120	0	0		0	0	0	0	0
172	1	277	63	126	599	338	19.5	36	ABalaaapp	-28	0	0	0		0	0	0	0	0
173	1	294	303	-1	270	76	7.6	31	ABprapppp	307	-92	0	0		0	0	0	0	0
174	1	30	299	-1	347	350	15.8	32	MSapppa	-157	0	0	0		0	0	0	0	0
175	1	200	41	-1	514	363	12.0	27	ABaraapaap	215	0	0	0		0	0	0	0	0
176	1	167	209	-1	522	250	10.3	30	MSppaap	-182	0	0	0		0	0	0	0	0
177	1	222	90	-1	348	404	14.7	30	ABalpppppp	160	0	0	0		0	0	0	0	0
178	1	113	286	-1	468	189	23.0	31	ABpraapapp	302	71	0	0		0	0	0	0	0
179	1	202	31	-1	326	434	12.8	29	ABplpaappa	299	0	0	0		0	0	0	0	0
180	1	208	78	-1	430	288	14.3	30	MSaaapp	257	64	0	0		0	0	0	0	0
181	1	230	85	-1	575	330	11.9	27	ABaraaaaap	30	0	0	0		0	0	0	0	0
182	1	151	191	-1	584	226	19.1	27	ABpraaaaap	239	305	0	0		0	0	0	0	0
183	1	25	215	-1	438	179	11.4	31	MSpppap	267	744	0	0		0	0	0	0	0
184	1	33	182	-1	480	389	7.2	28	ABalpapaap	273	638	0	0		0	0	0	0	0
185	1	227	231	-1	273	360	6.5	29	ABplppaapp	250	19	0	0		0	0	0	0	0
186	1	297	238	-1	383	86	8.6	28	ABprppappa	252	-179	0	0		0	0	0	0	0
187	1	235	175	-1	387	302	17.6	32	Ealaa	305	95	0	0		0	0	0	0	0
188	1	122	98	-1	576	367	19.4	29	ABalaaapar	255	133	0	0		0	0	0	0	0
189	1	270	64	-1	306	253	5.5	32	MSaappp	312	-157	0	0		0	0	0	0	0
190	1	258	158	-1	502	304	14.7	28	MSpaapaa	46	0	0	0		0	0	0	0	0
191	1	199	174	-1	480	348	11.7	30	ABaraapapa	92	0	0	0		0	0	0	0	0
192	1	127	212	-1	359	361	3.7	29	ABplpapapa	292	806	0	0		0	0	0	0	0
193	1	137	154	-1	323	333	18.4	30	MSapppp	299	635	0	0		0	0	0	0	0
194	1	192	253	-1	467	415	17.7	28	ABalapappa	233	442	0	0		0	0	0	0	0
195	1	6	22	-1	284	376	9.9	29	ABplppapaa	254	-598	0	0		0	0	0	0	0
196	1	254	32	237	221	321	8.5	34	ABplppapp	212	2248	0	0		0	0	0	0	0
197	1	138	189	-1	489	451	17.4	36	ABalapaap	290	742	0	0		0	0	0	0	0
198	1	263	265	-1	488	297	23.4	33	ABarpapaa	278	-141	0	0		0	0	0	0	0
199	1	196	252	-1	260	104	4.7	25	ABprpppapp	255	400	0	0		0	0	0	0	0
200	1	109	72	-1	298	160	4.2	29	ABprpppppa	253	146	0	0		0	0	0	0	0
201	1	251	7	-1	249	297	23.5	36	ABarppaap	366	-258	0	0		0	0	0	0	0
202	1	205	48	-1	523	193	9.0	29	ABarappppp	60	0	0	0		0	0	0	0	0
203	1	15	125	-1	533	287	23.9	30	ABalappppa	240	-227	0	0		0	0	0	0	0
204	1	16	46	-1	392	437	19.1	29	ABplaapapa	-57	0	0	0		0	0	0	0	0
205	1	216	43	-1	515	278	17.7	28	MSpaaapa	269	293	0	0		0	0	0	0	0
206	1	244	296	-1	395	376	22.2	26	ABplaaapaa	205	674	0	0		0	0	0	0	0
207	1	141	254	-1	408	115	6.7	27	ABprppaapp	246	-569	0	0		0	0	0	0	0
208	1	175	185	-1	212	229	13.5	36	Cappa	-25	0	0	0		0	0	0	0	0
209	1	88	255	-1	537	179	12.2	28	ABprpaaapa	78	0	0	0		0	0	0	0	0
210	1	289	187	-1	453	183	7.2	27	ABprpapaap	269	2351	0	0		0	0	0	0	0
211	1	5	221	-1	480	415	10.0	28	ABalpaappp	276	1113	0	0		0	0	0	0	0
212	1	21	235	-1	297	375	19.6	30	ABplapaaaa	69	0	0	0		0	0	0	0	0
213	1	136	246	-1	167	274	13.7	28	ABplappapp	90	0	0	0		0	0	0	0	0
214	1	187	260	-1	304	72	15.2	29	ABprappapp	279	237	0	0		0	0	0	0	0
215	1	181	176	-1	470	182	4.2	29	ABarappapp	294	708	0	0		0	0	0	0	0
216	1	194	134	-1	551	312	23.4	28	ABalapppap	558	0	0	0		0	0	0	0	0
217	1	71	79	-1	346	337	9.7	29	MSappap	290	787	0	0		0	0	0	0	0
218	1	228	146	-1	247	350	8.2	28	ABplppapap	233	-849	0	0		0	0	0	0	0
219	1	123	54	-1	420	342	6.2	30	ABalpapapp	184	0	0	0		0	0	0	0	0
220	1	287	213	-1	257	143	3.8	29	ABprpppppp	245	-1306	0	0		0	0	0	0	0
221	1	180	76	-1	204	257	23.4	36	ABarppapa	348	-53	0	0		0	0	0	0	0
222	1	57	10	-1	484	142	18.9	31	ABpraappap	288	413	0	0		0	0	0	0	0
223	1	134	258	-1	350	282	4.2	29	MSaappa	265	411	0	0		0	0	0	0	0
224	1	225	171	-1	309	372	7.7	26	ABplppaapa	221	496	0	0		0	0	0	0	0
225	1	210	162	-1	367	403	18.9	29	ABplaapapp	166	0	0	0		0	0	0	0	0
226	1	52	234	-1	366	374	22.2	30	ABplaaapap	244	-789	0	0		0	0	0	0	0
227	1	171	21	-1	425	106	16.4	31	ABprapaapa	296	1386	0	0		0	0	0	0	0
228	1	36	57	-1	352	74	17.7	30	ABprappapa	305	-728	0	0		0	0	0	0	0
229	1	204	164	-1	519	154	19.6	27	ABpraappaa	258	1788	0	0		0	0	0	0	0
230	1	115	101	-1	446	429	14.6	29	ABalppppaa	154	0	0	0		0	0	0	0	0
231	1	276	298	-1	293	222	16.0	37	Epla	376	770	0	0		0	0	0	0	0
232	1	51	267	-1	481	171	10.3	27	ABprppaaaa	205	33	0	0		0	0	0	0	0
233	1	46	137	-1	278	299	15.3	33	Dapa	49	0	0	0		0	0	0	0	0
234	1	67	18	-1	529	416	21.7	33	ABalappaa	317	1088	0	0		0	0	0	0	0
235	1	4	160	-1	519	394	9.4	31	ABalpaapap	510	0	0	0		0	0	0	0	0
236	1	262	28	-1	402	268	23.4	34	ABarpaapap	341	651	0	0		0	0	0	0	0
237	1	80	204	-1	457	412	5.7	27	ABalppapaa	248	368	0	0		0	0	0	0	0
238	1	125	141	-1	211	276	5.3	28	ABplpppaap	271	166	0	0		0	0	0	0	0
239	1	282	86	-1	289	52	18.3	27	ABprapapap	222	932	0	0		0	0	0	0	0
240	1	90	169	-1	598	376	10.2	27	ABaraaaaaa	-28	0	0	0		0	0	0	0	0
241	1	290	310	-1	312	283	3.4	28	ABplpappap	252	-527	0	0		0	0	0	0	0
242	1	97	309	-1	366	249	23.5	34	ABarpaappa	343	1326	0	0		0	0	0	0	0
243	1	48	50	-1	451	148	7.8	29	ABprppaapa	244	401	0	0		0	0	0	0	0
244	1	153	106	-1	189	95	10.3	36	Cpapp	349	1522	0	0		0	0	0	0	0
245	1	145	199	-1	557	386	21.3	28	ABalappapa	480	0	0	0		0	0	0	0	0
246	1	61	110	-1	434	234	4.4	32	ABarapappp	307	145	0	0		0	0	0	0	0
247	1	106	201	-1	465	351	15.1	32	MSaaapaa	299	-498	0	0		0	0	0	0	0
248	1	96	211	-1	552	195	20.1	29	ABpraaaapp	-322	0	0	0		0	0	0	0	0
249	1	241	172	-1	537	240	5.8	26	ABarapppap	263	223	0	0		0	0	0	0	0
250	1	40	142	-1	521	254	14.1	32	MSppapa	325	-164	0	0		0	0	0	0	0
251	1	248	45	-1	246	288	3.5	28	ABplppppaa	68	0	0	0		0	0	0	0	0
252	1	43	159	-1	442	147	4.0	29	ABprpapapa	269	-589	0	0		0	0	0	0	0
253	1	232	89	-1	394	285	9.8	31	MSaapaap	265	490	0	0		0	0	0	0	0
254	0	273	-1	-1	474	247	24.5	29		294	769	0	0		0	0	0	0	0
255	1	133	155	-1	456	423	23.3	31	ABplaapaaa	270	-274	0	0		0	0	0	0	0
256	1	186	100	-1	547	458	16.4	26	ABalppaaaa	205	-563	0	0		0	0	0	0	0
257	1	284	177	-1	536	274	5.0	26	ABarapaaap	323	0	0	0		0	0	0	0	0
258	1	13	193	-1	200	191	23.3	40	Caaaa	393	123	0	0		0	0	0	0	0
259	1	184	49	-1	476	383	22.8	28	ABplaaaaaa	221	-712	0	0		0	0	0	0	0
260	1	243	33	-1	200	227	4.3	30	ABplpppapa	283	-831	0	0		0	0	0	0	0
261	1	211	68	-1	315	242	22.8	33	ABarpaappp	334	2679	0	0		0	0	0	0	0
262	1	179	51	-1	507	223	4.3	28	ABarappaaa	108	0	0	0		0	0	0	0	0
263	1	266	139	-1	426	423	20.6	27	ABalapappp	209	-196	0	0		0	0	0	0	0
264	1	247	133	-1	401	415	22.0	32	ABplaapaap	107	0	0	0		0	0	0	0	0
265	1	91	167	-1	505	267	4.3	28	ABarapapaa	241	-540	0	0		0	0	0	0	0
266	1	110	200	-1	517	148	10.6	29	ABprpaaapp	-99	0	0	0		0	0	0	0	0
267	1	38	16	-1	417	463	16.2	28	ABalpppapa	399	0	0	0		0	0	0	0	0
268	1	98	276	-1	297	306	9.6	32	Daap	319	-255	0	0		0	0	0	0	0
269	1	212	281	-1	256	207	4.4	29	ABplpppppa	236	714	0	0		0	0	0	0	0
270	1	250	304	-1	355	215	13.4	37	Earp	363	292	0	0		0	0	0	0	0
271	1	44	230	-1	422	185	5.0	33	ABprpappa	246	0	0	0		0	0	0	0	0
272	1	41	70	-1	420	240	7.2	26	MSpapapa	103	0	0	0		0	0	0	0	0
273	1	283	251	-1	337	141	14.0	33	Dppp	326	674	0	0		0	0	0	0	0
274	1	152	217	-1	556	421	15.1	26	ABalaaaala	-90	0	0	0		0	0	0	0	0
275	1	198	138	-1	382	370	8.2	28	ABplppaaaa	153	0	0	0		0	0	0	0	0
276	1	74	75	-1	577	278	21.5	31	ABalaapppp	76	0	0	0		0	0	0	0	0
277	1	249	82	-1	440	361	3.5	30	ABalppapap	-183	0	0	0		0	0	0	0	0
278	1	55	301	-1	247	312	5.6	29	ABplpppaaa	276	-144	0	0		0	0	0	0	0
279	1	174	198	-1	578	330	16.9	27	ABalaappaa	194	-600	0	0		0	0	0	0	0
280	1	147	192	-1	267	351	21.7	30	ABplapaapa	274	-481	0	0		0	0	0	0	0
281	1	207	114	-1	521	235	23.7	30	ABpraapaap	303	820	0	0		0	0	0	0	0
282	1	59	53	-1	285	202	23.4	39	Cpaaa	392	-385	0	0		0	0	0	0	0
283	1	42	196	-1	275	91	21.8	36	ABarppppp	347	-469	0	0		0	0	0	0	0
284	1	2	274	-1	421	134	21.6	33	ABarpppaa	290	-293	0	0		0	0	0	0	0
285	1	292	179	-1	300	167	15.3	38	Eprp	372	353	0	0		0	0	0	0	0
286	1	76	99	-1	537	389	16.8	26	MSaaaaaa	265	334	0	0		0	0	0	0	0
287	1	226	111	-1	348	323	4.3	28	ABplpapaap	215	0	0	0		0	0	0	0	0
288	1	22	225	-1	463	273	4.5	27	ABarapapap	272	1069	0	0		0	0	0	0	0
289	1	99	300	-1	405	138	4.2	30	ABprpapapp	220	256	0	0		0	0	0	0	0
290	1	117	256	-1	327	159	4.6	29	ABprpapppp	214	188	0	0		0	0	0	0	0
291	1	235	152	-1	340	269	17.5	33	Ealap	281	99	0	0		0	0	0	0	0
292	1	161	13	-1	545	347	21.7	29	ABalapppaa	286	863	0	0		0	0	0	0	0
293	1	275	47	-1	409	427	16.2	29	ABalppppap	263	1050	0	0		0	0	0	0	0
294	1	7	248	-1	376	158	23.4	35	ABarpappp	353	205	0	0		0	0	0	0	0
295	1	58	269	-1	228	115	23.4	38	Cpaap	263	0	0	0		0	0	0	0	0
296	1	236	249	-1	389	71	13.4	29	ABprappaaa	216	-143	0	0		0	0	0	0	0
297	1	285	305	-1	414	240	17.5	38	Eara	385	123	0	0		0	0	0	0	0
298	1	77	6	-1	427	215	22.7	31	ABarpapapp	288	131	0	0		0	0	0	0	0
299	0	252	-1	-1	447	238	16.6	26		203	-99	0	0		0	0	0	0	0
300	1	53	206	-1	470	255	14.3	29	MSpaapap	267	712	0	0		0	0	0	0	0
301	1	291	218	-1	380	161	4.8	27	ABprpapppa	220	-197	0	0		0	0	0	0	0
302	1	28	205	-1	354	73	7.3	29	ABprppappp	246	-539	0	0		0	0	0	0	0
303	1	17	287	-1	498	138	14.4	30	ABprpaappp	241	724	0	0		0	0	0	0	0
304	1	23	214	-1	267	187	12.2	38	Eplp	224	0	0	0		0	0	0	0	0
305	1	300	308	-1	348	252	7.1	28	Z3	151	156	0	0		0	0	0	0	0
306	1	293	194	-1	310	200	9.7	32	Z2	283	835	0	0		0	0	0	0	0
307	1	299	312	-1	474	243	23.0	31	ABarpapapa	231	94	0	0		0	0	0	0	0
