# Supplementary material for: The AP-2 Transcription Factor APTF-2 Is Required for Neuroblast and Epidermal Morphogenesis in Caenorhabditis elegans Embryogenesis
Source: PLoS Genet. 2016 May 13;12(5):e1006048. doi: 10.1371/journal.pgen.1006048 (PMC4866721; doi:10.1371/journal.pgen.1006048)
Supplement: S7 Text — (ZIP) [file pgen.1006048.s035.zip › nuclei/t133-nuclei]

1	1	109	76	-1	507	185	5.5	30	ABarappapa	178	0	0	0		0	0	0	0	0
2	1	21	250	-1	534	438	18.8	33	ABalapaaa	-426	0	0	0		0	0	0	0	0
3	1	8	144	-1	486	251	6.9	26	ABarapappa	17	0	0	0		0	0	0	0	0
4	1	167	294	-1	476	273	9.5	27	ABaraapppp	76	0	0	0		0	0	0	0	0
5	1	124	150	-1	312	403	17.3	32	ABplaappap	315	45	0	0		0	0	0	0	0
6	1	298	64	-1	431	211	22.6	30	ABarpapapp	248	-171	0	0		0	0	0	0	0
7	1	201	29	-1	251	296	23.5	36	ABarppaap	-62	0	0	0		0	0	0	0	0
8	1	22	46	-1	478	198	14.8	31	MSppppa	163	0	0	0		0	0	0	0	0
9	1	73	143	-1	543	348	9.6	29	ABaraaaap	79	0	0	0		0	0	0	0	0
10	1	222	11	-1	490	137	18.5	30	ABpraappap	297	374	0	0		0	0	0	0	0
11	1	24	238	-1	441	99	12.9	30	ABpraapppp	280	313	0	0		0	0	0	0	0
12	1	85	171	-1	369	302	6.9	31	MSaapap	339	0	0	0		0	0	0	0	0
13	1	292	253	-1	552	344	21.6	29	ABalapppaa	261	-540	0	0		0	0	0	0	0
14	1	35	241	-1	545	213	14.4	29	ABprpaapaa	229	94	0	0		0	0	0	0	0
15	1	154	120	-1	440	306	9.4	29	MSaapaaa	271	-639	0	0		0	0	0	0	0
16	1	267	201	-1	420	464	16.2	28	ABalpppapa	260	397	0	0		0	0	0	0	0
17	1	120	270	-1	236	118	7.5	33	Cpppa	76	0	0	0		0	0	0	0	0
18	1	234	80	-1	527	412	21.7	31	ABalappaa	278	-162	0	0		0	0	0	0	0
19	1	153	104	-1	293	332	23.5	32	ABplapaaap	272	-568	0	0		0	0	0	0	0
20	1	112	207	-1	417	181	23.7	35	ABarpappa	345	327	0	0		0	0	0	0	0
21	1	227	107	-1	424	109	16.3	30	ABprapaapa	262	1072	0	0		0	0	0	0	0
22	1	195	198	-1	283	382	10.4	28	ABplppapaa	61	0	0	0		0	0	0	0	0
23	1	55	17	-1	153	232	10.1	28	ABplapappp	326	0	0	0		0	0	0	0	0
24	1	57	30	-1	568	415	18.9	29	ABalaaapal	-420	0	0	0		0	0	0	0	0
25	1	63	169	-1	203	301	19.2	32	ABplappapa	272	81	0	0		0	0	0	0	0
26	1	100	295	-1	546	281	12.4	28	MSppaaap	191	79	0	0		0	0	0	0	0
27	1	51	130	-1	611	324	14.3	30	ABalaapaa	90	0	0	0		0	0	0	0	0
28	1	236	192	-1	405	264	23.5	34	ABarpaapap	348	1505	0	0		0	0	0	0	0
29	1	145	184	-1	385	338	11.2	30	MSappaa	295	0	0	0		0	0	0	0	0
30	1	6	219	-1	609	288	15.1	33	ABalaapap	67	0	0	0		0	0	0	0	0
31	1	179	174	-1	327	431	12.2	28	ABplpaappa	4	0	0	0		0	0	0	0	0
32	1	196	314	-1	208	311	8.0	27	ABplppappp	203	86	0	0		0	0	0	0	0
33	1	260	131	-1	198	225	4.4	31	ABplpppapa	297	132	0	0		0	0	0	0	0
34	1	26	6	-1	350	115	23.5	36	ABarppppa	326	-120	0	0		0	0	0	0	0
35	1	50	25	-1	317	89	8.2	32	ABprapppa	172	0	0	0		0	0	0	0	0
36	1	148	259	-1	430	367	20.2	32	ABplaaaapa	287	175	0	0		0	0	0	0	0
37	1	94	233	-1	278	62	11.7	29	ABprapappp	317	0	0	0		0	0	0	0	0
38	1	165	164	-1	499	463	13.5	30	ABalppaaap	295	789	0	0		0	0	0	0	0
39	1	156	182	-1	337	181	18.7	37	Epra	372	197	0	0		0	0	0	0	0
40	1	101	166	-1	185	272	9.0	31	ABplapppa	314	96	0	0		0	0	0	0	0
41	1	175	92	-1	513	366	12.3	28	ABaraapaap	257	233	0	0		0	0	0	0	0
42	1	39	33	-1	582	310	8.5	28	ABaraaappa	-22	0	0	0		0	0	0	0	0
43	1	205	220	-1	513	279	17.7	27	MSpaaapa	250	1330	0	0		0	0	0	0	0
44	1	5	223	-1	489	299	6.5	28	ABarapaapp	236	102	0	0		0	0	0	0	0
45	1	251	177	-1	241	291	4.0	28	ABplppppaa	236	1004	0	0		0	0	0	0	0
46	1	204	90	-1	390	439	19.2	28	ABplaapapa	-26	0	0	0		0	0	0	0	0
47	1	293	41	-1	408	432	16.1	29	ABalppppap	113	0	0	0		0	0	0	0	0
48	1	202	262	-1	524	196	8.6	29	ABarappppp	284	484	0	0		0	0	0	0	0
49	1	259	264	-1	478	380	22.6	29	ABplaaaaaa	241	-718	0	0		0	0	0	0	0
50	1	243	121	-1	452	150	8.2	29	ABprppaapa	399	0	0	0		0	0	0	0	0
51	1	262	242	-1	509	227	4.2	28	ABarappaaa	115	0	0	0		0	0	0	0	0
52	1	151	72	-1	449	158	19.8	28	ABprapaaaa	279	711	0	0		0	0	0	0	0
53	1	282	195	-1	285	205	23.0	39	Cpaaa	393	11	0	0		0	0	0	0	0
54	1	219	116	-1	418	346	5.9	29	ABalpapapp	251	-133	0	0		0	0	0	0	0
55	1	140	247	-1	167	130	20.6	37	Caaap	373	336	0	0		0	0	0	0	0
56	1	44	39	-1	508	332	6.8	26	ABarapaapa	220	539	0	0		0	0	0	0	0
57	1	228	151	-1	351	76	17.7	30	ABprappapa	279	823	0	0		0	0	0	0	0
58	1	92	269	-1	385	413	15.7	30	ABalpppppa	430	0	0	0		0	0	0	0	0
59	1	45	63	-1	572	407	11.6	30	ABalpaapaa	115	0	0	0		0	0	0	0	0
60	1	65	155	-1	457	116	9.6	30	ABprppapaa	-87	0	0	0		0	0	0	0	0
61	1	89	288	-1	350	123	6.8	29	ABprppppaa	226	-902	0	0		0	0	0	0	0
62	1	34	47	-1	172	224	7.4	33	ABplapppp	332	-289	0	0		0	0	0	0	0
63	1	172	65	-1	600	350	18.8	27	ABalaaappl	199	599	0	0		0	0	0	0	0
64	1	189	180	-1	303	261	5.7	33	MSaappp	334	-157	0	0		0	0	0	0	0
65	1	64	163	-1	224	333	18.5	31	ABplapaapp	257	710	0	0		0	0	0	0	0
66	1	104	160	-1	367	443	11.9	27	ABplpaapap	401	0	0	0		0	0	0	0	0
67	1	1	139	-1	461	284	17.9	31	MSpaaapp	270	0	0	0		0	0	0	0	0
68	1	261	267	-1	318	246	23.5	33	ABarpaappp	337	-267	0	0		0	0	0	0	0
69	1	121	89	-1	543	222	7.4	28	ABarappppa	61	0	0	0		0	0	0	0	0
70	1	272	73	-1	422	251	7.1	26	MSpapapa	201	734	0	0		0	0	0	0	0
71	1	141	69	-1	560	256	23.4	30	ABpraapaaa	251	-759	0	0		0	0	0	0	0
72	1	200	249	-1	296	158	4.2	29	ABprpppppa	230	133	0	0		0	0	0	0	0
73	1	82	113	-1	288	113	5.2	28	ABprpppapa	253	392	0	0		0	0	0	0	0
74	0	254	-1	-1	472	248	24.6	30		277	502	0	0		0	0	0	0	0
75	1	276	313	-1	573	279	21.3	32	ABalaapppp	296	-207	0	0		0	0	0	0	0
76	1	221	103	-1	201	258	23.2	37	ABarppapa	378	-537	0	0		0	0	0	0	0
77	1	105	55	-1	445	373	8.2	29	ABalpapapa	295	-22	0	0		0	0	0	0	0
78	1	180	59	-1	431	287	14.2	29	MSaaapp	290	67	0	0		0	0	0	0	0
79	1	217	167	-1	342	342	9.7	29	MSappap	106	0	0	0		0	0	0	0	0
80	1	158	281	-1	416	340	15.2	30	MSaaapap	253	1036	0	0		0	0	0	0	0
81	1	166	200	-1	383	88	15.7	31	ABprapaapp	273	-240	0	0		0	0	0	0	0
82	1	277	311	-1	439	370	3.6	30	ABalppapap	299	537	0	0		0	0	0	0	0
83	1	80	48	-1	547	231	19.5	28	ABpraaapap	396	0	0	0		0	0	0	0	0
84	1	114	185	-1	208	199	8.5	32	Cappp	322	223	0	0		0	0	0	0	0
85	1	181	58	-1	576	331	11.6	27	ABaraaaaap	79	0	0	0		0	0	0	0	0
86	1	239	142	-1	292	51	18.0	28	ABprapapap	243	-318	0	0		0	0	0	0	0
87	1	96	106	-1	414	101	9.5	28	ABprppapap	244	87	0	0		0	0	0	0	0
88	1	157	128	-1	486	429	21.3	32	ABalapapa	298	50	0	0		0	0	0	0	0
89	1	253	13	-1	395	288	9.7	31	MSaapaap	290	1078	0	0		0	0	0	0	0
90	1	177	156	-1	349	408	14.6	31	ABalpppppp	152	0	0	0		0	0	0	0	0
91	1	47	101	303	167	254	18.5	33	ABplapapa	333	-834	0	0		0	0	0	0	0
92	1	4	87	-1	555	353	16.9	27	MSpaaaaa	662	0	0	0		0	0	0	0	0
93	1	107	298	-1	471	130	14.4	30	ABpraapppa	269	108	0	0		0	0	0	0	0
94	1	99	284	-1	480	458	10.7	25	ABalppaapa	218	22	0	0		0	0	0	0	0
95	1	150	122	-1	551	342	13.5	28	ABaraappaa	276	63	0	0		0	0	0	0	0
96	1	28	4	-1	421	241	11.4	29	MSpapaap	298	-382	0	0		0	0	0	0	0
97	1	144	28	-1	404	155	12.6	32	Dpaa	258	127	0	0		0	0	0	0	0
98	1	188	229	-1	583	374	20.0	30	ABalaaapar	285	446	0	0		0	0	0	0	0
99	1	286	212	-1	544	387	16.9	27	MSaaaaaa	240	406	0	0		0	0	0	0	0
100	1	256	273	-1	552	453	15.5	25	ABalppaaaa	225	133	0	0		0	0	0	0	0
101	1	230	95	-1	449	431	14.8	28	ABalppppaa	275	111	0	0		0	0	0	0	0
102	1	29	188	-1	575	217	14.8	28	ABpraaaapa	99	0	0	0		0	0	0	0	0
103	1	38	215	-1	498	353	4.3	28	ABalpaaapp	225	197	0	0		0	0	0	0	0
104	1	106	19	-1	234	254	5.3	28	ABplppppap	287	135	0	0		0	0	0	0	0
105	1	25	79	-1	504	300	10.4	28	ABaraapppa	287	-249	0	0		0	0	0	0	0
106	1	244	199	-1	193	99	10.4	37	Cpapp	365	-516	0	0		0	0	0	0	0
107	1	70	85	-1	549	323	6.8	29	ABaraaapap	290	-985	0	0		0	0	0	0	0
108	1	113	15	-1	330	78	21.3	32	ABprapapaa	318	386	0	0		0	0	0	0	0
109	1	159	176	-1	384	219	8.7	28	MSpapapp	225	423	0	0		0	0	0	0	0
110	1	246	278	-1	436	238	4.4	33	ABarapappp	329	-204	0	0		0	0	0	0	0
111	1	287	202	-1	346	327	4.3	29	ABplpapaap	246	-175	0	0		0	0	0	0	0
112	1	60	168	-1	590	319	22.5	31	ABalaapppa	280	1737	0	0		0	0	0	0	0
113	1	14	254	-1	256	363	18.3	32	ABplaapppp	301	103	0	0		0	0	0	0	0
114	1	281	224	-1	520	237	23.5	30	ABpraapaap	261	1674	0	0		0	0	0	0	0
115	1	31	290	-1	257	273	10.1	34	Capaa	126	0	0	0		0	0	0	0	0
116	1	37	239	-1	357	136	10.8	30	Dpap	279	-488	0	0		0	0	0	0	0
117	1	54	12	-1	582	352	8.1	27	ABaraaapaa	296	0	0	0		0	0	0	0	0
118	1	74	248	-1	507	343	23.1	29	ABarpaaaaa	259	1512	0	0		0	0	0	0	0
119	1	90	36	-1	426	432	9.8	29	ABplpaaaaa	272	1940	0	0		0	0	0	0	0
120	1	43	94	-1	532	448	13.0	28	ABalaaaalp	-73	0	0	0		0	0	0	0	0
121	1	42	189	-1	351	442	17.5	26	ABplaappaa	362	0	0	0		0	0	0	0	0
122	1	137	5	-1	375	202	5.7	29	MSpappa	266	389	0	0		0	0	0	0	0
123	1	79	7	-1	580	245	11.2	29	ABprpaaaaa	259	143	0	0		0	0	0	0	0
124	1	16	22	-1	465	314	11.8	29	ABaraapapp	276	721	0	0		0	0	0	0	0
125	1	203	187	-1	533	285	24.0	29	ABalappppa	256	-255	0	0		0	0	0	0	0
126	1	172	296	-1	605	312	18.9	29	ABalaaappr	208	-11	0	0		0	0	0	0	0
127	1	10	217	-1	397	163	16.6	32	Dppa	302	-381	0	0		0	0	0	0	0
128	1	71	18	-1	452	248	8.4	29	MSpapaaa	50	0	0	0		0	0	0	0	0
129	1	67	110	-1	193	308	12.2	27	ABplappaap	208	-570	0	0		0	0	0	0	0
130	1	32	112	-1	420	405	5.6	27	ABalppappa	15	0	0	0		0	0	0	0	0
131	1	83	16	-1	489	411	14.0	31	MSapaaa	300	528	0	0		0	0	0	0	0
132	1	152	183	-1	445	461	19.0	30	ABalpppaap	280	585	0	0		0	0	0	0	0
133	1	264	258	-1	401	414	22.5	30	ABplaapaap	-262	0	0	0		0	0	0	0	0
134	1	216	98	-1	547	312	23.0	28	ABalapppap	283	1156	0	0		0	0	0	0	0
135	1	162	105	-1	275	293	4.5	28	ABplpapppa	222	303	0	0		0	0	0	0	0
136	1	53	161	-1	561	373	12.2	27	ABaraapaaa	14	0	0	0		0	0	0	0	0
137	1	233	257	-1	281	302	15.4	32	Dapa	324	538	0	0		0	0	0	0	0
138	1	275	118	-1	384	375	8.4	29	ABplppaaaa	241	-816	0	0		0	0	0	0	0
139	1	263	96	-1	425	429	20.4	27	ABalapappp	122	0	0	0		0	0	0	0	0
140	1	161	304	-1	368	358	13.3	31	MSapapp	309	-58	0	0		0	0	0	0	0
141	1	238	210	-1	209	276	5.4	29	ABplpppaap	328	0	0	0		0	0	0	0	0
142	1	250	234	-1	521	253	14.0	32	MSppapa	119	0	0	0		0	0	0	0	0
143	1	3	255	-1	474	336	6.3	27	ABalpappap	243	665	0	0		0	0	0	0	0
144	1	143	123	-1	455	475	15.5	27	ABalpppaaa	295	0	0	0		0	0	0	0	0
145	1	111	45	-1	216	82	18.1	37	Cpapa	374	477	0	0		0	0	0	0	0
146	1	218	124	-1	246	356	8.6	28	ABplppapap	257	-196	0	0		0	0	0	0	0
147	1	95	172	-1	399	311	22.7	29	ABarpaaapp	248	184	0	0		0	0	0	0	0
148	1	66	243	-1	537	415	7.1	29	ABalpaaaap	-139	0	0	0		0	0	0	0	0
149	1	136	66	-1	530	154	15.4	31	ABprpaappa	240	-629	0	0		0	0	0	0	0
150	1	160	214	-1	406	382	14.0	32	MSapapa	277	846	0	0		0	0	0	0	0
151	1	62	209	-1	226	352	14.1	27	ABplappaaa	344	0	0	0		0	0	0	0	0
152	1	291	309	-1	336	261	17.4	33	Ealap	260	98	0	0		0	0	0	0	0
153	1	147	114	-1	453	453	12.2	29	ABalppaapp	415	0	0	0		0	0	0	0	0
154	1	193	315	-1	325	327	18.3	32	MSapppp	289	1696	0	0		0	0	0	0	0
155	1	255	62	-1	454	418	23.5	30	ABplaapaaa	327	0	0	0		0	0	0	0	0
156	1	122	196	-1	391	424	11.5	28	ABplpaapaa	235	744	0	0		0	0	0	0	0
157	1	86	99	-1	404	408	8.4	28	ABplpaaaap	91	0	0	0		0	0	0	0	0
158	1	190	279	-1	505	299	14.6	28	MSpaapaa	215	28	0	0		0	0	0	0	0
159	1	252	74	-1	448	149	4.3	29	ABprpapapa	292	391	0	0		0	0	0	0	0
160	1	235	133	-1	520	393	9.6	31	ABalpaapap	310	4	0	0		0	0	0	0	0
161	1	142	159	-1	450	313	5.5	28	ABalpapppa	223	99	0	0		0	0	0	0	0
162	1	225	137	-1	370	408	19.5	29	ABplaapapp	501	0	0	0		0	0	0	0	0
163	1	36	149	-1	587	381	16.5	28	ABalaaaarl	233	252	0	0		0	0	0	0	0
164	1	229	78	-1	520	158	20.2	27	ABpraappaa	256	-420	0	0		0	0	0	0	0
165	1	134	197	-1	584	284	18.2	27	ABalaappap	194	297	0	0		0	0	0	0	0
166	1	78	60	-1	366	174	8.2	34	MSpappp	329	-214	0	0		0	0	0	0	0
167	1	265	208	-1	504	272	4.2	28	ABarapapaa	232	1660	0	0		0	0	0	0	0
168	1	18	252	-1	266	238	4.3	29	ABplpapppp	236	-243	0	0		0	0	0	0	0
169	1	240	145	-1	602	381	10.3	28	ABaraaaaaa	106	0	0	0		0	0	0	0	0
170	1	17	26	-1	478	344	19.4	30	MSaaaapa	294	-582	0	0		0	0	0	0	0
171	1	224	20	-1	308	369	8.2	27	ABplppaapa	242	497	0	0		0	0	0	0	0
172	1	249	232	-1	536	246	5.4	28	ABarapppap	252	-965	0	0		0	0	0	0	0
173	1	169	10	-1	564	257	16.9	27	ABpraaapaa	63	0	0	0		0	0	0	0	0
174	1	191	235	-1	480	351	11.9	29	ABaraapapa	292	-569	0	0		0	0	0	0	0
175	1	187	274	-1	392	305	17.5	33	Ealaa	270	776	0	0		0	0	0	0	0
176	1	215	191	-1	469	183	4.3	29	ABarappapp	242	-219	0	0		0	0	0	0	0
177	1	257	134	-1	533	281	5.3	25	ABarapaaap	231	7	0	0		0	0	0	0	0
178	1	33	194	-1	400	86	20.2	35	ABarpppap	343	252	0	0		0	0	0	0	0
179	1	285	291	-1	305	164	15.2	38	Eprp	379	-81	0	0		0	0	0	0	0
180	1	149	203	-1	244	228	9.9	34	Capap	318	58	0	0		0	0	0	0	0
181	1	118	68	-1	525	442	9.2	28	ABalpaappa	24	0	0	0		0	0	0	0	0
182	1	184	282	-1	482	391	7.2	28	ABalpapaap	106	0	0	0		0	0	0	0	0
183	1	146	111	-1	557	215	10.6	28	ABprpaaaap	122	0	0	0		0	0	0	0	0
184	1	69	9	-1	504	366	17.4	30	MSaaaaap	295	165	0	0		0	0	0	0	0
185	1	208	301	-1	214	237	14.1	36	Cappa	362	202	0	0		0	0	0	0	0
186	1	168	31	-1	467	145	10.8	26	ABprppaaap	-275	0	0	0		0	0	0	0	0
187	1	210	38	-1	451	189	7.6	28	ABprpapaap	215	-1427	0	0		0	0	0	0	0
188	1	125	34	-1	315	396	10.9	28	ABplpaappp	400	0	0	0		0	0	0	0	0
189	1	197	178	211	494	451	17.4	34	ABalapaap	162	0	0	0		0	0	0	0	0
190	1	40	138	-1	137	237	15.2	29	ABplapappa	276	444	0	0		0	0	0	0	0
191	1	182	77	-1	581	223	18.8	27	ABpraaaaap	266	377	0	0		0	0	0	0	0
192	1	280	245	-1	269	342	21.5	29	ABplapaapa	237	1401	0	0		0	0	0	0	0
193	1	258	115	-1	209	190	22.9	39	Caaaa	391	-35	0	0		0	0	0	0	0
194	1	306	71	-1	315	201	9.4	30	Z2	278	855	0	0		0	0	0	0	0
195	1	126	84	-1	308	255	12.5	31	Ealpp	217	-1185	0	0		0	0	0	0	0
196	1	283	271	-1	279	87	22.2	36	ABarppppp	338	-1101	0	0		0	0	0	0	0
197	1	76	236	-1	392	328	4.2	28	ABplpapaaa	222	73	0	0		0	0	0	0	0
198	1	279	244	-1	575	328	17.7	26	ABalaappaa	208	611	0	0		0	0	0	0	0
199	1	245	8	-1	558	388	21.6	28	ABalappapa	166	0	0	0		0	0	0	0	0
200	1	266	147	-1	519	153	10.2	29	ABprpaaapp	253	222	0	0		0	0	0	0	0
201	1	247	91	-1	469	349	15.4	31	MSaaapaa	300	762	0	0		0	0	0	0	0
202	1	91	228	-1	497	179	18.9	31	ABpraaappp	361	0	0	0		0	0	0	0	0
203	1	155	193	-1	563	256	7.4	27	ABarapppaa	345	0	0	0		0	0	0	0	0
204	1	237	240	-1	454	415	5.8	28	ABalppapaa	269	955	0	0		0	0	0	0	0
205	1	302	226	-1	358	75	6.7	28	ABprppappp	241	1031	0	0		0	0	0	0	0
206	1	300	57	-1	469	254	14.5	29	MSpaapap	257	723	0	0		0	0	0	0	0
207	1	132	222	-1	576	390	8.3	29	ABalpaaaaa	244	534	0	0		0	0	0	0	0
208	1	88	297	-1	441	171	15.5	31	MSppppp	267	-1024	0	0		0	0	0	0	0
209	1	176	190	-1	520	256	9.9	29	MSppaap	291	587	0	0		0	0	0	0	0
210	1	130	127	-1	478	229	17.6	31	MSppapp	291	238	0	0		0	0	0	0	0
211	1	248	35	-1	554	193	19.8	29	ABpraaaapp	32	0	0	0		0	0	0	0	0
212	1	192	225	-1	357	364	3.6	28	ABplpapapa	274	1134	0	0		0	0	0	0	0
213	1	220	52	-1	255	143	3.7	29	ABprpppppp	248	258	0	0		0	0	0	0	0
214	1	304	82	-1	272	185	11.6	37	Eplp	361	-456	0	0		0	0	0	0	0
215	1	183	216	-1	441	180	11.4	32	MSpppap	280	432	0	0		0	0	0	0	0
216	1	129	43	-1	509	204	23.5	30	ABpraapapa	438	0	0	0		0	0	0	0	0
217	1	274	3	-1	565	419	15.4	27	ABalaaaala	237	-172	0	0		0	0	0	0	0
218	1	301	24	-1	380	162	4.6	30	ABprpapppa	193	-521	0	0		0	0	0	0	0
219	1	68	221	-1	500	424	6.4	28	ABalpapaaa	-150	0	0	0		0	0	0	0	0
220	1	49	119	-1	438	312	18.2	30	MSaaaapp	-196	0	0	0		0	0	0	0	0
221	1	211	170	-1	479	418	9.7	28	ABalpaappp	281	-343	0	0		0	0	0	0	0
222	1	133	44	-1	264	64	16.8	29	ABprapappa	246	264	0	0		0	0	0	0	0
223	1	41	132	-1	437	379	23.7	29	ABplaaaaap	-36	0	0	0		0	0	0	0	0
224	1	72	108	-1	497	266	22.0	29	ABalappppp	272	121	0	0		0	0	0	0	0
225	1	288	266	-1	459	276	4.5	28	ABarapapap	239	468	0	0		0	0	0	0	0
226	1	119	213	-1	331	129	3.7	30	ABprppppap	299	253	0	0		0	0	0	0	0
227	1	93	102	-1	473	217	11.5	32	MSpppaa	288	0	0	0		0	0	0	0	0
228	1	116	146	-1	527	377	5.6	28	ABalpaaapa	448	0	0	0		0	0	0	0	0
229	1	117	231	-1	446	116	18.6	30	ABprapaaap	249	457	0	0		0	0	0	0	0
230	1	271	117	230	418	192	5.3	34	ABprpappa	217	750	0	0		0	0	0	0	0
231	1	185	272	-1	272	361	7.0	28	ABplppaapp	284	71	0	0		0	0	0	0	0
232	1	48	56	-1	150	209	18.8	34	ABarppapp	258	0	0	0		0	0	0	0	0
233	0	138	-1	-1	470	243	21.9	26		268	142	0	0		0	0	0	0	0
234	1	226	312	-1	368	373	22.0	29	ABplaaapap	242	449	0	0		0	0	0	0	0
235	1	212	179	-1	294	377	20.1	31	ABplapaaaa	262	114	0	0		0	0	0	0	0
236	1	61	283	-1	155	150	12.1	35	Caapp	334	-1107	0	0		0	0	0	0	0
237	1	196	205	-1	224	340	10.0	26	ABplppappa	202	21	0	0		0	0	0	0	0
238	1	186	308	-1	388	91	8.7	28	ABprppappa	223	129	0	0		0	0	0	0	0
239	1	12	54	-1	398	460	13.2	28	ABalpppapp	-51	0	0	0		0	0	0	0	0
240	1	98	300	-1	318	366	5.5	28	ABplpappaa	251	138	0	0		0	0	0	0	0
241	1	52	206	-1	331	387	21.1	30	ABplaaappa	262	693	0	0		0	0	0	0	0
242	1	13	109	-1	414	291	5.7	30	ABalpapppp	256	175	0	0		0	0	0	0	0
243	1	115	67	-1	216	154	5.9	33	Cpppp	317	241	0	0		0	0	0	0	0
244	1	81	129	-1	367	417	7.3	28	ABplpaaapa	237	1704	0	0		0	0	0	0	0
245	1	9	165	-1	301	335	4.2	30	ABplpapapp	303	-424	0	0		0	0	0	0	0
246	1	213	100	-1	161	272	13.7	28	ABplappapp	285	-157	0	0		0	0	0	0	0
247	1	36	93	-1	592	362	14.6	28	ABalaaaarr	245	879	0	0		0	0	0	0	0
248	1	294	289	-1	378	156	23.1	35	ABarpappp	320	822	0	0		0	0	0	0	0
249	1	296	27	-1	391	67	13.4	30	ABprappaaa	254	-438	0	0		0	0	0	0	0
250	1	77	53	-1	180	176	6.6	25	ABplpppapp	203	-266	0	0		0	0	0	0	0
251	1	273	152	-1	340	139	13.7	33	Dppp	128	0	0	0		0	0	0	0	0
252	1	199	-1	-1	260	102	4.7	25	ABprpppapp	207	-743	0	0		0	0	0	0	0
253	1	194	175	-1	465	418	17.7	30	ABalapappa	253	1068	0	0		0	0	0	0	0
254	1	207	186	-1	412	115	6.6	28	ABprppaapp	245	63	0	0		0	0	0	0	0
255	1	209	261	-1	542	181	11.8	27	ABprpaaapa	256	1029	0	0		0	0	0	0	0
256	1	290	305	-1	327	164	4.4	29	ABprpapppp	205	-111	0	0		0	0	0	0	0
257	1	131	260	-1	390	376	4.5	30	ABalppappp	301	134	0	0		0	0	0	0	0
258	1	223	277	-1	344	284	4.4	28	MSaappa	289	0	0	0		0	0	0	0	0
259	1	84	40	-1	468	373	5.0	25	ABalpappaa	234	-391	0	0		0	0	0	0	0
260	1	214	148	-1	312	70	15.2	30	ABprappapp	278	234	0	0		0	0	0	0	0
261	1	46	302	-1	535	175	17.5	29	ABprpaapap	47	0	0	0		0	0	0	0	0
262	1	164	154	-1	513	329	12.5	29	ABaraappap	138	0	0	0		0	0	0	0	0
263	1	102	1	-1	283	386	15.3	32	ABplaapppa	83	0	0	0		0	0	0	0	0
264	1	2	306	-1	520	319	4.0	27	ABarapaaaa	263	295	0	0		0	0	0	0	0
265	1	198	88	-1	491	298	23.3	32	ABarpapaa	169	0	0	0		0	0	0	0	0
266	1	171	141	-1	344	401	9.1	29	ABplpaaapp	282	-102	0	0		0	0	0	0	0
267	1	232	51	-1	482	172	9.7	29	ABprppaaaa	15	0	0	0		0	0	0	0	0
268	1	15	287	-1	596	244	15.9	28	ABpraaaaaa	268	1446	0	0		0	0	0	0	0
269	1	295	268	-1	232	115	23.5	39	Cpaap	385	114	0	0		0	0	0	0	0
270	1	110	140	-1	488	215	7.4	28	ABprpapaaa	71	0	0	0		0	0	0	0	0
271	1	170	50	-1	563	286	6.5	27	ABaraaappp	577	0	0	0		0	0	0	0	0
272	1	139	276	-1	325	90	4.5	30	ABprpppaap	255	944	0	0		0	0	0	0	0
273	1	30	37	-1	333	371	8.7	25	ABplppaaap	72	0	0	0		0	0	0	0	0
274	1	284	162	-1	425	133	21.7	33	ABarpppaa	327	1202	0	0		0	0	0	0	0
275	1	20	2	-1	307	333	14.0	31	Daaa	281	62	0	0		0	0	0	0	0
276	1	268	256	-1	299	308	9.7	32	Daap	-42	0	0	0		0	0	0	0	0
277	1	103	32	-1	523	211	18.7	28	ABpraaappa	426	0	0	0		0	0	0	0	0
278	1	163	263	-1	438	382	12.5	31	MSapaap	291	557	0	0		0	0	0	0	0
279	1	108	81	-1	332	343	22.4	31	ABplaaappp	371	0	0	0		0	0	0	0	0
280	1	135	299	-1	519	376	22.9	29	ABalappapp	533	0	0	0		0	0	0	0	0
281	1	269	86	-1	254	208	4.3	30	ABplpppppa	249	-1172	0	0		0	0	0	0	0
282	1	23	265	-1	468	321	23.6	30	ABarpaaaap	275	132	0	0		0	0	0	0	0
283	0	299	-1	-1	444	234	15.9	26		228	-304	0	0		0	0	0	0	0
284	1	7	275	-1	523	313	18.3	31	MSpaaaap	112	0	0	0		0	0	0	0	0
285	1	59	14	-1	247	144	9.8	36	Cppap	368	-766	0	0		0	0	0	0	0
286	1	178	286	-1	468	186	22.9	32	ABpraapapp	94	0	0	0		0	0	0	0	0
287	1	303	181	-1	500	144	13.7	29	ABprpaappp	264	124	0	0		0	0	0	0	0
288	1	128	158	-1	378	110	5.4	28	ABprpppaaa	252	298	0	0		0	0	0	0	0
289	1	58	292	-1	218	200	4.2	28	ABplpppppp	239	1340	0	0		0	0	0	0	0
290	1	126	285	-1	356	295	12.5	31	Ealpa	73	0	0	0		0	0	0	0	0
291	1	127	70	-1	340	69	10.6	29	ABprappaap	235	1433	0	0		0	0	0	0	0
292	1	11	21	-1	317	294	23.3	35	ABarppaaa	231	0	0	0		0	0	0	0	0
293	1	75	97	-1	447	292	23.0	31	ABarpaapaa	319	574	0	0		0	0	0	0	0
294	1	56	280	-1	469	222	3.6	27	ABarappaap	243	217	0	0		0	0	0	0	0
295	1	27	218	-1	304	128	10.5	34	Cppaa	337	-73	0	0		0	0	0	0	0
296	1	206	135	-1	395	375	22.3	26	ABplaaapaa	209	-277	0	0		0	0	0	0	0
297	1	87	75	-1	442	343	22.9	28	ABarpaaapa	225	62	0	0		0	0	0	0	0
298	1	231	246	307	291	219	16.1	37	Epla	299	-222	0	0		0	0	0	0	0
299	1	174	293	-1	349	351	16.2	31	MSapppa	501	0	0	0		0	0	0	0	0
300	1	289	310	-1	409	142	4.1	29	ABprpapapp	254	568	0	0		0	0	0	0	0
301	1	278	136	-1	245	318	6.3	28	ABplpppaaa	233	1747	0	0		0	0	0	0	0
302	1	97	204	-1	384	337	21.6	30	ABplaaaapp	261	566	0	0		0	0	0	0	0
303	1	173	49	153	273	76	8.4	32	ABprapppp	230	0	0	0		0	0	0	0	0
304	1	270	83	-1	361	222	13.5	36	Earp	84	0	0	0		0	0	0	0	0
305	1	297	227	-1	412	242	17.6	37	Eara	-70	0	0	0		0	0	0	0	0
306	1	19	23	-1	251	269	15.1	32	Dapp	327	652	0	0		0	0	0	0	0
307	1	123	251	-1	143	167	16.6	34	Caapa	347	-73	0	0		0	0	0	0	0
308	1	305	173	-1	352	252	7.2	28	Z3	227	258	0	0		0	0	0	0	0
309	1	242	126	-1	369	253	23.3	34	ABarpaappa	-38	0	0	0		0	0	0	0	0
310	1	241	42	-1	305	289	3.3	26	ABplpappap	-66	0	0	0		0	0	0	0	0
311	1	100	61	-1	568	299	13.4	26	MSppaaaa	95	0	0	0		0	0	0	0	0
312	1	307	125	-1	475	243	23.25	31	ABarpapapa	231	94	0	0		0	0	0	0	0
