# Supplementary material for: The AP-2 Transcription Factor APTF-2 Is Required for Neuroblast and Epidermal Morphogenesis in Caenorhabditis elegans Embryogenesis
Source: PLoS Genet. 2016 May 13;12(5):e1006048. doi: 10.1371/journal.pgen.1006048 (PMC4866721; doi:10.1371/journal.pgen.1006048)
Supplement: S7 Text — (ZIP) [file pgen.1006048.s035.zip › nuclei/t134-nuclei]

1	1	263	139	-1	283	386	15.4	31	ABplaapppa	310	133	0	0		0	0	0	0	0
2	1	275	63	-1	308	333	14.4	32	Daaa	253	71	0	0		0	0	0	0	0
3	1	217	4	-1	565	424	15.5	27	ABalaaaala	76	0	0	0		0	0	0	0	0
4	1	96	299	-1	422	239	10.9	31	MSpapaap	276	1103	0	0		0	0	0	0	0
5	1	122	29	-1	375	195	6.3	29	MSpappa	264	407	0	0		0	0	0	0	0
6	1	34	122	-1	352	114	23.3	36	ABarppppa	318	143	0	0		0	0	0	0	0
7	1	123	231	-1	580	245	11.4	29	ABprpaaaaa	258	149	0	0		0	0	0	0	0
8	1	199	244	-1	558	385	21.7	28	ABalappapa	284	234	0	0		0	0	0	0	0
9	1	184	101	-1	506	365	17.5	31	MSaaaaap	307	128	0	0		0	0	0	0	0
10	1	173	201	-1	566	255	16.6	28	ABpraaapaa	216	82	0	0		0	0	0	0	0
11	1	10	129	-1	488	139	18.3	31	ABpraappap	293	21	0	0		0	0	0	0	0
12	1	117	193	-1	578	349	7.8	28	ABaraaapaa	242	0	0	0		0	0	0	0	0
13	1	89	104	-1	398	290	10.1	31	MSaapaap	285	0	0	0		0	0	0	0	0
14	1	285	290	-1	248	138	9.7	37	Cppap	376	-672	0	0		0	0	0	0	0
15	1	108	309	-1	328	77	21.4	32	ABprapapaa	279	-660	0	0		0	0	0	0	0
16	1	131	197	-1	490	414	14.4	31	MSapaaa	310	-252	0	0		0	0	0	0	0
17	1	23	94	-1	156	228	10.3	29	ABplapappp	223	0	0	0		0	0	0	0	0
18	1	128	76	-1	450	248	8.4	30	MSpapaaa	250	993	0	0		0	0	0	0	0
19	1	104	255	-1	232	253	5.1	28	ABplppppap	245	179	0	0		0	0	0	0	0
20	1	171	151	-1	305	371	8.3	27	ABplppaapa	225	1374	0	0		0	0	0	0	0
21	1	292	236	-1	317	293	23.3	34	ABarppaaa	316	-600	0	0		0	0	0	0	0
22	1	124	84	-1	465	320	12.1	30	ABaraapapp	96	0	0	0		0	0	0	0	0
23	1	306	12	-1	250	272	15.3	33	Dapp	330	583	0	0		0	0	0	0	0
24	1	218	297	-1	376	160	4.4	29	ABprpapppa	208	1048	0	0		0	0	0	0	0
25	1	35	51	-1	322	90	8.1	30	ABprapppa	279	-474	0	0		0	0	0	0	0
26	1	170	241	-1	482	344	19.4	30	MSaaaapa	132	0	0	0		0	0	0	0	0
27	1	249	105	-1	393	64	13.1	29	ABprappaaa	235	-726	0	0		0	0	0	0	0
28	1	97	239	-1	407	155	12.4	30	Dpaa	300	81	0	0		0	0	0	0	0
29	1	7	294	-1	254	292	23.6	36	ABarppaap	345	-793	0	0		0	0	0	0	0
30	1	24	252	-1	567	414	19.2	29	ABalaaapal	243	102	0	0		0	0	0	0	0
31	1	186	68	-1	470	141	10.4	26	ABprppaaap	179	42	0	0		0	0	0	0	0
32	1	277	43	-1	524	210	18.9	28	ABpraaappa	232	-248	0	0		0	0	0	0	0
33	1	42	100	-1	586	305	9.2	29	ABaraaappa	259	168	0	0		0	0	0	0	0
34	1	188	195	-1	320	396	11.4	29	ABplpaappp	151	0	0	0		0	0	0	0	0
35	1	211	267	-1	553	193	20.2	28	ABpraaaapp	279	1681	0	0		0	0	0	0	0
36	1	119	219	-1	424	428	9.4	29	ABplpaaaaa	235	308	0	0		0	0	0	0	0
37	1	273	292	-1	331	372	8.4	25	ABplppaaap	197	74	0	0		0	0	0	0	0
38	1	187	280	-1	459	193	8.2	28	ABprpapaap	253	437	0	0		0	0	0	0	0
39	1	56	165	-1	511	333	6.9	26	ABarapaapa	-59	0	0	0		0	0	0	0	0
40	1	259	47	-1	469	374	5.2	26	ABalpappaa	241	333	0	0		0	0	0	0	0
41	1	47	23	-1	408	428	16.4	28	ABalppppap	-78	0	0	0		0	0	0	0	0
42	1	310	295	-1	306	292	3.6	27	ABplpappap	250	100	0	0		0	0	0	0	0
43	1	216	17	-1	513	205	23.4	30	ABpraapapa	117	0	0	0		0	0	0	0	0
44	1	222	248	-1	270	56	17.0	30	ABprapappa	186	0	0	0		0	0	0	0	0
45	1	145	31	-1	216	81	18.4	37	Cpapa	373	-252	0	0		0	0	0	0	0
46	1	8	286	-1	480	196	14.9	32	MSppppa	253	0	0	0		0	0	0	0	0
47	1	62	60	-1	173	216	7.4	32	ABplapppp	164	0	0	0		0	0	0	0	0
48	1	83	263	-1	548	231	19.4	29	ABpraaapap	94	0	0	0		0	0	0	0	0
49	1	303	273	-1	270	77	6.4	30	ABprappppp	282	127	0	0		0	0	0	0	0
50	1	271	158	-1	568	287	6.6	27	ABaraaappp	227	1214	0	0		0	0	0	0	0
51	1	267	81	-1	484	170	9.6	28	ABprppaaaa	221	-310	0	0		0	0	0	0	0
52	1	213	314	-1	252	142	3.6	29	ABprpppppp	242	260	0	0		0	0	0	0	0
53	1	250	-1	-1	185	178	6.5	24	ABplpppapp	185	33	0	0		0	0	0	0	0
54	1	239	89	-1	399	457	13.0	28	ABalpppapp	356	0	0	0		0	0	0	0	0
55	1	77	209	-1	442	371	8.0	29	ABalpapapa	274	385	0	0		0	0	0	0	0
56	1	232	49	-1	154	203	18.5	32	ABarppapp	324	425	0	0		0	0	0	0	0
57	1	206	287	-1	471	255	14.5	30	MSpaapap	106	0	0	0		0	0	0	0	0
58	1	85	20	-1	578	333	11.2	27	ABaraaaaap	236	36	0	0		0	0	0	0	0
59	1	78	174	-1	433	285	14.4	28	MSaaapp	113	0	0	0		0	0	0	0	0
60	1	166	233	-1	366	167	8.5	35	MSpappp	307	-570	0	0		0	0	0	0	0
61	1	311	69	-1	575	307	13.8	25	MSppaaaa	192	-535	0	0		0	0	0	0	0
62	1	155	150	-1	459	419	23.2	30	ABplaapaaa	97	0	0	0		0	0	0	0	0
63	1	59	53	-1	568	403	12.3	30	ABalpaapaa	95	0	0	0		0	0	0	0	0
64	1	6	85	-1	430	213	22.6	31	ABarpapapp	266	143	0	0		0	0	0	0	0
65	1	63	213	-1	604	356	18.8	29	ABalaaappl	212	603	0	0		0	0	0	0	0
66	1	149	25	-1	531	154	15.2	30	ABprpaappa	10	0	0	0		0	0	0	0	0
67	1	243	313	-1	214	154	6.5	33	Cpppp	276	-75	0	0		0	0	0	0	0
68	1	181	249	-1	521	438	8.9	28	ABalpaappa	284	166	0	0		0	0	0	0	0
69	1	71	96	-1	560	263	23.5	29	ABpraapaaa	101	0	0	0		0	0	0	0	0
70	1	291	75	-1	339	65	11.0	29	ABprappaap	286	168	0	0		0	0	0	0	0
71	1	194	161	-1	318	200	9.3	29	Z2	267	912	0	0		0	0	0	0	0
72	1	52	281	-1	450	158	20.1	29	ABprapaaaa	253	-157	0	0		0	0	0	0	0
73	1	70	207	-1	419	254	6.7	27	MSpapapa	177	732	0	0		0	0	0	0	0
74	1	159	262	-1	449	152	4.5	28	ABprpapapa	278	379	0	0		0	0	0	0	0
75	1	297	184	-1	442	340	23.0	29	ABarpaaapa	243	1005	0	0		0	0	0	0	0
76	1	1	113	-1	512	192	5.5	32	ABarappapa	271	-194	0	0		0	0	0	0	0
77	1	191	15	-1	582	221	18.9	27	ABpraaaaap	264	368	0	0		0	0	0	0	0
78	1	164	9	-1	521	155	20.2	29	ABpraappaa	222	0	0	0		0	0	0	0	0
79	1	105	90	-1	506	300	10.4	30	ABaraapppa	221	0	0	0		0	0	0	0	0
80	1	18	132	-1	527	407	21.7	31	ABalappaa	167	0	0	0		0	0	0	0	0
81	1	279	190	-1	333	340	22.5	31	ABplaaappp	259	1417	0	0		0	0	0	0	0
82	1	214	111	-1	273	182	11.3	36	Eplp	368	-115	0	0		0	0	0	0	0
83	1	304	28	74	360	226	13.4	35	Earp	258	1388	0	0		0	0	0	0	0
84	1	195	217	-1	305	254	12.5	31	Ealpp	224	382	0	0		0	0	0	0	0
85	1	107	30	-1	553	318	7.1	29	ABaraaapap	218	0	0	0		0	0	0	0	0
86	1	281	162	-1	260	215	4.5	30	ABplpppppa	259	-531	0	0		0	0	0	0	0
87	1	92	123	-1	558	351	17.1	28	MSpaaaaa	-148	0	0	0		0	0	0	0	0
88	1	265	124	-1	493	298	22.9	32	ABarpapaa	310	595	0	0		0	0	0	0	0
89	1	69	108	-1	547	222	7.4	29	ABarappppa	245	-624	0	0		0	0	0	0	0
90	1	46	54	-1	389	438	19.1	29	ABplaapapa	88	0	0	0		0	0	0	0	0
91	1	201	136	-1	471	352	16.2	32	MSaaapaa	277	1022	0	0		0	0	0	0	0
92	1	41	125	-1	515	367	12.4	28	ABaraapaap	267	161	0	0		0	0	0	0	0
93	1	247	19	-1	603	355	14.5	27	ABalaaaarr	80	0	0	0		0	0	0	0	0
94	1	120	260	-1	521	452	12.1	28	ABalaaaalp	206	565	0	0		0	0	0	0	0
95	1	101	2	-1	445	430	14.6	28	ABalppppaa	421	0	0	0		0	0	0	0	0
96	1	139	175	-1	422	431	20.8	27	ABalapappp	230	-749	0	0		0	0	0	0	0
97	1	293	177	-1	448	292	22.9	32	ABarpaapaa	309	-412	0	0		0	0	0	0	0
98	1	134	310	-1	550	309	22.5	29	ABalapppap	37	0	0	0		0	0	0	0	0
99	1	157	229	-1	400	407	8.4	28	ABplpaaaap	109	0	0	0		0	0	0	0	0
100	1	246	186	-1	156	271	13.5	28	ABplappapp	260	189	0	0		0	0	0	0	0
101	1	91	16	-1	186	266	21.0	29	ABplapapaa	279	403	0	0		0	0	0	0	0
102	1	227	118	-1	474	216	11.8	30	MSpppaa	426	0	0	0		0	0	0	0	0
103	1	76	178	-1	208	256	24.2	36	ABarppapa	355	522	0	0		0	0	0	0	0
104	1	19	171	-1	299	332	23.2	31	ABplapaaap	287	55	0	0		0	0	0	0	0
105	1	135	188	-1	272	298	4.1	28	ABplpapppa	282	-499	0	0		0	0	0	0	0
106	1	87	77	-1	416	99	9.5	27	ABprppapap	245	72	0	0		0	0	0	0	0
107	1	21	142	-1	426	109	16.4	30	ABprapaapa	302	258	0	0		0	0	0	0	0
108	1	224	211	-1	497	262	22.3	29	ABalappppp	277	-1129	0	0		0	0	0	0	0
109	1	242	242	-1	417	296	5.9	29	ABalpapppp	263	-150	0	0		0	0	0	0	0
110	1	129	106	-1	190	307	11.8	28	ABplappaap	239	1029	0	0		0	0	0	0	0
111	1	183	183	-1	559	213	10.7	29	ABprpaaaap	278	942	0	0		0	0	0	0	0
112	1	130	121	-1	421	397	5.7	28	ABalppappa	239	-1380	0	0		0	0	0	0	0
113	1	73	258	-1	289	112	4.8	29	ABprpppapa	253	-576	0	0		0	0	0	0	0
114	1	153	34	-1	452	449	11.5	28	ABalppaapp	361	0	0	0		0	0	0	0	0
115	1	193	289	-1	213	189	22.9	40	Caaaa	397	197	0	0		0	0	0	0	0
116	1	54	134	-1	418	346	6.0	28	ABalpapapp	273	811	0	0		0	0	0	0	0
117	1	230	225	-1	401	178	4.5	28	ABprpappap	193	-222	0	0		0	0	0	0	0
118	1	138	182	-1	382	376	8.5	28	ABplppaaaa	125	0	0	0		0	0	0	0	0
119	1	220	21	-1	438	313	18.2	29	MSaaaapp	276	-521	0	0		0	0	0	0	0
120	1	15	1	-1	445	304	9.7	29	MSaapaaa	-13	0	0	0		0	0	0	0	0
121	1	50	245	-1	445	152	8.4	29	ABprppaapa	246	395	0	0		0	0	0	0	0
122	1	95	203	-1	555	338	13.6	28	ABaraappaa	254	1872	0	0		0	0	0	0	0
123	1	144	115	-1	451	476	15.2	26	ABalpppaaa	227	608	0	0		0	0	0	0	0
124	1	146	141	-1	247	354	8.7	29	ABplppapap	241	112	0	0		0	0	0	0	0
125	1	312	126	-1	476	244	23.5	30	ABarpapapa	264	-1388	0	0		0	0	0	0	0
126	1	309	35	-1	371	252	23.6	35	ABarpaappa	347	259	0	0		0	0	0	0	0
127	1	210	274	-1	478	229	17.6	32	MSppapp	283	0	0	0		0	0	0	0	0
128	1	88	41	-1	486	431	20.9	33	ABalapapa	333	621	0	0		0	0	0	0	0
129	1	244	87	-1	365	416	7.3	27	ABplpaaapa	148	0	0	0		0	0	0	0	0
130	1	27	78	-1	608	322	15.3	30	ABalaapaa	89	0	0	0		0	0	0	0	0
131	1	33	296	-1	197	220	4.4	29	ABplpppapa	265	1073	0	0		0	0	0	0	0
132	1	223	206	-1	442	381	23.7	31	ABplaaaaap	283	625	0	0		0	0	0	0	0
133	1	160	103	-1	525	394	9.7	32	ABalpaapap	377	0	0	0		0	0	0	0	0
134	1	177	6	-1	533	283	5.2	25	ABarapaaap	401	0	0	0		0	0	0	0	0
135	1	296	237	-1	395	372	22.3	26	ABplaaapaa	257	958	0	0		0	0	0	0	0
136	1	301	14	-1	243	316	6.9	28	ABplpppaaa	270	731	0	0		0	0	0	0	0
137	1	162	143	-1	371	407	19.7	31	ABplaapapp	5	0	0	0		0	0	0	0	0
138	1	190	62	-1	132	232	15.2	29	ABplapappa	234	159	0	0		0	0	0	0	0
139	1	67	120	-1	460	282	17.8	31	MSpaaapp	309	435	0	0		0	0	0	0	0
140	1	270	288	-1	488	218	7.3	27	ABprpapaaa	83	0	0	0		0	0	0	0	0
141	1	266	257	-1	342	402	8.6	29	ABplpaaapp	116	0	0	0		0	0	0	0	0
142	1	86	253	-1	298	52	18.4	28	ABprapapap	276	276	0	0		0	0	0	0	0
143	1	9	224	-1	541	345	9.9	31	ABaraaaap	112	0	0	0		0	0	0	0	0
144	1	3	127	-1	487	257	6.8	27	ABarapappa	-19	0	0	0		0	0	0	0	0
145	1	169	52	-1	600	383	11.1	28	ABaraaaaaa	726	0	0	0		0	0	0	0	0
146	1	228	24	-1	528	380	5.7	27	ABalpaaapa	260	504	0	0		0	0	0	0	0
147	1	200	140	-1	515	148	9.9	28	ABprpaaapp	201	0	0	0		0	0	0	0	0
148	1	260	157	-1	313	70	15.5	29	ABprappapp	267	-342	0	0		0	0	0	0	0
149	1	163	64	-1	585	389	16.8	28	ABalaaaarl	213	556	0	0		0	0	0	0	0
150	1	5	146	-1	313	402	17.3	32	ABplaappap	64	0	0	0		0	0	0	0	0
151	1	57	215	-1	356	76	17.9	31	ABprappapa	311	1719	0	0		0	0	0	0	0
152	1	251	27	-1	347	139	14.2	33	Dppp	320	130	0	0		0	0	0	0	0
153	1	303	265	-1	289	71	10.4	28	ABprappppa	221	-531	0	0		0	0	0	0	0
154	1	262	56	-1	521	325	12.9	29	ABaraappap	-216	0	0	0		0	0	0	0	0
155	1	60	144	-1	456	116	9.6	29	ABprppapaa	220	-345	0	0		0	0	0	0	0
156	1	90	39	-1	350	410	15.0	31	ABalpppppp	306	1182	0	0		0	0	0	0	0
157	0	283	-1	-1	446	230	15.6	26		198	21	0	0		0	0	0	0	0
158	1	288	37	-1	379	109	5.2	28	ABprpppaaa	280	466	0	0		0	0	0	0	0
159	1	161	22	-1	454	313	5.8	28	ABalpapppa	254	91	0	0		0	0	0	0	0
160	1	66	59	-1	366	444	12.2	27	ABplpaapap	285	0	0	0		0	0	0	0	0
161	1	136	65	-1	559	371	13.0	27	ABaraapaaa	562	0	0	0		0	0	0	0	0
162	1	274	168	-1	428	130	21.5	31	ABarpppaa	278	178	0	0		0	0	0	0	0
163	1	65	305	-1	222	333	18.4	31	ABplapaapp	255	-861	0	0		0	0	0	0	0
164	1	38	194	-1	500	462	13.9	30	ABalppaaap	273	166	0	0		0	0	0	0	0
165	1	245	160	-1	300	337	4.1	30	ABplpapapp	279	-218	0	0		0	0	0	0	0
166	1	40	145	-1	183	264	8.7	32	ABplapppa	470	0	0	0		0	0	0	0	0
167	1	79	196	-1	342	343	10.1	30	MSappap	276	729	0	0		0	0	0	0	0
168	1	112	250	-1	592	320	22.3	30	ABalaapppa	-94	0	0	0		0	0	0	0	0
169	1	25	109	-1	203	301	19.5	32	ABplappapa	276	1022	0	0		0	0	0	0	0
170	1	221	164	-1	482	415	10.2	28	ABalpaappp	270	1339	0	0		0	0	0	0	0
171	1	12	222	-1	372	296	6.6	33	MSaapap	214	711	0	0		0	0	0	0	0
172	1	147	153	-1	404	310	22.7	28	ABarpaaapp	272	606	0	0		0	0	0	0	0
173	1	308	40	-1	364	252	5.9	26	Z3	169	444	0	0		0	0	0	0	0
174	1	31	32	-1	325	434	12.4	28	ABplpaappa	234	596	0	0		0	0	0	0	0
175	1	253	240	-1	462	416	17.8	30	ABalapappa	298	-192	0	0		0	0	0	0	0
176	1	109	223	-1	380	217	8.6	29	MSpapapp	220	-825	0	0		0	0	0	0	0
177	1	45	218	-1	240	291	3.9	28	ABplppppaa	252	710	0	0		0	0	0	0	0
178	1	189	26	-1	470	453	16.6	29	ABalapaapp	174	0	0	0		0	0	0	0	0
179	1	235	205	-1	293	378	20.3	30	ABplapaaaa	253	-189	0	0		0	0	0	0	0
180	1	64	185	-1	299	271	6.5	33	MSaappp	320	-735	0	0		0	0	0	0	0
181	1	287	220	-1	501	145	13.6	29	ABprpaappp	243	-489	0	0		0	0	0	0	0
182	1	39	172	-1	330	174	18.9	23	Epra	173	972	0	0		0	0	0	0	0
183	1	132	5	-1	444	461	19.1	29	ABalpppaap	-33	0	0	0		0	0	0	0	0
184	1	29	13	-1	386	338	11.4	31	MSappaa	284	285	0	0		0	0	0	0	0
185	1	84	163	-1	206	200	8.8	33	Cappp	579	0	0	0		0	0	0	0	0
186	1	254	80	-1	412	116	6.6	27	ABprppaapp	63	0	0	0		0	0	0	0	0
187	1	125	306	-1	531	290	23.9	28	ABalappppa	263	1315	0	0		0	0	0	0	0
188	1	102	83	-1	576	212	15.2	29	ABpraaaapa	96	0	0	0		0	0	0	0	0
189	1	121	58	-1	353	441	17.6	26	ABplaappaa	-92	0	0	0		0	0	0	0	0
190	1	209	276	-1	515	249	9.6	28	MSppaap	283	-1160	0	0		0	0	0	0	0
191	1	176	315	-1	474	178	4.4	29	ABarappapp	99	0	0	0		0	0	0	0	0
192	1	28	135	-1	410	265	24.2	33	ABarpaapap	324	620	0	0		0	0	0	0	0
193	1	203	88	-1	565	256	7.1	27	ABarapppaa	230	-280	0	0		0	0	0	0	0
194	1	178	116	-1	406	84	19.9	36	ABarpppap	575	0	0	0		0	0	0	0	0
195	1	53	228	-1	288	204	22.9	39	Cpaaa	377	-43	0	0		0	0	0	0	0
196	1	156	55	-1	388	419	11.8	28	ABplpaapaa	241	116	0	0		0	0	0	0	0
197	1	165	304	-1	587	273	18.8	29	ABalaappap	261	-601	0	0		0	0	0	0	0
198	1	22	191	-1	283	386	10.7	28	ABplppapaa	255	972	0	0		0	0	0	0	0
199	1	106	270	-1	197	91	10.5	37	Cpapp	340	-610	0	0		0	0	0	0	0
200	1	81	148	-1	384	91	15.9	31	ABprapaapp	275	1335	0	0		0	0	0	0	0
201	1	16	38	-1	420	465	15.7	28	ABalpppapa	126	0	0	0		0	0	0	0	0
202	1	111	283	-1	345	326	4.5	28	ABplpapaap	221	141	0	0		0	0	0	0	0
203	1	180	254	-1	244	228	9.7	34	Capap	321	0	0	0		0	0	0	0	0
204	1	302	18	-1	387	338	21.6	30	ABplaaaapp	290	251	0	0		0	0	0	0	0
205	1	237	61	-1	223	342	10.3	27	ABplppappa	196	23	0	0		0	0	0	0	0
206	1	241	230	-1	334	383	21.1	29	ABplaaappa	382	0	0	0		0	0	0	0	0
207	1	20	312	-1	421	181	23.4	36	ABarpappa	360	292	0	0		0	0	0	0	0
208	1	167	181	-1	504	277	3.8	28	ABarapapaa	243	1063	0	0		0	0	0	0	0
209	1	151	33	-1	226	349	14.2	28	ABplappaaa	74	0	0	0		0	0	0	0	0
210	1	141	279	-1	208	273	5.5	28	ABplpppaap	253	-151	0	0		0	0	0	0	0
211	1	189	179	-1	518	452	18.5	28	ABalapaapa	173	0	0	0		0	0	0	0	0
212	1	99	114	-1	543	387	17.1	28	MSaaaaaa	96	0	0	0		0	0	0	0	0
213	1	226	112	-1	333	129	3.8	30	ABprppppap	250	-273	0	0		0	0	0	0	0
214	1	150	48	-1	410	381	14.4	32	MSapapa	262	815	0	0		0	0	0	0	0
215	1	103	293	-1	500	356	5.2	27	ABalpaaapp	229	186	0	0		0	0	0	0	0
216	1	215	166	-1	440	182	11.5	32	MSpppap	243	425	0	0		0	0	0	0	0
217	1	127	128	-1	397	164	16.2	32	Dppa	271	1726	0	0		0	0	0	0	0
218	1	295	36	-1	305	127	10.5	35	Cppaa	356	302	0	0		0	0	0	0	0
219	1	30	79	-1	607	284	15.0	32	ABalaapap	71	0	0	0		0	0	0	0	0
220	1	43	232	-1	511	273	17.5	27	MSpaaapa	58	0	0	0		0	0	0	0	0
221	1	219	246	-1	500	421	6.5	28	ABalpapaaa	165	0	0	0		0	0	0	0	0
222	1	207	99	-1	574	388	8.4	28	ABalpaaaaa	258	-153	0	0		0	0	0	0	0
223	1	44	275	-1	494	303	6.8	27	ABarapaapp	273	-525	0	0		0	0	0	0	0
224	1	114	212	-1	524	236	23.4	30	ABpraapaap	255	102	0	0		0	0	0	0	0
225	1	212	284	-1	358	359	3.4	29	ABplpapapa	285	1214	0	0		0	0	0	0	0
226	1	205	72	-1	359	73	6.5	28	ABprppappp	259	-220	0	0		0	0	0	0	0
227	1	305	238	-1	407	243	17.7	37	Eara	7	0	0	0		0	0	0	0	0
228	1	202	159	-1	499	181	19.1	32	ABpraaappp	64	0	0	0		0	0	0	0	0
229	1	98	86	-1	583	372	20.2	29	ABalaaapar	264	-416	0	0		0	0	0	0	0
230	1	230	189	-1	445	199	5.7	28	ABprpappaa	105	0	0	0		0	0	0	0	0
231	1	229	137	-1	447	123	18.5	30	ABprapaaap	255	-1114	0	0		0	0	0	0	0
232	1	172	200	-1	536	247	5.4	28	ABarapppap	246	-962	0	0		0	0	0	0	0
233	1	37	50	-1	277	56	12.4	30	ABprapappp	53	0	0	0		0	0	0	0	0
234	1	142	251	-1	526	247	14.0	34	MSppapa	111	0	0	0		0	0	0	0	0
235	1	174	66	-1	485	350	12.3	29	ABaraapapa	262	149	0	0		0	0	0	0	0
236	1	197	170	-1	394	323	4.0	29	ABplpapaaa	71	0	0	0		0	0	0	0	0
237	0	252	-1	-1	257	108	4.5	24		191	-716	0	0		0	0	0	0	0
238	1	11	234	-1	444	101	12.8	29	ABpraapppp	-8	0	0	0		0	0	0	0	0
239	1	116	303	-1	357	133	11.3	30	Dpap	289	142	0	0		0	0	0	0	0
240	1	204	210	-1	455	417	5.8	28	ABalppapaa	271	1625	0	0		0	0	0	0	0
241	1	14	180	-1	548	207	14.3	28	ABprpaapaa	233	-268	0	0		0	0	0	0	0
242	1	51	308	-1	509	232	4.3	28	ABarappaaa	243	697	0	0		0	0	0	0	0
243	1	148	46	-1	538	416	7.2	29	ABalpaaaap	190	0	0	0		0	0	0	0	0
244	1	198	198	-1	583	324	18.9	26	ABalaappaa	-27	0	0	0		0	0	0	0	0
245	1	192	298	-1	267	343	22.2	30	ABplapaapa	408	0	0	0		0	0	0	0	0
246	1	298	311	-1	267	208	15.6	32	Eplap	280	394	0	0		0	0	0	0	0
247	1	55	147	-1	172	129	20.7	38	Caaap	377	395	0	0		0	0	0	0	0
248	1	118	167	-1	508	339	23.4	30	ABarpaaaaa	292	0	0	0		0	0	0	0	0
249	1	72	169	-1	296	157	4.3	29	ABprpppppa	259	-798	0	0		0	0	0	0	0
250	1	2	110	-1	542	438	19.6	35	ABalapaaa	225	0	0	0		0	0	0	0	0
251	1	307	301	-1	147	163	16.7	34	Caapa	344	18	0	0		0	0	0	0	0
252	1	168	204	-1	270	244	4.1	29	ABplpapppp	243	49	0	0		0	0	0	0	0
253	1	13	176	-1	554	345	21.7	30	ABalapppaa	-243	0	0	0		0	0	0	0	0
254	1	113	10	-1	258	360	18.5	31	ABplaapppp	459	0	0	0		0	0	0	0	0
255	1	143	214	-1	475	337	6.3	28	ABalpappap	351	0	0	0		0	0	0	0	0
256	1	276	91	-1	299	308	10.1	32	Daap	288	339	0	0		0	0	0	0	0
257	1	137	57	-1	280	306	15.6	34	Dapa	99	0	0	0		0	0	0	0	0
258	1	133	285	-1	402	409	22.6	31	ABplaapaap	9	0	0	0		0	0	0	0	0
259	1	36	277	-1	431	365	20.4	32	ABplaaaapa	384	0	0	0		0	0	0	0	0
260	1	257	11	-1	388	376	4.7	29	ABalppappp	258	415	0	0		0	0	0	0	0
261	1	255	216	-1	542	176	11.6	27	ABprpaaapa	218	414	0	0		0	0	0	0	0
262	1	48	271	-1	525	194	8.5	29	ABarappppp	-12	0	0	0		0	0	0	0	0
263	1	278	208	-1	438	381	12.3	31	MSapaap	11	0	0	0		0	0	0	0	0
264	1	49	187	-1	480	377	23.0	28	ABplaaaaaa	274	188	0	0		0	0	0	0	0
265	1	282	102	-1	471	320	24.1	31	ABarpaaaap	236	352	0	0		0	0	0	0	0
266	1	225	261	-1	459	280	4.1	29	ABarapapap	283	-797	0	0		0	0	0	0	0
267	1	68	131	-1	319	243	23.4	33	ABarpaappp	303	459	0	0		0	0	0	0	0
268	1	269	93	-1	236	117	24.1	39	Cpaap	397	705	0	0		0	0	0	0	0
269	1	58	70	-1	385	412	16.1	31	ABalpppppa	123	0	0	0		0	0	0	0	0
270	1	17	269	-1	236	114	7.6	32	Cpppa	249	-244	0	0		0	0	0	0	0
271	1	196	300	-1	281	88	22.2	35	ABarppppp	348	186	0	0		0	0	0	0	0
272	1	231	259	-1	272	363	7.2	29	ABplppaapp	266	-201	0	0		0	0	0	0	0
273	1	100	226	-1	550	454	14.9	26	ABalppaaaa	191	0	0	0		0	0	0	0	0
274	1	175	117	-1	396	306	17.8	33	Ealaa	332	631	0	0		0	0	0	0	0
275	1	284	67	-1	524	310	18.3	31	MSpaaaap	381	0	0	0		0	0	0	0	0
276	1	272	133	-1	329	91	4.3	29	ABprpppaap	224	0	0	0		0	0	0	0	0
277	1	258	268	-1	338	288	5.3	28	MSaappa	240	693	0	0		0	0	0	0	0
278	1	110	272	-1	436	238	4.5	33	ABarapappp	315	576	0	0		0	0	0	0	0
279	1	158	82	-1	505	298	14.5	27	MSpaapaa	338	0	0	0		0	0	0	0	0
280	1	294	138	-1	472	223	3.6	27	ABarappaap	210	0	0	0		0	0	0	0	0
281	1	80	307	-1	419	338	15.4	31	MSaaapap	247	-550	0	0		0	0	0	0	0
282	1	182	97	-1	483	389	7.5	28	ABalpapaap	104	0	0	0		0	0	0	0	0
283	1	236	302	-1	159	144	12.0	34	Caapp	344	49	0	0		0	0	0	0	0
284	1	94	130	-1	480	459	10.1	26	ABalppaapa	311	0	0	0		0	0	0	0	0
285	1	290	243	-1	363	294	12.4	30	Ealpa	220	1330	0	0		0	0	0	0	0
286	1	286	199	-1	472	186	23.2	32	ABpraapapp	-244	0	0	0		0	0	0	0	0
287	1	268	227	-1	595	239	15.5	29	ABpraaaaaa	249	783	0	0		0	0	0	0	0
288	1	61	155	-1	352	124	6.9	28	ABprppppaa	258	-286	0	0		0	0	0	0	0
289	1	248	152	-1	383	153	23.0	36	ABarpappp	191	0	0	0		0	0	0	0	0
290	1	115	107	-1	252	278	10.4	34	Capaa	-40	0	0	0		0	0	0	0	0
291	1	179	119	-1	311	164	15.0	40	Eprp	68	0	0	0		0	0	0	0	0
292	1	289	278	-1	226	200	3.8	29	ABplpppppp	288	440	0	0		0	0	0	0	0
293	1	299	3	-1	351	353	16.3	31	MSapppa	298	238	0	0		0	0	0	0	0
294	1	4	256	-1	478	274	9.7	28	ABaraapppp	78	0	0	0		0	0	0	0	0
295	1	26	71	-1	539	276	12.0	28	MSppaaap	107	0	0	0		0	0	0	0	0
296	1	126	235	-1	608	306	18.9	28	ABalaaappr	0	0	0	0		0	0	0	0	0
297	1	208	149	-1	441	174	15.7	30	MSppppp	341	0	0	0		0	0	0	0	0
298	1	93	173	-1	473	127	14.3	30	ABpraapppa	105	0	0	0		0	0	0	0	0
299	1	280	202	-1	519	377	23.0	30	ABalappapp	251	-181	0	0		0	0	0	0	0
300	1	240	316	-1	317	365	5.5	29	ABplpappaa	281	234	0	0		0	0	0	0	0
301	1	185	42	-1	214	242	14.3	36	Cappa	354	334	0	0		0	0	0	0	0
302	1	261	95	-1	539	174	17.3	29	ABprpaapap	220	-270	0	0		0	0	0	0	0
303	1	91	192	-1	156	242	17.2	32	ABplapapap	254	-554	0	0		0	0	0	0	0
304	1	140	45	-1	372	362	13.3	31	MSapapp	267	943	0	0		0	0	0	0	0
305	1	256	221	-1	327	166	4.4	29	ABprpapppp	224	537	0	0		0	0	0	0	0
306	1	264	7	-1	524	323	4.1	28	ABarapaaaa	262	-269	0	0		0	0	0	0	0
307	1	298	282	-1	303	231	17.7	33	Eplaa	210	82	0	0		0	0	0	0	0
308	1	238	92	-1	387	89	8.8	28	ABprppappa	253	1399	0	0		0	0	0	0	0
309	1	152	73	-1	334	265	17.0	32	Ealap	321	10	0	0		0	0	0	0	0
310	1	300	266	-1	412	142	4.0	28	ABprpapapp	691	0	0	0		0	0	0	0	0
311	1	82	291	-1	442	369	3.5	28	ABalppapap	281	-523	0	0		0	0	0	0	0
312	1	234	44	-1	368	372	22.4	31	ABplaaapap	233	445	0	0		0	0	0	0	0
313	1	75	264	-1	570	281	21.3	31	ABalaapppp	146	0	0	0		0	0	0	0	0
314	1	32	154	-1	203	307	7.7	27	ABplppappp	192	87	0	0		0	0	0	0	0
315	1	154	8	-1	329	325	18.4	32	MSapppp	320	424	0	0		0	0	0	0	0
