# Supplementary material for: The AP-2 Transcription Factor APTF-2 Is Required for Neuroblast and Epidermal Morphogenesis in Caenorhabditis elegans Embryogenesis
Source: PLoS Genet. 2016 May 13;12(5):e1006048. doi: 10.1371/journal.pgen.1006048 (PMC4866721; doi:10.1371/journal.pgen.1006048)
Supplement: S7 Text — (ZIP) [file pgen.1006048.s035.zip › nuclei/t135-nuclei]

1	1	120	25	-1	445	302	9.8	29	MSaapaaa	293	0	0	0		0	0	0	0	0
2	1	95	6	-1	442	430	14.2	29	ABalppppaa	288	313	0	0		0	0	0	0	0
3	1	293	155	-1	352	355	16.2	32	MSapppa	-66	0	0	0		0	0	0	0	0
4	1	3	98	-1	566	423	15.3	28	ABalaaaala	254	612	0	0		0	0	0	0	0
5	1	183	119	-1	446	465	18.5	29	ABalpppaap	-35	0	0	0		0	0	0	0	0
6	1	134	152	-1	536	281	5.4	25	ABarapaaap	223	395	0	0		0	0	0	0	0
7	1	306	294	-1	530	319	4.3	29	ABarapaaaa	288	-906	0	0		0	0	0	0	0
8	1	315	153	-1	330	330	18.4	31	MSapppp	288	-36	0	0		0	0	0	0	0
9	1	78	23	-1	522	157	20.1	28	ABpraappaa	229	-1032	0	0		0	0	0	0	0
10	1	254	51	-1	254	360	17.9	31	ABplaapppp	300	-86	0	0		0	0	0	0	0
11	1	260	55	-1	388	377	4.5	29	ABalppappp	288	-571	0	0		0	0	0	0	0
12	1	23	89	-1	254	272	15.5	33	Dapp	317	330	0	0		0	0	0	0	0
13	1	184	278	-1	387	341	11.3	31	MSappaa	255	284	0	0		0	0	0	0	0
14	1	136	214	-1	242	317	7.0	28	ABplpppaaa	264	488	0	0		0	0	0	0	0
15	1	77	32	-1	584	222	18.8	28	ABpraaaaap	257	1001	0	0		0	0	0	0	0
16	1	101	310	-1	183	266	21.6	31	ABplapapaa	308	341	0	0		0	0	0	0	0
17	1	43	44	-1	513	207	23.3	30	ABpraapapa	255	-1144	0	0		0	0	0	0	0
18	1	204	267	-1	387	342	21.7	29	ABplaaaapp	259	1405	0	0		0	0	0	0	0
19	1	93	72	-1	601	352	13.7	29	ABalaaaarr	-15	0	0	0		0	0	0	0	0
20	1	58	122	-1	580	335	11.2	26	ABaraaaaap	-12	0	0	0		0	0	0	0	0
21	1	119	169	-1	438	315	18.3	29	MSaaaapp	262	-535	0	0		0	0	0	0	0
22	1	159	292	-1	455	313	6.2	28	ABalpapppa	229	80	0	0		0	0	0	0	0
23	1	41	140	-1	411	428	16.5	29	ABalppppap	188	0	0	0		0	0	0	0	0
24	1	146	217	-1	524	376	5.7	28	ABalpaaapa	232	770	0	0		0	0	0	0	0
25	1	66	115	-1	526	154	15.2	29	ABprpaappa	268	26	0	0		0	0	0	0	0
26	1	178	101	-1	469	453	16.2	30	ABalapaapp	174	0	0	0		0	0	0	0	0
27	1	152	307	-1	347	141	14.7	33	Dppp	326	256	0	0		0	0	0	0	0
28	1	83	200	-1	375	234	12.4	31	Earpa	210	-181	0	0		0	0	0	0	0
29	1	5	1	-1	376	192	6.6	29	MSpappa	187	0	0	0		0	0	0	0	0
30	1	85	83	-1	559	315	7.2	29	ABaraaapap	201	0	0	0		0	0	0	0	0
31	1	45	276	-1	219	79	18.4	38	Cpapa	371	317	0	0		0	0	0	0	0
32	1	174	48	-1	327	431	12.2	28	ABplpaappa	268	612	0	0		0	0	0	0	0
33	1	209	302	-1	223	350	13.9	29	ABplappaaa	291	-777	0	0		0	0	0	0	0
34	1	114	79	-1	451	447	11.0	29	ABalppaapp	267	154	0	0		0	0	0	0	0
35	1	126	163	-1	371	253	23.6	36	ABarpaappa	360	-207	0	0		0	0	0	0	0
36	1	218	315	-1	309	129	10.2	34	Cppaa	348	638	0	0		0	0	0	0	0
37	1	158	108	-1	382	108	5.3	27	ABprpppaaa	260	167	0	0		0	0	0	0	0
38	1	201	113	-1	415	467	15.9	28	ABalpppapa	262	370	0	0		0	0	0	0	0
39	1	156	223	-1	349	406	14.7	30	ABalpppppp	290	205	0	0		0	0	0	0	0
40	1	173	316	-1	355	248	6.3	28	Z3	281	367	0	0		0	0	0	0	0
41	1	128	54	-1	485	431	20.6	32	ABalapapa	263	78	0	0		0	0	0	0	0
42	1	301	177	-1	214	247	14.3	36	Cappa	366	-605	0	0		0	0	0	0	0
43	1	32	135	-1	523	208	18.9	28	ABpraaappa	86	0	0	0		0	0	0	0	0
44	1	312	238	-1	371	377	22.0	32	ABplaaapap	239	443	0	0		0	0	0	0	0
45	1	304	241	-1	371	363	12.9	31	MSapapp	271	-640	0	0		0	0	0	0	0
46	1	243	198	-1	535	416	7.1	28	ABalpaaaap	273	-840	0	0		0	0	0	0	0
47	1	40	75	-1	471	371	5.4	26	ABalpappaa	233	662	0	0		0	0	0	0	0
48	1	214	227	-1	411	382	14.7	32	MSapapa	322	255	0	0		0	0	0	0	0
49	1	56	301	-1	153	206	18.8	35	ABarppapp	331	147	0	0		0	0	0	0	0
50	1	233	71	-1	273	53	12.1	29	ABprapappp	281	733	0	0		0	0	0	0	0
51	1	25	151	-1	324	90	8.3	32	ABprapppa	161	0	0	0		0	0	0	0	0
52	1	145	134	-1	594	387	10.9	27	ABaraaaaaa	-815	0	0	0		0	0	0	0	0
53	1	63	109	-1	560	402	12.5	32	ABalpaapaa	89	0	0	0		0	0	0	0	0
54	1	90	254	-1	388	438	18.6	29	ABplaapapa	392	0	0	0		0	0	0	0	0
55	1	196	56	-1	390	419	11.8	27	ABplpaapaa	118	0	0	0		0	0	0	0	0
56	1	154	30	-1	522	323	13.0	29	ABaraappap	83	0	0	0		0	0	0	0	0
57	1	257	31	-1	277	309	15.9	32	Dapa	312	388	0	0		0	0	0	0	0
58	1	189	49	-1	349	440	17.2	27	ABplaappaa	-25	0	0	0		0	0	0	0	0
59	1	160	28	-1	365	444	12.1	26	ABplpaapap	80	0	0	0		0	0	0	0	0
60	1	47	146	-1	172	222	7.4	33	ABplapppp	329	173	0	0		0	0	0	0	0
61	1	205	257	-1	219	346	9.9	28	ABplppappa	203	-606	0	0		0	0	0	0	0
62	1	138	228	-1	130	225	14.9	29	ABplapappa	161	0	0	0		0	0	0	0	0
63	1	2	61	-1	308	332	14.4	32	Daaa	310	-249	0	0		0	0	0	0	0
64	1	149	161	-1	585	389	16.6	28	ABalaaaarl	-101	0	0	0		0	0	0	0	0
65	1	161	96	-1	559	369	12.9	27	ABaraapaaa	-238	0	0	0		0	0	0	0	0
66	1	235	186	-1	485	351	12.0	29	ABaraapapa	280	-134	0	0		0	0	0	0	0
67	1	275	73	-1	524	313	18.3	32	MSpaaaap	320	631	0	0		0	0	0	0	0
68	1	31	290	-1	472	138	10.1	25	ABprppaaap	197	724	0	0		0	0	0	0	0
69	1	61	5	-1	575	305	13.5	27	MSppaaaa	202	92	0	0		0	0	0	0	0
70	1	269	126	-1	386	411	15.7	30	ABalpppppa	101	0	0	0		0	0	0	0	0
71	1	295	304	-1	537	274	11.8	30	MSppaaap	186	103	0	0		0	0	0	0	0
72	1	226	288	-1	364	73	6.8	26	ABprppappp	248	851	0	0		0	0	0	0	0
73	1	309	221	-1	337	271	16.7	33	Ealap	325	-94	0	0		0	0	0	0	0
74	1	83	313	-1	345	214	13.6	31	Earpp	204	87	0	0		0	0	0	0	0
75	1	70	219	-1	339	59	10.9	28	ABprappaap	-46	0	0	0		0	0	0	0	0
76	1	18	144	-1	448	248	8.6	27	MSpapaaa	-268	0	0	0		0	0	0	0	0
77	1	106	148	-1	419	100	9.3	26	ABprppapap	227	75	0	0		0	0	0	0	0
78	1	130	132	264	599	323	15.8	31	ABalaapaa	594	0	0	0		0	0	0	0	0
79	1	219	45	187	608	280	14.6	33	ABalaapap	856	0	0	0		0	0	0	0	0
80	1	186	160	-1	415	117	6.5	28	ABprppaapp	237	310	0	0		0	0	0	0	0
81	1	51	120	-1	482	171	9.5	29	ABprppaaaa	257	13	0	0		0	0	0	0	0
82	1	279	220	-1	501	299	14.5	28	MSpaapaa	241	-181	0	0		0	0	0	0	0
83	1	188	123	-1	571	212	15.3	29	ABpraaaapa	80	0	0	0		0	0	0	0	0
84	1	22	76	-1	464	323	12.2	28	ABaraapapp	266	106	0	0		0	0	0	0	0
85	1	64	311	-1	436	216	22.8	30	ABarpapapp	308	-289	0	0		0	0	0	0	0
86	1	229	287	-1	584	375	19.7	29	ABalaaapar	252	1478	0	0		0	0	0	0	0
87	1	129	106	-1	366	417	7.3	27	ABplpaaapa	251	462	0	0		0	0	0	0	0
88	1	193	85	-1	567	249	7.4	26	ABarapppaa	244	-591	0	0		0	0	0	0	0
89	1	54	189	-1	399	456	12.9	28	ABalpppapp	109	0	0	0		0	0	0	0	0
90	1	79	117	-1	503	299	10.5	29	ABaraapppa	-99	0	0	0		0	0	0	0	0
91	1	256	248	-1	302	306	10.6	31	Daap	144	0	0	0		0	0	0	0	0
92	1	308	68	-1	392	88	9.1	27	ABprppappa	231	770	0	0		0	0	0	0	0
93	1	268	285	-1	242	117	23.9	39	Cpaap	386	-105	0	0		0	0	0	0	0
94	1	17	90	-1	151	227	10.2	28	ABplapappp	286	151	0	0		0	0	0	0	0
95	1	302	62	-1	536	174	17.5	29	ABprpaapap	230	49	0	0		0	0	0	0	0
96	1	69	268	-1	562	271	23.5	30	ABpraapaaa	246	-1456	0	0		0	0	0	0	0
97	1	282	50	-1	484	388	7.8	29	ABalpapaap	100	0	0	0		0	0	0	0	0
98	0	53	-1	-1	182	181	6.3	24		191	32	0	0		0	0	0	0	0
99	1	222	175	-1	570	394	8.4	27	ABalpaaaaa	150	0	0	0		0	0	0	0	0
100	1	33	67	-1	584	304	9.4	28	ABaraaappa	163	0	0	0		0	0	0	0	0
101	1	9	296	-1	511	366	17.7	30	MSaaaaap	-2	0	0	0		0	0	0	0	0
102	1	265	150	-1	471	328	24.3	31	ABarpaaaap	229	38	0	0		0	0	0	0	0
103	1	133	274	-1	523	392	9.8	32	ABalpaapap	316	202	0	0		0	0	0	0	0
104	1	13	66	-1	398	292	10.0	30	MSaapaap	282	831	0	0		0	0	0	0	0
105	1	27	138	-1	394	65	13.6	28	ABprappaaa	254	225	0	0		0	0	0	0	0
106	1	110	204	-1	193	302	11.9	29	ABplappaap	130	0	0	0		0	0	0	0	0
107	1	290	273	-1	252	282	10.4	33	Capaa	337	0	0	0		0	0	0	0	0
108	1	89	147	-1	538	221	7.3	27	ABarappppa	245	315	0	0		0	0	0	0	0
109	1	169	84	-1	203	292	19.5	32	ABplappapa	298	1028	0	0		0	0	0	0	0
110	1	250	231	-1	540	440	19.9	34	ABalapaaa	-119	0	0	0		0	0	0	0	0
111	1	82	243	-1	271	178	11.3	38	Eplp	381	-481	0	0		0	0	0	0	0
112	1	213	202	-1	337	132	3.8	29	ABprppppap	263	642	0	0		0	0	0	0	0
113	1	76	37	-1	510	189	5.5	31	ABarappapa	281	88	0	0		0	0	0	0	0
114	1	212	35	-1	541	390	17.4	28	MSaaaaaa	263	-661	0	0		0	0	0	0	0
115	1	123	184	-1	449	476	14.7	27	ABalpppaaa	310	0	0	0		0	0	0	0	0
116	1	194	141	-1	407	83	19.6	36	ABarpppap	340	-77	0	0		0	0	0	0	0
117	1	274	239	-1	396	311	18.0	32	Ealaa	254	453	0	0		0	0	0	0	0
118	1	102	9	-1	475	216	11.9	31	MSpppaa	238	0	0	0		0	0	0	0	0
119	1	291	13	-1	307	170	14.9	40	Eprp	399	-285	0	0		0	0	0	0	0
120	1	139	182	-1	463	285	18.1	31	MSpaaapp	314	1221	0	0		0	0	0	0	0
121	1	112	154	-1	421	393	5.6	27	ABalppappa	96	0	0	0		0	0	0	0	0
122	1	6	171	-1	352	111	23.3	36	ABarppppa	356	735	0	0		0	0	0	0	0
123	1	87	17	-1	559	353	17.1	29	MSpaaaaa	113	0	0	0		0	0	0	0	0
124	1	88	143	318	496	301	22.8	33	ABarpapaa	206	86	0	0		0	0	0	0	0
125	1	92	224	-1	516	367	13.1	28	ABaraapaap	284	369	0	0		0	0	0	0	0
126	1	125	149	-1	475	247	23.1	31	ABarpapapa	256	-1078	0	0		0	0	0	0	0
127	1	144	179	-1	481	256	6.6	26	ABarapappa	338	0	0	0		0	0	0	0	0
128	1	217	57	-1	397	163	15.8	32	Dppa	312	193	0	0		0	0	0	0	0
129	1	11	127	-1	486	142	18.2	31	ABpraappap	33	0	0	0		0	0	0	0	0
130	1	284	207	-1	479	461	10.0	25	ABalppaapa	329	0	0	0		0	0	0	0	0
131	1	267	213	-1	326	242	22.9	33	ABarpaappp	329	-35	0	0		0	0	0	0	0
132	1	80	128	-1	519	408	21.6	31	ABalappaa	311	-860	0	0		0	0	0	0	0
133	1	276	212	-1	334	89	4.5	30	ABprpppaap	268	1783	0	0		0	0	0	0	0
134	1	116	81	-1	419	342	5.8	28	ABalpapapp	278	702	0	0		0	0	0	0	0
135	1	192	24	-1	414	265	23.9	34	ABarpaapap	343	264	0	0		0	0	0	0	0
136	1	91	14	-1	473	352	16.2	32	MSaaapaa	110	0	0	0		0	0	0	0	0
137	1	231	305	-1	447	128	18.3	29	ABprapaaap	143	0	0	0		0	0	0	0	0
138	1	280	192	-1	473	225	3.7	28	ABarappaap	230	158	0	0		0	0	0	0	0
139	1	1	60	-1	284	384	15.4	31	ABplaapppa	285	283	0	0		0	0	0	0	0
140	1	147	116	-1	506	144	9.9	29	ABprpaaapp	-110	0	0	0		0	0	0	0	0
141	1	124	39	-1	248	355	8.6	29	ABplppapap	36	0	0	0		0	0	0	0	0
142	1	107	249	-1	424	113	16.6	29	ABprapaapa	249	1034	0	0		0	0	0	0	0
143	1	137	124	-1	367	411	19.7	31	ABplaapapp	326	0	0	0		0	0	0	0	0
144	1	155	173	-1	452	116	9.8	28	ABprppapaa	589	0	0	0		0	0	0	0	0
145	1	166	95	-1	184	266	8.7	31	ABplapppa	-45	0	0	0		0	0	0	0	0
146	1	150	110	-1	313	403	17.1	32	ABplaappap	-257	0	0	0		0	0	0	0	0
147	1	247	253	-1	177	128	21.2	37	Caaap	376	22	0	0		0	0	0	0	0
148	1	200	236	-1	383	93	16.2	30	ABprapaapp	269	75	0	0		0	0	0	0	0
149	1	297	230	-1	441	178	15.7	31	MSppppp	233	0	0	0		0	0	0	0	0
150	1	62	197	-1	459	423	23.0	30	ABplaapaaa	182	0	0	0		0	0	0	0	0
151	1	20	237	-1	305	367	8.2	26	ABplppaapa	257	-460	0	0		0	0	0	0	0
152	1	289	319	-1	385	151	23.3	35	ABarpappp	349	-257	0	0		0	0	0	0	0
153	1	172	172	-1	403	310	22.4	29	ABarpaaapp	222	-22	0	0		0	0	0	0	0
154	1	314	40	-1	202	310	7.7	28	ABplppappp	89	0	0	0		0	0	0	0	0
155	1	288	102	-1	355	125	6.8	28	ABprppppaa	287	518	0	0		0	0	0	0	0
156	0	237	-1	-1	265	108	4.7	24		199	-114	0	0		0	0	0	0	0
157	1	148	255	-1	315	71	15.5	29	ABprappapp	133	0	0	0		0	0	0	0	0
158	1	50	208	-1	566	280	6.8	26	ABaraaappp	0	0	0	0		0	0	0	0	0
159	1	228	245	-1	497	183	19.2	31	ABpraaappp	267	706	0	0		0	0	0	0	0
160	1	165	194	-1	302	336	4.2	29	ABplpapapp	296	-393	0	0		0	0	0	0	0
161	1	71	322	-1	319	196	9.4	30	Z2	253	232	0	0		0	0	0	0	0
162	1	86	284	-1	260	217	4.5	30	ABplpppppa	253	-838	0	0		0	0	0	0	0
163	1	185	69	-1	208	201	8.8	34	Cappp	295	753	0	0		0	0	0	0	0
164	1	170	97	-1	477	412	10.2	28	ABalpaappp	-142	0	0	0		0	0	0	0	0
165	1	39	211	-1	513	329	7.0	26	ABarapaapa	-68	0	0	0		0	0	0	0	0
166	1	216	121	-1	440	183	11.5	32	MSpppap	273	737	0	0		0	0	0	0	0
167	1	248	137	-1	506	341	23.4	29	ABarpaaaaa	-236	0	0	0		0	0	0	0	0
168	1	162	283	-1	424	133	21.4	33	ABarpppaa	369	0	0	0		0	0	0	0	0
169	1	249	8	-1	300	151	4.3	30	ABprpppppa	249	737	0	0		0	0	0	0	0
170	1	236	258	-1	396	321	3.8	29	ABplpapaaa	254	-1188	0	0		0	0	0	0	0
171	1	104	52	-1	297	333	23.4	31	ABplapaaap	293	164	0	0		0	0	0	0	0
172	1	182	263	-1	336	176	18.6	33	Epra	338	88	0	0		0	0	0	0	0
173	1	298	15	-1	469	126	14.3	29	ABpraapppa	275	734	0	0		0	0	0	0	0
174	1	59	7	-1	433	284	14.4	28	MSaaapp	68	0	0	0		0	0	0	0	0
175	1	96	269	-1	425	441	20.8	28	ABalapappp	244	512	0	0		0	0	0	0	0
176	1	253	164	-1	557	347	21.9	29	ABalapppaa	-234	0	0	0		0	0	0	0	0
177	1	97	87	-1	450	295	23.1	31	ABarpaapaa	317	2036	0	0		0	0	0	0	0
178	1	103	293	-1	213	247	23.9	36	ABarppapa	347	-71	0	0		0	0	0	0	0
179	1	211	246	-1	514	452	18.9	27	ABalapaapa	215	178	0	0		0	0	0	0	0
180	1	241	240	-1	546	204	14.2	28	ABprpaapaa	217	356	0	0		0	0	0	0	0
181	1	208	33	-1	506	275	4.1	28	ABarapapaa	239	-522	0	0		0	0	0	0	0
182	1	118	34	-1	384	374	8.4	28	ABplppaaaa	284	1885	0	0		0	0	0	0	0
183	1	111	178	-1	560	211	10.5	29	ABprpaaaap	211	0	0	0		0	0	0	0	0
184	1	75	86	-1	440	341	22.9	30	ABarpaaapa	235	-253	0	0		0	0	0	0	0
185	1	180	242	-1	297	275	7.2	33	MSaappp	323	-781	0	0		0	0	0	0	0
186	1	100	266	-1	157	273	13.3	28	ABplappapp	213	0	0	0		0	0	0	0	0
187	1	264	63	-1	480	379	23.2	29	ABplaaaaaa	-138	0	0	0		0	0	0	0	0
188	1	105	317	-1	270	297	4.4	29	ABplpapppa	249	998	0	0		0	0	0	0	0
189	1	230	252	-1	446	205	5.6	28	ABprpappaa	191	-1778	0	0		0	0	0	0	0
190	1	81	265	-1	335	341	22.5	31	ABplaaappp	271	493	0	0		0	0	0	0	0
191	1	198	103	-1	285	384	10.5	28	ABplppapaa	38	0	0	0		0	0	0	0	0
192	1	303	165	-1	157	240	16.2	28	ABplapapap	236	1024	0	0		0	0	0	0	0
193	1	12	100	-1	577	352	8.0	26	ABaraaapaa	260	1020	0	0		0	0	0	0	0
194	1	164	107	-1	501	459	13.9	31	ABalppaaap	304	164	0	0		0	0	0	0	0
195	1	34	129	-1	323	396	11.4	29	ABplpaappp	-66	0	0	0		0	0	0	0	0
196	1	167	130	-1	342	338	9.7	30	MSappap	270	-1147	0	0		0	0	0	0	0
197	1	16	206	-1	489	412	14.5	30	MSapaaa	274	0	0	0		0	0	0	0	0
198	1	244	21	-1	590	321	19.3	26	ABalaappaa	-105	0	0	0		0	0	0	0	0
199	1	286	20	-1	475	186	23.0	33	ABpraapapp	331	-7	0	0		0	0	0	0	0
200	1	232	11	-1	537	249	5.5	28	ABarapppap	299	0	0	0		0	0	0	0	0
201	1	10	118	-1	566	254	16.6	28	ABpraaapaa	243	86	0	0		0	0	0	0	0
202	1	299	170	-1	522	377	22.9	30	ABalappapp	290	111	0	0		0	0	0	0	0
203	1	122	36	-1	554	337	13.8	27	ABaraappaa	269	324	0	0		0	0	0	0	0
204	1	252	251	-1	272	247	4.3	29	ABplpapppp	244	48	0	0		0	0	0	0	0
205	1	179	210	-1	290	379	20.6	30	ABplapaaaa	253	440	0	0		0	0	0	0	0
206	1	132	4	-1	445	381	23.5	30	ABplaaaaap	-26	0	0	0		0	0	0	0	0
207	1	73	289	-1	415	257	6.8	26	MSpapapa	214	101	0	0		0	0	0	0	0
208	1	263	131	-1	440	382	12.6	30	MSapaap	246	0	0	0		0	0	0	0	0
209	1	55	232	-1	442	367	8.0	28	ABalpapapa	-40	0	0	0		0	0	0	0	0
210	1	240	216	-1	455	418	6.2	27	ABalppapaa	278	-248	0	0		0	0	0	0	0
211	1	108	218	-1	502	260	22.4	29	ABalappppp	296	-813	0	0		0	0	0	0	0
212	1	224	190	-1	529	239	23.4	30	ABpraapaap	296	-163	0	0		0	0	0	0	0
213	1	65	26	-1	605	354	18.5	28	ABalaaappl	235	-359	0	0		0	0	0	0	0
214	1	255	199	-1	475	336	6.4	28	ABalpappap	248	357	0	0		0	0	0	0	0
215	1	151	309	-1	354	78	18.1	29	ABprappapa	277	-777	0	0		0	0	0	0	0
216	1	261	271	-1	539	172	11.3	28	ABprpaaapa	69	0	0	0		0	0	0	0	0
217	1	84	308	-1	304	251	12.8	33	Ealpp	329	1080	0	0		0	0	0	0	0
218	1	177	222	-1	241	291	4.1	28	ABplppppaa	251	110	0	0		0	0	0	0	0
219	1	36	270	-1	424	428	9.4	28	ABplpaaaaa	434	0	0	0		0	0	0	0	0
220	1	181	196	-1	498	146	13.5	28	ABprpaappp	279	734	0	0		0	0	0	0	0
221	1	305	234	-1	328	171	4.4	29	ABprpapppp	260	801	0	0		0	0	0	0	0
222	1	171	65	114	375	300	6.6	33	MSaapap	206	122	0	0		0	0	0	0	0
223	1	176	203	-1	381	217	8.5	28	MSpapapp	267	-504	0	0		0	0	0	0	0
224	1	143	77	78	538	340	10.3	31	ABaraaaap	92	0	0	0		0	0	0	0	0
225	1	117	262	-1	399	178	4.4	29	ABprpappap	-224	0	0	0		0	0	0	0	0
226	1	273	125	-1	548	454	15.2	27	ABalppaaaa	202	0	0	0		0	0	0	0	0
227	1	287	112	-1	593	238	15.3	28	ABpraaaaaa	226	-165	0	0		0	0	0	0	0
228	1	195	176	-1	286	203	22.7	38	Cpaaa	388	-292	0	0		0	0	0	0	0
229	1	99	209	-1	398	407	8.2	28	ABplpaaaap	396	0	0	0		0	0	0	0	0
230	1	206	279	-1	329	385	21.5	30	ABplaaappa	250	379	0	0		0	0	0	0	0
231	1	7	88	-1	577	245	11.5	29	ABprpaaaaa	160	0	0	0		0	0	0	0	0
232	1	220	168	-1	515	280	17.5	27	MSpaaapa	440	0	0	0		0	0	0	0	0
233	1	60	247	-1	373	164	8.7	36	MSpappp	337	-901	0	0		0	0	0	0	0
234	1	238	158	-1	440	99	13.2	30	ABpraapppp	271	1184	0	0		0	0	0	0	0
235	1	296	156	-1	614	301	18.7	28	ABalaaappr	205	629	0	0		0	0	0	0	0
236	1	21	16	-1	317	295	23.6	34	ABarppaaa	43	0	0	0		0	0	0	0	0
237	1	135	188	-1	398	378	22.5	25	ABplaaapaa	232	366	0	0		0	0	0	0	0
238	1	227	282	-1	405	241	17.8	38	Eara	385	-408	0	0		0	0	0	0	0
239	1	28	59	-1	404	159	12.4	30	Dpaa	294	-584	0	0		0	0	0	0	0
240	1	175	233	-1	458	420	18.0	29	ABalapappa	273	-522	0	0		0	0	0	0	0
241	1	26	157	-1	481	348	19.4	31	MSaaaapa	292	441	0	0		0	0	0	0	0
242	1	109	162	-1	419	296	6.2	29	ABalpapppp	265	159	0	0		0	0	0	0	0
243	1	285	314	-1	362	297	12.9	30	Ealpa	304	551	0	0		0	0	0	0	0
244	1	8	277	-1	563	382	21.8	29	ABalappapa	284	-1032	0	0		0	0	0	0	0
245	1	121	306	-1	446	154	8.5	29	ABprppaapa	223	-569	0	0		0	0	0	0	0
246	1	221	41	-1	496	417	6.4	27	ABalpapaaa	148	0	0	0		0	0	0	0	0
247	0	157	-1	-1	442	232	15.4	26		227	-293	0	0		0	0	0	0	0
248	1	44	229	-1	271	57	16.5	30	ABprapappa	-127	0	0	0		0	0	0	0	0
249	1	68	111	-1	515	439	8.8	29	ABalpaappa	262	-283	0	0		0	0	0	0	0
250	1	168	300	-1	595	327	21.9	30	ABalaapppa	216	0	0	0		0	0	0	0	0
251	1	234	10	321	525	243	14.5	33	MSppapa	70	0	0	0		0	0	0	0	0
252	1	30	226	-1	567	418	19.1	28	ABalaaapal	178	0	0	0		0	0	0	0	0
253	1	142	42	-1	300	54	18.3	28	ABprapapap	241	-480	0	0		0	0	0	0	0
254	1	203	43	-1	246	231	9.7	34	Capap	338	402	0	0		0	0	0	0	0
255	1	19	303	-1	232	253	5.1	29	ABplppppap	290	731	0	0		0	0	0	0	0
256	1	294	104	-1	479	271	10.0	28	ABaraapppp	261	-218	0	0		0	0	0	0	0
257	1	141	3	-1	344	402	8.3	30	ABplpaaapp	256	-238	0	0		0	0	0	0	0
258	1	113	291	-1	297	108	4.4	29	ABprpppapa	277	674	0	0		0	0	0	0	0
259	1	272	295	-1	272	361	6.8	29	ABplppaapp	245	738	0	0		0	0	0	0	0
260	1	94	297	-1	519	452	11.7	28	ABalaaaalp	244	0	0	0		0	0	0	0	0
261	1	266	185	-1	461	282	4.0	29	ABarapapap	254	-488	0	0		0	0	0	0	0
262	1	74	167	-1	445	154	4.4	28	ABprpapapa	234	444	0	0		0	0	0	0	0
263	1	48	136	-1	545	231	19.4	29	ABpraaapap	241	1314	0	0		0	0	0	0	0
264	1	313	82	-1	576	285	21.2	30	ABalaapppp	443	0	0	0		0	0	0	0	0
265	1	153	215	-1	299	66	10.7	28	ABprappppa	258	1355	0	0		0	0	0	0	0
266	1	310	27	-1	415	145	4.3	29	ABprpapapp	275	244	0	0		0	0	0	0	0
267	1	35	38	-1	553	194	20.3	29	ABpraaaapp	249	-422	0	0		0	0	0	0	0
268	1	277	12	-1	332	288	5.6	29	MSaappa	90	0	0	0		0	0	0	0	0
269	1	270	320	-1	238	109	7.4	31	Cpppa	-241	0	0	0		0	0	0	0	0
270	1	199	250	-1	203	86	10.4	36	Cpapp	58	0	0	0		0	0	0	0	0
271	1	262	174	-1	528	190	8.5	29	ABarappppp	7	0	0	0		0	0	0	0	0
272	1	278	99	-1	438	236	5.3	33	ABarapappp	293	262	0	0		0	0	0	0	0
273	1	49	133	-1	280	75	6.4	29	ABprappppp	250	-781	0	0		0	0	0	0	0
274	1	127	180	-1	478	231	17.7	32	MSppapp	285	-18	0	0		0	0	0	0	0
275	1	223	260	-1	497	298	6.6	27	ABarapaapp	388	0	0	0		0	0	0	0	0
276	1	190	201	-1	514	242	9.8	29	MSppaap	281	771	0	0		0	0	0	0	0
277	1	259	91	-1	428	369	20.7	31	ABplaaaapa	275	388	0	0		0	0	0	0	0
278	1	292	80	-1	228	202	3.9	28	ABplpppppp	282	675	0	0		0	0	0	0	0
279	1	210	299	-1	209	276	5.2	28	ABplpppaap	225	846	0	0		0	0	0	0	0
280	1	38	58	-1	463	197	8.2	28	ABprpapaap	221	1075	0	0		0	0	0	0	0
281	1	72	93	-1	449	158	20.2	29	ABprapaaaa	253	-817	0	0		0	0	0	0	0
282	1	307	195	-1	309	236	18.1	33	Eplaa	263	92	0	0		0	0	0	0	0
283	1	202	92	-1	348	324	4.3	28	ABplpapaap	265	-830	0	0		0	0	0	0	0
284	1	225	191	-1	361	359	3.6	29	ABplpapapa	259	757	0	0		0	0	0	0	0
285	1	258	235	-1	408	413	22.9	32	ABplaapaap	351	0	0	0		0	0	0	0	0
286	1	46	19	-1	479	199	15.3	32	MSppppa	322	-595	0	0		0	0	0	0	0
287	1	57	2	-1	471	257	14.6	31	MSpaapap	310	-474	0	0		0	0	0	0	0
288	1	140	281	-1	490	219	7.5	27	ABprpapaaa	-300	0	0	0		0	0	0	0	0
289	1	115	193	-1	216	186	23.1	39	Caaaa	392	-224	0	0		0	0	0	0	0
290	1	14	225	-1	246	133	9.3	38	Cppap	379	642	0	0		0	0	0	0	0
291	1	311	142	-1	444	368	3.5	30	ABalppapap	262	453	0	0		0	0	0	0	0
292	1	37	74	-1	331	372	8.7	24	ABplppaaap	199	73	0	0		0	0	0	0	0
293	1	215	47	-1	502	351	5.4	26	ABalpaaapp	242	739	0	0		0	0	0	0	0
294	1	29	244	-1	253	294	23.5	36	ABarppaap	353	-885	0	0		0	0	0	0	0
295	1	42	261	-1	306	292	3.6	28	ABplpappap	-186	0	0	0		0	0	0	0	0
296	1	131	159	-1	198	223	4.3	30	ABplpppapa	178	0	0	0		0	0	0	0	0
297	1	24	259	-1	376	160	4.1	28	ABprpapppa	104	0	0	0		0	0	0	0	0
298	1	245	181	-1	266	344	22.3	30	ABplapaapa	279	-859	0	0		0	0	0	0	0
299	1	4	53	-1	420	240	11.0	31	MSpapaap	276	138	0	0		0	0	0	0	0
300	1	271	145	-1	282	88	22.1	36	ABarppppp	158	0	0	0		0	0	0	0	0
301	1	251	105	-1	149	159	16.7	34	Caapa	334	380	0	0		0	0	0	0	0
302	1	283	46	-1	162	139	11.7	34	Caapp	150	0	0	0		0	0	0	0	0
303	1	239	256	-1	359	131	11.4	30	Dpap	273	443	0	0		0	0	0	0	0
304	1	197	275	-1	591	267	19.0	29	ABalaappap	277	710	0	0		0	0	0	0	0
305	1	163	70	-1	221	332	18.3	31	ABplapaapp	270	-861	0	0		0	0	0	0	0
306	1	187	312	-1	535	290	23.4	28	ABalappppa	258	0	0	0		0	0	0	0	0
307	1	281	64	-1	423	339	15.4	31	MSaaapap	235	395	0	0		0	0	0	0	0
308	1	242	94	-1	508	231	4.1	28	ABarappaaa	75	0	0	0		0	0	0	0	0
309	1	15	29	-1	329	77	21.4	31	ABprapapaa	283	-38	0	0		0	0	0	0	0
310	1	98	298	-1	556	316	23.4	30	ABalapppap	261	708	0	0		0	0	0	0	0
311	1	246	272	-1	257	204	15.4	33	Eplap	288	0	0	0		0	0	0	0	0
312	1	207	22	-1	425	185	23.6	36	ABarpappa	336	691	0	0		0	0	0	0	0
313	1	67	280	-1	216	157	6.1	32	Cpppp	320	-307	0	0		0	0	0	0	0
314	1	52	205	-1	259	144	3.7	29	ABprpppppp	272	893	0	0		0	0	0	0	0
315	1	191	183	-1	476	173	4.5	29	ABarappapp	256	424	0	0		0	0	0	0	0
316	1	300	18	-1	321	367	5.5	28	ABplpappaa	251	323	0	0		0	0	0	0	0
