# Supplementary material for: The AP-2 Transcription Factor APTF-2 Is Required for Neuroblast and Epidermal Morphogenesis in Caenorhabditis elegans Embryogenesis
Source: PLoS Genet. 2016 May 13;12(5):e1006048. doi: 10.1371/journal.pgen.1006048 (PMC4866721; doi:10.1371/journal.pgen.1006048)
Supplement: S7 Text — (ZIP) [file pgen.1006048.s035.zip › nuclei/t136-nuclei]

1	1	29	114	-1	371	190	6.6	30	MSpappa	255	714	0	0		0	0	0	0	0
2	1	287	88	-1	472	259	14.5	30	MSpaapap	299	-549	0	0		0	0	0	0	0
3	1	257	263	-1	347	403	8.4	29	ABplpaaapp	135	0	0	0		0	0	0	0	0
4	1	206	34	-1	447	378	24.1	31	ABplaaaaap	289	-621	0	0		0	0	0	0	0
5	1	69	145	-1	573	305	13.4	27	MSppaaaa	244	22	0	0		0	0	0	0	0
6	1	2	9	-1	445	428	14.8	29	ABalppppaa	247	416	0	0		0	0	0	0	0
7	1	174	130	-1	437	288	14.4	29	MSaaapp	206	0	0	0		0	0	0	0	0
8	1	169	213	-1	308	150	4.3	29	ABprpppppa	295	-238	0	0		0	0	0	0	0
9	1	118	273	-1	469	219	11.7	31	MSpppaa	270	564	0	0		0	0	0	0	0
10	1	251	237	-1	540	257	15.5	28	MSppapaa	216	70	0	0		0	0	0	0	0
11	1	200	153	-1	542	253	5.6	27	ABarapppap	269	546	0	0		0	0	0	0	0
12	1	268	173	-1	325	294	5.9	30	MSaappa	271	427	0	0		0	0	0	0	0
13	1	119	228	-1	304	167	14.3	38	Eprp	372	123	0	0		0	0	0	0	0
14	1	136	184	-1	477	352	15.9	32	MSaaapaa	302	-179	0	0		0	0	0	0	0
15	1	173	220	-1	472	125	14.4	30	ABpraapppa	107	0	0	0		0	0	0	0	0
16	1	236	47	-1	312	292	23.4	32	ABarppaaa	319	668	0	0		0	0	0	0	0
17	1	123	231	-1	560	352	17.1	28	MSpaaaaa	59	0	0	0		0	0	0	0	0
18	1	316	115	-1	324	368	5.6	27	ABplpappaa	252	21	0	0		0	0	0	0	0
19	1	286	199	-1	475	196	15.0	31	MSppppa	305	1060	0	0		0	0	0	0	0
20	1	199	156	-1	476	186	23.2	33	ABpraapapp	334	1133	0	0		0	0	0	0	0
21	1	198	280	-1	598	321	19.1	27	ABalaappaa	212	0	0	0		0	0	0	0	0
22	1	312	38	-1	428	185	23.4	35	ABarpappa	330	78	0	0		0	0	0	0	0
23	1	9	28	-1	522	159	20.3	27	ABpraappaa	266	482	0	0		0	0	0	0	0
24	1	135	275	-1	414	263	23.4	34	ABarpaapap	337	-204	0	0		0	0	0	0	0
25	1	1	189	-1	448	306	9.3	29	MSaapaaa	266	-17	0	0		0	0	0	0	0
26	1	213	90	-1	607	359	18.1	27	ABalaaappl	-47	0	0	0		0	0	0	0	0
27	1	266	15	-1	414	143	4.2	29	ABprpapapp	250	247	0	0		0	0	0	0	0
28	1	59	95	-1	363	446	12.3	27	ABplpaapap	258	-58	0	0		0	0	0	0	0
29	1	309	230	-1	334	80	21.4	31	ABprapapaa	293	-88	0	0		0	0	0	0	0
30	1	56	8	-1	523	319	12.8	29	ABaraappap	260	83	0	0		0	0	0	0	0
31	1	57	283	-1	278	308	16.3	32	Dapa	312	361	0	0		0	0	0	0	0
32	1	15	60	-1	580	224	19.3	27	ABpraaaaap	257	-627	0	0		0	0	0	0	0
33	1	181	124	-1	506	281	4.2	29	ABarapapaa	224	-205	0	0		0	0	0	0	0
34	1	182	234	-1	381	374	8.4	28	ABplppaaaa	284	432	0	0		0	0	0	0	0
35	1	114	104	-1	546	387	17.4	28	MSaaaaaa	-309	0	0	0		0	0	0	0	0
36	1	203	64	-1	556	336	13.7	28	ABaraappaa	48	0	0	0		0	0	0	0	0
37	1	113	305	-1	511	199	5.1	30	ABarappapa	295	419	0	0		0	0	0	0	0
38	1	267	67	-1	554	191	20.0	28	ABpraaaapp	277	228	0	0		0	0	0	0	0
39	1	141	155	-1	251	354	9.0	29	ABplppapap	267	-809	0	0		0	0	0	0	0
40	1	154	249	-1	200	312	7.7	27	ABplppappp	266	-105	0	0		0	0	0	0	0
41	1	246	170	-1	501	420	6.8	27	ABalpapaaa	-150	0	0	0		0	0	0	0	0
42	1	253	307	-1	301	54	18.7	29	ABprapapap	262	168	0	0		0	0	0	0	0
43	1	254	52	-1	241	235	9.6	34	Capap	328	-231	0	0		0	0	0	0	0
44	1	17	182	-1	517	210	23.3	29	ABpraapapa	-189	0	0	0		0	0	0	0	0
45	1	79	140	-1	623	296	13.9	28	ABalaapapa	211	112	0	0		0	0	0	0	0
46	1	302	281	-1	166	134	11.9	34	Caapp	313	131	0	0		0	0	0	0	0
47	1	293	164	-1	507	357	5.7	27	ABalpaaapp	244	407	0	0		0	0	0	0	0
48	1	32	180	-1	329	432	12.1	29	ABplpaappa	261	640	0	0		0	0	0	0	0
49	1	58	11	-1	347	439	17.4	27	ABplaappaa	-34	0	0	0		0	0	0	0	0
50	1	97	19	-1	482	394	7.8	28	ABalpapaap	236	98	0	0		0	0	0	0	0
51	1	10	50	-1	257	361	17.8	31	ABplaapppp	83	0	0	0		0	0	0	0	0
52	1	171	207	-1	296	333	23.3	31	ABplapaaap	296	236	0	0		0	0	0	0	0
53	1	299	7	-1	426	241	10.4	31	MSpapaap	268	144	0	0		0	0	0	0	0
54	1	41	31	-1	486	434	20.3	33	ABalapapa	96	0	0	0		0	0	0	0	0
55	1	11	96	-1	388	382	4.7	30	ABalppappp	287	-562	0	0		0	0	0	0	0
56	1	55	2	-1	390	419	12.2	27	ABplpaapaa	92	0	0	0		0	0	0	0	0
57	1	128	125	-1	397	171	15.6	31	Dppa	296	1118	0	0		0	0	0	0	0
58	1	280	62	-1	461	197	7.8	28	ABprpapaap	252	148	0	0		0	0	0	0	0
59	1	239	141	-1	402	166	12.4	30	Dpaa	251	-219	0	0		0	0	0	0	0
60	1	139	35	-1	286	384	15.2	30	ABplaapppa	499	0	0	0		0	0	0	0	0
61	1	63	63	-1	308	333	14.4	32	Daaa	323	-1119	0	0		0	0	0	0	0
62	1	95	200	-1	538	169	17.0	28	ABprpaapap	258	85	0	0		0	0	0	0	0
63	1	187	233	-1	483	379	23.2	28	ABplaaaaaa	221	488	0	0		0	0	0	0	0
64	1	307	240	-1	427	338	15.1	30	MSaaapap	242	396	0	0		0	0	0	0	0
65	1	222	191	-1	388	309	6.6	27	MSaapapa	111	0	0	0		0	0	0	0	0
66	1	104	77	-1	397	295	9.8	30	MSaapaap	305	-476	0	0		0	0	0	0	0
67	1	100	313	-1	597	306	9.5	28	ABaraaappa	231	477	0	0		0	0	0	0	0
68	1	92	241	-1	392	88	9.2	28	ABprppappa	258	-180	0	0		0	0	0	0	0
69	1	163	105	-1	207	206	8.5	33	Cappp	273	1072	0	0		0	0	0	0	0
70	1	305	142	-1	225	333	18.3	31	ABplapaapp	414	0	0	0		0	0	0	0	0
71	1	50	192	-1	270	53	11.8	27	ABprapappp	239	415	0	0		0	0	0	0	0
72	1	19	76	-1	606	353	13.6	27	ABalaaaarr	244	928	0	0		0	0	0	0	0
73	1	67	216	-1	524	312	18.1	32	MSpaaaap	289	271	0	0		0	0	0	0	0
74	1	292	75	-1	333	372	8.8	23	ABplppaaap	200	384	0	0		0	0	0	0	0
75	1	47	54	-1	472	374	5.4	26	ABalpappaa	253	-301	0	0		0	0	0	0	0
76	1	84	202	-1	464	325	12.0	29	ABaraapapp	249	99	0	0		0	0	0	0	0
77	1	224	41	-1	524	330	9.7	26	ABaraaaapp	204	83	0	0		0	0	0	0	0
78	1	224	163	-1	557	352	9.8	26	ABaraaaapa	131	0	0	0		0	0	0	0	0
79	1	34	32	-1	451	448	11.0	29	ABalppaapp	231	0	0	0		0	0	0	0	0
80	1	278	277	-1	234	199	3.9	29	ABplpppppp	270	-849	0	0		0	0	0	0	0
81	1	134	40	-1	417	347	5.7	28	ABalpapapp	267	-1192	0	0		0	0	0	0	0
82	1	264	5	-1	574	284	20.5	31	ABalaapppp	462	0	0	0		0	0	0	0	0
83	1	30	43	-1	561	315	7.8	29	ABaraaapap	276	1191	0	0		0	0	0	0	0
84	1	109	137	-1	202	293	19.4	31	ABplappapa	82	0	0	0		0	0	0	0	0
85	1	88	131	-1	570	254	7.6	27	ABarapppaa	247	-590	0	0		0	0	0	0	0
86	1	184	310	-1	440	335	22.7	29	ABarpaaapa	256	-1163	0	0		0	0	0	0	0
87	1	177	299	-1	452	293	23.0	30	ABarpaapaa	287	-65	0	0		0	0	0	0	0
88	1	231	123	-1	576	244	11.2	29	ABprpaaaaa	264	-447	0	0		0	0	0	0	0
89	1	12	248	-1	256	271	15.5	33	Dapp	331	333	0	0		0	0	0	0	0
90	1	94	33	-1	152	219	10.4	29	ABplapappp	264	713	0	0		0	0	0	0	0
91	1	277	185	-1	428	368	21.0	30	ABplaaaapa	253	-238	0	0		0	0	0	0	0
92	1	283	274	-1	353	325	4.7	29	ABplpapaap	224	430	0	0		0	0	0	0	0
93	1	281	187	-1	450	159	20.4	29	ABprapaaaa	234	-189	0	0		0	0	0	0	0
94	1	308	135	-1	508	240	4.0	28	ABarappaaa	215	67	0	0		0	0	0	0	0
95	1	145	42	-1	182	263	8.9	31	ABplapppa	-77	0	0	0		0	0	0	0	0
96	1	65	23	-1	562	369	12.8	27	ABaraapaaa	281	0	0	0		0	0	0	0	0
97	1	164	210	-1	476	420	10.3	28	ABalpaappp	8	0	0	0		0	0	0	0	0
98	1	4	204	-1	572	424	15.1	28	ABalaaaala	256	1218	0	0		0	0	0	0	0
99	1	272	238	-1	434	237	5.2	33	ABarapappp	277	575	0	0		0	0	0	0	0
100	1	193	56	-1	579	351	7.9	28	ABaraaapaa	187	0	0	0		0	0	0	0	0
101	1	26	57	-1	474	453	16.0	27	ABalapaapp	238	183	0	0		0	0	0	0	0
102	1	155	295	-1	362	125	6.6	29	ABprppppaa	271	-251	0	0		0	0	0	0	0
103	1	191	254	-1	287	382	10.6	28	ABplppapaa	279	373	0	0		0	0	0	0	0
104	1	256	84	-1	478	277	9.7	28	ABaraapppp	248	716	0	0		0	0	0	0	0
105	1	301	255	-1	152	160	17.3	35	Caapa	319	-413	0	0		0	0	0	0	0
106	1	87	30	-1	369	420	7.7	28	ABplpaaapa	240	106	0	0		0	0	0	0	0
107	1	194	92	-1	509	455	14.3	30	ABalppaaap	209	0	0	0		0	0	0	0	0
108	1	37	286	-1	387	105	5.2	29	ABprpppaaa	291	126	0	0		0	0	0	0	0
109	1	53	99	-1	558	402	12.8	30	ABalpaapaa	51	0	0	0		0	0	0	0	0
110	1	146	13	-1	313	403	16.7	32	ABplaappap	320	-19	0	0		0	0	0	0	0
111	1	249	98	-1	513	441	9.4	28	ABalpaappa	278	288	0	0		0	0	0	0	0
112	1	227	162	-1	589	228	15.6	28	ABpraaaaaa	-24	0	0	0		0	0	0	0	0
113	1	38	132	-1	415	466	16.5	28	ABalpppapa	256	-910	0	0		0	0	0	0	0
114	1	222	74	-1	356	283	7.1	26	MSaapapp	206	422	0	0		0	0	0	0	0
115	1	25	4	-1	529	154	14.5	30	ABprpaappa	267	1641	0	0		0	0	0	0	0
116	1	140	110	-1	502	147	9.8	27	ABprpaaapp	64	0	0	0		0	0	0	0	0
117	1	90	44	-1	502	300	10.5	28	ABaraapppa	270	-735	0	0		0	0	0	0	0
118	1	201	269	-1	566	255	17.1	27	ABpraaapaa	-496	0	0	0		0	0	0	0	0
119	1	5	59	-1	449	469	18.3	29	ABalpppaap	268	642	0	0		0	0	0	0	0
120	1	81	82	-1	481	174	9.3	27	ABprppaaaa	277	-316	0	0		0	0	0	0	0
121	1	166	159	-1	440	183	11.4	32	MSpppap	100	0	0	0		0	0	0	0	0
122	1	20	206	-1	587	334	11.3	26	ABaraaaaap	35	0	0	0		0	0	0	0	0
123	1	83	6	-1	563	213	15.5	29	ABpraaaapa	240	383	0	0		0	0	0	0	0
124	1	143	129	-1	369	411	19.7	31	ABplaapapp	-100	0	0	0		0	0	0	0	0
125	1	226	1	-1	547	455	15.9	26	ABalppaaaa	259	643	0	0		0	0	0	0	0
126	1	70	97	-1	385	415	15.6	30	ABalpppppa	100	0	0	0		0	0	0	0	0
127	1	129	176	-1	485	144	18.2	30	ABpraappap	279	-888	0	0		0	0	0	0	0
128	1	132	161	-1	525	403	21.4	32	ABalappaa	324	99	0	0		0	0	0	0	0
129	1	195	51	-1	326	395	11.3	30	ABplpaappp	267	-708	0	0		0	0	0	0	0
130	1	196	165	-1	344	337	9.8	30	MSappap	110	0	0	0		0	0	0	0	0
131	1	208	45	-1	440	381	12.6	31	MSapaap	291	-250	0	0		0	0	0	0	0
132	1	78	311	-1	605	309	15.6	25	ABalaapaap	197	-10	0	0		0	0	0	0	0
133	1	273	224	-1	286	73	6.3	29	ABprappppp	240	806	0	0		0	0	0	0	0
134	1	52	111	-1	587	387	10.6	27	ABaraaaaaa	126	0	0	0		0	0	0	0	0
135	1	43	128	-1	526	205	18.7	28	ABpraaappa	236	78	0	0		0	0	0	0	0
136	1	263	55	-1	543	230	19.5	28	ABpraaapap	239	32	0	0		0	0	0	0	0
137	1	167	253	-1	507	341	23.6	29	ABarpaaaaa	225	-134	0	0		0	0	0	0	0
138	1	105	250	-1	394	62	14.1	28	ABprappaaa	275	1168	0	0		0	0	0	0	0
139	0	156	-1	-1	266	107	5.2	24		206	833	0	0		0	0	0	0	0
140	1	23	46	-1	411	426	16.6	28	ABalppppap	-50	0	0	0		0	0	0	0	0
141	1	116	190	-1	411	83	19.3	34	ABarpppap	323	21	0	0		0	0	0	0	0
142	1	291	319	-1	445	371	3.5	30	ABalppapap	245	-813	0	0		0	0	0	0	0
143	1	124	315	-1	502	306	22.6	26	ABarpapaaa	224	-230	0	0		0	0	0	0	0
144	1	76	221	-1	452	253	8.4	29	MSpapaaa	242	390	0	0		0	0	0	0	0
145	1	300	260	-1	289	87	22.1	35	ABarppppp	335	455	0	0		0	0	0	0	0
146	1	60	168	-1	172	222	7.3	32	ABplapppp	305	-422	0	0		0	0	0	0	0
147	1	108	166	-1	543	226	7.4	29	ABarappppa	224	-888	0	0		0	0	0	0	0
148	1	77	256	-1	421	100	9.5	27	ABprppapap	387	0	0	0		0	0	0	0	0
149	1	126	12	-1	480	250	22.8	31	ABarpapapa	306	-219	0	0		0	0	0	0	0
150	1	102	121	-1	472	330	23.9	30	ABarpaaaap	255	38	0	0		0	0	0	0	0
151	1	51	247	-1	324	90	8.5	32	ABprapppa	197	119	0	0		0	0	0	0	0
152	1	6	294	-1	539	286	5.3	25	ABarapaaap	240	66	0	0		0	0	0	0	0
153	1	8	26	-1	329	329	18.4	31	MSapppp	312	-127	0	0		0	0	0	0	0
154	1	121	71	-1	424	399	5.9	27	ABalppappa	253	832	0	0		0	0	0	0	0
155	1	3	37	-1	354	354	16.4	31	MSapppa	291	-355	0	0		0	0	0	0	0
156	1	235	258	-1	616	298	18.5	28	ABalaaappr	21	0	0	0		0	0	0	0	0
157	1	241	80	-1	482	344	19.4	30	MSaaaapa	289	-197	0	0		0	0	0	0	0
158	1	234	287	-1	444	104	13.4	29	ABpraapppp	288	829	0	0		0	0	0	0	0
159	1	296	297	-1	201	226	4.2	29	ABplpppapa	292	525	0	0		0	0	0	0	0
160	1	80	271	-1	417	116	6.7	28	ABprppaapp	253	-5	0	0		0	0	0	0	0
161	1	64	49	-1	586	386	16.6	27	ABalaaaarl	270	0	0	0		0	0	0	0	0
162	1	242	94	-1	416	300	6.1	28	ABalpapppp	272	-176	0	0		0	0	0	0	0
163	1	35	169	-1	372	256	23.0	35	ABarpaappa	358	1313	0	0		0	0	0	0	0
164	1	176	136	-1	555	342	21.5	29	ABalapppaa	279	441	0	0		0	0	0	0	0
165	1	192	243	-1	152	242	15.5	28	ABplapapap	256	2592	0	0		0	0	0	0	0
166	0	247	-1	-1	437	238	15.4	26		164	434	0	0		0	0	0	0	0
167	1	262	285	-1	445	158	4.4	28	ABprpapapa	264	-177	0	0		0	0	0	0	0
168	1	232	265	-1	511	276	17.5	29	MSpaaapa	243	122	0	0		0	0	0	0	0
169	1	21	316	-1	440	313	18.3	30	MSaaaapp	275	718	0	0		0	0	0	0	0
170	1	202	308	-1	525	374	23.1	30	ABalappapp	261	119	0	0		0	0	0	0	0
171	1	122	81	-1	357	118	23.1	36	ABarppppa	338	472	0	0		0	0	0	0	0
172	1	153	289	-1	409	310	22.2	29	ABarpaaapp	259	-970	0	0		0	0	0	0	0
173	1	144	298	-1	453	118	9.9	28	ABprppapaa	-348	0	0	0		0	0	0	0	0
174	1	271	87	-1	522	199	8.3	29	ABarappppp	258	1867	0	0		0	0	0	0	0
175	1	99	157	-1	565	401	8.1	27	ABalpaaaaa	44	0	0	0		0	0	0	0	0
176	1	228	151	-1	288	206	22.8	39	Cpaaa	387	109	0	0		0	0	0	0	0
177	1	42	17	-1	216	250	14.5	36	Cappa	188	0	0	0		0	0	0	0	0
178	1	183	101	-1	554	214	10.9	28	ABprpaaaap	204	0	0	0		0	0	0	0	0
179	1	127	113	-1	478	260	6.1	27	ABarapappa	260	44	0	0		0	0	0	0	0
180	1	274	302	-1	478	231	17.5	31	MSppapp	312	188	0	0		0	0	0	0	0
181	1	298	18	-1	260	346	22.2	30	ABplapaapa	255	413	0	0		0	0	0	0	0
182	1	120	167	-1	464	282	18.1	30	MSpaaapp	299	631	0	0		0	0	0	0	0
183	1	315	14	-1	482	164	5.2	28	ABarappapp	259	1064	0	0		0	0	0	0	0
184	1	115	72	-1	448	473	14.2	27	ABalpppaaa	256	-644	0	0		0	0	0	0	0
185	1	261	236	-1	463	283	3.8	30	ABarapapap	267	135	0	0		0	0	0	0	0
186	1	66	148	-1	486	349	11.6	30	ABaraapapa	96	0	0	0		0	0	0	0	0
187	1	79	217	-1	595	261	14.0	28	ABalaapapp	210	-886	0	0		0	0	0	0	0
188	1	237	257	-1	398	379	22.8	27	ABplaaapaa	217	81	0	0		0	0	0	0	0
189	1	89	245	-1	401	453	13.3	28	ABalpppapp	280	1115	0	0		0	0	0	0	0
190	1	212	211	-1	536	240	22.9	30	ABpraapaap	306	1210	0	0		0	0	0	0	0
191	1	284	133	-1	362	360	3.7	29	ABplpapapa	450	0	0	0		0	0	0	0	0
192	1	138	172	-1	472	225	3.6	27	ABarappaap	270	880	0	0		0	0	0	0	0
193	1	289	304	-1	223	190	23.1	39	Caaaa	374	5	0	0		0	0	0	0	0
194	1	160	139	-1	306	338	4.2	29	ABplpapapp	478	0	0	0		0	0	0	0	0
195	1	282	186	-1	310	235	18.1	33	Eplaa	304	-200	0	0		0	0	0	0	0
196	1	220	160	-1	499	144	13.4	29	ABprpaappp	269	100	0	0		0	0	0	0	0
197	1	150	270	-1	462	424	23.0	29	ABplaapaaa	227	0	0	0		0	0	0	0	0
198	1	46	117	-1	536	423	7.8	26	ABalpaaaap	260	-869	0	0		0	0	0	0	0
199	1	214	68	-1	480	340	6.2	28	ABalpappap	233	-572	0	0		0	0	0	0	0
200	1	28	29	-1	387	248	11.9	32	Earpa	237	1078	0	0		0	0	0	0	0
201	1	276	103	-1	514	246	10.1	29	MSppaap	376	0	0	0		0	0	0	0	0
202	1	112	272	-1	344	133	3.8	30	ABprppppap	298	-963	0	0		0	0	0	0	0
203	1	223	212	-1	383	216	8.4	28	MSpapapp	276	92	0	0		0	0	0	0	0
204	1	106	69	-1	189	301	12.0	30	ABplappaap	-182	0	0	0		0	0	0	0	0
205	1	314	188	-1	260	142	3.7	29	ABprpppppp	264	282	0	0		0	0	0	0	0
206	1	197	146	-1	489	412	14.7	31	MSapaaa	120	0	0	0		0	0	0	0	0
207	1	130	48	-1	481	465	10.9	25	ABalppaapa	194	0	0	0		0	0	0	0	0
208	1	158	70	-1	569	282	7.0	26	ABaraaappp	-1	0	0	0		0	0	0	0	0
209	1	229	27	-1	401	407	8.4	29	ABplpaaaap	138	0	0	0		0	0	0	0	0
210	1	205	144	-1	293	377	20.4	30	ABplapaaaa	252	442	0	0		0	0	0	0	0
211	1	165	290	-1	518	331	6.6	26	ABarapaapa	268	0	0	0		0	0	0	0	0
212	1	133	288	-1	337	92	4.5	29	ABprpppaap	276	205	0	0		0	0	0	0	0
213	1	131	36	-1	331	237	23.1	33	ABarpaappp	323	-665	0	0		0	0	0	0	0
214	1	14	324	-1	244	318	7.0	26	ABplpppaaa	261	260	0	0		0	0	0	0	0
215	1	265	232	-1	299	67	11.3	28	ABprappppa	225	420	0	0		0	0	0	0	0
216	1	210	109	-1	455	423	6.2	28	ABalppapaa	-81	0	0	0		0	0	0	0	0
217	1	24	242	-1	521	384	6.1	27	ABalpaaapa	247	136	0	0		0	0	0	0	0
218	1	211	284	-1	509	258	23.0	30	ABalappppp	245	98	0	0		0	0	0	0	0
219	1	75	89	-1	343	58	11.1	28	ABprappaap	272	401	0	0		0	0	0	0	0
220	1	82	268	-1	499	296	14.4	28	MSpaapaa	255	-162	0	0		0	0	0	0	0
221	1	73	226	-1	338	271	16.5	32	Ealap	327	62	0	0		0	0	0	0	0
222	1	218	259	-1	237	297	4.3	28	ABplppppaa	240	1063	0	0		0	0	0	0	0
223	1	39	22	-1	351	399	15.1	30	ABalpppppp	290	-111	0	0		0	0	0	0	0
224	1	125	194	-1	516	365	12.8	29	ABaraapaap	151	0	0	0		0	0	0	0	0
225	1	290	320	-1	249	130	9.5	36	Cppap	346	929	0	0		0	0	0	0	0
226	1	252	119	-1	569	416	19.0	28	ABalaaapal	244	-208	0	0		0	0	0	0	0
227	1	48	266	-1	412	379	15.0	31	MSapapa	296	-74	0	0		0	0	0	0	0
228	1	62	93	-1	132	218	14.5	29	ABplapappa	290	145	0	0		0	0	0	0	0
229	1	248	309	-1	276	56	16.3	30	ABprapappa	269	293	0	0		0	0	0	0	0
230	1	149	303	-1	439	182	15.9	30	MSppppp	174	0	0	0		0	0	0	0	0
231	1	110	21	-1	542	433	19.7	34	ABalapaaa	201	0	0	0		0	0	0	0	0
232	1	209	78	-1	444	371	7.7	28	ABalpapapa	277	495	0	0		0	0	0	0	0
233	1	240	197	-1	457	417	18.4	29	ABalapappa	105	0	0	0		0	0	0	0	0
234	1	221	134	-1	330	175	4.2	29	ABprpapppp	290	58	0	0		0	0	0	0	0
235	1	285	66	-1	411	413	22.8	32	ABplaapaap	300	376	0	0		0	0	0	0	0
236	1	148	175	-1	389	93	16.2	29	ABprapaapp	18	0	0	0		0	0	0	0	0
237	1	151	122	-1	303	363	8.2	26	ABplppaapa	249	-563	0	0		0	0	0	0	0
238	1	44	73	-1	368	378	21.9	32	ABplaaapap	134	0	0	0		0	0	0	0	0
239	1	117	314	-1	397	314	17.8	32	Ealaa	322	-446	0	0		0	0	0	0	0
240	1	180	246	-1	543	203	14.0	30	ABprpaapaa	231	-253	0	0		0	0	0	0	0
241	1	45	193	-1	372	363	13.1	30	MSapapp	298	52	0	0		0	0	0	0	0
242	1	185	149	-1	293	283	7.6	34	MSaappp	317	163	0	0		0	0	0	0	0
243	1	111	138	-1	266	179	11.2	37	Eplp	378	697	0	0		0	0	0	0	0
244	1	294	107	-1	250	293	23.7	36	ABarppaap	337	202	0	0		0	0	0	0	0
245	1	159	143	-1	499	182	19.1	31	ABpraaappp	290	-631	0	0		0	0	0	0	0
246	1	179	205	-1	517	450	19.1	29	ABalapaapa	246	-135	0	0		0	0	0	0	0
247	1	233	53	-1	378	160	8.7	35	MSpappp	378	0	0	0		0	0	0	0	0
248	1	91	25	-1	301	304	10.8	31	Daap	294	268	0	0		0	0	0	0	0
249	1	142	39	-1	425	116	16.5	28	ABprapaapa	241	1036	0	0		0	0	0	0	0
250	1	270	102	-1	209	82	10.8	36	Cpapp	-134	0	0	0		0	0	0	0	0
251	1	204	3	-1	272	255	4.4	28	ABplpapppp	223	-280	0	0		0	0	0	0	0
252	1	189	100	-1	448	202	4.9	27	ABprpappaa	230	-207	0	0		0	0	0	0	0
253	1	147	10	-1	180	128	21.3	38	Caaap	382	142	0	0		0	0	0	0	0
254	1	54	178	-1	392	439	19.1	29	ABplaapapa	235	0	0	0		0	0	0	0	0
255	1	157	279	-1	320	73	15.6	29	ABprappapp	283	165	0	0		0	0	0	0	0
256	1	303	318	-1	361	132	11.6	31	Dpap	294	-182	0	0		0	0	0	0	0
257	1	61	85	-1	219	343	9.4	28	ABplppappa	30	0	0	0		0	0	0	0	0
258	1	170	317	-1	393	322	3.7	28	ABplpapaaa	280	412	0	0		0	0	0	0	0
259	1	297	181	-1	375	160	4.1	28	ABprpapppa	244	425	0	0		0	0	0	0	0
260	1	275	16	-1	499	304	6.5	28	ABarapaapp	273	122	0	0		0	0	0	0	0
261	1	295	321	-1	304	295	3.6	27	ABplpappap	94	0	0	0		0	0	0	0	0
262	1	225	261	-1	399	178	4.3	28	ABprpappap	194	88	0	0		0	0	0	0	0
263	1	172	227	-1	335	178	18.7	36	Epra	358	1025	0	0		0	0	0	0	0
264	1	78	323	-1	602	335	16.3	25	ABalaapaaa	198	-9	0	0		0	0	0	0	0
265	1	190	291	-1	337	337	22.8	33	ABplaaappp	311	533	0	0		0	0	0	0	0
266	1	186	201	-1	160	274	13.0	27	ABplappapp	278	143	0	0		0	0	0	0	0
267	1	18	229	-1	388	340	21.8	29	ABplaaaapp	289	-142	0	0		0	0	0	0	0
268	1	96	223	-1	566	275	23.4	30	ABpraapaaa	-414	0	0	0		0	0	0	0	0
269	1	175	108	-1	431	441	20.8	27	ABalapappp	172	0	0	0		0	0	0	0	0
270	1	219	58	-1	424	428	9.8	28	ABplpaaaaa	419	0	0	0		0	0	0	0	0
271	1	216	127	-1	531	174	10.6	28	ABprpaaapa	220	86	0	0		0	0	0	0	0
272	1	311	306	-1	253	200	15.4	33	Eplap	295	1099	0	0		0	0	0	0	0
273	1	107	61	-1	250	283	10.3	33	Capaa	18	0	0	0		0	0	0	0	0
274	1	103	214	-1	519	392	10.2	32	ABalpaapap	317	-278	0	0		0	0	0	0	0
275	1	304	198	-1	598	266	18.6	29	ABalaappap	95	0	0	0		0	0	0	0	0
276	1	31	174	-1	226	80	18.7	38	Cpapa	362	-950	0	0		0	0	0	0	0
277	1	244	20	-1	564	381	21.9	28	ABalappapa	251	438	0	0		0	0	0	0	0
278	1	13	147	-1	390	341	11.1	31	MSappaa	268	1233	0	0		0	0	0	0	0
279	1	230	152	-1	327	385	21.5	30	ABplaaappa	299	963	0	0		0	0	0	0	0
280	1	313	296	-1	218	158	5.9	33	Cpppp	302	45	0	0		0	0	0	0	0
281	1	288	116	-1	490	225	7.1	27	ABprpapaaa	245	636	0	0		0	0	0	0	0
282	1	238	24	322	409	234	17.5	37	Eara	254	400	0	0		0	0	0	0	0
283	1	168	312	-1	426	133	21.4	33	ABarpppaa	384	0	0	0		0	0	0	0	0
284	1	162	177	-1	263	221	4.5	30	ABplpppppa	303	214	0	0		0	0	0	0	0
285	1	93	262	-1	243	119	23.9	39	Cpaap	373	157	0	0		0	0	0	0	0
286	0	98	-1	-1	175	185	5.9	24		171	-252	0	0		0	0	0	0	0
287	1	86	209	-1	589	375	20.2	29	ABalaaapar	280	227	0	0		0	0	0	0	0
288	1	72	219	-1	366	73	7.2	27	ABprppappp	201	0	0	0		0	0	0	0	0
289	1	207	225	-1	411	260	6.3	26	MSpapapa	214	58	0	0		0	0	0	0	0
290	1	68	65	-1	472	138	10.0	25	ABprppaaap	119	0	0	0		0	0	0	0	0
291	1	258	293	-1	299	111	4.4	29	ABprpppapa	246	-263	0	0		0	0	0	0	0
292	1	22	244	-1	457	316	5.7	28	ABalpapppa	75	0	0	0		0	0	0	0	0
293	1	178	171	-1	210	248	24.0	35	ABarppapa	345	-48	0	0		0	0	0	0	0
294	1	7	282	-1	538	325	4.4	28	ABarapaaaa	244	164	0	0		0	0	0	0	0
295	1	259	196	-1	271	358	6.7	28	ABplppaapp	243	97	0	0		0	0	0	0	0
296	1	101	208	-1	513	365	17.9	31	MSaaaaap	-23	0	0	0		0	0	0	0	0
297	1	260	203	-1	529	455	11.9	28	ABalaaaalp	256	369	0	0		0	0	0	0	0
298	1	310	118	-1	555	320	23.6	30	ABalapppap	289	777	0	0		0	0	0	0	0
299	1	279	158	-1	209	274	4.9	28	ABplpppaap	189	0	0	0		0	0	0	0	0
300	1	250	195	-1	595	328	21.5	30	ABalaapppa	453	0	0	0		0	0	0	0	0
301	1	49	150	-1	156	208	18.7	34	ABarppapp	553	0	0	0		0	0	0	0	0
302	1	33	106	-1	222	351	14.2	29	ABplappaaa	280	441	0	0		0	0	0	0	0
303	1	255	264	-1	232	254	5.2	29	ABplppppap	233	0	0	0		0	0	0	0	0
304	1	71	235	-1	537	276	11.6	28	MSppaaap	228	428	0	0		0	0	0	0	0
305	1	137	251	-1	451	132	18.2	30	ABprapaaap	143	0	0	0		0	0	0	0	0
306	1	245	126	-1	442	155	8.3	27	ABprppaapa	250	1313	0	0		0	0	0	0	0
307	1	27	252	-1	352	139	15.0	34	Dppp	340	311	0	0		0	0	0	0	0
308	1	217	276	-1	306	248	12.9	33	Ealpp	317	610	0	0		0	0	0	0	0
309	1	215	120	-1	356	81	18.1	30	ABprappapa	205	0	0	0		0	0	0	0	0
310	1	16	301	-1	181	264	21.3	31	ABplapapaa	262	-209	0	0		0	0	0	0	0
311	1	85	215	-1	438	220	22.7	31	ABarpapapp	545	0	0	0		0	0	0	0	0
312	1	306	154	-1	538	291	23.5	29	ABalappppa	233	87	0	0		0	0	0	0	0
313	1	74	83	-1	335	202	13.3	31	Earpp	81	0	0	0		0	0	0	0	0
314	1	243	218	-1	362	298	12.7	31	Ealpa	284	-358	0	0		0	0	0	0	0
315	1	36	300	-1	312	131	10.3	34	Cppaa	25	0	0	0		0	0	0	0	0
316	1	40	292	-1	347	244	6.7	30	Z3	217	-38	0	0		0	0	0	0	0
317	1	188	112	-1	269	297	4.4	27	ABplpapppa	149	0	0	0		0	0	0	0	0
318	1	124	91	-1	489	291	23.2	26	ABarpapaap	55	0	0	0		0	0	0	0	0
319	1	152	267	-1	390	153	23.3	35	ABarpappp	350	930	0	0		0	0	0	0	0
320	1	269	183	-1	237	111	7.3	31	Cpppa	86	0	0	0		0	0	0	0	0
321	1	251	179	-1	503	225	14.2	28	MSppapap	72	0	0	0		0	0	0	0	0
322	1	161	86	-1	320	194	8.9	29	Z2	237	-1030	0	0		0	0	0	0	0
