# Supplementary material for: The AP-2 Transcription Factor APTF-2 Is Required for Neuroblast and Epidermal Morphogenesis in Caenorhabditis elegans Embryogenesis
Source: PLoS Genet. 2016 May 13;12(5):e1006048. doi: 10.1371/journal.pgen.1006048 (PMC4866721; doi:10.1371/journal.pgen.1006048)
Supplement: S7 Text — (ZIP) [file pgen.1006048.s035.zip › nuclei/t137-nuclei]

1	1	125	253	-1	550	454	16.2	26	ABalppaaaa	88	0	0	0		0	0	0	0	0
2	1	56	80	-1	391	420	12.7	27	ABplpaapaa	59	0	0	0		0	0	0	0	0
3	1	251	216	-1	269	259	4.3	29	ABplpapppp	268	-271	0	0		0	0	0	0	0
4	1	115	127	-1	526	153	14.5	29	ABprpaappa	266	70	0	0		0	0	0	0	0
5	1	82	245	-1	573	281	20.5	32	ABalaapppp	313	32	0	0		0	0	0	0	0
6	1	123	130	-1	561	213	15.8	29	ABpraaaapa	63	0	0	0		0	0	0	0	0
7	1	53	47	-1	425	241	10.3	30	MSpapaap	449	0	0	0		0	0	0	0	0
8	1	30	102	-1	529	319	12.9	29	ABaraappap	273	88	0	0		0	0	0	0	0
9	1	6	223	-1	446	430	15.3	28	ABalppppaa	96	0	0	0		0	0	0	0	0
10	1	253	296	-1	177	133	21.3	38	Caaap	374	-543	0	0		0	0	0	0	0
11	1	49	7	-1	349	441	17.4	27	ABplaappaa	-51	0	0	0		0	0	0	0	0
12	1	149	161	-1	476	245	22.5	30	ABarpapapa	256	26	0	0		0	0	0	0	0
13	1	110	197	-1	312	402	17.2	32	ABplaappap	288	1049	0	0		0	0	0	0	0
14	1	183	299	-1	480	165	5.5	29	ABarappapp	265	108	0	0		0	0	0	0	0
15	1	27	107	-1	408	143	4.3	28	ABprpapapp	280	1108	0	0		0	0	0	0	0
16	1	260	142	-1	497	305	6.4	29	ABarapaapp	232	-480	0	0		0	0	0	0	0
17	1	177	55	-1	214	253	14.7	36	Cappa	357	390	0	0		0	0	0	0	0
18	1	181	244	-1	263	348	22.3	29	ABplapaapa	259	133	0	0		0	0	0	0	0
19	1	50	81	-1	480	395	8.1	28	ABalpapaap	246	-312	0	0		0	0	0	0	0
20	1	277	233	-1	568	383	21.6	27	ABalappapa	258	120	0	0		0	0	0	0	0
21	1	231	186	-1	539	430	19.2	34	ABalapaaa	285	837	0	0		0	0	0	0	0
22	1	223	118	-1	349	401	15.8	31	ABalpppppp	303	1212	0	0		0	0	0	0	0
23	1	96	26	-1	565	370	12.7	28	ABaraapaaa	361	0	0	0		0	0	0	0	0
24	1	282	121	-1	432	251	17.5	33	Earaa	305	365	0	0		0	0	0	0	0
25	1	248	25	-1	298	301	11.2	32	Daap	285	224	0	0		0	0	0	0	0
26	1	153	105	-1	330	327	18.4	32	MSapppp	289	-12	0	0		0	0	0	0	0
27	1	209	70	-1	398	419	8.4	28	ABplpaaaap	135	0	0	0		0	0	0	0	0
28	1	23	134	-1	520	156	20.1	28	ABpraappaa	274	0	0	0		0	0	0	0	0
29	1	200	51	-1	390	247	12.2	31	Earpa	283	387	0	0		0	0	0	0	0
30	1	106	45	-1	365	426	8.3	29	ABplpaaapa	289	87	0	0		0	0	0	0	0
31	1	54	73	-1	486	430	19.8	33	ABalapapa	49	0	0	0		0	0	0	0	0
32	1	79	198	-1	451	447	11.6	29	ABalppaapp	268	459	0	0		0	0	0	0	0
33	1	90	56	-1	152	219	10.6	30	ABplapappp	-161	0	0	0		0	0	0	0	0
34	1	4	116	-1	451	375	24.3	30	ABplaaaaap	-86	0	0	0		0	0	0	0	0
35	1	60	86	-1	285	385	14.9	31	ABplaapppa	36	0	0	0		0	0	0	0	0
36	1	213	1	-1	335	236	22.5	33	ABarpaappp	323	398	0	0		0	0	0	0	0
37	1	155	100	-1	355	353	16.3	31	MSapppa	-84	0	0	0		0	0	0	0	0
38	1	22	11	-1	424	189	22.9	29	ABarpappa	246	13	0	0		0	0	0	0	0
39	1	249	144	-1	424	114	16.8	28	ABprapaapa	259	81	0	0		0	0	0	0	0
40	1	81	306	-1	416	356	5.6	28	ABalpapapp	255	-170	0	0		0	0	0	0	0
41	1	77	43	-1	519	329	9.5	26	ABaraaaapp	166	104	0	0		0	0	0	0	0
42	1	95	35	-1	179	267	9.3	32	ABplapppa	397	0	0	0		0	0	0	0	0
43	1	83	22	-1	556	317	8.2	29	ABaraaapap	-1	0	0	0		0	0	0	0	0
44	1	117	90	-1	503	299	10.6	28	ABaraapppa	284	-300	0	0		0	0	0	0	0
45	1	131	4	-1	441	384	12.5	32	MSapaap	-151	0	0	0		0	0	0	0	0
46	1	140	139	-1	411	425	16.7	28	ABalppppap	255	-1048	0	0		0	0	0	0	0
47	1	16	224	-1	310	292	23.7	33	ABarppaaa	291	350	0	0		0	0	0	0	0
48	1	207	-1	-1	477	465	11.5	24	ABalppaapa	198	0	0	0		0	0	0	0	0
49	1	161	41	-1	591	386	16.1	28	ABalaaaarl	32	0	0	0		0	0	0	0	0
50	1	51	175	-1	260	363	17.8	31	ABplaapppp	46	0	0	0		0	0	0	0	0
51	1	129	61	-1	330	398	11.5	30	ABplpaappp	296	899	0	0		0	0	0	0	0
52	1	43	158	-1	239	239	9.6	33	Capap	-231	0	0	0		0	0	0	0	0
53	1	247	42	-1	372	158	9.1	35	MSpappp	311	-7	0	0		0	0	0	0	0
54	1	75	148	-1	473	374	5.9	26	ABalpappaa	19	0	0	0		0	0	0	0	0
55	1	136	151	-1	542	231	19.5	28	ABpraaapap	32	0	0	0		0	0	0	0	0
56	1	100	87	-1	580	355	8.2	28	ABaraaapaa	-144	0	0	0		0	0	0	0	0
57	1	101	236	-1	473	452	15.6	28	ABalapaapp	245	189	0	0		0	0	0	0	0
58	1	270	79	-1	425	429	10.2	28	ABplpaaaaa	59	0	0	0		0	0	0	0	0
59	1	119	284	-1	452	469	18.3	30	ABalpppaap	282	1594	0	0		0	0	0	0	0
60	1	32	21	-1	579	224	19.4	27	ABpraaaaap	-137	0	0	0		0	0	0	0	0
61	1	273	24	-1	253	282	10.4	34	Capaa	239	0	0	0		0	0	0	0	0
62	1	58	188	-1	455	197	7.6	28	ABprpapaap	247	146	0	0		0	0	0	0	0
63	1	61	153	-1	308	336	14.3	31	Daaa	381	0	0	0		0	0	0	0	0
64	1	36	50	-1	559	337	14.1	27	ABaraappaa	248	339	0	0		0	0	0	0	0
65	1	290	324	-1	471	140	9.6	25	ABprppaaap	189	-225	0	0		0	0	0	0	0
66	1	235	49	-1	414	410	22.9	31	ABplaapaap	292	77	0	0		0	0	0	0	0
67	1	38	263	-1	551	193	20.3	29	ABpraaaapp	-108	0	0	0		0	0	0	0	0
68	1	199	203	-1	481	341	6.4	27	ABalpappap	88	0	0	0		0	0	0	0	0
69	1	204	193	-1	192	306	12.2	29	ABplappaap	375	0	0	0		0	0	0	0	0
70	1	208	231	-1	563	285	6.5	27	ABaraaappp	251	347	0	0		0	0	0	0	0
71	1	154	266	-1	426	407	6.2	28	ABalppappa	196	0	0	0		0	0	0	0	0
72	1	184	270	-1	446	473	14.7	26	ABalpppaaa	-73	0	0	0		0	0	0	0	0
73	1	238	23	-1	372	375	22.3	33	ABplaaapap	246	134	0	0		0	0	0	0	0
74	1	114	286	-1	354	285	7.0	28	MSaapapp	223	109	0	0		0	0	0	0	0
75	1	74	322	-1	334	375	8.4	24	ABplppaaap	202	368	0	0		0	0	0	0	0
76	1	72	239	-1	608	348	13.8	29	ABalaaaarr	292	-442	0	0		0	0	0	0	0
77	1	66	205	-1	397	300	9.7	30	MSaapaap	300	-2	0	0		0	0	0	0	0
78	1	232	133	-1	440	371	7.5	30	ABalpapapa	80	0	0	0		0	0	0	0	0
79	0	-1	-1	-1	261	107	5.1	23		203	520	0	0		0	0	0	0	0
80	1	157	99	-1	486	344	19.6	29	MSaaaapa	293	1143	0	0		0	0	0	0	0
81	1	171	57	-1	353	114	23.4	34	ABarppppa	343	587	0	0		0	0	0	0	0
82	1	120	209	-1	477	173	9.4	27	ABprppaaaa	33	0	0	0		0	0	0	0	0
83	1	313	259	-1	331	196	13.2	33	Earpp	316	941	0	0		0	0	0	0	0
84	1	104	180	-1	477	275	9.9	28	ABaraapppp	108	0	0	0		0	0	0	0	0
85	1	257	261	-1	220	346	9.4	28	ABplppappa	258	-44	0	0		0	0	0	0	0
86	1	322	325	-1	319	189	8.3	28	Z2	280	-1117	0	0		0	0	0	0	0
87	1	174	5	-1	519	200	8.3	28	ABarappppp	282	211	0	0		0	0	0	0	0
88	1	2	189	-1	479	264	14.4	30	MSpaapap	282	40	0	0		0	0	0	0	0
89	1	219	248	-1	347	59	11.1	29	ABprappaap	271	843	0	0		0	0	0	0	0
90	1	26	207	-1	612	355	18.0	27	ABalaaappl	254	-80	0	0		0	0	0	0	0
91	1	318	281	-1	485	280	23.2	28	ABarpapaap	257	76	0	0		0	0	0	0	0
92	1	107	226	-1	511	452	14.3	31	ABalppaaap	-196	0	0	0		0	0	0	0	0
93	1	228	63	-1	133	215	14.4	29	ABplapappa	177	0	0	0		0	0	0	0	0
94	1	162	293	-1	422	304	5.7	29	ABalpapppp	260	-437	0	0		0	0	0	0	0
95	1	28	66	-1	363	447	13.1	29	ABplpaapap	162	0	0	0		0	0	0	0	0
96	1	55	39	-1	389	391	4.8	30	ABalppappp	288	1329	0	0		0	0	0	0	0
97	1	126	76	-1	385	411	16.2	30	ABalpppppa	227	112	0	0		0	0	0	0	0
98	1	111	40	-1	515	441	9.8	29	ABalpaappa	263	16	0	0		0	0	0	0	0
99	1	109	53	-1	561	402	13.0	30	ABalpaapaa	265	-1484	0	0		0	0	0	0	0
100	1	252	62	-1	443	205	4.7	27	ABprpappaa	230	708	0	0		0	0	0	0	0
101	1	178	291	-1	550	210	10.7	29	ABprpaaaap	264	-83	0	0		0	0	0	0	0
102	1	250	283	-1	205	86	10.9	36	Cpapp	356	-1083	0	0		0	0	0	0	0
103	1	201	215	-1	512	243	10.4	29	MSppaap	102	0	0	0		0	0	0	0	0
104	1	35	82	-1	548	386	17.2	26	MSaaaaaa	252	-251	0	0		0	0	0	0	0
105	1	69	12	-1	206	210	8.7	33	Cappp	151	0	0	0		0	0	0	0	0
106	1	302	302	-1	224	356	14.5	28	ABplappaaa	286	895	0	0		0	0	0	0	0
107	1	244	285	-1	251	293	23.6	38	ABarppaap	380	333	0	0		0	0	0	0	0
108	1	269	160	-1	431	438	20.7	27	ABalapappp	257	201	0	0		0	0	0	0	0
109	1	216	123	-1	455	426	6.4	28	ABalppapaa	152	0	0	0		0	0	0	0	0
110	1	116	114	-1	501	144	9.7	28	ABprpaaapp	245	-234	0	0		0	0	0	0	0
111	1	134	202	-1	588	387	10.7	27	ABaraaaaaa	-45	0	0	0		0	0	0	0	0
112	1	317	295	-1	268	296	4.7	28	ABplpapppa	257	-59	0	0		0	0	0	0	0
113	1	179	143	-1	476	257	6.1	26	ABarapappa	244	2246	0	0		0	0	0	0	0
114	1	1	181	-1	371	187	7.1	30	MSpappa	249	716	0	0		0	0	0	0	0
115	1	18	321	-1	325	366	5.7	28	ABplpappaa	286	-128	0	0		0	0	0	0	0
116	1	281	307	-1	487	222	7.2	28	ABprpapaaa	242	632	0	0		0	0	0	0	0
117	1	198	94	-1	537	425	8.2	27	ABalpaaaap	130	0	0	0		0	0	0	0	0
118	1	298	217	-1	556	319	23.2	29	ABalapppap	290	152	0	0		0	0	0	0	0
119	1	226	124	-1	572	418	18.7	28	ABalaaapal	135	0	0	0		0	0	0	0	0
120	1	309	185	-1	354	79	17.6	30	ABprappapa	301	-202	0	0		0	0	0	0	0
121	1	150	317	-1	479	328	23.8	30	ABarpaaaap	300	292	0	0		0	0	0	0	0
122	1	237	18	-1	303	361	8.3	26	ABplppaapa	229	-91	0	0		0	0	0	0	0
123	1	88	212	-1	570	239	10.7	28	ABprpaaaaa	247	422	0	0		0	0	0	0	0
124	1	33	14	-1	503	278	4.3	28	ABarapapaa	405	0	0	0		0	0	0	0	0
125	1	57	140	-1	398	168	16.1	31	Dppa	295	287	0	0		0	0	0	0	0
126	1	306	265	-1	438	156	8.1	27	ABprppaapa	259	34	0	0		0	0	0	0	0
127	1	271	141	-1	526	176	10.7	28	ABprpaaapa	92	0	0	0		0	0	0	0	0
128	1	135	75	-1	525	205	18.7	29	ABpraaappa	244	-262	0	0		0	0	0	0	0
129	1	124	10	-1	373	407	20.0	31	ABplaapapp	-34	0	0	0		0	0	0	0	0
130	1	7	219	-1	435	293	14.4	31	MSaaapp	-29	0	0	0		0	0	0	0	0
131	1	85	32	-1	567	257	7.5	28	ABarapppaa	638	0	0	0		0	0	0	0	0
132	1	113	138	-1	413	464	16.7	28	ABalpppapa	284	0	0	0		0	0	0	0	0
133	1	191	96	-1	364	361	3.7	29	ABplpapapa	283	241	0	0		0	0	0	0	0
134	1	234	316	-1	331	174	4.2	29	ABprpapppp	216	481	0	0		0	0	0	0	0
135	1	94	315	-1	507	241	4.1	26	ABarappaaa	214	-571	0	0		0	0	0	0	0
136	1	164	184	-1	564	343	21.7	30	ABalapppaa	253	-255	0	0		0	0	0	0	0
137	1	84	267	-1	202	297	19.5	31	ABplappapa	291	712	0	0		0	0	0	0	0
138	1	243	310	-1	255	181	11.5	37	Eplp	370	-405	0	0		0	0	0	0	0
139	1	194	314	-1	306	339	4.2	30	ABplpapapp	278	164	0	0		0	0	0	0	0
140	1	45	297	-1	619	298	12.9	28	ABalaapapa	427	0	0	0		0	0	0	0	0
141	1	59	204	-1	403	170	12.5	29	Dpaa	296	1173	0	0		0	0	0	0	0
142	1	70	137	-1	228	337	18.3	31	ABplapaapp	277	-215	0	0		0	0	0	0	0
143	1	245	58	-1	498	180	19.3	30	ABpraaappp	103	0	0	0		0	0	0	0	0
144	1	210	16	-1	297	374	20.3	29	ABplapaaaa	250	127	0	0		0	0	0	0	0
145	1	5	168	-1	568	299	13.5	26	MSppaaaa	248	299	0	0		0	0	0	0	0
146	1	206	52	-1	492	411	14.7	32	MSapaaa	278	-359	0	0		0	0	0	0	0
147	1	278	195	-1	394	344	10.8	31	MSappaa	251	0	0	0		0	0	0	0	0
148	1	186	145	-1	486	350	11.6	30	ABaraapapa	93	0	0	0		0	0	0	0	0
149	1	242	225	-1	290	288	7.6	34	MSaappp	461	0	0	0		0	0	0	0	0
150	1	301	27	-1	156	214	18.7	33	ABarppapp	328	-69	0	0		0	0	0	0	0
151	1	176	38	-1	287	210	23.1	40	Cpaaa	404	-1031	0	0		0	0	0	0	0
152	1	279	3	-1	331	378	21.6	31	ABplaaappa	32	0	0	0		0	0	0	0	0
153	1	11	15	-1	539	253	5.5	28	ABarapppap	219	45	0	0		0	0	0	0	0
154	1	312	154	-1	540	292	23.8	28	ABalappppa	278	779	0	0		0	0	0	0	0
155	1	39	238	-1	253	354	9.1	29	ABplppapap	260	887	0	0		0	0	0	0	0
156	1	20	159	-1	477	188	23.2	33	ABpraapapp	287	1019	0	0		0	0	0	0	0
157	1	175	59	-1	565	401	8.3	28	ABalpaaaaa	164	0	0	0		0	0	0	0	0
158	1	299	177	-1	206	280	5.2	28	ABplpppaap	261	110	0	0		0	0	0	0	0
159	1	121	13	-1	438	186	11.6	32	MSpppap	108	0	0	0		0	0	0	0	0
160	1	196	218	-1	497	146	13.8	30	ABprpaappp	247	1052	0	0		0	0	0	0	0
161	1	128	77	-1	527	402	21.2	30	ABalappaa	398	0	0	0		0	0	0	0	0
162	1	112	85	-1	588	226	15.8	29	ABpraaaaaa	127	0	0	0		0	0	0	0	0
163	1	78	132	-1	560	350	10.0	26	ABaraaaapa	134	0	0	0		0	0	0	0	0
164	1	47	320	-1	505	362	6.1	26	ABalpaaapp	219	166	0	0		0	0	0	0	0
165	1	130	192	-1	345	339	9.8	30	MSappap	303	272	0	0		0	0	0	0	0
166	1	147	119	-1	541	227	7.4	28	ABarappppa	51	0	0	0		0	0	0	0	0
167	1	182	46	-1	469	290	18.1	31	MSpaaapp	316	708	0	0		0	0	0	0	0
168	1	146	170	-1	170	226	7.4	31	ABplapppp	314	-946	0	0		0	0	0	0	0
169	1	163	136	-1	375	250	23.4	34	ABarpaappa	325	544	0	0		0	0	0	0	0
170	1	41	9	-1	501	425	6.7	27	ABalpapaaa	-16	0	0	0		0	0	0	0	0
171	1	293	103	-1	208	249	24.0	35	ABarppapa	338	-72	0	0		0	0	0	0	0
172	1	192	234	-1	470	226	3.4	28	ABarappaap	239	1404	0	0		0	0	0	0	0
173	1	12	84	-1	325	294	6.1	29	MSaappa	87	0	0	0		0	0	0	0	0
174	1	276	112	-1	219	81	18.6	37	Cpapa	361	33	0	0		0	0	0	0	0
175	1	236	37	-1	393	92	15.7	30	ABprapaapp	391	0	0	0		0	0	0	0	0
176	1	127	155	-1	482	143	18.5	30	ABpraappap	296	912	0	0		0	0	0	0	0
177	1	284	260	-1	259	222	4.5	29	ABplpppppa	277	138	0	0		0	0	0	0	0
178	1	254	113	-1	394	437	19.5	29	ABplaapapa	273	889	0	0		0	0	0	0	0
179	1	321	199	-1	497	221	14.0	28	MSppapap	214	1024	0	0		0	0	0	0	0
180	1	48	109	-1	329	434	12.5	29	ABplpaappa	232	293	0	0		0	0	0	0	0
181	1	259	318	-1	370	160	4.0	28	ABprpapppa	249	-184	0	0		0	0	0	0	0
182	1	44	69	-1	518	211	23.1	29	ABpraapapa	288	419	0	0		0	0	0	0	0
183	1	320	269	-1	238	120	7.0	28	Cpppa	210	146	0	0		0	0	0	0	0
184	1	14	34	-1	478	355	15.5	31	MSaaapaa	278	-780	0	0		0	0	0	0	0
185	1	91	131	-1	435	365	21.2	29	ABplaaaapa	171	0	0	0		0	0	0	0	0
186	1	195	152	-1	313	234	17.6	34	Eplaa	343	107	0	0		0	0	0	0	0
187	1	93	194	-1	445	161	20.4	30	ABprapaaaa	252	114	0	0		0	0	0	0	0
188	1	205	128	-1	260	143	3.7	29	ABprpppppp	269	282	0	0		0	0	0	0	0
189	1	25	115	-1	448	305	9.4	29	MSaapaaa	277	0	0	0		0	0	0	0	0
190	1	141	287	-1	405	81	19.2	35	ABarpppap	-86	0	0	0		0	0	0	0	0
191	1	65	157	-1	394	314	6.7	26	MSaapapa	174	-1147	0	0		0	0	0	0	0
192	1	71	210	-1	260	55	11.4	28	ABprapappp	-215	0	0	0		0	0	0	0	0
193	1	241	129	-1	375	365	13.1	32	MSapapp	355	0	0	0		0	0	0	0	0
194	1	224	68	-1	520	364	12.7	28	ABaraapaap	277	155	0	0		0	0	0	0	0
195	1	300	222	-1	598	325	21.4	30	ABalaapppa	291	148	0	0		0	0	0	0	0
196	1	295	117	-1	267	351	6.6	28	ABplppaapp	278	743	0	0		0	0	0	0	0
197	1	233	292	-1	457	415	18.5	29	ABalapappa	276	776	0	0		0	0	0	0	0
198	1	275	235	-1	594	264	18.1	29	ABalaappap	285	46	0	0		0	0	0	0	0
199	1	19	33	-1	471	192	15.2	31	MSppppa	310	-884	0	0		0	0	0	0	0
200	1	62	135	-1	538	168	17.2	29	ABprpaapap	254	45	0	0		0	0	0	0	0
201	1	266	31	-1	163	279	13.5	28	ABplappapp	238	-124	0	0		0	0	0	0	0
202	1	76	122	-1	464	326	11.8	29	ABaraapapp	107	0	0	0		0	0	0	0	0
203	1	297	278	-1	529	458	12.1	29	ABalaaaalp	33	0	0	0		0	0	0	0	0
204	1	98	83	-1	574	428	15.0	28	ABalaaaala	14	0	0	0		0	0	0	0	0
205	1	246	162	-1	515	455	19.7	29	ABalapaapa	254	152	0	0		0	0	0	0	0
206	1	122	173	-1	591	332	11.6	27	ABaraaaaap	270	-505	0	0		0	0	0	0	0
207	1	52	149	-1	302	332	22.8	31	ABplapaaap	284	827	0	0		0	0	0	0	0
208	1	296	88	-1	516	365	18.2	32	MSaaaaap	308	819	0	0		0	0	0	0	0
209	1	287	250	-1	592	373	19.6	28	ABalaaapar	206	0	0	0		0	0	0	0	0
210	1	97	126	-1	477	423	9.8	28	ABalpaappp	216	0	0	0		0	0	0	0	0
211	1	190	60	-1	538	244	22.7	30	ABpraapaap	278	-671	0	0		0	0	0	0	0
212	1	203	104	-1	386	218	8.2	28	MSpapapp	438	0	0	0		0	0	0	0	0
213	1	8	272	-1	306	150	4.2	29	ABprpppppa	270	-221	0	0		0	0	0	0	0
214	1	274	8	-1	520	390	10.4	31	ABalpaapap	315	171	0	0		0	0	0	0	0
215	1	311	227	-1	436	220	22.6	31	ABarpapapp	313	1125	0	0		0	0	0	0	0
216	1	73	308	-1	524	313	17.9	31	MSpaaaap	-511	0	0	0		0	0	0	0	0
217	1	187	271	-1	595	255	13.7	28	ABalaapapp	60	0	0	0		0	0	0	0	0
218	1	314	276	-1	363	302	12.5	32	Ealpa	322	-47	0	0		0	0	0	0	0
219	1	288	243	-1	365	77	6.9	27	ABprppappp	257	-132	0	0		0	0	0	0	0
220	1	15	48	-1	470	126	14.4	31	ABpraapppa	117	0	0	0		0	0	0	0	0
221	1	144	228	-1	448	254	8.2	29	MSpapaaa	267	395	0	0		0	0	0	0	0
222	0	166	-1	-1	451	242	15.3	25		202	406	0	0		0	0	0	0	0
223	1	268	147	-1	568	278	23.5	31	ABpraapaaa	302	542	0	0		0	0	0	0	0
224	1	133	242	-1	286	76	5.8	29	ABprappppp	263	-423	0	0		0	0	0	0	0
225	1	289	246	-1	406	264	6.2	26	MSpapapa	70	0	0	0		0	0	0	0	0
226	1	221	166	-1	339	272	16.6	33	Ealap	332	-43	0	0		0	0	0	0	0
227	1	263	303	-1	326	178	19.0	36	Epra	369	1204	0	0		0	0	0	0	0
228	1	13	206	-1	297	162	14.1	38	Eprp	383	13	0	0		0	0	0	0	0
229	1	267	256	-1	395	339	21.7	29	ABplaaaapp	284	-208	0	0		0	0	0	0	0
230	1	29	241	-1	334	76	21.1	30	ABprapapaa	268	-372	0	0		0	0	0	0	0
231	1	17	187	-1	563	348	17.4	29	MSpaaaaa	268	-236	0	0		0	0	0	0	0
232	1	215	319	-1	294	64	11.3	29	ABprappppa	243	414	0	0		0	0	0	0	0
233	1	63	258	-1	486	382	23.2	28	ABplaaaaaa	258	172	0	0		0	0	0	0	0
234	1	34	71	-1	381	377	8.7	28	ABplppaaaa	260	101	0	0		0	0	0	0	0
235	1	304	95	-1	535	272	11.3	28	MSppaaap	281	152	0	0		0	0	0	0	0
236	1	185	196	-1	461	281	4.0	28	ABarapapap	274	-776	0	0		0	0	0	0	0
237	1	10	301	-1	537	254	15.5	29	MSppapaa	203	-236	0	0		0	0	0	0	0
238	1	99	108	-1	432	236	5.4	32	ABarapappp	289	0	0	0		0	0	0	0	0
239	0	22	-1	-1	422	185	24.5	31		315	-47	0	0		0	0	0	0	0
240	1	64	93	-1	429	339	15.2	30	MSaaapap	288	-157	0	0		0	0	0	0	0
241	1	68	182	-1	389	94	8.9	26	ABprppappa	268	51	0	0		0	0	0	0	0
242	1	217	232	-1	520	390	6.6	27	ABalpaaapa	134	0	0	0		0	0	0	0	0
243	1	165	64	-1	147	245	15.5	29	ABplapapap	76	0	0	0		0	0	0	0	0
244	1	292	268	-1	458	317	5.6	28	ABalpapppa	397	0	0	0		0	0	0	0	0
245	1	189	176	-1	397	457	13.7	29	ABalpppapp	372	0	0	0		0	0	0	0	0
246	1	240	30	-1	542	202	13.8	30	ABprpaapaa	260	374	0	0		0	0	0	0	0
247	1	151	300	305	328	88	8.7	29	ABprapppa	255	-34	0	0		0	0	0	0	0
248	1	89	165	-1	256	271	15.8	33	Dapp	331	42	0	0		0	0	0	0	0
249	1	40	2	-1	199	314	8.2	27	ABplppappp	249	1144	0	0		0	0	0	0	0
250	1	138	72	-1	393	66	13.4	29	ABprappaaa	259	-1663	0	0		0	0	0	0	0
251	1	305	229	-1	447	134	18.4	30	ABprapaaap	262	-167	0	0		0	0	0	0	0
252	1	307	275	-1	349	133	15.1	35	Dppp	286	-482	0	0		0	0	0	0	0
253	1	137	309	-1	512	347	23.7	29	ABarpaaaaa	173	0	0	0		0	0	0	0	0
254	1	103	247	-1	289	385	10.2	28	ABplppapaa	269	182	0	0		0	0	0	0	0
255	1	105	28	-1	149	162	17.5	35	Caapa	352	-1201	0	0		0	0	0	0	0
256	1	148	279	-1	424	103	9.6	27	ABprppapap	73	0	0	0		0	0	0	0	0
257	1	188	169	-1	398	375	23.2	27	ABplaaapaa	79	0	0	0		0	0	0	0	0
258	1	156	178	-1	616	299	18.3	27	ABalaaappr	99	0	0	0		0	0	0	0	0
259	1	222	251	-1	237	298	4.2	29	ABplppppaa	248	1380	0	0		0	0	0	0	0
260	1	145	6	-1	288	86	22.3	35	ABarppppp	354	-859	0	0		0	0	0	0	0
261	1	262	183	-1	395	183	4.1	28	ABprpappap	93	0	0	0		0	0	0	0	0
262	1	285	257	-1	242	118	23.8	38	Cpaap	386	625	0	0		0	0	0	0	0
263	1	3	298	-1	347	404	8.6	29	ABplpaaapp	80	0	0	0		0	0	0	0	0
264	1	303	274	-1	232	256	5.2	29	ABplppppap	278	-221	0	0		0	0	0	0	0
265	1	168	277	-1	512	279	17.6	28	MSpaaapa	118	0	0	0		0	0	0	0	0
266	1	227	89	-1	415	382	15.2	31	MSapapa	-25	0	0	0		0	0	0	0	0
267	1	319	201	-1	385	154	23.3	35	ABarpappp	344	-219	0	0		0	0	0	0	0
268	1	220	19	-1	501	298	14.3	28	MSpaapaa	175	0	0	0		0	0	0	0	0
269	1	118	240	-1	563	255	16.9	27	ABpraaapaa	144	0	0	0		0	0	0	0	0
270	1	197	179	-1	465	426	22.9	31	ABplaapaaa	300	1389	0	0		0	0	0	0	0
271	1	160	280	-1	411	122	7.0	27	ABprppaapp	267	23	0	0		0	0	0	0	0
272	1	202	211	-1	337	133	4.1	29	ABprppppap	276	575	0	0		0	0	0	0	0
273	1	9	214	-1	464	217	11.5	30	MSpppaa	-52	0	0	0		0	0	0	0	0
274	1	92	190	-1	354	325	5.2	28	ABplpapaap	241	117	0	0		0	0	0	0	0
275	1	24	252	-1	409	268	23.1	34	ABarpaapap	323	761	0	0		0	0	0	0	0
276	1	308	101	-1	305	244	12.9	34	Ealpp	345	804	0	0		0	0	0	0	0
277	1	80	255	-1	230	205	4.3	29	ABplpppppp	265	-234	0	0		0	0	0	0	0
278	0	286	-1	-1	173	187	6.1	24		54	0	0	0		0	0	0	0	0
279	1	255	208	-1	318	70	15.3	29	ABprappapp	276	-184	0	0		0	0	0	0	0
280	1	21	106	-1	596	320	18.1	25	ABalaappaa	212	1168	0	0		0	0	0	0	0
281	1	46	74	-1	163	139	12.0	35	Caapp	350	-303	0	0		0	0	0	0	0
282	1	294	191	-1	539	329	4.5	27	ABarapaaaa	-50	0	0	0		0	0	0	0	0
283	1	31	249	-1	282	307	16.2	33	Dapa	304	1076	0	0		0	0	0	0	0
284	1	218	230	-1	510	259	23.4	30	ABalappppp	230	80	0	0		0	0	0	0	0
285	1	167	323	-1	442	163	4.3	29	ABprpapapa	248	0	0	0		0	0	0	0	0
286	1	108	294	-1	384	108	4.8	29	ABprpppaaa	288	130	0	0		0	0	0	0	0
287	1	158	221	-1	443	104	13.2	30	ABpraapppp	281	547	0	0		0	0	0	0	0
288	1	212	44	-1	336	92	4.6	28	ABprpppaap	287	1060	0	0		0	0	0	0	0
289	1	172	313	-1	411	313	21.8	29	ABarpaaapp	-28	0	0	0		0	0	0	0	0
290	1	211	54	-1	516	336	6.1	26	ABarapaapa	201	-335	0	0		0	0	0	0	0
291	1	265	264	-1	342	332	22.7	32	ABplaaappp	319	447	0	0		0	0	0	0	0
292	1	316	273	-1	344	242	6.5	29	Z3	251	634	0	0		0	0	0	0	0
293	1	291	174	-1	294	112	4.3	30	ABprpppapa	259	-256	0	0		0	0	0	0	0
294	1	152	92	-1	531	290	4.7	27	ABarapaaap	-99	0	0	0		0	0	0	0	0
295	1	102	97	-1	362	126	6.6	28	ABprppppaa	259	46	0	0		0	0	0	0	0
296	1	280	167	-1	219	165	5.5	32	Cpppp	325	211	0	0		0	0	0	0	0
297	1	159	172	-1	200	232	4.2	29	ABplpppapa	298	-609	0	0		0	0	0	0	0
298	1	173	20	-1	452	123	10.1	28	ABprppapaa	251	-109	0	0		0	0	0	0	0
299	1	87	311	-1	451	292	23.0	31	ABarpaapaa	312	263	0	0		0	0	0	0	0
300	1	315	163	-1	311	131	10.2	34	Cppaa	574	0	0	0		0	0	0	0	0
301	1	310	78	-1	178	267	20.8	32	ABplapapaa	313	-515	0	0		0	0	0	0	0
302	1	180	200	-1	480	230	17.4	30	MSppapp	278	241	0	0		0	0	0	0	0
303	1	230	146	-1	431	189	16.6	31	MSppppp	309	237	0	0		0	0	0	0	0
304	1	193	288	-1	223	192	23.0	40	Caaaa	408	167	0	0		0	0	0	0	0
305	1	37	164	-1	509	200	4.9	30	ABarappapa	303	810	0	0		0	0	0	0	0
306	1	272	289	-1	249	203	15.8	34	Eplap	336	705	0	0		0	0	0	0	0
307	1	42	150	-1	300	56	18.7	28	ABprapapap	258	-461	0	0		0	0	0	0	0
308	1	170	120	-1	532	375	23.5	30	ABalappapp	266	1364	0	0		0	0	0	0	0
309	1	229	171	-1	273	61	16.3	30	ABprapappa	-319	0	0	0		0	0	0	0	0
310	1	86	17	-1	445	332	22.8	29	ABarpaaapa	222	-816	0	0		0	0	0	0	0
311	1	132	156	-1	606	302	14.8	27	ABalaapaap	-26	0	0	0		0	0	0	0	0
312	1	283	91	-1	423	133	21.4	33	ABarpppaa	305	314	0	0		0	0	0	0	0
313	1	67	67	-1	591	308	9.1	29	ABaraaappa	254	169	0	0		0	0	0	0	0
314	1	239	237	-1	397	311	17.7	33	Ealaa	330	-259	0	0		0	0	0	0	0
315	1	143	125	-1	513	317	22.6	28	ABarpapaaa	208	396	0	0		0	0	0	0	0
316	1	169	110	-1	441	318	18.5	30	MSaaaapp	300	194	0	0		0	0	0	0	0
317	1	258	98	-1	395	332	3.8	28	ABplpapaaa	250	1341	0	0		0	0	0	0	0
318	1	256	290	-1	359	129	11.6	28	Dpap	287	-379	0	0		0	0	0	0	0
319	1	142	262	-1	447	375	3.5	30	ABalppapap	266	759	0	0		0	0	0	0	0
320	1	225	254	-1	248	131	9.5	37	Cppap	375	135	0	0		0	0	0	0	0
321	1	261	29	-1	306	296	3.3	28	ABplpappap	284	480	0	0		0	0	0	0	0
322	1	282	36	-1	378	219	17.5	32	Earap	-413	0	0	0		0	0	0	0	0
323	1	264	220	-1	596	341	16.3	25	ABalaapaaa	-260	0	0	0		0	0	0	0	0
324	1	214	111	-1	239	317	7.1	26	ABplpppaaa	260	1251	0	0		0	0	0	0	0
