# Supplementary material for: The AP-2 Transcription Factor APTF-2 Is Required for Neuroblast and Epidermal Morphogenesis in Caenorhabditis elegans Embryogenesis
Source: PLoS Genet. 2016 May 13;12(5):e1006048. doi: 10.1371/journal.pgen.1006048 (PMC4866721; doi:10.1371/journal.pgen.1006048)
Supplement: S7 Text — (ZIP) [file pgen.1006048.s035.zip › nuclei/t138-nuclei]

1	1	36	89	-1	340	236	22.6	33	ABarpaappp	331	163	0	0		0	0	0	0	0
2	1	249	210	-1	201	317	8.4	28	ABplppappp	191	0	0	0		0	0	0	0	0
3	1	152	132	-1	332	380	21.5	30	ABplaaappa	284	-893	0	0		0	0	0	0	0
4	1	45	1	-1	439	383	12.2	32	MSapaap	365	0	0	0		0	0	0	0	0
5	1	87	276	-1	524	196	8.3	30	ABarappppp	255	132	0	0		0	0	0	0	0
6	1	260	185	-1	289	82	21.7	34	ABarppppp	334	-341	0	0		0	0	0	0	0
7	1	11	97	-1	355	443	17.5	28	ABplaappaa	248	-40	0	0		0	0	0	0	0
8	1	214	54	-1	514	386	10.3	32	ABalpaapap	542	0	0	0		0	0	0	0	0
9	1	170	279	-1	504	422	6.6	27	ABalpapaaa	-16	0	0	0		0	0	0	0	0
10	1	129	167	-1	374	407	20.0	31	ABplaapapp	-3	0	0	0		0	0	0	0	0
11	1	38	195	-1	425	184	24.1	34	ABarpappa	334	759	0	0		0	0	0	0	0
12	1	105	140	-1	209	208	8.6	32	Cappp	119	0	0	0		0	0	0	0	0
13	1	159	317	-1	439	188	11.6	31	MSpppap	259	425	0	0		0	0	0	0	0
14	1	124	145	-1	503	277	4.7	29	ABarapapaa	234	82	0	0		0	0	0	0	0
15	1	153	286	-1	541	251	5.7	27	ABarapppap	245	379	0	0		0	0	0	0	0
16	1	144	6	-1	295	372	20.5	30	ABplapaaaa	296	-154	0	0		0	0	0	0	0
17	1	310	287	-1	447	335	23.1	29	ABarpaaapa	224	122	0	0		0	0	0	0	0
18	1	122	312	-1	303	358	8.0	26	ABplppaapa	268	41	0	0		0	0	0	0	0
19	1	268	29	-1	501	297	14.4	28	MSpaapaa	189	0	0	0		0	0	0	0	0
20	1	298	164	-1	459	124	9.9	28	ABprppapaa	254	201	0	0		0	0	0	0	0
21	1	60	305	-1	582	230	19.5	28	ABpraaaaap	408	0	0	0		0	0	0	0	0
22	1	43	242	-1	553	316	8.5	29	ABaraaapap	281	-25	0	0		0	0	0	0	0
23	1	73	314	-1	371	377	22.4	31	ABplaaapap	142	0	0	0		0	0	0	0	0
24	1	61	194	-1	253	283	10.6	34	Capaa	338	37	0	0		0	0	0	0	0
25	1	25	240	-1	303	302	11.3	32	Daap	320	1541	0	0		0	0	0	0	0
26	1	23	169	-1	564	367	13.3	28	ABaraapaaa	67	0	0	0		0	0	0	0	0
27	1	150	37	-1	152	213	18.6	34	ABarppapp	-210	0	0	0		0	0	0	0	0
28	1	255	115	-1	155	165	17.8	34	Caapa	-522	0	0	0		0	0	0	0	0
29	1	321	288	-1	305	298	3.4	28	ABplpappap	268	-901	0	0		0	0	0	0	0
30	1	246	44	-1	545	204	14.1	29	ABprpaapaa	282	1046	0	0		0	0	0	0	0
31	1	201	51	-1	165	282	13.5	27	ABplappapp	276	403	0	0		0	0	0	0	0
32	1	131	150	-1	569	255	7.6	28	ABarapppaa	251	322	0	0		0	0	0	0	0
33	1	199	199	-1	471	189	14.9	31	MSppppa	288	1261	0	0		0	0	0	0	0
34	1	184	282	-1	475	353	15.6	31	MSaaapaa	304	-367	0	0		0	0	0	0	0
35	1	42	45	-1	178	267	9.4	32	ABplapppa	256	0	0	0		0	0	0	0	0
36	1	322	258	-1	371	217	16.8	33	Earap	298	125	0	0		0	0	0	0	0
37	1	175	245	-1	396	94	15.5	32	ABprapaapp	284	-529	0	0		0	0	0	0	0
38	1	151	267	-1	289	210	23.2	40	Cpaaa	396	1136	0	0		0	0	0	0	0
39	1	96	143	-1	388	389	4.6	30	ABalppappp	287	-17	0	0		0	0	0	0	0
40	1	98	259	-1	518	443	9.7	30	ABalpaappa	29	0	0	0		0	0	0	0	0
41	1	49	40	-1	594	389	15.8	28	ABalaaaarl	246	351	0	0		0	0	0	0	0
42	1	53	142	-1	370	155	8.8	36	MSpappp	304	0	0	0		0	0	0	0	0
43	1	41	157	-1	517	330	9.6	26	ABaraaaapp	125	0	0	0		0	0	0	0	0
44	1	288	95	-1	335	88	5.1	29	ABprpppaap	248	600	0	0		0	0	0	0	0
45	1	30	188	-1	367	425	8.3	27	ABplpaaapa	71	0	0	0		0	0	0	0	0
46	1	167	69	-1	469	292	18.3	31	MSpaaapp	309	778	0	0		0	0	0	0	0
47	1	7	60	-1	423	243	10.3	30	MSpapaap	265	129	0	0		0	0	0	0	0
48	1	220	50	-1	469	127	14.5	30	ABpraapppa	283	1381	0	0		0	0	0	0	0
49	1	66	216	-1	414	411	22.7	31	ABplaapaap	288	0	0	0		0	0	0	0	0
50	1	64	20	-1	560	335	14.3	27	ABaraappaa	254	71	0	0		0	0	0	0	0
51	1	29	224	-1	392	240	12.8	32	Earpa	255	67	0	0		0	0	0	0	0
52	1	146	21	-1	491	407	14.6	32	MSapaaa	314	437	0	0		0	0	0	0	0
53	1	99	57	-1	559	400	13.3	30	ABalpaapaa	78	0	0	0		0	0	0	0	0
54	1	290	212	-1	513	335	5.8	26	ABarapaapa	289	0	0	0		0	0	0	0	0
55	1	17	203	-1	214	254	14.7	37	Cappa	435	0	0	0		0	0	0	0	0
56	1	33	39	-1	153	217	10.5	29	ABplapappp	-111	0	0	0		0	0	0	0	0
57	1	81	269	-1	352	112	23.4	35	ABarppppa	320	503	0	0		0	0	0	0	0
58	1	143	116	-1	499	182	19.0	30	ABpraaappp	-133	0	0	0		0	0	0	0	0
59	1	157	154	-1	562	394	8.2	28	ABalpaaaaa	236	156	0	0		0	0	0	0	0
60	1	211	261	-1	533	246	23.0	30	ABpraapaap	293	838	0	0		0	0	0	0	0
61	1	51	63	-1	332	396	11.6	31	ABplpaappp	264	-320	0	0		0	0	0	0	0
62	1	100	291	-1	445	205	4.5	27	ABprpappaa	253	101	0	0		0	0	0	0	0
63	1	93	10	-1	134	213	14.4	28	ABplapappa	174	0	0	0		0	0	0	0	0
64	1	243	187	-1	148	245	15.2	29	ABplapapap	87	0	0	0		0	0	0	0	0
65	0	79	-1	-1	259	110	5.4	23		205	-361	0	0		0	0	0	0	0
66	1	95	43	-1	364	446	13.2	29	ABplpaapap	228	158	0	0		0	0	0	0	0
67	1	313	222	-1	584	307	8.7	27	ABaraaappa	241	198	0	0		0	0	0	0	0
68	1	194	83	-1	519	359	12.7	28	ABaraapaap	-210	0	0	0		0	0	0	0	0
69	1	182	225	-1	518	211	23.2	30	ABpraapapa	300	677	0	0		0	0	0	0	0
70	1	27	38	-1	399	413	8.2	29	ABplpaaaap	510	0	0	0		0	0	0	0	0
71	1	234	250	-1	379	377	8.5	29	ABplppaaaa	248	-214	0	0		0	0	0	0	0
72	1	250	102	-1	396	64	13.4	29	ABprappaaa	256	853	0	0		0	0	0	0	0
73	1	31	62	-1	488	423	19.7	31	ABalapapa	299	-1222	0	0		0	0	0	0	0
74	1	281	98	-1	161	140	12.2	34	Caapp	207	0	0	0		0	0	0	0	0
75	1	128	79	-1	527	208	18.9	28	ABpraaappa	368	0	0	0		0	0	0	0	0
76	1	97	113	-1	387	411	15.9	29	ABalpppppa	254	-201	0	0		0	0	0	0	0
77	1	161	209	-1	526	402	21.5	32	ABalappaa	291	-237	0	0		0	0	0	0	0
78	1	301	176	-1	174	264	20.7	32	ABplapapaa	304	112	0	0		0	0	0	0	0
79	1	58	19	-1	424	431	10.1	28	ABplpaaaaa	107	0	0	0		0	0	0	0	0
80	1	2	191	-1	392	421	12.4	27	ABplpaapaa	259	31	0	0		0	0	0	0	0
81	1	19	77	-1	480	394	8.2	27	ABalpapaap	97	0	0	0		0	0	0	0	0
82	1	104	272	-1	547	385	17.3	28	MSaaaaaa	23	0	0	0		0	0	0	0	0
83	1	204	214	-1	574	427	14.8	27	ABalaaaala	242	-1443	0	0		0	0	0	0	0
84	1	173	295	-1	325	287	6.0	29	MSaappa	273	1113	0	0		0	0	0	0	0
85	1	162	124	-1	593	229	16.3	29	ABpraaaaaa	262	-505	0	0		0	0	0	0	0
86	1	35	127	-1	289	384	14.6	30	ABplaapppa	184	0	0	0		0	0	0	0	0
87	1	56	41	-1	577	348	8.3	27	ABaraaapaa	266	459	0	0		0	0	0	0	0
88	1	208	274	-1	515	364	18.4	32	MSaaaaap	22	0	0	0		0	0	0	0	0
89	1	266	33	-1	417	382	15.0	31	MSapapa	305	-17	0	0		0	0	0	0	0
90	1	44	73	-1	505	296	10.5	28	ABaraapppa	155	0	0	0		0	0	0	0	0
91	1	312	103	-1	423	131	21.5	33	ABarpppaa	292	33	0	0		0	0	0	0	0
92	1	294	255	-1	532	289	5.1	26	ABarapaaap	241	-60	0	0		0	0	0	0	0
93	1	240	221	-1	426	339	15.5	30	MSaaapap	261	-170	0	0		0	0	0	0	0
94	1	117	23	-1	538	421	8.6	27	ABalpaaaap	159	0	0	0		0	0	0	0	0
95	1	235	82	-1	540	272	11.6	27	MSppaaap	229	-939	0	0		0	0	0	0	0
96	1	133	174	-1	368	355	3.6	29	ABplpapapa	233	375	0	0		0	0	0	0	0
97	1	295	189	-1	365	118	6.5	28	ABprppppaa	243	34	0	0		0	0	0	0	0
98	1	317	64	-1	398	332	4.5	29	ABplpapaaa	217	71	0	0		0	0	0	0	0
99	1	80	201	-1	484	345	19.7	30	MSaaaapa	44	0	0	0		0	0	0	0	0
100	1	37	12	-1	356	353	16.3	32	MSapppa	277	0	0	0		0	0	0	0	0
101	1	276	183	-1	306	245	12.7	34	Ealpp	342	1003	0	0		0	0	0	0	0
102	1	8	270	-1	529	319	13.2	29	ABaraappap	146	0	0	0		0	0	0	0	0
103	1	171	9	-1	207	248	23.4	36	ABarppapa	360	-542	0	0		0	0	0	0	0
104	1	212	208	-1	386	220	8.2	28	MSpapapp	-2	0	0	0		0	0	0	0	0
105	1	26	162	-1	329	326	18.4	32	MSapppp	301	1425	0	0		0	0	0	0	0
106	1	280	320	-1	597	319	17.6	26	ABalaappaa	280	0	0	0		0	0	0	0	0
107	1	15	306	-1	409	150	4.2	29	ABprpapapp	232	1209	0	0		0	0	0	0	0
108	1	238	27	-1	436	240	5.3	32	ABarapappp	318	616	0	0		0	0	0	0	0
109	1	180	100	-1	330	433	12.8	29	ABplpaappa	-84	0	0	0		0	0	0	0	0
110	1	316	316	-1	439	317	18.5	29	MSaaaapp	270	-38	0	0		0	0	0	0	0
111	1	324	72	-1	239	321	7.6	28	ABplpppaaa	243	-89	0	0		0	0	0	0	0
112	1	174	265	-1	223	83	18.4	36	Cpapa	364	459	0	0		0	0	0	0	0
113	1	178	233	-1	393	437	19.7	29	ABplaapapa	232	0	0	0		0	0	0	0	0
114	1	110	16	-1	501	144	9.9	28	ABprpaaapp	-161	0	0	0		0	0	0	0	0
115	1	189	110	-1	445	303	9.5	30	MSaapaaa	267	0	0	0		0	0	0	0	0
116	1	34	219	-1	452	376	24.2	30	ABplaaaaap	192	0	0	0		0	0	0	0	0
117	1	196	293	-1	270	346	6.4	30	ABplppaapp	271	-46	0	0		0	0	0	0	0
118	1	22	7	-1	351	404	16.4	30	ABalpppppp	208	0	0	0		0	0	0	0	0
119	1	166	81	-1	543	228	7.8	29	ABarappppa	244	693	0	0		0	0	0	0	0
120	1	308	238	-1	535	370	23.4	29	ABalappapp	290	1032	0	0		0	0	0	0	0
121	1	24	310	-1	435	250	17.5	32	Earaa	326	418	0	0		0	0	0	0	0
122	1	202	196	-1	464	321	12.4	29	ABaraapapp	252	-522	0	0		0	0	0	0	0
123	1	109	243	-1	457	422	6.4	27	ABalppapaa	266	438	0	0		0	0	0	0	0
124	1	119	28	-1	572	411	18.7	27	ABalaaapal	158	0	0	0		0	0	0	0	0
125	1	315	52	-1	513	318	22.7	27	ABarpapaaa	233	391	0	0		0	0	0	0	0
126	1	210	146	-1	480	425	9.5	29	ABalpaappp	254	-649	0	0		0	0	0	0	0
127	1	4	297	-1	531	153	14.6	30	ABprpaappa	263	59	0	0		0	0	0	0	0
128	1	188	106	-1	261	146	3.6	30	ABprpppppp	230	-30	0	0		0	0	0	0	0
129	1	193	26	-1	378	364	13.4	31	MSapapp	348	0	0	0		0	0	0	0	0
130	1	6	108	-1	565	211	16.2	29	ABpraaaapa	271	-254	0	0		0	0	0	0	0
131	1	185	264	-1	434	363	21.5	30	ABplaaaapa	266	836	0	0		0	0	0	0	0
132	1	163	136	-1	555	352	10.4	27	ABaraaaapa	135	0	0	0		0	0	0	0	0
133	1	78	253	-1	443	367	7.7	29	ABalpapapa	252	0	0	0		0	0	0	0	0
134	1	28	160	-1	522	156	20.3	28	ABpraappaa	269	-360	0	0		0	0	0	0	0
135	1	200	184	-1	539	170	17.4	28	ABprpaapap	254	35	0	0		0	0	0	0	0
136	1	169	262	-1	376	248	23.5	34	ABarpaappa	344	0	0	0		0	0	0	0	0
137	1	142	163	-1	233	336	18.6	31	ABplapaapp	269	-216	0	0		0	0	0	0	0
138	1	132	260	-1	421	467	16.6	29	ABalpppapa	255	-27	0	0		0	0	0	0	0
139	1	46	120	-1	412	429	16.8	28	ABalppppap	262	-754	0	0		0	0	0	0	0
140	1	125	277	-1	399	164	16.1	31	Dppa	292	284	0	0		0	0	0	0	0
141	1	127	236	-1	531	174	11.0	27	ABprpaaapa	257	57	0	0		0	0	0	0	0
142	1	16	75	-1	498	303	6.7	27	ABarapaapp	256	392	0	0		0	0	0	0	0
143	1	113	200	-1	482	256	6.4	27	ABarapappa	395	0	0	0		0	0	0	0	0
144	1	39	112	-1	425	116	16.7	28	ABprapaapa	246	79	0	0		0	0	0	0	0
145	1	148	56	-1	482	346	11.5	30	ABaraapapa	95	0	0	0		0	0	0	0	0
146	1	303	249	-1	429	192	16.8	31	MSppppp	261	-928	0	0		0	0	0	0	0
147	1	223	85	-1	566	275	23.4	31	ABpraapaaa	281	526	0	0		0	0	0	0	0
148	1	54	2	-1	474	372	5.9	26	ABalpappaa	235	-908	0	0		0	0	0	0	0
149	1	207	90	-1	307	332	22.4	30	ABplapaaap	269	768	0	0		0	0	0	0	0
150	1	307	94	-1	298	55	18.3	29	ABprapapap	270	151	0	0		0	0	0	0	0
151	1	55	49	-1	543	235	19.6	28	ABpraaapap	267	688	0	0		0	0	0	0	0
152	1	186	153	-1	315	234	17.5	34	Eplaa	296	-1231	0	0		0	0	0	0	0
153	1	63	25	-1	311	333	14.2	30	Daaa	289	888	0	0		0	0	0	0	0
154	1	154	232	-1	535	289	23.5	28	ABalappppa	219	-189	0	0		0	0	0	0	0
155	1	176	128	-1	484	143	18.4	30	ABpraappap	387	0	0	0		0	0	0	0	0
156	1	311	324	-1	614	303	14.5	31	ABalaapaap	-23	0	0	0		0	0	0	0	0
157	1	191	42	-1	393	309	6.7	28	MSaapapa	197	423	0	0		0	0	0	0	0
158	1	52	99	-1	240	241	10.0	34	Capap	28	0	0	0		0	0	0	0	0
159	1	156	148	-1	477	190	23.1	32	ABpraapapp	325	1084	0	0		0	0	0	0	0
160	1	108	122	-1	428	443	20.6	28	ABalapappp	249	-113	0	0		0	0	0	0	0
161	1	12	237	-1	474	242	22.3	30	ABarpapapa	235	339	0	0		0	0	0	0	0
162	1	205	8	-1	513	454	19.7	28	ABalapaapa	277	-788	0	0		0	0	0	0	0
163	1	300	15	-1	314	127	10.0	34	Cppaa	331	258	0	0		0	0	0	0	0
164	1	305	311	-1	511	202	4.6	31	ABarappapa	221	0	0	0		0	0	0	0	0
165	1	248	289	-1	255	271	15.7	33	Dapp	331	-558	0	0		0	0	0	0	0
166	1	226	131	-1	339	271	16.4	32	Ealap	320	-346	0	0		0	0	0	0	0
167	1	296	149	-1	219	168	5.5	32	Cpppp	295	836	0	0		0	0	0	0	0
168	1	145	281	-1	568	298	13.6	27	MSppaaaa	250	-171	0	0		0	0	0	0	0
169	1	257	193	-1	399	376	23.4	28	ABplaaapaa	-233	0	0	0		0	0	0	0	0
170	1	168	137	-1	172	227	7.3	32	ABplapppp	279	802	0	0		0	0	0	0	0
171	1	309	34	-1	273	60	16.2	30	ABprapappa	-12	0	0	0		0	0	0	0	0
172	1	297	126	-1	203	236	4.4	29	ABplpppapa	253	1151	0	0		0	0	0	0	0
173	1	206	159	-1	589	331	11.6	27	ABaraaaaap	460	0	0	0		0	0	0	0	0
174	1	293	78	-1	292	112	4.4	30	ABprpppapa	261	1006	0	0		0	0	0	0	0
175	1	50	18	-1	262	364	17.8	31	ABplaapppp	316	655	0	0		0	0	0	0	0
176	1	245	171	-1	399	455	13.5	28	ABalpppapp	682	0	0	0		0	0	0	0	0
177	1	158	13	-1	205	284	5.8	28	ABplpppaap	273	706	0	0		0	0	0	0	0
178	1	258	14	-1	620	304	18.2	28	ABalaaappr	-138	0	0	0		0	0	0	0	0
179	1	270	254	-1	463	424	22.8	30	ABplaapaaa	263	490	0	0		0	0	0	0	0
180	1	84	300	-1	478	269	10.2	27	ABaraapppp	45	0	0	0		0	0	0	0	0
181	1	114	119	-1	375	185	7.3	29	MSpappa	72	0	0	0		0	0	0	0	0
182	1	241	133	-1	397	95	9.2	27	ABprppappa	244	81	0	0		0	0	0	0	0
183	1	261	304	-1	394	186	4.2	27	ABprpappap	233	100	0	0		0	0	0	0	0
184	1	136	290	-1	567	341	22.1	31	ABalapppaa	305	69	0	0		0	0	0	0	0
185	1	120	319	-1	354	76	17.5	30	ABprappapa	262	-718	0	0		0	0	0	0	0
186	1	21	3	-1	540	430	19.2	33	ABalapaaa	-101	0	0	0		0	0	0	0	0
187	1	231	47	-1	566	346	17.4	28	MSpaaaaa	280	-389	0	0		0	0	0	0	0
188	1	62	134	-1	453	198	7.3	28	ABprpapaap	258	196	0	0		0	0	0	0	0
189	1	88	205	-1	482	265	14.4	30	MSpaapap	1	0	0	0		0	0	0	0	0
190	1	274	155	-1	359	322	5.2	29	ABplpapaap	229	749	0	0		0	0	0	0	0
191	1	282	178	-1	536	328	4.4	28	ABarapaaaa	215	0	0	0		0	0	0	0	0
192	1	165	59	-1	347	339	10.3	29	MSappap	59	0	0	0		0	0	0	0	0
193	1	69	325	-1	195	309	12.7	29	ABplappaap	252	-1198	0	0		0	0	0	0	0
194	1	187	22	-1	445	161	20.4	30	ABprapaaaa	241	114	0	0		0	0	0	0	0
195	1	147	177	-1	394	344	10.8	30	MSappaa	243	0	0	0		0	0	0	0	0
196	1	236	192	-1	464	280	4.3	29	ABarapapap	245	97	0	0		0	0	0	0	0
197	1	13	114	-1	313	401	17.4	32	ABplaappap	311	263	0	0		0	0	0	0	0
198	1	32	125	-1	451	448	11.4	30	ABalppaapp	254	-493	0	0		0	0	0	0	0
199	1	179	275	-1	503	220	14.0	28	MSppapap	394	0	0	0		0	0	0	0	0
200	1	302	179	-1	484	230	17.2	30	MSppapp	-169	0	0	0		0	0	0	0	0
201	1	267	172	-1	383	150	23.4	35	ABarpappp	330	426	0	0		0	0	0	0	0
202	1	111	70	-1	587	382	10.6	27	ABaraaaaaa	94	0	0	0		0	0	0	0	0
203	1	68	156	-1	481	339	6.5	27	ABalpappap	21	0	0	0		0	0	0	0	0
204	1	141	88	-1	410	171	12.6	30	Dpaa	288	-249	0	0		0	0	0	0	0
205	1	77	217	-1	397	296	9.8	29	MSaapaap	288	1119	0	0		0	0	0	0	0
206	1	228	292	-1	299	161	13.7	36	Eprp	360	173	0	0		0	0	0	0	0
207	1	90	186	-1	613	354	18.0	26	ABalaaappl	237	1213	0	0		0	0	0	0	0
208	1	279	175	-1	317	66	14.8	29	ABprappapp	266	188	0	0		0	0	0	0	0
209	1	82	228	-1	480	174	9.3	28	ABprppaaaa	347	0	0	0		0	0	0	0	0
210	1	192	231	-1	253	53	11.2	28	ABprapappp	258	1429	0	0		0	0	0	0	0
211	1	272	66	-1	337	127	4.0	30	ABprppppap	279	-1292	0	0		0	0	0	0	0
212	1	123	248	-1	573	237	10.9	29	ABprpaaaaa	254	-211	0	0		0	0	0	0	0
213	0	48	-1	-1	475	462	11.7	25		198	0	0	0		0	0	0	0	0
214	1	273	197	-1	468	218	11.5	30	MSpppaa	260	-369	0	0		0	0	0	0	0
215	1	103	283	-1	514	242	10.6	29	MSppaap	288	684	0	0		0	0	0	0	0
216	1	3	111	-1	268	262	4.5	27	ABplpapppp	237	-64	0	0		0	0	0	0	0
217	1	118	206	-1	557	313	23.2	29	ABalapppap	92	0	0	0		0	0	0	0	0
218	1	160	168	-1	497	147	13.7	30	ABprpaappp	303	547	0	0		0	0	0	0	0
219	1	130	226	-1	435	291	14.3	30	MSaaapp	143	0	0	0		0	0	0	0	0
220	1	323	318	-1	595	339	16.3	24	ABalaapaaa	192	322	0	0		0	0	0	0	0
221	1	287	46	-1	445	106	13.1	30	ABpraapppp	303	211	0	0		0	0	0	0	0
222	1	195	86	-1	594	322	20.4	29	ABalaapppa	268	1456	0	0		0	0	0	0	0
223	1	9	31	-1	447	433	15.0	28	ABalppppaa	102	0	0	0		0	0	0	0	0
224	1	47	207	-1	308	293	23.6	34	ABarppaaa	313	36	0	0		0	0	0	0	0
225	1	149	36	-1	292	290	7.6	35	MSaappp	435	0	0	0		0	0	0	0	0
226	1	92	230	-1	520	445	14.8	31	ABalppaaap	292	176	0	0		0	0	0	0	0
227	1	215	109	-1	436	219	22.5	31	ABarpapapp	311	141	0	0		0	0	0	0	0
228	1	221	87	-1	449	254	8.3	28	MSpapaaa	275	58	0	0		0	0	0	0	0
229	1	251	35	-1	447	133	18.4	30	ABprapaaap	281	125	0	0		0	0	0	0	0
230	1	284	271	-1	506	261	22.6	29	ABalappppp	254	403	0	0		0	0	0	0	0
231	1	70	121	-1	562	284	6.6	27	ABaraaappp	371	0	0	0		0	0	0	0	0
232	1	242	235	-1	519	390	6.5	26	ABalpaaapa	232	1356	0	0		0	0	0	0	0
233	1	20	170	-1	568	381	21.6	27	ABalappapa	239	1355	0	0		0	0	0	0	0
234	1	172	165	-1	470	227	3.6	27	ABarappaap	220	473	0	0		0	0	0	0	0
235	1	198	105	-1	600	266	17.4	30	ABalaappap	267	14	0	0		0	0	0	0	0
236	1	57	117	-1	481	454	15.5	29	ABalapaapp	171	0	0	0		0	0	0	0	0
237	1	314	181	-1	397	309	17.6	32	Ealaa	296	-112	0	0		0	0	0	0	0
238	1	155	301	-1	260	358	9.2	29	ABplppapap	272	-993	0	0		0	0	0	0	0
239	1	76	76	-1	607	344	14.0	28	ABalaaaarr	271	90	0	0		0	0	0	0	0
240	1	269	182	-1	567	256	16.7	28	ABpraaapaa	277	157	0	0		0	0	0	0	0
241	1	230	239	-1	330	72	20.9	30	ABprapapaa	240	0	0	0		0	0	0	0	0
242	1	224	220	-1	283	79	5.8	28	ABprappppp	278	-586	0	0		0	0	0	0	0
243	1	219	91	-1	371	78	6.9	27	ABprppappp	159	0	0	0		0	0	0	0	0
244	1	18	158	-1	267	343	22.2	29	ABplapaapa	261	422	0	0		0	0	0	0	0
245	1	5	313	-1	577	281	20.4	30	ABalaapppp	-281	0	0	0		0	0	0	0	0
246	1	225	144	-1	401	263	6.2	27	MSpapapa	38	0	0	0		0	0	0	0	0
247	1	254	263	-1	298	384	9.8	27	ABplppapaa	262	1049	0	0		0	0	0	0	0
248	1	89	285	-1	349	60	11.1	29	ABprappaap	306	0	0	0		0	0	0	0	0
249	1	283	309	-1	282	305	16.4	33	Dapa	321	174	0	0		0	0	0	0	0
250	1	209	58	-1	590	371	19.1	28	ABalaaapar	204	0	0	0		0	0	0	0	0
251	1	259	268	-1	237	301	4.2	28	ABplppppaa	260	-509	0	0		0	0	0	0	0
252	1	275	227	-1	406	275	22.9	33	ABarpaapap	323	231	0	0		0	0	0	0	0
253	1	1	273	-1	554	453	16.2	26	ABalppaaaa	108	0	0	0		0	0	0	0	0
254	1	320	135	-1	248	126	9.5	38	Cppap	14	0	0	0		0	0	0	0	0
255	1	277	161	-1	234	208	4.3	29	ABplpppppp	117	0	0	0		0	0	0	0	0
256	1	229	68	-1	394	336	21.8	29	ABplaaaapp	245	-396	0	0		0	0	0	0	0
257	1	262	53	-1	248	117	23.5	38	Cpaap	373	738	0	0		0	0	0	0	0
258	1	233	213	-1	487	383	23.6	28	ABplaaaaaa	266	443	0	0		0	0	0	0	0
259	1	83	284	-1	330	197	13.2	34	Earpp	307	-189	0	0		0	0	0	0	0
260	1	177	252	-1	259	229	5.1	29	ABplpppppa	247	1000	0	0		0	0	0	0	0
261	1	85	138	-1	224	346	9.2	28	ABplppappa	279	579	0	0		0	0	0	0	0
262	1	319	147	-1	446	377	3.4	29	ABalppapap	286	130	0	0		0	0	0	0	0
263	1	67	218	-1	555	194	20.2	30	ABpraaaapp	266	-123	0	0		0	0	0	0	0
264	1	291	173	-1	344	333	23.0	32	ABplaaappp	322	310	0	0		0	0	0	0	0
265	1	126	234	-1	437	156	8.0	28	ABprppaapa	256	23	0	0		0	0	0	0	0
266	1	71	246	-1	425	404	6.2	28	ABalppappa	191	0	0	0		0	0	0	0	0
267	1	137	299	-1	199	296	19.5	33	ABplappapa	238	68	0	0		0	0	0	0	0
268	1	244	223	-1	461	316	6.0	28	ABalpapppa	409	0	0	0		0	0	0	0	0
269	1	183	296	-1	239	120	7.0	27	Cpppa	93	0	0	0		0	0	0	0	0
270	1	72	61	-1	452	470	14.7	27	ABalpppaaa	261	644	0	0		0	0	0	0	0
271	1	217	202	-1	595	253	13.3	28	ABalaapapp	557	0	0	0		0	0	0	0	0
272	1	213	280	-1	305	146	4.3	29	ABprpppppa	91	0	0	0		0	0	0	0	0
273	1	292	322	-1	345	237	6.5	29	Z3	257	637	0	0		0	0	0	0	0
274	1	264	96	-1	232	261	5.5	28	ABplppppap	202	0	0	0		0	0	0	0	0
275	1	252	180	-1	349	128	15.0	34	Dppp	232	0	0	0		0	0	0	0	0
276	1	218	80	-1	364	298	12.3	31	Ealpa	117	0	0	0		0	0	0	0	0
277	1	265	17	-1	514	282	17.4	28	MSpaaapa	361	0	0	0		0	0	0	0	0
278	1	203	24	-1	526	455	12.3	31	ABalaaaalp	288	-898	0	0		0	0	0	0	0
279	1	256	107	-1	430	104	9.3	27	ABprppapap	235	699	0	0		0	0	0	0	0
280	1	271	151	-1	413	125	6.8	27	ABprppaapp	111	0	0	0		0	0	0	0	0
281	1	91	302	-1	485	276	23.4	29	ABarpapaap	99	0	0	0		0	0	0	0	0
282	0	222	-1	-1	454	237	15.7	24		173	1037	0	0		0	0	0	0	0
283	1	102	298	-1	201	91	10.5	35	Cpapp	652	0	0	0		0	0	0	0	0
284	1	59	92	-1	457	467	18.2	28	ABalpppaap	277	345	0	0		0	0	0	0	0
285	1	107	198	-1	251	292	23.8	39	ABarppaap	359	0	0	0		0	0	0	0	0
286	1	74	123	-1	353	282	7.2	29	MSaapapp	112	0	0	0		0	0	0	0	0
287	1	190	84	-1	406	83	19.2	34	ABarpppap	348	265	0	0		0	0	0	0	0
288	1	304	93	-1	224	194	23.0	39	Caaaa	398	394	0	0		0	0	0	0	0
289	1	306	129	-1	249	204	16.3	35	Eplap	350	0	0	0		0	0	0	0	0
290	1	318	244	-1	371	128	12.0	24	Dpap	163	536	0	0		0	0	0	0	0
291	1	101	241	-1	553	207	10.4	28	ABprpaaaap	356	0	0	0		0	0	0	0	0
292	1	197	152	-1	453	417	18.6	28	ABalapappa	259	471	0	0		0	0	0	0	0
293	1	94	4	-1	425	303	5.7	30	ABalpapppp	194	0	0	0		0	0	0	0	0
294	1	286	256	-1	389	110	4.6	29	ABprpppaaa	277	-467	0	0		0	0	0	0	0
295	1	112	55	-1	269	298	5.1	27	ABplpapppa	238	-731	0	0		0	0	0	0	0
296	1	10	101	-1	182	130	21.4	37	Caaap	374	-290	0	0		0	0	0	0	0
297	1	140	215	-1	622	295	12.6	28	ABalaapapa	112	0	0	0		0	0	0	0	0
298	1	263	211	-1	345	404	8.5	30	ABplpaaapp	258	-833	0	0		0	0	0	0	0
299	1	14	204	-1	482	164	5.5	29	ABarappapp	281	-238	0	0		0	0	0	0	0
300	1	247	294	-1	352	94	8.9	26	ABprapppaa	187	455	0	0		0	0	0	0	0
301	1	237	190	-1	537	255	15.4	28	MSppapaa	264	-262	0	0		0	0	0	0	0
302	1	106	67	-1	225	354	14.7	29	ABplappaaa	275	851	0	0		0	0	0	0	0
303	1	227	257	-1	326	180	19.1	37	Epra	374	607	0	0		0	0	0	0	0
304	0	38	-1	-1	419	184	22.5	26		-93	0	0	0		0	0	0	0	0
305	1	247	65	-1	300	75	8.9	26	ABprapppap	139	0	0	0		0	0	0	0	0
306	1	40	266	-1	416	356	5.3	28	ABalpapapp	278	-584	0	0		0	0	0	0	0
307	1	116	48	-1	488	217	7.5	27	ABprpapaaa	263	398	0	0		0	0	0	0	0
308	1	216	251	-1	526	313	18.2	31	MSpaaaap	417	0	0	0		0	0	0	0	0
309	1	253	308	-1	508	347	23.5	28	ABarpaaaaa	-128	0	0	0		0	0	0	0	0
310	1	138	247	-1	254	178	11.7	36	Eplp	328	-139	0	0		0	0	0	0	0
311	1	299	74	-1	449	290	23.0	31	ABarpaapaa	273	-236	0	0		0	0	0	0	0
312	0	278	-1	-1	176	193	5.8	24		192	370	0	0		0	0	0	0	0
313	1	289	11	-1	412	312	22.1	28	ABarpaaapp	273	609	0	0		0	0	0	0	0
314	1	139	104	-1	311	336	4.2	30	ABplpapapp	291	1079	0	0		0	0	0	0	0
315	1	135	130	-1	510	242	4.0	27	ABarappaaa	254	-247	0	0		0	0	0	0	0
316	1	134	303	-1	335	165	4.4	30	ABprpapppp	229	147	0	0		0	0	0	0	0
317	1	121	141	-1	479	325	23.9	29	ABarpaaaap	199	0	0	0		0	0	0	0	0
318	1	181	315	-1	370	162	4.1	29	ABprpapppa	208	-492	0	0		0	0	0	0	0
319	1	232	32	-1	290	55	11.5	27	ABprappppa	251	661	0	0		0	0	0	0	0
320	1	164	229	-1	508	362	5.3	26	ABalpaaapp	258	-212	0	0		0	0	0	0	0
321	1	115	71	-1	332	356	6.0	29	ABplpappaa	145	0	0	0		0	0	0	0	0
322	1	75	118	-1	334	373	8.4	24	ABplppaaap	196	-260	0	0		0	0	0	0	0
323	1	285	321	-1	443	165	4.4	29	ABprpapapa	270	0	0	0		0	0	0	0	0
324	1	65	-1	-1	475	142	8.9	24	ABprppaaap	90	0	0	0		0	0	0	0	0
325	1	86	326	-1	320	189	8.4	29	Z2	281	-1062	0	0		0	0	0	0	0
326	0	183	-1	-1	254	139	6.0	22		40	0	0	0		0	0	0	0	0
