# Supplementary material for: The AP-2 Transcription Factor APTF-2 Is Required for Neuroblast and Epidermal Morphogenesis in Caenorhabditis elegans Embryogenesis
Source: PLoS Genet. 2016 May 13;12(5):e1006048. doi: 10.1371/journal.pgen.1006048 (PMC4866721; doi:10.1371/journal.pgen.1006048)
Supplement: S7 Text — (ZIP) [file pgen.1006048.s035.zip › nuclei/t139-nuclei]

1	1	4	94	-1	441	382	12.1	31	MSapaap	303	0	0	0		0	0	0	0	0
2	1	148	105	-1	480	368	5.7	27	ABalpappaa	371	0	0	0		0	0	0	0	0
3	1	186	61	-1	535	431	19.5	32	ABalapaaa	-102	0	0	0		0	0	0	0	0
4	1	293	299	-1	426	305	6.1	29	ABalpapppp	186	0	0	0		0	0	0	0	0
5	0	213	-1	-1	476	461	11.8	25		188	0	0	0		0	0	0	0	0
6	1	16	39	-1	293	374	20.3	30	ABplapaaaa	288	-217	0	0		0	0	0	0	0
7	1	118	141	-1	351	405	16.3	31	ABalpppppp	282	223	0	0		0	0	0	0	0
8	1	162	24	-1	507	458	19.6	28	ABalapaapa	307	0	0	0		0	0	0	0	0
9	1	103	178	-1	203	254	23.3	36	ABarppapa	360	1736	0	0		0	0	0	0	0
10	1	63	221	-1	136	208	14.4	29	ABplapappa	294	63	0	0		0	0	0	0	0
11	1	313	208	-1	412	311	22.3	29	ABarpaaapp	232	689	0	0		0	0	0	0	0
12	1	100	14	-1	358	357	16.6	33	MSapppa	-24	0	0	0		0	0	0	0	0
13	1	177	228	-1	202	282	5.6	28	ABplpppaap	273	565	0	0		0	0	0	0	0
14	1	178	3	-1	621	309	17.6	27	ABalaaappr	226	169	0	0		0	0	0	0	0
15	1	163	317	-1	319	126	10.0	34	Cppaa	340	193	0	0		0	0	0	0	0
16	1	114	188	-1	500	142	9.7	29	ABprpaaapp	281	725	0	0		0	0	0	0	0
17	1	277	13	-1	511	281	17.6	28	MSpaaapa	236	1320	0	0		0	0	0	0	0
18	1	175	108	-1	258	364	17.3	31	ABplaapppp	289	62	0	0		0	0	0	0	0
19	1	79	59	-1	426	431	10.0	28	ABplpaaaaa	143	0	0	0		0	0	0	0	0
20	1	50	249	-1	559	332	14.1	27	ABaraappaa	232	71	0	0		0	0	0	0	0
21	1	52	33	-1	492	407	14.4	31	MSapaaa	61	0	0	0		0	0	0	0	0
22	1	194	280	-1	449	160	20.2	28	ABprapaaaa	255	401	0	0		0	0	0	0	0
23	1	94	111	-1	537	417	9.0	26	ABalpaaaap	157	0	0	0		0	0	0	0	0
24	1	278	301	-1	526	449	12.4	31	ABalaaaalp	313	-1430	0	0		0	0	0	0	0
25	1	153	184	-1	314	340	14.3	30	Daaa	290	-51	0	0		0	0	0	0	0
26	1	129	272	-1	378	364	13.5	31	MSapapp	317	369	0	0		0	0	0	0	0
27	1	108	215	-1	437	238	5.4	31	ABarapappp	311	0	0	0		0	0	0	0	0
28	1	124	307	-1	567	407	18.9	27	ABalaaapal	274	99	0	0		0	0	0	0	0
29	1	19	118	-1	498	297	14.4	26	MSpaapaa	261	-165	0	0		0	0	0	0	0
30	0	282	-1	-1	454	230	15.0	23		196	743	0	0		0	0	0	0	0
31	1	223	130	-1	450	430	14.9	27	ABalppppaa	131	0	0	0		0	0	0	0	0
32	1	319	47	-1	283	57	11.2	27	ABprappppa	264	0	0	0		0	0	0	0	0
33	1	89	119	-1	421	385	15.2	31	MSapapa	245	0	0	0		0	0	0	0	0
34	1	171	160	-1	274	64	15.2	30	ABprapappa	276	241	0	0		0	0	0	0	0
35	1	229	238	-1	447	136	18.1	29	ABprapaaap	254	-1449	0	0		0	0	0	0	0
36	1	225	101	-1	290	296	7.8	36	MSaappp	483	0	0	0		0	0	0	0	0
37	1	27	303	-1	150	210	18.6	34	ABarppapp	320	93	0	0		0	0	0	0	0
38	1	70	67	-1	399	412	8.3	29	ABplpaaaap	297	72	0	0		0	0	0	0	0
39	1	56	177	-1	153	213	10.6	29	ABplapappp	-103	0	0	0		0	0	0	0	0
40	1	41	44	-1	585	393	15.5	28	ABalaaaarl	247	383	0	0		0	0	0	0	0
41	1	87	308	-1	575	350	8.3	28	ABaraaapaa	284	-86	0	0		0	0	0	0	0
42	1	157	150	-1	394	309	6.6	28	MSaapapa	114	0	0	0		0	0	0	0	0
43	1	66	181	-1	364	442	13.2	28	ABplpaapap	134	0	0	0		0	0	0	0	0
44	1	30	85	-1	547	201	14.2	28	ABprpaapaa	253	757	0	0		0	0	0	0	0
45	1	35	42	-1	172	266	9.3	32	ABplapppa	74	0	0	0		0	0	0	0	0
46	1	221	126	-1	445	108	12.8	31	ABpraapppp	283	906	0	0		0	0	0	0	0
47	1	187	86	-1	562	350	17.5	29	MSpaaaaa	-84	0	0	0		0	0	0	0	0
48	1	307	34	-1	490	220	7.6	28	ABprpapaaa	215	-61	0	0		0	0	0	0	0
49	1	151	90	-1	545	236	19.5	29	ABpraaapap	262	389	0	0		0	0	0	0	0
50	1	48	31	-1	468	127	14.5	28	ABpraapppa	65	0	0	0		0	0	0	0	0
51	1	31	229	-1	162	283	13.7	28	ABplappapp	264	-158	0	0		0	0	0	0	0
52	1	125	48	-1	512	314	23.0	27	ABarpapaaa	240	-500	0	0		0	0	0	0	0
53	1	257	313	-1	250	122	23.5	37	Cpaap	350	362	0	0		0	0	0	0	0
54	1	8	7	-1	509	384	10.6	32	ABalpaapap	270	0	0	0		0	0	0	0	0
55	1	295	133	-1	265	298	5.1	27	ABplpapppa	269	-96	0	0		0	0	0	0	0
56	1	145	309	-1	482	344	11.8	28	ABaraapapa	255	-224	0	0		0	0	0	0	0
57	1	53	246	-1	552	400	13.3	31	ABalpaapaa	80	0	0	0		0	0	0	0	0
58	1	250	32	-1	587	374	18.5	27	ABalaaapar	261	516	0	0		0	0	0	0	0
59	1	192	173	-1	347	342	10.3	30	MSappap	281	-1508	0	0		0	0	0	0	0
60	1	47	120	-1	419	247	10.1	30	MSpapaap	445	0	0	0		0	0	0	0	0
61	1	270	232	-1	449	468	14.4	28	ABalpppaaa	244	32	0	0		0	0	0	0	0
62	1	73	132	-1	490	425	19.9	30	ABalapapa	253	217	0	0		0	0	0	0	0
63	1	61	30	-1	330	398	11.6	30	ABplpaappp	341	0	0	0		0	0	0	0	0
64	1	98	319	-1	397	334	5.0	28	ABplpapaaa	229	69	0	0		0	0	0	0	0
65	1	305	262	-1	299	73	8.7	29	ABprapppap	217	123	0	0		0	0	0	0	0
66	1	211	195	-1	340	124	4.1	30	ABprppppap	261	-37	0	0		0	0	0	0	0
67	1	302	63	-1	223	352	14.4	29	ABplappaaa	203	0	0	0		0	0	0	0	0
68	1	256	244	-1	393	338	22.3	29	ABplaaaapp	230	229	0	0		0	0	0	0	0
69	1	46	36	-1	465	292	18.3	31	MSpaaapp	316	813	0	0		0	0	0	0	0
70	1	202	71	-1	581	386	10.2	28	ABaraaaaaa	82	0	0	0		0	0	0	0	0
71	1	321	113	-1	331	362	5.8	28	ABplpappaa	435	0	0	0		0	0	0	0	0
72	1	111	56	-1	235	322	7.0	29	ABplpppaaa	199	0	0	0		0	0	0	0	0
73	1	90	99	-1	505	292	10.8	28	ABaraapppa	275	994	0	0		0	0	0	0	0
74	1	311	268	-1	448	288	23.0	31	ABarpaapaa	296	78	0	0		0	0	0	0	0
75	1	142	167	-1	496	302	6.9	28	ABarapaapp	271	79	0	0		0	0	0	0	0
76	1	239	151	-1	603	356	14.0	29	ABalaaaarr	168	0	0	0		0	0	0	0	0
77	1	81	65	-1	477	393	8.1	28	ABalpapaap	78	0	0	0		0	0	0	0	0
78	1	174	222	-1	292	109	4.3	30	ABprpppapa	299	-1366	0	0		0	0	0	0	0
79	1	75	162	-1	528	209	18.8	29	ABpraaappa	111	0	0	0		0	0	0	0	0
80	1	276	57	-1	363	298	12.0	31	Ealpa	-239	0	0	0		0	0	0	0	0
81	1	119	131	-1	545	228	7.7	29	ABarappppa	101	0	0	0		0	0	0	0	0
82	1	95	206	-1	542	271	11.8	27	MSppaaap	277	228	0	0		0	0	0	0	0
83	1	68	98	-1	517	356	13.1	29	ABaraapaap	280	123	0	0		0	0	0	0	0
84	1	287	248	-1	410	86	19.3	34	ABarpppap	337	231	0	0		0	0	0	0	0
85	1	147	185	-1	569	276	23.3	29	ABpraapaaa	275	-87	0	0		0	0	0	0	0
86	1	222	52	-1	592	322	19.4	30	ABalaapppa	-123	0	0	0		0	0	0	0	0
87	1	228	96	-1	447	255	8.3	28	MSpapaaa	275	42	0	0		0	0	0	0	0
88	1	204	214	-1	412	172	12.8	30	Dpaa	260	377	0	0		0	0	0	0	0
89	1	1	97	-1	337	239	22.6	34	ABarpaappp	326	-192	0	0		0	0	0	0	0
90	1	149	237	-1	306	337	22.5	30	ABplapaaap	288	825	0	0		0	0	0	0	0
91	1	243	137	-1	370	83	6.6	27	ABprppappp	218	-116	0	0		0	0	0	0	0
92	1	284	74	-1	457	470	17.7	30	ABalpppaap	262	344	0	0		0	0	0	0	0
93	1	288	122	-1	225	198	23.1	38	Caaaa	381	196	0	0		0	0	0	0	0
94	1	150	84	-1	298	58	17.7	28	ABprapapap	279	838	0	0		0	0	0	0	0
95	1	44	234	-1	330	85	5.6	28	ABprpppaap	281	1293	0	0		0	0	0	0	0
96	1	274	165	-1	229	261	5.6	28	ABplppppap	246	-122	0	0		0	0	0	0	0
97	1	7	80	-1	354	446	17.2	28	ABplaappaa	250	-668	0	0		0	0	0	0	0
98	1	74	255	-1	162	140	12.5	35	Caapp	354	1167	0	0		0	0	0	0	0
99	1	158	201	-1	240	242	9.9	34	Capap	-8	0	0	0		0	0	0	0	0
100	1	109	12	-1	330	434	12.6	29	ABplpaappa	-3	0	0	0		0	0	0	0	0
101	1	296	128	-1	188	128	22.0	38	Caaap	372	-647	0	0		0	0	0	0	0
102	1	72	243	-1	395	66	13.3	30	ABprappaaa	233	1180	0	0		0	0	0	0	0
103	1	91	256	-1	425	132	21.5	32	ABarpppaa	299	932	0	0		0	0	0	0	0
104	1	314	69	-1	316	336	4.3	29	ABplpapapp	298	-337	0	0		0	0	0	0	0
105	1	235	281	-1	608	274	16.8	29	ABalaappap	293	-631	0	0		0	0	0	0	0
106	1	128	95	-1	265	148	3.6	29	ABprpppppp	284	1125	0	0		0	0	0	0	0
107	1	279	107	-1	432	103	9.1	27	ABprppapap	242	710	0	0		0	0	0	0	0
108	1	130	16	-1	569	212	16.0	28	ABpraaaapa	-247	0	0	0		0	0	0	0	0
109	1	227	20	-1	430	220	22.6	31	ABarpapapp	312	2116	0	0		0	0	0	0	0
110	1	115	60	-1	443	306	9.6	30	MSaapaaa	-47	0	0	0		0	0	0	0	0
111	1	216	144	-1	263	264	4.4	28	ABplpapppp	270	565	0	0		0	0	0	0	0
112	1	144	172	-1	427	118	16.7	28	ABprapaapa	257	-581	0	0		0	0	0	0	0
113	1	76	102	-1	388	407	15.7	30	ABalpppppa	115	0	0	0		0	0	0	0	0
114	1	197	263	-1	309	402	17.0	31	ABplaappap	77	0	0	0		0	0	0	0	0
115	1	28	245	-1	161	163	18.5	35	Caapa	351	995	0	0		0	0	0	0	0
116	1	58	38	-1	498	182	19.0	30	ABpraaappp	22	0	0	0		0	0	0	0	0
117	1	236	205	-1	482	456	15.5	29	ABalapaapp	-83	0	0	0		0	0	0	0	0
118	1	322	223	-1	333	379	8.4	24	ABplppaaap	200	54	0	0		0	0	0	0	0
119	1	181	109	-1	370	189	6.8	30	MSpappa	109	0	0	0		0	0	0	0	0
120	1	139	82	-1	410	432	16.6	28	ABalppppap	282	-185	0	0		0	0	0	0	0
121	1	231	127	-1	566	283	6.6	28	ABaraaappp	243	-324	0	0		0	0	0	0	0
122	1	160	163	-1	428	446	20.4	28	ABalapappp	137	0	0	0		0	0	0	0	0
123	1	286	259	-1	353	278	6.7	29	MSaapapp	238	-823	0	0		0	0	0	0	0
124	1	85	304	-1	595	235	15.7	29	ABpraaaaaa	285	1982	0	0		0	0	0	0	0
125	1	198	213	-1	451	448	11.1	30	ABalppaapp	135	0	0	0		0	0	0	0	0
126	1	172	134	-1	204	235	4.3	30	ABplpppapa	293	508	0	0		0	0	0	0	0
127	1	86	54	-1	286	385	14.4	30	ABplaapppa	55	0	0	0		0	0	0	0	0
128	1	155	145	-1	485	143	18.1	30	ABpraappap	269	383	0	0		0	0	0	0	0
129	1	289	217	-1	254	211	16.4	33	Eplap	278	-577	0	0		0	0	0	0	0
130	1	315	183	-1	512	247	4.3	27	ABarappaaa	229	69	0	0		0	0	0	0	0
131	1	166	282	-1	344	270	16.6	33	Ealap	331	319	0	0		0	0	0	0	0
132	1	3	261	-1	331	384	21.5	31	ABplaaappa	276	45	0	0		0	0	0	0	0
133	1	182	219	-1	398	95	8.8	27	ABprppappa	266	749	0	0		0	0	0	0	0
134	1	188	220	-1	448	198	7.1	28	ABprpapaap	229	982	0	0		0	0	0	0	0
135	1	254	315	-1	254	123	10.3	36	Cppap	358	1218	0	0		0	0	0	0	0
136	1	132	22	-1	550	351	10.5	27	ABaraaaapa	484	0	0	0		0	0	0	0	0
137	1	170	70	-1	170	223	7.4	32	ABplapppp	305	-113	0	0		0	0	0	0	0
138	1	261	158	-1	223	345	8.9	27	ABplppappa	250	1244	0	0		0	0	0	0	0
139	0	65	-1	-1	258	110	5.7	22		201	-364	0	0		0	0	0	0	0
140	1	12	93	-1	209	208	8.6	33	Cappp	158	0	0	0		0	0	0	0	0
141	1	317	269	-1	478	321	24.0	29	ABarpaaaap	297	-319	0	0		0	0	0	0	0
142	1	42	194	-1	373	157	8.7	35	MSpappp	-11	0	0	0		0	0	0	0	0
143	1	39	288	-1	388	389	4.6	29	ABalppappp	312	0	0	0		0	0	0	0	0
144	1	246	180	-1	401	266	5.7	27	MSpapapa	233	-602	0	0		0	0	0	0	0
145	1	14	125	-1	504	282	4.4	28	ABarapapaa	232	393	0	0		0	0	0	0	0
146	1	126	191	-1	479	425	9.3	28	ABalpaappp	234	-391	0	0		0	0	0	0	0
147	1	262	58	-1	444	378	3.6	29	ABalppapap	257	1078	0	0		0	0	0	0	0
148	1	159	117	-1	480	192	22.6	33	ABpraapapp	283	-250	0	0		0	0	0	0	0
149	1	167	35	-1	221	169	5.6	33	Cpppp	324	238	0	0		0	0	0	0	0
150	1	32	239	-1	577	260	8.0	27	ABarapppaa	262	-20	0	0		0	0	0	0	0
151	1	280	174	-1	414	127	6.5	27	ABprppaapp	237	111	0	0		0	0	0	0	0
152	1	292	72	-1	452	419	18.6	29	ABalapappa	286	-172	0	0		0	0	0	0	0
153	1	152	312	-1	316	239	17.9	34	Eplaa	56	0	0	0		0	0	0	0	0
154	1	59	233	-1	558	392	8.0	28	ABalpaaaaa	19	0	0	0		0	0	0	0	0
155	1	190	83	-1	360	325	5.3	28	ABplpapaap	246	153	0	0		0	0	0	0	0
156	1	203	156	-1	478	337	6.2	28	ABalpappap	260	-687	0	0		0	0	0	0	0
157	1	43	136	-1	513	329	10.1	24	ABaraaaapp	195	0	0	0		0	0	0	0	0
158	1	244	284	-1	267	342	22.1	29	ABplapaapa	257	-194	0	0		0	0	0	0	0
159	1	173	1	-1	586	336	11.9	27	ABaraaaaap	243	788	0	0		0	0	0	0	0
160	1	134	5	-1	523	157	20.1	28	ABpraappaa	-55	0	0	0		0	0	0	0	0
161	1	255	148	-1	233	206	4.1	28	ABplpppppp	282	-59	0	0		0	0	0	0	0
162	1	105	50	-1	332	331	18.2	31	MSapppp	309	1478	0	0		0	0	0	0	0
163	1	137	283	-1	233	335	18.5	31	ABplapaapp	286	415	0	0		0	0	0	0	0
164	1	20	291	-1	454	130	9.5	28	ABprppapaa	238	833	0	0		0	0	0	0	0
165	1	234	227	-1	470	228	3.5	27	ABarappaap	235	1092	0	0		0	0	0	0	0
166	0	324	-1	-1	473	149	8.7	24		92	0	0	0		0	0	0	0	0
167	1	10	73	-1	376	410	19.8	31	ABplaapapp	276	363	0	0		0	0	0	0	0
168	1	218	55	-1	500	146	14.0	29	ABprpaappp	268	1379	0	0		0	0	0	0	0
169	1	26	81	-1	559	366	13.1	27	ABaraapaaa	66	0	0	0		0	0	0	0	0
170	1	233	310	-1	565	382	21.7	27	ABalappapa	274	-755	0	0		0	0	0	0	0
171	1	176	152	-1	398	454	13.4	30	ABalpppapp	354	0	0	0		0	0	0	0	0
172	1	201	242	-1	386	149	23.4	35	ABarpappp	295	419	0	0		0	0	0	0	0
173	1	264	224	-1	342	337	22.8	32	ABplaaappp	316	-603	0	0		0	0	0	0	0
174	1	96	186	-1	369	356	3.8	28	ABplpapapa	283	584	0	0		0	0	0	0	0
175	1	208	26	-1	318	66	14.3	30	ABprappapp	267	484	0	0		0	0	0	0	0
176	1	78	192	-1	169	258	20.3	31	ABplapapaa	315	8	0	0		0	0	0	0	0
177	1	195	143	-1	393	342	10.7	30	MSappaa	-136	0	0	0		0	0	0	0	0
178	1	191	231	-1	538	325	4.5	29	ABarapaaaa	285	542	0	0		0	0	0	0	0
179	1	200	110	-1	488	232	16.8	30	MSppapp	302	-264	0	0		0	0	0	0	0
180	1	275	146	-1	349	127	15.0	34	Dppp	327	853	0	0		0	0	0	0	0
181	1	237	273	-1	393	306	17.5	32	Ealaa	553	0	0	0		0	0	0	0	0
182	1	240	159	-1	568	254	16.5	28	ABpraaapaa	252	474	0	0		0	0	0	0	0
183	1	101	267	-1	310	248	12.5	33	Ealpp	303	-486	0	0		0	0	0	0	0
184	1	135	166	-1	535	173	16.8	29	ABprpaapap	257	12	0	0		0	0	0	0	0
185	1	6	197	-1	291	85	21.6	34	ABarppppp	323	478	0	0		0	0	0	0	0
186	1	207	116	-1	615	355	18.0	27	ABalaaappl	262	12	0	0		0	0	0	0	0
187	1	64	240	-1	148	246	15.2	29	ABplapapap	-347	0	0	0		0	0	0	0	0
188	1	45	62	-1	368	427	8.6	28	ABplpaaapa	262	1695	0	0		0	0	0	0	0
189	1	97	290	-1	365	122	6.5	28	ABprppppaa	245	53	0	0		0	0	0	0	0
190	1	301	28	-1	535	253	15.5	27	MSppapaa	267	690	0	0		0	0	0	0	0
191	1	80	241	-1	393	420	12.1	26	ABplpaapaa	439	0	0	0		0	0	0	0	0
192	1	196	79	-1	467	275	4.2	29	ABarapapap	241	-528	0	0		0	0	0	0	0
193	1	169	170	-1	400	377	23.6	28	ABplaaapaa	236	-552	0	0		0	0	0	0	0
194	1	24	155	-1	249	286	11.0	35	Capaa	320	23	0	0		0	0	0	0	0
195	1	11	104	-1	424	184	24.1	35	ABarpappa	320	406	0	0		0	0	0	0	0
196	1	122	236	-1	458	322	12.8	29	ABaraapapp	93	0	0	0		0	0	0	0	0
197	1	214	138	-1	468	218	11.5	30	MSpppaa	268	0	0	0		0	0	0	0	0
198	1	285	129	-1	251	297	23.6	36	ABarppaap	344	0	0	0		0	0	0	0	0
199	1	33	171	-1	470	191	14.9	31	MSppppa	311	-751	0	0		0	0	0	0	0
200	1	143	45	-1	483	257	6.7	27	ABarapappa	-45	0	0	0		0	0	0	0	0
201	1	99	6	-1	483	340	20.0	31	MSaaaapa	288	39	0	0		0	0	0	0	0
202	1	271	298	-1	596	259	12.9	28	ABalaapapp	381	0	0	0		0	0	0	0	0
203	1	55	279	-1	210	255	14.8	36	Cappa	356	-182	0	0		0	0	0	0	0
204	1	299	37	-1	485	170	5.4	29	ABarappapp	291	-274	0	0		0	0	0	0	0
205	1	189	187	-1	473	268	14.5	30	MSpaapap	253	16	0	0		0	0	0	0	0
206	1	217	100	-1	557	313	23.2	28	ABalapppap	-181	0	0	0		0	0	0	0	0
207	1	224	115	-1	307	297	23.6	34	ABarppaaa	325	-880	0	0		0	0	0	0	0
208	1	104	18	-1	386	227	7.6	28	MSpapapp	264	-373	0	0		0	0	0	0	0
209	1	77	207	-1	520	406	22.5	33	ABalappaa	40	0	0	0		0	0	0	0	0
210	1	2	258	-1	201	316	8.5	27	ABplppappp	112	0	0	0		0	0	0	0	0
211	1	298	40	-1	344	408	8.4	29	ABplpaaapp	277	1057	0	0		0	0	0	0	0
212	1	54	270	-1	516	333	6.4	26	ABarapaapa	202	-654	0	0		0	0	0	0	0
213	1	258	276	-1	487	379	23.6	28	ABplaaaaaa	276	-355	0	0		0	0	0	0	0
214	1	83	200	-1	570	427	15.1	26	ABalaaaala	247	-1438	0	0		0	0	0	0	0
215	1	297	91	-1	617	301	11.8	29	ABalaapapa	257	173	0	0		0	0	0	0	0
216	1	49	68	-1	415	414	22.5	31	ABplaapaap	309	1756	0	0		0	0	0	0	0
217	1	205	182	-1	393	295	9.7	29	MSaapaap	273	923	0	0		0	0	0	0	0
218	1	263	66	-1	554	194	20.2	30	ABpraaaapp	270	819	0	0		0	0	0	0	0
219	1	116	210	-1	451	376	24.1	30	ABplaaaaap	304	-174	0	0		0	0	0	0	0
220	1	242	278	-1	283	79	5.7	28	ABprappppp	262	682	0	0		0	0	0	0	0
221	1	93	314	-1	423	341	15.8	30	MSaaapap	289	-159	0	0		0	0	0	0	0
222	1	67	164	-1	580	305	8.5	27	ABaraaappa	254	-760	0	0		0	0	0	0	0
223	1	268	161	-1	461	311	6.1	28	ABalpapppa	226	104	0	0		0	0	0	0	0
224	1	51	285	-1	394	240	13.1	31	Earpa	311	171	0	0		0	0	0	0	0
225	1	69	77	-1	518	213	23.1	29	ABpraapapa	250	1304	0	0		0	0	0	0	0
226	1	219	27	-1	430	293	14.5	30	MSaaapp	264	36	0	0		0	0	0	0	0
227	1	252	311	-1	403	271	22.8	33	ABarpaapap	337	887	0	0		0	0	0	0	0
228	1	209	46	-1	483	173	9.3	28	ABprppaaaa	26	0	0	0		0	0	0	0	0
229	1	320	9	-1	513	357	5.1	27	ABalpaaapp	229	-87	0	0		0	0	0	0	0
230	1	226	43	-1	525	447	15.4	31	ABalppaaap	309	152	0	0		0	0	0	0	0
231	1	210	149	-1	249	57	10.8	28	ABprapappp	275	1143	0	0		0	0	0	0	0
232	1	154	318	-1	536	286	23.7	28	ABalappppa	255	76	0	0		0	0	0	0	0
233	1	113	252	-1	393	440	19.5	29	ABplaapapa	141	0	0	0		0	0	0	0	0
234	1	265	296	-1	435	157	7.5	28	ABprppaapa	248	-285	0	0		0	0	0	0	0
235	1	232	211	-1	514	388	6.6	26	ABalpaaapa	246	431	0	0		0	0	0	0	0
236	1	141	11	-1	527	172	10.8	28	ABprpaaapa	269	370	0	0		0	0	0	0	0
237	1	161	254	-1	470	239	22.3	30	ABarpapapa	293	368	0	0		0	0	0	0	0
238	1	120	320	-1	535	365	23.5	30	ABalappapp	292	206	0	0		0	0	0	0	0
239	1	241	266	-1	328	71	20.4	29	ABprapapaa	514	0	0	0		0	0	0	0	0
240	1	25	21	-1	303	302	11.1	32	Daap	310	404	0	0		0	0	0	0	0
241	1	291	25	-1	552	207	10.7	29	ABprpaaaap	290	-515	0	0		0	0	0	0	0
242	1	22	2	-1	549	315	8.7	31	ABaraaapap	262	252	0	0		0	0	0	0	0
243	1	123	275	-1	457	423	6.0	28	ABalppapaa	243	0	0	0		0	0	0	0	0
244	1	290	17	-1	370	134	12.3	29	Dpap	284	638	0	0		0	0	0	0	0
245	1	37	8	-1	399	98	15.2	32	ABprapaapp	116	0	0	0		0	0	0	0	0
246	1	266	204	-1	423	407	6.1	28	ABalppappa	-437	0	0	0		0	0	0	0	0
247	1	310	175	323	243	179	12.6	36	Eplp	367	440	0	0		0	0	0	0	0
248	1	212	114	-1	574	234	11.3	30	ABprpaaaaa	107	0	0	0		0	0	0	0	0
249	1	146	316	-1	427	193	17.4	31	MSppppp	258	-62	0	0		0	0	0	0	0
250	1	71	271	-1	378	377	8.6	28	ABplppaaaa	274	1048	0	0		0	0	0	0	0
251	1	308	226	-1	526	311	18.2	32	MSpaaaap	324	-114	0	0		0	0	0	0	0
252	1	260	216	-1	258	230	5.3	28	ABplpppppa	253	368	0	0		0	0	0	0	0
253	1	133	198	-1	442	363	7.5	29	ABalpapapa	167	0	0	0		0	0	0	0	0
254	1	179	154	-1	465	424	23.2	30	ABplaapaaa	285	790	0	0		0	0	0	0	0
255	1	92	250	-1	531	290	5.3	26	ABarapaaap	256	0	0	0		0	0	0	0	0
256	1	294	260	-1	388	112	4.6	29	ABprpppaaa	242	158	0	0		0	0	0	0	0
257	1	303	176	-1	329	178	18.6	36	Epra	360	-900	0	0		0	0	0	0	0
258	1	36	168	-1	370	220	17.0	33	Earap	326	138	0	0		0	0	0	0	0
259	1	40	274	-1	517	441	9.7	29	ABalpaappa	253	5	0	0		0	0	0	0	0
260	1	138	212	-1	421	468	16.7	27	ABalpppapa	276	-410	0	0		0	0	0	0	0
261	1	60	264	-1	537	246	22.8	29	ABpraapaap	289	1252	0	0		0	0	0	0	0
262	1	136	209	-1	370	258	23.4	34	ABarpaappa	290	-628	0	0		0	0	0	0	0
263	1	247	4	-1	294	383	9.4	29	ABplppapaa	-180	0	0	0		0	0	0	0	0
264	1	131	23	-1	429	362	21.7	30	ABplaaaapa	266	546	0	0		0	0	0	0	0
265	1	112	49	-1	221	83	18.6	37	Cpapa	368	-569	0	0		0	0	0	0	0
266	1	306	202	-1	415	360	5.5	28	ABalpapapp	246	107	0	0		0	0	0	0	0
267	1	38	294	-1	291	208	23.5	39	Cpaaa	393	1063	0	0		0	0	0	0	0
268	1	251	230	-1	237	302	4.4	28	ABplppppaa	242	743	0	0		0	0	0	0	0
269	1	57	139	-1	353	111	23.4	36	ABarppppa	360	795	0	0		0	0	0	0	0
270	1	102	157	-1	529	314	13.5	29	ABaraappap	-55	0	0	0		0	0	0	0	0
271	1	230	88	-1	508	256	22.5	29	ABalappppp	375	0	0	0		0	0	0	0	0
272	1	82	235	-1	538	388	17.9	27	MSaaaaaa	-85	0	0	0		0	0	0	0	0
273	1	253	103	-1	553	453	17.4	26	ABalppaaaa	210	735	0	0		0	0	0	0	0
274	1	88	135	-1	517	361	18.7	31	MSaaaaap	74	0	0	0		0	0	0	0	0
275	1	199	297	-1	506	221	13.7	28	MSppapap	240	387	0	0		0	0	0	0	0
276	1	5	247	-1	523	194	8.2	28	ABarappppp	286	-396	0	0		0	0	0	0	0
277	1	140	293	-1	398	166	15.8	31	Dppa	9	0	0	0		0	0	0	0	0
278	0	-1	-1	-1	254	142	6.3	25		32	0	0	0		0	0	0	0	0
279	1	9	142	-1	507	421	6.3	27	ABalpapaaa	-210	0	0	0		0	0	0	0	0
280	1	272	189	-1	307	143	4.5	29	ABprpppppa	290	-233	0	0		0	0	0	0	0
281	1	168	257	-1	571	298	13.8	27	MSppaaaa	545	0	0	0		0	0	0	0	0
282	1	34	199	-1	475	354	16.3	31	MSaaapaa	308	1234	0	0		0	0	0	0	0
283	1	215	64	-1	515	242	10.5	29	MSppaap	280	109	0	0		0	0	0	0	0
284	1	259	265	-1	333	201	13.0	33	Earpp	331	315	0	0		0	0	0	0	0
285	1	248	10	-1	354	60	10.6	29	ABprappaap	257	304	0	0		0	0	0	0	0
286	1	15	289	-1	547	248	5.7	26	ABarapppap	241	43	0	0		0	0	0	0	0
287	1	17	292	-1	445	333	23.0	29	ABarpaaapa	218	409	0	0		0	0	0	0	0
288	1	29	196	-1	305	300	3.5	28	ABplpappap	281	718	0	0		0	0	0	0	0
289	1	165	19	-1	254	272	15.7	33	Dapp	331	-424	0	0		0	0	0	0	0
290	1	184	153	-1	568	339	22.1	31	ABalapppaa	78	0	0	0		0	0	0	0	0
291	1	62	124	-1	438	204	4.1	27	ABprpappaa	277	524	0	0		0	0	0	0	0
292	1	206	286	-1	301	162	13.4	37	Eprp	369	-811	0	0		0	0	0	0	0
293	1	117	147	-1	270	346	6.5	28	ABplppaapp	272	232	0	0		0	0	0	0	0
294	1	300	295	-1	349	96	8.8	26	ABprapppaa	193	124	0	0		0	0	0	0	0
295	1	84	15	-1	322	287	5.8	29	MSaappa	123	0	0	0		0	0	0	0	0
296	1	269	123	-1	232	128	7.3	27	Cpppa	214	-164	0	0		0	0	0	0	0
297	1	127	121	-1	531	154	14.7	30	ABprpaappa	113	0	0	0		0	0	0	0	0
298	1	283	253	-1	205	89	10.7	35	Cpapp	-10	0	0	0		0	0	0	0	0
299	1	267	29	-1	198	295	19.6	31	ABplappapa	43	0	0	0		0	0	0	0	0
300	1	180	87	-1	477	270	10.4	27	ABaraapppp	233	752	0	0		0	0	0	0	0
301	1	238	305	-1	256	359	9.1	28	ABplppapap	253	955	0	0		0	0	0	0	0
302	1	281	306	-1	485	269	24.2	31	ABarpapaap	254	97	0	0		0	0	0	0	0
303	1	316	321	-1	341	163	4.4	29	ABprpapppp	217	462	0	0		0	0	0	0	0
304	1	183	225	-1	394	191	4.1	28	ABprpappap	215	419	0	0		0	0	0	0	0
305	1	21	193	-1	585	232	19.3	29	ABpraaaaap	-168	0	0	0		0	0	0	0	0
306	1	107	287	-1	408	153	3.9	28	ABprpapapp	8	0	0	0		0	0	0	0	0
307	0	-1	-1	-1	423	189	21.5	26		253	934	0	0		0	0	0	0	0
308	1	309	203	-1	511	344	23.6	29	ABarpaaaaa	266	-347	0	0		0	0	0	0	0
309	1	249	251	-1	286	306	16.3	32	Dapa	308	414	0	0		0	0	0	0	0
310	1	121	277	-1	434	251	17.1	31	Earaa	306	-566	0	0		0	0	0	0	0
311	1	164	112	-1	511	209	4.6	30	ABarappapa	282	74	0	0		0	0	0	0	0
312	1	18	53	-1	303	361	7.8	27	ABplppaapa	265	282	0	0		0	0	0	0	0
313	1	245	89	-1	582	281	20.4	31	ABalaapppp	313	-159	0	0		0	0	0	0	0
314	1	23	106	-1	370	377	22.0	29	ABplaaapap	291	193	0	0		0	0	0	0	0
315	1	318	140	-1	373	167	3.8	28	ABprpapppa	224	125	0	0		0	0	0	0	0
316	1	110	169	-1	437	317	18.6	28	MSaaaapp	249	212	0	0		0	0	0	0	0
317	1	13	76	-1	438	188	11.4	32	MSpppap	303	401	0	0		0	0	0	0	0
318	1	220	326	-1	593	344	16.0	24	ABalaapaaa	10	0	0	0		0	0	0	0	0
319	1	185	179	-1	356	73	17.4	30	ABprappapa	289	560	0	0		0	0	0	0	0
320	1	106	218	-1	595	324	16.9	25	ABalaappaa	300	0	0	0		0	0	0	0	0
321	1	323	75	-1	447	168	4.1	29	ABprpapapa	289	96	0	0		0	0	0	0	0
322	1	273	300	-1	337	237	6.4	30	Z3	10	0	0	0		0	0	0	0	0
323	0	312	-1	-1	177	189	5.5	24		325	0	0	0		0	0	0	0	0
324	1	156	190	-1	614	312	13.9	30	ABalaapaap	-37	0	0	0		0	0	0	0	0
325	1	193	41	-1	193	312	12.6	29	ABplappaap	59	0	0	0		0	0	0	0	0
326	1	325	324	-1	321	187	8.6	30	Z2	183	0	0	0		0	0	0	0	0
