# Supplementary material for: The AP-2 Transcription Factor APTF-2 Is Required for Neuroblast and Epidermal Morphogenesis in Caenorhabditis elegans Embryogenesis
Source: PLoS Genet. 2016 May 13;12(5):e1006048. doi: 10.1371/journal.pgen.1006048 (PMC4866721; doi:10.1371/journal.pgen.1006048)
Supplement: S7 Text — (ZIP) [file pgen.1006048.s035.zip › nuclei/t140-nuclei]

1	1	159	83	-1	583	335	12.0	27	ABaraaaaap	270	-3	0	0		0	0	0	0	0
2	1	242	32	-1	546	315	9.0	30	ABaraaapap	332	0	0	0		0	0	0	0	0
3	1	14	109	-1	622	309	17.2	27	ABalaaappr	-141	0	0	0		0	0	0	0	0
4	1	263	98	-1	292	386	9.7	28	ABplppapaa	281	149	0	0		0	0	0	0	0
5	1	160	19	-1	527	162	20.0	28	ABpraappaa	-54	0	0	0		0	0	0	0	0
6	1	201	271	-1	480	339	20.3	31	MSaaaapa	299	85	0	0		0	0	0	0	0
7	1	54	209	-1	512	382	10.5	32	ABalpaapap	-132	0	0	0		0	0	0	0	0
8	1	245	91	-1	402	98	15.5	31	ABprapaapp	274	123	0	0		0	0	0	0	0
9	1	229	27	-1	512	356	5.1	27	ABalpaaapp	233	242	0	0		0	0	0	0	0
10	1	285	21	-1	362	62	10.8	28	ABprappaap	846	0	0	0		0	0	0	0	0
11	1	236	107	-1	525	172	10.8	28	ABprpaaapa	337	0	0	0		0	0	0	0	0
12	1	100	11	-1	327	432	12.9	28	ABplpaappa	-134	0	0	0		0	0	0	0	0
13	1	17	13	-1	510	278	17.5	28	MSpaaapa	245	64	0	0		0	0	0	0	0
14	1	12	241	-1	363	358	16.6	33	MSapppa	291	0	0	0		0	0	0	0	0
15	1	295	269	-1	324	284	6.2	29	MSaappa	260	-536	0	0		0	0	0	0	0
16	1	108	217	-1	571	213	16.0	29	ABpraaaapa	67	0	0	0		0	0	0	0	0
17	1	244	6	-1	375	136	12.4	30	Dpap	302	-33	0	0		0	0	0	0	0
18	1	208	7	-1	388	225	7.5	28	MSpapapp	76	0	0	0		0	0	0	0	0
19	1	289	294	-1	253	274	15.6	33	Dapp	317	4	0	0		0	0	0	0	0
20	1	109	208	-1	428	221	22.5	31	ABarpapapp	250	439	0	0		0	0	0	0	0
21	1	240	124	-1	303	302	11.4	32	Daap	-9	0	0	0		0	0	0	0	0
22	1	136	52	-1	545	352	10.8	27	ABaraaaapa	-124	0	0	0		0	0	0	0	0
23	1	264	321	-1	429	366	21.6	30	ABplaaaapa	296	95	0	0		0	0	0	0	0
24	1	8	84	-1	508	463	19.1	28	ABalapaapa	240	2	0	0		0	0	0	0	0
25	1	241	190	-1	548	207	10.8	30	ABprpaaaap	-240	0	0	0		0	0	0	0	0
26	1	175	318	-1	325	68	13.8	29	ABprappapp	260	-540	0	0		0	0	0	0	0
27	1	226	67	-1	430	295	14.8	29	MSaaapp	388	0	0	0		0	0	0	0	0
28	1	190	275	-1	529	254	15.3	27	MSppapaa	233	-861	0	0		0	0	0	0	0
29	1	299	48	-1	194	296	20.0	31	ABplappapa	310	367	0	0		0	0	0	0	0
30	1	63	14	-1	332	397	11.4	30	ABplpaappp	257	673	0	0		0	0	0	0	0
31	1	50	126	-1	472	132	14.4	30	ABpraapppa	87	0	0	0		0	0	0	0	0
32	1	58	51	-1	587	370	18.1	27	ABalaaapar	262	173	0	0		0	0	0	0	0
33	1	21	66	230	489	405	14.0	33	MSapaaa	201	-1201	0	0		0	0	0	0	0
34	1	48	76	-1	488	216	7.3	27	ABprpapaaa	278	1319	0	0		0	0	0	0	0
35	1	149	292	-1	217	173	5.6	32	Cpppp	319	-545	0	0		0	0	0	0	0
36	1	69	152	-1	464	296	18.3	31	MSpaaapp	267	344	0	0		0	0	0	0	0
37	1	204	179	-1	484	167	5.6	29	ABarappapp	263	-26	0	0		0	0	0	0	0
38	1	116	281	-1	501	184	19.3	30	ABpraaappp	296	323	0	0		0	0	0	0	0
39	1	6	161	-1	293	373	20.1	29	ABplapaaaa	255	124	0	0		0	0	0	0	0
40	1	211	286	-1	341	409	8.3	30	ABplpaaapp	270	635	0	0		0	0	0	0	0
41	1	325	304	-1	190	313	12.9	29	ABplappaap	-100	0	0	0		0	0	0	0	0
42	1	45	79	-1	172	267	9.7	32	ABplapppa	173	0	0	0		0	0	0	0	0
43	1	230	104	-1	524	443	14.7	32	ABalppaaap	-179	0	0	0		0	0	0	0	0
44	1	40	240	-1	589	394	15.1	27	ABalaaaarl	283	0	0	0		0	0	0	0	0
45	1	200	74	-1	480	255	6.8	27	ABarapappa	228	-759	0	0		0	0	0	0	0
46	1	228	265	-1	482	177	9.4	27	ABprppaaaa	262	25	0	0		0	0	0	0	0
47	1	32	174	-1	284	55	11.1	27	ABprappppa	252	54	0	0		0	0	0	0	0
48	1	52	311	-1	510	316	23.4	28	ABarpapaaa	234	-822	0	0		0	0	0	0	0
49	1	265	222	-1	225	81	18.3	38	Cpapa	386	274	0	0		0	0	0	0	0
50	1	162	215	-1	333	330	17.7	32	MSapppp	295	529	0	0		0	0	0	0	0
51	0	5	-1	-1	473	464	11.9	25		199	864	0	0		0	0	0	0	0
52	1	86	121	-1	589	314	19.4	29	ABalaapppa	283	1494	0	0		0	0	0	0	0
53	1	312	114	-1	301	361	7.6	27	ABplppaapa	-17	0	0	0		0	0	0	0	0
54	1	127	96	-1	285	384	14.5	30	ABplaapppa	131	0	0	0		0	0	0	0	0
55	1	168	178	-1	503	151	14.2	29	ABprpaappp	251	-504	0	0		0	0	0	0	0
56	1	72	130	-1	236	319	6.8	29	ABplpppaaa	277	-450	0	0		0	0	0	0	0
57	1	80	102	-1	360	294	12.0	31	Ealpa	289	103	0	0		0	0	0	0	0
58	1	147	204	-1	447	376	3.6	29	ABalppapap	266	152	0	0		0	0	0	0	0
59	1	19	30	-1	423	429	10.1	28	ABplpaaaaa	-182	0	0	0		0	0	0	0	0
60	1	110	213	-1	438	307	10.0	29	MSaapaaa	-7	0	0	0		0	0	0	0	0
61	1	3	12	-1	535	427	19.4	32	ABalapaaa	217	0	0	0		0	0	0	0	0
62	1	188	59	-1	367	426	8.8	27	ABplpaaapa	77	0	0	0		0	0	0	0	0
63	1	67	65	-1	221	352	14.2	29	ABplappaaa	32	0	0	0		0	0	0	0	0
64	1	283	251	-1	511	244	10.6	29	MSppaap	240	0	0	0		0	0	0	0	0
65	1	77	113	-1	474	391	8.1	28	ABalpapaap	261	-549	0	0		0	0	0	0	0
66	1	218	133	-1	557	199	20.3	30	ABpraaaapp	293	181	0	0		0	0	0	0	0
67	1	38	188	-1	397	409	8.3	29	ABplpaaaap	285	424	0	0		0	0	0	0	0
68	1	216	9	-1	417	417	22.6	32	ABplaapaap	303	277	0	0		0	0	0	0	0
69	1	104	291	-1	318	332	4.4	29	ABplpapapp	298	64	0	0		0	0	0	0	0
70	1	137	170	-1	165	225	7.3	31	ABplapppp	307	122	0	0		0	0	0	0	0
71	1	70	136	-1	583	382	10.0	27	ABaraaaaaa	236	376	0	0		0	0	0	0	0
72	1	152	62	-1	451	422	18.8	30	ABalapappa	251	-172	0	0		0	0	0	0	0
73	1	167	92	-1	375	411	19.7	31	ABplaapapp	375	0	0	0		0	0	0	0	0
74	1	92	257	-1	459	472	17.6	29	ABalpppaap	90	0	0	0		0	0	0	0	0
75	1	321	253	-1	441	169	4.0	30	ABprpapapa	258	-383	0	0		0	0	0	0	0
76	1	317	125	-1	438	187	11.4	33	MSpppap	248	102	0	0		0	0	0	0	0
77	1	225	90	-1	515	218	22.9	29	ABpraapapa	272	48	0	0		0	0	0	0	0
78	0	166	-1	-1	473	153	9.1	25		97	0	0	0		0	0	0	0	0
79	1	192	322	-1	465	279	4.2	28	ABarapapap	269	-240	0	0		0	0	0	0	0
80	1	97	24	-1	350	444	17.3	28	ABplaappaa	-43	0	0	0		0	0	0	0	0
81	1	169	128	-1	558	369	13.4	26	ABaraapaaa	258	12	0	0		0	0	0	0	0
82	1	120	31	-1	405	435	16.3	29	ABalppppap	131	0	0	0		0	0	0	0	0
83	1	155	202	-1	361	322	5.5	28	ABplpapaap	250	156	0	0		0	0	0	0	0
84	1	94	108	-1	301	56	16.8	28	ABprapapap	281	-138	0	0		0	0	0	0	0
85	1	44	155	-1	546	207	13.9	28	ABprpaapaa	268	-464	0	0		0	0	0	0	0
86	1	47	106	-1	560	348	17.5	27	MSpaaaaa	262	0	0	0		0	0	0	0	0
87	1	300	182	-1	473	270	10.4	27	ABaraapppp	458	0	0	0		0	0	0	0	0
88	1	271	287	-1	502	260	22.5	29	ABalappppp	73	0	0	0		0	0	0	0	0
89	1	313	86	-1	576	279	20.0	31	ABalaapppp	257	29	0	0		0	0	0	0	0
90	1	49	193	-1	545	240	19.5	29	ABpraaapap	76	0	0	0		0	0	0	0	0
91	1	215	165	-1	610	303	10.8	27	ABalaapapa	258	173	0	0		0	0	0	0	0
92	0	139	-1	-1	258	112	6.2	23		196	581	0	0		0	0	0	0	0
93	1	140	194	-1	206	212	8.6	33	Cappp	298	1742	0	0		0	0	0	0	0
94	1	1	185	-1	438	381	11.7	32	MSapaap	320	-999	0	0		0	0	0	0	0
95	1	106	115	-1	265	148	3.6	29	ABprpppppp	290	-92	0	0		0	0	0	0	0
96	1	87	70	-1	443	255	8.2	29	MSpapaaa	116	0	0	0		0	0	0	0	0
97	1	89	123	-1	337	238	22.6	34	ABarpaappp	328	416	0	0		0	0	0	0	0
98	1	83	4	-1	517	354	13.8	29	ABaraapaap	266	1316	0	0		0	0	0	0	0
99	1	73	10	-1	503	294	10.6	28	ABaraapppa	272	366	0	0		0	0	0	0	0
100	1	206	288	-1	553	316	23.1	28	ABalapppap	243	-172	0	0		0	0	0	0	0
101	1	36	278	-1	290	299	8.3	37	MSaappp	374	55	0	0		0	0	0	0	0
102	1	113	40	-1	385	412	15.5	29	ABalpppppa	-30	0	0	0		0	0	0	0	0
103	1	273	323	-1	546	456	17.4	26	ABalppaaaa	240	-246	0	0		0	0	0	0	0
104	1	195	137	-1	428	188	23.5	36	ABarpappa	346	-207	0	0		0	0	0	0	0
105	1	2	68	-1	483	365	5.6	27	ABalpappaa	222	736	0	0		0	0	0	0	0
106	1	314	255	-1	370	382	21.7	29	ABplaaapap	273	194	0	0		0	0	0	0	0
107	1	107	97	-1	434	104	8.9	26	ABprppapap	252	193	0	0		0	0	0	0	0
108	1	18	64	-1	254	365	17.1	31	ABplaapppp	319	-438	0	0		0	0	0	0	0
109	1	119	186	-1	365	188	6.7	30	MSpappa	299	599	0	0		0	0	0	0	0
110	1	179	58	-1	490	235	17.0	32	MSppapp	125	0	0	0		0	0	0	0	0
111	1	23	211	-1	537	420	8.5	27	ABalpaaaap	237	1079	0	0		0	0	0	0	0
112	1	311	214	-1	510	206	4.6	30	ABarappapa	300	1100	0	0		0	0	0	0	0
113	1	71	203	-1	328	362	5.4	28	ABplpappaa	269	493	0	0		0	0	0	0	0
114	1	248	131	-1	574	230	11.2	29	ABprpaaaaa	104	0	0	0		0	0	0	0	0
115	1	207	184	-1	305	300	23.8	34	ABarppaaa	302	105	0	0		0	0	0	0	0
116	1	186	3	-1	614	349	18.2	27	ABalaaappl	246	-639	0	0		0	0	0	0	0
117	1	148	93	-1	483	193	22.5	32	ABpraapapp	273	71	0	0		0	0	0	0	0
118	1	29	234	-1	495	297	14.5	28	MSpaapaa	107	0	0	0		0	0	0	0	0
119	1	33	141	-1	417	386	15.3	31	MSapapa	-65	0	0	0		0	0	0	0	0
120	1	60	23	-1	419	249	10.3	30	MSpapaap	137	0	0	0		0	0	0	0	0
121	1	297	78	-1	532	158	14.8	30	ABprpaappa	260	-515	0	0		0	0	0	0	0
122	1	93	317	-1	228	198	23.1	38	Caaaa	378	-679	0	0		0	0	0	0	0
123	1	296	206	-1	229	127	7.2	29	Cpppa	230	-1108	0	0		0	0	0	0	0
124	1	291	45	-1	432	207	4.2	27	ABprpappaa	277	-430	0	0		0	0	0	0	0
125	1	145	231	-1	502	280	4.5	30	ABarapapaa	224	-239	0	0		0	0	0	0	0
126	1	46	246	-1	448	111	12.6	30	ABpraapppp	297	168	0	0		0	0	0	0	0
127	1	121	111	-1	564	284	6.8	29	ABaraaappp	208	611	0	0		0	0	0	0	0
128	1	101	177	-1	190	127	22.4	38	Caaap	295	0	0	0		0	0	0	0	0
129	1	198	147	-1	249	299	23.4	36	ABarppaap	360	2	0	0		0	0	0	0	0
130	1	31	46	-1	445	430	14.7	27	ABalppppaa	-11	0	0	0		0	0	0	0	0
131	1	81	145	-1	542	230	7.7	28	ABarappppa	284	964	0	0		0	0	0	0	0
132	1	62	87	-1	492	427	19.5	31	ABalapapa	200	216	0	0		0	0	0	0	0
133	1	55	301	-1	267	296	5.2	28	ABplpapppa	221	-1493	0	0		0	0	0	0	0
134	1	126	196	-1	201	238	4.4	31	ABplpppapa	250	254	0	0		0	0	0	0	0
135	1	274	17	-1	514	360	18.8	32	MSaaaaap	310	406	0	0		0	0	0	0	0
136	1	157	36	-1	510	329	10.3	25	ABaraaaapp	190	0	0	0		0	0	0	0	0
137	1	91	116	-1	375	80	6.9	26	ABprppappp	227	481	0	0		0	0	0	0	0
138	1	197	157	-1	464	216	11.8	30	MSpppaa	308	0	0	0		0	0	0	0	0
139	1	269	118	-1	354	112	23.3	36	ABarppppa	368	348	0	0		0	0	0	0	0
140	1	315	319	-1	373	166	4.2	27	ABprpapppa	239	-1510	0	0		0	0	0	0	0
141	1	7	247	-1	349	405	16.1	31	ABalpppppp	225	0	0	0		0	0	0	0	0
142	1	279	242	-1	503	419	6.5	27	ABalpapaaa	249	0	0	0		0	0	0	0	0
143	1	177	18	-1	392	342	10.6	31	MSappaa	289	1467	0	0		0	0	0	0	0
144	1	111	320	-1	263	263	4.7	28	ABplpapppp	249	-100	0	0		0	0	0	0	0
145	1	128	160	-1	486	145	18.1	30	ABpraappap	89	0	0	0		0	0	0	0	0
146	1	180	26	-1	353	130	15.3	35	Dppp	334	302	0	0		0	0	0	0	0
147	1	293	244	-1	270	344	6.2	28	ABplppaapp	239	-1071	0	0		0	0	0	0	0
148	1	161	112	-1	228	209	4.2	28	ABplpppppp	-32	0	0	0		0	0	0	0	0
149	1	231	20	-1	249	58	10.3	27	ABprapappp	255	-958	0	0		0	0	0	0	0
150	1	42	5	-1	392	302	6.4	27	MSaapapa	234	428	0	0		0	0	0	0	0
151	1	76	94	-1	604	353	14.2	28	ABalaaaarr	252	158	0	0		0	0	0	0	0
152	1	171	262	-1	396	458	13.2	29	ABalpppapp	365	0	0	0		0	0	0	0	0
153	1	290	81	-1	570	339	22.1	30	ABalapppaa	102	0	0	0		0	0	0	0	0
154	1	254	198	-1	466	428	22.9	29	ABplaapaaa	216	0	0	0		0	0	0	0	0
155	1	194	156	-1	248	290	10.9	34	Capaa	175	0	0	0		0	0	0	0	0
156	1	156	37	-1	478	334	6.4	29	ABalpappap	260	297	0	0		0	0	0	0	0
157	1	270	302	-1	528	312	13.6	29	ABaraappap	247	-504	0	0		0	0	0	0	0
158	1	138	176	-1	222	341	8.8	28	ABplppappa	266	-646	0	0		0	0	0	0	0
159	1	182	229	-1	568	252	16.1	28	ABpraaapaa	140	0	0	0		0	0	0	0	0
160	1	34	1	-1	275	64	14.7	29	ABprapappa	256	252	0	0		0	0	0	0	0
161	1	223	171	-1	458	313	6.5	28	ABalpapppa	105	0	0	0		0	0	0	0	0
162	1	79	134	-1	531	215	18.5	29	ABpraaappa	253	727	0	0		0	0	0	0	0
163	1	122	38	-1	425	443	19.8	28	ABalapappp	153	0	0	0		0	0	0	0	0
164	1	222	44	-1	581	311	8.1	27	ABaraaappa	249	244	0	0		0	0	0	0	0
165	1	96	267	-1	228	267	5.5	27	ABplppppap	189	0	0	0		0	0	0	0	0
166	1	184	201	-1	542	179	16.8	29	ABprpaapap	252	-606	0	0		0	0	0	0	0
167	1	75	127	-1	495	298	6.9	28	ABarapaapp	277	432	0	0		0	0	0	0	0
168	1	258	228	-1	367	224	16.7	33	Earap	334	1276	0	0		0	0	0	0	0
169	1	316	129	-1	436	325	18.9	30	MSaaaapp	-71	0	0	0		0	0	0	0	0
170	1	193	232	-1	399	379	23.6	28	ABplaaapaa	225	717	0	0		0	0	0	0	0
171	1	199	110	-1	470	191	15.1	31	MSppppa	314	1154	0	0		0	0	0	0	0
172	1	112	181	-1	431	118	16.8	28	ABprapaapa	247	1328	0	0		0	0	0	0	0
173	1	59	254	-1	344	342	10.0	31	MSappap	252	-1173	0	0		0	0	0	0	0
174	1	151	140	-1	414	127	6.5	27	ABprppaapp	78	0	0	0		0	0	0	0	0
175	1	247	100	-1	255	185	14.7	31	Eplpa	295	110	0	0		0	0	0	0	0
176	1	257	307	308	330	177	18.6	35	Epra	240	143	0	0		0	0	0	0	0
177	1	39	146	-1	150	211	10.5	29	ABplapappp	27	0	0	0		0	0	0	0	0
178	1	9	261	-1	201	250	23.2	36	ABarppapa	339	376	0	0		0	0	0	0	0
179	1	319	77	-1	358	75	17.5	30	ABprappapa	273	92	0	0		0	0	0	0	0
180	1	144	56	-1	397	265	5.6	26	MSpapapa	214	21	0	0		0	0	0	0	0
181	1	43	69	-1	362	440	12.8	28	ABplpaapap	244	141	0	0		0	0	0	0	0
182	1	217	218	-1	392	294	9.8	29	MSaapaap	288	-611	0	0		0	0	0	0	0
183	1	130	264	-1	508	246	4.7	27	ABarappaaa	197	904	0	0		0	0	0	0	0
184	1	25	235	-1	313	340	14.1	30	Daaa	300	-57	0	0		0	0	0	0	0
185	1	85	119	-1	564	279	23.4	30	ABpraapaaa	275	-1029	0	0		0	0	0	0	0
186	1	174	167	-1	370	353	3.8	30	ABplpapapa	235	743	0	0		0	0	0	0	0
187	1	205	225	-1	469	270	14.3	29	MSpaapap	276	-340	0	0		0	0	0	0	0
188	1	16	166	-1	499	140	9.9	29	ABprpaaapp	141	0	0	0		0	0	0	0	0
189	1	280	258	-1	308	139	4.7	28	ABprpppppa	251	-489	0	0		0	0	0	0	0
190	1	324	153	-1	614	312	13.4	29	ABalaapaap	244	288	0	0		0	0	0	0	0
191	1	146	16	-1	477	428	8.7	28	ABalpaappp	213	0	0	0		0	0	0	0	0
192	1	176	295	-1	166	256	20.1	32	ABplapapaa	283	676	0	0		0	0	0	0	0
193	1	305	252	-1	586	235	19.5	29	ABpraaaaap	136	0	0	0		0	0	0	0	0
194	1	142	35	-1	373	159	8.7	35	MSpappp	-88	0	0	0		0	0	0	0	0
195	1	66	290	-1	339	123	4.0	30	ABprppppap	299	-515	0	0		0	0	0	0	0
196	1	288	189	-1	307	297	3.7	28	ABplpappap	88	0	0	0		0	0	0	0	0
197	1	185	49	-1	293	83	21.4	34	ABarppppp	299	784	0	0		0	0	0	0	0
198	1	253	95	-1	441	360	7.3	30	ABalpapapa	153	0	0	0		0	0	0	0	0
199	1	282	238	-1	471	356	16.4	31	MSaaapaa	299	722	0	0		0	0	0	0	0
200	1	214	28	-1	567	432	14.5	27	ABalaaaala	233	-821	0	0		0	0	0	0	0
201	1	99	239	-1	239	242	9.8	34	Capap	-58	0	0	0		0	0	0	0	0
202	1	266	283	-1	416	361	5.5	29	ABalpapapp	276	-124	0	0		0	0	0	0	0
203	1	308	216	-1	508	346	23.5	29	ABarpaaaaa	244	-33	0	0		0	0	0	0	0
204	1	246	187	-1	423	408	6.2	28	ABalppappa	266	502	0	0		0	0	0	0	0
205	1	117	144	-1	484	458	15.3	29	ABalapaapp	267	-707	0	0		0	0	0	0	0
206	1	82	85	-1	541	271	11.9	27	MSppaaap	230	-321	0	0		0	0	0	0	0
207	1	209	135	-1	523	403	22.2	32	ABalappaa	97	0	0	0		0	0	0	0	0
208	1	11	142	-1	411	314	22.3	28	ABarpaaapp	290	-269	0	0		0	0	0	0	0
209	1	262	297	-1	374	256	23.5	34	ABarpaappa	347	1173	0	0		0	0	0	0	0
210	1	219	314	-1	449	385	24.2	30	ABplaaaaap	289	1087	0	0		0	0	0	0	0
211	1	235	277	-1	518	391	7.0	26	ABalpaaapa	160	0	0	0		0	0	0	0	0
212	1	260	71	-1	422	469	16.3	28	ABalpppapa	238	12	0	0		0	0	0	0	0
213	1	125	260	-1	450	450	10.5	30	ABalppaapp	370	0	0	0		0	0	0	0	0
214	1	88	207	-1	414	173	13.2	30	Dpaa	270	63	0	0		0	0	0	0	0
215	1	27	164	-1	438	239	5.3	32	ABarapappp	360	0	0	0		0	0	0	0	0
216	1	252	276	-1	253	231	5.5	28	ABplpppppa	239	58	0	0		0	0	0	0	0
217	1	129	284	-1	259	220	16.5	34	Eplap	282	24	0	0		0	0	0	0	0
218	1	320	89	-1	598	321	16.6	27	ABalaappaa	244	-142	0	0		0	0	0	0	0
219	1	133	236	-1	401	95	9.0	27	ABprppappa	54	0	0	0		0	0	0	0	0
220	1	134	224	-1	444	198	7.2	28	ABprpapaap	259	359	0	0		0	0	0	0	0
221	1	10	57	-1	137	205	14.6	28	ABplapappa	256	184	0	0		0	0	0	0	0
222	1	78	270	-1	289	108	4.2	30	ABprpppapa	-293	0	0	0		0	0	0	0	0
223	1	118	173	-1	330	379	8.1	24	ABplppaaap	200	59	0	0		0	0	0	0	0
224	1	173	63	-1	341	344	22.7	32	ABplaaappp	310	331	0	0		0	0	0	0	0
225	1	304	53	-1	391	194	4.1	27	ABprpappap	228	-1139	0	0		0	0	0	0	0
226	1	251	2	-1	524	313	18.3	31	MSpaaaap	309	537	0	0		0	0	0	0	0
227	1	165	180	-1	472	227	3.3	26	ABarappaap	268	-200	0	0		0	0	0	0	0
228	1	13	75	-1	199	285	5.6	28	ABplpppaap	258	563	0	0		0	0	0	0	0
229	1	51	39	-1	162	283	14.0	28	ABplappapp	-166	0	0	0		0	0	0	0	0
230	1	268	151	-1	235	306	4.2	28	ABplppppaa	257	424	0	0		0	0	0	0	0
231	1	178	191	-1	539	329	4.6	28	ABarapaaaa	261	-26	0	0		0	0	0	0	0
232	1	61	80	-1	448	465	14.2	28	ABalpppaaa	340	0	0	0		0	0	0	0	0
233	1	154	138	-1	558	389	7.6	28	ABalpaaaaa	273	1256	0	0		0	0	0	0	0
234	1	95	272	-1	333	87	5.8	29	ABprpppaap	285	1592	0	0		0	0	0	0	0
235	1	272	25	-1	539	388	17.7	27	MSaaaaaa	227	64	0	0		0	0	0	0	0
236	1	196	227	-1	453	326	12.7	29	ABaraapapp	271	703	0	0		0	0	0	0	0
237	1	90	296	-1	309	336	21.7	29	ABplapaaap	250	437	0	0		0	0	0	0	0
238	1	35	325	-1	452	138	17.7	28	ABprapaaap	238	752	0	0		0	0	0	0	0
239	1	150	237	-1	579	260	8.1	27	ABarapppaa	-21	0	0	0		0	0	0	0	0
240	1	187	256	-1	146	244	15.2	28	ABplapapap	407	0	0	0		0	0	0	0	0
241	1	191	120	-1	394	422	12.1	27	ABplpaapaa	76	0	0	0		0	0	0	0	0
242	1	172	327	-1	388	149	23.4	36	ABarpappp	308	420	0	0		0	0	0	0	0
243	1	102	162	-1	401	68	13.6	30	ABprappaaa	234	0	0	0		0	0	0	0	0
244	1	68	139	-1	389	340	22.3	29	ABplaaaapp	262	-442	0	0		0	0	0	0	0
245	1	115	298	-1	164	162	18.6	35	Caapa	337	134	0	0		0	0	0	0	0
246	1	57	73	-1	556	401	13.2	31	ABalpaapaa	280	-558	0	0		0	0	0	0	0
247	1	276	195	-1	522	196	8.2	28	ABarappppp	266	851	0	0		0	0	0	0	0
248	1	84	158	-1	414	87	19.4	35	ABarpppap	269	0	0	0		0	0	0	0	0
249	1	20	88	-1	557	332	14.3	27	ABaraappaa	98	0	0	0		0	0	0	0	0
250	1	255	285	-1	533	292	5.0	26	ABarapaaap	-58	0	0	0		0	0	0	0	0
251	1	309	22	-1	285	307	16.2	32	Dapa	316	347	0	0		0	0	0	0	0
252	1	233	33	-1	390	441	19.5	29	ABplaapapa	260	0	0	0		0	0	0	0	0
253	1	298	315	-1	202	90	10.8	34	Cpapp	344	0	0	0		0	0	0	0	0
254	1	237	42	-1	466	238	22.2	31	ABarpapapa	248	423	0	0		0	0	0	0	0
255	1	98	50	-1	162	142	12.7	35	Caapp	313	-788	0	0		0	0	0	0	0
256	1	103	61	-1	431	134	21.7	32	ABarpppaa	304	709	0	0		0	0	0	0	0
257	1	281	8	-1	570	293	13.5	27	MSppaaaa	238	0	0	0		0	0	0	0	0
258	1	210	249	-1	200	317	8.4	28	ABplppappp	134	0	0	0		0	0	0	0	0
259	1	123	15	-1	353	274	7.1	29	MSaapapp	216	432	0	0		0	0	0	0	0
260	1	256	280	-1	388	110	4.6	29	ABprpppaaa	163	0	0	0		0	0	0	0	0
261	1	132	175	-1	330	387	21.2	31	ABplaaappa	309	-148	0	0		0	0	0	0	0
262	1	65	148	-1	305	72	9.2	30	ABprapppap	241	-241	0	0		0	0	0	0	0
263	1	114	220	-1	310	401	16.9	31	ABplaappap	54	0	0	0		0	0	0	0	0
264	1	261	266	-1	535	248	22.9	29	ABpraapaap	-16	0	0	0		0	0	0	0	0
265	1	284	99	-1	330	202	12.8	33	Earpp	320	-310	0	0		0	0	0	0	0
266	1	239	132	-1	326	70	20.1	31	ABprapapaa	281	-318	0	0		0	0	0	0	0
267	1	183	233	-1	308	248	12.3	35	Ealpp	349	-344	0	0		0	0	0	0	0
268	1	74	268	-1	445	289	22.8	31	ABarpaapaa	314	165	0	0		0	0	0	0	0
269	1	141	250	-1	477	324	23.8	29	ABarpaaaap	268	-649	0	0		0	0	0	0	0
270	1	212	316	-1	515	330	6.7	26	ABarapaapa	-24	0	0	0		0	0	0	0	0
271	1	250	310	-1	375	376	8.3	28	ABplppaaaa	250	-232	0	0		0	0	0	0	0
272	1	26	289	-1	375	362	13.3	32	MSapapp	294	1312	0	0		0	0	0	0	0
273	1	181	60	-1	390	304	17.3	31	Ealaa	236	0	0	0		0	0	0	0	0
274	1	259	212	-1	510	439	9.6	28	ABalpaappa	31	0	0	0		0	0	0	0	0
275	1	243	183	-1	458	418	5.9	29	ABalppapaa	230	1089	0	0		0	0	0	0	0
276	1	213	219	-1	485	380	23.7	29	ABplaaaaaa	268	0	0	0		0	0	0	0	0
277	1	310	273	-1	431	251	16.6	31	Earaa	306	693	0	0		0	0	0	0	0
278	1	220	259	-1	286	78	5.8	27	ABprappppp	275	-542	0	0		0	0	0	0	0
279	1	203	303	-1	208	258	15.2	36	Cappa	328	388	0	0		0	0	0	0	0
280	1	22	197	-1	451	161	20.2	29	ABprapaaaa	403	0	0	0		0	0	0	0	0
281	1	105	169	-1	602	277	16.2	28	ABalaappap	36	0	0	0		0	0	0	0	0
282	1	131	101	-1	340	269	16.6	34	Ealap	341	237	0	0		0	0	0	0	0
283	1	163	149	-1	227	340	18.6	31	ABplapaapp	281	438	0	0		0	0	0	0	0
284	1	158	150	-1	269	344	21.8	29	ABplapaapa	453	0	0	0		0	0	0	0	0
285	1	224	326	-1	392	232	12.6	31	Earpa	281	436	0	0		0	0	0	0	0
286	1	292	324	-1	299	156	13.4	37	Eprp	370	-417	0	0		0	0	0	0	0
287	1	306	243	-1	404	154	3.7	30	ABprpapapp	78	0	0	0		0	0	0	0	0
288	1	143	47	-1	389	385	4.6	29	ABalppappp	269	-284	0	0		0	0	0	0	0
289	1	286	299	-1	545	247	5.6	26	ABarapppap	227	-1215	0	0		0	0	0	0	0
290	1	189	300	-1	366	122	6.5	28	ABprppppaa	82	0	0	0		0	0	0	0	0
291	1	164	309	-1	455	131	9.1	27	ABprppapaa	264	-136	0	0		0	0	0	0	0
292	1	287	41	-1	444	333	23.2	28	ABarpaaapa	235	-536	0	0		0	0	0	0	0
293	1	277	55	-1	401	164	16.1	31	Dppa	295	-274	0	0		0	0	0	0	0
294	1	267	328	-1	293	214	23.5	39	Cpaaa	223	0	0	0		0	0	0	0	0
295	1	294	43	-1	348	94	8.9	25	ABprapppaa	249	559	0	0		0	0	0	0	0
296	1	234	293	-1	433	158	7.5	27	ABprppaapa	273	-442	0	0		0	0	0	0	0
297	1	275	245	-1	503	221	13.6	28	MSppapap	242	-246	0	0		0	0	0	0	0
298	1	202	282	-1	594	252	12.5	28	ABalaapapp	255	-230	0	0		0	0	0	0	0
299	1	4	192	-1	423	304	6.2	30	ABalpapppp	253	-152	0	0		0	0	0	0	0
300	1	322	205	-1	331	236	6.2	31	Z3	231	1274	0	0		0	0	0	0	0
301	1	24	200	-1	515	452	12.2	30	ABalaaaalp	279	661	0	0		0	0	0	0	0
302	0	30	-1	-1	452	231	14.7	23		133	0	0	0		0	0	0	0	0
303	1	37	72	-1	152	208	18.5	34	ABarppapp	57	0	0	0		0	0	0	0	0
304	1	124	248	-1	596	241	15.9	29	ABpraaaaaa	249	-689	0	0		0	0	0	0	0
305	1	301	223	-1	256	360	9.0	27	ABplppapap	278	2262	0	0		0	0	0	0	0
306	1	302	199	-1	482	272	23.7	26	ABarpapaap	222	725	0	0		0	0	0	0	0
307	1	28	263	-1	569	404	18.3	28	ABalaaapal	242	1076	0	0		0	0	0	0	0
308	1	41	274	-1	570	349	8.5	27	ABaraaapaa	108	0	0	0		0	0	0	0	0
309	1	56	54	-1	479	345	12.2	31	ABaraapapa	403	0	0	0		0	0	0	0	0
310	1	170	117	-1	568	380	21.4	27	ABalappapa	-92	0	0	0		0	0	0	0	0
311	1	227	312	-1	402	276	22.7	33	ABarpaapap	279	132	0	0		0	0	0	0	0
312	1	153	226	-1	318	240	18.1	34	Eplaa	325	1236	0	0		0	0	0	0	0
313	1	53	168	-1	254	123	23.4	37	Cpaap	370	-580	0	0		0	0	0	0	0
314	1	221	34	-1	418	339	15.9	29	MSaaapap	295	400	0	0		0	0	0	0	0
315	1	135	313	-1	255	122	10.5	35	Cppap	356	377	0	0		0	0	0	0	0
316	1	249	306	-1	431	198	17.7	32	MSppppp	300	-373	0	0		0	0	0	0	0
317	1	15	82	-1	319	127	10.2	34	Cppaa	340	-262	0	0		0	0	0	0	0
318	1	232	103	-1	529	291	23.1	26	ABalappppa	496	0	0	0		0	0	0	0	0
319	1	64	279	-1	394	334	5.4	27	ABplpapaaa	229	67	0	0		0	0	0	0	0
320	1	238	172	-1	536	365	23.2	28	ABalappapp	286	165	0	0		0	0	0	0	0
321	1	303	163	-1	339	157	4.5	29	ABprpapppp	239	-429	0	0		0	0	0	0	0
322	0	323	-1	-1	174	191	5.5	24		2	0	0	0		0	0	0	0	0
323	1	247	105	-1	221	163	10.7	31	Eplpp	132	0	0	0		0	0	0	0	0
324	1	326	154	-1	317	188	8.5	29	Z2	262	-137	0	0		0	0	0	0	0
325	0	278	-1	-1	257	140	7.0	23		32	0	0	0		0	0	0	0	0
326	1	318	122	-1	599	338	16.4	25	ABalaapaaa	11	0	0	0		0	0	0	0	0
