# Supplementary material for: The AP-2 Transcription Factor APTF-2 Is Required for Neuroblast and Epidermal Morphogenesis in Caenorhabditis elegans Embryogenesis
Source: PLoS Genet. 2016 May 13;12(5):e1006048. doi: 10.1371/journal.pgen.1006048 (PMC4866721; doi:10.1371/journal.pgen.1006048)
Supplement: S7 Text — (ZIP) [file pgen.1006048.s035.zip › nuclei/t141-nuclei]

1	1	160	1	-1	269	65	14.4	29	ABprapappa	277	-95	0	0		0	0	0	0	0
2	1	226	216	-1	522	311	18.3	32	MSpaaaap	306	-120	0	0		0	0	0	0	0
3	1	116	82	-1	611	344	18.2	28	ABalaaappl	277	976	0	0		0	0	0	0	0
4	1	98	146	-1	515	354	14.1	29	ABaraapaap	141	0	0	0		0	0	0	0	0
5	1	150	261	-1	387	299	5.9	26	MSaapapa	212	-210	0	0		0	0	0	0	0
6	1	17	181	-1	373	133	12.6	31	Dpap	273	647	0	0		0	0	0	0	0
7	1	18	236	-1	387	223	7.5	28	MSpapapp	263	75	0	0		0	0	0	0	0
8	1	257	239	-1	567	290	13.4	27	MSppaaaa	212	517	0	0		0	0	0	0	0
9	1	68	17	-1	416	420	22.6	31	ABplaapaap	313	-1083	0	0		0	0	0	0	0
10	1	99	115	-1	500	293	10.5	29	ABaraapppa	84	0	0	0		0	0	0	0	0
11	1	12	134	-1	332	431	12.7	29	ABplpaappa	120	0	0	0		0	0	0	0	0
12	1	61	264	-1	536	430	19.7	33	ABalapaaa	243	0	0	0		0	0	0	0	0
13	1	13	125	-1	504	277	17.6	27	MSpaaapa	269	15	0	0		0	0	0	0	0
14	1	30	160	-1	328	398	11.3	31	ABplpaappp	44	0	0	0		0	0	0	0	0
15	1	259	163	-1	353	270	6.7	29	MSaapapp	250	112	0	0		0	0	0	0	0
16	1	191	77	-1	477	431	8.7	28	ABalpaappp	248	-116	0	0		0	0	0	0	0
17	1	135	162	-1	511	360	18.7	31	MSaaaaap	71	0	0	0		0	0	0	0	0
18	1	143	268	-1	390	342	11.0	32	MSappaa	290	232	0	0		0	0	0	0	0
19	1	5	3	-1	524	157	19.3	27	ABpraappaa	241	261	0	0		0	0	0	0	0
20	1	149	36	-1	242	61	10.2	27	ABprapappp	437	0	0	0		0	0	0	0	0
21	1	10	61	-1	364	63	10.7	29	ABprappaap	275	-94	0	0		0	0	0	0	0
22	1	251	318	-1	285	306	16.3	32	Dapa	312	-154	0	0		0	0	0	0	0
23	1	120	108	-1	416	247	10.4	30	MSpapaap	283	392	0	0		0	0	0	0	0
24	1	80	55	-1	348	445	16.9	27	ABplaappaa	281	0	0	0		0	0	0	0	0
25	1	235	99	-1	542	386	17.8	27	MSaaaaaa	81	0	0	0		0	0	0	0	0
26	1	146	220	-1	351	138	15.4	35	Dppp	350	43	0	0		0	0	0	0	0
27	1	9	228	-1	509	358	5.4	28	ABalpaaapp	226	-917	0	0		0	0	0	0	0
28	1	200	269	-1	563	430	14.3	27	ABalaaaala	226	420	0	0		0	0	0	0	0
29	0	-1	-1	-1	469	463	11.9	24		204	254	0	0		0	0	0	0	0
30	1	59	11	-1	422	432	10.2	28	ABplpaaaaa	262	125	0	0		0	0	0	0	0
31	1	82	106	-1	407	432	16.3	30	ABalppppap	78	0	0	0		0	0	0	0	0
32	1	2	93	-1	540	313	9.4	30	ABaraaapap	284	737	0	0		0	0	0	0	0
33	1	252	171	-1	390	440	19.4	29	ABplaapapa	252	0	0	0		0	0	0	0	0
34	1	314	145	-1	416	338	15.8	29	MSaaapap	247	71	0	0		0	0	0	0	0
35	1	194	117	-1	371	162	9.2	35	MSpappp	349	-86	0	0		0	0	0	0	0
36	1	136	94	-1	507	330	10.2	24	ABaraaaapp	505	0	0	0		0	0	0	0	0
37	1	156	247	-1	476	338	6.7	28	ABalpappap	297	0	0	0		0	0	0	0	0
38	1	163	251	-1	426	446	19.9	27	ABalapappp	183	0	0	0		0	0	0	0	0
39	1	229	208	-1	164	285	14.1	28	ABplappapp	286	-41	0	0		0	0	0	0	0
40	1	102	10	-1	386	409	15.3	30	ABalpppppa	126	0	0	0		0	0	0	0	0
41	1	292	97	-1	443	330	22.9	28	ABarpaaapa	283	73	0	0		0	0	0	0	0
42	1	254	165	-1	467	239	22.1	30	ABarpapapa	299	229	0	0		0	0	0	0	0
43	1	295	324	-1	343	92	9.0	26	ABprapppaa	248	-297	0	0		0	0	0	0	0
44	1	164	132	-1	572	313	7.6	26	ABaraaappa	255	0	0	0		0	0	0	0	0
45	1	124	213	-1	431	208	3.9	29	ABprpappaa	291	-106	0	0		0	0	0	0	0
46	1	130	245	-1	445	429	14.8	28	ABalppppaa	-31	0	0	0		0	0	0	0	0
47	1	288	69	-1	387	389	4.6	30	ABalppappp	298	146	0	0		0	0	0	0	0
48	1	29	209	-1	194	291	20.3	33	ABplappapa	378	0	0	0		0	0	0	0	0
49	1	197	317	-1	296	81	20.7	35	ABarppppp	301	216	0	0		0	0	0	0	0
50	1	255	81	-1	155	146	13.0	35	Caapp	354	34	0	0		0	0	0	0	0
51	1	32	135	-1	586	361	18.5	28	ABalaaapar	245	-110	0	0		0	0	0	0	0
52	1	22	147	-1	538	351	11.2	26	ABaraaaapa	192	0	0	0		0	0	0	0	0
53	1	225	244	-1	389	196	4.3	27	ABprpappap	224	-534	0	0		0	0	0	0	0
54	1	309	227	-1	477	345	12.4	29	ABaraapapa	81	0	0	0		0	0	0	0	0
55	1	293	124	-1	400	163	16.3	31	Dppa	310	574	0	0		0	0	0	0	0
56	1	180	263	-1	399	267	5.3	26	MSpapapa	-3	0	0	0		0	0	0	0	0
57	1	221	2	-1	134	212	14.1	29	ABplapappa	246	812	0	0		0	0	0	0	0
58	1	110	56	312	485	236	16.9	31	MSppapp	189	129	0	0		0	0	0	0	0
59	1	62	201	-1	364	426	8.9	28	ABplpaaapa	77	0	0	0		0	0	0	0	0
60	1	273	8	-1	391	304	17.6	32	Ealaa	313	523	0	0		0	0	0	0	0
61	1	256	149	-1	430	133	21.4	31	ABarpppaa	275	-275	0	0		0	0	0	0	0
62	1	72	169	-1	450	416	18.9	29	ABalapappa	244	141	0	0		0	0	0	0	0
63	1	224	79	-1	338	347	22.8	32	ABplaaappp	327	963	0	0		0	0	0	0	0
64	1	108	199	-1	253	361	16.9	31	ABplaapppp	13	0	0	0		0	0	0	0	0
65	1	63	143	-1	222	351	14.5	29	ABplappaaa	-176	0	0	0		0	0	0	0	0
66	1	33	12	-1	501	419	14.4	28	MSapaaaa	190	69	0	0		0	0	0	0	0
67	1	27	25	-1	430	293	14.9	29	MSaaapp	244	-574	0	0		0	0	0	0	0
68	1	105	248	-1	478	367	5.9	26	ABalpappaa	246	-1215	0	0		0	0	0	0	0
69	1	181	190	-1	364	438	12.8	29	ABplpaapap	149	0	0	0		0	0	0	0	0
70	1	96	152	-1	442	251	8.1	30	MSpapaaa	80	0	0	0		0	0	0	0	0
71	1	212	180	-1	423	469	16.6	28	ABalpppapa	-3	0	0	0		0	0	0	0	0
72	1	303	242	-1	151	205	18.4	34	ABarppapp	333	-466	0	0		0	0	0	0	0
73	1	246	78	-1	552	398	13.4	30	ABalpaapaa	51	0	0	0		0	0	0	0	0
74	1	45	285	-1	479	255	7.0	26	ABarapappa	259	-98	0	0		0	0	0	0	0
75	1	228	131	-1	196	285	5.7	27	ABplpppaap	274	-30	0	0		0	0	0	0	0
76	1	34	52	-1	487	217	7.1	27	ABprpapaaa	246	-154	0	0		0	0	0	0	0
77	1	179	243	-1	356	81	17.5	30	ABprappapa	278	-224	0	0		0	0	0	0	0
78	1	121	246	-1	529	157	14.6	31	ABprpaappa	429	0	0	0		0	0	0	0	0
79	1	42	123	-1	173	270	9.6	31	ABplapppa	308	517	0	0		0	0	0	0	0
80	1	232	23	-1	447	462	13.9	27	ABalpppaaa	245	300	0	0		0	0	0	0	0
81	1	153	258	-1	571	333	22.1	30	ABalapppaa	269	733	0	0		0	0	0	0	0
82	1	317	91	-1	316	131	10.3	35	Cppaa	330	-170	0	0		0	0	0	0	0
83	1	1	100	-1	582	335	12.1	28	ABaraaaaap	239	141	0	0		0	0	0	0	0
84	1	24	257	-1	502	464	18.7	28	ABalapaapa	3	0	0	0		0	0	0	0	0
85	1	206	16	-1	541	267	12.0	27	MSppaaap	270	860	0	0		0	0	0	0	0
86	1	89	144	-1	574	281	19.6	31	ABalaapppp	326	0	0	0		0	0	0	0	0
87	1	132	191	323	489	424	19.7	30	ABalapapa	233	152	0	0		0	0	0	0	0
88	1	249	80	-1	552	331	14.3	28	ABaraappaa	221	-530	0	0		0	0	0	0	0
89	1	218	166	-1	595	320	16.5	28	ABalaappaa	172	0	0	0		0	0	0	0	0
90	1	77	136	-1	516	219	22.8	29	ABpraapapa	85	0	0	0		0	0	0	0	0
91	1	8	221	-1	403	102	15.4	31	ABprapaapp	265	-1751	0	0		0	0	0	0	0
92	1	73	185	-1	371	415	20.1	32	ABplaapapp	279	373	0	0		0	0	0	0	0
93	1	117	249	-1	483	194	22.5	32	ABpraapapp	3	0	0	0		0	0	0	0	0
94	1	151	280	-1	603	350	13.7	27	ABalaaaarr	-153	0	0	0		0	0	0	0	0
95	1	198	198	-1	437	358	7.4	30	ABalpapapa	139	0	0	0		0	0	0	0	0
96	1	54	210	-1	283	384	14.8	31	ABplaapppa	217	0	0	0		0	0	0	0	0
97	1	107	270	-1	431	106	8.8	27	ABprppapap	236	206	0	0		0	0	0	0	0
98	1	4	224	-1	291	386	9.6	29	ABplppapaa	-146	0	0	0		0	0	0	0	0
99	1	265	328	-1	331	198	13.3	33	Earpp	334	607	0	0		0	0	0	0	0
100	1	175	73	-1	249	190	15.2	33	Eplpa	316	-546	0	0		0	0	0	0	0
101	1	282	175	-1	339	268	16.5	34	Ealap	333	-496	0	0		0	0	0	0	0
102	1	57	57	-1	356	295	11.8	31	Ealpa	285	-85	0	0		0	0	0	0	0
103	1	318	309	-1	532	292	22.9	27	ABalappppa	217	489	0	0		0	0	0	0	0
104	1	43	104	-1	528	446	14.7	31	ABalppaaap	131	0	0	0		0	0	0	0	0
105	1	323	29	-1	212	159	10.4	31	Eplpp	318	340	0	0		0	0	0	0	0
106	1	86	68	-1	557	346	17.8	27	MSpaaaaa	276	406	0	0		0	0	0	0	0
107	1	11	40	-1	529	171	10.7	29	ABprpaaapa	226	-295	0	0		0	0	0	0	0
108	1	84	217	-1	298	57	16.1	28	ABprapapap	240	0	0	0		0	0	0	0	0
109	1	3	304	-1	620	303	17.0	28	ABalaaappr	173	0	0	0		0	0	0	0	0
110	1	171	88	-1	470	191	15.2	32	MSppppa	-163	0	0	0		0	0	0	0	0
111	1	127	51	-1	560	283	6.9	27	ABaraaappp	245	607	0	0		0	0	0	0	0
112	1	148	47	-1	230	212	4.4	29	ABplpppppp	241	1	0	0		0	0	0	0	0
113	1	65	37	-1	472	395	8.2	27	ABalpapaap	270	830	0	0		0	0	0	0	0
114	1	53	176	-1	296	358	7.6	27	ABplppaapa	256	13	0	0		0	0	0	0	0
115	1	95	200	-1	262	146	3.5	29	ABprpppppp	297	811	0	0		0	0	0	0	0
116	1	137	187	-1	368	81	6.9	26	ABprppappp	257	408	0	0		0	0	0	0	0
117	1	310	103	-1	564	376	21.3	28	ABalappapa	272	201	0	0		0	0	0	0	0
118	1	139	250	-1	350	113	23.4	38	ABarppppa	383	830	0	0		0	0	0	0	0
119	1	185	111	-1	562	278	23.5	30	ABpraapaaa	263	485	0	0		0	0	0	0	0
120	1	241	112	-1	393	423	11.9	27	ABplpaapaa	127	0	0	0		0	0	0	0	0
121	1	52	325	-1	589	311	19.1	30	ABalaapppa	274	435	0	0		0	0	0	0	0
122	1	326	329	-1	602	329	15.1	23	ABalaapaaa	38	0	0	0		0	0	0	0	0
123	1	97	148	-1	334	241	22.6	34	ABarpaappp	312	-502	0	0		0	0	0	0	0
124	1	21	140	-1	301	299	11.3	33	Daap	293	-215	0	0		0	0	0	0	0
125	1	76	58	-1	437	184	11.3	32	MSpppap	101	0	0	0		0	0	0	0	0
126	1	31	18	-1	471	128	13.8	30	ABpraapppa	265	1346	0	0		0	0	0	0	0
127	1	167	130	-1	495	301	6.9	26	ABarapaapp	249	-73	0	0		0	0	0	0	0
128	1	81	205	-1	559	368	14.1	27	ABaraapaaa	27	0	0	0		0	0	0	0	0
129	1	169	306	-1	435	328	19.3	30	MSaaaapp	285	-702	0	0		0	0	0	0	0
130	1	56	121	-1	231	328	6.8	29	ABplpppaaa	-16	0	0	0		0	0	0	0	0
131	1	114	7	-1	569	229	11.4	29	ABprpaaaaa	235	441	0	0		0	0	0	0	0
132	1	266	230	-1	327	65	19.5	30	ABprapapaa	-127	0	0	0		0	0	0	0	0
133	1	66	142	-1	554	197	20.1	30	ABpraaaapp	264	180	0	0		0	0	0	0	0
134	1	162	49	-1	526	210	18.6	29	ABpraaappa	233	746	0	0		0	0	0	0	0
135	1	207	260	-1	526	395	21.6	30	ABalappaa	281	-216	0	0		0	0	0	0	0
136	1	71	41	-1	576	382	10.2	27	ABaraaaaaa	263	1006	0	0		0	0	0	0	0
137	1	104	294	-1	431	187	23.5	34	ABarpappa	285	-1208	0	0		0	0	0	0	0
138	1	233	290	-1	549	386	7.5	27	ABalpaaaaa	179	0	0	0		0	0	0	0	0
139	1	244	226	-1	389	342	22.5	29	ABplaaaapp	266	-126	0	0		0	0	0	0	0
140	1	174	307	-1	407	129	6.6	27	ABprppaapp	65	0	0	0		0	0	0	0	0
141	1	119	202	-1	418	386	14.9	31	MSapapa	290	863	0	0		0	0	0	0	0
142	1	208	14	-1	409	312	22.5	29	ABarpaaapp	244	133	0	0		0	0	0	0	0
143	0	-1	-1	-1	471	156	9.7	24		79	0	0	0		0	0	0	0	0
144	1	205	75	-1	482	453	15.1	28	ABalapaapp	78	0	0	0		0	0	0	0	0
145	1	131	27	-1	539	225	7.7	30	ABarappppa	265	-517	0	0		0	0	0	0	0
146	1	177	95	-1	151	214	10.4	30	ABplapappp	141	0	0	0		0	0	0	0	0
147	1	129	284	-1	249	296	23.5	37	ABarppaap	355	839	0	0		0	0	0	0	0
148	1	262	196	-1	303	65	9.5	29	ABprapppap	231	-856	0	0		0	0	0	0	0
149	1	283	275	-1	227	341	19.2	31	ABplapaapp	175	0	0	0		0	0	0	0	0
150	1	284	219	-1	270	343	21.5	28	ABplapaapa	251	153	0	0		0	0	0	0	0
151	1	230	321	-1	236	304	4.6	27	ABplppppaa	268	-710	0	0		0	0	0	0	0
152	1	36	232	-1	464	298	18.3	32	MSpaaapp	321	-41	0	0		0	0	0	0	0
153	1	190	259	-1	611	307	12.8	28	ABalaapaap	282	458	0	0		0	0	0	0	0
154	1	324	120	-1	314	185	8.8	28	Z2	230	1184	0	0		0	0	0	0	0
155	1	85	189	-1	544	204	14.1	28	ABprpaapaa	287	-245	0	0		0	0	0	0	0
156	1	155	194	-1	248	292	11.2	33	Capaa	332	1136	0	0		0	0	0	0	0
157	1	138	229	-1	460	215	11.8	29	MSpppaa	160	0	0	0		0	0	0	0	0
158	1	248	292	-1	413	89	19.4	35	ABarpppap	350	669	0	0		0	0	0	0	0
159	0	92	-1	-1	257	114	6.5	24		189	-43	0	0		0	0	0	0	0
160	1	145	262	-1	486	142	18.3	30	ABpraappap	412	0	0	0		0	0	0	0	0
161	1	39	204	-1	296	370	19.7	30	ABplapaaaa	243	438	0	0		0	0	0	0	0
162	1	243	109	-1	400	71	13.6	29	ABprappaaa	-162	0	0	0		0	0	0	0	0
163	1	321	133	-1	339	160	5.1	27	ABprpapppp	259	785	0	0		0	0	0	0	0
164	1	215	313	-1	438	241	5.4	33	ABarapappp	335	1035	0	0		0	0	0	0	0
165	1	91	70	-1	606	292	10.4	27	ABalaapapa	219	121	0	0		0	0	0	0	0
166	1	188	314	-1	499	141	10.2	29	ABprpaaapp	145	0	0	0		0	0	0	0	0
167	1	186	44	-1	371	353	3.9	29	ABplpapapa	245	-1151	0	0		0	0	0	0	0
168	1	313	319	-1	264	123	21.6	30	Cpaap	253	-1090	0	0		0	0	0	0	0
169	1	281	62	-1	598	275	16.0	29	ABalaappap	293	524	0	0		0	0	0	0	0
170	1	70	151	-1	168	226	7.2	31	ABplapppp	39	0	0	0		0	0	0	0	0
171	1	161	150	-1	457	312	6.8	28	ABalpapppa	244	1345	0	0		0	0	0	0	0
172	1	320	320	-1	536	362	23.1	29	ABalappapp	-10	0	0	0		0	0	0	0	0
173	1	223	215	-1	326	381	8.4	24	ABplppaaap	205	-453	0	0		0	0	0	0	0
174	1	47	281	-1	278	54	10.7	27	ABprappppa	31	0	0	0		0	0	0	0	0
175	1	261	42	-1	330	387	21.2	30	ABplaaappa	297	-358	0	0		0	0	0	0	0
176	1	158	48	-1	217	342	9.1	28	ABplppappa	287	0	0	0		0	0	0	0	0
177	1	128	272	-1	192	127	22.4	38	Caaap	375	-186	0	0		0	0	0	0	0
178	1	55	6	-1	501	149	14.1	29	ABprpaappp	145	0	0	0		0	0	0	0	0
179	1	37	293	-1	479	166	5.7	30	ABarappapp	240	-970	0	0		0	0	0	0	0
180	1	227	184	-1	470	226	3.5	28	ABarappaap	256	-268	0	0		0	0	0	0	0
181	1	172	182	-1	430	122	16.7	28	ABprapaapa	70	0	0	0		0	0	0	0	0
182	1	87	296	-1	471	271	10.4	28	ABaraapppp	263	440	0	0		0	0	0	0	0
183	1	275	297	-1	455	419	5.8	27	ABalppapaa	276	963	0	0		0	0	0	0	0
184	1	115	76	-1	303	303	24.1	33	ABarppaaa	333	-611	0	0		0	0	0	0	0
185	1	94	101	-1	435	382	11.5	30	MSapaap	60	0	0	0		0	0	0	0	0
186	1	109	63	-1	361	191	6.6	30	MSpappa	107	0	0	0		0	0	0	0	0
187	1	204	252	-1	424	411	6.4	29	ABalppappa	246	-143	0	0		0	0	0	0	0
188	1	67	74	-1	393	413	8.3	28	ABplpaaaap	271	216	0	0		0	0	0	0	0
189	1	196	291	-1	303	304	4.2	28	ABplpappap	229	374	0	0		0	0	0	0	0
190	1	25	167	-1	547	203	10.4	28	ABprpaaaap	271	328	0	0		0	0	0	0	0
191	1	231	177	-1	539	328	4.5	29	ABarapaaaa	248	1522	0	0		0	0	0	0	0
192	1	299	288	-1	421	304	6.3	29	ABalpapppp	275	170	0	0		0	0	0	0	0
193	1	90	195	-1	544	240	19.5	29	ABpraaapap	244	70	0	0		0	0	0	0	0
194	1	93	139	-1	207	213	9.2	33	Cappp	364	0	0	0		0	0	0	0	0
195	1	247	207	-1	520	194	7.8	28	ABarappppp	289	-366	0	0		0	0	0	0	0
196	1	134	311	-1	201	242	4.4	30	ABplpppapa	-57	0	0	0		0	0	0	0	0
197	1	280	253	-1	453	155	20.3	30	ABprapaaaa	405	0	0	0		0	0	0	0	0
198	1	154	233	-1	463	425	23.0	30	ABplaapaaa	340	0	0	0		0	0	0	0	0
199	1	306	87	-1	479	276	23.8	27	ABarpapaap	241	115	0	0		0	0	0	0	0
200	1	301	141	-1	510	454	12.2	28	ABalaaaalp	277	596	0	0		0	0	0	0	0
201	1	166	295	-1	536	178	16.5	30	ABprpaapap	22	0	0	0		0	0	0	0	0
202	1	83	240	-1	361	324	5.3	28	ABplpapaap	255	803	0	0		0	0	0	0	0
203	1	113	86	-1	324	366	5.4	29	ABplpappaa	273	262	0	0		0	0	0	0	0
204	1	58	234	-1	444	377	3.6	28	ABalppapap	285	-829	0	0		0	0	0	0	0
205	1	300	50	-1	327	234	6.1	31	Z3	227	960	0	0		0	0	0	0	0
206	1	123	45	-1	229	126	7.0	30	Cpppa	225	-160	0	0		0	0	0	0	0
207	1	214	330	-1	413	173	13.4	28	Dpaa	276	-524	0	0		0	0	0	0	0
208	1	20	22	-1	428	223	22.6	31	ABarpapapp	146	0	0	0		0	0	0	0	0
209	1	7	65	-1	511	385	10.7	31	ABalpaapap	-64	0	0	0		0	0	0	0	0
210	0	322	-1	-1	176	189	5.5	25		176	5	0	0		0	0	0	0	0
211	1	111	129	-1	535	420	8.3	26	ABalpaaaap	150	0	0	0		0	0	0	0	0
212	1	274	107	-1	510	435	9.9	30	ABalpaappa	18	0	0	0		0	0	0	0	0
213	1	60	266	-1	434	304	9.7	29	MSaapaaa	283	0	0	0		0	0	0	0	0
214	1	112	98	-1	507	210	4.4	30	ABarappapa	283	238	0	0		0	0	0	0	0
215	1	50	83	-1	333	329	17.6	31	MSapppp	315	-261	0	0		0	0	0	0	0
216	1	203	277	-1	502	350	23.5	28	ABarpaaaaa	221	-316	0	0		0	0	0	0	0
217	1	16	174	-1	568	216	16.1	28	ABpraaaapa	286	217	0	0		0	0	0	0	0
218	1	182	308	-1	388	292	9.6	29	MSaapaap	-188	0	0	0		0	0	0	0	0
219	1	276	118	-1	487	384	23.5	28	ABplaaaaaa	109	0	0	0		0	0	0	0	0
220	1	263	54	-1	309	402	16.4	31	ABplaappap	68	0	0	0		0	0	0	0	0
221	0	302	-1	-1	446	223	15.0	23		217	1513	0	0		0	0	0	0	0
222	1	49	327	-1	226	78	18.4	39	Cpapa	382	693	0	0		0	0	0	0	0
223	1	305	203	-1	255	362	9.2	28	ABplppapap	-83	0	0	0		0	0	0	0	0
224	1	220	116	-1	441	197	6.8	29	ABprpapaap	247	1011	0	0		0	0	0	0	0
225	1	187	43	-1	468	269	14.5	29	MSpaapap	290	0	0	0		0	0	0	0	0
226	1	312	302	-1	318	234	17.9	33	Eplaa	314	861	0	0		0	0	0	0	0
227	1	236	218	-1	448	327	12.5	28	ABaraapapp	235	108	0	0		0	0	0	0	0
228	1	168	105	-1	368	230	16.8	33	Earap	325	851	0	0		0	0	0	0	0
229	1	159	34	-1	567	252	16.0	27	ABpraaapaa	259	1469	0	0		0	0	0	0	0
230	1	33	59	-1	476	389	13.8	29	MSapaaap	63	0	0	0		0	0	0	0	0
231	1	125	298	-1	500	282	4.5	28	ABarapapaa	69	0	0	0		0	0	0	0	0
232	1	170	322	-1	398	381	23.6	28	ABplaaapaa	265	192	0	0		0	0	0	0	0
233	1	267	159	-1	309	243	12.2	34	Ealpp	120	0	0	0		0	0	0	0	0
234	1	118	64	-1	493	294	14.3	27	MSpaapaa	243	1650	0	0		0	0	0	0	0
235	1	184	235	-1	313	341	14.0	31	Daaa	308	623	0	0		0	0	0	0	0
236	1	219	211	-1	397	95	8.8	28	ABprppappa	278	419	0	0		0	0	0	0	0
237	1	239	90	-1	580	259	8.1	27	ABarapppaa	124	0	0	0		0	0	0	0	0
238	1	199	179	-1	467	355	16.5	31	MSaaapaa	311	857	0	0		0	0	0	0	0
239	1	201	164	-1	238	246	9.9	33	Capap	56	0	0	0		0	0	0	0	0
240	1	44	66	-1	587	392	15.1	28	ABalaaaarl	118	0	0	0		0	0	0	0	0
241	1	14	222	-1	362	357	16.5	33	MSapppa	289	606	0	0		0	0	0	0	0
242	1	142	84	-1	501	421	6.4	28	ABalpapaaa	230	1192	0	0		0	0	0	0	0
243	1	287	315	-1	399	154	3.5	29	ABprpapapp	294	706	0	0		0	0	0	0	0
244	1	147	113	-1	264	346	6.2	28	ABplppaapp	269	803	0	0		0	0	0	0	0
245	1	297	119	-1	501	220	13.7	27	MSppapap	259	-777	0	0		0	0	0	0	0
246	1	126	206	-1	444	110	12.4	30	ABpraapppp	278	103	0	0		0	0	0	0	0
247	1	141	274	-1	352	404	16.5	30	ABalpppppp	-94	0	0	0		0	0	0	0	0
248	1	304	114	-1	595	241	16.4	29	ABpraaaaaa	172	0	0	0		0	0	0	0	0
249	1	258	173	-1	197	316	8.7	28	ABplppappp	-188	0	0	0		0	0	0	0	0
250	1	269	289	-1	477	325	23.9	28	ABarpaaaap	284	-735	0	0		0	0	0	0	0
251	1	64	254	-1	509	241	10.5	30	MSppaap	149	0	0	0		0	0	0	0	0
252	1	193	271	-1	581	233	19.7	28	ABpraaaaap	266	508	0	0		0	0	0	0	0
253	1	75	72	-1	435	172	4.2	28	ABprpapapa	256	249	0	0		0	0	0	0	0
254	1	173	267	-1	343	340	10.1	31	MSappap	85	0	0	0		0	0	0	0	0
255	1	106	158	-1	371	385	21.7	29	ABplaaapap	252	-1099	0	0		0	0	0	0	0
256	1	240	265	-1	148	248	15.5	29	ABplapapap	8	0	0	0		0	0	0	0	0
257	1	74	53	-1	460	472	17.3	29	ABalpppaap	92	0	0	0		0	0	0	0	0
258	1	189	186	-1	305	134	5.1	29	ABprpppppa	294	471	0	0		0	0	0	0	0
259	1	278	38	-1	281	80	6.2	27	ABprappppp	108	0	0	0		0	0	0	0	0
260	1	213	188	-1	444	457	10.4	31	ABalppaapp	285	90	0	0		0	0	0	0	0
261	1	178	231	-1	198	250	23.3	36	ABarppapa	359	-96	0	0		0	0	0	0	0
262	1	152	178	-1	394	461	13.8	29	ABalpppapp	18	0	0	0		0	0	0	0	0
263	1	307	157	-1	572	401	18.4	28	ABalaaapal	277	-638	0	0		0	0	0	0	0
264	1	183	326	-1	509	250	4.6	25	ABarappaaa	236	647	0	0		0	0	0	0	0
265	1	46	39	-1	483	179	8.9	28	ABprppaaaa	233	654	0	0		0	0	0	0	0
266	1	264	183	-1	531	248	23.3	31	ABpraapaap	327	0	0	0		0	0	0	0	0
267	1	165	156	-1	227	271	5.6	28	ABplppppap	282	584	0	0		0	0	0	0	0
268	1	268	273	-1	444	285	22.8	30	ABarpaapaa	275	1572	0	0		0	0	0	0	0
269	1	15	128	-1	325	285	6.3	28	MSaappa	122	0	0	0		0	0	0	0	0
270	1	222	102	-1	291	104	4.2	30	ABprpppapa	264	-610	0	0		0	0	0	0	0
271	1	6	20	-1	480	339	20.3	31	MSaaaapa	312	-93	0	0		0	0	0	0	0
272	1	234	286	-1	328	86	5.8	29	ABprpppaap	337	0	0	0		0	0	0	0	0
273	1	277	5	-1	428	248	16.3	31	Earaa	314	110	0	0		0	0	0	0	0
274	1	308	26	-1	566	348	9.3	28	ABaraaapaa	259	1179	0	0		0	0	0	0	0
275	1	28	161	-1	522	249	15.3	27	MSppapaa	-37	0	0	0		0	0	0	0	0
276	1	216	4	-1	252	236	5.7	28	ABplpppppa	242	64	0	0		0	0	0	0	0
277	1	211	138	-1	515	393	6.8	26	ABalpaaapa	211	-151	0	0		0	0	0	0	0
278	1	101	31	-1	288	300	8.4	36	MSaappp	445	0	0	0		0	0	0	0	0
279	1	319	299	-1	394	335	5.3	27	ABplpapaaa	267	209	0	0		0	0	0	0	0
280	1	260	110	-1	382	107	4.5	29	ABprpppaaa	292	501	0	0		0	0	0	0	0
281	1	38	13	-1	500	182	19.5	31	ABpraaappp	-129	0	0	0		0	0	0	0	0
282	1	298	46	-1	593	251	12.2	28	ABalaapapp	280	335	0	0		0	0	0	0	0
283	1	202	126	-1	414	364	5.7	29	ABalpapapp	263	-440	0	0		0	0	0	0	0
284	1	217	30	-1	264	222	16.5	33	Eplap	325	-302	0	0		0	0	0	0	0
285	1	250	122	-1	530	295	5.0	25	ABarapaaap	244	283	0	0		0	0	0	0	0
286	1	40	32	-1	336	408	7.8	31	ABplpaaapp	338	0	0	0		0	0	0	0	0
287	1	88	19	-1	499	264	22.5	30	ABalappppp	233	668	0	0		0	0	0	0	0
288	1	100	238	-1	550	313	22.6	28	ABalapppap	239	148	0	0		0	0	0	0	0
289	1	272	255	-1	374	361	13.5	32	MSapapp	73	0	0	0		0	0	0	0	0
290	1	195	278	-1	339	121	4.3	29	ABprppppap	236	-99	0	0		0	0	0	0	0
291	1	69	305	-1	321	331	4.5	30	ABplpapapp	257	-465	0	0		0	0	0	0	0
292	1	35	137	-1	217	174	5.6	31	Cpppp	-35	0	0	0		0	0	0	0	0
293	1	296	172	-1	427	155	7.2	27	ABprppaapa	42	0	0	0		0	0	0	0	0
294	1	19	301	-1	254	274	15.9	33	Dapp	16	0	0	0		0	0	0	0	0
295	1	192	241	-1	164	254	20.1	31	ABplapapaa	296	617	0	0		0	0	0	0	0
296	1	237	276	-1	307	340	22.0	29	ABplapaaap	257	111	0	0		0	0	0	0	0
297	1	209	310	-1	373	257	23.4	34	ABarpaappa	294	-471	0	0		0	0	0	0	0
298	1	245	225	-1	163	164	18.6	34	Caapa	320	275	0	0		0	0	0	0	0
299	1	289	21	-1	546	245	5.7	26	ABarapppap	-20	0	0	0		0	0	0	0	0
300	1	290	287	-1	363	127	6.7	27	ABprppppaa	172	0	0	0		0	0	0	0	0
301	1	133	28	-1	267	299	5.2	28	ABplpapppa	260	384	0	0		0	0	0	0	0
302	1	157	24	-1	526	309	13.5	29	ABaraappap	267	426	0	0		0	0	0	0	0
303	1	279	170	-1	211	255	14.9	35	Cappa	332	106	0	0		0	0	0	0	0
304	1	41	71	-1	190	319	13.6	29	ABplappaap	266	-332	0	0		0	0	0	0	0
305	0	325	-1	-1	250	146	6.0	22		227	-231	0	0		0	0	0	0	0
306	1	316	283	-1	432	197	18.1	31	MSppppp	-9	0	0	0		0	0	0	0	0
307	1	176	168	-1	353	190	20.1	32	Epraa	321	91	0	0		0	0	0	0	0
308	1	176	192	-1	304	161	17.6	32	Eprap	258	-851	0	0		0	0	0	0	0
309	1	291	237	-1	454	134	8.9	27	ABprppapaa	236	647	0	0		0	0	0	0	0
310	1	271	279	-1	371	375	8.3	28	ABplppaaaa	-61	0	0	0		0	0	0	0	0
311	1	48	60	-1	508	318	23.8	28	ABarpapaaa	119	0	0	0		0	0	0	0	0
312	1	311	127	-1	401	280	23.1	33	ABarpaapap	441	0	0	0		0	0	0	0	0
313	1	315	300	-1	257	122	10.6	36	Cppap	355	-757	0	0		0	0	0	0	0
314	1	210	155	-1	453	380	24.2	30	ABplaaaaap	295	287	0	0		0	0	0	0	0
315	1	253	85	-1	196	89	11.3	35	Cpapp	340	-951	0	0		0	0	0	0	0
316	1	270	96	-1	515	330	6.5	26	ABarapaapa	227	289	0	0		0	0	0	0	0
317	1	122	15	-1	229	197	23.4	40	Caaaa	402	-803	0	0		0	0	0	0	0
318	1	26	9	-1	328	71	13.7	28	ABprappapp	270	542	0	0		0	0	0	0	0
319	1	140	316	-1	369	166	4.3	28	ABprpapppa	219	390	0	0		0	0	0	0	0
320	1	144	282	-1	264	265	4.6	28	ABplpapppp	243	516	0	0		0	0	0	0	0
321	1	23	193	-1	427	364	22.0	31	ABplaaaapa	265	271	0	0		0	0	0	0	0
322	1	79	89	-1	465	280	4.5	28	ABarapapap	86	0	0	0		0	0	0	0	0
323	1	103	223	-1	544	456	17.9	26	ABalppaaaa	227	-565	0	0		0	0	0	0	0
324	1	286	33	-1	286	155	13.4	38	Eprp	368	481	0	0		0	0	0	0	0
325	1	238	153	-1	453	138	17.4	28	ABprapaaap	246	126	0	0		0	0	0	0	0
326	1	285	212	-1	388	228	12.1	32	Earpa	301	391	0	0		0	0	0	0	0
327	1	242	92	-1	388	148	23.5	35	ABarpappp	355	433	0	0		0	0	0	0	0
328	1	294	197	-1	295	209	22.9	40	Cpaaa	406	161	0	0		0	0	0	0	0
