# Supplementary material for: The AP-2 Transcription Factor APTF-2 Is Required for Neuroblast and Epidermal Morphogenesis in Caenorhabditis elegans Embryogenesis
Source: PLoS Genet. 2016 May 13;12(5):e1006048. doi: 10.1371/journal.pgen.1006048 (PMC4866721; doi:10.1371/journal.pgen.1006048)
Supplement: S7 Text — (ZIP) [file pgen.1006048.s035.zip › nuclei/t142-nuclei]

1	1	1	290	-1	276	66	14.1	29	ABprapappa	288	574	0	0		0	0	0	0	0
2	1	57	57	-1	137	209	13.7	29	ABplapappa	277	205	0	0		0	0	0	0	0
3	1	19	31	-1	528	161	19.4	28	ABpraappaa	233	896	0	0		0	0	0	0	0
4	1	276	241	-1	252	236	6.0	28	ABplpppppa	238	64	0	0		0	0	0	0	0
5	1	273	287	-1	427	249	16.4	31	Earaa	252	223	0	0		0	0	0	0	0
6	1	178	103	-1	506	150	14.2	29	ABprpaappp	144	0	0	0		0	0	0	0	0
7	1	131	118	-1	572	230	11.5	29	ABprpaaaaa	250	-505	0	0		0	0	0	0	0
8	1	60	307	-1	392	303	17.3	31	Ealaa	311	66	0	0		0	0	0	0	0
9	1	318	107	-1	335	71	13.3	29	ABprappapp	291	-53	0	0		0	0	0	0	0
10	1	40	240	-1	385	408	15.1	31	ABalpppppa	117	0	0	0		0	0	0	0	0
11	1	30	136	-1	424	428	10.2	27	ABplpaaaaa	271	31	0	0		0	0	0	0	0
12	1	66	89	-1	507	424	14.6	26	MSapaaaa	198	73	0	0		0	0	0	0	0
13	1	281	71	-1	503	183	19.4	32	ABpraaappp	264	0	0	0		0	0	0	0	0
14	1	142	274	-1	411	311	23.2	29	ABarpaaapp	229	448	0	0		0	0	0	0	0
15	1	317	48	-1	234	190	23.0	39	Caaaa	392	235	0	0		0	0	0	0	0
16	1	85	29	-1	542	269	12.1	26	MSppaaap	268	438	0	0		0	0	0	0	0
17	1	9	205	-1	415	418	22.6	31	ABplaapaap	-24	0	0	0		0	0	0	0	0
18	1	126	12	-1	477	127	14.0	29	ABpraapppa	-17	0	0	0		0	0	0	0	0
19	1	287	8	-1	509	264	21.8	27	ABalappppp	257	336	0	0		0	0	0	0	0
20	1	271	147	-1	479	339	20.4	30	MSaaaapa	264	40	0	0		0	0	0	0	0
21	1	299	248	-1	552	245	6.2	28	ABarapppap	258	52	0	0		0	0	0	0	0
22	1	208	263	-1	429	225	22.8	31	ABarpapapp	54	0	0	0		0	0	0	0	0
23	1	80	99	-1	442	462	13.7	28	ABalpppaaa	264	302	0	0		0	0	0	0	0
24	1	302	18	-1	524	312	13.4	29	ABaraappap	733	0	0	0		0	0	0	0	0
25	1	67	242	-1	430	294	14.6	29	MSaaapp	269	-1188	0	0		0	0	0	0	0
26	1	274	140	-1	562	352	9.0	27	ABaraaapaa	259	284	0	0		0	0	0	0	0
27	1	145	314	-1	545	227	8.3	29	ABarappppa	270	402	0	0		0	0	0	0	0
28	1	301	305	-1	269	294	5.3	29	ABplpapppa	217	-876	0	0		0	0	0	0	0
29	1	105	213	-1	211	153	10.6	32	Eplpp	319	-774	0	0		0	0	0	0	0
30	1	284	234	-1	267	223	16.6	33	Eplap	320	341	0	0		0	0	0	0	0
31	1	278	94	-1	291	298	8.5	35	MSaappp	351	461	0	0		0	0	0	0	0
32	1	286	138	-1	336	405	7.8	30	ABplpaaapp	270	27	0	0		0	0	0	0	0
33	1	324	232	278	279	152	13.8	37	Eprp	260	179	0	0		0	0	0	0	0
34	1	229	1	-1	569	255	16.0	27	ABpraaapaa	394	0	0	0		0	0	0	0	0
35	0	143	-1	-1	476	151	9.6	23		208	-532	0	0		0	0	0	0	0
36	1	20	110	-1	245	63	9.6	27	ABprapappp	-51	0	0	0		0	0	0	0	0
37	1	113	164	-1	471	398	7.8	28	ABalpapaap	-65	0	0	0		0	0	0	0	0
38	1	259	179	-1	281	81	6.3	28	ABprappppp	250	-858	0	0		0	0	0	0	0
39	1	265	318	-1	488	177	9.1	27	ABprppaaaa	259	167	0	0		0	0	0	0	0
40	1	107	4	-1	526	174	11.0	28	ABprpaaapa	281	580	0	0		0	0	0	0	0
41	1	136	50	-1	574	386	10.3	28	ABaraaaaaa	163	0	0	0		0	0	0	0	0
42	1	175	186	-1	332	387	21.3	29	ABplaaappa	446	0	0	0		0	0	0	0	0
43	1	225	38	-1	471	266	14.4	30	MSpaapap	276	0	0	0		0	0	0	0	0
44	1	167	84	-1	370	352	3.9	29	ABplpapapa	249	-212	0	0		0	0	0	0	0
45	1	206	281	-1	229	127	6.8	31	Cpppa	261	-1118	0	0		0	0	0	0	0
46	1	282	158	-1	597	252	11.8	28	ABalaapapp	256	473	0	0		0	0	0	0	0
47	1	112	326	-1	227	211	4.7	29	ABplpppppp	265	-645	0	0		0	0	0	0	0
48	1	176	67	-1	219	343	9.3	28	ABplppappa	241	269	0	0		0	0	0	0	0
49	1	134	56	-1	531	211	18.8	29	ABpraaappa	250	82	0	0		0	0	0	0	0
50	1	205	246	-1	330	230	6.0	32	Z3	182	342	0	0		0	0	0	0	0
51	1	111	11	-1	562	286	7.0	27	ABaraaappp	234	-18	0	0		0	0	0	0	0
52	1	76	197	-1	494	215	7.5	28	ABprpapaaa	227	-434	0	0		0	0	0	0	0
53	1	257	130	-1	458	472	16.6	29	ABalpppaap	280	1288	0	0		0	0	0	0	0
54	1	220	212	-1	308	403	16.4	31	ABplaappap	302	661	0	0		0	0	0	0	0
55	1	24	7	-1	343	443	16.6	28	ABplaappaa	-31	0	0	0		0	0	0	0	0
56	1	58	73	-1	465	229	17.4	28	MSppappp	222	119	0	0		0	0	0	0	0
57	1	102	252	-1	354	290	11.7	32	Ealpa	277	183	0	0		0	0	0	0	0
58	1	125	221	-1	442	181	11.2	32	MSpppap	282	-220	0	0		0	0	0	0	0
59	1	230	224	-1	471	388	14.1	26	MSapaaap	207	66	0	0		0	0	0	0	0
60	1	311	303	-1	508	316	23.7	29	ABarpapaaa	230	1006	0	0		0	0	0	0	0
61	1	21	100	-1	371	63	10.6	28	ABprappaap	508	0	0	0		0	0	0	0	0
62	1	169	120	-1	597	282	15.6	28	ABalaappap	180	0	0	0		0	0	0	0	0
63	1	186	180	-1	365	190	6.6	29	MSpappa	-51	0	0	0		0	0	0	0	0
64	1	234	28	-1	496	292	14.2	28	MSpaapaa	109	0	0	0		0	0	0	0	0
65	1	209	46	-1	510	392	10.9	32	ABalpaapap	-13	0	0	0		0	0	0	0	0
66	1	240	155	-1	583	397	14.8	27	ABalaaaarl	-239	0	0	0		0	0	0	0	0
67	0	159	-1	-1	257	112	6.0	23		193	-280	0	0		0	0	0	0	0
68	1	106	109	-1	553	348	17.7	28	MSpaaaaa	262	227	0	0		0	0	0	0	0
69	1	47	270	-1	385	388	4.9	30	ABalppappp	278	259	0	0		0	0	0	0	0
70	1	165	150	-1	606	294	9.9	26	ABalaapapa	213	127	0	0		0	0	0	0	0
71	1	304	16	-1	190	315	14.2	29	ABplappaap	289	333	0	0		0	0	0	0	0
72	1	253	306	-1	435	177	4.5	30	ABprpapapa	258	-1001	0	0		0	0	0	0	0
73	1	100	279	-1	247	195	14.9	33	Eplpa	325	603	0	0		0	0	0	0	0
74	1	188	26	-1	394	411	8.2	28	ABplpaaaap	92	0	0	0		0	0	0	0	0
75	1	144	36	-1	475	444	15.4	28	ABalapaapp	-109	0	0	0		0	0	0	0	0
76	1	184	228	-1	301	306	24.1	34	ABarppaaa	327	85	0	0		0	0	0	0	0
77	1	16	27	-1	476	431	9.2	28	ABalpaappp	241	0	0	0		0	0	0	0	0
78	1	73	88	-1	549	400	13.4	29	ABalpaapaa	30	0	0	0		0	0	0	0	0
79	1	63	172	-1	340	348	22.8	33	ABplaaappp	330	-736	0	0		0	0	0	0	0
80	1	88	176	-1	554	337	14.4	27	ABaraappaa	-123	0	0	0		0	0	0	0	0
81	1	50	90	-1	157	145	12.8	35	Caapp	782	0	0	0		0	0	0	0	0
82	1	3	91	-1	611	346	18.1	28	ABalaaappl	128	0	0	0		0	0	0	0	0
83	1	215	258	-1	336	326	17.5	31	MSapppp	270	562	0	0		0	0	0	0	0
84	1	242	119	-1	501	420	6.4	27	ABalpapaaa	227	563	0	0		0	0	0	0	0
85	1	315	199	-1	199	87	11.4	34	Cpapp	263	0	0	0		0	0	0	0	0
86	1	203	227	-1	325	361	5.6	29	ABplpappaa	273	0	0	0		0	0	0	0	0
87	1	199	331	-1	485	278	22.8	27	ABarpapaap	254	-619	0	0		0	0	0	0	0
88	1	110	17	-1	473	191	15.4	31	MSppppa	318	-627	0	0		0	0	0	0	0
89	1	322	75	-1	466	276	4.4	29	ABarapapap	280	897	0	0		0	0	0	0	0
90	1	237	159	-1	581	262	8.0	27	ABarapppaa	-34	0	0	0		0	0	0	0	0
91	1	82	9	-1	319	132	10.4	34	Cppaa	347	-218	0	0		0	0	0	0	0
92	1	327	117	-1	393	144	23.4	36	ABarpappp	361	756	0	0		0	0	0	0	0
93	1	32	111	-1	541	314	9.5	30	ABaraaapap	335	0	0	0		0	0	0	0	0
94	1	36	171	-1	504	336	10.0	24	ABaraaaapp	318	0	0	0		0	0	0	0	0
95	1	146	149	-1	151	209	10.2	29	ABplapappp	1079	0	0	0		0	0	0	0	0
96	1	316	35	-1	514	332	6.6	26	ABarapaapa	205	287	0	0		0	0	0	0	0
97	1	41	254	-1	443	328	22.9	29	ABarpaaapa	255	-323	0	0		0	0	0	0	0
98	1	214	177	-1	509	211	4.5	31	ABarappapa	306	238	0	0		0	0	0	0	0
99	1	25	37	-1	544	385	17.5	28	MSaaaaaa	156	0	0	0		0	0	0	0	0
100	1	83	45	-1	581	340	11.9	28	ABaraaaaap	249	493	0	0		0	0	0	0	0
101	1	185	152	-1	432	380	11.1	31	MSapaap	35	0	0	0		0	0	0	0	0
102	1	270	300	-1	295	103	4.1	30	ABprpppapa	299	1472	0	0		0	0	0	0	0
103	1	117	166	-1	563	378	21.4	28	ABalappapa	-1	0	0	0		0	0	0	0	0
104	1	104	10	-1	530	453	14.7	30	ABalppaaap	29	0	0	0		0	0	0	0	0
105	1	228	310	-1	375	232	16.6	33	Earap	327	1123	0	0		0	0	0	0	0
106	1	31	215	-1	403	432	16.1	29	ABalppppap	262	79	0	0		0	0	0	0	0
107	1	212	59	-1	509	439	9.9	30	ABalpaappa	313	0	0	0		0	0	0	0	0
108	1	23	77	-1	421	246	10.5	30	MSpapaap	33	0	0	0		0	0	0	0	0
109	1	162	173	-1	403	72	13.7	30	ABprappaaa	269	555	0	0		0	0	0	0	0
110	1	280	181	-1	382	109	4.6	29	ABprpppaaa	-111	0	0	0		0	0	0	0	0
111	1	119	201	-1	568	286	23.6	31	ABpraapaaa	313	-126	0	0		0	0	0	0	0
112	1	120	6	-1	390	421	11.8	27	ABplpaapaa	-18	0	0	0		0	0	0	0	0
113	1	244	200	-1	263	341	6.4	28	ABplppaapp	264	0	0	0		0	0	0	0	0
114	1	248	78	-1	600	246	15.9	29	ABpraaaaaa	-113	0	0	0		0	0	0	0	0
115	1	10	187	-1	500	293	10.5	28	ABaraapppa	282	255	0	0		0	0	0	0	0
116	1	224	211	-1	448	197	6.9	28	ABprpapaap	271	19	0	0		0	0	0	0	0
117	1	35	55	-1	374	162	9.2	35	MSpappp	227	0	0	0		0	0	0	0	0
118	1	219	143	-1	489	388	23.6	28	ABplaaaaaa	230	560	0	0		0	0	0	0	0
119	1	245	312	-1	505	222	13.9	27	MSppapap	232	-1429	0	0		0	0	0	0	0
120	1	154	236	-1	316	178	9.1	27	Z2	278	1278	0	0		0	0	0	0	0
121	1	130	32	-1	231	323	7.1	28	ABplpppaaa	283	35	0	0		0	0	0	0	0
122	1	285	233	-1	530	293	5.1	26	ABarapaaap	258	374	0	0		0	0	0	0	0
123	1	79	144	-1	174	267	9.5	32	ABplapppa	840	0	0	0		0	0	0	0	0
124	1	55	195	-1	401	163	16.8	32	Dppa	254	3	0	0		0	0	0	0	0
125	1	13	79	-1	506	276	17.6	28	MSpaaapa	245	350	0	0		0	0	0	0	0
126	1	283	142	-1	413	362	5.5	28	ABalpapapp	286	-402	0	0		0	0	0	0	0
127	1	312	93	-1	405	277	23.1	33	ABarpaapap	302	367	0	0		0	0	0	0	0
128	1	269	162	-1	326	280	6.2	28	MSaappa	240	129	0	0		0	0	0	0	0
129	1	211	92	-1	531	418	8.3	27	ABalpaaaap	130	0	0	0		0	0	0	0	0
130	1	127	304	-1	497	299	7.0	27	ABarapaapp	166	0	0	0		0	0	0	0	0
131	1	75	49	-1	197	284	5.7	28	ABplpppaap	252	-723	0	0		0	0	0	0	0
132	1	44	139	-1	575	316	7.5	27	ABaraaappa	-69	0	0	0		0	0	0	0	0
133	1	163	97	-1	342	160	5.4	28	ABprpapppp	249	477	0	0		0	0	0	0	0
134	1	11	19	-1	329	428	13.1	28	ABplpaappa	318	0	0	0		0	0	0	0	0
135	1	51	30	-1	587	366	18.4	27	ABalaaapar	266	-196	0	0		0	0	0	0	0
136	1	90	208	-1	517	224	22.6	29	ABpraapapa	259	-859	0	0		0	0	0	0	0
137	1	292	275	-1	221	173	5.5	32	Cpppp	284	1837	0	0		0	0	0	0	0
138	1	277	135	-1	513	388	6.8	26	ABalpaaapa	233	-155	0	0		0	0	0	0	0
139	1	194	34	-1	209	209	9.5	32	Cappp	663	0	0	0		0	0	0	0	0
140	1	124	194	-1	301	298	11.5	32	Daap	320	-761	0	0		0	0	0	0	0
141	1	200	69	-1	501	459	12.5	27	ABalaaaalp	240	564	0	0		0	0	0	0	0
142	1	133	163	-1	560	204	20.5	30	ABpraaaapp	282	-771	0	0		0	0	0	0	0
143	1	65	178	-1	218	348	14.5	28	ABplappaaa	259	-501	0	0		0	0	0	0	0
144	1	86	256	-1	578	289	20.3	32	ABalaapppp	317	179	0	0		0	0	0	0	0
145	1	34	188	-1	419	338	15.6	29	MSaaapap	262	708	0	0		0	0	0	0	0
146	1	4	51	-1	508	357	14.4	29	ABaraapaap	112	0	0	0		0	0	0	0	0
147	1	52	82	-1	535	354	11.1	27	ABaraaaapa	192	0	0	0		0	0	0	0	0
148	1	123	190	-1	331	246	22.6	34	ABarpaappp	341	36	0	0		0	0	0	0	0
149	1	61	145	-1	433	133	21.4	32	ABarpppaa	362	0	0	0		0	0	0	0	0
150	1	171	21	-1	460	308	6.8	27	ABalpapppa	221	60	0	0		0	0	0	0	0
151	1	170	167	-1	173	226	6.7	32	ABplapppp	300	101	0	0		0	0	0	0	0
152	1	70	185	-1	446	250	8.1	30	MSpapaaa	426	0	0	0		0	0	0	0	0
153	1	325	20	-1	458	137	17.4	29	ABprapaaap	261	1068	0	0		0	0	0	0	0
154	0	210	-1	-1	181	188	5.4	26		943	0	0	0		0	0	0	0	0
155	1	314	182	-1	454	378	24.0	31	ABplaaaaap	300	-695	0	0		0	0	0	0	0
156	1	267	284	-1	231	270	5.7	28	ABplppppap	222	1472	0	0		0	0	0	0	0
157	1	263	106	-1	568	404	18.4	28	ABalaaapal	112	0	0	0		0	0	0	0	0
158	1	255	237	-1	374	387	21.7	29	ABplaaapap	273	1116	0	0		0	0	0	0	0
159	1	233	169	-1	311	239	12.2	33	Ealpp	135	0	0	0		0	0	0	0	0
160	1	14	72	-1	325	400	11.3	31	ABplpaappp	350	0	0	0		0	0	0	0	0
161	1	275	322	-1	529	252	15.3	27	MSppapaa	266	436	0	0		0	0	0	0	0
162	1	17	157	-1	508	360	18.5	31	MSaaaaap	260	416	0	0		0	0	0	0	0
163	1	15	319	-1	356	264	6.8	29	MSaapapp	235	1038	0	0		0	0	0	0	0
164	1	239	62	-1	240	249	10.2	33	Capap	139	0	0	0		0	0	0	0	0
165	1	42	183	-1	471	243	22.4	30	ABarpapapa	286	1184	0	0		0	0	0	0	0
166	1	89	327	-1	596	325	16.6	27	ABalaappaa	267	475	0	0		0	0	0	0	0
167	1	190	203	-1	548	203	10.6	29	ABprpaaaap	313	0	0	0		0	0	0	0	0
168	1	307	262	-1	359	195	20.4	33	Epraa	334	270	0	0		0	0	0	0	0
169	1	62	141	-1	444	415	18.9	29	ABalapappa	168	0	0	0		0	0	0	0	0
170	1	303	243	-1	214	252	14.8	36	Cappa	360	-838	0	0		0	0	0	0	0
171	1	33	218	-1	392	441	19.2	29	ABplaapapa	285	695	0	0		0	0	0	0	0
172	1	293	14	-1	432	154	7.2	27	ABprppaapa	254	-292	0	0		0	0	0	0	0
173	1	249	39	-1	197	317	8.8	28	ABplppappp	251	567	0	0		0	0	0	0	0
174	1	217	146	-1	575	217	16.4	28	ABpraaaapa	271	21	0	0		0	0	0	0	0
175	1	101	204	-1	342	266	16.2	35	Ealap	353	-453	0	0		0	0	0	0	0
176	1	114	291	-1	296	354	7.6	27	ABplppaapa	-29	0	0	0		0	0	0	0	0
177	1	191	296	-1	541	328	4.7	29	ABarapaaaa	275	-383	0	0		0	0	0	0	0
178	1	262	128	-1	391	458	13.7	28	ABalpppapp	39	0	0	0		0	0	0	0	0
179	1	238	175	-1	464	348	16.3	30	MSaaapaa	54	0	0	0		0	0	0	0	0
180	1	71	148	-1	420	469	16.6	28	ABalpppapa	276	-55	0	0		0	0	0	0	0
181	1	6	160	-1	377	131	12.8	30	Dpap	303	-96	0	0		0	0	0	0	0
182	1	181	96	-1	434	124	16.7	27	ABprapaapa	232	695	0	0		0	0	0	0	0
183	1	266	207	-1	536	252	23.5	31	ABpraapaap	309	-79	0	0		0	0	0	0	0
184	1	180	309	-1	474	225	3.4	27	ABarappaap	327	0	0	0		0	0	0	0	0
185	1	92	115	-1	373	414	20.1	31	ABplaapapp	72	0	0	0		0	0	0	0	0
186	1	258	125	-1	307	135	5.3	29	ABprpppppa	262	283	0	0		0	0	0	0	0
187	1	116	58	-1	368	76	6.7	26	ABprppappp	258	638	0	0		0	0	0	0	0
188	1	260	289	-1	436	459	10.2	31	ABalppaapp	287	367	0	0		0	0	0	0	0
189	1	155	223	-1	551	209	14.0	29	ABprpaapaa	270	50	0	0		0	0	0	0	0
190	1	69	102	-1	361	438	12.4	30	ABplpaapap	222	-806	0	0		0	0	0	0	0
191	1	87	247	-1	514	424	18.5	26	ABalapapaa	202	128	0	0		0	0	0	0	0
192	1	308	302	-1	310	162	17.5	32	Eprap	325	-184	0	0		0	0	0	0	0
193	1	321	321	-1	426	361	22.2	29	ABplaaaapa	285	53	0	0		0	0	0	0	0
194	1	156	121	-1	250	293	11.3	33	Capaa	332	61	0	0		0	0	0	0	0
195	1	193	98	-1	551	242	19.6	29	ABpraaapap	276	792	0	0		0	0	0	0	0
196	1	148	161	-1	305	70	9.6	28	ABprapppap	79	0	0	0		0	0	0	0	0
197	1	328	86	-1	298	202	23.3	39	Cpaaa	392	-978	0	0		0	0	0	0	0
198	1	95	133	-1	437	354	7.0	29	ABalpapapa	-171	0	0	0		0	0	0	0	0
199	1	64	264	-1	255	360	16.7	31	ABplaapppp	32	0	0	0		0	0	0	0	0
200	1	115	66	-1	263	143	3.5	29	ABprpppppp	270	165	0	0		0	0	0	0	0
201	1	59	15	-1	362	422	8.6	28	ABplpaaapa	-499	0	0	0		0	0	0	0	0
202	1	141	273	-1	418	385	14.8	30	MSapapa	-71	0	0	0		0	0	0	0	0
203	1	223	68	-1	255	360	9.2	27	ABplppapap	-39	0	0	0		0	0	0	0	0
204	1	161	113	-1	300	366	19.5	29	ABplapaaaa	265	-803	0	0		0	0	0	0	0
205	1	128	13	-1	553	370	14.0	28	ABaraapaaa	29	0	0	0		0	0	0	0	0
206	1	246	60	-1	448	108	12.3	30	ABpraapppp	293	230	0	0		0	0	0	0	0
207	1	195	265	-1	525	193	7.6	29	ABarappppp	272	125	0	0		0	0	0	0	0
208	1	39	230	-1	165	281	14.3	28	ABplappapp	260	85	0	0		0	0	0	0	0
209	1	48	288	-1	193	288	20.4	32	ABplappapa	281	77	0	0		0	0	0	0	0
210	1	96	25	-1	284	380	14.7	31	ABplaapppa	67	0	0	0		0	0	0	0	0
211	1	236	298	-1	399	97	8.6	27	ABprppappa	650	0	0	0		0	0	0	0	0
212	1	326	3	-1	388	231	11.9	31	Earpa	311	71	0	0		0	0	0	0	0
213	1	45	85	-1	435	211	3.8	28	ABprpappaa	232	304	0	0		0	0	0	0	0
214	0	221	-1	-1	445	218	15.0	23		194	-674	0	0		0	0	0	0	0
215	1	173	-1	-1	327	381	8.4	24	ABplppaaap	217	803	0	0		0	0	0	0	0
216	1	2	193	-1	522	312	17.9	31	MSpaaaap	291	49	0	0		0	0	0	0	0
217	1	108	330	-1	305	57	15.5	28	ABprapapap	-95	0	0	0		0	0	0	0	0
218	1	227	129	-1	446	326	12.3	30	ABaraapapp	269	-541	0	0		0	0	0	0	0
219	1	150	22	-1	270	341	21.6	29	ABplapaapa	232	-478	0	0		0	0	0	0	0
220	1	26	47	-1	354	140	15.5	36	Dppp	344	-1339	0	0		0	0	0	0	0
221	1	91	41	-1	408	103	15.4	31	ABprapaapp	292	-183	0	0		0	0	0	0	0
222	1	241	33	-1	360	356	16.5	33	MSapppa	254	310	0	0		0	0	0	0	0
223	1	323	-1	-1	539	459	17.5	26	ABalppaaaa	233	399	0	0		0	0	0	0	0
224	1	98	192	-1	287	379	9.7	28	ABplppapaa	270	-781	0	0		0	0	0	0	0
225	1	298	53	-1	162	162	18.7	36	Caapa	314	-377	0	0		0	0	0	0	0
226	1	139	317	-1	386	340	22.4	29	ABplaaaapp	252	815	0	0		0	0	0	0	0
227	1	54	5	-1	475	344	12.2	32	ABaraapapa	396	0	0	0		0	0	0	0	0
228	1	27	316	-1	505	358	5.5	27	ABalpaaapp	271	384	0	0		0	0	0	0	0
229	1	157	239	-1	463	213	12.0	30	MSpppaa	94	0	0	0		0	0	0	0	0
230	1	132	40	-1	335	65	19.4	31	ABprapapaa	285	-431	0	0		0	0	0	0	0
231	1	261	329	-1	199	248	23.4	35	ABarppapa	353	-65	0	0		0	0	0	0	0
232	1	152	229	-1	464	296	18.3	31	MSpaaapp	144	0	0	0		0	0	0	0	0
233	1	198	250	-1	456	423	23.3	29	ABplaapaaa	135	0	0	0		0	0	0	0	0
234	1	204	320	-1	444	378	3.7	28	ABalppapap	287	778	0	0		0	0	0	0	0
235	1	235	131	-1	315	338	13.9	32	Daaa	274	-595	0	0		0	0	0	0	0
236	1	7	132	-1	394	220	7.5	29	MSpapapp	276	475	0	0		0	0	0	0	0
237	1	309	123	-1	456	132	8.9	28	ABprppapaa	-31	0	0	0		0	0	0	0	0
238	1	288	52	-1	551	316	22.4	28	ABalapppap	275	871	0	0		0	0	0	0	0
239	1	8	324	-1	569	293	13.5	27	MSppaaaa	234	219	0	0		0	0	0	0	0
240	1	202	112	-1	364	320	5.5	28	ABplpapaap	282	887	0	0		0	0	0	0	0
241	1	295	311	-1	161	250	20.1	31	ABplapapaa	316	36	0	0		0	0	0	0	0
242	1	72	80	-1	146	201	17.7	34	ABarppapp	139	0	0	0		0	0	0	0	0
243	1	77	245	-1	362	79	17.3	31	ABprappapa	88	0	0	0		0	0	0	0	0
244	1	53	189	-1	394	199	4.3	26	ABprpappap	-234	0	0	0		0	0	0	0	0
245	1	46	156	-1	439	427	14.5	28	ABalppppaa	-293	0	0	0		0	0	0	0	0
246	1	78	260	-1	534	165	14.4	30	ABprpaappa	99	0	0	0		0	0	0	0	0
247	1	37	127	-1	474	334	6.6	28	ABalpappap	277	0	0	0		0	0	0	0	0
248	1	68	124	-1	475	368	6.0	26	ABalpappaa	32	0	0	0		0	0	0	0	0
249	1	93	295	-1	494	194	23.1	34	ABpraapapp	209	0	0	0		0	0	0	0	0
250	1	118	174	-1	353	115	23.5	36	ABarppppa	345	-540	0	0		0	0	0	0	0
251	1	38	76	-1	429	449	20.2	27	ABalapappp	98	0	0	0		0	0	0	0	0
252	1	187	116	-1	424	410	6.2	29	ABalppappa	247	486	0	0		0	0	0	0	0
253	1	197	137	-1	458	154	20.3	28	ABprapaaaa	319	0	0	0		0	0	0	0	0
254	1	251	83	-1	508	239	10.6	30	MSppaap	373	0	0	0		0	0	0	0	0
255	1	289	238	-1	377	356	13.5	33	MSapapp	34	0	0	0		0	0	0	0	0
256	0	29	-1	-1	462	459	11.9	24		201	-371	0	0		0	0	0	0	0
257	1	84	70	-1	496	460	18.7	28	ABalapaapa	-21	0	0	0		0	0	0	0	0
258	1	81	168	-1	563	341	21.8	29	ABalapppaa	288	28	0	0		0	0	0	0	0
259	1	153	214	-1	615	311	12.8	29	ABalaapaap	281	-1071	0	0		0	0	0	0	0
260	1	135	235	-1	525	395	20.7	29	ABalappaa	294	-558	0	0		0	0	0	0	0
261	1	5	206	-1	384	297	6.1	26	MSaapapa	215	-212	0	0		0	0	0	0	0
262	1	160	87	-1	491	143	18.2	30	ABpraappap	402	0	0	0		0	0	0	0	0
263	1	56	282	-1	401	267	5.4	26	MSpapapa	231	625	0	0		0	0	0	0	0
264	1	12	43	-1	535	438	20.3	35	ABalapaaa	329	26	0	0		0	0	0	0	0
265	1	256	114	-1	146	245	15.5	30	ABplapapap	275	-365	0	0		0	0	0	0	0
266	1	213	23	-1	432	303	9.8	30	MSaapaaa	-34	0	0	0		0	0	0	0	0
267	1	254	220	-1	344	339	10.3	31	MSappap	73	0	0	0		0	0	0	0	0
268	1	18	286	-1	388	340	11.1	32	MSappaa	292	228	0	0		0	0	0	0	0
269	1	28	268	-1	558	432	13.9	27	ABalaaaala	101	0	0	0		0	0	0	0	0
270	1	97	64	-1	433	104	8.6	27	ABprppapap	-412	0	0	0		0	0	0	0	0
271	1	252	65	-1	590	241	19.5	28	ABpraaaaap	203	0	0	0		0	0	0	0	0
272	1	177	297	-1	196	123	22.6	38	Caaap	390	-22	0	0		0	0	0	0	0
273	1	268	328	-1	448	285	23.1	30	ABarpaapaa	53	0	0	0		0	0	0	0	0
274	1	247	198	-1	354	400	16.3	31	ABalpppppp	290	808	0	0		0	0	0	0	0
275	1	149	231	-1	228	341	19.3	32	ABplapaapp	184	0	0	0		0	0	0	0	0
276	1	296	95	-1	306	341	22.4	30	ABplapaaap	270	-201	0	0		0	0	0	0	0
277	1	216	108	-1	501	349	23.6	28	ABarpaaaaa	254	96	0	0		0	0	0	0	0
278	1	290	24	-1	339	122	4.2	28	ABprppppap	218	0	0	0		0	0	0	0	0
279	1	310	266	-1	368	374	8.4	28	ABplppaaaa	86	0	0	0		0	0	0	0	0
280	1	94	104	-1	599	358	13.6	28	ABalaaaarr	226	-811	0	0		0	0	0	0	0
281	1	174	217	-1	278	57	10.6	28	ABprappppa	258	556	0	0		0	0	0	0	0
282	1	320	222	-1	264	263	4.6	28	ABplpapppp	229	480	0	0		0	0	0	0	0
283	1	306	216	-1	433	195	18.1	31	MSppppp	303	-338	0	0		0	0	0	0	0
284	1	147	308	-1	249	294	23.4	36	ABarppaap	358	-281	0	0		0	0	0	0	0
285	1	74	105	-1	485	255	7.0	26	ABarapappa	-53	0	0	0		0	0	0	0	0
286	1	272	202	-1	330	86	5.8	28	ABprpppaap	251	1505	0	0		0	0	0	0	0
287	1	300	170	-1	362	127	6.6	28	ABprppppaa	-185	0	0	0		0	0	0	0	0
288	1	192	226	-1	420	307	6.3	29	ABalpapppp	286	372	0	0		0	0	0	0	0
289	1	250	101	-1	478	326	23.5	29	ABarpaaaap	254	-12	0	0		0	0	0	0	0
290	1	138	255	-1	550	387	7.3	28	ABalpaaaaa	227	496	0	0		0	0	0	0	0
291	1	189	81	-1	304	303	4.1	28	ABplpappap	229	367	0	0		0	0	0	0	0
292	1	158	154	-1	418	87	19.0	34	ABarpppap	336	-501	0	0		0	0	0	0	0
293	1	179	210	-1	480	165	5.6	30	ABarappapp	299	62	0	0		0	0	0	0	0
294	1	137	153	-1	437	190	23.4	33	ABarpappa	330	-629	0	0		0	0	0	0	0
295	1	201	259	-1	541	179	16.8	29	ABprpaapap	49	0	0	0		0	0	0	0	0
296	1	182	44	-1	471	269	10.6	28	ABaraapppp	263	-189	0	0		0	0	0	0	0
297	1	183	244	-1	457	420	5.9	28	ABalppapaa	224	0	0	0		0	0	0	0	0
298	1	231	249	-1	502	283	4.5	30	ABarapapaa	74	0	0	0		0	0	0	0	0
299	1	279	325	-1	392	333	5.4	27	ABplpapaaa	252	-109	0	0		0	0	0	0	0
300	1	313	315	-1	261	120	10.3	35	Cppap	346	426	0	0		0	0	0	0	0
301	1	294	313	-1	255	274	16.7	34	Dapp	339	-59	0	0		0	0	0	0	0
302	1	226	294	-1	322	230	18.2	32	Eplaa	324	-1040	0	0		0	0	0	0	0
303	0	305	-1	-1	249	144	6.4	25		215	-193	0	0		0	0	0	0	0
304	1	109	54	-1	623	310	16.7	28	ABalaaappr	267	-2062	0	0		0	0	0	0	0
305	1	291	126	-1	324	328	4.7	30	ABplpapapp	302	-212	0	0		0	0	0	0	0
306	1	129	277	-1	433	325	19.4	31	MSaaaapp	304	-703	0	0		0	0	0	0	0
307	1	140	253	-1	408	130	6.5	27	ABprppaapp	381	0	0	0		0	0	0	0	0
308	1	218	209	-1	390	286	9.8	28	MSaapaap	59	0	0	0		0	0	0	0	0
309	1	103	301	-1	534	293	23.4	27	ABalappppa	244	-906	0	0		0	0	0	0	0
310	1	297	251	-1	372	259	23.4	34	ABarpaappa	287	0	0	0		0	0	0	0	0
311	1	196	184	-1	206	242	4.5	29	ABplpppapa	287	280	0	0		0	0	0	0	0
312	1	58	292	-1	509	239	17.5	28	MSppappa	220	432	0	0		0	0	0	0	0
313	1	164	219	-1	443	240	5.4	33	ABarapappp	336	60	0	0		0	0	0	0	0
314	1	166	61	-1	504	139	10.5	29	ABprpaaapp	246	0	0	0		0	0	0	0	0
315	1	243	225	-1	402	157	3.7	29	ABprpapapp	106	0	0	0		0	0	0	0	0
316	1	319	299	-1	371	172	3.8	27	ABprpapppa	221	957	0	0		0	0	0	0	0
317	1	49	151	-1	301	82	20.5	34	ABarppppp	-106	0	0	0		0	0	0	0	0
318	1	22	323	-1	286	305	16.4	32	Dapa	91	0	0	0		0	0	0	0	0
319	1	168	276	285	267	130	21.7	35	Cpaap	317	69	0	0		0	0	0	0	0
320	1	172	272	-1	533	362	23.3	30	ABalappapp	-12	0	0	0		0	0	0	0	0
321	1	151	280	-1	237	305	4.6	28	ABplppppaa	255	-898	0	0		0	0	0	0	0
322	1	232	261	-1	398	376	23.4	27	ABplaaapaa	205	0	0	0		0	0	0	0	0
323	1	87	269	-1	474	426	20.9	27	ABalapapap	221	-174	0	0		0	0	0	0	0
324	1	43	2	-1	344	91	9.0	26	ABprapppaa	258	240	0	0		0	0	0	0	0
325	1	121	267	-1	589	317	18.8	29	ABalaapppa	-56	0	0	0		0	0	0	0	0
326	1	264	257	-1	514	250	4.7	26	ABarappaaa	228	973	0	0		0	0	0	0	0
327	1	222	271	-1	232	81	18.2	40	Cpapa	392	-211	0	0		0	0	0	0	0
328	1	99	283	-1	334	196	13.3	33	Earpp	286	-1840	0	0		0	0	0	0	0
329	1	122	42	-1	600	331	14.6	25	ABalaapaaa	-175	0	0	0		0	0	0	0	0
330	1	207	165	-1	425	171	12.9	27	Dpaa	228	409	0	0		0	0	0	0	0
331	0	199	-1	-1	482	280	24.8	27		273	687	0	0		0	0	0	0	0
