# Supplementary material for: The AP-2 Transcription Factor APTF-2 Is Required for Neuroblast and Epidermal Morphogenesis in Caenorhabditis elegans Embryogenesis
Source: PLoS Genet. 2016 May 13;12(5):e1006048. doi: 10.1371/journal.pgen.1006048 (PMC4866721; doi:10.1371/journal.pgen.1006048)
Supplement: S7 Text — (ZIP) [file pgen.1006048.s035.zip › nuclei/t143-nuclei]

1	1	34	229	-1	571	255	16.4	28	ABpraaapaa	283	33	0	0		0	0	0	0	0
2	1	324	172	-1	347	92	9.0	26	ABprapppaa	238	-165	0	0		0	0	0	0	0
3	1	212	42	-1	387	231	11.7	31	Earpa	306	382	0	0		0	0	0	0	0
4	1	40	181	-1	527	171	10.9	27	ABprpaaapa	252	-268	0	0		0	0	0	0	0
5	1	227	74	-1	475	340	12.0	31	ABaraapapa	69	0	0	0		0	0	0	0	0
6	1	112	80	-1	394	421	11.7	27	ABplpaapaa	308	0	0	0		0	0	0	0	0
7	1	55	184	-1	345	444	16.7	27	ABplaappaa	236	-26	0	0		0	0	0	0	0
8	1	19	201	-1	510	266	22.4	28	ABalappppp	258	-870	0	0		0	0	0	0	0
9	1	91	220	-1	320	132	10.5	34	Cppaa	340	90	0	0		0	0	0	0	0
10	1	104	221	-1	529	454	14.7	32	ABalppaaap	334	0	0	0		0	0	0	0	0
11	1	51	69	-1	566	287	7.0	26	ABaraaappp	267	133	0	0		0	0	0	0	0
12	1	18	222	-1	475	128	13.7	30	ABpraapppa	98	0	0	0		0	0	0	0	0
13	1	205	312	-1	549	369	14.1	28	ABaraapaaa	277	329	0	0		0	0	0	0	0
14	1	172	321	-1	438	149	6.8	28	ABprppaapa	240	-301	0	0		0	0	0	0	0
15	1	201	22	-1	361	420	8.6	28	ABplpaaapa	57	0	0	0		0	0	0	0	0
16	1	71	309	-1	191	313	14.1	28	ABplappaap	42	0	0	0		0	0	0	0	0
17	1	88	183	-1	476	193	15.3	31	MSppppa	319	-367	0	0		0	0	0	0	0
18	1	24	186	-1	522	310	13.3	29	ABaraappap	253	-209	0	0		0	0	0	0	0
19	1	134	49	-1	332	428	13.4	29	ABplpaappa	297	170	0	0		0	0	0	0	0
20	1	153	209	-1	459	139	17.4	30	ABprapaaap	261	120	0	0		0	0	0	0	0
21	1	150	76	-1	460	305	6.6	27	ABalpapppa	228	365	0	0		0	0	0	0	0
22	1	219	168	-1	263	342	21.5	28	ABplapaapa	250	614	0	0		0	0	0	0	0
23	1	266	47	-1	431	303	9.4	30	MSaapaaa	10	0	0	0		0	0	0	0	0
24	1	278	100	-1	340	122	4.3	29	ABprppppap	294	713	0	0		0	0	0	0	0
25	1	210	253	-1	284	382	14.9	30	ABplaapppa	366	0	0	0		0	0	0	0	0
26	1	74	56	-1	392	411	7.8	30	ABplpaaaap	184	0	0	0		0	0	0	0	0
27	1	77	35	-1	471	427	9.3	28	ABalpaappp	237	0	0	0		0	0	0	0	0
28	1	64	32	-1	498	288	14.2	27	MSpaapaa	245	405	0	0		0	0	0	0	0
29	1	16	331	-1	545	268	12.2	27	MSppaaap	239	662	0	0		0	0	0	0	0
30	1	135	126	-1	588	365	17.8	29	ABalaaapar	210	489	0	0		0	0	0	0	0
31	1	3	104	-1	529	163	19.5	28	ABpraappaa	244	-700	0	0		0	0	0	0	0
32	1	121	304	-1	228	326	6.7	28	ABplpppaaa	276	147	0	0		0	0	0	0	0
33	1	222	227	-1	361	354	16.6	32	MSapppa	278	623	0	0		0	0	0	0	0
34	1	139	237	252	210	209	9.6	30	Cappp	273	-124	0	0		0	0	0	0	0
35	1	96	188	-1	517	327	6.6	26	ABarapaapa	218	-15	0	0		0	0	0	0	0
36	1	75	17	-1	479	444	15.2	29	ABalapaapp	189	0	0	0		0	0	0	0	0
37	1	99	160	-1	546	386	17.3	29	MSaaaaaa	-263	0	0	0		0	0	0	0	0
38	1	43	208	-1	470	268	14.4	29	MSpaapap	-83	0	0	0		0	0	0	0	0
39	1	173	254	-1	198	318	9.2	27	ABplppappp	-61	0	0	0		0	0	0	0	0
40	1	230	110	-1	328	65	19.2	30	ABprapapaa	289	1536	0	0		0	0	0	0	0
41	1	221	153	-1	411	104	15.4	30	ABprapaapp	297	-166	0	0		0	0	0	0	0
42	1	329	68	-1	597	325	14.3	26	ABalaapaaa	230	142	0	0		0	0	0	0	0
43	1	264	10	-1	533	443	20.4	36	ABalapaaa	50	0	0	0		0	0	0	0	0
44	1	296	30	-1	471	266	10.6	27	ABaraapppp	277	945	0	0		0	0	0	0	0
45	1	100	180	-1	582	340	11.5	28	ABaraaaaap	-163	0	0	0		0	0	0	0	0
46	1	65	118	-1	509	389	11.0	32	ABalpaapap	60	0	0	0		0	0	0	0	0
47	1	220	324	-1	357	139	15.9	34	Dppp	347	817	0	0		0	0	0	0	0
48	1	15	182	-1	237	187	22.7	39	Caaaa	390	-778	0	0		0	0	0	0	0
49	1	131	240	-1	198	284	6.0	28	ABplpppaap	254	848	0	0		0	0	0	0	0
50	1	41	251	-1	576	383	10.2	28	ABaraaaaaa	164	0	0	0		0	0	0	0	0
51	1	146	163	-1	506	357	14.2	28	ABaraapaap	137	0	0	0		0	0	0	0	0
52	1	238	155	-1	554	322	21.9	29	ABalapppap	243	1061	0	0		0	0	0	0	0
53	1	225	295	-1	162	162	19.1	37	Caapa	331	-1315	0	0		0	0	0	0	0
54	1	304	199	-1	623	311	17.2	27	ABalaaappr	232	153	0	0		0	0	0	0	0
55	1	117	179	-1	376	160	9.4	34	MSpappp	-83	0	0	0		0	0	0	0	0
56	1	49	177	-1	531	212	19.1	29	ABpraaappa	244	710	0	0		0	0	0	0	0
57	1	2	4	-1	135	206	13.6	29	ABplapappa	265	469	0	0		0	0	0	0	0
58	1	187	57	-1	371	75	7.1	26	ABprppappp	250	303	0	0		0	0	0	0	0
59	1	107	46	-1	511	439	9.5	30	ABalpaappa	278	0	0	0		0	0	0	0	0
60	1	206	243	-1	449	105	12.3	30	ABpraapppp	201	0	0	0		0	0	0	0	0
61	1	314	316	-1	505	137	10.6	29	ABprpaaapp	203	0	0	0		0	0	0	0	0
62	1	164	58	-1	241	248	10.4	33	Capap	40	0	0	0		0	0	0	0	0
63	0	303	-1	-1	242	147	6.6	22		175	18	0	0		0	0	0	0	0
64	1	270	92	-1	437	102	8.6	27	ABprppapap	247	856	0	0		0	0	0	0	0
65	1	271	81	-1	592	243	19.4	28	ABpraaaaap	-413	0	0	0		0	0	0	0	0
66	1	200	13	-1	268	148	3.6	29	ABprpppppp	295	1564	0	0		0	0	0	0	0
67	1	48	167	-1	223	342	9.5	28	ABplppappa	576	0	0	0		0	0	0	0	0
68	1	203	185	-1	256	362	9.6	28	ABplppapap	427	0	0	0		0	0	0	0	0
69	1	141	29	-1	500	452	12.3	27	ABalaaaalp	256	256	0	0		0	0	0	0	0
70	1	257	157	-1	492	456	18.6	29	ABalapaapa	-83	0	0	0		0	0	0	0	0
71	1	13	8	-1	503	185	19.3	32	ABpraaappp	-20	0	0	0		0	0	0	0	0
72	1	160	14	-1	322	403	11.4	33	ABplpaappp	66	0	0	0		0	0	0	0	0
73	1	56	234	-1	462	228	17.3	29	MSppappp	187	126	0	0		0	0	0	0	0
74	0	223	-1	-1	534	460	17.4	25		235	-227	0	0		0	0	0	0	0
75	1	89	259	-1	464	275	4.3	29	ABarapapap	273	335	0	0		0	0	0	0	0
76	1	251	223	-1	436	450	20.1	27	ABalapappp	175	0	0	0		0	0	0	0	0
77	1	108	216	-1	420	246	10.4	30	MSpapaap	306	-193	0	0		0	0	0	0	0
78	1	114	301	-1	601	249	15.7	28	ABpraaaaaa	-179	0	0	0		0	0	0	0	0
79	1	125	86	-1	505	277	17.9	29	MSpaaapa	8	0	0	0		0	0	0	0	0
80	1	242	290	-1	145	200	17.8	34	ABarppapp	335	-502	0	0		0	0	0	0	0
81	1	291	120	-1	294	311	3.8	27	ABplpappap	245	401	0	0		0	0	0	0	0
82	1	147	224	-1	536	355	11.1	26	ABaraaaapa	264	299	0	0		0	0	0	0	0
83	1	254	169	-1	507	238	10.7	30	MSppaap	273	217	0	0		0	0	0	0	0
84	1	44	283	-1	369	352	4.2	28	ABplpapapa	272	1351	0	0		0	0	0	0	0
85	1	213	130	-1	435	207	4.1	27	ABprpappaa	267	0	0	0		0	0	0	0	0
86	1	197	250	-1	297	206	23.0	39	Cpaaa	398	-151	0	0		0	0	0	0	0
87	1	262	83	-1	492	147	17.8	30	ABpraappap	263	1044	0	0		0	0	0	0	0
88	1	78	123	-1	549	401	12.9	30	ABalpaapaa	105	0	0	0		0	0	0	0	0
89	1	12	127	-1	508	419	14.5	26	MSapaaaa	220	58	0	0		0	0	0	0	0
90	1	81	119	-1	156	142	12.5	34	Caapp	348	576	0	0		0	0	0	0	0
91	1	82	64	-1	612	347	17.9	28	ABalaaappl	-150	0	0	0		0	0	0	0	0
92	1	129	134	-1	529	414	8.3	27	ABalpaaaap	233	0	0	0		0	0	0	0	0
93	1	127	205	-1	402	276	23.1	32	ABarpaapap	290	713	0	0		0	0	0	0	0
94	1	31	34	-1	295	295	8.4	34	MSaappp	340	70	0	0		0	0	0	0	0
95	1	276	19	-1	308	340	21.7	30	ABplapaaap	266	444	0	0		0	0	0	0	0
96	1	182	203	-1	436	123	16.7	29	ABprapaapa	67	0	0	0		0	0	0	0	0
97	1	133	308	-1	345	159	5.4	29	ABprpapppp	241	-1721	0	0		0	0	0	0	0
98	1	195	24	-1	551	242	19.6	28	ABpraaapap	148	0	0	0		0	0	0	0	0
99	1	23	276	-1	440	458	13.5	27	ABalpppaaa	42	0	0	0		0	0	0	0	0
100	1	61	16	-1	374	65	10.9	28	ABprappaap	258	168	0	0		0	0	0	0	0
101	1	289	21	-1	478	328	23.8	29	ABarpaaaap	268	-1150	0	0		0	0	0	0	0
102	1	190	73	-1	363	437	12.2	30	ABplpaapap	150	0	0	0		0	0	0	0	0
103	1	6	52	-1	510	149	14.4	29	ABprpaappp	114	0	0	0		0	0	0	0	0
104	1	280	50	-1	600	356	13.6	29	ABalaaaarr	245	114	0	0		0	0	0	0	0
105	1	285	55	-1	483	258	7.0	26	ABarapappa	262	25	0	0		0	0	0	0	0
106	1	157	228	-1	568	408	18.3	28	ABalaaapal	280	1456	0	0		0	0	0	0	0
107	1	9	214	-1	337	69	13.0	28	ABprappapp	260	979	0	0		0	0	0	0	0
108	1	277	241	-1	500	347	23.2	27	ABarpaaaaa	264	-20	0	0		0	0	0	0	0
109	1	68	137	-1	553	347	17.4	29	MSpaaaaa	491	0	0	0		0	0	0	0	0
110	1	36	37	-1	249	62	9.5	27	ABprapappp	267	547	0	0		0	0	0	0	0
111	1	93	90	-1	542	311	9.7	30	ABaraaapap	-176	0	0	0		0	0	0	0	0
112	1	240	45	-1	363	318	5.4	28	ABplpapaap	-83	0	0	0		0	0	0	0	0
113	1	204	171	-1	299	366	19.5	30	ABplapaaaa	299	-1842	0	0		0	0	0	0	0
114	1	265	133	-1	150	243	15.2	28	ABplapapap	25	0	0	0		0	0	0	0	0
115	1	185	18	-1	377	416	20.1	31	ABplaapapp	-206	0	0	0		0	0	0	0	0
116	1	252	190	-1	423	407	6.3	28	ABalppappa	236	-1396	0	0		0	0	0	0	0
117	1	92	150	-1	395	147	23.4	36	ABarpappp	321	143	0	0		0	0	0	0	0
118	1	7	187	-1	570	226	11.7	29	ABprpaaaaa	248	0	0	0		0	0	0	0	0
119	1	84	62	-1	497	419	6.4	26	ABalpapaaa	248	0	0	0		0	0	0	0	0
120	1	62	75	-1	601	283	15.8	29	ABalaappap	-14	0	0	0		0	0	0	0	0
121	1	194	245	-1	253	292	11.3	33	Capaa	332	348	0	0		0	0	0	0	0
122	0	215	-1	-1	324	385	9.0	23		200	-252	0	0		0	0	0	0	0
123	1	237	193	-1	462	131	8.7	28	ABprppapaa	245	-31	0	0		0	0	0	0	0
124	1	248	20	-1	474	362	6.2	25	ABalpappaa	207	0	0	0		0	0	0	0	0
125	1	186	144	-1	309	133	5.4	29	ABprpppppa	271	-48	0	0		0	0	0	0	0
126	1	305	98	-1	322	330	4.6	30	ABplpapapp	273	-190	0	0		0	0	0	0	0
127	1	247	212	-1	477	332	6.8	28	ABalpappap	307	0	0	0		0	0	0	0	0
128	1	178	299	-1	391	457	13.8	28	ABalpppapp	288	804	0	0		0	0	0	0	0
129	1	218	266	-1	444	324	12.5	30	ABaraapapp	275	101	0	0		0	0	0	0	0
130	1	53	15	-1	462	469	16.1	28	ABalpppaap	365	0	0	0		0	0	0	0	0
131	1	235	319	-1	314	339	14.0	31	Daaa	291	332	0	0		0	0	0	0	0
132	1	236	139	-1	394	215	7.4	29	MSpapapp	243	0	0	0		0	0	0	0	0
133	1	198	65	-1	439	350	6.8	29	ABalpapapa	350	0	0	0		0	0	0	0	0
134	0	67	-1	-1	257	113	5.9	23		198	668	0	0		0	0	0	0	0
135	1	138	257	-1	512	387	6.7	25	ABalpaaapa	185	0	0	0		0	0	0	0	0
136	1	11	132	-1	424	427	10.0	27	ABplpaaaaa	260	301	0	0		0	0	0	0	0
137	1	253	210	-1	457	157	20.2	27	ABprapaaaa	240	372	0	0		0	0	0	0	0
138	1	32	147	-1	333	407	8.1	30	ABplpaaapp	260	688	0	0		0	0	0	0	0
139	1	132	122	-1	579	317	7.6	26	ABaraaappa	-90	0	0	0		0	0	0	0	0
140	1	26	249	-1	562	349	8.8	27	ABaraaapaa	291	0	0	0		0	0	0	0	0
141	1	169	26	-1	449	414	18.9	30	ABalapappa	269	523	0	0		0	0	0	0	0
142	1	126	3	-1	414	359	5.3	29	ABalpapapp	232	-736	0	0		0	0	0	0	0
143	1	118	318	-1	493	389	23.5	28	ABplaaaaaa	369	0	0	0		0	0	0	0	0
144	1	123	88	-1	173	268	9.7	33	ABplapppa	321	210	0	0		0	0	0	0	0
145	1	149	297	-1	437	132	21.5	32	ABarpppaa	289	107	0	0		0	0	0	0	0
146	1	174	129	-1	575	216	16.5	29	ABpraaaapa	266	-607	0	0		0	0	0	0	0
147	1	20	102	-1	479	340	20.5	29	MSaaaapa	284	1019	0	0		0	0	0	0	0
148	1	180	109	-1	424	470	16.5	27	ABalpppapa	271	777	0	0		0	0	0	0	0
149	1	95	273	-1	148	204	10.1	30	ABplapappp	145	0	0	0		0	0	0	0	0
150	1	70	103	-1	606	290	10.0	25	ABalaapapa	214	-192	0	0		0	0	0	0	0
151	1	317	202	-1	298	85	21.0	36	ABarppppp	341	253	0	0		0	0	0	0	0
152	1	101	173	-1	427	377	10.7	31	MSapaap	316	1359	0	0		0	0	0	0	0
153	1	294	7	-1	439	188	23.4	33	ABarpappa	333	456	0	0		0	0	0	0	0
154	1	292	23	-1	417	87	19.2	33	ABarpppap	334	-357	0	0		0	0	0	0	0
155	1	66	247	-1	586	398	14.6	28	ABalaaaarl	252	105	0	0		0	0	0	0	0
156	1	245	248	-1	443	427	14.8	28	ABalppppaa	15	0	0	0		0	0	0	0	0
157	1	162	226	-1	506	359	18.5	31	MSaaaaap	94	0	0	0		0	0	0	0	0
158	1	46	215	-1	595	251	11.9	29	ABalaapapp	282	95	0	0		0	0	0	0	0
159	1	90	70	-1	583	261	8.3	27	ABarapppaa	273	774	0	0		0	0	0	0	0
160	1	181	329	-1	377	128	12.8	31	Dpap	301	974	0	0		0	0	0	0	0
161	1	196	59	-1	310	75	9.3	28	ABprapppap	85	0	0	0		0	0	0	0	0
162	1	128	145	-1	325	284	5.6	28	MSaappa	144	0	0	0		0	0	0	0	0
163	1	142	43	-1	562	208	20.4	30	ABpraaaapp	139	0	0	0		0	0	0	0	0
164	1	37	142	-1	473	394	7.4	27	ABalpapaap	248	-103	0	0		0	0	0	0	0
165	1	330	194	-1	423	165	13.4	29	Dpaa	263	1020	0	0		0	0	0	0	0
166	1	103	79	-1	560	383	21.3	27	ABalappapa	264	-766	0	0		0	0	0	0	0
167	1	151	258	-1	173	230	7.1	32	ABplapppp	138	0	0	0		0	0	0	0	0
168	1	258	269	-1	561	348	21.2	30	ABalapppaa	266	342	0	0		0	0	0	0	0
169	1	159	162	-1	313	234	11.9	34	Ealpp	339	-367	0	0		0	0	0	0	0
170	1	287	85	-1	365	126	6.6	27	ABprppppaa	280	-150	0	0		0	0	0	0	0
171	1	94	231	-1	507	335	9.9	24	ABaraaaapp	217	0	0	0		0	0	0	0	0
172	1	79	217	-1	338	346	23.3	33	ABplaaappp	308	375	0	0		0	0	0	0	0
173	1	109	40	-1	401	71	14.0	29	ABprappaaa	295	893	0	0		0	0	0	0	0
174	1	250	274	-1	354	112	23.4	37	ABarppppa	369	2	0	0		0	0	0	0	0
175	1	179	1	-1	465	349	16.4	31	MSaaapaa	-78	0	0	0		0	0	0	0	0
176	1	80	260	-1	553	333	14.1	27	ABaraappaa	53	0	0	0		0	0	0	0	0
177	1	98	6	-1	510	213	4.5	30	ABarappapa	305	217	0	0		0	0	0	0	0
178	1	143	113	-1	214	343	15.2	28	ABplappaaa	276	-396	0	0		0	0	0	0	0
179	1	38	156	-1	281	83	6.4	28	ABprappppp	270	-174	0	0		0	0	0	0	0
180	1	63	97	-1	364	187	6.8	29	MSpappa	280	340	0	0		0	0	0	0	0
181	1	110	225	-1	384	107	4.7	29	ABprpppaaa	256	-120	0	0		0	0	0	0	0
182	1	155	288	-1	455	377	24.0	30	ABplaaaaap	305	-990	0	0		0	0	0	0	0
183	1	165	271	-1	471	245	22.5	29	ABarpapapa	294	-984	0	0		0	0	0	0	0
184	1	311	296	-1	209	244	4.4	29	ABplpppapa	288	1156	0	0		0	0	0	0	0
185	1	152	213	-1	443	254	7.9	30	MSpapaaa	274	738	0	0		0	0	0	0	0
186	1	42	101	-1	332	385	21.5	29	ABplaaappa	278	20	0	0		0	0	0	0	0
187	1	115	189	-1	499	288	10.6	29	ABaraapppa	321	0	0	0		0	0	0	0	0
188	1	145	323	-1	418	338	15.6	29	MSaaapap	280	738	0	0		0	0	0	0	0
189	1	244	84	-1	397	198	4.2	27	ABprpappap	401	0	0	0		0	0	0	0	0
190	1	148	291	-1	332	253	23.3	33	ABarpaappp	323	914	0	0		0	0	0	0	0
191	0	35	-1	-1	478	152	9.4	23		201	1039	0	0		0	0	0	0	0
192	1	224	146	-1	290	381	9.8	28	ABplppapaa	429	0	0	0		0	0	0	0	0
193	1	216	67	-1	517	313	17.9	30	MSpaaaap	292	103	0	0		0	0	0	0	0
194	1	140	114	-1	302	298	11.5	31	Daap	302	838	0	0		0	0	0	0	0
195	1	124	310	-1	408	163	15.8	30	Dppa	280	202	0	0		0	0	0	0	0
196	0	214	-1	-1	440	218	14.5	23		263	0	0	0		0	0	0	0	0
197	1	52	140	-1	493	215	7.4	27	ABprpapaaa	-85	0	0	0		0	0	0	0	0
198	1	274	161	-1	356	402	16.6	31	ABalpppppp	149	0	0	0		0	0	0	0	0
199	1	85	41	-1	204	87	11.3	34	Cpapp	339	-994	0	0		0	0	0	0	0
200	1	113	154	-1	263	341	6.7	28	ABplppaapp	-88	0	0	0		0	0	0	0	0
201	1	111	327	-1	571	300	23.6	32	ABpraapaaa	478	0	0	0		0	0	0	0	0
202	1	286	287	-1	333	82	5.7	28	ABprpppaap	-46	0	0	0		0	0	0	0	0
203	1	167	115	-1	544	200	10.4	29	ABprpaaaap	-67	0	0	0		0	0	0	0	0
204	1	175	263	-1	343	262	15.6	35	Ealap	327	1171	0	0		0	0	0	0	0
205	1	17	314	-1	415	419	22.6	31	ABplaapaap	-54	0	0	0		0	0	0	0	0
206	1	261	246	-1	384	296	6.0	25	MSaapapa	212	726	0	0		0	0	0	0	0
207	1	183	207	-1	539	254	23.4	31	ABpraapaap	246	846	0	0		0	0	0	0	0
208	1	136	302	-1	518	224	22.6	30	ABpraapapa	238	713	0	0		0	0	0	0	0
209	1	308	289	-1	388	286	9.6	29	MSaapaap	113	0	0	0		0	0	0	0	0
210	1	293	141	-1	483	166	5.6	29	ABarappapp	29	0	0	0		0	0	0	0	0
211	1	116	298	-1	450	193	6.9	28	ABprpapaap	265	47	0	0		0	0	0	0	0
212	1	54	238	-1	313	401	16.6	31	ABplaappap	-200	0	0	0		0	0	0	0	0
213	1	29	293	-1	207	150	10.8	31	Eplpp	301	748	0	0		0	0	0	0	0
214	1	259	191	-1	617	305	12.7	29	ABalaapaap	261	-123	0	0		0	0	0	0	0
215	1	106	60	-1	403	431	15.9	28	ABalppppap	402	0	0	0		0	0	0	0	0
216	1	283	36	-1	434	196	18.1	31	MSppppp	274	-386	0	0		0	0	0	0	0
217	1	281	53	-1	282	61	10.1	26	ABprappppa	240	-65	0	0		0	0	0	0	0
218	1	171	82	-1	397	444	19.4	29	ABplaapapa	273	590	0	0		0	0	0	0	0
219	1	313	106	-1	445	235	5.5	33	ABarapappp	328	1585	0	0		0	0	0	0	0
220	1	267	166	-1	342	340	10.3	31	MSappap	267	76	0	0		0	0	0	0	0
221	1	58	164	-1	443	179	11.1	32	MSpppap	322	328	0	0		0	0	0	0	0
222	1	282	149	-1	263	267	5.3	27	ABplpapppp	259	265	0	0		0	0	0	0	0
223	1	189	158	-1	553	210	14.2	29	ABprpaapaa	257	-554	0	0		0	0	0	0	0
224	1	59	286	-1	466	387	14.0	26	MSapaaap	211	-571	0	0		0	0	0	0	0
225	1	315	135	-1	404	158	4.1	29	ABprpapapp	105	0	0	0		0	0	0	0	0
226	1	288	48	-1	419	306	5.8	29	ABalpapppp	281	1310	0	0		0	0	0	0	0
227	1	86	9	-1	324	365	6.0	27	ABplpappaa	245	296	0	0		0	0	0	0	0
228	1	76	279	-1	302	310	24.3	34	ABarppaaa	329	-227	0	0		0	0	0	0	0
229	1	232	272	-1	463	296	18.2	31	MSpaaapp	145	0	0	0		0	0	0	0	0
230	1	208	151	-1	165	280	14.4	27	ABplappapp	582	0	0	0		0	0	0	0	0
231	1	275	218	-1	229	340	19.1	31	ABplapaapp	289	1054	0	0		0	0	0	0	0
232	1	33	230	-1	259	151	13.3	33	Eprpp	258	-1121	0	0		0	0	0	0	0
233	1	122	174	-1	536	290	5.3	27	ABarapaaap	236	-578	0	0		0	0	0	0	0
234	1	30	285	-1	270	221	16.5	33	Eplap	334	378	0	0		0	0	0	0	0
235	1	260	72	-1	526	395	19.6	29	ABalappaa	179	0	0	0		0	0	0	0	0
236	1	120	326	-1	314	181	9.5	29	Z2	253	554	0	0		0	0	0	0	0
237	1	158	77	-1	373	388	21.8	30	ABplaaapap	262	152	0	0		0	0	0	0	0
238	1	255	307	-1	374	355	13.6	33	MSapapp	330	1086	0	0		0	0	0	0	0
239	1	229	96	-1	463	216	12.0	30	MSpppaa	270	-357	0	0		0	0	0	0	0
240	1	10	66	-1	386	405	15.2	31	ABalpppppa	124	0	0	0		0	0	0	0	0
241	1	4	200	-1	250	237	6.0	28	ABplpppppa	249	-879	0	0		0	0	0	0	0
242	1	25	136	-1	429	294	14.5	29	MSaaapp	68	0	0	0		0	0	0	0	0
243	1	170	94	264	215	254	15.0	36	Cappa	62	0	0	0		0	0	0	0	0
244	1	297	116	-1	454	417	5.9	27	ABalppapaa	-93	0	0	0		0	0	0	0	0
245	1	243	107	-1	362	76	17.6	31	ABprappapa	258	-162	0	0		0	0	0	0	0
246	1	50	330	-1	330	231	6.2	31	Z3	217	33	0	0		0	0	0	0	0
247	1	191	152	-1	516	429	18.4	26	ABalapapaa	119	0	0	0		0	0	0	0	0
248	1	21	236	-1	555	243	6.4	27	ABarapppap	278	-514	0	0		0	0	0	0	0
249	1	298	87	-1	505	280	4.6	29	ABarapapaa	247	700	0	0		0	0	0	0	0
250	1	233	300	-1	454	421	23.2	30	ABplaapaaa	304	-50	0	0		0	0	0	0	0
251	1	310	328	-1	375	258	23.4	33	ABarpaappa	332	589	0	0		0	0	0	0	0
252	1	57	244	-1	353	291	11.5	32	Ealpa	318	-446	0	0		0	0	0	0	0
253	1	307	239	-1	411	128	6.4	27	ABprppaapp	67	0	0	0		0	0	0	0	0
254	1	97	25	-1	443	327	23.9	28	ABarpaaapa	269	-344	0	0		0	0	0	0	0
255	1	290	211	-1	552	388	7.4	29	ABalpaaaaa	502	0	0	0		0	0	0	0	0
256	1	144	71	-1	579	287	20.4	31	ABalaapppp	310	-25	0	0		0	0	0	0	0
257	1	326	282	-1	516	250	4.9	27	ABarappaaa	260	885	0	0		0	0	0	0	0
258	1	83	5	-1	334	324	17.6	31	MSapppp	551	0	0	0		0	0	0	0	0
259	1	295	195	-1	540	180	16.5	31	ABprpaapap	261	979	0	0		0	0	0	0	0
260	1	246	51	-1	537	167	14.5	31	ABprpaappa	285	110	0	0		0	0	0	0	0
261	1	322	268	-1	398	375	23.4	28	ABplaaapaa	265	753	0	0		0	0	0	0	0
262	1	168	262	-1	356	200	20.6	35	Epraa	353	1037	0	0		0	0	0	0	0
263	1	22	111	-1	431	226	23.1	32	ABarpapapp	186	0	0	0		0	0	0	0	0
264	1	199	275	-1	257	360	16.7	32	ABplaapppp	10	0	0	0		0	0	0	0	0
265	1	207	11	-1	523	198	7.4	29	ABarappppp	161	0	0	0		0	0	0	0	0
266	1	279	61	-1	365	372	8.4	29	ABplppaaaa	260	-229	0	0		0	0	0	0	0
267	1	325	305	-1	589	315	18.6	31	ABalaapppa	153	0	0	0		0	0	0	0	0
268	1	269	148	-1	555	434	13.7	28	ABalaaaala	106	0	0	0		0	0	0	0	0
269	1	323	170	-1	476	430	21.4	29	ABalapapap	286	839	0	0		0	0	0	0	0
270	1	69	12	-1	388	387	5.1	30	ABalppappp	285	0	0	0		0	0	0	0	0
271	1	327	124	-1	229	82	17.5	38	Cpapa	387	-46	0	0		0	0	0	0	0
272	1	320	267	-1	532	368	23.4	30	ABalappapp	248	368	0	0		0	0	0	0	0
273	1	202	38	-1	417	385	14.5	30	MSapapa	569	0	0	0		0	0	0	0	0
274	1	14	198	-1	407	306	23.7	29	ABarpaaapp	276	759	0	0		0	0	0	0	0
275	1	137	232	-1	223	177	5.5	31	Cpppp	312	-801	0	0		0	0	0	0	0
276	1	319	325	-1	244	108	21.4	33	Cpaapp	329	199	0	0		0	0	0	0	0
277	1	306	28	-1	431	325	19.3	30	MSaaaapp	258	-428	0	0		0	0	0	0	0
278	1	33	39	-1	294	157	15.4	32	Eprpa	295	463	0	0		0	0	0	0	0
279	1	73	176	-1	245	198	14.8	33	Eplpa	333	-424	0	0		0	0	0	0	0
280	1	321	313	-1	238	304	4.7	28	ABplppppaa	233	594	0	0		0	0	0	0	0
281	1	45	112	-1	227	133	6.6	30	Cpppa	256	752	0	0		0	0	0	0	0
282	1	263	93	-1	401	266	5.3	25	MSpapapa	296	0	0	0		0	0	0	0	0
283	1	328	265	-1	337	196	13.5	32	Earpp	324	1291	0	0		0	0	0	0	0
284	1	156	256	-1	230	272	5.9	27	ABplppppap	267	191	0	0		0	0	0	0	0
285	1	319	235	-1	287	145	22.6	32	Cpaapa	323	-900	0	0		0	0	0	0	0
286	1	268	233	-1	386	335	11.2	31	MSappaa	283	-71	0	0		0	0	0	0	0
287	1	5	121	-1	428	252	16.0	32	Earaa	322	-1200	0	0		0	0	0	0	0
288	1	209	95	-1	196	288	20.4	31	ABplappapa	319	-987	0	0		0	0	0	0	0
289	1	188	33	-1	438	458	9.7	30	ABalppaapp	318	0	0	0		0	0	0	0	0
290	1	1	105	-1	278	67	13.5	30	ABprapappa	292	0	0	0		0	0	0	0	0
291	1	176	138	-1	295	354	7.8	27	ABplppaapa	-7	0	0	0		0	0	0	0	0
292	1	312	261	-1	508	241	17.7	28	MSppappa	-197	0	0	0		0	0	0	0	0
293	0	256	-1	-1	465	462	11.5	24		269	0	0	0		0	0	0	0	0
294	1	302	320	-1	322	230	18.1	33	Eplaa	333	133	0	0		0	0	0	0	0
295	1	249	31	-1	496	195	22.6	32	ABpraapapp	297	-626	0	0		0	0	0	0	0
296	1	177	196	-1	542	325	4.9	28	ABarapaaaa	184	0	0	0		0	0	0	0	0
297	1	272	315	-1	195	118	22.5	37	Caaap	378	-928	0	0		0	0	0	0	0
298	1	211	78	-1	401	99	8.4	28	ABprppappa	345	0	0	0		0	0	0	0	0
299	1	316	99	-1	376	168	4.4	26	ABprpapppa	225	6	0	0		0	0	0	0	0
300	1	102	125	-1	296	103	3.9	30	ABprpppapa	288	633	0	0		0	0	0	0	0
301	1	309	27	-1	538	299	23.3	29	ABalappppa	38	0	0	0		0	0	0	0	0
302	1	192	311	-1	320	158	17.6	32	Eprap	284	419	0	0		0	0	0	0	0
303	1	60	175	-1	507	315	23.8	28	ABarpapaaa	215	1637	0	0		0	0	0	0	0
304	1	130	255	-1	499	294	7.3	28	ABarapaapp	171	0	0	0		0	0	0	0	0
305	1	28	281	-1	270	297	5.3	28	ABplpapppa	230	-251	0	0		0	0	0	0	0
306	1	72	306	-1	432	175	4.7	28	ABprpapapa	263	0	0	0		0	0	0	0	0
307	1	8	242	-1	393	300	17.1	31	Ealaa	301	455	0	0		0	0	0	0	0
308	1	284	2	-1	249	295	23.5	36	ABarppaap	364	-245	0	0		0	0	0	0	0
309	1	184	131	-1	474	226	3.4	28	ABarappaap	273	-217	0	0		0	0	0	0	0
310	1	105	219	-1	376	233	16.6	33	Earap	303	-91	0	0		0	0	0	0	0
311	1	241	165	-1	160	249	19.9	31	ABplapapaa	33	0	0	0		0	0	0	0	0
312	1	119	322	-1	506	224	13.9	27	MSppapap	267	525	0	0		0	0	0	0	0
313	1	301	278	-1	255	268	17.1	33	Dapp	303	583	0	0		0	0	0	0	0
314	1	27	292	-1	553	231	9.1	30	ABarappppa	90	0	0	0		0	0	0	0	0
315	1	300	204	-1	262	128	9.5	36	Cppap	368	-475	0	0		0	0	0	0	0
316	1	228	206	-1	507	356	5.6	27	ABalpaaapp	95	0	0	0		0	0	0	0	0
317	1	226	159	-1	382	336	22.6	28	ABplaaaapp	175	0	0	0		0	0	0	0	0
318	1	39	91	-1	490	178	9.5	27	ABprppaaaa	324	0	0	0		0	0	0	0	0
319	1	163	44	-1	356	267	6.7	28	MSaapapp	233	65	0	0		0	0	0	0	0
320	1	234	277	-1	443	375	3.7	29	ABalppapap	255	407	0	0		0	0	0	0	0
321	1	193	128	-1	425	359	22.4	30	ABplaaaapa	246	575	0	0		0	0	0	0	0
322	1	161	143	-1	532	253	15.9	27	MSppapaa	215	1431	0	0		0	0	0	0	0
323	1	318	270	-1	281	306	16.3	32	Dapa	319	392	0	0		0	0	0	0	0
324	1	239	63	-1	566	293	13.7	27	MSppaaaa	-105	0	0	0		0	0	0	0	0
325	1	299	284	-1	390	331	5.2	26	ABplpapaaa	259	-196	0	0		0	0	0	0	0
326	1	47	108	-1	228	215	4.8	29	ABplpppppp	243	648	0	0		0	0	0	0	0
327	1	166	333	-1	595	322	16.6	26	ABalaappaa	202	0	0	0		0	0	0	0	0
328	1	273	294	-1	450	284	23.4	29	ABarpaapaa	283	40	0	0		0	0	0	0	0
329	1	231	303	-1	197	250	23.3	35	ABarppapa	326	1952	0	0		0	0	0	0	0
330	1	217	178	-1	305	61	15.3	29	ABprapapap	280	-139	0	0		0	0	0	0	0
331	1	87	54	-1	481	278	22.6	25	ABarpapaap	151	0	0	0		0	0	0	0	0
332	0	154	-1	-1	181	198	5.3	25		17	0	0	0		0	0	0	0	0
333	0	-1	-1	-1	487	279	24.6	30		202	653	0	0		0	0	0	0	0
