# Supplementary material for: The AP-2 Transcription Factor APTF-2 Is Required for Neuroblast and Epidermal Morphogenesis in Caenorhabditis elegans Embryogenesis
Source: PLoS Genet. 2016 May 13;12(5):e1006048. doi: 10.1371/journal.pgen.1006048 (PMC4866721; doi:10.1371/journal.pgen.1006048)
Supplement: S7 Text — (ZIP) [file pgen.1006048.s035.zip › nuclei/t144-nuclei]

1	1	175	34	-1	471	352	16.4	31	MSaaapaa	299	261	0	0		0	0	0	0	0
2	1	308	256	-1	253	300	23.3	37	ABarppaap	363	370	0	0		0	0	0	0	0
3	1	142	166	-1	410	360	5.1	28	ABalpapapp	259	849	0	0		0	0	0	0	0
4	1	57	12	-1	137	211	13.6	30	ABplapappa	157	0	0	0		0	0	0	0	0
5	1	258	154	-1	335	323	17.5	31	MSapppp	256	0	0	0		0	0	0	0	0
6	1	177	155	-1	507	210	4.4	31	ABarappapa	292	163	0	0		0	0	0	0	0
7	1	153	311	-1	446	185	23.5	33	ABarpappa	325	-449	0	0		0	0	0	0	0
8	1	71	174	-1	505	188	19.1	32	ABpraaappp	75	0	0	0		0	0	0	0	0
9	1	227	52	-1	324	363	6.3	28	ABplpappaa	264	615	0	0		0	0	0	0	0
10	1	43	14	-1	534	444	20.2	35	ABalapaaa	52	0	0	0		0	0	0	0	0
11	1	265	255	-1	521	201	7.4	28	ABarappppp	277	810	0	0		0	0	0	0	0
12	1	270	300	-1	390	388	5.0	29	ABalppappp	188	0	0	0		0	0	0	0	0
13	1	66	306	-1	270	144	3.6	29	ABprpppppp	287	413	0	0		0	0	0	0	0
14	1	72	24	-1	320	404	11.4	33	ABplpaappp	93	0	0	0		0	0	0	0	0
15	1	130	200	-1	462	472	15.6	28	ABalpppaap	366	0	0	0		0	0	0	0	0
16	1	100	171	-1	373	65	11.2	28	ABprappaap	283	286	0	0		0	0	0	0	0
17	1	36	55	-1	479	443	15.2	28	ABalapaapp	267	191	0	0		0	0	0	0	0
18	1	115	180	-1	379	421	20.2	30	ABplaapapp	-212	0	0	0		0	0	0	0	0
19	1	95	2	-1	310	345	21.5	30	ABplapaaap	266	-551	0	0		0	0	0	0	0
20	1	124	313	-1	478	362	6.8	26	ABalpappaa	40	0	0	0		0	0	0	0	0
21	1	101	67	-1	478	328	23.7	29	ABarpaaaap	263	443	0	0		0	0	0	0	0
22	1	15	25	-1	364	421	8.9	28	ABplpaaapa	132	0	0	0		0	0	0	0	0
23	1	154	260	-1	422	93	19.4	34	ABarpppap	319	-1281	0	0		0	0	0	0	0
24	1	98	179	-1	549	244	19.6	28	ABpraaapap	115	0	0	0		0	0	0	0	0
25	1	254	309	-1	445	327	24.4	29	ABarpaaapa	294	370	0	0		0	0	0	0	0
26	1	141	299	-1	455	419	19.0	29	ABalapappa	211	0	0	0		0	0	0	0	0
27	1	301	249	-1	540	302	23.9	30	ABalappppa	234	96	0	0		0	0	0	0	0
28	1	277	151	-1	429	328	19.1	31	MSaaaapp	277	1468	0	0		0	0	0	0	0
29	1	69	80	-1	504	454	12.3	27	ABalaaaalp	250	-312	0	0		0	0	0	0	0
30	1	44	60	-1	469	267	10.6	28	ABaraapppp	71	0	0	0		0	0	0	0	0
31	1	295	282	-1	498	197	23.1	32	ABpraapapp	319	31	0	0		0	0	0	0	0
32	1	28	130	-1	498	286	13.8	27	MSpaapaa	419	0	0	0		0	0	0	0	0
33	1	289	99	-1	440	458	9.5	30	ABalppaapp	1	0	0	0		0	0	0	0	0
34	1	94	173	-1	296	295	8.4	35	MSaappp	352	-259	0	0		0	0	0	0	0
35	1	27	9	-1	475	428	9.4	28	ABalpaappp	246	0	0	0		0	0	0	0	0
36	1	216	46	-1	436	198	18.2	30	MSppppp	283	-83	0	0		0	0	0	0	0
37	1	110	224	-1	250	64	9.1	28	ABprapappp	281	265	0	0		0	0	0	0	0
38	1	273	147	-1	418	387	14.6	30	MSapapa	249	0	0	0		0	0	0	0	0
39	1	278	267	-1	300	157	15.2	32	Eprpa	275	-1101	0	0		0	0	0	0	0
40	1	173	146	-1	400	72	14.3	29	ABprappaaa	265	569	0	0		0	0	0	0	0
41	1	199	223	-1	201	87	11.5	34	Cpapp	321	369	0	0		0	0	0	0	0
42	1	3	114	-1	384	231	11.6	30	Earpa	292	128	0	0		0	0	0	0	0
43	1	163	105	-1	561	206	20.5	32	ABpraaaapp	181	0	0	0		0	0	0	0	0
44	1	319	65	-1	356	269	6.9	27	MSaapapp	250	65	0	0		0	0	0	0	0
45	1	112	292	-1	363	321	5.3	27	ABplpapaap	259	594	0	0		0	0	0	0	0
46	1	59	137	-1	514	442	9.4	29	ABalpaappa	282	0	0	0		0	0	0	0	0
47	1	23	28	-1	427	305	9.4	30	MSaapaaa	10	0	0	0		0	0	0	0	0
48	1	226	116	-1	421	309	5.4	29	ABalpapppp	261	176	0	0		0	0	0	0	0
49	1	19	39	-1	336	425	13.3	30	ABplpaappa	330	0	0	0		0	0	0	0	0
50	1	104	57	-1	603	356	13.5	28	ABalaaaarr	135	0	0	0		0	0	0	0	0
51	1	260	81	-1	533	169	14.3	30	ABprpaappa	294	467	0	0		0	0	0	0	0
52	1	103	121	-1	508	149	14.5	30	ABprpaappp	252	85	0	0		0	0	0	0	0
53	1	217	88	-1	282	59	10.3	27	ABprappppa	244	-60	0	0		0	0	0	0	0
54	1	331	239	-1	487	282	23.7	30	ABarpapaap	265	424	0	0		0	0	0	0	0
55	1	105	19	-1	481	257	7.1	26	ABarapappa	52	0	0	0		0	0	0	0	0
56	1	26	30	-1	391	414	7.7	29	ABplpaaaap	131	0	0	0		0	0	0	0	0
57	1	58	276	-1	372	74	7.6	27	ABprppappp	217	810	0	0		0	0	0	0	0
58	1	62	193	-1	241	249	10.5	33	Capap	91	0	0	0		0	0	0	0	0
59	1	161	175	-1	308	77	9.3	28	ABprapppap	269	80	0	0		0	0	0	0	0
60	1	215	142	-1	403	433	15.7	28	ABalppppap	80	0	0	0		0	0	0	0	0
61	1	266	5	-1	362	372	8.4	29	ABplppaaaa	250	1024	0	0		0	0	0	0	0
62	1	119	153	-1	499	417	6.6	27	ABalpapaaa	-66	0	0	0		0	0	0	0	0
63	1	324	318	-1	565	291	13.5	26	MSppaaaa	247	-681	0	0		0	0	0	0	0
64	1	91	271	-1	613	341	18.1	27	ABalaaappl	272	-14	0	0		0	0	0	0	0
65	1	133	75	-1	439	353	6.5	30	ABalpapapa	265	1147	0	0		0	0	0	0	0
66	1	240	10	-1	386	408	15.0	29	ABalpppppa	97	0	0	0		0	0	0	0	0
67	1	193	100	-1	516	315	18.0	31	MSpaaaap	308	-499	0	0		0	0	0	0	0
68	1	42	53	-1	597	323	14.3	27	ABalaapaaa	136	0	0	0		0	0	0	0	0
69	1	11	138	-1	561	285	6.8	26	ABaraaappp	216	1527	0	0		0	0	0	0	0
70	1	159	177	-1	581	264	8.2	27	ABarapppaa	247	306	0	0		0	0	0	0	0
71	1	256	87	-1	580	286	20.3	31	ABalaapppp	284	73	0	0		0	0	0	0	0
72	1	235	74	-1	528	394	19.8	30	ABalappaa	55	0	0	0		0	0	0	0	0
73	1	102	77	-1	362	438	12.3	29	ABplpaapap	140	0	0	0		0	0	0	0	0
74	1	5	36	-1	472	342	11.6	30	ABaraapapa	-219	0	0	0		0	0	0	0	0
75	1	120	156	-1	599	280	15.6	29	ABalaappap	285	-582	0	0		0	0	0	0	0
76	1	21	21	-1	459	305	6.6	27	ABalpapppa	238	374	0	0		0	0	0	0	0
77	1	237	120	-1	376	391	21.7	31	ABplaaapap	283	-519	0	0		0	0	0	0	0
78	1	298	263	-1	400	97	8.4	28	ABprppappa	247	211	0	0		0	0	0	0	0
79	1	166	231	-1	565	385	21.4	28	ABalappapa	259	-1233	0	0		0	0	0	0	0
80	1	6	49	-1	396	427	11.5	27	ABplpaapaa	256	-558	0	0		0	0	0	0	0
81	1	65	294	-1	593	243	19.2	28	ABpraaaaap	257	0	0	0		0	0	0	0	0
82	1	218	45	-1	398	446	19.5	30	ABplaapapa	-32	0	0	0		0	0	0	0	0
83	1	87	143	-1	495	148	17.6	31	ABpraappap	235	108	0	0		0	0	0	0	0
84	1	189	47	-1	393	196	4.3	27	ABprpappap	248	92	0	0		0	0	0	0	0
85	1	170	252	-1	366	127	6.5	28	ABprppppaa	246	62	0	0		0	0	0	0	0
86	1	79	115	-1	505	282	17.5	29	MSpaaapa	221	74	0	0		0	0	0	0	0
87	1	249	56	-1	502	279	4.6	29	ABarapapaa	290	-157	0	0		0	0	0	0	0
88	1	144	15	-1	175	264	9.6	32	ABplapppa	-279	0	0	0		0	0	0	0	0
89	0	74	-1	-1	534	462	17.0	25		238	-289	0	0		0	0	0	0	0
90	1	111	135	-1	544	310	9.9	30	ABaraaapap	282	176	0	0		0	0	0	0	0
91	1	318	199	-1	489	179	9.3	27	ABprppaaaa	273	1005	0	0		0	0	0	0	0
92	1	64	127	-1	434	104	8.5	27	ABprppapap	236	542	0	0		0	0	0	0	0
93	1	282	170	-1	400	264	5.4	25	MSpapapa	246	9	0	0		0	0	0	0	0
94	1	243	232	-1	223	264	15.1	30	Cappaa	206	79	0	0		0	0	0	0	0
95	1	288	131	-1	196	291	20.4	31	ABplappapa	315	80	0	0		0	0	0	0	0
96	1	239	331	-1	461	216	11.9	31	MSpppaa	274	-59	0	0		0	0	0	0	0
97	1	180	222	-1	360	186	7.2	29	MSpappa	279	650	0	0		0	0	0	0	0
98	1	126	305	-1	324	329	4.5	29	ABplpapapp	752	0	0	0		0	0	0	0	0
99	1	299	333	-1	372	168	4.4	26	ABprpapppa	238	-260	0	0		0	0	0	0	0
100	1	24	218	-1	343	119	4.2	30	ABprppppap	291	-211	0	0		0	0	0	0	0
101	1	186	90	-1	336	387	21.5	29	ABplaaappa	253	-2	0	0		0	0	0	0	0
102	1	147	237	-1	478	342	20.4	29	MSaaaapa	296	2	0	0		0	0	0	0	0
103	1	150	268	-1	604	284	10.0	25	ABalaapapa	226	-203	0	0		0	0	0	0	0
104	1	31	84	-1	529	162	19.2	27	ABpraappaa	267	-52	0	0		0	0	0	0	0
105	1	290	44	-1	275	67	13.4	30	ABprapappa	382	0	0	0		0	0	0	0	0
106	1	219	312	-1	442	237	5.2	33	ABarapappp	325	101	0	0		0	0	0	0	0
107	1	245	66	-1	362	76	17.6	30	ABprappapa	303	-783	0	0		0	0	0	0	0
108	1	326	326	-1	237	210	4.4	29	ABplpppppp	262	-607	0	0		0	0	0	0	0
109	1	148	20	-1	421	470	16.6	29	ABalpppapa	214	0	0	0		0	0	0	0	0
110	1	40	38	-1	325	67	18.8	30	ABprapapaa	298	226	0	0		0	0	0	0	0
111	1	263	302	-1	434	227	22.9	30	ABarpapapp	288	-182	0	0		0	0	0	0	0
112	1	281	23	-1	229	129	7.2	31	Cpppa	302	151	0	0		0	0	0	0	0
113	1	178	283	-1	214	343	15.2	29	ABplappaaa	290	238	0	0		0	0	0	0	0
114	1	194	161	-1	302	303	11.5	31	Daap	269	752	0	0		0	0	0	0	0
115	1	203	85	-1	547	199	10.2	28	ABprpaaaap	13	0	0	0		0	0	0	0	0
116	1	244	103	-1	458	416	6.0	27	ABalppapaa	208	0	0	0		0	0	0	0	0
117	0	191	-1	-1	477	153	9.4	24		201	411	0	0		0	0	0	0	0
118	1	46	185	-1	508	388	10.7	31	ABalpaapap	297	-332	0	0		0	0	0	0	0
119	1	90	68	-1	156	144	12.9	35	Caapp	180	0	0	0		0	0	0	0	0
120	1	81	241	-1	291	313	4.2	28	ABplpappap	217	88	0	0		0	0	0	0	0
121	1	287	303	-1	425	255	16.1	31	Earaa	297	-830	0	0		0	0	0	0	0
122	1	139	128	-1	580	318	7.5	27	ABaraaappa	269	-907	0	0		0	0	0	0	0
123	1	88	35	-1	548	398	13.0	30	ABalpaapaa	281	-582	0	0		0	0	0	0	0
124	1	271	288	-1	228	83	17.6	38	Cpapa	358	84	0	0		0	0	0	0	0
125	1	300	287	-1	301	102	4.0	30	ABprpppapa	304	217	0	0		0	0	0	0	0
126	1	30	107	-1	590	362	17.6	29	ABalaaapar	260	780	0	0		0	0	0	0	0
127	1	89	40	-1	508	419	14.5	26	MSapaaaa	40	0	0	0		0	0	0	0	0
128	1	321	284	-1	425	361	22.5	29	ABplaaaapa	280	39	0	0		0	0	0	0	0
129	1	146	158	-1	571	216	16.6	28	ABpraaaapa	267	-934	0	0		0	0	0	0	0
130	1	85	111	-1	425	210	4.2	26	ABprpappaa	-6	0	0	0		0	0	0	0	0
131	1	309	272	-1	471	224	3.5	28	ABarappaap	265	739	0	0		0	0	0	0	0
132	1	136	274	-1	426	427	10.1	28	ABplpaaaaa	258	-31	0	0		0	0	0	0	0
133	1	114	140	-1	148	248	14.8	29	ABplapapap	269	-943	0	0		0	0	0	0	0
134	1	92	62	-1	530	417	8.1	27	ABalpaaaap	235	0	0	0		0	0	0	0	0
135	1	225	319	-1	401	154	4.0	28	ABprpapapp	262	-831	0	0		0	0	0	0	0
136	1	242	236	-1	427	295	14.0	31	MSaaapp	263	-553	0	0		0	0	0	0	0
137	1	109	4	-1	556	347	17.2	29	MSpaaaaa	276	-692	0	0		0	0	0	0	0
138	1	291	275	-1	297	356	7.9	27	ABplppaapa	268	-525	0	0		0	0	0	0	0
139	1	132	187	-1	393	217	7.6	29	MSpapapp	135	0	0	0		0	0	0	0	0
140	1	197	110	-1	489	217	7.2	27	ABprpapaaa	-63	0	0	0		0	0	0	0	0
141	1	210	317	-1	482	165	5.5	29	ABarappapp	242	5	0	0		0	0	0	0	0
142	1	164	238	-1	477	393	6.8	26	ABalpapaap	235	486	0	0		0	0	0	0	0
143	1	322	253	-1	531	254	15.6	27	MSppapaa	209	465	0	0		0	0	0	0	0
144	1	125	59	-1	312	134	5.8	29	ABprpppppa	290	1438	0	0		0	0	0	0	0
145	1	162	248	-1	325	286	5.7	28	MSaappa	264	133	0	0		0	0	0	0	0
146	1	192	278	-1	292	383	9.7	28	ABplppapaa	110	0	0	0		0	0	0	0	0
147	1	138	225	-1	334	409	7.7	31	ABplpaaapp	273	385	0	0		0	0	0	0	0
148	1	268	106	-1	556	433	13.4	28	ABalaaaala	77	0	0	0		0	0	0	0	0
149	1	222	330	-1	261	272	5.6	27	ABplpapppp	212	-287	0	0		0	0	0	0	0
150	1	117	234	-1	397	153	23.4	36	ABarpappp	361	377	0	0		0	0	0	0	0
151	1	230	113	-1	164	284	14.2	28	ABplappapp	485	0	0	0		0	0	0	0	0
152	1	247	167	-1	515	427	18.2	25	ABalapapaa	100	0	0	0		0	0	0	0	0
153	1	41	152	-1	416	105	15.2	31	ABprapaapp	260	664	0	0		0	0	0	0	0
154	1	200	201	-1	263	342	6.8	27	ABplppaapp	-118	0	0	0		0	0	0	0	0
155	1	52	301	-1	557	321	21.6	28	ABalapppap	17	0	0	0		0	0	0	0	0
156	1	179	108	-1	279	85	6.3	28	ABprappppp	-230	0	0	0		0	0	0	0	0
157	1	70	76	-1	493	452	18.6	27	ABalapaapa	276	606	0	0		0	0	0	0	0
158	1	223	182	-1	551	212	13.9	29	ABprpaapaa	77	0	0	0		0	0	0	0	0
159	1	317	41	-1	387	336	22.5	29	ABplaaaapp	296	1010	0	0		0	0	0	0	0
160	1	37	32	-1	547	386	17.2	27	MSaaaaaa	271	-480	0	0		0	0	0	0	0
161	1	198	101	-1	355	406	16.9	30	ABalpppppp	-158	0	0	0		0	0	0	0	0
162	1	169	79	-1	313	235	11.9	33	Ealpp	322	-1686	0	0		0	0	0	0	0
163	1	51	6	-1	506	359	14.4	29	ABaraapaap	460	0	0	0		0	0	0	0	0
164	1	221	126	-1	445	177	11.0	32	MSpppap	174	0	0	0		0	0	0	0	0
165	1	311	139	-1	161	252	19.9	31	ABplapapaa	275	63	0	0		0	0	0	0	0
166	1	220	228	-1	342	341	10.1	31	MSappap	185	0	0	0		0	0	0	0	0
167	1	67	178	-1	224	344	9.3	28	ABplppappa	246	901	0	0		0	0	0	0	0
168	1	22	295	-1	267	345	21.5	28	ABplapaapa	-16	0	0	0		0	0	0	0	0
169	1	83	329	-1	508	238	11.0	30	MSppaap	303	3	0	0		0	0	0	0	0
170	1	269	242	-1	479	434	21.6	30	ABalapapap	277	-244	0	0		0	0	0	0	0
171	1	113	1	-1	302	371	19.3	29	ABplapaaaa	280	1343	0	0		0	0	0	0	0
172	1	2	296	-1	347	89	9.2	27	ABprapppaa	144	0	0	0		0	0	0	0	0
173	1	152	165	-1	427	378	10.5	32	MSapaap	394	0	0	0		0	0	0	0	0
174	1	233	136	-1	531	290	5.7	25	ABarapaaap	243	1008	0	0		0	0	0	0	0
175	1	303	69	-1	511	316	23.8	28	ABarpapaaa	237	-571	0	0		0	0	0	0	0
176	1	279	221	-1	248	195	15.0	33	Eplpa	323	-462	0	0		0	0	0	0	0
177	1	56	196	-1	532	213	19.1	29	ABpraaappa	103	0	0	0		0	0	0	0	0
178	1	330	97	-1	305	60	15.1	29	ABprapapap	419	0	0	0		0	0	0	0	0
179	1	55	95	-1	374	158	9.4	33	MSpappp	348	0	0	0		0	0	0	0	0
180	1	45	104	-1	581	340	11.9	28	ABaraaaaap	-107	0	0	0		0	0	0	0	0
181	1	4	112	-1	526	168	10.7	27	ABprpaaapa	231	384	0	0		0	0	0	0	0
182	1	48	324	-1	243	189	22.7	37	Caaaa	374	188	0	0		0	0	0	0	0
183	1	17	210	-1	474	195	15.3	31	MSppppa	-76	0	0	0		0	0	0	0	0
184	1	7	184	-1	345	444	16.8	28	ABplaappaa	232	290	0	0		0	0	0	0	0
185	1	68	64	-1	255	365	9.5	28	ABplppapap	259	-187	0	0		0	0	0	0	0
186	1	18	119	-1	520	311	13.4	29	ABaraappap	-228	0	0	0		0	0	0	0	0
187	1	118	209	-1	564	229	11.6	29	ABprpaaaaa	251	1070	0	0		0	0	0	0	0
188	1	35	8	-1	516	331	6.7	27	ABarapaapa	202	924	0	0		0	0	0	0	0
189	1	187	197	-1	500	292	10.5	30	ABaraapppa	151	0	0	0		0	0	0	0	0
190	1	116	125	-1	426	406	6.7	28	ABalppappa	-140	0	0	0		0	0	0	0	0
191	1	214	51	-1	615	300	12.6	30	ABalaapaap	202	0	0	0		0	0	0	0	0
192	0	196	-1	-1	438	218	14.9	23		193	258	0	0		0	0	0	0	0
193	1	123	247	-1	458	134	8.6	28	ABprppapaa	287	0	0	0		0	0	0	0	0
194	1	165	29	-1	423	168	13.5	29	Dpaa	279	234	0	0		0	0	0	0	0
195	1	259	279	-1	541	179	17.1	28	ABprpaapap	106	0	0	0		0	0	0	0	0
196	1	296	316	-1	543	324	5.1	28	ABarapaaaa	-42	0	0	0		0	0	0	0	0
197	0	-1	-1	-1	325	388	9.0	24		379	0	0	0		0	0	0	0	0
198	1	274	186	-1	413	303	23.5	29	ABarpaaapp	221	-134	0	0		0	0	0	0	0
199	1	54	93	-1	623	308	16.4	28	ABalaaappr	220	-141	0	0		0	0	0	0	0
200	1	241	176	-1	255	238	6.5	28	ABplpppppa	242	670	0	0		0	0	0	0	0
201	1	8	243	-1	513	268	22.4	28	ABalappppp	234	692	0	0		0	0	0	0	0
202	1	151	3	-1	299	89	20.4	35	ABarppppp	236	0	0	0		0	0	0	0	0
203	1	96	229	-1	441	125	16.5	29	ABprapaapa	208	-252	0	0		0	0	0	0	0
204	1	315	297	-1	265	125	10.1	36	Cppap	358	226	0	0		0	0	0	0	0
205	1	93	118	-1	406	277	22.6	31	ABarpaapap	249	666	0	0		0	0	0	0	0
206	1	316	22	-1	513	354	5.5	28	ABalpaaapp	211	596	0	0		0	0	0	0	0
207	1	207	192	-1	546	259	23.3	30	ABpraapaap	313	0	0	0		0	0	0	0	0
208	1	38	132	-1	471	266	14.5	30	MSpaapap	276	643	0	0		0	0	0	0	0
209	1	20	144	-1	462	138	17.5	29	ABprapaaap	239	744	0	0		0	0	0	0	0
210	1	137	73	-1	461	160	19.9	28	ABprapaaaa	274	135	0	0		0	0	0	0	0
211	1	255	72	-1	556	397	7.8	28	ABalpaaaaa	177	0	0	0		0	0	0	0	0
212	1	127	188	-1	477	332	6.9	28	ABalpappap	278	-194	0	0		0	0	0	0	0
213	1	185	83	-1	440	255	7.8	30	MSpapaaa	112	0	0	0		0	0	0	0	0
214	1	107	150	-1	334	68	12.8	27	ABprappapp	220	0	0	0		0	0	0	0	0
215	1	158	265	-1	590	248	11.5	29	ABalaapapp	252	-799	0	0		0	0	0	0	0
216	1	77	159	-1	417	248	10.5	31	MSpapaap	193	0	0	0		0	0	0	0	0
217	1	172	289	-1	342	349	23.4	32	ABplaaappp	55	0	0	0		0	0	0	0	0
218	1	231	205	-1	228	344	19.1	31	ABplapaapp	297	-829	0	0		0	0	0	0	0
219	1	310	230	-1	382	232	16.8	33	Earap	328	469	0	0		0	0	0	0	0
220	1	9	258	-1	318	132	10.5	34	Cppaa	342	105	0	0		0	0	0	0	0
221	1	10	160	-1	529	456	14.6	33	ABalppaaap	326	653	0	0		0	0	0	0	0
222	1	12	195	-1	474	128	13.3	30	ABpraapppa	437	0	0	0		0	0	0	0	0
223	1	76	216	-1	436	446	19.6	28	ABalapappp	572	0	0	0		0	0	0	0	0
224	1	82	42	-1	535	355	11.3	27	ABaraaaapa	261	0	0	0		0	0	0	0	0
225	1	181	27	-1	384	106	4.8	28	ABprpppaaa	264	211	0	0		0	0	0	0	0
226	1	157	308	-1	509	359	18.7	30	MSaaaaap	47	0	0	0		0	0	0	0	0
227	1	33	220	-1	359	357	16.8	33	MSapppa	273	-672	0	0		0	0	0	0	0
228	1	106	202	-1	566	409	18.2	29	ABalaaapal	290	0	0	0		0	0	0	0	0
229	1	1	269	-1	568	255	16.3	27	ABpraaapaa	264	-531	0	0		0	0	0	0	0
230	1	232	145	-1	246	146	13.5	32	Eprpp	288	129	0	0		0	0	0	0	0
231	1	171	208	-1	512	336	10.0	25	ABaraaaapp	235	157	0	0		0	0	0	0	0
232	1	275	11	-1	226	172	5.7	31	Cpppp	22	0	0	0		0	0	0	0	0
233	1	286	262	-1	385	340	11.0	31	MSappaa	168	0	0	0		0	0	0	0	0
234	1	73	204	-1	463	231	17.4	28	MSppappp	123	0	0	0		0	0	0	0	0
235	1	285	307	-1	296	154	22.7	32	Cpaapa	326	-607	0	0		0	0	0	0	0
236	1	248	327	-1	553	245	6.1	29	ABarapppap	263	750	0	0		0	0	0	0	0
237	1	34	332	-1	205	216	12.3	28	Capppa	271	64	0	0		0	0	0	0	0
238	1	212	172	-1	314	400	16.0	32	ABplaappap	315	-78	0	0		0	0	0	0	0
239	1	253	245	-1	409	130	6.3	27	ABprppaapp	232	-247	0	0		0	0	0	0	0
240	1	49	37	-1	197	284	5.7	28	ABplpppaap	278	-107	0	0		0	0	0	0	0
241	1	108	310	-1	504	349	23.4	28	ABarpaaaaa	233	295	0	0		0	0	0	0	0
242	1	307	215	-1	391	304	17.1	31	Ealaa	310	252	0	0		0	0	0	0	0
243	1	60	235	-1	448	103	12.1	30	ABpraapppp	-199	0	0	0		0	0	0	0	0
244	1	252	219	-1	353	295	11.5	31	Ealpa	301	157	0	0		0	0	0	0	0
245	1	121	50	-1	253	294	11.2	34	Capaa	332	1114	0	0		0	0	0	0	0
246	1	206	18	-1	382	297	5.7	25	MSaapapa	221	-206	0	0		0	0	0	0	0
247	1	155	320	-1	583	395	14.7	27	ABalaaaarl	102	0	0	0		0	0	0	0	0
248	1	156	31	-1	443	430	14.5	28	ABalppppaa	272	970	0	0		0	0	0	0	0
249	1	140	194	-1	562	353	9.1	27	ABaraaapaa	275	-28	0	0		0	0	0	0	0
250	1	86	304	-1	299	218	23.2	41	Cpaaa	411	873	0	0		0	0	0	0	0
251	1	50	54	-1	579	385	10.5	28	ABaraaaaaa	253	752	0	0		0	0	0	0	0
252	1	34	315	-1	225	207	7.6	27	Capppp	241	88	0	0		0	0	0	0	0
253	1	25	13	-1	282	385	14.8	31	ABplaapppa	406	0	0	0		0	0	0	0	0
254	1	39	169	-1	199	320	9.2	27	ABplppappp	242	-84	0	0		0	0	0	0	0
255	1	304	325	-1	497	297	7.2	28	ABarapaapp	15	0	0	0		0	0	0	0	0
256	1	284	264	-1	229	273	6.1	28	ABplppppap	251	633	0	0		0	0	0	0	0
257	1	135	240	-1	518	384	6.6	25	ABalpaaapa	255	1181	0	0		0	0	0	0	0
258	1	167	190	291	174	219	7.1	35	ABplapppp	234	805	0	0		0	0	0	0	0
259	1	75	181	-1	464	273	4.3	28	ABarapapap	281	218	0	0		0	0	0	0	0
260	1	176	109	-1	554	330	14.0	27	ABaraappaa	262	-131	0	0		0	0	0	0	0
261	1	292	217	-1	504	243	17.7	28	MSppappa	-182	0	0	0		0	0	0	0	0
262	1	262	246	-1	359	205	20.4	34	Epraa	327	380	0	0		0	0	0	0	0
263	1	204	98	-1	345	263	15.6	33	Ealap	214	0	0	0		0	0	0	0	0
264	1	243	250	-1	204	238	15.0	31	Cappap	227	70	0	0		0	0	0	0	0
265	1	283	162	-1	336	196	13.7	34	Earpp	340	-742	0	0		0	0	0	0	0
266	1	129	293	-1	446	324	12.5	30	ABaraapapp	424	0	0	0		0	0	0	0	0
267	1	272	96	-1	535	371	23.6	30	ABalappapp	367	0	0	0		0	0	0	0	0
268	1	261	198	-1	398	379	23.5	28	ABplaaapaa	9	0	0	0		0	0	0	0	0
269	1	168	206	-1	566	348	21.4	29	ABalapppaa	239	0	0	0		0	0	0	0	0
270	1	323	270	-1	284	309	16.4	33	Dapa	327	213	0	0		0	0	0	0	0
271	1	183	61	-1	477	249	22.6	29	ABarpapapa	239	819	0	0		0	0	0	0	0
272	1	229	328	-1	461	296	18.0	31	MSpaaapp	-227	0	0	0		0	0	0	0	0
273	1	149	191	-1	150	201	10.2	29	ABplapappp	145	0	0	0		0	0	0	0	0
274	1	174	71	-1	361	112	23.4	35	ABarppppa	357	330	0	0		0	0	0	0	0
275	1	264	86	-1	260	364	16.9	31	ABplaapppp	8	0	0	0		0	0	0	0	0
276	1	99	17	-1	439	467	13.3	27	ABalpppaaa	350	0	0	0		0	0	0	0	0
277	1	320	117	-1	447	379	4.0	29	ABalppapap	291	392	0	0		0	0	0	0	0
278	1	313	207	-1	261	269	17.2	34	Dapp	341	-32	0	0		0	0	0	0	0
279	1	228	254	-1	303	314	24.3	33	ABarppaaa	334	1475	0	0		0	0	0	0	0
280	0	134	-1	-1	257	114	5.9	23		202	-1207	0	0		0	0	0	0	0
281	1	305	212	-1	273	299	5.7	29	ABplpapppa	379	0	0	0		0	0	0	0	0
282	1	257	321	-1	514	249	4.8	27	ABarappaaa	238	1187	0	0		0	0	0	0	0
283	1	84	266	-1	368	353	4.1	28	ABplpapapa	279	-1374	0	0		0	0	0	0	0
284	1	325	281	-1	390	331	4.8	27	ABplpapaaa	121	0	0	0		0	0	0	0	0
285	1	234	261	-1	273	215	16.4	33	Eplap	318	427	0	0		0	0	0	0	0
286	1	224	168	-1	467	389	14.2	27	MSapaaap	374	0	0	0		0	0	0	0	0
287	1	202	157	-1	333	82	6.1	28	ABprpppaap	262	545	0	0		0	0	0	0	0
288	1	182	133	-1	455	377	24.1	29	ABplaaaaap	289	865	0	0		0	0	0	0	0
289	1	209	273	-1	386	291	9.6	29	MSaapaap	466	0	0	0		0	0	0	0	0
290	1	80	94	-1	144	206	17.9	35	ABarppapp	320	1055	0	0		0	0	0	0	0
291	1	190	214	-1	333	263	23.5	34	ABarpaappp	43	0	0	0		0	0	0	0	0
292	1	314	26	-1	546	231	8.5	29	ABarappppa	291	-137	0	0		0	0	0	0	0
293	1	213	63	-1	202	150	11.1	31	Eplpp	309	293	0	0		0	0	0	0	0
294	1	328	78	-1	453	279	22.2	28	ABarpaapaa	288	-1013	0	0		0	0	0	0	0
295	1	53	244	-1	165	168	19.7	37	Caapa	340	-405	0	0		0	0	0	0	0
296	1	184	164	-1	212	243	4.5	29	ABplpppapa	249	1681	0	0		0	0	0	0	0
297	1	145	43	-1	442	133	21.6	32	ABarpppaa	-230	0	0	0		0	0	0	0	0
298	1	211	298	-1	448	194	6.7	28	ABprpapaap	257	692	0	0		0	0	0	0	0
299	1	128	149	-1	387	460	13.9	28	ABalpppapp	261	931	0	0		0	0	0	0	0
300	1	250	70	-1	459	415	23.1	29	ABplaapaaa	270	108	0	0		0	0	0	0	0
301	1	78	89	-1	596	240	15.0	28	ABpraaaaaa	276	264	0	0		0	0	0	0	0
302	1	208	102	-1	520	229	22.8	30	ABpraapapa	88	0	0	0		0	0	0	0	0
303	1	329	129	-1	196	256	23.3	36	ABarppapa	363	-865	0	0		0	0	0	0	0
304	1	32	211	-1	229	327	6.5	29	ABplpppaaa	269	535	0	0		0	0	0	0	0
305	1	267	183	-1	587	309	17.8	31	ABalaapppa	288	-92	0	0		0	0	0	0	0
306	1	306	213	-1	429	176	4.5	28	ABprpapapa	255	0	0	0		0	0	0	0	0
307	1	238	33	-1	380	360	13.5	33	MSapapp	308	0	0	0		0	0	0	0	0
308	1	97	203	-1	341	159	5.6	28	ABprpapppp	220	-164	0	0		0	0	0	0	0
309	1	16	48	-1	190	314	14.2	29	ABplappaap	271	-573	0	0		0	0	0	0	0
310	1	195	233	-1	411	164	16.3	30	Dppa	301	-190	0	0		0	0	0	0	0
311	1	302	226	-1	327	159	17.6	32	Eprap	293	105	0	0		0	0	0	0	0
312	1	13	123	-1	551	367	14.3	28	ABaraapaaa	269	0	0	0		0	0	0	0	0
313	1	280	314	-1	242	306	4.6	29	ABplppppaa	1	0	0	0		0	0	0	0	0
314	1	205	163	-1	420	421	22.4	30	ABplaapaap	309	-228	0	0		0	0	0	0	0
315	1	297	92	-1	195	123	23.1	38	Caaap	218	0	0	0		0	0	0	0	0
316	1	61	134	-1	502	137	10.6	28	ABprpaaapp	266	-139	0	0		0	0	0	0	0
317	0	293	-1	-1	467	463	11.0	24		12	0	0	0		0	0	0	0	0
318	1	143	122	-1	494	389	23.7	29	ABplaaaaaa	-114	0	0	0		0	0	0	0	0
319	1	131	58	-1	312	342	14.3	30	Daaa	296	-644	0	0		0	0	0	0	0
320	1	294	277	-1	320	226	17.5	33	Eplaa	-10	0	0	0		0	0	0	0	0
321	1	14	251	-1	436	152	6.9	27	ABprppaapa	275	197	0	0		0	0	0	0	0
322	1	312	286	-1	508	221	14.2	27	MSppapap	263	478	0	0		0	0	0	0	0
323	1	188	7	-1	420	340	15.7	29	MSaaapap	287	1362	0	0		0	0	0	0	0
324	1	47	285	-1	362	142	16.3	35	Dppp	349	152	0	0		0	0	0	0	0
325	1	276	257	-1	245	119	21.2	33	Cpaapp	330	1455	0	0		0	0	0	0	0
326	1	236	323	-1	305	184	9.4	32	Z2	-80	0	0	0		0	0	0	0	0
327	1	201	280	-1	570	307	24.3	34	ABpraapaaa	341	163	0	0		0	0	0	0	0
328	1	251	16	-1	375	261	23.3	32	ABarpaappa	313	200	0	0		0	0	0	0	0
329	1	160	82	-1	373	130	13.2	31	Dpap	308	-241	0	0		0	0	0	0	0
330	1	246	91	-1	329	231	6.4	29	Z3	270	624	0	0		0	0	0	0	0
331	1	29	290	-1	543	268	12.1	26	MSppaaap	40	0	0	0		0	0	0	0	0
332	0	332	-1	-1	186	198	5.2	23		320	0	0	0		0	0	0	0	0
333	1	327	227	-1	599	319	16.2	26	ABalaappaa	173	-241	0	0		0	0	0	0	0
334	0	328	-1	-1	450	277	24.2	27		351	0	0	0		0	0	0	0	0
335	0	63	-1	-1	245	140	6.9	24		101	65	0	0		0	0	0	0	0
