# Supplementary material for: The AP-2 Transcription Factor APTF-2 Is Required for Neuroblast and Epidermal Morphogenesis in Caenorhabditis elegans Embryogenesis
Source: PLoS Genet. 2016 May 13;12(5):e1006048. doi: 10.1371/journal.pgen.1006048 (PMC4866721; doi:10.1371/journal.pgen.1006048)
Supplement: S7 Text — (ZIP) [file pgen.1006048.s035.zip › nuclei/t145-nuclei]

1	1	171	270	-1	305	371	19.3	30	ABplapaaaa	254	711	0	0		0	0	0	0	0
2	1	19	121	-1	309	340	21.3	31	ABplapaaap	261	400	0	0		0	0	0	0	0
3	1	202	239	-1	300	93	20.6	36	ABarppppp	361	616	0	0		0	0	0	0	0
4	1	137	303	-1	556	347	17.1	29	MSpaaaaa	200	0	0	0		0	0	0	0	0
5	1	61	18	-1	360	374	8.3	29	ABplppaaaa	247	394	0	0		0	0	0	0	0
6	1	163	153	-1	503	363	14.5	29	ABaraapaap	288	-741	0	0		0	0	0	0	0
7	1	323	8	-1	420	341	15.8	30	MSaaapap	228	-910	0	0		0	0	0	0	0
8	1	188	162	-1	520	329	6.6	26	ABarapaapa	207	896	0	0		0	0	0	0	0
9	1	35	218	-1	472	426	9.3	29	ABalpaappp	251	0	0	0		0	0	0	0	0
10	1	66	98	-1	383	410	14.9	30	ABalpppppa	111	0	0	0		0	0	0	0	0
11	1	232	267	329	230	171	5.4	32	Cpppp	198	313	0	0		0	0	0	0	0
12	1	4	85	-1	139	214	13.3	29	ABplapappa	153	0	0	0		0	0	0	0	0
13	1	253	5	-1	284	387	14.6	31	ABplaapppa	103	0	0	0		0	0	0	0	0
14	1	10	53	-1	535	442	19.9	34	ABalapaaa	313	66	0	0		0	0	0	0	0
15	1	88	29	-1	173	260	9.4	31	ABplapppa	208	0	0	0		0	0	0	0	0
16	1	328	40	-1	378	260	23.0	32	ABarpaappa	325	379	0	0		0	0	0	0	0
17	1	276	48	-1	441	466	12.8	27	ABalpppaaa	-270	0	0	0		0	0	0	0	0
18	1	246	324	-1	380	295	5.8	25	MSaapapa	239	113	0	0		0	0	0	0	0
19	1	55	141	-1	484	255	7.1	27	ABarapappa	70	0	0	0		0	0	0	0	0
20	1	109	20	-1	423	471	16.3	27	ABalpppapa	251	-25	0	0		0	0	0	0	0
21	1	76	24	-1	463	304	6.4	27	ABalpapppa	253	-247	0	0		0	0	0	0	0
22	1	206	66	-1	517	355	5.7	28	ABalpaaapp	213	275	0	0		0	0	0	0	0
23	1	112	308	-1	233	128	7.3	33	Cpppa	292	799	0	0		0	0	0	0	0
24	1	14	132	-1	324	399	11.4	33	ABplpaappp	103	0	0	0		0	0	0	0	0
25	1	22	11	-1	363	421	9.1	28	ABplpaaapa	396	0	0	0		0	0	0	0	0
26	1	292	79	-1	545	232	8.5	29	ABarappppa	282	1384	0	0		0	0	0	0	0
27	1	225	67	-1	386	102	5.0	28	ABprpppaaa	257	-112	0	0		0	0	0	0	0
28	1	47	182	-1	426	303	9.3	30	MSaapaaa	315	0	0	0		0	0	0	0	0
29	1	194	334	-1	417	172	13.2	22	Dpaa	139	530	0	0		0	0	0	0	0
30	1	56	45	-1	389	413	7.4	29	ABplpaaaap	189	0	0	0		0	0	0	0	0
31	1	248	59	-1	446	435	14.7	29	ABalppppaa	298	840	0	0		0	0	0	0	0
32	1	160	62	-1	542	388	17.3	29	MSaaaaaa	276	391	0	0		0	0	0	0	0
33	1	307	187	-1	381	364	13.3	33	MSapapp	308	632	0	0		0	0	0	0	0
34	1	1	291	-1	469	351	16.6	30	MSaaapaa	229	0	0	0		0	0	0	0	0
35	1	123	251	-1	545	397	13.4	29	ABalpaapaa	72	0	0	0		0	0	0	0	0
36	1	74	22	-1	476	338	11.4	29	ABaraapapa	289	763	0	0		0	0	0	0	0
37	1	240	181	-1	195	279	5.9	28	ABplpppaap	254	294	0	0		0	0	0	0	0
38	1	110	264	-1	325	64	18.8	29	ABprapapaa	130	0	0	0		0	0	0	0	0
39	1	49	74	-1	336	425	13.5	28	ABplpaappa	29	0	0	0		0	0	0	0	0
40	1	127	170	-1	508	418	14.3	25	MSapaaaa	172	0	0	0		0	0	0	0	0
41	1	159	296	-1	385	333	22.6	30	ABplaaaapp	290	1189	0	0		0	0	0	0	0
42	1	224	143	-1	538	356	11.4	27	ABaraaaapa	-23	0	0	0		0	0	0	0	0
43	1	297	107	-1	442	133	21.6	32	ABarpppaa	322	1514	0	0		0	0	0	0	0
44	1	105	56	-1	275	64	13.4	30	ABprapappa	-46	0	0	0		0	0	0	0	0
45	1	82	95	-1	401	449	19.3	30	ABplaapapa	-48	0	0	0		0	0	0	0	0
46	1	36	321	-1	438	199	18.3	31	MSppppp	310	526	0	0		0	0	0	0	0
47	1	84	157	-1	391	195	4.3	27	ABprpappap	325	0	0	0		0	0	0	0	0
48	1	309	221	-1	190	314	13.9	28	ABplappaap	286	32	0	0		0	0	0	0	0
49	1	80	76	-1	395	427	11.4	28	ABplpaapaa	276	759	0	0		0	0	0	0	0
50	1	245	180	-1	257	288	11.0	33	Capaa	336	205	0	0		0	0	0	0	0
51	1	191	89	-1	614	297	12.3	29	ABalaapaap	287	62	0	0		0	0	0	0	0
52	1	9	184	-1	323	362	6.1	28	ABplpappaa	267	-927	0	0		0	0	0	0	0
53	1	68	226	-1	599	321	13.1	25	ABalaapaaa	210	81	0	0		0	0	0	0	0
54	1	251	161	-1	577	383	10.7	27	ABaraaaaaa	355	0	0	0		0	0	0	0	0
55	1	17	58	-1	479	442	15.6	28	ABalapaapp	439	0	0	0		0	0	0	0	0
56	1	87	307	-1	504	284	4.8	30	ABarapapaa	169	0	0	0		0	0	0	0	0
57	1	50	198	-1	605	355	13.4	27	ABalaaaarr	216	135	0	0		0	0	0	0	0
58	1	319	127	-1	315	346	14.3	29	Daaa	248	0	0	0		0	0	0	0	0
59	1	144	120	-1	311	133	5.7	28	ABprpppppa	251	14	0	0		0	0	0	0	0
60	1	30	313	-1	471	266	10.6	28	ABaraapppp	274	731	0	0		0	0	0	0	0
61	1	271	310	-1	479	248	22.5	28	ABarpapapa	271	518	0	0		0	0	0	0	0
62	1	134	217	-1	532	417	8.3	27	ABalpaaaap	257	-919	0	0		0	0	0	0	0
63	1	293	281	-1	199	151	11.3	31	Eplpp	310	305	0	0		0	0	0	0	0
64	1	185	295	-1	255	364	9.1	28	ABplppapap	261	-309	0	0		0	0	0	0	0
65	1	44	277	-1	356	266	7.1	27	MSaapapp	250	60	0	0		0	0	0	0	0
66	1	107	315	-1	359	74	18.0	30	ABprappapa	284	7	0	0		0	0	0	0	0
67	1	21	225	-1	480	328	23.7	29	ABarpaaaap	262	449	0	0		0	0	0	0	0
68	1	119	142	-1	156	138	13.1	34	Caapp	502	0	0	0		0	0	0	0	0
69	1	175	248	-1	508	312	24.0	29	ABarpapaaa	234	-869	0	0		0	0	0	0	0
70	1	300	119	-1	459	414	23.1	29	ABplaapaaa	291	648	0	0		0	0	0	0	0
71	1	274	186	-1	362	118	23.6	35	ABarppppa	359	-618	0	0		0	0	0	0	0
72	1	211	124	-1	558	397	7.9	29	ABalpaaaaa	236	-134	0	0		0	0	0	0	0
73	1	210	109	-1	462	160	20.0	29	ABprapaaaa	252	-210	0	0		0	0	0	0	0
74	1	72	140	-1	530	396	20.3	30	ABalappaa	233	-69	0	0		0	0	0	0	0
75	1	65	222	-1	443	352	6.2	29	ABalpapapa	255	195	0	0		0	0	0	0	0
76	1	157	43	-1	494	457	18.8	27	ABalapaapa	248	-283	0	0		0	0	0	0	0
77	1	73	160	-1	360	440	12.4	29	ABplpaapap	105	0	0	0		0	0	0	0	0
78	1	294	94	-1	453	279	22.5	30	ABarpaapaa	253	-572	0	0		0	0	0	0	0
79	1	162	44	-1	314	235	11.6	32	Ealpp	326	-257	0	0		0	0	0	0	0
80	1	29	283	-1	503	452	12.2	28	ABalaaaalp	-33	0	0	0		0	0	0	0	0
81	1	51	27	-1	533	168	14.3	31	ABprpaappa	271	-511	0	0		0	0	0	0	0
82	1	329	216	-1	372	127	13.4	30	Dpap	309	107	0	0		0	0	0	0	0
83	1	213	257	-1	441	254	7.6	29	MSpapaaa	113	0	0	0		0	0	0	0	0
84	1	104	6	-1	530	161	19.0	27	ABpraappaa	316	0	0	0		0	0	0	0	0
85	1	115	91	-1	544	194	10.1	29	ABprpaaaap	-7	0	0	0		0	0	0	0	0
86	1	275	200	-1	260	365	16.5	31	ABplaapppp	75	0	0	0		0	0	0	0	0
87	1	71	25	-1	578	286	20.1	31	ABalaapppp	310	-1528	0	0		0	0	0	0	0
88	1	53	156	-1	281	60	10.2	27	ABprappppa	251	1150	0	0		0	0	0	0	0
89	1	301	31	-1	595	234	14.6	28	ABpraaaaaa	281	-189	0	0		0	0	0	0	0
90	1	101	93	-1	335	386	21.7	28	ABplaaappa	273	692	0	0		0	0	0	0	0
91	1	330	210	-1	326	233	6.1	31	Z3	208	-291	0	0		0	0	0	0	0
92	1	315	231	-1	194	127	23.3	39	Caaap	389	-18	0	0		0	0	0	0	0
93	1	199	244	-1	624	305	16.2	29	ABalaaappr	246	2370	0	0		0	0	0	0	0
94	1	290	135	-1	140	201	17.6	33	ABarppapp	334	93	0	0		0	0	0	0	0
95	1	179	50	-1	372	155	9.5	33	MSpappp	39	0	0	0		0	0	0	0	0
96	1	267	102	-1	538	368	23.6	30	ABalappapp	61	0	0	0		0	0	0	0	0
97	1	178	196	-1	305	62	15.0	29	ABprapapap	244	0	0	0		0	0	0	0	0
98	1	263	100	-1	344	262	15.6	34	Ealap	322	576	0	0		0	0	0	0	0
99	1	33	139	-1	440	455	9.1	29	ABalppaapp	312	0	0	0		0	0	0	0	0
100	1	67	101	-1	514	315	17.8	31	MSpaaaap	307	-686	0	0		0	0	0	0	0
101	1	161	64	-1	357	405	17.0	31	ABalpppppp	-152	0	0	0		0	0	0	0	0
102	1	302	112	-1	524	230	22.7	30	ABpraapapa	253	1024	0	0		0	0	0	0	0
103	1	116	15	-1	459	413	5.7	28	ABalppapaa	-129	0	0	0		0	0	0	0	0
104	1	180	152	-1	583	338	11.7	28	ABaraaaaap	248	520	0	0		0	0	0	0	0
105	1	43	70	-1	562	204	20.4	31	ABpraaaapp	214	0	0	0		0	0	0	0	0
106	1	148	99	-1	555	430	13.2	27	ABalaaaala	242	74	0	0		0	0	0	0	0
107	1	126	171	-1	592	359	17.4	28	ABalaaapar	151	0	0	0		0	0	0	0	0
108	1	156	202	-1	277	84	6.4	27	ABprappppp	274	2290	0	0		0	0	0	0	0
109	1	260	106	-1	553	328	14.1	27	ABaraappaa	238	0	0	0		0	0	0	0	0
110	1	140	137	-1	487	214	7.2	28	ABprpapaaa	547	0	0	0		0	0	0	0	0
111	1	130	279	-1	424	207	3.7	26	ABprpappaa	258	1216	0	0		0	0	0	0	0
112	1	181	322	-1	522	166	10.6	28	ABprpaaapa	73	0	0	0		0	0	0	0	0
113	1	151	298	-1	166	282	14.1	28	ABplappapp	-44	0	0	0		0	0	0	0	0
114	1	42	47	-1	386	231	11.4	31	Earpa	314	-2	0	0		0	0	0	0	0
115	1	86	227	-1	501	283	17.2	29	MSpaaapa	89	0	0	0		0	0	0	0	0
116	1	48	97	-1	421	306	5.5	30	ABalpapppp	292	168	0	0		0	0	0	0	0
117	1	277	103	-1	446	379	3.9	28	ABalppapap	262	617	0	0		0	0	0	0	0
118	1	205	305	-1	412	275	22.5	31	ABarpaapap	281	0	0	0		0	0	0	0	0
119	1	186	194	-1	520	312	13.4	29	ABaraappap	252	384	0	0		0	0	0	0	0
120	1	77	193	-1	375	395	21.7	32	ABplaaapap	110	0	0	0		0	0	0	0	0
121	1	52	41	-1	510	149	14.2	29	ABprpaappp	254	73	0	0		0	0	0	0	0
122	1	318	311	-1	489	384	23.8	29	ABplaaaaaa	268	1167	0	0		0	0	0	0	0
123	1	312	306	-1	551	365	14.6	28	ABaraapaaa	176	0	0	0		0	0	0	0	0
124	0	280	-1	-1	259	113	6.4	23		188	44	0	0		0	0	0	0	0
125	1	190	116	-1	427	404	6.9	28	ABalppappa	180	0	0	0		0	0	0	0	0
126	1	164	146	-1	442	177	10.7	32	MSpppap	92	0	0	0		0	0	0	0	0
127	1	92	148	-1	432	105	9.0	27	ABprppapap	264	-113	0	0		0	0	0	0	0
128	1	122	169	-1	581	324	7.3	27	ABaraaappa	242	176	0	0		0	0	0	0	0
129	1	303	129	-1	195	257	23.3	36	ABarppapa	324	-473	0	0		0	0	0	0	0
130	1	32	21	-1	498	285	13.7	27	MSpaapaa	116	0	0	0		0	0	0	0	0
131	1	95	133	-1	199	290	20.5	31	ABplappapa	265	746	0	0		0	0	0	0	0
132	1	208	42	-1	471	263	14.5	30	MSpaapap	51	0	0	0		0	0	0	0	0
133	1	288	189	-1	456	375	23.9	29	ABplaaaaap	270	105	0	0		0	0	0	0	0
134	1	316	179	-1	500	136	10.2	28	ABprpaaapp	218	0	0	0		0	0	0	0	0
135	1	90	108	-1	548	309	9.7	30	ABaraaapap	-288	0	0	0		0	0	0	0	0
136	1	174	1	-1	535	288	5.3	26	ABarapaaap	237	713	0	0		0	0	0	0	0
137	1	46	213	-1	516	441	9.6	29	ABalpaappa	-252	0	0	0		0	0	0	0	0
138	1	69	292	-1	568	287	6.7	28	ABaraaappp	224	1202	0	0		0	0	0	0	0
139	1	165	87	-1	160	253	19.6	31	ABplapapaa	243	0	0	0		0	0	0	0	0
140	1	133	285	-1	147	248	15.0	28	ABplapapap	644	0	0	0		0	0	0	0	0
141	0	89	-1	-1	547	457	16.6	25		200	66	0	0		0	0	0	0	0
142	1	60	197	-1	405	434	15.6	29	ABalppppap	241	-277	0	0		0	0	0	0	0
143	1	83	115	-1	497	144	17.3	30	ABpraappap	227	1683	0	0		0	0	0	0	0
144	1	209	122	-1	463	137	17.4	30	ABprapaaap	233	732	0	0		0	0	0	0	0
145	1	230	183	-1	241	146	13.7	32	Eprpp	291	130	0	0		0	0	0	0	0
146	1	40	190	-1	397	71	14.8	29	ABprappaaa	273	-340	0	0		0	0	0	0	0
147	1	38	249	-1	422	386	14.5	31	MSapapa	-70	0	0	0		0	0	0	0	0
148	0	317	-1	-1	467	461	11.0	24		189	84	0	0		0	0	0	0	0
149	1	299	219	-1	392	459	13.5	28	ABalpppapp	-20	0	0	0		0	0	0	0	0
150	1	214	262	-1	337	67	13.1	29	ABprappapp	271	220	0	0		0	0	0	0	0
151	1	28	23	-1	431	327	19.3	30	MSaaaapp	303	-702	0	0		0	0	0	0	0
152	1	153	126	-1	417	105	15.0	30	ABprapaapp	207	0	0	0		0	0	0	0	0
153	1	62	199	-1	498	417	6.9	28	ABalpapaaa	251	248	0	0		0	0	0	0	0
154	1	5	77	-1	336	322	17.3	32	MSapppp	312	196	0	0		0	0	0	0	0
155	1	6	246	-1	505	210	4.2	31	ABarappapa	281	1097	0	0		0	0	0	0	0
156	1	75	228	-1	594	276	15.2	27	ABalaappap	351	0	0	0		0	0	0	0	0
157	1	287	65	-1	333	82	6.3	28	ABprpppaap	266	634	0	0		0	0	0	0	0
158	1	129	154	-1	571	219	16.6	28	ABpraaaapa	71	0	0	0		0	0	0	0	0
159	1	216	319	-1	418	249	10.3	30	MSpapaap	304	564	0	0		0	0	0	0	0
160	1	221	78	-1	524	453	14.8	30	ABalppaaap	253	393	0	0		0	0	0	0	0
161	1	114	294	-1	303	301	11.7	31	Daap	229	0	0	0		0	0	0	0	0
162	1	265	192	-1	337	201	13.7	34	Earpp	349	-166	0	0		0	0	0	0	0
163	1	314	13	-1	422	420	22.2	31	ABplaapaap	402	0	0	0		0	0	0	0	0
164	1	296	168	-1	214	243	4.5	30	ABplpppapa	294	998	0	0		0	0	0	0	0
165	1	173	117	-1	432	380	10.5	30	MSapaap	37	0	0	0		0	0	0	0	0
166	1	3	12	-1	413	359	5.1	27	ABalpapapp	262	221	0	0		0	0	0	0	0
167	1	152	301	-1	514	427	18.0	24	ABalapapaa	104	0	0	0		0	0	0	0	0
168	1	286	242	-1	467	392	13.9	27	MSapaaap	269	-375	0	0		0	0	0	0	0
169	1	254	300	-1	200	316	9.2	29	ABplppappp	-48	0	0	0		0	0	0	0	0
170	1	93	57	-1	398	262	5.5	25	MSpapapa	239	-1656	0	0		0	0	0	0	0
171	1	16	46	-1	375	68	11.4	28	ABprappaap	169	0	0	0		0	0	0	0	0
172	1	238	80	-1	314	400	16.4	31	ABplaappap	142	0	0	0		0	0	0	0	0
173	1	34	323	-1	296	298	8.4	34	MSaappp	341	-1892	0	0		0	0	0	0	0
174	1	8	7	-1	507	188	18.8	32	ABpraaappp	290	-34	0	0		0	0	0	0	0
175	1	59	128	-1	308	75	9.6	26	ABprapppap	265	158	0	0		0	0	0	0	0
176	1	200	252	-1	256	237	6.3	28	ABplpppppa	222	353	0	0		0	0	0	0	0
177	1	70	253	-1	578	260	8.1	27	ABarapppaa	263	-542	0	0		0	0	0	0	0
178	1	167	84	-1	223	341	9.1	28	ABplppappa	265	580	0	0		0	0	0	0	0
179	1	24	30	-1	549	243	19.4	29	ABpraaapap	125	0	0	0		0	0	0	0	0
180	1	18	243	-1	384	420	19.6	30	ABplaapapp	398	0	0	0		0	0	0	0	0
181	1	259	261	-1	463	273	4.2	29	ABarapapap	269	381	0	0		0	0	0	0	0
182	1	158	26	-1	551	209	13.7	29	ABprpaapaa	95	0	0	0		0	0	0	0	0
183	1	305	335	-1	590	301	17.8	31	ABalaapppa	304	1014	0	0		0	0	0	0	0
184	1	184	224	-1	348	445	16.8	28	ABplaappaa	277	0	0	0		0	0	0	0	0
185	1	118	69	-1	509	384	10.7	31	ABalpaapap	-83	0	0	0		0	0	0	0	0
186	1	198	328	-1	413	303	23.4	29	ABarpaaapp	-448	0	0	0		0	0	0	0	0
187	1	139	195	-1	394	212	7.5	30	MSpapapp	302	-52	0	0		0	0	0	0	0
188	1	212	37	-1	476	332	7.1	28	ABalpappap	81	0	0	0		0	0	0	0	0
189	0	-1	-1	-1	453	275	24.8	29		411	0	0	0		0	0	0	0	0
190	1	258	266	-1	196	212	6.0	25	ABplappppp	226	472	0	0		0	0	0	0	0
191	1	273	164	-1	152	194	9.9	29	ABplapappp	286	-255	0	0		0	0	0	0	0
192	1	207	9	-1	549	262	23.3	31	ABpraapaap	286	0	0	0		0	0	0	0	0
193	1	58	81	-1	233	250	10.5	33	Capap	313	9	0	0		0	0	0	0	0
194	1	249	259	-1	562	351	9.2	28	ABaraaapaa	318	0	0	0		0	0	0	0	0
195	1	222	72	-1	474	128	13.2	29	ABpraapppa	289	1145	0	0		0	0	0	0	0
196	1	177	49	-1	534	215	19.2	28	ABpraaappa	-174	0	0	0		0	0	0	0	0
197	1	189	51	-1	502	291	10.3	29	ABaraapppa	-224	0	0	0		0	0	0	0	0
198	1	268	280	-1	401	376	22.9	28	ABplaaapaa	276	-332	0	0		0	0	0	0	0
199	1	91	175	-1	486	178	9.4	28	ABprppaaaa	270	-551	0	0		0	0	0	0	0
200	1	15	155	-1	465	474	15.6	28	ABalpppaap	26	0	0	0		0	0	0	0	0
201	1	154	233	-1	263	340	6.5	28	ABplppaapp	251	354	0	0		0	0	0	0	0
202	1	228	136	-1	567	406	18.0	29	ABalaaapal	277	128	0	0		0	0	0	0	0
203	1	308	312	-1	341	154	5.7	28	ABprpapppp	278	-629	0	0		0	0	0	0	0
204	1	234	302	-1	462	230	17.2	27	MSppappp	221	1387	0	0		0	0	0	0	0
205	1	218	144	-1	232	346	18.8	30	ABplapaapp	276	427	0	0		0	0	0	0	0
206	1	269	28	-1	568	346	20.8	30	ABalapppaa	90	0	0	0		0	0	0	0	0
207	1	278	167	-1	267	271	17.3	34	Dapp	320	217	0	0		0	0	0	0	0
208	1	231	138	-1	515	336	10.0	25	ABaraaaapp	456	0	0	0		0	0	0	0	0
209	1	187	255	-1	563	228	11.3	29	ABprpaaaaa	274	1027	0	0		0	0	0	0	0
210	1	183	71	-1	475	193	15.3	31	MSppppa	-68	0	0	0		0	0	0	0	0
211	1	304	55	-1	226	323	6.4	29	ABplpppaaa	261	492	0	0		0	0	0	0	0
212	1	281	36	-1	272	299	5.4	30	ABplpapppa	251	382	0	0		0	0	0	0	0
213	1	306	173	-1	428	173	4.7	28	ABprpapapa	224	580	0	0		0	0	0	0	0
214	1	291	284	-1	339	264	23.6	34	ABarpaappp	294	-530	0	0		0	0	0	0	0
215	1	242	209	-1	390	303	17.1	32	Ealaa	323	1809	0	0		0	0	0	0	0
216	1	223	34	-1	439	443	19.2	29	ABalapappp	222	0	0	0		0	0	0	0	0
217	1	261	215	-1	504	245	17.6	27	MSppappa	270	1495	0	0		0	0	0	0	0
218	1	100	316	-1	345	119	4.2	29	ABprppppap	291	164	0	0		0	0	0	0	0
219	1	244	96	-1	354	294	11.5	32	Ealpa	261	761	0	0		0	0	0	0	0
220	1	227	134	-1	360	357	16.7	32	MSapppa	-40	0	0	0		0	0	0	0	0
221	1	176	317	-1	248	196	14.5	33	Eplpa	325	941	0	0		0	0	0	0	0
222	1	97	39	-1	362	180	7.1	31	MSpappa	303	330	0	0		0	0	0	0	0
223	1	41	268	325	203	94	12.3	35	Cpapp	355	-1018	0	0		0	0	0	0	0
224	1	37	125	-1	250	64	9.1	29	ABprapappp	309	0	0	0		0	0	0	0	0
225	1	147	318	-1	331	410	7.6	30	ABplpaaapp	64	0	0	0		0	0	0	0	0
226	1	311	158	-1	325	160	18.1	33	Eprap	334	-69	0	0		0	0	0	0	0
227	1	333	174	-1	597	311	16.2	28	ABalaappaa	248	-251	0	0		0	0	0	0	0
228	1	166	234	-1	342	340	9.8	31	MSappap	370	0	0	0		0	0	0	0	0
229	1	203	86	-1	440	122	16.6	28	ABprapaapa	66	0	0	0		0	0	0	0	0
230	1	219	131	-1	383	232	16.9	33	Earap	336	595	0	0		0	0	0	0	0
231	1	79	2	-1	566	384	21.1	27	ABalappapa	43	0	0	0		0	0	0	0	0
232	1	94	260	-1	234	273	14.8	30	Cappaa	236	706	0	0		0	0	0	0	0
233	1	310	236	-1	410	162	16.3	30	Dppa	272	243	0	0		0	0	0	0	0
234	1	150	151	-1	400	157	23.6	35	ABarpappp	351	1091	0	0		0	0	0	0	0
235	1	243	52	-1	448	101	12.5	30	ABpraapppp	214	0	0	0		0	0	0	0	0
236	1	136	10	-1	427	299	13.7	32	MSaaapp	263	-556	0	0		0	0	0	0	0
237	1	102	278	-1	476	340	20.5	30	MSaaaapa	303	-212	0	0		0	0	0	0	0
238	1	142	166	-1	478	390	6.3	27	ABalpapaap	174	0	0	0		0	0	0	0	0
239	1	54	288	-1	489	282	22.6	27	ABarpapaap	274	316	0	0		0	0	0	0	0
240	1	257	274	-1	518	384	6.5	26	ABalpaaapa	303	0	0	0		0	0	0	0	0
241	1	120	4	-1	293	317	4.3	28	ABplpappap	220	79	0	0		0	0	0	0	0
242	1	170	273	-1	488	433	21.8	29	ABalapapap	285	209	0	0		0	0	0	0	0
243	1	201	54	-1	515	267	22.5	28	ABalappppp	222	635	0	0		0	0	0	0	0
244	1	295	250	-1	167	173	20.3	37	Caapa	339	848	0	0		0	0	0	0	0
245	1	239	150	-1	409	127	6.1	27	ABprppaapp	262	-875	0	0		0	0	0	0	0
246	1	262	275	-1	361	204	20.3	34	Epraa	336	-308	0	0		0	0	0	0	0
247	1	193	60	-1	457	130	8.7	28	ABprppapaa	-61	0	0	0		0	0	0	0	0
248	1	145	145	-1	324	285	5.6	28	MSaappa	44	0	0	0		0	0	0	0	0
249	1	27	205	-1	537	300	23.4	28	ABalappppa	252	406	0	0		0	0	0	0	0
250	1	264	326	-1	198	231	15.1	30	Cappap	88	0	0	0		0	0	0	0	0
251	1	321	203	-1	438	148	7.0	26	ABprppaapa	241	-367	0	0		0	0	0	0	0
252	1	85	105	-1	364	123	6.5	28	ABprppppaa	60	0	0	0		0	0	0	0	0
253	1	143	207	-1	531	256	15.5	26	MSppapaa	267	638	0	0		0	0	0	0	0
254	1	279	330	-1	302	314	24.1	33	ABarppaaa	328	-13	0	0		0	0	0	0	0
255	1	11	269	-1	521	202	7.2	29	ABarappppp	-130	0	0	0		0	0	0	0	0
256	1	2	19	-1	249	304	23.4	36	ABarppaap	351	0	0	0		0	0	0	0	0
257	1	325	185	-1	243	118	21.4	33	Cpaapp	335	22	0	0		0	0	0	0	0
258	1	220	276	-1	317	131	10.6	34	Cppaa	340	-670	0	0		0	0	0	0	0
259	0	117	-1	-1	474	152	9.8	23		206	-839	0	0		0	0	0	0	0
260	1	23	208	-1	417	90	19.6	34	ABarpppap	330	-34	0	0		0	0	0	0	0
261	1	285	289	-1	273	214	16.4	35	Eplap	353	138	0	0		0	0	0	0	0
262	1	233	88	-1	386	341	10.8	31	MSappaa	291	308	0	0		0	0	0	0	0
263	1	78	14	-1	402	96	8.3	29	ABprppappa	284	-427	0	0		0	0	0	0	0
264	1	256	286	-1	229	272	5.9	28	ABplppppap	281	-806	0	0		0	0	0	0	0
265	1	215	159	-1	592	253	11.2	29	ABalaapapp	295	334	0	0		0	0	0	0	0
266	1	283	245	-1	368	355	3.7	28	ABplpapapa	249	196	0	0		0	0	0	0	0
267	1	39	90	-1	301	158	14.8	32	Eprpa	154	0	0	0		0	0	0	0	0
268	1	103	149	-1	604	284	9.6	26	ABalaapapa	101	0	0	0		0	0	0	0	0
269	1	229	130	-1	567	256	16.0	28	ABpraaapaa	237	722	0	0		0	0	0	0	0
270	1	270	254	-1	284	311	16.5	32	Dapa	259	-567	0	0		0	0	0	0	0
271	1	64	212	-1	614	337	17.9	27	ABalaaappl	156	0	0	0		0	0	0	0	0
272	1	131	237	-1	466	221	3.3	28	ABarappaap	279	-143	0	0		0	0	0	0	0
273	1	289	271	-1	385	291	9.5	30	MSaapaap	157	0	0	0		0	0	0	0	0
274	1	132	176	-1	423	426	10.1	28	ABplpaaaaa	302	0	0	0		0	0	0	0	0
275	1	138	211	-1	296	353	8.1	27	ABplppaapa	230	549	0	0		0	0	0	0	0
276	1	57	63	-1	372	74	7.7	27	ABprppappp	264	-679	0	0		0	0	0	0	0
277	1	320	83	-1	320	227	17.5	34	Eplaa	334	1353	0	0		0	0	0	0	0
278	1	146	123	-1	290	384	9.5	29	ABplppapaa	419	0	0	0		0	0	0	0	0
279	1	195	191	-1	541	185	16.5	29	ABprpaapap	252	44	0	0		0	0	0	0	0
280	1	327	320	-1	566	311	24.4	34	ABpraapaaa	324	-713	0	0		0	0	0	0	0
281	1	284	238	-1	390	334	5.2	28	ABplpapaaa	245	-199	0	0		0	0	0	0	0
282	1	31	229	-1	498	199	22.6	32	ABpraapapp	325	1201	0	0		0	0	0	0	0
283	1	113	235	-1	216	340	14.9	29	ABplappaaa	279	-857	0	0		0	0	0	0	0
284	1	128	82	-1	424	358	22.4	30	ABplaaaapa	-397	0	0	0		0	0	0	0	0
285	1	324	258	-1	360	139	17.1	33	Dppp	-11	0	0	0		0	0	0	0	0
286	1	322	247	-1	507	222	14.6	27	MSppapap	151	0	0	0		0	0	0	0	0
287	1	125	327	-1	303	100	3.9	31	ABprpppapa	60	0	0	0		0	0	0	0	0
288	1	124	272	-1	228	89	17.8	38	Cpapa	384	169	0	0		0	0	0	0	0
289	1	217	16	-1	341	348	23.4	33	ABplaaappp	304	31	0	0		0	0	0	0	0
290	1	331	33	-1	542	266	11.7	26	MSppaaap	228	-450	0	0		0	0	0	0	0
291	1	258	206	-1	167	217	7.0	28	ABplappppa	197	1092	0	0		0	0	0	0	0
292	1	45	111	-1	363	324	5.3	29	ABplpapaap	288	-553	0	0		0	0	0	0	0
293	1	266	220	-1	446	325	12.1	30	ABaraapapp	264	119	0	0		0	0	0	0	0
294	1	81	188	-1	595	244	18.9	29	ABpraaaaap	265	742	0	0		0	0	0	0	0
295	1	168	114	-1	269	347	21.6	29	ABplapaapa	-265	0	0	0		0	0	0	0	0
296	1	172	92	-1	348	83	9.4	26	ABprapppaa	260	641	0	0		0	0	0	0	0
297	1	204	178	-1	267	123	10.5	32	Cppap	305	7	0	0		0	0	0	0	0
298	1	298	293	-1	446	194	7.1	28	ABprpapaap	246	28	0	0		0	0	0	0	0
299	1	26	204	-1	460	423	19.3	29	ABalapappa	279	-136	0	0		0	0	0	0	0
300	1	12	331	-1	391	387	5.1	29	ABalppappp	298	-428	0	0		0	0	0	0	0
301	1	155	214	-1	555	321	21.2	28	ABalapppap	16	0	0	0		0	0	0	0	0
302	1	111	297	-1	437	226	22.8	30	ABarpapapp	296	-170	0	0		0	0	0	0	0
303	1	121	75	-1	423	257	16.1	30	Earaa	304	-423	0	0		0	0	0	0	0
304	1	250	232	-1	299	223	23.1	38	Cpaaa	385	824	0	0		0	0	0	0	0
305	1	98	256	-1	326	329	4.7	29	ABplpapapp	296	292	0	0		0	0	0	0	0
306	1	13	110	-1	273	139	3.6	30	ABprpppppp	279	794	0	0		0	0	0	0	0
307	1	235	73	-1	295	154	23.4	34	Cpaapa	266	0	0	0		0	0	0	0	0
308	1	226	240	-1	507	363	18.8	30	MSaaaaap	291	66	0	0		0	0	0	0	0
309	1	25	177	-1	447	320	25.5	29	ABarpaaapa	321	0	0	0		0	0	0	0	0
310	1	241	17	-1	509	348	23.7	29	ABarpaaaaa	239	-40	0	0		0	0	0	0	0
311	1	7	263	-1	452	187	23.5	33	ABarpappa	309	-866	0	0		0	0	0	0	0
312	1	106	314	-1	441	236	5.3	33	ABarapappp	336	334	0	0		0	0	0	0	0
313	1	20	61	-1	485	357	6.7	26	ABalpappaa	206	-250	0	0		0	0	0	0	0
314	1	313	287	-1	241	306	4.2	28	ABplppppaa	-147	0	0	0		0	0	0	0	0
315	1	252	290	-1	234	203	7.4	28	Capppp	275	1342	0	0		0	0	0	0	0
316	1	196	241	-1	543	325	5.1	27	ABarapaaaa	274	35	0	0		0	0	0	0	0
317	1	141	38	-1	482	165	5.7	28	ABarappapp	288	370	0	0		0	0	0	0	0
318	1	63	172	-1	568	293	13.2	27	MSppaaaa	215	-44	0	0		0	0	0	0	0
319	1	135	265	-1	401	155	4.2	28	ABprpapapp	281	141	0	0		0	0	0	0	0
320	1	247	104	-1	583	393	14.6	29	ABalaaaarl	-251	0	0	0		0	0	0	0	0
321	1	282	223	-1	510	251	4.4	27	ABarappaaa	275	181	0	0		0	0	0	0	0
322	0	197	-1	-1	321	393	8.8	23		83	0	0	0		0	0	0	0	0
323	1	326	113	-1	305	184	9.4	30	Z2	60	0	0	0		0	0	0	0	0
324	1	182	230	-1	248	189	22.6	39	Caaaa	381	-475	0	0		0	0	0	0	0
325	1	255	147	-1	501	293	7.4	30	ABarapaapp	306	321	0	0		0	0	0	0	0
326	1	108	163	-1	237	208	4.0	29	ABplpppppp	295	1799	0	0		0	0	0	0	0
327	1	236	32	-1	550	241	5.7	28	ABarapppap	278	107	0	0		0	0	0	0	0
328	1	272	282	-1	459	295	17.7	31	MSpaaapp	315	162	0	0		0	0	0	0	0
329	1	169	118	-1	509	239	11.3	30	MSppaap	281	1956	0	0		0	0	0	0	0
330	1	149	299	-1	260	271	5.4	27	ABplpapppp	253	-253	0	0		0	0	0	0	0
331	1	96	35	-1	459	214	12.0	31	MSpppaa	300	-24	0	0		0	0	0	0	0
332	1	237	165	-1	203	217	12.4	29	Capppa	295	-199	0	0		0	0	0	0	0
333	1	99	201	-1	369	163	4.2	25	ABprpapppa	9	0	0	0		0	0	0	0	0
334	0	335	-1	-1	250	139	6.6	24		177	38	0	0		0	0	0	0	0
