# Supplementary material for: The AP-2 Transcription Factor APTF-2 Is Required for Neuroblast and Epidermal Morphogenesis in Caenorhabditis elegans Embryogenesis
Source: PLoS Genet. 2016 May 13;12(5):e1006048. doi: 10.1371/journal.pgen.1006048 (PMC4866721; doi:10.1371/journal.pgen.1006048)
Supplement: S7 Text — (ZIP) [file pgen.1006048.s035.zip › nuclei/t146-nuclei]

1	1	136	177	-1	532	293	5.5	26	ABarapaaap	212	60	0	0		0	0	0	0	0
2	1	231	123	-1	569	379	20.9	27	ABalappapa	35	0	0	0		0	0	0	0	0
3	0	-1	-1	-1	541	459	16.0	24		40	0	0	0		0	0	0	0	0
4	1	241	275	-1	287	326	4.2	27	ABplpappap	254	971	0	0		0	0	0	0	0
5	1	13	122	-1	287	384	14.9	30	ABplaapppa	-240	0	0	0		0	0	0	0	0
6	1	84	53	-1	529	160	18.8	27	ABpraappaa	256	-274	0	0		0	0	0	0	0
7	1	174	258	-1	505	189	19.0	32	ABpraaappp	0	0	0	0		0	0	0	0	0
8	1	7	195	-1	423	341	15.9	31	MSaaapap	252	976	0	0		0	0	0	0	0
9	1	192	207	-1	551	259	23.3	31	ABpraapaap	-97	0	0	0		0	0	0	0	0
10	1	236	101	-1	423	305	14.1	31	MSaaapp	281	1324	0	0		0	0	0	0	0
11	1	25	152	-1	364	420	9.4	28	ABplpaaapa	385	0	0	0		0	0	0	0	0
12	1	166	293	-1	413	362	5.2	27	ABalpapapp	132	0	0	0		0	0	0	0	0
13	1	163	301	-1	420	420	22.2	31	ABplaapaap	311	39	0	0		0	0	0	0	0
14	1	263	24	-1	405	97	8.3	29	ABprppappa	288	-263	0	0		0	0	0	0	0
15	1	103	99	-1	460	417	5.7	28	ABalppapaa	260	-138	0	0		0	0	0	0	0
16	1	289	211	-1	339	351	23.5	33	ABplaaappp	250	0	0	0		0	0	0	0	0
17	1	310	156	-1	509	348	23.6	29	ABarpaaaaa	281	219	0	0		0	0	0	0	0
18	1	5	304	-1	363	374	8.1	28	ABplppaaaa	287	99	0	0		0	0	0	0	0
19	1	256	193	-1	242	307	23.3	35	ABarppaap	343	494	0	0		0	0	0	0	0
20	1	20	21	-1	426	472	16.3	27	ABalpppapa	-35	0	0	0		0	0	0	0	0
21	1	130	35	-1	496	283	14.2	28	MSpaapaa	77	0	0	0		0	0	0	0	0
22	1	36	26	-1	475	343	11.4	30	ABaraapapa	269	218	0	0		0	0	0	0	0
23	1	151	129	-1	428	322	19.4	30	MSaaaapp	280	717	0	0		0	0	0	0	0
24	1	21	113	-1	465	306	6.8	27	ABalpapppa	275	408	0	0		0	0	0	0	0
25	1	87	178	-1	578	287	19.6	31	ABalaapppp	315	48	0	0		0	0	0	0	0
26	1	182	271	-1	548	212	13.5	29	ABprpaapaa	241	-222	0	0		0	0	0	0	0
27	1	81	130	-1	527	172	14.4	31	ABprpaappa	263	1052	0	0		0	0	0	0	0
28	1	206	120	-1	568	344	20.6	29	ABalapppaa	259	-248	0	0		0	0	0	0	0
29	1	15	222	-1	180	255	9.4	32	ABplapppa	320	825	0	0		0	0	0	0	0
30	1	179	217	-1	550	241	19.3	29	ABpraaapap	376	0	0	0		0	0	0	0	0
31	1	89	244	-1	597	234	14.7	28	ABpraaaaaa	254	-146	0	0		0	0	0	0	0
32	1	327	262	-1	548	243	5.6	29	ABarapppap	267	-96	0	0		0	0	0	0	0
33	1	290	100	-1	541	262	11.6	26	MSppaaap	258	483	0	0		0	0	0	0	0
34	1	216	220	-1	438	435	19.1	28	ABalapappp	245	-1674	0	0		0	0	0	0	0
35	1	331	164	-1	458	211	12.0	30	MSpppaa	280	-32	0	0		0	0	0	0	0
36	1	212	277	-1	273	300	5.3	29	ABplpapppa	235	382	0	0		0	0	0	0	0
37	1	188	282	-1	474	333	7.2	29	ABalpappap	47	0	0	0		0	0	0	0	0
38	1	317	173	-1	483	164	5.6	29	ABarappapp	251	1223	0	0		0	0	0	0	0
39	1	222	133	-1	362	179	6.6	31	MSpappa	315	0	0	0		0	0	0	0	0
40	1	16	85	-1	373	260	22.8	33	ABarpaappa	324	-501	0	0		0	0	0	0	0
41	1	121	1	-1	509	147	13.6	30	ABprpaappp	256	68	0	0		0	0	0	0	0
42	1	132	11	-1	468	263	14.5	30	MSpaapap	58	0	0	0		0	0	0	0	0
43	1	76	54	-1	495	454	18.9	28	ABalapaapa	-9	0	0	0		0	0	0	0	0
44	1	79	303	-1	314	237	11.5	33	Ealpp	298	-653	0	0		0	0	0	0	0
45	1	30	42	-1	389	416	7.4	31	ABplpaaaap	-112	0	0	0		0	0	0	0	0
46	1	171	87	-1	379	69	11.6	30	ABprappaap	158	0	0	0		0	0	0	0	0
47	1	114	288	-1	383	233	11.4	31	Earpa	277	-295	0	0		0	0	0	0	0
48	1	17	266	-1	447	468	13.0	27	ABalpppaaa	1	0	0	0		0	0	0	0	0
49	1	196	56	-1	534	213	19.0	30	ABpraaappa	262	719	0	0		0	0	0	0	0
50	1	95	14	-1	372	153	9.7	34	MSpappp	234	165	0	0		0	0	0	0	0
51	1	197	80	-1	499	288	10.6	29	ABaraapppa	29	0	0	0		0	0	0	0	0
52	1	235	95	-1	448	100	12.6	29	ABpraapppp	249	850	0	0		0	0	0	0	0
53	1	14	4	-1	537	442	19.7	32	ABalapaaa	-277	0	0	0		0	0	0	0	0
54	1	243	188	-1	517	270	22.4	28	ABalappppp	251	-901	0	0		0	0	0	0	0
55	1	211	302	-1	222	323	6.3	30	ABplpppaaa	291	-497	0	0		0	0	0	0	0
56	1	44	127	-1	276	67	13.5	29	ABprapappa	256	580	0	0		0	0	0	0	0
57	1	170	170	-1	398	265	5.4	25	MSpapapa	217	0	0	0		0	0	0	0	0
58	1	55	16	-1	482	442	15.8	27	ABalapaapp	-35	0	0	0		0	0	0	0	0
59	1	31	22	-1	447	436	14.8	29	ABalppppaa	92	0	0	0		0	0	0	0	0
60	1	247	165	-1	456	133	8.8	28	ABprppapaa	244	-45	0	0		0	0	0	0	0
61	1	313	83	-1	483	359	6.8	27	ABalpappaa	225	83	0	0		0	0	0	0	0
62	1	32	84	-1	543	385	17.5	31	MSaaaaaa	112	0	0	0		0	0	0	0	0
63	1	276	210	-1	376	74	8.1	27	ABprppappp	258	150	0	0		0	0	0	0	0
64	1	101	168	-1	356	408	16.8	31	ABalpppppp	-267	0	0	0		0	0	0	0	0
65	1	157	257	-1	336	76	6.1	29	ABprpppaap	243	1547	0	0		0	0	0	0	0
66	1	22	91	-1	511	352	5.3	28	ABalpaaapp	262	-732	0	0		0	0	0	0	0
67	1	27	236	-1	389	102	5.1	29	ABprpppaaa	260	1148	0	0		0	0	0	0	0
68	0	259	-1	-1	476	154	9.6	24		209	416	0	0		0	0	0	0	0
69	1	185	148	-1	512	378	10.7	32	ABalpaapap	205	-1118	0	0		0	0	0	0	0
70	1	105	46	-1	566	205	20.1	31	ABpraaaapp	231	0	0	0		0	0	0	0	0
71	1	210	76	-1	473	193	15.3	31	MSppppa	-69	0	0	0		0	0	0	0	0
72	1	195	15	-1	472	130	13.0	30	ABpraapppa	135	0	0	0		0	0	0	0	0
73	1	307	312	-1	299	147	23.9	33	Cpaapa	162	0	0	0		0	0	0	0	0
74	1	39	67	-1	339	426	13.0	29	ABplpaappa	172	0	0	0		0	0	0	0	0
75	1	303	294	-1	420	257	16.2	31	Earaa	262	-1035	0	0		0	0	0	0	0
76	1	49	19	-1	398	424	11.5	28	ABplpaapaa	272	421	0	0		0	0	0	0	0
77	1	154	300	-1	336	322	17.5	32	MSapppp	280	252	0	0		0	0	0	0	0
78	1	160	17	-1	517	457	14.5	31	ABalppaaap	280	-526	0	0		0	0	0	0	0
79	1	26	153	-1	548	233	8.5	29	ABarappppa	277	430	0	0		0	0	0	0	0
80	1	172	72	-1	315	404	15.9	31	ABplaappap	118	0	0	0		0	0	0	0	0
81	1	193	310	-1	231	250	10.6	33	Capap	126	0	0	0		0	0	0	0	0
82	1	284	212	-1	421	358	22.5	29	ABplaaaapa	295	-925	0	0		0	0	0	0	0
83	1	277	234	-1	317	229	17.6	34	Eplaa	340	39	0	0		0	0	0	0	0
84	1	178	286	-1	225	343	9.0	28	ABplppappa	284	0	0	0		0	0	0	0	0
85	1	12	163	-1	141	221	13.4	30	ABplapappa	-97	0	0	0		0	0	0	0	0
86	1	229	23	-1	440	124	16.6	29	ABprapaapa	65	0	0	0		0	0	0	0	0
87	1	139	225	-1	158	252	19.5	31	ABplapapaa	302	295	0	0		0	0	0	0	0
88	1	262	307	-1	385	341	10.8	31	MSappaa	282	-2	0	0		0	0	0	0	0
89	1	51	278	-1	615	296	12.7	27	ABalaapaap	265	112	0	0		0	0	0	0	0
90	1	267	233	-1	303	161	15.2	33	Eprpa	318	470	0	0		0	0	0	0	0
91	1	85	37	-1	545	192	10.3	28	ABprpaaaap	265	-415	0	0		0	0	0	0	0
92	1	296	187	-1	343	77	9.4	27	ABprapppaa	231	-178	0	0		0	0	0	0	0
93	1	90	6	-1	332	388	21.5	28	ABplaaappa	266	439	0	0		0	0	0	0	0
94	1	78	331	-1	454	275	22.8	30	ABarpaapaa	298	81	0	0		0	0	0	0	0
95	1	45	96	-1	399	449	19.3	30	ABplaapapa	278	-31	0	0		0	0	0	0	0
96	1	219	3	-1	355	293	11.7	32	Ealpa	316	992	0	0		0	0	0	0	0
97	1	116	182	-1	423	306	5.8	30	ABalpapppp	284	731	0	0		0	0	0	0	0
98	1	10	126	-1	387	411	15.3	29	ABalpppppa	258	123	0	0		0	0	0	0	0
99	1	106	157	-1	556	428	13.7	27	ABalaaaala	52	0	0	0		0	0	0	0	0
100	1	98	174	-1	341	266	15.7	33	Ealap	335	871	0	0		0	0	0	0	0
101	1	100	60	-1	512	313	18.1	31	MSpaaaap	314	711	0	0		0	0	0	0	0
102	1	96	221	-1	537	368	23.7	30	ABalappapp	143	0	0	0		0	0	0	0	0
103	1	117	149	-1	448	382	3.9	28	ABalppapap	41	0	0	0		0	0	0	0	0
104	1	320	196	-1	580	394	14.6	28	ABalaaaarl	249	-1176	0	0		0	0	0	0	0
105	1	252	110	-1	364	120	6.7	28	ABprppppaa	277	1139	0	0		0	0	0	0	0
106	1	109	9	-1	553	324	14.5	29	ABaraappaa	204	0	0	0		0	0	0	0	0
107	1	43	261	-1	444	131	21.5	33	ABarpppaa	314	106	0	0		0	0	0	0	0
108	1	135	159	-1	546	306	10.0	30	ABaraaapap	-595	0	0	0		0	0	0	0	0
109	1	73	231	-1	462	160	19.8	29	ABprapaaaa	254	122	0	0		0	0	0	0	0
110	1	306	109	-1	276	138	3.6	30	ABprpppppp	293	1075	0	0		0	0	0	0	0
111	1	292	252	-1	368	324	5.2	29	ABplpapaap	218	592	0	0		0	0	0	0	0
112	1	102	255	-1	525	230	22.5	29	ABpraapapa	396	0	0	0		0	0	0	0	0
113	1	323	335	-1	308	181	9.0	28	Z2	255	0	0	0		0	0	0	0	0
114	1	295	105	-1	263	350	21.2	29	ABplapaapa	286	921	0	0		0	0	0	0	0
115	1	143	7	-1	499	146	17.0	29	ABpraappap	160	0	0	0		0	0	0	0	0
116	1	125	70	-1	427	407	7.3	28	ABalppappa	501	0	0	0		0	0	0	0	0
117	1	165	112	-1	431	382	10.5	30	MSapaap	302	318	0	0		0	0	0	0	0
118	1	329	227	-1	506	235	11.4	31	MSppaap	140	0	0	0		0	0	0	0	0
119	1	70	81	-1	459	413	23.2	30	ABplaapaaa	292	20	0	0		0	0	0	0	0
120	1	59	323	-1	313	127	5.7	28	ABprpppppa	227	15	0	0		0	0	0	0	0
121	1	2	274	-1	305	339	21.2	30	ABplapaaap	253	401	0	0		0	0	0	0	0
122	1	144	246	-1	464	137	17.2	30	ABprapaaap	445	0	0	0		0	0	0	0	0
123	1	278	162	-1	293	385	9.6	28	ABplppapaa	95	0	0	0		0	0	0	0	0
124	1	72	124	-1	553	395	8.5	29	ABalpaaaaa	243	175	0	0		0	0	0	0	0
125	1	224	226	-1	249	67	9.5	30	ABprapappp	313	0	0	0		0	0	0	0	0
126	1	152	280	-1	419	106	14.8	30	ABprapaapp	262	361	0	0		0	0	0	0	0
127	1	58	136	-1	317	345	14.2	30	Daaa	277	268	0	0		0	0	0	0	0
128	1	175	47	-1	308	79	9.7	27	ABprapppap	468	0	0	0		0	0	0	0	0
129	1	129	10	-1	195	256	23.1	37	ABarppapa	366	808	0	0		0	0	0	0	0
130	1	269	106	-1	565	253	15.8	28	ABpraaapaa	257	1040	0	0		0	0	0	0	0
131	1	230	326	-1	382	235	16.8	34	Earap	340	1060	0	0		0	0	0	0	0
132	1	24	75	-1	327	403	11.2	34	ABplpaappp	100	0	0	0		0	0	0	0	0
133	1	131	167	-1	195	292	19.9	33	ABplappapa	326	-1254	0	0		0	0	0	0	0
134	1	220	180	-1	359	358	16.4	32	MSapppa	264	-38	0	0		0	0	0	0	0
135	1	94	73	-1	136	201	17.4	34	ABarppapp	308	745	0	0		0	0	0	0	0
136	1	202	181	-1	567	406	18.2	28	ABalaaapal	131	0	0	0		0	0	0	0	0
137	1	110	128	-1	485	214	7.3	29	ABprpapaaa	-123	0	0	0		0	0	0	0	0
138	1	208	202	-1	514	330	10.2	25	ABaraaaapp	244	770	0	0		0	0	0	0	0
139	1	99	49	-1	447	456	9.1	29	ABalppaapp	-45	0	0	0		0	0	0	0	0
140	1	74	213	-1	532	398	21.1	30	ABalappaa	259	136	0	0		0	0	0	0	0
141	1	19	198	-1	479	257	7.1	27	ABarapappa	227	-560	0	0		0	0	0	0	0
142	1	68	292	-1	155	138	12.8	34	Caapp	326	574	0	0		0	0	0	0	0
143	1	42	30	-1	536	349	12.1	28	ABaraaaapa	-46	0	0	0		0	0	0	0	0
144	1	205	125	-1	230	349	18.5	31	ABplapaapp	313	-423	0	0		0	0	0	0	0
145	1	248	27	-1	321	288	5.7	28	MSaappa	-31	0	0	0		0	0	0	0	0
146	1	126	140	-1	444	174	10.6	31	MSpppap	298	390	0	0		0	0	0	0	0
147	1	325	5	-1	499	292	7.5	29	ABarapaapp	268	-162	0	0		0	0	0	0	0
148	1	127	267	-1	432	108	9.5	28	ABprppapap	277	1547	0	0		0	0	0	0	0
149	1	268	139	-1	598	284	10.0	25	ABalaapapa	219	287	0	0		0	0	0	0	0
150	1	245	237	-1	411	124	6.1	27	ABprppaapp	273	1004	0	0		0	0	0	0	0
151	1	234	279	-1	405	158	23.5	35	ABarpappp	318	-483	0	0		0	0	0	0	0
152	1	104	18	-1	581	341	12.1	28	ABaraaaaap	187	0	0	0		0	0	0	0	0
153	1	6	185	-1	501	355	14.8	29	ABaraapaap	291	0	0	0		0	0	0	0	0
154	1	158	13	-1	571	216	16.4	28	ABpraaaapa	386	0	0	0		0	0	0	0	0
155	1	200	111	-1	466	474	16.0	28	ABalpppaap	46	0	0	0		0	0	0	0	0
156	1	88	194	-1	281	59	9.9	27	ABprappppa	258	-975	0	0		0	0	0	0	0
157	1	47	268	-1	390	196	4.1	27	ABprpappap	203	0	0	0		0	0	0	0	0
158	1	226	317	-1	324	161	18.5	34	Eprap	334	1012	0	0		0	0	0	0	0
159	1	265	58	-1	590	247	11.2	28	ABalaapapp	162	0	0	0		0	0	0	0	0
160	1	77	285	-1	367	435	12.3	30	ABplpaapap	-208	0	0	0		0	0	0	0	0
161	1	54	154	-1	572	384	10.8	28	ABaraaaaaa	28	0	0	0		0	0	0	0	0
162	1	8	66	-1	517	326	6.8	27	ABarapaapa	-25	0	0	0		0	0	0	0	0
163	1	326	208	-1	244	209	3.7	28	ABplpppppp	259	334	0	0		0	0	0	0	0
164	1	191	190	-1	149	194	10.4	30	ABplapappp	258	1325	0	0		0	0	0	0	0
165	1	332	245	-1	206	214	12.2	30	Capppa	242	-49	0	0		0	0	0	0	0
166	1	238	273	-1	479	388	5.9	28	ABalpapaap	524	0	0	0		0	0	0	0	0
167	1	207	313	-1	266	270	17.4	33	Dapp	331	502	0	0		0	0	0	0	0
168	1	164	249	-1	218	245	4.4	29	ABplpppapa	247	4	0	0		0	0	0	0	0
169	1	128	108	-1	576	321	7.4	27	ABaraaappa	270	444	0	0		0	0	0	0	0
170	1	40	103	-1	509	418	14.6	26	MSapaaaa	222	27	0	0		0	0	0	0	0
171	1	107	77	-1	591	357	17.4	28	ABalaaapar	466	0	0	0		0	0	0	0	0
172	1	318	240	-1	567	291	12.9	27	MSppaaaa	-26	0	0	0		0	0	0	0	0
173	1	213	62	-1	424	174	5.0	28	ABprpapapa	230	-37	0	0		0	0	0	0	0
174	1	227	51	-1	596	311	15.4	26	ABalaappaa	-223	0	0	0		0	0	0	0	0
175	1	199	191	-1	488	179	9.0	27	ABprppaaaa	19	0	0	0		0	0	0	0	0
176	1	274	25	-1	425	431	10.3	27	ABplpaaaaa	270	82	0	0		0	0	0	0	0
177	1	309	256	-1	443	324	25.4	28	ABarpaaapa	305	0	0	0		0	0	0	0	0
178	1	297	176	205	268	130	10.6	33	Cppap	332	309	0	0		0	0	0	0	0
179	1	134	116	-1	499	136	9.7	29	ABprpaaapp	104	0	0	0		0	0	0	0	0
180	1	50	158	-1	258	285	10.7	33	Capaa	-45	0	0	0		0	0	0	0	0
181	1	37	93	-1	192	275	6.2	28	ABplpppaap	264	597	0	0		0	0	0	0	0
182	1	28	179	-1	423	304	9.4	30	MSaapaaa	292	7	0	0		0	0	0	0	0
183	1	145	223	-1	239	146	14.1	33	Eprpp	332	-26	0	0		0	0	0	0	0
184	1	52	117	-1	325	359	6.1	28	ABplpappaa	285	675	0	0		0	0	0	0	0
185	1	257	253	-1	243	115	21.8	34	Cpaapp	307	512	0	0		0	0	0	0	0
186	1	71	102	-1	364	117	23.4	36	ABarppppa	363	-125	0	0		0	0	0	0	0
187	1	33	248	-1	383	366	13.5	32	MSapapp	263	28	0	0		0	0	0	0	0
188	1	294	186	-1	594	245	18.6	28	ABpraaaaap	427	0	0	0		0	0	0	0	0
189	1	133	250	-1	452	373	23.8	29	ABplaaaaap	284	486	0	0		0	0	0	0	0
190	1	146	239	-1	392	74	15.3	29	ABprappaaa	276	697	0	0		0	0	0	0	0
191	1	279	235	-1	543	183	16.7	25	ABprpaapap	208	418	0	0		0	0	0	0	0
192	1	162	219	-1	335	202	13.6	34	Earpp	319	-559	0	0		0	0	0	0	0
193	1	120	242	-1	376	400	21.6	30	ABplaaapap	101	0	0	0		0	0	0	0	0
194	1	119	55	-1	515	311	13.8	29	ABaraappap	124	0	0	0		0	0	0	0	0
195	1	187	63	-1	392	211	7.4	30	MSpapapp	301	0	0	0		0	0	0	0	0
196	1	97	8	-1	307	60	14.9	28	ABprapapap	265	174	0	0		0	0	0	0	0
197	1	142	151	-1	408	435	15.8	29	ABalppppap	38	0	0	0		0	0	0	0	0
198	1	57	92	-1	605	354	13.4	26	ABalaaaarr	226	-810	0	0		0	0	0	0	0
199	1	153	247	-1	500	417	7.1	28	ABalpapaaa	237	-390	0	0		0	0	0	0	0
200	1	86	31	-1	256	368	15.6	32	ABplaapppp	392	0	0	0		0	0	0	0	0
201	1	333	309	-1	366	167	3.7	24	ABprpapppa	237	164	0	0		0	0	0	0	0
202	1	108	115	-1	279	84	6.6	28	ABprappppp	258	25	0	0		0	0	0	0	0
203	1	251	39	-1	436	149	6.7	26	ABprppaapa	-73	0	0	0		0	0	0	0	0
204	1	299	147	-1	463	428	19.7	29	ABalapappa	155	0	0	0		0	0	0	0	0
205	1	249	33	-1	542	298	23.3	28	ABalappppa	391	0	0	0		0	0	0	0	0
206	1	291	145	-1	157	215	7.4	26	ABplappppa	201	-168	0	0		0	0	0	0	0
207	1	253	264	-1	531	254	15.6	28	MSppapaa	217	459	0	0		0	0	0	0	0
208	1	260	121	-1	414	92	19.5	34	ABarpppap	340	-254	0	0		0	0	0	0	0
209	1	215	119	-1	389	302	17.2	32	Ealaa	323	-419	0	0		0	0	0	0	0
210	1	91	319	-1	326	229	5.0	33	Z3	272	-268	0	0		0	0	0	0	0
211	1	275	199	-1	299	354	7.9	27	ABplppaapa	237	0	0	0		0	0	0	0	0
212	1	271	142	-1	614	337	17.8	28	ABalaaappl	239	172	0	0		0	0	0	0	0
213	1	137	166	-1	527	443	9.7	29	ABalpaappa	332	0	0	0		0	0	0	0	0
214	1	301	230	-1	556	317	21.4	27	ABalapppap	1074	0	0	0		0	0	0	0	0
215	1	217	322	-1	502	243	17.5	27	MSppappa	176	0	0	0		0	0	0	0	0
216	1	82	243	-1	365	127	13.7	31	Dpap	301	184	0	0		0	0	0	0	0
217	1	62	59	-1	531	417	9.1	28	ABalpaaaap	225	1279	0	0		0	0	0	0	0
218	1	9	171	-1	474	428	9.5	29	ABalpaappp	252	0	0	0		0	0	0	0	0
219	1	149	45	-1	396	461	13.4	29	ABalpppapp	-320	0	0	0		0	0	0	0	0
220	1	293	204	-1	448	321	12.3	30	ABaraapapp	239	433	0	0		0	0	0	0	0
221	1	48	161	-1	190	312	14.0	28	ABplappaap	263	470	0	0		0	0	0	0	0
222	1	75	241	-1	443	349	6.0	28	ABalpapapa	36	0	0	0		0	0	0	0	0
223	1	321	90	-1	508	248	4.3	26	ABarappaaa	275	0	0	0		0	0	0	0	0
224	1	184	71	-1	354	449	16.6	27	ABplaappaa	208	1218	0	0		0	0	0	0	0
225	1	67	175	-1	479	326	23.7	28	ABarpaaaap	-237	0	0	0		0	0	0	0	0
226	1	53	34	-1	600	320	12.6	23	ABalaapaaa	213	-75	0	0		0	0	0	0	0
227	1	115	254	-1	498	283	17.6	27	MSpaaapa	252	45	0	0		0	0	0	0	0
228	1	156	272	-1	593	273	14.7	27	ABalaappap	-273	0	0	0		0	0	0	0	0
229	1	282	259	-1	500	199	22.6	32	ABpraapapp	296	-587	0	0		0	0	0	0	0
230	1	324	38	-1	249	190	23.1	39	Caaaa	390	253	0	0		0	0	0	0	0
231	1	92	276	-1	194	131	23.3	40	Caaap	400	527	0	0		0	0	0	0	0
232	1	304	314	-1	299	228	23.3	39	Cpaaa	389	87	0	0		0	0	0	0	0
233	1	201	201	-1	263	341	6.2	28	ABplppaapp	284	334	0	0		0	0	0	0	0
234	1	228	206	-1	346	344	9.8	31	MSappap	311	-7	0	0		0	0	0	0	0
235	1	283	238	-1	215	343	14.5	29	ABplappaaa	292	370	0	0		0	0	0	0	0
236	1	233	265	-1	409	165	16.0	31	Dppa	314	396	0	0		0	0	0	0	0
237	1	272	137	-1	467	220	3.5	28	ABarappaap	264	320	0	0		0	0	0	0	0
238	1	281	216	-1	392	336	5.5	27	ABplpapaaa	255	115	0	0		0	0	0	0	0
239	1	3	64	-1	299	91	20.7	36	ABarppppp	349	1160	0	0		0	0	0	0	0
240	1	308	114	-1	503	361	19.2	31	MSaaaaap	312	132	0	0		0	0	0	0	0
241	1	316	172	-1	541	327	5.0	27	ABarapaaaa	234	146	0	0		0	0	0	0	0
242	1	168	41	-1	470	393	13.9	27	MSapaaap	230	266	0	0		0	0	0	0	0
243	1	180	97	-1	385	419	19.5	31	ABplaapapp	44	0	0	0		0	0	0	0	0
244	1	93	203	-1	622	304	16.5	29	ABalaaappr	227	-1098	0	0		0	0	0	0	0
245	1	266	333	-1	370	355	3.8	28	ABplpapapa	261	-434	0	0		0	0	0	0	0
246	1	155	169	-1	508	209	4.4	32	ABarappapa	323	-280	0	0		0	0	0	0	0
247	1	286	57	-1	504	223	14.9	26	MSppapap	246	0	0	0		0	0	0	0	0
248	1	69	61	-1	512	313	23.9	29	ABarpapaaa	72	0	0	0		0	0	0	0	0
249	1	147	184	-1	425	387	14.6	32	MSapapa	80	0	0	0		0	0	0	0	0
250	1	244	44	-1	164	168	19.7	38	Caapa	364	201	0	0		0	0	0	0	0
251	1	35	118	-1	544	394	13.7	29	ABalpaapaa	275	0	0	0		0	0	0	0	0
252	1	176	183	-1	259	238	6.4	29	ABplpppppa	264	349	0	0		0	0	0	0	0
253	1	177	192	-1	577	260	7.7	27	ABarapppaa	261	-541	0	0		0	0	0	0	0
254	1	270	316	-1	281	311	16.2	31	Dapa	311	69	0	0		0	0	0	0	0
255	1	209	20	-1	562	226	11.2	28	ABprpaaaaa	279	650	0	0		0	0	0	0	0
256	1	305	89	-1	330	326	4.5	30	ABplpapapp	299	81	0	0		0	0	0	0	0
257	1	83	32	-1	441	254	7.7	29	MSpapaaa	282	-856	0	0		0	0	0	0	0
258	1	285	224	-1	363	140	17.4	33	Dppp	329	-185	0	0		0	0	0	0	0
259	1	194	132	-1	557	349	9.3	28	ABaraaapaa	-67	0	0	0		0	0	0	0	0
260	1	232	160	-1	234	273	14.6	30	Cappaa	240	84	0	0		0	0	0	0	0
261	1	181	88	-1	463	272	4.0	28	ABarapapap	379	0	0	0		0	0	0	0	0
262	1	150	104	-1	339	68	13.4	28	ABprappapp	271	1175	0	0		0	0	0	0	0
263	1	311	308	-1	456	182	23.5	33	ABarpappa	-200	0	0	0		0	0	0	0	0
264	1	38	270	-1	325	66	18.6	30	ABprapapaa	260	422	0	0		0	0	0	0	0
265	1	319	48	-1	400	152	4.2	28	ABprpapapp	384	0	0	0		0	0	0	0	0
266	1	190	289	-1	210	209	6.0	25	ABplappppp	165	0	0	0		0	0	0	0	0
267	1	11	281	-1	229	144	5.5	26	Cppppa	191	1274	0	0		0	0	0	0	0
268	1	223	232	-1	219	82	13.9	29	Cpappd	292	311	0	0		0	0	0	0	0
269	1	255	143	-1	521	205	7.3	28	ABarappppp	283	1112	0	0		0	0	0	0	0
270	1	1	283	-1	308	367	19.4	29	ABplapaaaa	73	0	0	0		0	0	0	0	0
271	1	273	144	-1	384	289	9.4	29	MSaapaap	468	0	0	0		0	0	0	0	0
272	1	288	330	-1	230	88	18.5	42	Cpapa	417	-698	0	0		0	0	0	0	0
273	1	242	297	-1	494	428	21.6	29	ABalapapap	263	528	0	0		0	0	0	0	0
274	1	240	12	-1	519	385	6.3	26	ABalpaaapa	-233	0	0	0		0	0	0	0	0
275	1	246	291	-1	363	206	19.9	35	Epraa	350	-588	0	0		0	0	0	0	0
276	1	258	74	-1	320	136	10.6	33	Cppaa	334	661	0	0		0	0	0	0	0
277	1	65	78	-1	356	268	7.0	27	MSaapapp	260	362	0	0		0	0	0	0	0
278	1	237	228	-1	472	340	20.5	30	MSaaaapa	282	570	0	0		0	0	0	0	0
279	1	111	269	-1	424	206	3.7	27	ABprpappaa	353	0	0	0		0	0	0	0	0
280	1	198	86	-1	395	372	22.7	27	ABplaaapaa	275	0	0	0		0	0	0	0	0
281	1	63	311	-1	200	153	11.7	31	Eplpp	319	1528	0	0		0	0	0	0	0
282	1	328	209	-1	456	293	17.9	32	MSpaaapp	87	0	0	0		0	0	0	0	0
283	1	80	146	-1	507	452	12.1	30	ABalaaaalp	159	0	0	0		0	0	0	0	0
284	1	214	328	-1	331	270	23.6	33	ABarpaappp	331	318	0	0		0	0	0	0	0
285	1	140	141	-1	148	249	15.3	28	ABplapapap	237	0	0	0		0	0	0	0	0
286	1	264	135	-1	229	277	5.8	28	ABplppppap	285	-60	0	0		0	0	0	0	0
287	1	314	329	-1	240	310	4.0	27	ABplppppaa	260	151	0	0		0	0	0	0	0
288	1	239	79	-1	488	285	22.8	28	ABarpapaap	227	-214	0	0		0	0	0	0	0
289	1	261	50	-1	273	212	16.3	34	Eplap	332	-188	0	0		0	0	0	0	0
290	1	315	2	-1	242	201	7.5	29	Capppp	79	0	0	0		0	0	0	0	0
291	1	34	155	-1	464	353	16.6	30	MSaaapaa	277	1382	0	0		0	0	0	0	0
292	1	138	134	-1	565	288	6.8	27	ABaraaappp	233	-47	0	0		0	0	0	0	0
293	1	298	296	-1	443	192	6.9	28	ABprpapaap	242	33	0	0		0	0	0	0	0
294	1	161	40	-1	303	301	12.0	31	Daap	17	0	0	0		0	0	0	0	0
295	1	64	215	-1	259	363	8.8	28	ABplppapap	-9	0	0	0		0	0	0	0	0
296	1	41	94	-1	380	332	22.7	29	ABplaaaapp	275	-342	0	0		0	0	0	0	0
297	1	302	28	-1	438	222	22.7	30	ABarpapapp	292	672	0	0		0	0	0	0	0
298	1	113	189	-1	165	282	13.9	28	ABplappapp	281	281	0	0		0	0	0	0	0
299	1	330	306	-1	261	272	5.2	27	ABplpapppp	273	377	0	0		0	0	0	0	0
300	1	169	284	-1	202	313	9.2	28	ABplppappp	261	0	0	0		0	0	0	0	0
301	1	167	150	-1	515	425	18.0	24	ABalapapaa	358	0	0	0		0	0	0	0	0
302	1	204	36	-1	460	229	17.1	26	MSppappp	151	0	0	0		0	0	0	0	0
303	1	4	52	-1	555	345	17.4	29	MSpaaaaa	274	-113	0	0		0	0	0	0	0
304	0	124	-1	-1	266	112	6.6	24		172	351	0	0		0	0	0	0	0
305	1	118	327	-1	413	269	22.5	32	ABarpaapap	320	289	0	0		0	0	0	0	0
306	1	123	214	-1	549	364	15.0	28	ABaraapaaa	10	0	0	0		0	0	0	0	0
307	1	56	260	-1	506	276	5.3	29	ABarapapaa	261	416	0	0		0	0	0	0	0
308	1	23	107	-1	236	125	7.3	34	Cpppa	335	-1371	0	0		0	0	0	0	0
309	0	148	-1	-1	472	462	11.2	23		217	-552	0	0		0	0	0	0	0
310	1	61	298	-1	481	245	22.6	28	ABarpapapa	277	539	0	0		0	0	0	0	0
311	1	122	218	-1	488	383	24.1	29	ABplaaaaaa	290	-234	0	0		0	0	0	0	0
312	1	203	287	-1	342	150	6.2	27	ABprpapppp	257	410	0	0		0	0	0	0	0
313	1	60	68	-1	469	267	10.8	28	ABaraapppp	281	449	0	0		0	0	0	0	0
314	1	312	131	-1	440	232	5.4	32	ABarapappp	326	330	0	0		0	0	0	0	0
315	1	66	251	-1	358	75	18.4	30	ABprappapa	289	-1242	0	0		0	0	0	0	0
316	1	218	65	-1	344	114	4.1	29	ABprppppap	291	1041	0	0		0	0	0	0	0
317	1	221	200	-1	249	195	14.4	33	Eplpa	323	1007	0	0		0	0	0	0	0
318	1	225	320	-1	334	408	7.6	30	ABplpaaapp	300	-291	0	0		0	0	0	0	0
319	1	159	98	-1	419	245	10.2	32	MSpapaap	286	131	0	0		0	0	0	0	0
320	1	280	229	-1	574	311	24.2	33	ABpraapaaa	331	1324	0	0		0	0	0	0	0
321	1	46	324	-1	436	200	18.3	32	MSppppp	323	-616	0	0		0	0	0	0	0
322	1	112	138	-1	523	168	10.4	29	ABprpaaapa	227	-239	0	0		0	0	0	0	0
323	1	173	299	-1	294	302	8.4	35	MSaappp	352	862	0	0		0	0	0	0	0
324	1	18	318	-1	378	297	5.8	26	MSaapapa	232	372	0	0		0	0	0	0	0
325	1	223	305	-1	196	105	9.7	30	Cpappv	254	885	0	0		0	0	0	0	0
326	1	250	29	-1	197	230	14.9	31	Cappap	252	-1205	0	0		0	0	0	0	0
327	1	287	263	-1	303	98	3.8	31	ABprpppapa	300	-105	0	0		0	0	0	0	0
328	1	186	315	-1	405	303	23.4	29	ABarpaaapp	279	422	0	0		0	0	0	0	0
329	1	11	325	-1	236	183	4.6	29	Cppppp	194	660	0	0		0	0	0	0	0
330	1	254	43	-1	297	321	23.7	34	ABarppaaa	338	-698	0	0		0	0	0	0	0
331	1	300	290	-1	393	390	4.9	29	ABalppappp	271	0	0	0		0	0	0	0	0
332	0	189	-1	-1	454	273	25.0	29		345	0	0	0		0	0	0	0	0
333	0	322	-1	-1	322	398	9.2	23		397	0	0	0		0	0	0	0	0
334	1	29	197	-1	421	169	13.6	30	Dpaa	202	0	0	0		0	0	0	0	0
335	1	183	321	-1	590	298	17.6	30	ABalaapppa	276	896	0	0		0	0	0	0	0
