# Supplementary material for: The AP-2 Transcription Factor APTF-2 Is Required for Neuroblast and Epidermal Morphogenesis in Caenorhabditis elegans Embryogenesis
Source: PLoS Genet. 2016 May 13;12(5):e1006048. doi: 10.1371/journal.pgen.1006048 (PMC4866721; doi:10.1371/journal.pgen.1006048)
Supplement: S7 Text — (ZIP) [file pgen.1006048.s035.zip › nuclei/t147-nuclei]

1	1	41	25	-1	511	146	13.3	31	ABprpaappp	51	0	0	0		0	0	0	0	0
2	1	290	262	-1	242	205	7.7	28	Capppp	230	-1130	0	0		0	0	0	0	0
3	1	96	190	-1	357	291	11.8	32	Ealpa	287	191	0	0		0	0	0	0	0
4	1	53	15	-1	543	438	19.2	33	ABalapaaa	385	0	0	0		0	0	0	0	0
5	1	147	17	-1	493	290	7.5	29	ABarapaapp	289	236	0	0		0	0	0	0	0
6	1	93	136	-1	339	389	21.6	28	ABplaaappa	-37	0	0	0		0	0	0	0	0
7	1	115	176	-1	499	141	16.7	30	ABpraappap	110	0	0	0		0	0	0	0	0
8	1	196	159	-1	309	62	14.6	29	ABprapapap	166	0	0	0		0	0	0	0	0
9	1	106	220	-1	554	324	14.2	28	ABaraappaa	276	-409	0	0		0	0	0	0	0
10	1	129	322	-1	192	262	22.7	36	ABarppapa	365	-215	0	0		0	0	0	0	0
11	1	42	234	-1	466	262	14.2	30	MSpaapap	138	0	0	0		0	0	0	0	0
12	1	274	70	-1	515	381	6.0	26	ABalpaaapa	254	-1006	0	0		0	0	0	0	0
13	1	154	245	-1	573	213	16.1	27	ABpraaaapa	148	0	0	0		0	0	0	0	0
14	1	50	46	151	367	151	9.7	33	MSpappp	211	128	0	0		0	0	0	0	0
15	1	72	35	-1	472	128	13.0	30	ABpraapppa	440	0	0	0		0	0	0	0	0
16	1	58	22	-1	482	436	15.7	27	ABalapaapp	77	0	0	0		0	0	0	0	0
17	1	78	24	-1	511	453	14.3	32	ABalppaaap	295	-519	0	0		0	0	0	0	0
18	1	152	153	-1	580	340	11.1	27	ABaraaaaap	254	156	0	0		0	0	0	0	0
19	1	76	252	-1	400	424	11.8	27	ABplpaapaa	267	0	0	0		0	0	0	0	0
20	1	255	5	-1	561	226	11.1	30	ABprpaaaaa	57	0	0	0		0	0	0	0	0
21	1	20	165	-1	430	472	16.1	27	ABalpppapa	268	28	0	0		0	0	0	0	0
22	1	59	104	-1	448	436	14.9	29	ABalppppaa	269	1059	0	0		0	0	0	0	0
23	1	86	196	-1	440	121	16.5	29	ABprapaapa	397	0	0	0		0	0	0	0	0
24	1	14	317	-1	402	97	7.7	28	ABprppappa	256	-606	0	0		0	0	0	0	0
25	1	176	9	-1	429	430	10.7	28	ABplpaaaaa	158	0	0	0		0	0	0	0	0
26	1	22	42	-1	474	339	11.8	30	ABaraapapa	296	-288	0	0		0	0	0	0	0
27	1	145	51	-1	323	288	5.6	27	MSaappa	265	153	0	0		0	0	0	0	0
28	1	297	306	-1	435	217	22.7	31	ABarpapapp	255	1206	0	0		0	0	0	0	0
29	1	326	181	-1	199	232	15.1	31	Cappap	247	674	0	0		0	0	0	0	0
30	1	143	256	-1	536	348	11.9	28	ABaraaaapa	217	235	0	0		0	0	0	0	0
31	1	200	138	-1	257	368	15.3	31	ABplaapppp	90	0	0	0		0	0	0	0	0
32	1	257	292	-1	438	246	8.1	29	MSpapaaa	278	0	0	0		0	0	0	0	0
33	1	205	164	-1	543	295	22.8	27	ABalappppa	394	0	0	0		0	0	0	0	0
34	1	226	168	-1	603	321	11.8	25	ABalaapaaa	232	0	0	0		0	0	0	0	0
35	1	21	16	-1	496	281	14.2	28	MSpaapaa	90	0	0	0		0	0	0	0	0
36	1	302	281	-1	466	227	17.3	26	MSppappp	230	-489	0	0		0	0	0	0	0
37	1	91	266	-1	546	190	10.0	28	ABprpaaaap	247	-434	0	0		0	0	0	0	0
38	1	230	324	-1	248	189	23.3	38	Caaaa	373	903	0	0		0	0	0	0	0
39	1	203	150	-1	432	147	6.7	27	ABprppaapa	-108	0	0	0		0	0	0	0	0
40	1	294	289	-1	307	303	12.2	31	Daap	296	-13	0	0		0	0	0	0	0
41	1	242	299	-1	471	391	13.9	27	MSapaaap	54	0	0	0		0	0	0	0	0
42	1	45	310	-1	384	415	7.1	32	ABplpaaaap	235	0	0	0		0	0	0	0	0
43	1	330	218	-1	296	316	23.8	33	ABarppaaa	316	571	0	0		0	0	0	0	0
44	1	250	304	-1	165	170	19.7	39	Caapa	354	1139	0	0		0	0	0	0	0
45	1	219	244	-1	395	460	13.6	29	ABalpppapp	261	-21	0	0		0	0	0	0	0
46	1	70	178	-1	570	202	19.7	31	ABpraaaapp	265	1178	0	0		0	0	0	0	0
47	1	128	98	-1	305	82	9.7	27	ABprapppap	242	146	0	0		0	0	0	0	0
48	1	265	157	-1	396	154	4.3	29	ABprpapapp	228	-1082	0	0		0	0	0	0	0
49	1	139	246	-1	443	455	9.1	30	ABalppaapp	345	0	0	0		0	0	0	0	0
50	1	289	249	-1	275	210	16.3	34	Eplap	344	-1096	0	0		0	0	0	0	0
51	1	174	241	-1	597	312	15.0	26	ABalaappaa	224	481	0	0		0	0	0	0	0
52	1	303	23	-1	560	341	17.1	29	MSpaaaaa	21	0	0	0		0	0	0	0	0
53	1	6	208	-1	530	158	18.8	26	ABpraappaa	-86	0	0	0		0	0	0	0	0
54	1	43	323	-1	501	454	18.8	27	ABalapaapa	254	634	0	0		0	0	0	0	0
55	1	194	109	-1	515	311	13.8	29	ABaraappap	-31	0	0	0		0	0	0	0	0
56	1	49	187	-1	537	209	18.9	30	ABpraaappa	100	0	0	0		0	0	0	0	0
57	1	247	179	-1	506	222	14.8	27	MSppapap	259	454	0	0		0	0	0	0	0
58	1	159	166	-1	590	247	10.7	28	ABalaapapp	465	0	0	0		0	0	0	0	0
59	1	217	206	-1	525	415	8.4	29	ABalpaaaap	227	963	0	0		0	0	0	0	0
60	1	101	301	-1	517	310	18.5	31	MSpaaaap	299	-42	0	0		0	0	0	0	0
61	1	248	297	-1	515	310	24.3	29	ABarpapaaa	239	-558	0	0		0	0	0	0	0
62	1	173	209	-1	424	172	4.9	28	ABprpapapa	237	-651	0	0		0	0	0	0	0
63	1	195	102	-1	388	210	7.4	30	MSpapapp	293	1191	0	0		0	0	0	0	0
64	1	239	282	-1	303	84	20.9	37	ABarppppp	-112	0	0	0		0	0	0	0	0
65	1	316	21	-1	339	114	4.1	28	ABprppppap	262	18	0	0		0	0	0	0	0
66	1	162	47	-1	513	325	6.6	26	ABarapaapa	268	-305	0	0		0	0	0	0	0
67	1	74	148	-1	340	427	13.4	30	ABplpaappa	94	0	0	0		0	0	0	0	0
68	1	313	31	-1	468	264	10.7	28	ABaraapppp	79	0	0	0		0	0	0	0	0
69	0	309	-1	-1	468	457	11.2	23		173	707	0	0		0	0	0	0	0
70	1	116	55	-1	425	407	7.5	28	ABalppappa	-31	0	0	0		0	0	0	0	0
71	1	224	130	-1	356	448	16.5	27	ABplaappaa	-359	0	0	0		0	0	0	0	0
72	1	80	62	-1	315	405	15.6	31	ABplaappap	287	-524	0	0		0	0	0	0	0
73	1	135	330	-1	138	198	16.8	35	ABarppapp	314	-482	0	0		0	0	0	0	0
74	1	276	39	-1	317	136	10.5	34	Cppaa	337	987	0	0		0	0	0	0	0
75	1	132	90	-1	327	408	10.8	36	ABplpaappp	332	489	0	0		0	0	0	0	0
76	1	71	227	-1	471	193	15.3	32	MSppppa	190	0	0	0		0	0	0	0	0
77	1	171	233	-1	594	359	17.1	27	ABalaaapar	204	0	0	0		0	0	0	0	0
78	1	277	261	-1	351	268	7.1	27	MSaapapp	254	-599	0	0		0	0	0	0	0
79	1	288	237	-1	491	280	22.5	29	ABarpapaap	227	716	0	0		0	0	0	0	0
80	1	51	216	-1	501	286	10.6	29	ABaraapppa	291	-821	0	0		0	0	0	0	0
81	1	119	67	-1	471	410	23.3	30	ABplaapaaa	242	17	0	0		0	0	0	0	0
82	0	3	-1	-1	539	455	15.4	24		204	971	0	0		0	0	0	0	0
83	1	61	201	-1	480	354	6.7	27	ABalpappaa	202	-223	0	0		0	0	0	0	0
84	1	62	340	-1	548	379	17.4	33	MSaaaaaa	211	0	0	0		0	0	0	0	0
85	1	40	107	-1	373	261	23.0	33	ABarpaappa	323	-216	0	0		0	0	0	0	0
86	1	280	285	-1	403	371	22.4	27	ABplaaapaa	252	0	0	0		0	0	0	0	0
87	1	46	43	-1	385	67	11.6	29	ABprappaap	285	175	0	0		0	0	0	0	0
88	1	261	111	-1	460	268	4.1	29	ABarapapap	281	344	0	0		0	0	0	0	0
89	1	256	173	-1	331	326	4.4	29	ABplpapapp	255	-31	0	0		0	0	0	0	0
90	1	223	198	-1	509	249	4.2	27	ABarappaaa	252	654	0	0		0	0	0	0	0
91	1	66	154	-1	504	348	4.5	29	ABalpaaapp	291	-197	0	0		0	0	0	0	0
92	1	198	131	-1	600	354	12.9	27	ABalaaaarr	459	0	0	0		0	0	0	0	0
93	1	181	254	-1	193	275	5.7	28	ABplpppaap	265	297	0	0		0	0	0	0	0
94	1	296	239	-1	383	329	23.0	30	ABplaaaapp	286	1227	0	0		0	0	0	0	0
95	1	52	235	-1	446	99	12.3	29	ABpraapppp	808	0	0	0		0	0	0	0	0
96	1	95	195	-1	405	451	19.3	30	ABplaapapa	295	287	0	0		0	0	0	0	0
97	1	243	172	-1	388	422	19.9	32	ABplaapapp	319	0	0	0		0	0	0	0	0
98	1	319	224	-1	419	239	10.5	31	MSpapaap	136	0	0	0		0	0	0	0	0
99	1	15	300	-1	455	412	5.5	28	ABalppapaa	247	486	0	0		0	0	0	0	0
100	1	33	123	-1	540	263	11.6	28	MSppaaap	215	511	0	0		0	0	0	0	0
101	1	10	200	-1	424	301	14.3	31	MSaaapp	358	0	0	0		0	0	0	0	0
102	1	186	144	-1	368	113	23.5	35	ABarppppa	336	632	0	0		0	0	0	0	0
103	1	170	232	-1	510	415	14.4	26	MSapaaaa	213	296	0	0		0	0	0	0	0
104	1	262	52	-1	343	66	13.1	30	ABprappapp	305	0	0	0		0	0	0	0	0
105	1	114	182	-1	267	350	21.0	28	ABplapaapa	265	-379	0	0		0	0	0	0	0
106	1	130	26	-1	567	254	15.7	30	ABpraaapaa	96	0	0	0		0	0	0	0	0
107	1	308	122	-1	230	118	7.6	35	Cpppa	327	102	0	0		0	0	0	0	0
108	1	169	101	-1	578	323	7.2	27	ABaraaappa	259	399	0	0		0	0	0	0	0
109	1	110	229	-1	273	135	3.7	30	ABprpppppp	299	-517	0	0		0	0	0	0	0
110	1	105	56	-1	360	120	6.5	28	ABprppppaa	257	-274	0	0		0	0	0	0	0
111	1	155	277	-1	468	471	16.2	27	ABalpppaap	42	0	0	0		0	0	0	0	0
112	1	117	48	-1	430	380	10.8	31	MSapaap	86	0	0	0		0	0	0	0	0
113	1	24	213	-1	460	302	7.1	28	ABalpapppa	211	0	0	0		0	0	0	0	0
114	1	240	120	-1	506	358	19.3	31	MSaaaaap	312	-25	0	0		0	0	0	0	0
115	1	202	219	-1	270	81	6.6	28	ABprappppp	240	-284	0	0		0	0	0	0	0
116	1	179	338	-1	502	136	9.4	31	ABprpaaapp	227	-88	0	0		0	0	0	0	0
117	1	184	37	-1	324	359	5.6	29	ABplpappaa	226	297	0	0		0	0	0	0	0
118	1	251	207	-1	542	394	13.6	29	ABalpaapaa	100	0	0	0		0	0	0	0	0
119	1	209	50	-1	389	298	17.3	32	Ealaa	175	0	0	0		0	0	0	0	0
120	1	28	283	-1	573	339	20.4	30	ABalapppaa	285	381	0	0		0	0	0	0	0
121	1	208	59	-1	416	90	19.4	34	ABarpppap	320	-669	0	0		0	0	0	0	0
122	1	5	44	-1	292	382	15.6	31	ABplaapppa	290	-550	0	0		0	0	0	0	0
123	1	2	325	-1	572	376	20.5	26	ABalappapa	599	0	0	0		0	0	0	0	0
124	1	124	40	-1	547	393	8.8	29	ABalpaaaaa	200	0	0	0		0	0	0	0	0
125	1	144	183	-1	232	351	18.4	31	ABplapaapp	275	-1321	0	0		0	0	0	0	0
126	1	98	133	-1	387	412	15.2	29	ABalpppppa	87	0	0	0		0	0	0	0	0
127	1	56	75	-1	276	67	13.7	29	ABprapappa	-109	0	0	0		0	0	0	0	0
128	1	137	319	-1	483	209	7.2	28	ABprpapaaa	262	177	0	0		0	0	0	0	0
129	1	23	240	-1	427	322	19.4	30	MSaaaapp	281	-483	0	0		0	0	0	0	0
130	1	27	89	-1	526	169	14.3	30	ABprpaappa	391	0	0	0		0	0	0	0	0
131	1	314	34	-1	445	223	6.0	27	ABarapappp	209	-33	0	0		0	0	0	0	0
132	1	259	193	-1	553	349	8.8	28	ABaraaapaa	-48	0	0	0		0	0	0	0	0
133	1	39	93	-1	359	176	6.7	31	MSpappa	131	0	0	0		0	0	0	0	0
134	1	292	19	-1	568	289	7.0	27	ABaraaappp	257	273	0	0		0	0	0	0	0
135	1	286	276	-1	232	275	5.6	28	ABplppppap	271	-733	0	0		0	0	0	0	0
136	1	127	230	-1	317	346	14.4	30	Daaa	291	939	0	0		0	0	0	0	0
137	1	237	11	-1	470	221	3.3	28	ABarappaap	274	306	0	0		0	0	0	0	0
138	1	322	210	-1	522	170	10.4	30	ABprpaaapa	239	-870	0	0		0	0	0	0	0
139	1	149	-1	-1	594	279	10.2	24	ABalaapapa	210	133	0	0		0	0	0	0	0
140	1	146	76	-1	445	170	10.6	31	MSpppap	112	0	0	0		0	0	0	0	0
141	1	285	113	-1	147	254	14.9	29	ABplapapap	286	-715	0	0		0	0	0	0	0
142	1	212	132	-1	613	331	18.2	28	ABalaaappl	273	475	0	0		0	0	0	0	0
143	1	269	307	-1	523	210	7.3	28	ABarappppp	105	0	0	0		0	0	0	0	0
144	1	271	257	-1	384	286	9.5	29	MSaapaap	190	0	0	0		0	0	0	0	0
145	1	206	185	-1	160	216	7.2	27	ABplappppa	203	462	0	0		0	0	0	0	0
146	1	283	275	-1	501	451	11.7	30	ABalaaaalp	180	0	0	0		0	0	0	0	0
147	1	204	302	-1	470	423	19.4	29	ABalapappa	104	0	0	0		0	0	0	0	0
148	1	69	96	127	505	376	10.6	31	ABalpaapap	445	0	0	0		0	0	0	0	0
149	1	103	247	-1	442	379	3.8	27	ABalppapap	238	714	0	0		0	0	0	0	0
150	1	301	8	-1	519	418	17.9	25	ABalapapaa	374	0	0	0		0	0	0	0	0
151	1	197	329	-1	410	436	16.2	28	ABalppppap	1	0	0	0		0	0	0	0	0
152	1	11	82	-1	368	417	9.4	28	ABplpaaapa	270	433	0	0		0	0	0	0	0
153	1	79	81	-1	546	235	8.4	30	ABarappppa	40	0	0	0		0	0	0	0	0
154	1	161	118	-1	571	380	11.1	27	ABaraaaaaa	248	720	0	0		0	0	0	0	0
155	1	291	205	-1	468	351	16.4	31	MSaaapaa	278	370	0	0		0	0	0	0	0
156	1	17	142	-1	511	347	23.5	30	ABarpaaaaa	225	212	0	0		0	0	0	0	0
157	1	99	114	-1	553	432	13.3	27	ABalaaaala	242	-216	0	0		0	0	0	0	0
158	1	180	49	74	263	280	10.5	32	Capaa	312	-325	0	0		0	0	0	0	0
159	1	108	212	-1	540	308	9.5	29	ABaraaapap	12	0	0	0		0	0	0	0	0
160	1	260	83	-1	232	271	14.9	31	Cappaa	315	860	0	0		0	0	0	0	0
161	1	221	135	-1	194	314	13.5	29	ABplappaap	260	-523	0	0		0	0	0	0	0
162	1	123	296	-1	292	382	9.5	28	ABplppapaa	269	703	0	0		0	0	0	0	0
163	1	85	45	-1	140	222	13.0	29	ABplapappa	288	-451	0	0		0	0	0	0	0
164	1	35	188	-1	457	208	11.9	30	MSpppaa	-29	0	0	0		0	0	0	0	0
165	1	60	316	-1	458	130	8.5	28	ABprppapaa	268	606	0	0		0	0	0	0	0
166	1	213	105	-1	523	438	9.7	29	ABalpaappa	28	0	0	0		0	0	0	0	0
167	1	133	170	-1	193	294	19.6	31	ABplappapa	295	-212	0	0		0	0	0	0	0
168	1	64	134	-1	360	407	17.3	32	ABalpppppp	149	0	0	0		0	0	0	0	0
169	1	246	54	-1	504	210	4.2	30	ABarappapa	286	-866	0	0		0	0	0	0	0
170	1	57	258	-1	394	260	5.7	26	MSpapapa	213	-62	0	0		0	0	0	0	0
171	1	218	147	-1	476	430	9.3	29	ABalpaappp	549	0	0	0		0	0	0	0	0
172	1	241	174	-1	538	328	4.7	28	ABarapaaaa	384	0	0	0		0	0	0	0	0
173	1	38	284	-1	484	164	5.6	28	ABarappapp	271	-43	0	0		0	0	0	0	0
174	1	100	2	-1	346	263	15.9	33	Ealap	326	400	0	0		0	0	0	0	0
175	1	225	305	-1	484	324	23.7	29	ABarpaaaap	247	320	0	0		0	0	0	0	0
176	1	178	271	-1	253	143	9.2	30	Cppapp	252	-668	0	0		0	0	0	0	0
177	1	1	14	-1	532	290	5.2	25	ABarapaaap	50	0	0	0		0	0	0	0	0
178	1	25	313	-1	579	281	19.4	31	ABalaapppp	289	43	0	0		0	0	0	0	0
179	1	182	267	-1	422	301	9.6	29	MSaapaaa	288	-623	0	0		0	0	0	0	0
180	1	134	36	-1	359	356	16.5	32	MSapppa	-58	0	0	0		0	0	0	0	0
181	1	136	72	-1	568	404	17.9	28	ABalaaapal	241	-218	0	0		0	0	0	0	0
182	1	97	314	-1	418	301	6.0	29	ABalpapppp	294	179	0	0		0	0	0	0	0
183	1	252	186	-1	257	240	6.7	29	ABplpppppa	241	344	0	0		0	0	0	0	0
184	1	249	192	-1	427	385	14.9	31	MSapapa	116	0	0	0		0	0	0	0	0
185	1	153	32	-1	506	354	15.1	29	ABaraapaap	276	-25	0	0		0	0	0	0	0
186	1	188	141	-1	597	243	18.4	28	ABpraaaaap	283	-291	0	0		0	0	0	0	0
187	1	92	99	-1	340	76	9.5	26	ABprapppaa	264	139	0	0		0	0	0	0	0
188	1	54	124	-1	521	269	22.5	29	ABalappppp	232	621	0	0		0	0	0	0	0
189	1	298	12	-1	167	284	13.4	28	ABplappapp	154	0	0	0		0	0	0	0	0
190	1	164	1	-1	152	192	10.2	30	ABplapappp	260	69	0	0		0	0	0	0	0
191	1	175	162	-1	485	177	8.8	27	ABprppaaaa	241	1274	0	0		0	0	0	0	0
192	1	253	236	-1	574	258	7.4	27	ABarapppaa	-43	0	0	0		0	0	0	0	0
193	1	19	295	-1	241	310	22.9	35	ABarppaap	53	0	0	0		0	0	0	0	0
194	1	156	57	-1	281	63	10.2	27	ABprappppa	240	-757	0	0		0	0	0	0	0
195	1	8	273	-1	425	338	15.8	30	MSaaapap	283	-300	0	0		0	0	0	0	0
196	1	104	73	-1	581	393	14.3	27	ABalaaaarl	264	-1169	0	0		0	0	0	0	0
197	1	334	331	-1	422	167	13.5	30	Dpaa	287	-1013	0	0		0	0	0	0	0
198	1	141	116	-1	475	254	7.0	28	ABarapappa	225	381	0	0		0	0	0	0	0
199	1	211	327	-1	300	357	7.8	26	ABplppaapa	-22	0	0	0		0	0	0	0	0
200	1	317	265	-1	250	194	14.3	33	Eplpa	330	112	0	0		0	0	0	0	0
201	1	233	3	-1	263	341	6.2	28	ABplppaapp	94	0	0	0		0	0	0	0	0
202	1	138	97	-1	509	326	10.2	25	ABaraaaapp	86	0	0	0		0	0	0	0	0
203	1	244	214	-1	623	299	16.5	30	ABalaaappr	177	0	0	0		0	0	0	0	0
204	1	220	18	-1	449	316	12.5	30	ABaraapapp	119	0	0	0		0	0	0	0	0
205	1	178	197	-1	271	124	13.2	30	Cppapa	284	585	0	0		0	0	0	0	0
206	1	234	13	-1	344	348	10.3	30	MSappap	302	183	0	0		0	0	0	0	0
207	1	9	204	-1	554	258	23.4	31	ABpraapaap	307	255	0	0		0	0	0	0	0
208	1	163	140	-1	248	209	3.8	28	ABplpppppp	283	1322	0	0		0	0	0	0	0
209	1	282	100	-1	455	288	18.0	32	MSpaaapp	398	0	0	0		0	0	0	0	0
210	1	63	253	-1	372	71	7.8	27	ABprppappp	239	-110	0	0		0	0	0	0	0
211	1	16	126	-1	345	348	23.5	32	ABplaaappp	276	-1	0	0		0	0	0	0	0
212	1	82	308	-1	425	353	22.9	29	ABplaaaapa	272	1208	0	0		0	0	0	0	0
213	1	140	29	334	535	395	21.2	31	ABalappaa	-14	0	0	0		0	0	0	0	0
214	1	306	226	-1	555	361	14.7	27	ABaraapaaa	228	627	0	0		0	0	0	0	0
215	1	295	87	-1	259	359	8.9	28	ABplppapap	-7	0	0	0		0	0	0	0	0
216	1	238	191	-1	394	333	5.3	27	ABplpapaaa	260	114	0	0		0	0	0	0	0
217	1	30	303	-1	554	237	19.2	28	ABpraaapap	282	-280	0	0		0	0	0	0	0
218	1	311	146	-1	490	379	24.0	29	ABplaaaaaa	293	12	0	0		0	0	0	0	0
219	1	192	194	-1	335	200	13.5	33	Earpp	331	-1245	0	0		0	0	0	0	0
220	1	34	41	-1	441	431	19.3	29	ABalapappp	258	226	0	0		0	0	0	0	0
221	1	102	280	-1	542	367	23.6	30	ABalappapp	304	305	0	0		0	0	0	0	0
222	1	29	64	-1	183	251	9.5	32	ABplapppa	-356	0	0	0		0	0	0	0	0
223	1	183	248	-1	238	146	14.5	32	Eprpp	289	0	0	0		0	0	0	0	0
224	1	258	119	-1	358	139	17.5	34	Dppp	341	85	0	0		0	0	0	0	0
225	1	87	264	-1	156	252	19.2	31	ABplapapaa	316	375	0	0		0	0	0	0	0
226	1	125	167	-1	252	69	9.9	30	ABprapappp	291	419	0	0		0	0	0	0	0
227	1	118	251	-1	505	228	10.7	30	MSppaap	172	0	0	0		0	0	0	0	0
228	1	278	27	-1	472	335	20.5	30	MSaaaapa	150	0	0	0		0	0	0	0	0
229	1	320	274	-1	573	312	23.8	32	ABpraapaaa	780	0	0	0		0	0	0	0	0
230	1	214	78	-1	554	318	20.9	27	ABalapppap	665	0	0	0		0	0	0	0	0
231	1	109	68	-1	468	151	19.6	30	ABprapaaaa	261	-503	0	0		0	0	0	0	0
232	1	268	189	-1	224	75	14.5	30	Cpappd	293	-379	0	0		0	0	0	0	0
233	1	90	298	-1	301	159	15.4	32	Eprpa	296	42	0	0		0	0	0	0	0
234	1	83	315	-1	320	229	17.5	35	Eplaa	348	863	0	0		0	0	0	0	0
235	1	191	88	-1	546	180	16.4	28	ABprpaapap	34	0	0	0		0	0	0	0	0
236	1	67	259	-1	382	99	5.0	29	ABprpppaaa	228	0	0	0		0	0	0	0	0
237	1	150	91	-1	408	126	6.0	27	ABprppaapp	43	0	0	0		0	0	0	0	0
238	1	235	103	-1	216	340	14.5	28	ABplappaaa	348	0	0	0		0	0	0	0	0
239	1	190	63	-1	393	73	15.4	29	ABprappaaa	-60	0	0	0		0	0	0	0	0
240	1	172	184	-1	568	291	12.7	26	MSppaaaa	239	855	0	0		0	0	0	0	0
241	1	222	145	-1	439	344	5.9	29	ABalpapapa	141	0	0	0		0	0	0	0	0
242	1	193	272	-1	383	397	22.2	31	ABplaaapap	291	521	0	0		0	0	0	0	0
243	1	216	199	-1	360	125	13.7	32	Dpap	292	416	0	0		0	0	0	0	0
244	1	31	33	-1	596	232	14.4	28	ABpraaaaaa	-55	0	0	0		0	0	0	0	0
245	1	165	108	-1	206	208	12.4	30	Capppa	287	515	0	0		0	0	0	0	0
246	1	122	238	-1	463	136	16.8	30	ABprapaaap	120	0	0	0		0	0	0	0	0
247	1	199	79	-1	495	413	6.8	28	ABalpapaaa	-76	0	0	0		0	0	0	0	0
248	1	187	158	-1	384	366	13.7	32	MSapapp	263	648	0	0		0	0	0	0	0
249	1	168	287	-1	220	243	4.3	29	ABplpppapa	13	0	0	0		0	0	0	0	0
250	1	189	66	-1	453	372	23.6	30	ABplaaaaap	263	716	0	0		0	0	0	0	0
251	1	315	221	-1	356	75	18.5	30	ABprappapa	249	0	0	0		0	0	0	0	0
252	1	111	328	-1	365	323	6.0	28	ABplpapaap	247	-40	0	0		0	0	0	0	0
253	1	185	270	-1	245	117	23.0	32	Cpaapp	324	157	0	0		0	0	0	0	0
254	1	227	169	-1	502	276	18.0	29	MSpaaapa	251	-265	0	0		0	0	0	0	0
255	1	112	160	-1	527	229	22.6	30	ABpraapapa	232	65	0	0		0	0	0	0	0
256	1	177	231	-1	450	322	24.0	28	ABarpaaapa	271	541	0	0		0	0	0	0	0
257	1	65	279	-1	332	74	6.2	29	ABprpppaap	290	511	0	0		0	0	0	0	0
258	1	7	152	-1	506	186	19.2	33	ABpraaappp	283	-349	0	0		0	0	0	0	0
259	1	229	312	-1	503	197	22.6	33	ABpraapapp	282	-281	0	0		0	0	0	0	0
260	1	307	80	-1	505	275	5.3	29	ABarapapaa	292	874	0	0		0	0	0	0	0
261	1	107	139	-1	446	128	21.4	32	ABarpppaa	315	487	0	0		0	0	0	0	0
262	1	32	215	-1	547	243	5.5	28	ABarapppap	248	-116	0	0		0	0	0	0	0
263	1	327	290	-1	300	95	4.0	30	ABprpppapa	286	-56	0	0		0	0	0	0	0
264	1	207	121	-1	530	252	15.6	27	MSppapaa	154	0	0	0		0	0	0	0	0
265	1	236	203	-1	406	162	16.4	31	Dppa	293	1168	0	0		0	0	0	0	0
266	1	48	94	-1	449	467	13.2	27	ABalpppaaa	-17	0	0	0		0	0	0	0	0
267	1	148	110	-1	431	103	9.1	27	ABprppapap	197	0	0	0		0	0	0	0	0
268	1	157	223	-1	390	195	4.3	28	ABprpappap	55	0	0	0		0	0	0	0	0
269	1	279	161	-1	424	206	3.6	27	ABprpappaa	208	0	0	0		0	0	0	0	0
270	1	264	149	-1	324	61	18.4	30	ABprapapaa	53	0	0	0		0	0	0	0	0
271	1	26	175	-1	547	209	13.4	29	ABprpaapaa	271	378	0	0		0	0	0	0	0
272	1	228	180	-1	595	274	14.3	27	ABalaappap	377	0	0	0		0	0	0	0	0
273	1	166	86	-1	476	384	5.4	28	ABalpapaap	245	-126	0	0		0	0	0	0	0
274	1	121	293	-1	307	336	21.3	30	ABplapaaap	247	1027	0	0		0	0	0	0	0
275	1	4	228	-1	289	329	4.3	27	ABplpappap	224	342	0	0		0	0	0	0	0
276	1	231	28	-1	191	134	23.3	39	Caaap	396	-264	0	0		0	0	0	0	0
277	1	36	58	-1	274	300	5.6	28	ABplpapppa	230	76	0	0		0	0	0	0	0
278	1	89	333	-1	616	295	12.3	26	ABalaapaap	210	-46	0	0		0	0	0	0	0
279	1	151	332	-1	410	158	23.4	34	ABarpappp	344	401	0	0		0	0	0	0	0
280	1	126	69	-1	419	109	14.5	30	ABprapaapp	276	71	0	0		0	0	0	0	0
281	1	267	171	-1	225	136	5.2	27	Cppppa	191	328	0	0		0	0	0	0	0
282	1	37	211	-1	465	334	7.2	29	ABalpappap	258	-577	0	0		0	0	0	0	0
283	1	270	336	-1	320	362	19.8	30	ABplapaaaa	231	-266	0	0		0	0	0	0	0
284	1	300	143	-1	203	309	8.8	27	ABplppappp	265	301	0	0		0	0	0	0	0
285	1	160	225	-1	368	434	12.3	31	ABplpaapap	244	-521	0	0		0	0	0	0	0
286	1	84	278	-1	225	337	8.8	28	ABplppappa	276	-116	0	0		0	0	0	0	0
287	1	312	268	-1	338	147	6.3	27	ABprpapppp	223	114	0	0		0	0	0	0	0
288	1	47	71	-1	378	231	11.3	32	Earpa	310	84	0	0		0	0	0	0	0
289	1	266	321	-1	212	208	6.4	26	ABplappppp	207	161	0	0		0	0	0	0	0
290	1	331	260	-1	390	388	4.9	30	ABalppappp	-96	0	0	0		0	0	0	0	0
291	1	275	92	-1	361	200	19.5	33	Epraa	315	-53	0	0		0	0	0	0	0
292	1	142	95	-1	158	137	13.1	34	Caapp	332	164	0	0		0	0	0	0	0
293	1	12	129	-1	409	363	5.5	27	ABalpapapp	272	-1288	0	0		0	0	0	0	0
294	1	75	320	-1	421	253	16.0	30	Earaa	345	0	0	0		0	0	0	0	0
295	0	68	-1	-1	483	148	9.7	24		-210	0	0	0		0	0	0	0	0
296	1	293	137	-1	439	190	7.1	28	ABprpapaap	227	659	0	0		0	0	0	0	0
297	1	273	117	-1	500	426	21.3	29	ABalapapap	284	-372	0	0		0	0	0	0	0
298	1	310	156	-1	483	246	22.6	29	ABarpapapa	234	-441	0	0		0	0	0	0	0
299	1	323	115	-1	293	309	8.6	34	MSaappp	335	-148	0	0		0	0	0	0	0
300	1	77	288	-1	337	317	17.6	32	MSapppp	-40	0	0	0		0	0	0	0	0
301	1	13	242	-1	427	422	22.4	31	ABplaapaap	300	742	0	0		0	0	0	0	0
302	1	55	106	-1	224	319	6.1	28	ABplpppaaa	271	314	0	0		0	0	0	0	0
303	1	44	112	-1	318	236	11.6	32	Ealpp	326	-130	0	0		0	0	0	0	0
304	1	18	326	-1	361	374	8.1	28	ABplppaaaa	254	1275	0	0		0	0	0	0	0
305	1	325	318	-1	191	106	9.5	29	Cpappv	203	-76	0	0		0	0	0	0	0
306	1	299	128	-1	266	269	5.0	26	ABplpapppp	250	-678	0	0		0	0	0	0	0
307	1	88	163	-1	387	338	11.0	32	MSappaa	267	319	0	0		0	0	0	0	0
308	1	263	125	-1	460	180	23.8	33	ABarpappa	331	-854	0	0		0	0	0	0	0
309	1	201	222	-1	362	164	3.7	25	ABprpapppa	241	0	0	0		0	0	0	0	0
310	1	81	20	-1	230	243	10.9	32	Capap	316	765	0	0		0	0	0	0	0
311	1	281	309	-1	203	151	12.1	32	Eplpp	92	0	0	0		0	0	0	0	0
312	1	73	263	-1	303	151	23.5	32	Cpaapa	321	-298	0	0		0	0	0	0	0
313	1	167	269	-1	268	269	17.8	33	Dapp	317	682	0	0		0	0	0	0	0
314	1	232	7	-1	296	233	23.5	38	Cpaaa	107	0	0	0		0	0	0	0	0
315	1	328	155	-1	407	297	23.5	29	ABarpaaapp	663	0	0	0		0	0	0	0	0
316	1	254	291	-1	281	311	16.2	32	Dapa	-34	0	0	0		0	0	0	0	0
317	1	158	38	-1	324	162	18.7	33	Eprap	74	0	0	0		0	0	0	0	0
318	1	324	85	-1	380	298	6.0	25	MSaapapa	-234	0	0	0		0	0	0	0	0
319	1	210	65	-1	324	228	4.0	34	Z3	343	690	0	0		0	0	0	0	0
320	1	318	286	-1	336	408	7.6	31	ABplpaaapp	141	0	0	0		0	0	0	0	0
321	1	335	30	-1	594	292	17.3	31	ABalaapppa	29	0	0	0		0	0	0	0	0
322	1	215	53	-1	504	242	17.8	27	MSppappa	-47	0	0	0		0	0	0	0	0
323	1	120	294	-1	306	123	6.1	28	ABprpppppa	306	0	0	0		0	0	0	0	0
324	1	321	6	-1	440	195	18.4	33	MSppppp	-364	0	0	0		0	0	0	0	0
325	1	329	84	-1	240	183	4.8	28	Cppppp	200	-592	0	0		0	0	0	0	0
326	1	131	177	-1	383	232	16.6	34	Earap	328	187	0	0		0	0	0	0	0
327	1	305	10	-1	414	261	22.6	32	ABarpaapap	296	257	0	0		0	0	0	0	0
328	1	284	311	-1	330	272	23.9	34	ABarpaappp	346	317	0	0		0	0	0	0	0
329	1	287	250	-1	245	305	3.8	28	ABplppppaa	250	136	0	0		0	0	0	0	0
330	1	272	4	-1	234	83	19.5	40	Cpapa	407	405	0	0		0	0	0	0	0
331	1	94	243	-1	455	274	23.1	31	ABarpaapaa	291	-936	0	0		0	0	0	0	0
332	0	304	-1	-1	265	113	6.9	24		25	0	0	0		0	0	0	0	0
333	1	245	255	-1	369	350	3.9	29	ABplpapapa	-259	0	0	0		0	0	0	0	0
334	0	333	-1	-1	317	401	9.0	22		70	0	0	0		0	0	0	0	0
335	1	113	339	-1	303	179	9.5	33	Z2	167	-335	0	0		0	0	0	0	0
