# Supplementary material for: The AP-2 Transcription Factor APTF-2 Is Required for Neuroblast and Epidermal Morphogenesis in Caenorhabditis elegans Embryogenesis
Source: PLoS Genet. 2016 May 13;12(5):e1006048. doi: 10.1371/journal.pgen.1006048 (PMC4866721; doi:10.1371/journal.pgen.1006048)
Supplement: S7 Text — (ZIP) [file pgen.1006048.s035.zip › nuclei/t148-nuclei]

1	1	190	4	-1	158	189	9.6	28	ABplapappp	-332	0	0	0		0	0	0	0	0
2	1	174	134	-1	344	259	15.7	33	Ealap	332	-323	0	0		0	0	0	0	0
3	1	201	284	-1	268	342	6.5	29	ABplppaapp	235	-845	0	0		0	0	0	0	0
4	1	330	325	-1	233	87	20.0	40	Cpapa	402	472	0	0		0	0	0	0	0
5	1	20	72	-1	559	225	11.4	29	ABprpaaaaa	266	693	0	0		0	0	0	0	0
6	1	324	251	-1	436	197	18.4	32	MSppppp	259	-680	0	0		0	0	0	0	0
7	1	314	225	-1	295	235	23.5	37	Cpaaa	375	270	0	0		0	0	0	0	0
8	1	150	104	-1	520	418	17.5	26	ABalapapaa	200	-1203	0	0		0	0	0	0	0
9	1	25	19	-1	423	429	10.6	28	ABplpaaaaa	71	0	0	0		0	0	0	0	0
10	1	327	29	-1	417	257	22.4	32	ABarpaapap	325	-443	0	0		0	0	0	0	0
11	1	137	294	-1	470	225	3.4	28	ABarappaap	244	-344	0	0		0	0	0	0	0
12	1	189	187	-1	167	283	13.1	29	ABplappapp	281	-1051	0	0		0	0	0	0	0
13	1	206	113	-1	344	349	10.4	31	MSappap	224	0	0	0		0	0	0	0	0
14	1	177	186	-1	531	291	5.8	25	ABarapaaap	233	98	0	0		0	0	0	0	0
15	1	4	20	-1	542	441	19.1	32	ABalapaaa	378	0	0	0		0	0	0	0	0
16	1	35	77	-1	495	282	14.5	29	MSpaapaa	218	400	0	0		0	0	0	0	0
17	1	5	22	-1	491	291	7.5	29	ABarapaapp	423	0	0	0		0	0	0	0	0
18	1	204	223	-1	446	317	12.5	31	ABaraapapp	284	122	0	0		0	0	0	0	0
19	1	134	166	-1	564	287	6.6	27	ABaraaappp	234	266	0	0		0	0	0	0	0
20	1	310	314	-1	228	245	11.2	33	Capap	335	0	0	0		0	0	0	0	0
21	1	65	259	-1	335	117	3.9	29	ABprppppap	297	773	0	0		0	0	0	0	0
22	1	16	26	-1	485	437	15.4	28	ABalapaapp	52	0	0	0		0	0	0	0	0
23	1	52	254	-1	561	343	16.9	30	MSpaaaaa	288	729	0	0		0	0	0	0	0
24	1	17	236	-1	507	455	13.7	32	ABalppaaap	277	440	0	0		0	0	0	0	0
25	1	1	37	-1	509	148	13.3	30	ABprpaappp	41	0	0	0		0	0	0	0	0
26	1	106	133	-1	566	254	15.7	29	ABpraaapaa	117	0	0	0		0	0	0	0	0
27	1	228	28	-1	473	338	20.4	30	MSaaaapa	308	-634	0	0		0	0	0	0	0
28	1	276	180	-1	189	137	23.3	38	Caaap	87	0	0	0		0	0	0	0	0
29	1	213	285	-1	523	397	21.2	25	ABalappaap	212	162	0	0		0	0	0	0	0
30	1	321	47	-1	588	290	16.7	30	ABalaapppa	350	0	0	0		0	0	0	0	0
31	1	68	191	-1	465	263	10.7	30	ABaraapppp	133	0	0	0		0	0	0	0	0
32	1	185	66	-1	505	357	14.9	28	ABaraapaap	285	326	0	0		0	0	0	0	0
33	1	244	135	-1	593	234	13.9	28	ABpraaaaaa	-52	0	0	0		0	0	0	0	0
34	1	131	293	-1	444	223	5.9	23	ABarapappp	182	-57	0	0		0	0	0	0	0
35	1	15	124	-1	474	130	13.4	29	ABpraapppa	259	-183	0	0		0	0	0	0	0
36	1	180	218	-1	358	356	16.9	31	MSapppa	-20	0	0	0		0	0	0	0	0
37	1	117	60	-1	324	363	5.7	29	ABplpappaa	292	173	0	0		0	0	0	0	0
38	1	317	114	-1	317	165	18.4	33	Eprap	328	-553	0	0		0	0	0	0	0
39	1	74	54	-1	312	134	10.6	34	Cppaa	325	-220	0	0		0	0	0	0	0
40	1	124	118	-1	554	399	8.0	28	ABalpaaaaa	221	131	0	0		0	0	0	0	0
41	1	220	41	-1	446	432	19.3	29	ABalapappp	-90	0	0	0		0	0	0	0	0
42	1	26	237	-1	471	333	12.4	30	ABaraapapa	280	-229	0	0		0	0	0	0	0
43	1	87	143	-1	385	70	11.6	30	ABprappaap	299	-441	0	0		0	0	0	0	0
44	1	122	32	-1	288	383	16.0	31	ABplaapppa	280	420	0	0		0	0	0	0	0
45	1	163	102	-1	140	220	12.4	29	ABplapappa	237	0	0	0		0	0	0	0	0
46	1	14	241	-1	387	154	10.3	28	MSpapppa	196	756	0	0		0	0	0	0	0
47	1	66	68	-1	506	328	6.6	27	ABarapaapa	-114	0	0	0		0	0	0	0	0
48	1	112	122	301	428	375	10.4	31	MSapaap	206	95	0	0		0	0	0	0	0
49	1	158	8	-1	260	265	8.5	29	Capaap	275	-36	0	0		0	0	0	0	0
50	1	119	239	-1	385	292	17.7	32	Ealaa	312	166	0	0		0	0	0	0	0
51	1	27	164	-1	321	290	5.9	27	MSaappa	274	-390	0	0		0	0	0	0	0
52	1	104	212	-1	341	68	13.0	29	ABprappapp	289	301	0	0		0	0	0	0	0
53	1	322	34	-1	506	244	17.9	28	MSppappa	211	265	0	0		0	0	0	0	0
54	1	169	321	-1	501	211	3.7	32	ABarappapa	324	1668	0	0		0	0	0	0	0
55	1	70	199	-1	423	407	7.5	28	ABalppappa	-46	0	0	0		0	0	0	0	0
56	1	110	83	-1	358	121	6.5	27	ABprppppaa	258	-15	0	0		0	0	0	0	0
57	1	194	286	-1	283	60	10.2	27	ABprappppa	243	510	0	0		0	0	0	0	0
58	1	277	111	-1	272	304	5.9	27	ABplpapppa	69	0	0	0		0	0	0	0	0
59	1	121	148	-1	414	87	19.4	34	ABarpppap	327	-971	0	0		0	0	0	0	0
60	0	295	-1	-1	490	153	10.0	24		200	109	0	0		0	0	0	0	0
61	0	82	-1	-1	534	453	15.0	25		353	0	0	0		0	0	0	0	0
62	1	72	119	-1	317	404	16.3	31	ABplaappap	395	0	0	0		0	0	0	0	0
63	1	239	159	-1	394	76	15.4	29	ABprappaaa	42	0	0	0		0	0	0	0	0
64	1	222	188	-1	182	247	9.5	32	ABplapppa	-13	0	0	0		0	0	0	0	0
65	1	319	327	-1	324	232	5.4	34	Z3	256	374	0	0		0	0	0	0	0
66	1	250	25	-1	455	377	23.7	31	ABplaaaaap	286	457	0	0		0	0	0	0	0
67	1	81	312	-1	476	413	22.8	29	ABplaapaaa	83	0	0	0		0	0	0	0	0
68	1	231	154	-1	464	156	19.5	29	ABprapaaaa	246	-195	0	0		0	0	0	0	0
69	1	280	67	-1	417	109	14.3	30	ABprapaapp	272	57	0	0		0	0	0	0	0
70	1	12	272	-1	508	376	6.2	28	ABalpaaapa	276	1031	0	0		0	0	0	0	0
71	1	288	240	-1	374	229	11.1	31	Earpa	288	73	0	0		0	0	0	0	0
72	1	181	185	-1	568	409	16.9	28	ABalaaapal	262	-203	0	0		0	0	0	0	0
73	1	196	121	-1	581	392	14.2	27	ABalaaaarl	245	122	0	0		0	0	0	0	0
74	1	158	304	-1	262	291	13.0	29	Capaaa	237	-364	0	0		0	0	0	0	0
75	1	127	59	-1	274	61	14.0	30	ABprapappa	222	0	0	0		0	0	0	0	0
76	1	140	40	-1	446	173	10.8	32	MSpppap	311	-632	0	0		0	0	0	0	0
77	0	84	-1	-1	555	370	18.7	29		217	343	0	0		0	0	0	0	0
78	1	230	307	-1	557	323	20.7	27	ABalapppap	275	224	0	0		0	0	0	0	0
79	1	247	36	-1	491	410	7.1	27	ABalpapaaa	214	0	0	0		0	0	0	0	0
80	1	260	50	-1	502	278	5.4	29	ABarapapaa	183	0	0	0		0	0	0	0	0
81	1	153	75	-1	546	239	8.5	29	ABarappppa	280	-255	0	0		0	0	0	0	0
82	1	152	337	-1	365	421	9.7	30	ABplpaaapa	404	0	0	0		0	0	0	0	0
83	1	160	198	-1	232	272	15.3	32	Cappaa	154	0	0	0		0	0	0	0	0
84	1	325	105	-1	245	180	4.9	28	Cppppp	226	1237	0	0		0	0	0	0	0
85	1	318	303	-1	380	298	6.0	25	MSaapapa	212	-198	0	0		0	0	0	0	0
86	1	273	48	-1	472	383	5.5	28	ABalpapaap	244	-118	0	0		0	0	0	0	0
87	1	215	205	-1	258	361	9.3	28	ABplppapap	273	208	0	0		0	0	0	0	0
88	1	235	107	-1	545	182	16.3	28	ABprpaapap	254	387	0	0		0	0	0	0	0
89	1	130	189	-1	522	174	14.6	29	ABprpaappa	128	0	0	0		0	0	0	0	0
90	1	75	24	-1	330	407	11.6	35	ABplpaappp	310	129	0	0		0	0	0	0	0
91	1	237	250	-1	404	127	5.5	27	ABprppaapp	357	0	0	0		0	0	0	0	0
92	1	291	192	-1	356	199	19.5	34	Epraa	333	445	0	0		0	0	0	0	0
93	1	133	123	-1	359	177	7.3	31	MSpappa	266	2	0	0		0	0	0	0	0
94	1	266	76	-1	444	462	12.6	28	ABalpppaaa	249	860	0	0		0	0	0	0	0
95	1	292	170	-1	156	136	13.5	35	Caapp	347	1364	0	0		0	0	0	0	0
96	1	148	45	-1	532	386	9.6	25	ABalpaapapa	196	-220	0	0		0	0	0	0	0
97	1	202	103	-1	506	330	10.2	26	ABaraaaapp	113	0	0	0		0	0	0	0	0
98	1	47	238	-1	306	80	9.7	27	ABprapppap	258	172	0	0		0	0	0	0	0
99	1	187	245	-1	339	80	9.5	25	ABprapppaa	242	427	0	0		0	0	0	0	0
100	1	209	21	-1	458	288	17.9	31	MSpaaapp	-33	0	0	0		0	0	0	0	0
101	1	108	219	-1	577	323	6.9	27	ABaraaappa	64	0	0	0		0	0	0	0	0
102	1	63	109	-1	386	213	7.3	31	MSpapapp	302	-19	0	0		0	0	0	0	0
103	1	238	333	-1	214	343	14.7	29	ABplappaaa	279	573	0	0		0	0	0	0	0
104	1	22	183	-1	449	436	14.5	28	ABalppppaa	277	-230	0	0		0	0	0	0	0
105	1	166	53	-1	520	436	9.4	30	ABalpaappa	20	0	0	0		0	0	0	0	0
106	1	302	309	-1	224	317	6.3	29	ABplpppaaa	278	29	0	0		0	0	0	0	0
107	1	85	6	-1	375	262	23.2	35	ABarpaappa	353	73	0	0		0	0	0	0	0
108	1	245	38	-1	204	207	12.4	30	Capppa	265	-130	0	0		0	0	0	0	0
109	1	55	62	-1	515	312	13.6	29	ABaraappap	297	-629	0	0		0	0	0	0	0
110	1	267	282	-1	427	102	8.9	27	ABprppapap	245	217	0	0		0	0	0	0	0
111	1	88	181	-1	459	267	4.2	30	ABarapapap	298	214	0	0		0	0	0	0	0
112	1	303	263	-1	316	238	11.4	33	Ealpp	307	330	0	0		0	0	0	0	0
113	1	141	202	-1	147	251	14.6	29	ABplapapap	-92	0	0	0		0	0	0	0	0
114	1	157	17	-1	552	430	13.2	27	ABalaaaala	68	0	0	0		0	0	0	0	0
115	1	299	295	-1	291	309	8.6	35	MSaappp	336	493	0	0		0	0	0	0	0
116	1	198	51	-1	474	255	7.1	27	ABarapappa	264	411	0	0		0	0	0	0	0
117	1	297	58	-1	502	427	21.0	29	ABalapapap	260	27	0	0		0	0	0	0	0
118	1	154	128	-1	574	379	10.3	27	ABaraaaaaa	177	0	0	0		0	0	0	0	0
119	1	224	298	-1	355	139	17.5	34	Dppp	338	-53	0	0		0	0	0	0	0
120	1	114	231	-1	511	359	19.2	31	MSaaaaap	316	-131	0	0		0	0	0	0	0
121	1	264	162	-1	533	255	15.6	27	MSppapaa	236	464	0	0		0	0	0	0	0
122	1	107	130	-1	228	114	7.6	34	Cpppa	-166	0	0	0		0	0	0	0	0
123	1	100	328	-1	540	264	11.7	27	MSppaaap	199	0	0	0		0	0	0	0	0
124	1	188	233	-1	525	275	22.6	28	ABalappppp	245	624	0	0		0	0	0	0	0
125	1	308	275	-1	462	181	23.6	33	ABarpappa	327	685	0	0		0	0	0	0	0
126	1	211	3	-1	350	346	23.6	32	ABplaaappp	324	-129	0	0		0	0	0	0	0
127	1	148	210	-1	474	365	10.7	28	ABalpaapapp	220	123	0	0		0	0	0	0	0
128	1	306	98	-1	266	274	4.9	27	ABplpapppp	245	234	0	0		0	0	0	0	0
129	1	293	249	-1	405	368	5.5	27	ABalpapapp	505	0	0	0		0	0	0	0	0
130	1	71	85	-1	350	444	16.8	27	ABplaappaa	184	0	0	0		0	0	0	0	0
131	1	92	140	-1	602	352	12.4	28	ABalaaaarr	245	1412	0	0		0	0	0	0	0
132	1	142	126	-1	613	331	17.4	28	ABalaaappl	257	-153	0	0		0	0	0	0	0
133	1	126	43	-1	391	415	15.2	29	ABalpppppa	270	-1134	0	0		0	0	0	0	0
134	1	168	2	-1	362	402	17.5	33	ABalpppppp	319	244	0	0		0	0	0	0	0
135	1	161	297	-1	196	314	13.3	29	ABplappaap	255	496	0	0		0	0	0	0	0
136	1	6	10	-1	343	387	21.7	28	ABplaaappa	273	65	0	0		0	0	0	0	0
137	1	296	115	-1	442	188	6.9	29	ABprpapaap	260	665	0	0		0	0	0	0	0
138	1	31	16	-1	256	368	15.5	32	ABplaapppp	284	-229	0	0		0	0	0	0	0
139	1	261	169	-1	447	126	21.2	33	ABarpppaa	311	-593	0	0		0	0	0	0	0
140	1	208	290	-1	243	211	3.8	28	ABplpppppp	254	77	0	0		0	0	0	0	0
141	1	186	177	-1	600	245	18.1	28	ABpraaaaap	83	0	0	0		0	0	0	0	0
142	1	156	217	-1	510	349	23.5	29	ABarpaaaaa	262	-424	0	0		0	0	0	0	0
143	1	284	235	-1	208	309	9.1	28	ABplppappp	280	743	0	0		0	0	0	0	0
144	1	102	64	-1	371	114	23.5	35	ABarppppa	348	330	0	0		0	0	0	0	0
145	1	241	137	-1	433	345	5.6	29	ABalpapapa	238	-761	0	0		0	0	0	0	0
146	1	218	291	-1	491	382	24.1	29	ABplaaaaaa	-131	0	0	0		0	0	0	0	0
147	1	171	174	-1	474	421	9.4	29	ABalpaappp	282	549	0	0		0	0	0	0	0
148	1	67	56	-1	344	422	14.2	31	ABplpaappa	71	0	0	0		0	0	0	0	0
149	1	270	243	-1	325	61	18.2	30	ABprapapaa	103	0	0	0		0	0	0	0	0
150	1	39	222	-1	432	145	7.0	27	ABprppaapa	235	307	0	0		0	0	0	0	0
151	1	14	184	-1	345	144	9.5	29	MSpapppp	192	-1129	0	0		0	0	0	0	0
152	1	258	252	-1	506	186	19.1	32	ABpraaappp	-1	0	0	0		0	0	0	0	0
153	1	18	203	-1	579	341	10.3	28	ABaraaaaap	231	509	0	0		0	0	0	0	0
154	1	91	335	-1	506	352	4.7	28	ABalpaaapp	248	-331	0	0		0	0	0	0	0
155	1	315	316	-1	412	297	23.5	28	ABarpaaapp	242	-1030	0	0		0	0	0	0	0
156	1	298	213	-1	485	250	23.0	29	ABarpapapa	297	-822	0	0		0	0	0	0	0
157	1	48	120	-1	396	157	4.0	28	ABprpapapp	252	-1292	0	0		0	0	0	0	0
158	1	248	176	-1	387	364	14.3	31	MSapapp	24	0	0	0		0	0	0	0	0
159	1	8	163	-1	309	62	14.7	29	ABprapapap	281	201	0	0		0	0	0	0	0
160	1	255	30	-1	532	231	22.4	30	ABpraapapa	245	73	0	0		0	0	0	0	0
161	1	269	144	-1	426	208	3.4	28	ABprpappaa	271	315	0	0		0	0	0	0	0
162	1	191	156	-1	487	179	8.9	27	ABprppaaaa	243	252	0	0		0	0	0	0	0
163	1	307	73	-1	388	335	11.3	32	MSappaa	270	12	0	0		0	0	0	0	0
164	1	33	157	-1	547	301	22.6	28	ABalappppa	226	44	0	0		0	0	0	0	0
165	1	21	101	-1	433	473	16.0	27	ABalpppapa	265	1022	0	0		0	0	0	0	0
166	1	58	125	-1	589	248	10.5	29	ABalaapapp	276	661	0	0		0	0	0	0	0
167	1	226	49	-1	254	73	10.2	29	ABprapappp	284	0	0	0		0	0	0	0	0
168	1	34	234	-1	602	321	11.0	25	ABalaapaaa	200	260	0	0		0	0	0	0	0
169	1	254	281	-1	506	278	18.1	30	MSpaaapa	58	0	0	0		0	0	0	0	0
170	1	167	255	-1	193	293	19.5	31	ABplappapa	281	395	0	0		0	0	0	0	0
171	1	281	276	-1	222	137	4.6	29	Cppppa	216	335	0	0		0	0	0	0	0
172	1	97	9	-1	388	422	20.3	32	ABplaapapp	225	0	0	0		0	0	0	0	0
173	1	89	326	-1	332	327	4.5	29	ABplpapapp	-66	0	0	0		0	0	0	0	0
174	1	172	42	-1	532	325	4.5	28	ABarapaaaa	243	-384	0	0		0	0	0	0	0
175	1	271	173	-1	550	211	13.5	30	ABprpaapaa	55	0	0	0		0	0	0	0	0
176	1	7	13	-1	501	143	16.7	29	ABpraappap	299	0	0	0		0	0	0	0	0
177	1	326	227	-1	381	230	17.0	33	Earap	332	175	0	0		0	0	0	0	0
178	1	46	78	-1	568	203	19.7	31	ABpraaaapp	-92	0	0	0		0	0	0	0	0
179	1	57	127	-1	507	226	15.1	27	MSppapap	264	133	0	0		0	0	0	0	0
180	1	272	246	-1	591	276	13.8	28	ABalaappap	-340	0	0	0		0	0	0	0	0
181	1	29	161	-1	196	231	15.1	30	Cappap	283	-898	0	0		0	0	0	0	0
182	1	105	23	-1	265	351	21.3	28	ABplapaapa	261	812	0	0		0	0	0	0	0
183	1	125	18	-1	231	352	18.5	30	ABplapaapp	279	878	0	0		0	0	0	0	0
184	1	240	206	-1	567	294	12.4	27	MSppaaaa	243	0	0	0		0	0	0	0	0
185	1	145	273	-1	165	217	6.8	27	ABplappppa	139	0	0	0		0	0	0	0	0
186	1	183	322	-1	258	239	6.4	29	ABplpppppa	241	28	0	0		0	0	0	0	0
187	1	56	7	-1	541	210	18.5	29	ABpraaappa	179	0	0	0		0	0	0	0	0
188	1	164	214	-1	459	209	12.1	31	MSpppaa	260	940	0	0		0	0	0	0	0
189	1	232	296	-1	222	76	14.7	30	Cpappd	301	-30	0	0		0	0	0	0	0
190	1	3	155	-1	354	287	11.8	31	Ealpa	309	-547	0	0		0	0	0	0	0
191	1	216	299	-1	390	339	5.6	27	ABplpapaaa	221	68	0	0		0	0	0	0	0
192	1	184	287	-1	425	387	14.7	31	MSapapa	226	383	0	0		0	0	0	0	0
193	1	132	142	-1	547	346	8.6	27	ABaraaapaa	312	0	0	0		0	0	0	0	0
194	1	219	139	-1	337	201	13.3	33	Earpp	325	-755	0	0		0	0	0	0	0
195	1	96	15	-1	407	454	19.5	31	ABplaapapa	282	0	0	0		0	0	0	0	0
196	1	23	268	-1	438	122	16.5	29	ABprapaapa	397	0	0	0		0	0	0	0	0
197	1	205	318	-1	276	122	13.8	30	Cppapa	291	72	0	0		0	0	0	0	0
198	1	90	195	-1	509	254	4.3	27	ABarappaaa	206	-1	0	0		0	0	0	0	0
199	1	243	271	-1	360	128	13.9	32	Dpap	319	-704	0	0		0	0	0	0	0
200	1	101	146	-1	421	298	14.6	30	MSaaapp	227	-11	0	0		0	0	0	0	0
201	1	83	257	-1	478	353	6.4	27	ABalpappaa	229	92	0	0		0	0	0	0	0
202	0	332	-1	-1	260	106	7.6	23		212	-6	0	0		0	0	0	0	0
203	1	265	269	-1	401	161	17.0	31	Dppa	287	-64	0	0		0	0	0	0	0
204	1	207	165	-1	556	261	23.4	31	ABpraapaap	284	251	0	0		0	0	0	0	0
205	1	155	97	-1	468	353	16.6	31	MSaaapaa	296	356	0	0		0	0	0	0	0
206	1	59	11	-1	523	416	7.4	29	ABalpaaaap	216	-619	0	0		0	0	0	0	0
207	1	118	46	-1	547	390	13.3	31	ABalpaapaa	265	718	0	0		0	0	0	0	0
208	1	53	27	-1	530	159	18.7	27	ABpraappaa	243	595	0	0		0	0	0	0	0
209	1	62	168	-1	421	172	5.1	28	ABprpapapa	-9	0	0	0		0	0	0	0	0
210	1	138	145	-1	529	170	10.7	29	ABprpaaapa	236	709	0	0		0	0	0	0	0
211	1	282	209	-1	462	330	6.8	30	ABalpappap	19	0	0	0		0	0	0	0	0
212	1	159	5	-1	534	310	9.2	30	ABaraaapap	675	0	0	0		0	0	0	0	0
213	1	113	158	-1	458	301	7.0	27	ABalpapppa	-98	0	0	0		0	0	0	0	0
214	1	203	136	-1	623	295	16.1	30	ABalaaappr	178	0	0	0		0	0	0	0	0
215	1	262	334	-1	545	241	5.5	28	ABarapppap	243	206	0	0		0	0	0	0	0
216	1	80	216	-1	498	286	10.7	28	ABaraapppa	281	-866	0	0		0	0	0	0	0
217	0	139	-1	-1	595	277	9.6	25		251	0	0	0		0	0	0	0	0
218	1	43	201	-1	297	318	24.0	34	ABarppaaa	142	0	0	0		0	0	0	0	0
219	1	115	57	-1	271	77	6.8	28	ABprappppp	47	0	0	0		0	0	0	0	0
220	1	9	175	-1	554	323	14.4	27	ABaraappaa	259	-540	0	0		0	0	0	0	0
221	1	251	132	-1	355	78	18.5	30	ABprappapa	282	711	0	0		0	0	0	0	0
222	1	309	331	-1	365	162	4.3	27	ABprpapppa	241	-564	0	0		0	0	0	0	0
223	1	268	288	-1	391	196	4.5	28	ABprpappap	273	1003	0	0		0	0	0	0	0
224	1	98	193	-1	418	239	10.8	32	MSpapaap	-185	0	0	0		0	0	0	0	0
225	1	285	31	-1	366	441	12.5	31	ABplpaapap	115	0	0	0		0	0	0	0	0
226	1	214	94	-1	553	358	14.3	28	ABaraapaaa	248	1292	0	0		0	0	0	0	0
227	1	76	79	-1	473	196	15.6	32	MSppppa	-107	0	0	0		0	0	0	0	0
228	1	275	99	-1	292	332	4.3	26	ABplpappap	243	927	0	0		0	0	0	0	0
229	1	109	315	-1	270	130	3.7	29	ABprpppppp	275	-478	0	0		0	0	0	0	0
230	1	136	196	-1	319	345	14.5	30	Daaa	-13	0	0	0		0	0	0	0	0
231	1	256	319	-1	452	325	23.7	28	ABarpaaapa	258	-10	0	0		0	0	0	0	0
232	1	103	207	-1	511	410	13.9	26	MSapaaaa	-19	0	0	0		0	0	0	0	0
233	1	77	150	-1	597	360	16.4	27	ABalaaapar	201	0	0	0		0	0	0	0	0
234	1	11	61	-1	467	263	14.5	30	MSpaapap	-241	0	0	0		0	0	0	0	0
235	1	95	221	-1	449	103	12.0	29	ABpraapppp	114	0	0	0		0	0	0	0	0
236	1	192	289	-1	571	259	7.4	27	ABarapppaa	105	0	0	0		0	0	0	0	0
237	1	79	305	-1	495	285	22.7	29	ABarpapaap	277	-1590	0	0		0	0	0	0	0
238	1	246	306	-1	462	137	17.0	30	ABprapaaap	262	118	0	0		0	0	0	0	0
239	1	94	110	-1	392	330	23.1	30	ABplaaaapp	275	982	0	0		0	0	0	0	0
240	1	129	149	-1	431	319	19.4	31	MSaaaapp	274	-771	0	0		0	0	0	0	0
241	1	51	253	-1	600	310	14.1	28	ABalaappaa	214	740	0	0		0	0	0	0	0
242	1	301	224	-1	431	425	22.3	32	ABplaapaap	79	0	0	0		0	0	0	0	0
243	1	331	178	-1	456	278	23.0	32	ABarpaapaa	306	675	0	0		0	0	0	0	0
244	1	45	86	-1	396	462	13.9	29	ABalpppapp	297	0	0	0		0	0	0	0	0
245	1	13	82	-1	575	217	16.3	27	ABpraaaapa	402	0	0	0		0	0	0	0	0
246	1	49	84	-1	443	452	8.6	29	ABalppaapp	-7	0	0	0		0	0	0	0	0
247	1	149	179	-1	437	380	4.0	28	ABalppapap	281	-507	0	0		0	0	0	0	0
248	1	223	279	-1	235	146	15.3	33	Eprpp	338	8	0	0		0	0	0	0	0
249	1	50	194	-1	278	210	15.5	34	Eplap	343	-68	0	0		0	0	0	0	0
250	1	329	267	-1	246	307	3.7	27	ABplppppaa	268	215	0	0		0	0	0	0	0
251	1	227	71	336	504	227	11.2	30	MSppaap	215	-196	0	0		0	0	0	0	0
252	1	19	242	-1	400	423	12.3	29	ABplpaapaa	398	0	0	0		0	0	0	0	0
253	1	210	100	-1	372	72	7.8	27	ABprppappp	262	-525	0	0		0	0	0	0	0
254	1	93	129	-1	194	278	6.1	27	ABplpppaap	-168	0	0	0		0	0	0	0	0
255	1	333	274	-1	365	354	4.0	29	ABplpapapa	266	-151	0	0		0	0	0	0	0
256	1	30	1	-1	532	348	11.6	26	ABaraaaapa	18	0	0	0		0	0	0	0	0
257	1	144	52	-1	384	282	9.6	29	MSaapaap	291	-213	0	0		0	0	0	0	0
258	1	170	226	-1	395	262	5.9	26	MSpapapa	321	0	0	0		0	0	0	0	0
259	1	236	69	-1	381	102	4.9	28	ABprpppaaa	229	0	0	0		0	0	0	0	0
260	1	290	112	-1	387	393	5.0	30	ABalppappp	-57	0	0	0		0	0	0	0	0
261	1	78	116	-1	351	269	7.1	27	MSaapapp	269	-445	0	0		0	0	0	0	0
262	1	2	35	-1	240	210	8.0	29	Capppp	261	773	0	0		0	0	0	0	0
263	1	312	63	-1	304	145	23.7	33	Cpaapa	313	-296	0	0		0	0	0	0	0
264	1	225	151	-1	153	256	18.7	31	ABplapapaa	278	-520	0	0		0	0	0	0	0
265	1	200	92	-1	246	195	14.5	31	Eplpa	309	632	0	0		0	0	0	0	0
266	1	37	313	-1	540	193	9.7	29	ABprpaaaap	268	659	0	0		0	0	0	0	0
267	1	179	167	-1	422	297	9.9	30	MSaapaaa	197	0	0	0		0	0	0	0	0
268	1	287	182	-1	335	152	6.0	26	ABprpapppp	253	760	0	0		0	0	0	0	0
269	1	313	283	-1	267	266	18.1	34	Dapp	334	-68	0	0		0	0	0	0	0
270	1	253	89	-1	250	122	23.4	27	Cpaapp	171	687	0	0		0	0	0	0	0
271	1	176	141	-1	252	146	9.1	30	Cppapp	272	880	0	0		0	0	0	0	0
272	1	242	265	-1	388	395	22.5	31	ABplaaapap	259	524	0	0		0	0	0	0	0
273	1	195	171	-1	429	334	16.0	31	MSaaapap	234	36	0	0		0	0	0	0	0
274	1	229	108	-1	576	322	23.9	33	ABpraapaaa	313	800	0	0		0	0	0	0	0
275	1	146	308	-1	501	447	11.4	30	ABalaaaalp	270	-866	0	0		0	0	0	0	0
276	1	135	93	-1	232	273	5.5	28	ABplppppap	254	843	0	0		0	0	0	0	0
277	1	111	39	-1	472	472	15.0	27	ABalpppaap	267	-125	0	0		0	0	0	0	0
278	1	286	55	-1	226	339	9.0	27	ABplppappa	270	-113	0	0		0	0	0	0	0
279	1	257	220	-1	335	76	6.1	29	ABprpppaap	285	-700	0	0		0	0	0	0	0
280	1	221	200	-1	547	370	23.2	29	ABalappapp	278	-372	0	0		0	0	0	0	0
281	1	36	117	-1	470	229	17.7	26	MSppappp	218	-164	0	0		0	0	0	0	0
282	1	64	95	-1	302	82	20.9	37	ABarppppp	229	0	0	0		0	0	0	0	0
283	1	120	74	-1	580	343	19.9	31	ABalapppaa	256	664	0	0		0	0	0	0	0
284	1	173	197	-1	484	162	5.5	29	ABarappapp	-25	0	0	0		0	0	0	0	0
285	1	86	280	-1	408	372	22.1	27	ABplaaapaa	243	-357	0	0		0	0	0	0	0
286	1	320	228	-1	330	413	8.4	29	ABplpaaapp	276	-523	0	0		0	0	0	0	0
287	1	249	266	-1	217	243	4.5	29	ABplpppapa	257	30	0	0		0	0	0	0	0
288	1	300	215	-1	335	317	17.6	32	MSapppp	290	-367	0	0		0	0	0	0	0
289	1	40	323	-1	306	305	12.2	31	Daap	308	-549	0	0		0	0	0	0	0
290	1	263	232	-1	298	95	4.2	30	ABprpppapa	301	-374	0	0		0	0	0	0	0
291	1	316	342	-1	282	310	16.5	31	Dapa	-138	0	0	0		0	0	0	0	0
292	1	32	302	-1	435	244	8.2	30	MSpapaaa	302	844	0	0		0	0	0	0	0
293	1	274	260	-1	305	337	21.0	30	ABplapaaap	275	113	0	0		0	0	0	0	0
294	1	323	317	-1	304	123	6.4	29	ABprpppppa	258	298	0	0		0	0	0	0	0
295	1	193	256	-1	239	314	22.8	35	ABarppaap	348	410	0	0		0	0	0	0	0
296	1	162	87	-1	294	382	10.2	28	ABplppapaa	248	75	0	0		0	0	0	0	0
297	1	61	247	-1	517	315	24.6	29	ABarpapaaa	269	653	0	0		0	0	0	0	0
298	1	233	230	-1	303	163	14.6	32	Eprpa	326	583	0	0		0	0	0	0	0
299	1	41	80	-1	471	393	13.6	28	MSapaaap	-68	0	0	0		0	0	0	0	0
300	1	99	65	-1	452	411	5.4	28	ABalppapaa	113	0	0	0		0	0	0	0	0
301	1	60	320	-1	515	313	18.6	31	MSpaaaap	451	0	0	0		0	0	0	0	0
302	1	147	300	-1	473	428	18.8	30	ABalapappa	245	149	0	0		0	0	0	0	0
303	1	217	131	-1	556	241	19.4	29	ABpraaapap	259	-267	0	0		0	0	0	0	0
304	1	44	153	-1	168	178	19.7	38	Caapa	341	-441	0	0		0	0	0	0	0
305	1	175	261	-1	483	330	23.4	31	ABarpaaaap	281	6	0	0		0	0	0	0	0
306	1	28	244	-1	433	215	22.8	31	ABarpapapp	309	623	0	0		0	0	0	0	0
307	1	143	329	-1	523	210	7.2	29	ABarappppp	75	0	0	0		0	0	0	0	0
308	1	212	211	-1	430	355	22.6	28	ABplaaaapa	266	1205	0	0		0	0	0	0	0
309	1	311	277	-1	203	149	12.4	33	Eplpp	328	-535	0	0		0	0	0	0	0
310	1	42	33	-1	380	419	7.4	31	ABplpaaaap	276	-730	0	0		0	0	0	0	0
311	1	328	264	-1	333	270	24.0	33	ABarpaappp	336	-310	0	0		0	0	0	0	0
312	1	259	88	-1	503	201	22.5	32	ABpraapapp	234	0	0	0		0	0	0	0	0
313	1	178	324	-1	582	285	19.5	31	ABalaapppp	315	311	0	0		0	0	0	0	0
314	1	182	262	-1	415	305	6.2	30	ABalpapppp	110	0	0	0		0	0	0	0	0
315	1	234	278	-1	316	228	17.2	34	Eplaa	335	183	0	0		0	0	0	0	0
316	1	165	152	-1	458	133	8.4	28	ABprppapaa	270	-115	0	0		0	0	0	0	0
317	1	24	190	-1	397	104	8.1	27	ABprppappa	273	-184	0	0		0	0	0	0	0
318	1	305	81	-1	186	110	9.4	29	Cpappv	295	-152	0	0		0	0	0	0	0
319	1	128	311	-1	485	210	7.1	27	ABprpapaaa	244	-747	0	0		0	0	0	0	0
320	1	294	270	-1	419	252	15.8	30	Earaa	292	206	0	0		0	0	0	0	0
321	1	289	147	-1	211	201	6.2	27	ABplappppp	267	207	0	0		0	0	0	0	0
322	1	10	70	-1	189	261	22.5	34	ABarppapa	323	424	0	0		0	0	0	0	0
323	1	54	138	-1	501	459	18.6	27	ABalapaapa	278	509	0	0		0	0	0	0	0
324	1	38	204	-1	248	188	23.5	40	Caaaa	403	412	0	0		0	0	0	0	0
325	1	123	90	-1	573	378	19.4	24	ABalappapa	64	0	0	0		0	0	0	0	0
326	1	304	106	-1	358	374	8.3	29	ABplppaaaa	293	262	0	0		0	0	0	0	0
327	1	199	44	-1	301	360	8.1	27	ABplppaapa	246	0	0	0		0	0	0	0	0
328	1	252	330	-1	367	324	5.7	28	ABplpapaap	280	-318	0	0		0	0	0	0	0
329	1	151	292	-1	412	437	16.6	29	ABalppppap	257	-287	0	0		0	0	0	0	0
330	1	73	310	-1	137	199	16.5	34	ABarppapp	337	832	0	0		0	0	0	0	0
331	1	197	258	-1	424	168	13.9	29	Dpaa	278	0	0	0		0	0	0	0	0
332	1	279	229	-1	413	159	23.5	34	ABarpappp	343	845	0	0		0	0	0	0	0
333	1	278	332	-1	615	292	11.2	24	ABalaapaap	-119	0	0	0		0	0	0	0	0
334	1	213	248	-1	554	398	19.9	25	ABalappaaa	161	0	0	0		0	0	0	0	0
335	0	69	-1	-1	472	458	10.7	22		43	0	0	0		0	0	0	0	0
336	1	283	14	-1	330	356	20.5	30	ABplapaaaa	65	0	0	0		0	0	0	0	0
337	0	334	-1	-1	311	407	9.7	23		-20	0	0	0		0	0	0	0	0
338	1	116	338	-1	502	135	9.6	31	ABprpaaapp	235	0	0	0		0	0	0	0	0
339	1	335	343	-1	301	182	8.5	32	Z2	196	-342	0	0		0	0	0	0	0
340	1	84	91	-1	544	385	17.349998	31	MSaaaaaa	211	0	0	0		0	0	0	0	0
