# Supplementary material for: The AP-2 Transcription Factor APTF-2 Is Required for Neuroblast and Epidermal Morphogenesis in Caenorhabditis elegans Embryogenesis
Source: PLoS Genet. 2016 May 13;12(5):e1006048. doi: 10.1371/journal.pgen.1006048 (PMC4866721; doi:10.1371/journal.pgen.1006048)
Supplement: S7 Text — (ZIP) [file pgen.1006048.s035.zip › nuclei/t149-nuclei]

1	1	256	203	-1	530	349	11.8	27	ABaraaaapa	-144	0	0	0		0	0	0	0	0
2	1	134	124	-1	360	407	17.6	32	ABalpppppp	171	0	0	0		0	0	0	0	0
3	1	126	43	-1	349	350	23.5	32	ABplaaappp	306	173	0	0		0	0	0	0	0
4	1	1	40	-1	160	192	9.5	29	ABplapappp	421	0	0	0		0	0	0	0	0
5	1	212	111	-1	531	313	9.3	30	ABaraaapap	296	375	0	0		0	0	0	0	0
6	1	107	134	-1	375	264	22.6	30	ABarpaappa	277	-154	0	0		0	0	0	0	0
7	1	187	101	-1	541	210	18.2	29	ABpraaappa	142	0	0	0		0	0	0	0	0
8	1	49	175	-1	262	263	8.4	30	Capaap	-40	0	0	0		0	0	0	0	0
9	1	172	80	-1	393	424	20.3	31	ABplaapapp	295	970	0	0		0	0	0	0	0
10	1	136	147	-1	342	388	21.6	28	ABplaaappa	254	13	0	0		0	0	0	0	0
11	1	206	94	-1	526	409	7.0	28	ABalpaaaap	236	-297	0	0		0	0	0	0	0
12	0	337	-1	-1	310	408	10.2	22		-19	0	0	0		0	0	0	0	0
13	1	176	130	-1	501	143	16.7	29	ABpraappap	91	0	0	0		0	0	0	0	0
14	1	336	269	-1	333	355	20.5	30	ABplapaaaa	382	0	0	0		0	0	0	0	0
15	1	195	116	-1	408	455	19.3	30	ABplaapapa	-22	0	0	0		0	0	0	0	0
16	1	138	180	-1	260	368	15.7	31	ABplaapppp	271	-221	0	0		0	0	0	0	0
17	1	114	185	-1	559	428	13.0	28	ABalaaaala	233	77	0	0		0	0	0	0	0
18	1	183	196	-1	232	353	18.4	30	ABplapaapp	-117	0	0	0		0	0	0	0	0
19	1	9	113	-1	428	425	11.0	29	ABplpaaaaa	265	385	0	0		0	0	0	0	0
20	1	15	209	-1	544	439	18.6	33	ABalapaaa	124	0	0	0		0	0	0	0	0
21	1	100	126	-1	456	288	17.8	31	MSpaaapp	28	0	0	0		0	0	0	0	0
22	1	17	217	-1	490	289	7.7	29	ABarapaapp	270	-223	0	0		0	0	0	0	0
23	1	182	256	-1	268	354	21.4	31	ABplapaapa	304	-291	0	0		0	0	0	0	0
24	1	90	240	-1	330	406	12.3	36	ABplpaappp	309	137	0	0		0	0	0	0	0
25	1	66	206	-1	457	379	23.5	30	ABplaaaaap	271	-141	0	0		0	0	0	0	0
26	1	22	56	-1	488	439	15.6	30	ABalapaapp	224	0	0	0		0	0	0	0	0
27	1	208	129	-1	531	161	18.8	28	ABpraappaa	274	0	0	0		0	0	0	0	0
28	1	27	98	-1	472	339	20.4	30	MSaaaapa	290	-237	0	0		0	0	0	0	0
29	1	10	319	-1	419	260	22.6	30	ABarpaapap	301	-58	0	0		0	0	0	0	0
30	1	160	166	-1	534	230	22.3	31	ABpraapapa	249	701	0	0		0	0	0	0	0
31	1	225	252	-1	366	440	12.3	30	ABplpaapap	112	0	0	0		0	0	0	0	0
32	1	44	27	-1	289	387	15.9	31	ABplaapppa	99	0	0	0		0	0	0	0	0
33	1	310	218	-1	378	412	7.8	31	ABplpaaaap	302	626	0	0		0	0	0	0	0
34	1	53	35	-1	506	247	18.2	26	MSppappa	218	-675	0	0		0	0	0	0	0
35	1	262	28	-1	237	215	8.1	28	Capppp	274	47	0	0		0	0	0	0	0
36	1	79	161	-1	494	410	7.8	28	ABalpapaaa	-101	0	0	0		0	0	0	0	0
37	1	25	65	-1	509	147	12.7	31	ABprpaappp	279	-217	0	0		0	0	0	0	0
38	1	108	305	-1	204	208	12.5	29	Capppa	267	-132	0	0		0	0	0	0	0
39	1	277	66	-1	473	471	14.6	28	ABalpppaap	252	989	0	0		0	0	0	0	0
40	1	76	198	-1	454	173	10.6	31	MSpppap	307	-27	0	0		0	0	0	0	0
41	1	41	251	-1	446	438	19.5	28	ABalapappp	229	197	0	0		0	0	0	0	0
42	1	174	170	-1	534	327	4.6	28	ABarapaaaa	279	1203	0	0		0	0	0	0	0
43	1	133	146	-1	395	416	15.5	29	ABalpppppa	106	0	0	0		0	0	0	0	0
44	1	327	151	-1	304	362	8.1	27	ABplppaapa	249	0	0	0		0	0	0	0	0
45	1	96	143	-1	539	386	9.7	27	ABalpaapapa	192	-516	0	0		0	0	0	0	0
46	1	207	148	-1	552	387	13.5	29	ABalpaapaa	424	0	0	0		0	0	0	0	0
47	1	30	332	-1	583	284	17.1	31	ABalaapppa	30	0	0	0		0	0	0	0	0
48	1	86	335	-1	474	382	5.7	29	ABalpapaap	208	0	0	0		0	0	0	0	0
49	1	167	131	-1	251	69	10.1	29	ABprapappp	130	0	0	0		0	0	0	0	0
50	1	80	202	-1	505	280	5.4	30	ABarapapaa	63	0	0	0		0	0	0	0	0
51	1	116	276	-1	475	251	7.1	27	ABarapappa	249	-546	0	0		0	0	0	0	0
52	1	257	254	-1	382	285	9.8	29	MSaapaap	130	0	0	0		0	0	0	0	0
53	1	105	21	-1	522	435	8.6	30	ABalpaappa	25	0	0	0		0	0	0	0	0
54	1	39	244	-1	304	132	10.4	34	Cppaa	332	161	0	0		0	0	0	0	0
55	1	278	271	-1	228	338	8.9	28	ABplppappa	238	0	0	0		0	0	0	0	0
56	1	148	138	-1	349	420	13.8	29	ABplpaappa	86	0	0	0		0	0	0	0	0
57	1	219	168	-1	271	78	6.8	27	ABprappppp	264	-608	0	0		0	0	0	0	0
58	1	117	139	-1	506	427	20.8	29	ABalapapap	290	1262	0	0		0	0	0	0	0
59	1	75	22	-1	275	59	13.7	30	ABprapappa	284	0	0	0		0	0	0	0	0
60	1	37	288	-1	323	363	5.3	29	ABplpappaa	259	-38	0	0		0	0	0	0	0
61	1	234	163	-1	468	264	14.4	31	MSpaapap	74	0	0	0		0	0	0	0	0
62	1	109	104	-1	517	309	13.4	29	ABaraappap	255	-872	0	0		0	0	0	0	0
63	1	263	328	-1	306	141	23.7	34	Cpaapa	345	-14	0	0		0	0	0	0	0
64	1	144	91	-1	369	116	23.5	36	ABarppppa	359	85	0	0		0	0	0	0	0
65	1	300	207	-1	453	415	5.4	28	ABalppapaa	281	742	0	0		0	0	0	0	0
66	1	32	36	-1	504	363	14.8	29	ABaraapaap	38	0	0	0		0	0	0	0	0
67	1	69	189	-1	417	109	14.6	30	ABprapaapp	296	558	0	0		0	0	0	0	0
68	1	47	86	-1	506	324	6.7	25	ABarapaapa	172	0	0	0		0	0	0	0	0
69	1	259	211	-1	376	102	4.8	28	ABprpppaaa	272	786	0	0		0	0	0	0	0
70	1	322	164	-1	187	260	22.3	34	ABarppapa	343	480	0	0		0	0	0	0	0
71	1	251	264	-1	511	234	10.6	26	MSppaapa	197	-505	0	0		0	0	0	0	0
72	1	5	117	-1	553	223	11.3	30	ABprpaaaaa	302	465	0	0		0	0	0	0	0
73	1	163	315	-1	383	335	11.4	31	MSappaa	264	15	0	0		0	0	0	0	0
74	1	283	342	-1	576	341	20.1	32	ABalapppaa	300	1316	0	0		0	0	0	0	0
75	1	81	14	-1	545	238	8.2	30	ABarappppa	270	36	0	0		0	0	0	0	0
76	1	94	186	-1	445	459	11.8	28	ABalpppaaa	-103	0	0	0		0	0	0	0	0
77	1	16	58	-1	495	285	14.4	29	MSpaapaa	90	0	0	0		0	0	0	0	0
78	1	178	6	-1	566	202	20.2	30	ABpraaaapp	-135	0	0	0		0	0	0	0	0
79	1	227	314	-1	472	195	15.5	32	MSppppa	-110	0	0	0		0	0	0	0	0
80	1	299	106	-1	473	397	13.7	27	MSapaaap	248	-12	0	0		0	0	0	0	0
81	1	318	221	-1	185	115	9.4	30	Cpappv	-500	0	0	0		0	0	0	0	0
82	1	245	67	-1	575	219	16.6	28	ABpraaaapa	562	0	0	0		0	0	0	0	0
83	1	56	275	-1	355	118	6.7	28	ABprppppaa	281	-449	0	0		0	0	0	0	0
84	1	246	42	-1	443	448	8.4	29	ABalppaapp	281	0	0	0		0	0	0	0	0
85	1	130	260	-1	352	446	16.6	28	ABplaappaa	-51	0	0	0		0	0	0	0	0
86	1	244	83	-1	395	463	13.8	29	ABalpppapp	268	285	0	0		0	0	0	0	0
87	1	296	227	-1	291	383	10.2	29	ABplppapaa	256	-856	0	0		0	0	0	0	0
88	1	312	121	-1	504	204	22.4	31	ABpraapapp	314	172	0	0		0	0	0	0	0
89	1	270	156	-1	250	113	23.5	32	Cpaapp	322	685	0	0		0	0	0	0	0
90	1	325	23	-1	569	377	19.7	24	ABalappapa	208	570	0	0		0	0	0	0	0
91	1	340	125	-1	544	388	17.3	29	MSaaaaaa	269	39	0	0		0	0	0	0	0
92	1	265	247	-1	247	197	14.1	31	Eplpa	310	74	0	0		0	0	0	0	0
93	1	276	325	-1	232	276	5.5	27	ABplppppap	255	912	0	0		0	0	0	0	0
94	1	226	261	-1	553	353	14.3	29	ABaraapaaa	17	0	0	0		0	0	0	0	0
95	1	282	313	-1	302	75	21.0	38	ABarppppp	380	-377	0	0		0	0	0	0	0
96	0	107	-1	-1	370	261	25.0	25		258	-397	0	0		0	0	0	0	0
97	1	205	37	-1	469	351	16.5	31	MSaaapaa	122	0	0	0		0	0	0	0	0
98	1	128	201	-1	269	275	4.8	27	ABplpapppp	244	-81	0	0		0	0	0	0	0
99	1	228	2	-1	294	330	4.1	26	ABplpappap	260	255	0	0		0	0	0	0	0
100	1	253	30	-1	373	74	8.1	27	ABprppappp	175	0	0	0		0	0	0	0	0
101	1	165	118	-1	436	474	15.6	27	ABalpppapa	296	0	0	0		0	0	0	0	0
102	1	45	79	-1	141	218	12.3	29	ABplapappa	167	0	0	0		0	0	0	0	0
103	1	97	294	-1	504	337	10.0	24	ABaraaaapp	-142	0	0	0		0	0	0	0	0
104	1	8	114	-1	519	420	17.5	26	ABalapapaa	204	59	0	0		0	0	0	0	0
105	1	84	4	-1	247	179	4.8	28	Cppppp	271	-27	0	0		0	0	0	0	0
106	1	326	235	-1	360	372	8.4	29	ABplppaaaa	248	370	0	0		0	0	0	0	0
107	1	88	97	-1	544	181	16.0	29	ABprpaapap	51	0	0	0		0	0	0	0	0
108	1	274	123	-1	572	321	24.2	34	ABpraapaaa	307	784	0	0		0	0	0	0	0
109	1	102	12	-1	385	213	7.3	31	MSpapapp	279	0	0	0		0	0	0	0	0
110	1	239	245	-1	393	330	22.9	30	ABplaaaapp	292	642	0	0		0	0	0	0	0
111	1	58	84	-1	274	306	6.1	27	ABplpapppa	260	65	0	0		0	0	0	0	0
112	1	260	179	-1	389	393	5.1	31	ABalppappp	268	-91	0	0		0	0	0	0	0
113	1	13	193	-1	341	347	10.3	30	MSappap	299	180	0	0		0	0	0	0	0
114	1	38	307	-1	312	169	18.3	33	Eprap	314	674	0	0		0	0	0	0	0
115	1	137	103	-1	440	191	6.8	28	ABprpapaap	249	52	0	0		0	0	0	0	0
116	1	261	182	-1	352	269	7.1	27	MSaapapp	262	867	0	0		0	0	0	0	0
117	1	281	222	-1	471	227	17.8	26	MSppappp	228	156	0	0		0	0	0	0	0
118	1	40	108	-1	560	395	7.7	30	ABalpaaaaa	258	-200	0	0		0	0	0	0	0
119	1	62	181	-1	316	406	16.4	30	ABplaappap	298	1337	0	0		0	0	0	0	0
120	1	157	153	-1	391	158	3.9	28	ABprpapapp	282	-919	0	0		0	0	0	0	0
121	1	73	291	-1	587	387	14.3	28	ABalaaaarl	211	121	0	0		0	0	0	0	0
122	1	48	301	-1	408	369	11.0	28	MSapaapp	227	1072	0	0		0	0	0	0	0
123	1	93	213	-1	360	172	7.5	31	MSpappa	290	0	0	0		0	0	0	0	0
124	1	35	16	-1	473	132	13.7	30	ABpraapppa	121	0	0	0		0	0	0	0	0
125	1	166	55	-1	588	246	10.8	29	ABalaapapp	255	16	0	0		0	0	0	0	0
126	1	132	132	-1	611	326	17.2	28	ABalaaappl	190	0	0	0		0	0	0	0	0
127	1	179	309	-1	509	226	15.0	26	MSppapap	224	114	0	0		0	0	0	0	0
128	1	118	53	-1	577	381	10.7	28	ABaraaaaaa	271	-203	0	0		0	0	0	0	0
129	1	254	230	-1	199	280	6.1	27	ABplpppaap	231	-219	0	0		0	0	0	0	0
130	1	122	229	-1	225	117	7.5	33	Cpppa	325	69	0	0		0	0	0	0	0
131	1	303	25	-1	556	238	19.3	28	ABpraaapap	71	0	0	0		0	0	0	0	0
132	1	221	75	-1	355	79	18.6	30	ABprappapa	281	93	0	0		0	0	0	0	0
133	1	26	228	-1	565	252	15.4	29	ABpraaapaa	119	0	0	0		0	0	0	0	0
134	1	2	257	-1	346	258	15.7	33	Ealap	325	492	0	0		0	0	0	0	0
135	1	33	149	-1	590	231	13.8	29	ABpraaaaaa	214	0	0	0		0	0	0	0	0
136	1	214	285	-1	621	296	15.9	29	ABalaaappr	166	0	0	0		0	0	0	0	0
137	1	145	300	-1	434	344	5.5	29	ABalpapapa	291	-555	0	0		0	0	0	0	0
138	1	323	11	-1	502	460	18.7	28	ABalapaapa	-10	0	0	0		0	0	0	0	0
139	1	194	302	-1	336	199	13.0	34	Earpp	333	179	0	0		0	0	0	0	0
140	1	131	284	-1	602	347	13.0	28	ABalaaaarr	-153	0	0	0		0	0	0	0	0
141	1	271	61	-1	251	155	8.7	31	Cppapp	304	302	0	0		0	0	0	0	0
142	1	193	90	-1	552	347	9.0	29	ABaraaapaa	-17	0	0	0		0	0	0	0	0
143	1	43	243	-1	387	74	11.5	29	ABprappaap	151	0	0	0		0	0	0	0	0
144	1	161	177	-1	426	207	3.5	28	ABprpappaa	267	411	0	0		0	0	0	0	0
145	1	210	154	-1	529	166	10.6	29	ABprpaaapa	231	393	0	0		0	0	0	0	0
146	1	200	100	-1	419	296	14.7	31	MSaaapp	9	0	0	0		0	0	0	0	0
147	1	321	242	-1	211	199	6.1	27	ABplappppp	243	476	0	0		0	0	0	0	0
148	1	59	74	-1	412	87	19.6	32	ABarpppap	316	577	0	0		0	0	0	0	0
149	1	240	249	-1	429	320	19.6	31	MSaaaapp	300	819	0	0		0	0	0	0	0
150	1	233	232	-1	598	357	17.0	28	ABalaaapar	261	150	0	0		0	0	0	0	0
151	1	264	160	-1	152	256	18.5	31	ABplapapaa	283	-520	0	0		0	0	0	0	0
152	1	316	233	-1	455	133	8.4	29	ABprppapaa	-98	0	0	0		0	0	0	0	0
153	1	304	266	-1	166	178	19.8	39	Caapa	360	-427	0	0		0	0	0	0	0
154	1	68	136	-1	462	156	19.6	29	ABprapaaaa	113	0	0	0		0	0	0	0	0
155	1	190	327	-1	350	281	11.9	32	Ealpa	302	184	0	0		0	0	0	0	0
156	1	162	192	-1	486	179	8.4	28	ABprppaaaa	277	-585	0	0		0	0	0	0	0
157	1	164	107	-1	546	302	22.6	27	ABalappppa	229	354	0	0		0	0	0	0	0
158	1	213	292	-1	459	302	7.4	27	ABalpapppa	188	0	0	0		0	0	0	0	0
159	1	63	174	-1	393	75	15.6	29	ABprappaaa	293	-64	0	0		0	0	0	0	0
160	0	60	-1	-1	486	151	9.4	23		191	732	0	0		0	0	0	0	0
161	1	181	239	-1	198	233	15.1	30	Cappap	262	1322	0	0		0	0	0	0	0
162	1	121	311	-1	529	254	15.5	27	MSppapaa	224	429	0	0		0	0	0	0	0
163	1	159	219	-1	311	61	14.7	29	ABprapapap	246	646	0	0		0	0	0	0	0
164	1	51	194	-1	323	294	6.4	29	MSaappa	251	543	0	0		0	0	0	0	0
165	1	204	176	-1	556	263	23.2	31	ABpraapaap	-83	0	0	0		0	0	0	0	0
166	1	19	190	-1	565	285	6.4	27	ABaraaappp	-44	0	0	0		0	0	0	0	0
167	1	267	162	-1	417	297	9.8	28	MSaapaaa	285	768	0	0		0	0	0	0	0
168	1	209	270	-1	418	176	5.3	28	ABprpapapa	236	300	0	0		0	0	0	0	0
169	1	139	204	-1	445	124	21.3	32	ABarpppaa	32	0	0	0		0	0	0	0	0
170	1	95	200	-1	156	137	13.7	35	Caapp	354	-946	0	0		0	0	0	0	0
171	1	273	89	-1	431	333	16.2	30	MSaaapap	255	-598	0	0		0	0	0	0	0
172	0	61	-1	-1	529	448	14.3	25		32	0	0	0		0	0	0	0	0
173	1	175	167	-1	551	209	13.4	30	ABprpaapaa	273	54	0	0		0	0	0	0	0
174	1	147	241	-1	476	424	9.4	29	ABalpaappp	243	865	0	0		0	0	0	0	0
175	1	220	159	-1	553	320	14.8	28	ABaraappaa	54	0	0	0		0	0	0	0	0
176	1	158	216	-1	383	366	14.5	32	MSapapp	64	0	0	0		0	0	0	0	0
177	1	141	51	-1	601	247	18.1	28	ABpraaaaap	404	0	0	0		0	0	0	0	0
178	1	243	226	-1	455	281	23.2	31	ABarpaapaa	294	-838	0	0		0	0	0	0	0
179	1	247	281	-1	438	386	4.0	28	ABalppapap	252	142	0	0		0	0	0	0	0
180	1	28	64	-1	188	137	23.1	37	Caaap	369	1012	0	0		0	0	0	0	0
181	1	111	26	-1	462	267	4.3	30	ABarapapap	379	0	0	0		0	0	0	0	0
182	1	268	188	-1	331	148	6.3	27	ABprpapppp	274	613	0	0		0	0	0	0	0
183	1	104	155	-1	453	435	14.8	27	ABalppppaa	263	-890	0	0		0	0	0	0	0
184	1	151	215	-1	337	141	9.5	28	MSpapppp	207	127	0	0		0	0	0	0	0
185	1	72	145	-1	570	407	16.9	28	ABalaaapal	252	-200	0	0		0	0	0	0	0
186	1	14	279	-1	532	296	5.8	26	ABarapaaap	300	0	0	0		0	0	0	0	0
187	1	12	326	-1	171	284	12.6	29	ABplappapp	273	218	0	0		0	0	0	0	0
188	1	64	8	-1	183	248	9.4	33	ABplapppa	-16	0	0	0		0	0	0	0	0
189	1	89	78	-1	523	170	14.4	30	ABprpaappa	255	-857	0	0		0	0	0	0	0
190	1	317	258	-1	396	105	8.0	27	ABprppappa	260	737	0	0		0	0	0	0	0
191	1	31	140	-1	466	265	10.7	28	ABaraapppp	251	441	0	0		0	0	0	0	0
192	1	92	320	-1	352	198	19.0	34	Epraa	344	-391	0	0		0	0	0	0	0
193	1	224	234	-1	417	242	11.2	32	MSpapaap	318	307	0	0		0	0	0	0	0
194	1	249	323	-1	276	208	15.3	34	Eplap	339	399	0	0		0	0	0	0	0
195	1	198	236	-1	511	256	4.0	27	ABarappaaa	268	-469	0	0		0	0	0	0	0
196	1	230	278	-1	320	347	14.4	31	Daaa	307	108	0	0		0	0	0	0	0
197	1	284	82	-1	477	162	5.2	29	ABarappapp	291	598	0	0		0	0	0	0	0
198	1	83	259	-1	228	273	15.4	31	Cappaa	301	128	0	0		0	0	0	0	0
199	1	55	9	-1	427	407	7.8	28	ABalppappa	307	0	0	0		0	0	0	0	0
200	1	280	5	-1	549	370	23.2	30	ABalappapp	-77	0	0	0		0	0	0	0	0
201	1	218	81	-1	302	321	23.6	34	ABarppaaa	346	340	0	0		0	0	0	0	0
202	1	113	3	-1	149	251	14.2	29	ABplapapap	280	-376	0	0		0	0	0	0	0
203	1	153	33	-1	580	336	10.5	28	ABaraaaaap	172	0	0	0		0	0	0	0	0
204	1	324	317	-1	248	190	23.9	40	Caaaa	403	-243	0	0		0	0	0	0	0
205	1	87	85	-1	260	362	9.3	28	ABplppapap	251	1669	0	0		0	0	0	0	0
206	1	184	238	-1	565	293	12.1	27	MSppaaaa	212	-72	0	0		0	0	0	0	0
207	1	232	109	-1	514	412	13.8	26	MSapaaaa	217	-28	0	0		0	0	0	0	0
208	0	217	-1	-1	592	274	9.7	24		201	-432	0	0		0	0	0	0	0
209	1	211	255	-1	463	331	6.7	29	ABalpappap	228	353	0	0		0	0	0	0	0
210	1	127	214	-1	474	367	10.7	27	ABalpaapapp	123	0	0	0		0	0	0	0	0
211	1	308	316	-1	430	355	22.7	29	ABplaaaapa	262	-670	0	0		0	0	0	0	0
212	1	52	96	-1	344	68	13.0	30	ABprappapp	252	-432	0	0		0	0	0	0	0
213	1	156	137	-1	481	249	23.1	30	ABarpapapa	302	75	0	0		0	0	0	0	0
214	1	188	50	-1	459	211	12.2	31	MSpppaa	280	400	0	0		0	0	0	0	0
215	1	288	208	-1	333	317	17.7	33	MSapppp	263	0	0	0		0	0	0	0	0
216	1	216	45	-1	497	289	10.7	29	ABaraapppa	380	0	0	0		0	0	0	0	0
217	1	142	322	-1	511	350	23.4	29	ABarpaaaaa	216	208	0	0		0	0	0	0	0
218	1	36	71	-1	361	356	17.3	32	MSapppa	308	-73	0	0		0	0	0	0	0
219	1	101	283	-1	573	322	6.8	27	ABaraaappa	409	0	0	0		0	0	0	0	0
220	1	279	157	-1	336	72	6.2	29	ABprpppaap	291	344	0	0		0	0	0	0	0
221	1	235	265	-1	451	104	11.9	29	ABpraapppp	443	0	0	0		0	0	0	0	0
222	1	150	231	-1	428	146	6.7	26	ABprppaapa	262	-916	0	0		0	0	0	0	0
223	1	18	105	-1	441	318	12.1	31	ABaraapapp	392	0	0	0		0	0	0	0	0
224	1	242	88	-1	434	424	22.1	33	ABplaapaap	422	0	0	0		0	0	0	0	0
225	1	7	102	-1	296	233	23.7	39	Cpaaa	393	835	0	0		0	0	0	0	0
226	1	258	142	-1	393	264	5.7	25	MSpapapa	216	318	0	0		0	0	0	0	0
227	1	177	246	-1	380	229	16.9	33	Earap	316	510	0	0		0	0	0	0	0
228	1	286	197	-1	330	413	8.5	29	ABplpaaapp	169	0	0	0		0	0	0	0	0
229	1	332	178	-1	415	161	23.5	36	ABarpappp	342	-113	0	0		0	0	0	0	0
230	1	298	205	-1	304	162	14.3	33	Eprpa	331	804	0	0		0	0	0	0	0
231	1	120	32	-1	511	358	19.4	31	MSaaaaap	336	0	0	0		0	0	0	0	0
232	1	290	44	-1	304	96	4.1	30	ABprpppapa	292	482	0	0		0	0	0	0	0
233	1	124	250	-1	527	274	22.3	27	ABalappppp	257	709	0	0		0	0	0	0	0
234	1	168	38	-1	608	321	11.4	24	ABalaapaaa	-352	0	0	0		0	0	0	0	0
235	1	143	262	-1	206	306	9.2	28	ABplppappp	280	-721	0	0		0	0	0	0	0
236	1	24	336	-1	504	460	13.2	30	ABalppaaap	285	-542	0	0		0	0	0	0	0
237	1	42	29	-1	467	337	12.6	30	ABaraapapa	295	389	0	0		0	0	0	0	0
238	1	98	112	-1	303	77	9.8	28	ABprapppap	246	459	0	0		0	0	0	0	0
239	1	50	306	-1	381	288	17.3	32	Ealaa	167	0	0	0		0	0	0	0	0
240	1	71	312	-1	377	227	11.2	30	Earpa	91	0	0	0		0	0	0	0	0
241	1	46	304	-1	392	155	10.4	28	MSpapppa	123	0	0	0		0	0	0	0	0
242	1	252	99	-1	402	419	12.3	29	ABplpaapaa	265	-164	0	0		0	0	0	0	0
243	1	149	210	-1	326	64	18.1	29	ABprapapaa	262	98	0	0		0	0	0	0	0
244	1	306	13	-1	430	213	23.1	31	ABarpapapp	272	231	0	0		0	0	0	0	0
245	1	99	152	-1	337	77	9.5	27	ABprapppaa	234	491	0	0		0	0	0	0	0
246	1	180	17	-1	591	274	13.7	29	ABalaappap	255	711	0	0		0	0	0	0	0
247	1	297	144	-1	520	313	24.8	29	ABarpapaaa	263	-282	0	0		0	0	0	0	0
248	1	334	334	-1	548	397	19.9	24	ABalappaaa	-12	0	0	0		0	0	0	0	0
249	1	129	248	-1	408	368	5.4	27	ABalpapapp	269	-345	0	0		0	0	0	0	0
250	1	91	133	-1	398	130	5.6	27	ABprppaapp	247	669	0	0		0	0	0	0	0
251	1	6	135	-1	436	198	18.5	33	MSppppp	262	262	0	0		0	0	0	0	0
252	1	152	68	-1	505	184	19.2	33	ABpraaappp	324	653	0	0		0	0	0	0	0
253	1	241	171	-1	603	300	13.8	27	ABalaappaa	113	0	0	0		0	0	0	0	0
254	1	23	49	-1	558	343	17.2	30	MSpaaaaa	134	0	0	0		0	0	0	0	0
255	1	170	60	-1	193	296	19.4	31	ABplappapa	312	-655	0	0		0	0	0	0	0
256	1	295	273	-1	242	315	22.6	35	ABarppaap	347	-136	0	0		0	0	0	0	0
257	1	201	324	-1	480	353	6.2	28	ABalpappaa	254	-232	0	0		0	0	0	0	0
258	1	331	310	-1	426	168	14.0	32	Dpaa	273	-682	0	0		0	0	0	0	0
259	1	21	321	-1	335	119	3.8	30	ABprppppap	375	0	0	0		0	0	0	0	0
260	1	293	223	-1	307	342	20.7	30	ABplapaaap	123	0	0	0		0	0	0	0	0
261	1	305	141	-1	487	327	23.4	30	ABarpaaaap	256	335	0	0		0	0	0	0	0
262	1	314	268	-1	418	304	6.2	31	ABalpapppp	140	0	0	0		0	0	0	0	0
263	1	112	212	-1	315	236	11.4	33	Ealpp	318	365	0	0		0	0	0	0	0
264	1	311	120	-1	336	267	23.9	33	ABarpaappp	331	-264	0	0		0	0	0	0	0
265	1	272	19	-1	385	395	22.3	31	ABplaaapap	290	203	0	0		0	0	0	0	0
266	1	287	267	-1	219	243	4.5	28	ABplpppapa	10	0	0	0		0	0	0	0	0
267	1	250	290	-1	249	308	3.6	27	ABplppppaa	262	846	0	0		0	0	0	0	0
268	1	196	303	-1	440	117	16.6	29	ABprapaapa	219	1026	0	0		0	0	0	0	0
269	1	203	15	-1	401	162	16.8	32	Dppa	320	56	0	0		0	0	0	0	0
270	1	320	253	-1	419	252	15.8	30	Earaa	135	0	0	0		0	0	0	0	0
271	1	199	331	-1	360	131	13.8	32	Dpap	302	-603	0	0		0	0	0	0	0
272	1	70	24	-1	511	375	6.9	26	ABalpaaapa	230	-181	0	0		0	0	0	0	0
273	1	185	282	-1	167	215	6.3	26	ABplappppa	262	733	0	0		0	0	0	0	0
274	1	255	330	-1	367	352	3.7	29	ABplpapapa	272	489	0	0		0	0	0	0	0
275	1	125	69	-1	463	184	23.4	34	ABarpappa	337	352	0	0		0	0	0	0	0
276	1	171	39	-1	218	141	4.5	30	Cppppa	302	179	0	0		0	0	0	0	0
277	1	309	119	-1	202	149	12.4	32	Eplpp	322	-371	0	0		0	0	0	0	0
278	1	315	263	-1	315	228	16.9	33	Eplaa	333	-304	0	0		0	0	0	0	0
279	1	248	298	-1	239	148	15.6	32	Eprpp	317	504	0	0		0	0	0	0	0
280	1	285	63	-1	412	374	21.8	26	ABplaaapaa	-34	0	0	0		0	0	0	0	0
281	1	169	122	-1	502	278	18.0	29	MSpaaapa	264	374	0	0		0	0	0	0	0
282	1	110	183	-1	428	102	9.0	27	ABprppapap	270	415	0	0		0	0	0	0	0
283	1	269	308	-1	265	264	18.4	34	Dapp	344	443	0	0		0	0	0	0	0
284	1	3	73	-1	270	342	6.5	28	ABplppaapp	268	0	0	0		0	0	0	0	0
285	1	29	195	-1	526	390	21.4	27	ABalappaap	199	-1834	0	0		0	0	0	0	0
286	1	57	289	-1	279	59	10.1	27	ABprappppa	239	-449	0	0		0	0	0	0	0
287	1	192	187	280	431	386	15.4	31	MSapapa	88	0	0	0		0	0	0	0	0
288	1	223	293	-1	388	197	4.7	27	ABprpappap	312	0	0	0		0	0	0	0	0
289	1	236	225	-1	571	258	7.6	27	ABarapppaa	248	-210	0	0		0	0	0	0	0
290	1	140	93	-1	245	212	4.2	27	ABplpppppp	267	58	0	0		0	0	0	0	0
291	1	146	34	-1	492	383	24.3	30	ABplaaaaaa	-145	0	0	0		0	0	0	0	0
292	1	329	128	-1	415	440	16.2	30	ABalppppap	245	361	0	0		0	0	0	0	0
293	1	34	318	-1	444	227	5.9	23	ABarapappp	197	461	0	0		0	0	0	0	0
294	1	11	329	-1	470	227	3.4	28	ABarappaap	256	-932	0	0		0	0	0	0	0
295	1	115	46	-1	289	312	9.2	36	MSaappp	356	939	0	0		0	0	0	0	0
296	1	189	150	-1	224	78	14.8	31	Cpappd	300	461	0	0		0	0	0	0	0
297	1	135	115	-1	196	316	13.4	30	ABplappaap	254	810	0	0		0	0	0	0	0
298	1	119	237	-1	353	139	17.5	34	Dppp	340	-98	0	0		0	0	0	0	0
299	1	191	165	-1	393	340	5.7	27	ABplpapaaa	224	-245	0	0		0	0	0	0	0
300	1	302	287	-1	472	440	19.3	30	ABalapappa	242	-479	0	0		0	0	0	0	0
301	1	48	76	-1	446	384	9.7	26	MSapaapa	204	1690	0	0		0	0	0	0	0
302	1	292	1	-1	431	245	8.3	31	MSpapaaa	-159	0	0	0		0	0	0	0	0
303	1	85	295	-1	379	298	6.2	25	MSaapapa	126	0	0	0		0	0	0	0	0
304	1	74	296	-1	262	295	13.5	29	Capaaa	232	-356	0	0		0	0	0	0	0
305	1	237	62	-1	495	283	22.9	29	ABarpapaap	393	0	0	0		0	0	0	0	0
306	1	238	169	-1	459	135	17.3	30	ABprapaaap	248	113	0	0		0	0	0	0	0
307	1	78	110	-1	554	322	20.7	29	ABalapppap	240	-272	0	0		0	0	0	0	0
308	1	275	199	-1	513	449	10.6	31	ABalaaaalp	100	0	0	0		0	0	0	0	0
309	1	106	77	-1	224	317	6.4	29	ABplpppaaa	256	330	0	0		0	0	0	0	0
310	1	330	191	-1	139	199	16.3	33	ABarppapp	313	492	0	0		0	0	0	0	0
311	1	319	95	-1	485	213	6.6	27	ABprpapaaa	207	0	0	0		0	0	0	0	0
312	1	67	224	-1	477	415	22.6	29	ABplaapaaa	-111	0	0	0		0	0	0	0	0
313	1	266	10	-1	533	190	8.9	31	ABprpaaaap	271	-1217	0	0		0	0	0	0	0
314	1	20	92	-1	227	249	11.4	34	Capap	-180	0	0	0		0	0	0	0	0
315	1	229	20	-1	268	119	3.7	29	ABprpppppp	269	-154	0	0		0	0	0	0	0
316	1	155	47	-1	407	300	23.4	28	ABarpaaapp	265	-716	0	0		0	0	0	0	0
317	1	294	59	-1	301	123	6.5	30	ABprpppppa	300	324	0	0		0	0	0	0	0
318	1	197	48	-1	279	125	13.5	31	Cppapa	455	0	0	0		0	0	0	0	0
319	1	231	338	-1	455	325	23.8	28	ABarpaaapa	235	-25	0	0		0	0	0	0	0
320	1	301	57	-1	512	315	18.1	31	MSpaaaap	324	0	0	0		0	0	0	0	0
321	1	54	272	-1	501	212	3.9	32	ABarappapa	329	-669	0	0		0	0	0	0	0
322	1	186	41	-1	259	241	6.2	28	ABplpppppa	230	-1543	0	0		0	0	0	0	0
323	1	289	18	-1	305	303	12.5	31	Daap	307	156	0	0		0	0	0	0	0
324	1	313	31	-1	580	284	19.5	32	ABalaapppp	433	0	0	0		0	0	0	0	0
325	1	4	333	-1	229	89	20.2	39	Cpapa	399	705	0	0		0	0	0	0	0
326	1	173	297	-1	335	326	4.5	29	ABplpapapp	276	234	0	0		0	0	0	0	0
327	1	65	173	-1	321	236	6.1	33	Z3	226	-1194	0	0		0	0	0	0	0
328	1	123	52	-1	538	264	11.5	27	MSppaaap	254	-338	0	0		0	0	0	0	0
329	1	307	158	-1	520	211	7.0	29	ABarappppp	-147	0	0	0		0	0	0	0	0
330	1	328	299	-1	370	325	5.4	30	ABplpapaap	251	-220	0	0		0	0	0	0	0
331	1	222	340	-1	362	163	4.6	27	ABprpapppa	-225	0	0	0		0	0	0	0	0
332	1	333	339	-1	607	294	11.2	30	ABalaapaap	272	-277	0	0		0	0	0	0	0
333	1	103	72	-1	214	344	14.7	29	ABplappaaa	292	121	0	0		0	0	0	0	0
334	1	215	127	-1	547	241	5.5	29	ABarapppap	622	0	0	0		0	0	0	0	0
335	1	154	172	-1	507	350	5.2	27	ABalpaaapp	-115	0	0	0		0	0	0	0	0
336	1	251	184	-1	494	229	11.5	26	MSppaapp	146	0	0	0		0	0	0	0	0
337	1	82	7	-1	370	413	10.2	31	ABplpaaapa	409	0	0	0		0	0	0	0	0
338	1	338	70	-1	497	133	9.6	31	ABprpaaapp	231	0	0	0		0	0	0	0	0
339	0	335	-1	-1	473	461	10.1	22		354	0	0	0		0	0	0	0	0
340	0	202	-1	-1	254	108	7.6	25		-305	0	0	0		0	0	0	0	0
341	0	10	-1	-1	416	255	20.4	25		-69	0	0	0		0	0	0	0	0
342	1	291	277	-1	282	310	16.7	33	Dapa	13	0	0	0		0	0	0	0	0
343	1	339	344	-1	304	182	8.4	33	Z2	330	-463	0	0		0	0	0	0	0
