# Supplementary material for: The AP-2 Transcription Factor APTF-2 Is Required for Neuroblast and Epidermal Morphogenesis in Caenorhabditis elegans Embryogenesis
Source: PLoS Genet. 2016 May 13;12(5):e1006048. doi: 10.1371/journal.pgen.1006048 (PMC4866721; doi:10.1371/journal.pgen.1006048)
Supplement: S7 Text — (ZIP) [file pgen.1006048.s035.zip › nuclei/t150-nuclei]

1	1	302	62	-1	432	255	8.4	30	MSpapaaa	287	933	0	0		0	0	0	0	0
2	1	99	103	-1	299	326	3.9	27	ABplpappap	270	3	0	0		0	0	0	0	0
3	1	202	67	-1	149	255	14.3	29	ABplapapap	209	0	0	0		0	0	0	0	0
4	1	105	310	-1	245	181	4.7	28	Cppppp	258	-361	0	0		0	0	0	0	0
5	1	200	268	-1	552	372	23.3	31	ABalappapp	255	0	0	0		0	0	0	0	0
6	1	78	123	-1	561	201	20.3	30	ABpraaaapp	157	0	0	0		0	0	0	0	0
7	1	337	55	-1	373	417	9.5	32	ABplpaaapa	111	0	0	0		0	0	0	0	0
8	1	188	261	289	181	255	9.4	30	ABplapppa	309	0	0	0		0	0	0	0	0
9	1	199	210	-1	432	407	7.8	28	ABalppappa	303	0	0	0		0	0	0	0	0
10	1	313	290	-1	532	188	9.5	30	ABprpaaaap	286	42	0	0		0	0	0	0	0
11	1	138	186	-1	502	462	18.4	27	ABalapaapa	368	0	0	0		0	0	0	0	0
12	1	109	221	-1	388	213	7.2	30	MSpapapp	17	0	0	0		0	0	0	0	0
13	1	244	228	-1	430	215	23.3	32	ABarpapapp	284	848	0	0		0	0	0	0	0
14	1	75	143	-1	553	234	8.5	30	ABarappppa	406	0	0	0		0	0	0	0	0
15	1	269	250	-1	398	162	17.2	31	Dppa	304	925	0	0		0	0	0	0	0
16	1	124	44	-1	471	134	14.1	30	ABpraapppa	298	-438	0	0		0	0	0	0	0
17	1	246	235	-1	591	275	14.5	30	ABalaappap	243	-863	0	0		0	0	0	0	0
18	1	323	140	-1	305	306	12.5	30	Daap	305	131	0	0		0	0	0	0	0
19	1	265	241	-1	387	403	22.1	31	ABplaaapap	302	-269	0	0		0	0	0	0	0
20	1	315	72	-1	272	118	3.8	29	ABprpppppp	284	-791	0	0		0	0	0	0	0
21	1	53	254	-1	531	432	8.4	30	ABalpaappa	231	29	0	0		0	0	0	0	0
22	1	59	173	-1	277	57	14.0	30	ABprapappa	406	0	0	0		0	0	0	0	0
23	1	90	100	-1	568	376	19.7	24	ABalappapa	-74	0	0	0		0	0	0	0	0
24	1	272	312	-1	515	373	7.0	26	ABalpaaapa	252	142	0	0		0	0	0	0	0
25	1	131	35	-1	552	238	19.5	29	ABpraaapap	68	0	0	0		0	0	0	0	0
26	1	181	258	-1	468	267	4.2	30	ABarapapap	301	-612	0	0		0	0	0	0	0
27	1	32	141	-1	294	386	16.4	30	ABplaapppa	286	-874	0	0		0	0	0	0	0
28	1	35	182	-1	232	219	8.2	28	Capppp	259	408	0	0		0	0	0	0	0
29	1	237	209	-1	467	340	12.3	31	ABaraapapa	86	0	0	0		0	0	0	0	0
30	1	100	311	-1	369	70	8.4	28	ABprppappp	262	0	0	0		0	0	0	0	0
31	1	324	101	-1	581	284	19.7	32	ABalaapppp	327	0	0	0		0	0	0	0	0
32	1	231	314	-1	511	361	19.3	31	MSaaaaap	306	615	0	0		0	0	0	0	0
33	1	203	129	-1	581	333	10.9	28	ABaraaaaap	-137	0	0	0		0	0	0	0	0
34	1	291	147	-1	490	383	24.4	30	ABplaaaaaa	291	-792	0	0		0	0	0	0	0
35	1	34	23	-1	504	247	18.2	27	MSppappa	260	-635	0	0		0	0	0	0	0
36	1	66	93	-1	505	362	14.6	29	ABaraapaap	280	60	0	0		0	0	0	0	0
37	1	97	64	-1	472	350	16.5	30	MSaaapaa	304	-42	0	0		0	0	0	0	0
38	1	234	247	-1	610	317	11.2	24	ABalaapaaa	191	280	0	0		0	0	0	0	0
39	1	276	342	-1	224	143	4.3	29	Cppppa	293	-738	0	0		0	0	0	0	0
40	1	4	177	-1	158	197	9.8	29	ABplapappp	-226	0	0	0		0	0	0	0	0
41	1	322	87	-1	256	242	6.2	28	ABplpppppa	249	352	0	0		0	0	0	0	0
42	1	84	202	-1	443	448	8.2	29	ABalppaapp	518	0	0	0		0	0	0	0	0
43	1	3	245	-1	354	356	23.6	32	ABplaaappp	322	58	0	0		0	0	0	0	0
44	1	232	225	-1	305	92	4.4	31	ABprpppapa	293	-649	0	0		0	0	0	0	0
45	1	216	337	-1	497	291	10.8	28	ABaraapppa	279	-259	0	0		0	0	0	0	0
46	1	295	296	-1	292	315	9.4	36	MSaappp	357	317	0	0		0	0	0	0	0
47	1	316	307	-1	401	300	23.4	28	ABarpaaapp	220	-1089	0	0		0	0	0	0	0
48	1	318	2	-1	282	123	13.6	31	Cppapa	279	943	0	0		0	0	0	0	0
49	1	254	120	-1	556	343	17.4	30	MSpaaaaa	305	-849	0	0		0	0	0	0	0
50	1	214	176	-1	453	213	12.1	31	MSpppaa	69	0	0	0		0	0	0	0	0
51	1	177	9	-1	598	243	18.3	28	ABpraaaaap	307	0	0	0		0	0	0	0	0
52	1	328	332	-1	538	265	11.3	27	MSppaaap	260	-351	0	0		0	0	0	0	0
53	1	128	113	-1	577	381	11.1	29	ABaraaaaaa	128	0	0	0		0	0	0	0	0
54	0	208	-1	-1	584	271	10.1	24		211	1139	0	0		0	0	0	0	0
55	1	125	74	-1	586	243	11.0	28	ABalaapapp	266	18	0	0		0	0	0	0	0
56	1	26	21	-1	495	443	15.5	28	ABalapaapp	-216	0	0	0		0	0	0	0	0
57	1	320	122	-1	508	316	17.8	30	MSpaaaap	23	0	0	0		0	0	0	0	0
58	1	77	185	-1	491	287	14.5	29	MSpaapaa	88	0	0	0		0	0	0	0	0
59	1	317	150	-1	302	121	6.3	29	ABprpppppa	276	106	0	0		0	0	0	0	0
60	1	255	107	-1	196	300	19.4	30	ABplappapa	291	-101	0	0		0	0	0	0	0
61	1	141	183	-1	249	161	8.6	31	Cppapp	271	611	0	0		0	0	0	0	0
62	1	305	29	-1	496	282	23.1	28	ABarpapaap	257	391	0	0		0	0	0	0	0
63	1	280	265	-1	409	378	21.5	26	ABplaaapaa	204	-1301	0	0		0	0	0	0	0
64	1	180	278	-1	194	143	23.3	37	Caaap	371	786	0	0		0	0	0	0	0
65	1	37	1	-1	508	147	12.4	30	ABprpaappp	230	75	0	0		0	0	0	0	0
66	1	39	238	-1	478	472	13.8	28	ABalpppaap	-269	0	0	0		0	0	0	0	0
67	1	82	259	-1	573	216	16.6	28	ABpraaaapa	8	0	0	0		0	0	0	0	0
68	1	252	79	-1	508	185	19.3	33	ABpraaappp	273	648	0	0		0	0	0	0	0
69	1	275	164	-1	461	183	23.4	34	ABarpappa	324	688	0	0		0	0	0	0	0
70	1	338	277	-1	492	135	9.4	33	ABprpaaapp	321	1009	0	0		0	0	0	0	0
71	1	218	175	-1	364	360	17.5	32	MSapppa	287	-335	0	0		0	0	0	0	0
72	1	333	76	-1	217	348	14.8	29	ABplappaaa	273	-282	0	0		0	0	0	0	0
73	1	284	236	-1	273	342	6.5	27	ABplppaapp	271	61	0	0		0	0	0	0	0
74	1	148	90	-1	410	91	19.6	33	ABarpppap	333	927	0	0		0	0	0	0	0
75	1	132	104	-1	353	80	19.2	30	ABprappapa	284	-1119	0	0		0	0	0	0	0
76	1	301	230	-1	451	390	9.9	26	MSapaapa	191	-551	0	0		0	0	0	0	0
77	1	309	108	-1	225	319	6.5	29	ABplpppaaa	268	333	0	0		0	0	0	0	0
78	1	189	26	-1	518	168	14.4	29	ABprpaappa	261	-871	0	0		0	0	0	0	0
79	1	102	299	-1	138	217	12.5	29	ABplapappa	163	0	0	0		0	0	0	0	0
80	1	9	65	-1	399	426	19.9	31	ABplaapapp	250	38	0	0		0	0	0	0	0
81	1	201	339	-1	308	322	23.8	34	ABarppaaa	306	-255	0	0		0	0	0	0	0
82	1	197	248	-1	476	163	5.2	29	ABarappapp	283	297	0	0		0	0	0	0	0
83	1	86	112	-1	398	464	13.6	30	ABalpppapp	266	282	0	0		0	0	0	0	0
84	1	111	269	-1	277	306	5.8	29	ABplpapppa	237	996	0	0		0	0	0	0	0
85	1	205	200	-1	263	360	9.4	28	ABplppapap	278	274	0	0		0	0	0	0	0
86	1	68	229	-1	508	321	6.6	26	ABarapaapa	197	56	0	0		0	0	0	0	0
87	0	340	-1	-1	257	108	7.7	25		169	12	0	0		0	0	0	0	0
88	1	224	174	-1	436	422	21.9	33	ABplaapaap	314	716	0	0		0	0	0	0	0
89	1	171	86	-1	434	334	15.8	30	MSaaapap	294	291	0	0		0	0	0	0	0
90	1	142	145	-1	555	345	9.5	28	ABaraaapaa	235	0	0	0		0	0	0	0	0
91	1	64	179	-1	366	117	23.5	37	ABarppppa	370	196	0	0		0	0	0	0	0
92	1	314	243	-1	224	249	11.5	34	Capap	-254	0	0	0		0	0	0	0	0
93	1	290	308	-1	241	212	4.5	27	ABplpppppp	224	666	0	0		0	0	0	0	0
94	1	11	118	-1	524	405	7.1	27	ABalpaaaap	-21	0	0	0		0	0	0	0	0
95	1	311	53	-1	486	214	6.9	28	ABprpapaaa	273	203	0	0		0	0	0	0	0
96	1	212	163	-1	347	68	13.3	30	ABprappapp	280	213	0	0		0	0	0	0	0
97	1	107	33	-1	541	183	15.8	28	ABprpaapap	110	0	0	0		0	0	0	0	0
98	1	28	70	-1	473	338	20.4	30	MSaaaapa	305	-608	0	0		0	0	0	0	0
99	1	242	30	-1	407	421	12.1	31	ABplpaapaa	13	0	0	0		0	0	0	0	0
100	1	146	49	91	417	293	14.8	30	MSaaapp	243	17	0	0		0	0	0	0	0
101	1	7	8	-1	538	210	18.1	29	ABpraaappa	98	0	0	0		0	0	0	0	0
102	1	225	242	-1	295	240	23.5	38	Cpaaa	384	487	0	0		0	0	0	0	0
103	1	115	239	-1	436	192	7.0	28	ABprpapaap	245	678	0	0		0	0	0	0	0
104	1	62	97	-1	518	309	13.6	29	ABaraappap	385	0	0	0		0	0	0	0	0
105	1	223	288	-1	438	322	12.4	30	ABaraapapp	-536	0	0	0		0	0	0	0	0
106	1	80	19	-1	479	400	13.9	28	MSapaaap	235	4	0	0		0	0	0	0	0
107	1	157	330	-1	546	303	22.9	27	ABalappppa	224	31	0	0		0	0	0	0	0
108	1	118	262	-1	558	391	7.4	30	ABalpaaaaa	278	-529	0	0		0	0	0	0	0
109	1	207	232	-1	518	416	13.8	27	MSapaaaa	197	-35	0	0		0	0	0	0	0
110	1	307	286	-1	551	328	21.5	30	ABalapppap	260	608	0	0		0	0	0	0	0
111	1	5	203	-1	532	312	9.6	30	ABaraaapap	25	0	0	0		0	0	0	0	0
112	1	238	226	-1	302	78	9.7	27	ABprapppap	262	-493	0	0		0	0	0	0	0
113	1	19	10	-1	436	424	11.1	29	ABplpaaaaa	270	285	0	0		0	0	0	0	0
114	1	104	119	-1	521	420	17.7	25	ABalapapaa	238	1031	0	0		0	0	0	0	0
115	1	297	60	-1	196	324	13.6	30	ABplappaap	300	819	0	0		0	0	0	0	0
116	1	15	51	-1	411	457	19.2	30	ABplaapapa	19	0	0	0		0	0	0	0	0
117	1	72	347	-1	557	220	11.3	32	ABprpaaaaa	292	397	0	0		0	0	0	0	0
118	1	101	45	-1	439	477	15.7	27	ABalpppapa	701	0	0	0		0	0	0	0	0
119	1	277	246	-1	205	153	12.3	31	Eplpp	312	229	0	0		0	0	0	0	0
120	1	264	280	-1	337	265	24.3	33	ABarpaappp	330	61	0	0		0	0	0	0	0
121	1	88	131	-1	504	204	22.5	32	ABpraapapp	303	1360	0	0		0	0	0	0	0
122	1	281	7	-1	496	280	18.2	28	MSpaaapa	311	0	0	0		0	0	0	0	0
123	1	108	83	-1	573	322	24.3	33	ABpraapaaa	184	0	0	0		0	0	0	0	0
124	1	2	115	-1	366	413	17.6	33	ABalpppppp	319	-449	0	0		0	0	0	0	0
125	1	91	132	-1	544	390	17.3	29	MSaaaaaa	27	0	0	0		0	0	0	0	0
126	1	21	172	-1	455	288	17.7	31	MSpaaapp	294	27	0	0		0	0	0	0	0
127	1	334	13	-1	545	246	5.4	29	ABarapppap	236	195	0	0		0	0	0	0	0
128	1	292	335	-1	422	442	16.3	30	ABalppppap	19	0	0	0		0	0	0	0	0
129	1	27	78	-1	530	157	18.6	29	ABpraappaa	294	1119	0	0		0	0	0	0	0
130	1	13	27	-1	501	144	16.8	29	ABpraappap	293	-172	0	0		0	0	0	0	0
131	1	49	37	-1	252	75	10.4	29	ABprapappp	-153	0	0	0		0	0	0	0	0
132	1	126	138	-1	606	322	17.1	28	ABalaaappl	-66	0	0	0		0	0	0	0	0
133	1	250	292	-1	401	125	5.7	27	ABprppaapp	239	-251	0	0		0	0	0	0	0
134	1	6	106	-1	374	259	22.7	31	ABarpaappa	315	-258	0	0		0	0	0	0	0
135	1	251	84	-1	433	199	18.6	33	MSppppp	282	-364	0	0		0	0	0	0	0
136	1	154	298	-1	460	156	19.8	29	ABprapaaaa	279	246	0	0		0	0	0	0	0
137	1	213	283	-1	477	248	23.1	29	ABarpapapa	258	-678	0	0		0	0	0	0	0
138	1	56	317	-1	351	418	13.7	30	ABplpaappa	-162	0	0	0		0	0	0	0	0
139	1	58	149	-1	508	433	21.0	29	ABalapapap	282	-620	0	0		0	0	0	0	0
140	1	191	52	-1	467	267	10.7	29	ABaraapppp	128	0	0	0		0	0	0	0	0
141	1	261	287	-1	486	330	23.5	30	ABarpaaaap	264	1278	0	0		0	0	0	0	0
142	1	226	297	-1	394	261	5.8	26	MSpapapa	8	0	0	0		0	0	0	0	0
143	1	45	146	-1	542	381	10.2	25	ABalpaapapa	103	0	0	0		0	0	0	0	0
144	1	247	117	-1	520	311	24.8	30	ABarpapaaa	248	346	0	0		0	0	0	0	0
145	1	185	25	-1	573	404	17.2	28	ABalaaapal	266	-501	0	0		0	0	0	0	0
146	1	43	3	-1	403	417	15.2	30	ABalpppppa	264	-241	0	0		0	0	0	0	0
147	1	10	190	-1	346	393	21.7	30	ABplaaappa	10	0	0	0		0	0	0	0	0
148	1	46	271	-1	549	389	13.5	29	ABalpaapaa	327	0	0	0		0	0	0	0	0
149	1	135	102	-1	590	234	14.3	29	ABpraaaaaa	-114	0	0	0		0	0	0	0	0
150	1	296	50	-1	221	87	15.2	32	Cpappd	143	0	0	0		0	0	0	0	0
151	1	44	316	-1	308	364	7.8	28	ABplppaapa	218	0	0	0		0	0	0	0	0
152	1	245	244	-1	335	78	10.1	27	ABprapppaa	167	0	0	0		0	0	0	0	0
153	1	120	274	-1	393	155	4.0	28	ABprpapapp	260	189	0	0		0	0	0	0	0
154	1	145	205	-1	528	165	10.7	29	ABprpaaapa	77	0	0	0		0	0	0	0	0
155	1	183	12	-1	456	439	14.7	29	ABalppppaa	82	0	0	0		0	0	0	0	0
156	1	89	249	-1	250	114	23.8	34	Cpaapp	328	-1066	0	0		0	0	0	0	0
157	1	220	204	-1	335	73	6.6	28	ABprpppaap	254	273	0	0		0	0	0	0	0
158	1	329	128	-1	521	212	7.4	28	ABarappppp	282	-482	0	0		0	0	0	0	0
159	1	175	199	-1	549	320	15.0	27	ABaraappaa	258	370	0	0		0	0	0	0	0
160	1	151	43	-1	155	259	18.6	31	ABplapapaa	307	-516	0	0		0	0	0	0	0
161	1	36	136	-1	497	409	8.4	29	ABalpapaaa	-94	0	0	0		0	0	0	0	0
162	1	167	41	-1	422	301	9.6	29	MSaapaaa	51	0	0	0		0	0	0	0	0
163	1	61	85	-1	467	268	14.4	31	MSpaapap	289	-898	0	0		0	0	0	0	0
164	1	70	212	-1	187	264	22.4	34	ABarppapa	337	136	0	0		0	0	0	0	0
165	1	299	217	-1	394	343	5.7	27	ABplpapaaa	250	115	0	0		0	0	0	0	0
166	1	30	159	-1	528	234	22.3	30	ABpraapapa	270	-245	0	0		0	0	0	0	0
167	1	173	192	-1	549	209	13.4	30	ABprpaapaa	263	44	0	0		0	0	0	0	0
168	1	57	260	-1	273	79	6.9	26	ABprappppp	263	29	0	0		0	0	0	0	0
169	1	306	153	-1	457	137	17.5	30	ABprapaaap	252	147	0	0		0	0	0	0	0
170	1	42	151	-1	537	325	4.8	27	ABarapaaaa	274	0	0	0		0	0	0	0	0
171	1	253	263	-1	604	297	13.7	28	ABalaappaa	106	0	0	0		0	0	0	0	0
172	1	335	334	-1	512	348	5.9	27	ABalpaaapp	65	0	0	0		0	0	0	0	0
173	1	327	135	-1	324	233	5.9	31	Z3	300	714	0	0		0	0	0	0	0
174	1	159	275	-1	393	76	16.1	30	ABprappaaa	142	0	0	0		0	0	0	0	0
175	1	8	189	-1	264	263	8.5	31	Capaap	-35	0	0	0		0	0	0	0	0
176	1	165	158	-1	553	263	23.2	31	ABpraapaap	166	0	0	0		0	0	0	0	0
177	1	144	300	-1	431	202	3.4	28	ABprpappaa	271	63	0	0		0	0	0	0	0
178	1	229	240	-1	412	162	24.1	35	ABarpappp	352	-437	0	0		0	0	0	0	0
179	1	112	251	-1	390	394	5.4	31	ABalppappp	268	-407	0	0		0	0	0	0	0
180	1	16	125	-1	263	370	15.5	30	ABplaapppp	39	0	0	0		0	0	0	0	0
181	1	119	28	-1	317	409	16.0	31	ABplaappap	104	0	0	0		0	0	0	0	0
182	1	116	47	-1	354	268	7.0	28	MSaapapp	234	0	0	0		0	0	0	0	0
183	1	282	216	-1	427	100	8.9	27	ABprppapap	234	-35	0	0		0	0	0	0	0
184	1	336	22	-1	487	225	11.9	25	MSppaapp	213	768	0	0		0	0	0	0	0
185	1	17	15	-1	563	426	13.3	27	ABalaaaala	68	0	0	0		0	0	0	0	0
186	1	76	75	-1	446	462	11.7	28	ABalpppaaa	232	-294	0	0		0	0	0	0	0
187	1	287	325	-1	414	372	16.1	28	MSapapap	198	64	0	0		0	0	0	0	0
188	1	182	255	-1	333	147	6.4	28	ABprpapppp	271	190	0	0		0	0	0	0	0
189	1	67	57	-1	414	109	14.7	30	ABprapaapp	294	383	0	0		0	0	0	0	0
190	1	166	305	-1	571	289	6.8	28	ABaraaappp	229	598	0	0		0	0	0	0	0
191	1	310	282	-1	139	204	16.6	32	ABarppapp	323	259	0	0		0	0	0	0	0
192	1	156	73	-1	484	176	8.5	28	ABprppaaaa	17	0	0	0		0	0	0	0	0
193	1	113	220	-1	342	349	10.2	29	MSappap	291	-971	0	0		0	0	0	0	0
194	1	164	114	-1	324	292	6.5	29	MSaappa	-122	0	0	0		0	0	0	0	0
195	1	285	58	-1	526	402	22.5	28	ABalappaap	282	48	0	0		0	0	0	0	0
196	1	18	38	-1	237	356	18.2	32	ABplapaapp	285	-185	0	0		0	0	0	0	0
197	1	228	154	-1	330	413	8.8	30	ABplpaaapp	16	0	0	0		0	0	0	0	0
198	1	40	195	-1	458	176	10.9	31	MSpppap	292	-59	0	0		0	0	0	0	0
199	1	308	181	-1	524	450	10.6	30	ABalaaaalp	266	-552	0	0		0	0	0	0	0
200	1	170	333	-1	158	140	13.8	36	Caapp	341	129	0	0		0	0	0	0	0
201	1	98	304	-1	264	280	5.3	26	ABplpapppp	269	1476	0	0		0	0	0	0	0
202	1	50	284	-1	509	282	5.2	29	ABarapapaa	74	0	0	0		0	0	0	0	0
203	1	1	77	-1	529	349	12.0	27	ABaraaaapa	282	0	0	0		0	0	0	0	0
204	1	169	256	-1	441	125	21.5	32	ABarpppaa	302	654	0	0		0	0	0	0	0
205	1	230	323	-1	303	162	14.0	32	Eprpa	301	131	0	0		0	0	0	0	0
206	1	25	291	-1	458	381	23.0	29	ABplaaaaap	242	79	0	0		0	0	0	0	0
207	1	65	180	-1	461	413	5.4	27	ABalppapaa	-501	0	0	0		0	0	0	0	0
208	1	215	184	-1	336	320	18.1	32	MSapppp	303	-1004	0	0		0	0	0	0	0
209	1	20	39	-1	545	441	18.5	32	ABalapaaa	296	127	0	0		0	0	0	0	0
210	1	243	161	-1	325	64	18.2	30	ABprapapaa	280	1387	0	0		0	0	0	0	0
211	1	69	110	-1	375	97	4.9	28	ABprpppaaa	255	787	0	0		0	0	0	0	0
212	1	263	327	-1	319	238	11.5	33	Ealpp	326	70	0	0		0	0	0	0	0
213	1	123	18	-1	364	168	7.6	30	MSpappa	-37	0	0	0		0	0	0	0	0
214	1	210	48	-1	479	369	10.6	28	ABalpaapapp	92	0	0	0		0	0	0	0	0
215	1	184	234	-1	338	142	9.7	29	MSpapppp	129	0	0	0		0	0	0	0	0
216	1	176	157	318	381	371	14.1	32	MSapapp	379	0	0	0		0	0	0	0	0
217	1	22	324	-1	493	284	7.7	29	ABarapaapp	79	0	0	0		0	0	0	0	0
218	1	33	328	-1	379	415	7.3	31	ABplpaaaap	280	-359	0	0		0	0	0	0	0
219	1	163	42	-1	312	63	14.3	28	ABprapapap	-164	0	0	0		0	0	0	0	0
220	0	172	-1	-1	536	451	14.4	23		215	36	0	0		0	0	0	0	0
221	1	81	46	-1	184	123	9.2	30	Cpappv	271	1391	0	0		0	0	0	0	0
222	1	117	306	-1	466	230	17.8	26	MSppappp	230	461	0	0		0	0	0	0	0
223	1	260	215	-1	306	350	20.5	31	ABplapaaap	258	-201	0	0		0	0	0	0	0
224	1	312	233	-1	477	417	23.0	29	ABplaapaaa	295	393	0	0		0	0	0	0	0
225	1	289	320	-1	571	260	7.5	27	ABarapppaa	103	0	0	0		0	0	0	0	0
226	1	178	253	-1	452	287	23.1	32	ABarpaapaa	274	-234	0	0		0	0	0	0	0
227	1	87	222	-1	295	381	10.1	28	ABplppapaa	270	1097	0	0		0	0	0	0	0
228	1	133	14	-1	564	251	15.7	29	ABpraaapaa	237	1054	0	0		0	0	0	0	0
229	1	130	81	-1	223	123	7.4	34	Cpppa	335	417	0	0		0	0	0	0	0
230	1	129	96	-1	196	283	6.3	28	ABplpppaap	254	1035	0	0		0	0	0	0	0
231	1	222	144	-1	428	145	6.9	27	ABprppaapa	-22	0	0	0		0	0	0	0	0
232	1	150	315	-1	599	355	17.4	28	ABalaaapar	-263	0	0	0		0	0	0	0	0
233	1	152	193	-1	451	130	8.7	28	ABprppapaa	244	-403	0	0		0	0	0	0	0
234	1	193	160	-1	417	246	11.2	31	MSpapaap	315	690	0	0		0	0	0	0	0
235	1	106	63	-1	362	378	8.5	29	ABplppaaaa	56	0	0	0		0	0	0	0	0
236	1	195	214	-1	512	253	4.2	27	ABarappaaa	228	171	0	0		0	0	0	0	0
237	1	298	340	-1	349	139	17.6	34	Dppp	632	0	0	0		0	0	0	0	0
238	1	206	169	-1	562	291	12.6	27	MSppaaaa	213	869	0	0		0	0	0	0	0
239	1	161	168	-1	200	235	15.4	30	Cappap	286	364	0	0		0	0	0	0	0
240	1	24	88	-1	333	413	11.5	35	ABplpaappp	324	150	0	0		0	0	0	0	0
241	1	174	40	-1	483	432	8.8	29	ABalpaappp	268	538	0	0		0	0	0	0	0
242	1	147	257	-1	209	197	6.3	29	ABplappppp	249	-799	0	0		0	0	0	0	0
243	1	143	127	-1	388	73	12.3	28	ABprappaap	275	108	0	0		0	0	0	0	0
244	1	54	321	-1	300	133	9.7	34	Cppaa	337	-222	0	0		0	0	0	0	0
245	1	110	171	-1	396	333	23.3	29	ABplaaaapp	246	670	0	0		0	0	0	0	0
246	1	227	237	-1	377	228	16.7	32	Earap	328	159	0	0		0	0	0	0	0
247	1	92	126	-1	248	198	13.4	32	Eplpa	105	0	0	0		0	0	0	0	0
248	1	249	213	-1	411	370	5.1	27	ABalpapapp	225	-924	0	0		0	0	0	0	0
249	1	149	201	-1	428	320	19.4	30	MSaaaapp	277	408	0	0		0	0	0	0	0
250	1	233	165	-1	524	274	21.9	27	ABalappppp	268	937	0	0		0	0	0	0	0
251	1	41	5	-1	450	443	19.8	27	ABalapappp	200	0	0	0		0	0	0	0	0
252	1	31	139	-1	373	442	12.3	29	ABplpaapap	243	-511	0	0		0	0	0	0	0
253	1	270	148	-1	417	250	15.7	30	Earaa	295	-160	0	0		0	0	0	0	0
254	1	52	130	-1	384	288	10.2	29	MSaapaap	374	0	0	0		0	0	0	0	0
255	1	209	4	-1	461	331	6.3	29	ABalpappap	37	0	0	0		0	0	0	0	0
256	1	23	69	-1	271	356	21.6	29	ABplapaapa	265	-572	0	0		0	0	0	0	0
257	1	134	24	-1	346	258	15.7	33	Ealap	320	-119	0	0		0	0	0	0	0
258	1	190	270	-1	396	100	8.1	27	ABprppappa	259	914	0	0		0	0	0	0	0
259	1	198	208	-1	225	277	15.5	31	Cappaa	294	126	0	0		0	0	0	0	0
260	1	85	82	-1	352	448	16.3	28	ABplaappaa	247	-361	0	0		0	0	0	0	0
261	1	94	89	-1	554	351	14.4	30	ABaraapaaa	13	0	0	0		0	0	0	0	0
262	1	235	272	-1	204	306	9.3	29	ABplppappp	-35	0	0	0		0	0	0	0	0
263	1	278	6	-1	315	230	16.5	34	Eplaa	324	768	0	0		0	0	0	0	0
264	1	71	319	-1	518	234	10.4	26	MSppaapa	178	-526	0	0		0	0	0	0	0
265	1	221	11	-1	449	105	12.2	28	ABpraapppp	284	462	0	0		0	0	0	0	0
266	1	153	162	-1	173	181	20.2	37	Caapa	373	-9	0	0		0	0	0	0	0
267	1	266	329	-1	219	247	4.5	30	ABplpppapa	240	1299	0	0		0	0	0	0	0
268	1	262	187	-1	418	307	5.9	31	ABalpapppp	276	153	0	0		0	0	0	0	0
269	1	14	61	-1	337	358	20.6	30	ABplapaaaa	245	379	0	0		0	0	0	0	0
270	1	168	326	-1	418	173	5.2	28	ABprpapapa	224	-20	0	0		0	0	0	0	0
271	1	55	80	-1	233	336	8.9	27	ABplppappa	174	0	0	0		0	0	0	0	0
272	1	321	227	-1	505	205	4.3	31	ABarappapa	317	-245	0	0		0	0	0	0	0
273	1	256	59	-1	246	320	22.6	36	ABarppaap	355	241	0	0		0	0	0	0	0
274	0	160	-1	-1	482	149	9.8	23		176	-71	0	0		0	0	0	0	0
275	1	83	124	-1	358	120	6.8	28	ABprppppaa	335	0	0	0		0	0	0	0	0
276	1	51	94	-1	477	251	7.3	28	ABarapappa	246	-232	0	0		0	0	0	0	0
277	1	342	336	-1	288	311	16.5	31	Dapa	-175	0	0	0		0	0	0	0	0
278	1	196	17	-1	323	350	14.5	30	Daaa	232	0	0	0		0	0	0	0	0
279	1	186	116	-1	536	294	5.8	27	ABarapaaap	235	-303	0	0		0	0	0	0	0
280	1	287	31	-1	454	400	15.5	27	MSapapaa	61	0	0	0		0	0	0	0	0
281	1	179	294	-1	439	390	3.9	29	ABalppapap	282	-496	0	0		0	0	0	0	0
282	1	273	341	-1	167	218	6.2	27	ABplappppa	263	538	0	0		0	0	0	0	0
283	1	219	68	-1	577	325	7.1	27	ABaraaappa	270	-416	0	0		0	0	0	0	0
284	1	140	34	-1	602	342	13.2	28	ABalaaaarr	240	-1095	0	0		0	0	0	0	0
285	1	136	281	-1	620	290	16.4	30	ABalaaappr	222	-480	0	0		0	0	0	0	0
286	0	-1	-1	-1	374	256	26.2	29		265	-422	0	0		0	0	0	0	0
287	1	300	16	-1	475	444	19.4	29	ABalapappa	464	0	0	0		0	0	0	0	0
288	1	60	194	-1	325	363	5.0	30	ABplpappaa	-29	0	0	0		0	0	0	0	0
289	1	286	301	-1	277	60	10.2	27	ABprappppa	234	1133	0	0		0	0	0	0	0
290	1	267	98	-1	252	309	3.6	27	ABplppppaa	276	228	0	0		0	0	0	0	0
291	1	121	32	-1	589	381	14.4	28	ABalaaaarl	121	0	0	0		0	0	0	0	0
292	1	158	92	-1	463	304	7.3	27	ABalpapppa	247	-390	0	0		0	0	0	0	0
293	1	288	111	-1	390	195	4.9	28	ABprpappap	-39	0	0	0		0	0	0	0	0
294	1	103	155	-1	504	333	10.1	25	ABaraaaapp	-66	0	0	0		0	0	0	0	0
295	1	303	285	-1	382	296	6.3	26	MSaapapa	100	0	0	0		0	0	0	0	0
296	1	304	231	-1	264	294	13.5	30	Capaaa	297	-775	0	0		0	0	0	0	0
297	1	326	196	-1	339	324	4.5	29	ABplpapapp	256	0	0	0		0	0	0	0	0
298	1	279	188	-1	242	149	15.4	33	Eprpp	328	-728	0	0		0	0	0	0	0
299	1	330	266	-1	374	323	5.4	29	ABplpapaap	411	0	0	0		0	0	0	0	0
300	1	137	170	-1	439	351	5.7	30	ABalpapapa	299	-50	0	0		0	0	0	0	0
301	1	122	99	-1	411	371	10.6	28	MSapaapp	202	-184	0	0		0	0	0	0	0
302	1	139	273	-1	337	200	12.5	33	Earpp	-246	0	0	0		0	0	0	0	0
303	1	268	152	-1	437	121	16.4	29	ABprapaapa	93	0	0	0		0	0	0	0	0
304	1	241	309	-1	395	154	10.5	30	MSpapppa	223	436	0	0		0	0	0	0	0
305	1	38	331	-1	201	210	12.6	28	Capppa	200	0	0	0		0	0	0	0	0
306	1	239	142	-1	379	292	17.3	32	Ealaa	323	164	0	0		0	0	0	0	0
307	1	114	105	-1	312	172	17.7	33	Eprap	332	298	0	0		0	0	0	0	0
308	1	283	167	-1	263	268	18.4	34	Dapp	347	478	0	0		0	0	0	0	0
309	1	127	20	-1	510	226	14.9	28	MSppapap	496	0	0	0		0	0	0	0	0
310	1	258	279	-1	421	171	13.9	30	Dpaa	297	266	0	0		0	0	0	0	0
311	1	162	134	-1	527	253	15.5	27	MSppapaa	370	0	0	0		0	0	0	0	0
312	1	240	66	-1	375	228	11.3	29	Earpa	293	-31	0	0		0	0	0	0	0
313	1	95	178	-1	297	77	21.1	37	ABarppppp	329	-72	0	0		0	0	0	0	0
314	1	79	276	-1	469	194	15.5	32	MSppppa	-312	0	0	0		0	0	0	0	0
315	1	73	223	-1	385	336	11.1	31	MSappaa	16	0	0	0		0	0	0	0	0
316	1	211	293	-1	428	360	23.0	29	ABplaaaapa	100	0	0	0		0	0	0	0	0
317	1	204	137	-1	251	199	23.6	40	Caaaa	406	1104	0	0		0	0	0	0	0
318	1	293	338	-1	443	230	6.1	27	ABarapappp	70	0	0	0		0	0	0	0	0
319	1	29	133	-1	416	265	23.0	30	ABarpaapap	328	283	0	0		0	0	0	0	0
320	1	192	207	-1	350	201	18.5	33	Epraa	307	1209	0	0		0	0	0	0	0
321	1	259	303	-1	333	117	3.9	29	ABprppppap	371	0	0	0		0	0	0	0	0
322	1	217	121	-1	515	353	23.6	28	ABarpaaaaa	-113	0	0	0		0	0	0	0	0
323	1	194	252	-1	278	204	15.0	33	Eplap	70	0	0	0		0	0	0	0	0
324	1	257	95	-1	480	352	6.5	27	ABalpappaa	97	0	0	0		0	0	0	0	0
325	1	93	197	-1	231	279	5.6	27	ABplppppap	268	212	0	0		0	0	0	0	0
326	1	187	219	-1	173	288	12.5	29	ABplappapp	289	19	0	0		0	0	0	0	0
327	1	155	313	-1	350	286	11.9	31	Ealpa	303	185	0	0		0	0	0	0	0
328	1	63	191	-1	301	141	23.5	34	Cpaapa	281	294	0	0		0	0	0	0	0
329	1	294	295	-1	476	225	3.5	28	ABarappaap	275	452	0	0		0	0	0	0	0
330	1	274	322	-1	369	354	3.8	28	ABplpapapa	155	0	0	0		0	0	0	0	0
331	1	271	166	-1	357	134	14.1	32	Dpap	318	865	0	0		0	0	0	0	0
332	1	47	302	-1	582	281	17.4	31	ABalaapppa	438	0	0	0		0	0	0	0	0
333	1	325	198	-1	229	94	19.9	40	Cpapa	404	1383	0	0		0	0	0	0	0
334	1	248	36	-1	553	399	20.0	24	ABalappaaa	-33	0	0	0		0	0	0	0	0
335	1	48	206	-1	478	384	5.7	27	ABalpapaap	255	506	0	0		0	0	0	0	0
336	1	236	343	-1	509	458	12.7	31	ABalppaaap	69	0	0	0		0	0	0	0	0
337	0	339	-1	-1	471	457	10.0	22		-6	0	0	0		0	0	0	0	0
338	1	319	156	-1	458	332	23.9	27	ABarpaaapa	-26	0	0	0		0	0	0	0	0
339	1	332	56	-1	606	284	11.0	30	ABalaapaap	117	0	0	0		0	0	0	0	0
340	1	331	345	-1	365	156	4.7	25	ABprpapppa	401	0	0	0		0	0	0	0	0
341	0	12	-1	-1	312	409	10.3	22		-331	0	0	0		0	0	0	0	0
342	1	74	264	-1	566	336	19.9	32	ABalapppaa	105	0	0	0		0	0	0	0	0
343	0	-1	-1	-1	416	245	18.4	25		76	0	0	0		0	0	0	0	0
344	1	343	224	-1	305	186	8.4	32	Z2	240	-34	0	0		0	0	0	0	0
