# Supplementary material for: The AP-2 Transcription Factor APTF-2 Is Required for Neuroblast and Epidermal Morphogenesis in Caenorhabditis elegans Embryogenesis
Source: PLoS Genet. 2016 May 13;12(5):e1006048. doi: 10.1371/journal.pgen.1006048 (PMC4866721; doi:10.1371/journal.pgen.1006048)
Supplement: S7 Text — (ZIP) [file pgen.1006048.s035.zip › nuclei/t151-nuclei]

1	1	65	60	-1	510	143	12.2	30	ABprpaappp	258	-268	0	0		0	0	0	0	0
2	1	48	145	-1	285	120	13.8	31	Cppapa	314	316	0	0		0	0	0	0	0
3	1	146	196	-1	406	419	15.1	30	ABalpppppa	112	0	0	0		0	0	0	0	0
4	1	255	253	-1	455	331	6.5	29	ABalpappap	242	618	0	0		0	0	0	0	0
5	1	251	10	-1	454	442	19.4	28	ABalapappp	177	0	0	0		0	0	0	0	0
6	1	263	146	-1	314	228	16.4	34	Eplaa	343	-131	0	0		0	0	0	0	0
7	1	122	15	-1	493	283	18.1	28	MSpaaapa	246	-258	0	0		0	0	0	0	0
8	1	101	201	-1	538	212	17.8	29	ABpraaappa	235	411	0	0		0	0	0	0	0
9	1	51	19	-1	595	244	18.8	28	ABpraaaaap	285	-621	0	0		0	0	0	0	0
10	1	113	21	-1	435	427	10.8	28	ABplpaaaaa	199	0	0	0		0	0	0	0	0
11	1	265	31	-1	447	101	12.4	29	ABpraapppp	208	0	0	0		0	0	0	0	0
12	1	155	88	-1	455	440	14.6	28	ABalppppaa	198	0	0	0		0	0	0	0	0
13	1	127	27	-1	548	247	5.6	27	ABarapppap	279	-997	0	0		0	0	0	0	0
14	1	228	182	-1	565	244	15.7	29	ABpraaapaa	110	0	0	0		0	0	0	0	0
15	1	185	257	-1	560	427	13.3	28	ABalaaaala	78	0	0	0		0	0	0	0	0
16	1	287	164	-1	478	445	19.9	30	ABalapappa	221	157	0	0		0	0	0	0	0
17	1	278	125	-1	322	351	14.8	30	Daaa	308	863	0	0		0	0	0	0	0
18	1	213	34	-1	368	166	7.5	31	MSpappa	462	0	0	0		0	0	0	0	0
19	1	106	245	-1	477	397	13.6	27	MSapaaap	275	-253	0	0		0	0	0	0	0
20	1	309	126	-1	510	225	14.3	28	MSppapap	228	755	0	0		0	0	0	0	0
21	1	56	102	-1	493	444	15.4	28	ABalapaapp	274	373	0	0		0	0	0	0	0
22	1	184	282	-1	489	226	12.1	26	MSppaapp	202	128	0	0		0	0	0	0	0
23	1	35	233	-1	507	250	17.8	27	MSppappa	239	-61	0	0		0	0	0	0	0
24	1	257	3	-1	345	258	15.5	33	Ealap	321	-63	0	0		0	0	0	0	0
25	1	145	69	-1	573	401	17.3	29	ABalaaapal	261	128	0	0		0	0	0	0	0
26	1	78	17	-1	517	169	14.4	29	ABprpaappa	465	0	0	0		0	0	0	0	0
27	1	130	81	-1	502	141	16.6	29	ABpraappap	254	0	0	0		0	0	0	0	0
28	1	181	93	-1	320	410	16.1	32	ABplaappap	97	0	0	0		0	0	0	0	0
29	1	62	236	-1	497	283	23.8	27	ABarpapaap	258	166	0	0		0	0	0	0	0
30	1	99	79	-1	408	424	11.7	29	ABplpaapaa	249	-1106	0	0		0	0	0	0	0
31	1	280	230	-1	453	399	15.5	28	MSapapaa	188	-539	0	0		0	0	0	0	0
32	1	291	68	-1	585	384	14.3	28	ABalaaaarl	124	0	0	0		0	0	0	0	0
33	1	97	123	-1	539	179	16.0	28	ABprpaapap	228	79	0	0		0	0	0	0	0
34	1	284	188	-1	602	339	13.1	29	ABalaaaarr	241	-466	0	0		0	0	0	0	0
35	1	25	136	-1	551	235	19.5	29	ABpraaapap	288	414	0	0		0	0	0	0	0
36	1	334	276	-1	550	399	20.1	25	ABalappaaa	1	0	0	0		0	0	0	0	0
37	1	131	112	-1	253	78	10.7	29	ABprapappp	508	0	0	0		0	0	0	0	0
38	1	196	86	-1	238	360	18.1	30	ABplapaapp	292	-738	0	0		0	0	0	0	0
39	1	209	290	-1	544	437	18.0	32	ABalapaaa	302	0	0	0		0	0	0	0	0
40	1	241	206	-1	487	434	8.4	29	ABalpaappp	240	-71	0	0		0	0	0	0	0
41	1	162	75	-1	417	301	9.5	30	MSaapaaa	276	15	0	0		0	0	0	0	0
42	1	219	42	-1	313	58	14.1	27	ABprapapap	151	0	0	0		0	0	0	0	0
43	1	160	242	-1	155	264	18.6	31	ABplapapaa	296	-534	0	0		0	0	0	0	0
44	1	16	98	-1	472	132	14.1	30	ABpraapppa	123	0	0	0		0	0	0	0	0
45	1	118	7	-1	439	477	15.5	28	ABalpppapa	306	0	0	0		0	0	0	0	0
46	1	221	40	-1	183	125	9.4	30	Cpappv	266	0	0	0		0	0	0	0	0
47	1	182	155	-1	355	268	6.9	27	MSaapapp	256	542	0	0		0	0	0	0	0
48	1	214	286	-1	479	373	10.8	28	ABalpaapapp	235	106	0	0		0	0	0	0	0
49	1	100	309	-1	414	280	15.2	26	MSaaappp	207	359	0	0		0	0	0	0	0
50	1	150	8	-1	217	90	15.1	32	Cpappd	322	1013	0	0		0	0	0	0	0
51	1	116	239	-1	413	458	19.0	31	ABplaapapa	292	-639	0	0		0	0	0	0	0
52	1	140	222	-1	463	270	10.9	29	ABaraapppp	265	131	0	0		0	0	0	0	0
53	1	95	247	-1	485	216	7.0	28	ABprpapaaa	280	422	0	0		0	0	0	0	0
54	0	274	-1	-1	481	148	9.1	22		175	-57	0	0		0	0	0	0	0
55	1	7	258	-1	370	416	9.4	31	ABplpaaapa	-12	0	0	0		0	0	0	0	0
56	1	339	85	-1	607	281	10.9	28	ABalaapaap	242	148	0	0		0	0	0	0	0
57	1	189	156	-1	413	108	14.9	30	ABprapaapp	262	95	0	0		0	0	0	0	0
58	1	195	339	-1	532	403	23.1	29	ABalappaap	288	1070	0	0		0	0	0	0	0
59	1	273	168	-1	249	324	22.7	36	ABarppaap	367	130	0	0		0	0	0	0	0
60	1	115	153	-1	196	327	13.7	29	ABplappaap	282	108	0	0		0	0	0	0	0
61	1	269	109	-1	339	359	20.7	30	ABplapaaaa	250	58	0	0		0	0	0	0	0
62	1	1	46	-1	431	259	8.8	30	MSpapaaa	299	610	0	0		0	0	0	0	0
63	1	235	159	-1	357	379	8.6	29	ABplppaaaa	246	73	0	0		0	0	0	0	0
64	1	37	150	-1	471	351	16.5	30	MSaaapaa	274	-481	0	0		0	0	0	0	0
65	1	80	54	-1	399	432	20.4	32	ABplaapapp	274	975	0	0		0	0	0	0	0
66	1	312	184	-1	376	223	11.2	29	Earpa	284	-25	0	0		0	0	0	0	0
67	1	3	165	-1	149	258	14.1	29	ABplapapap	266	1789	0	0		0	0	0	0	0
68	1	283	319	-1	579	323	7.1	27	ABaraaappa	267	218	0	0		0	0	0	0	0
69	1	256	225	-1	275	357	21.8	29	ABplapaapa	240	369	0	0		0	0	0	0	0
70	1	98	180	-1	475	337	20.4	31	MSaaaapa	298	51	0	0		0	0	0	0	0
71	0	286	-1	-1	368	264	26.3	31		202	-127	0	0		0	0	0	0	0
72	1	20	329	-1	273	115	4.0	30	ABprpppppp	260	863	0	0		0	0	0	0	0
73	1	192	137	-1	483	176	8.2	28	ABprppaaaa	266	430	0	0		0	0	0	0	0
74	1	55	183	-1	585	238	11.3	28	ABalaapapp	239	-554	0	0		0	0	0	0	0
75	1	186	2	-1	446	461	11.7	28	ABalpppaaa	264	-249	0	0		0	0	0	0	0
76	1	72	120	-1	220	348	14.6	30	ABplappaaa	268	-599	0	0		0	0	0	0	0
77	1	203	271	-1	531	347	11.8	27	ABaraaaapa	323	0	0	0		0	0	0	0	0
78	1	129	118	-1	530	158	18.6	28	ABpraappaa	237	-61	0	0		0	0	0	0	0
79	1	68	72	202	506	191	19.8	33	ABpraaappp	339	-788	0	0		0	0	0	0	0
80	1	271	291	-1	237	335	8.6	28	ABplppappa	275	0	0	0		0	0	0	0	0
81	1	229	324	-1	225	122	7.5	34	Cpppa	307	386	0	0		0	0	0	0	0
82	1	260	157	-1	349	449	16.0	28	ABplaappaa	-31	0	0	0		0	0	0	0	0
83	1	123	71	-1	575	320	24.2	32	ABpraapaaa	130	0	0	0		0	0	0	0	0
84	1	135	194	-1	434	197	18.5	32	MSppppp	259	255	0	0		0	0	0	0	0
85	1	163	143	-1	467	267	14.5	30	MSpaapap	192	0	0	0		0	0	0	0	0
86	1	89	346	-1	431	335	15.6	30	MSaaapap	282	-937	0	0		0	0	0	0	0
87	1	41	278	-1	255	241	6.3	27	ABplpppppa	240	403	0	0		0	0	0	0	0
88	1	240	344	-1	333	412	11.5	36	ABplpaappp	297	146	0	0		0	0	0	0	0
89	1	261	229	-1	554	354	14.5	29	ABaraapaaa	114	0	0	0		0	0	0	0	0
90	1	74	238	-1	406	90	19.8	33	ABarpppap	328	-127	0	0		0	0	0	0	0
91	1	100	50	-1	422	310	14.7	25	MSaaappa	208	-272	0	0		0	0	0	0	0
92	1	292	152	-1	461	302	7.3	27	ABalpapppa	270	0	0	0		0	0	0	0	0
93	1	36	70	-1	506	364	14.6	28	ABaraapaap	153	0	0	0		0	0	0	0	0
94	1	276	82	-1	474	250	7.3	27	ABarapappa	88	0	0	0		0	0	0	0	0
95	1	324	91	-1	477	351	6.9	27	ABalpappaa	104	0	0	0		0	0	0	0	0
96	1	230	96	-1	196	282	6.1	27	ABplpppaap	253	-211	0	0		0	0	0	0	0
97	1	104	219	-1	516	310	13.7	29	ABaraappap	-69	0	0	0		0	0	0	0	0
98	1	290	147	-1	259	307	3.5	29	ABplppppaa	280	240	0	0		0	0	0	0	0
99	1	301	185	-1	406	368	10.4	29	MSapaapp	142	0	0	0		0	0	0	0	0
100	1	23	160	-1	566	375	20.1	24	ABalappapa	217	0	0	0		0	0	0	0	0
101	1	31	26	-1	580	280	19.8	33	ABalaapppp	313	0	0	0		0	0	0	0	0
102	1	149	175	-1	593	235	14.5	29	ABpraaaaaa	249	507	0	0		0	0	0	0	0
103	1	2	158	-1	305	322	4.2	26	ABplpappap	234	82	0	0		0	0	0	0	0
104	1	75	59	-1	353	75	19.4	32	ABprappapa	285	1197	0	0		0	0	0	0	0
105	1	307	122	-1	313	171	17.4	32	Eprap	292	-247	0	0		0	0	0	0	0
106	1	134	240	-1	378	257	23.0	33	ABarpaappa	324	-186	0	0		0	0	0	0	0
107	1	60	67	-1	198	303	19.4	30	ABplappapa	306	-1065	0	0		0	0	0	0	0
108	1	77	252	-1	224	315	6.3	28	ABplpppaaa	262	-13	0	0		0	0	0	0	0
109	1	-1	-1	-1	419	248	17.7	28	Nuc152_18_419_248	233	0	0	0		0	0	0	0	0
110	1	211	207	-1	379	96	5.2	29	ABprpppaaa	289	-127	0	0		0	0	0	0	0
111	1	293	51	-1	396	198	4.5	29	ABprpappap	292	1046	0	0		0	0	0	0	0
112	1	83	37	-1	400	465	13.7	30	ABalpppapp	-22	0	0	0		0	0	0	0	0
113	1	53	76	-1	576	375	10.9	27	ABaraaaaaa	452	0	0	0		0	0	0	0	0
114	1	194	195	-1	327	287	6.5	28	MSaappa	256	-124	0	0		0	0	0	0	0
115	1	124	23	-1	371	416	17.6	33	ABalpppppp	143	0	0	0		0	0	0	0	0
116	1	279	341	-1	535	291	5.5	25	ABarapaaap	227	362	0	0		0	0	0	0	0
117	1	144	52	-1	522	310	24.8	28	ABarpapaaa	236	38	0	0		0	0	0	0	0
118	1	94	306	-1	525	402	7.2	26	ABalpaaaap	218	-16	0	0		0	0	0	0	0
119	1	114	189	-1	515	417	17.3	24	ABalapapaa	199	410	0	0		0	0	0	0	0
120	1	49	111	-1	555	346	17.4	31	MSpaaaaa	141	0	0	0		0	0	0	0	0
121	1	322	310	-1	518	355	23.6	29	ABarpaaaaa	292	-283	0	0		0	0	0	0	0
122	1	57	107	-1	510	318	18.1	30	MSpaaaap	296	-1459	0	0		0	0	0	0	0
123	1	6	62	-1	562	199	20.1	30	ABpraaaapp	274	-772	0	0		0	0	0	0	0
124	1	275	151	-1	359	119	7.0	27	ABprppppaa	242	353	0	0		0	0	0	0	0
125	1	180	80	-1	268	372	15.5	32	ABplaapppp	-205	0	0	0		0	0	0	0	0
126	1	247	273	-1	248	198	12.8	32	Eplpa	323	-7	0	0		0	0	0	0	0
127	1	243	101	-1	388	72	12.5	29	ABprappaap	294	306	0	0		0	0	0	0	0
128	1	158	228	-1	524	216	7.4	29	ABarappppp	271	59	0	0		0	0	0	0	0
129	1	33	250	-1	582	336	10.5	29	ABaraaaaap	-125	0	0	0		0	0	0	0	0
130	1	254	73	-1	380	285	10.3	30	MSaapaap	143	0	0	0		0	0	0	0	0
131	1	121	262	-1	501	209	22.6	31	ABpraapapp	504	0	0	0		0	0	0	0	0
132	1	125	179	-1	541	390	16.8	28	MSaaaaaa	47	0	0	0		0	0	0	0	0
133	1	319	99	-1	420	263	22.8	32	ABarpaapap	307	1010	0	0		0	0	0	0	0
134	1	311	199	-1	528	250	14.8	25	MSppapaa	239	968	0	0		0	0	0	0	0
135	1	173	190	-1	330	232	5.5	32	Z3	224	-254	0	0		0	0	0	0	0
136	1	161	154	-1	495	408	8.3	29	ABalpapaaa	225	0	0	0		0	0	0	0	0
137	1	317	287	-1	253	203	23.5	40	Caaaa	401	-1036	0	0		0	0	0	0	0
138	1	132	218	-1	607	322	17.7	28	ABalaaappl	-129	0	0	0		0	0	0	0	0
139	1	252	280	-1	373	443	12.3	29	ABplpaapap	105	0	0	0		0	0	0	0	0
140	1	18	325	-1	309	308	12.9	30	Daap	271	-685	0	0		0	0	0	0	0
141	1	27	171	-1	298	387	16.9	31	ABplaapppa	71	0	0	0		0	0	0	0	0
142	1	306	210	-1	377	290	16.9	32	Ealaa	325	1197	0	0		0	0	0	0	0
143	1	14	174	-1	553	235	8.8	29	ABarappppa	64	0	0	0		0	0	0	0	0
144	1	231	221	-1	430	142	7.0	27	ABprppaapa	246	309	0	0		0	0	0	0	0
145	1	90	134	-1	555	340	9.5	28	ABaraaapaa	185	0	0	0		0	0	0	0	0
146	1	143	77	-1	542	376	10.4	26	ABalpaapapa	250	1741	0	0		0	0	0	0	0
147	1	34	30	-1	490	382	24.5	30	ABplaaaaaa	164	0	0	0		0	0	0	0	0
148	1	253	338	-1	413	247	15.6	29	Earaa	292	355	0	0		0	0	0	0	0
149	1	139	148	-1	508	424	20.7	29	ABalapapap	312	0	0	0		0	0	0	0	0
150	1	59	323	-1	304	118	6.4	28	ABprpppppa	40	0	0	0		0	0	0	0	0
151	1	170	95	-1	535	322	4.9	28	ABarapaaaa	260	-57	0	0		0	0	0	0	0
152	1	303	57	-1	437	120	16.4	29	ABprapaapa	721	0	0	0		0	0	0	0	0
153	1	169	191	-1	457	138	17.5	30	ABprapaaap	778	0	0	0		0	0	0	0	0
154	1	197	56	-1	324	415	8.5	30	ABplpaaapp	290	-78	0	0		0	0	0	0	0
155	1	294	20	-1	500	333	10.1	25	ABaraaaapp	234	608	0	0		0	0	0	0	0
156	1	338	302	-1	461	326	23.6	28	ABarpaaapa	222	723	0	0		0	0	0	0	0
157	1	216	163	-1	394	392	13.3	28	MSapappa	205	-251	0	0		0	0	0	0	0
158	1	176	94	-1	552	261	23.3	32	ABpraapaap	306	155	0	0		0	0	0	0	0
159	1	166	103	-1	530	235	22.2	30	ABpraapapa	245	1046	0	0		0	0	0	0	0
160	1	234	16	-1	415	246	11.2	31	MSpapaap	70	0	0	0		0	0	0	0	0
161	1	210	133	-1	324	64	17.7	29	ABprapapaa	277	145	0	0		0	0	0	0	0
162	1	266	267	-1	174	184	20.1	36	Caapa	334	246	0	0		0	0	0	0	0
163	1	96	235	-1	349	64	13.4	29	ABprappapp	252	196	0	0		0	0	0	0	0
164	1	69	84	-1	461	181	23.5	33	ABarpappa	333	-257	0	0		0	0	0	0	0
165	1	250	117	-1	522	271	21.8	28	ABalappppp	237	530	0	0		0	0	0	0	0
166	1	331	208	-1	355	132	14.1	31	Dpap	280	159	0	0		0	0	0	0	0
167	1	308	265	-1	261	267	18.5	35	Dapp	339	-687	0	0		0	0	0	0	0
168	1	239	246	-1	200	238	15.4	30	Cappap	296	-128	0	0		0	0	0	0	0
169	1	238	289	-1	564	293	12.6	26	MSppaaaa	219	-87	0	0		0	0	0	0	0
170	1	300	220	-1	434	353	6.2	30	ABalpapapa	246	0	0	0		0	0	0	0	0
171	1	245	144	-1	400	332	23.2	29	ABplaaaapp	291	130	0	0		0	0	0	0	0
172	1	126	205	-1	454	291	17.5	31	MSpaaapp	310	-278	0	0		0	0	0	0	0
173	1	22	61	-1	276	59	13.9	29	ABprapappa	-33	0	0	0		0	0	0	0	0
174	1	88	39	-1	441	420	21.7	31	ABplaapaap	127	0	0	0		0	0	0	0	0
175	1	71	308	-1	372	362	18.2	33	MSapppa	331	432	0	0		0	0	0	0	0
176	1	50	224	-1	452	215	11.9	29	MSpppaa	-44	0	0	0		0	0	0	0	0
177	1	40	186	-1	156	195	9.8	29	ABplapappp	535	0	0	0		0	0	0	0	0
178	1	313	294	-1	290	77	20.5	35	ABarppppp	357	933	0	0		0	0	0	0	0
179	1	91	259	-1	364	116	23.5	37	ABarppppa	372	-192	0	0		0	0	0	0	0
180	1	207	1	-1	461	408	5.3	28	ABalppapaa	229	-486	0	0		0	0	0	0	0
181	1	199	43	-1	521	451	10.4	30	ABalaaaalp	266	391	0	0		0	0	0	0	0
182	1	28	211	-1	232	219	8.2	28	Capppp	269	727	0	0		0	0	0	0	0
183	1	61	266	-1	247	161	8.5	31	Cppapp	310	-91	0	0		0	0	0	0	0
184	1	208	25	-1	335	317	18.4	32	MSapppp	273	564	0	0		0	0	0	0	0
185	1	58	268	-1	495	286	14.5	29	MSpaapaa	219	81	0	0		0	0	0	0	0
186	1	11	198	-1	508	462	18.1	28	ABalapaapa	293	0	0	0		0	0	0	0	0
187	1	268	249	-1	423	305	5.6	30	ABalpapppp	233	735	0	0		0	0	0	0	0
188	1	298	317	-1	246	150	14.7	33	Eprpp	331	-689	0	0		0	0	0	0	0
189	1	175	214	-1	263	264	8.8	30	Capaap	22	0	0	0		0	0	0	0	0
190	1	147	243	-1	349	392	21.7	29	ABplaaappa	265	36	0	0		0	0	0	0	0
191	1	328	295	-1	300	141	23.3	34	Cpaapa	330	-79	0	0		0	0	0	0	0
192	1	167	108	-1	547	209	13.5	30	ABprpaapaa	237	53	0	0		0	0	0	0	0
193	1	233	114	-1	449	127	9.1	28	ABprppapaa	522	0	0	0		0	0	0	0	0
194	1	288	231	-1	325	360	5.3	30	ABplpappaa	248	570	0	0		0	0	0	0	0
195	1	198	232	-1	459	179	10.9	31	MSpppap	-78	0	0	0		0	0	0	0	0
196	1	297	269	-1	343	321	4.5	30	ABplpapapp	305	-415	0	0		0	0	0	0	0
197	1	325	254	-1	232	277	5.7	29	ABplppppap	239	-612	0	0		0	0	0	0	0
198	1	333	284	-1	226	95	19.8	40	Cpapa	393	1064	0	0		0	0	0	0	0
199	1	159	314	-1	547	323	15.2	28	ABaraappaa	368	0	0	0		0	0	0	0	0
200	1	85	53	-1	265	358	9.3	28	ABplppapap	278	-703	0	0		0	0	0	0	0
201	1	249	321	-1	430	320	19.2	30	MSaaaapp	306	445	0	0		0	0	0	0	0
202	1	42	139	-1	444	446	7.8	30	ABalppaapp	297	1165	0	0		0	0	0	0	0
203	1	111	223	-1	531	309	9.7	30	ABaraaapap	647	0	0	0		0	0	0	0	0
204	1	157	237	-1	332	68	7.2	28	ABprpppaap	276	-61	0	0		0	0	0	0	0
205	1	154	204	-1	528	166	10.8	29	ABprpaaapa	30	0	0	0		0	0	0	0	0
206	1	335	113	-1	480	383	5.5	28	ABalpapaap	204	-142	0	0		0	0	0	0	0
207	1	320	181	-1	349	203	18.1	33	Epraa	332	1955	0	0		0	0	0	0	0
208	1	259	167	-1	224	277	15.5	30	Cappaa	136	0	0	0		0	0	0	0	0
209	1	29	263	-1	466	340	12.0	30	ABaraapapa	304	1033	0	0		0	0	0	0	0
210	1	9	104	-1	434	406	7.7	29	ABalppappa	157	0	0	0		0	0	0	0	0
211	0	337	-1	-1	466	458	9.4	22		308	0	0	0		0	0	0	0	0
212	1	164	327	-1	188	264	22.3	34	ABarppapa	478	0	0	0		0	0	0	0	0
213	1	248	292	-1	410	369	5.1	28	ABalpapapp	11	0	0	0		0	0	0	0	0
214	1	236	251	-1	511	252	4.2	27	ABarappaaa	225	-131	0	0		0	0	0	0	0
215	1	223	285	-1	306	352	20.8	31	ABplapaaap	264	452	0	0		0	0	0	0	0
216	1	183	281	-1	424	95	9.3	27	ABprppapap	250	0	0	0		0	0	0	0	0
217	1	165	213	-1	393	345	6.0	29	ABplpapaaa	223	99	0	0		0	0	0	0	0
218	0	87	-1	-1	258	111	7.8	25		180	637	0	0		0	0	0	0	0
219	1	326	135	-1	174	293	12.7	28	ABplappapp	326	0	0	0		0	0	0	0	0
220	1	193	128	-1	342	348	10.0	30	MSappap	298	-608	0	0		0	0	0	0	0
221	1	12	197	-1	390	209	7.1	32	MSpapapp	297	5	0	0		0	0	0	0	0
222	1	227	140	-1	296	378	10.3	28	ABplppapaa	212	0	0	0		0	0	0	0	0
223	1	315	322	-1	384	336	11.1	30	MSappaa	366	0	0	0		0	0	0	0	0
224	1	344	312	-1	306	183	7.9	30	Z2	256	-38	0	0		0	0	0	0	0
225	1	44	326	-1	306	92	4.3	30	ABprpppapa	296	-1	0	0		0	0	0	0	0
226	1	112	187	-1	303	76	9.6	28	ABprapppap	91	0	0	0		0	0	0	0	0
227	1	272	304	-1	507	207	4.4	32	ABarappapa	297	936	0	0		0	0	0	0	0
228	1	13	297	-1	431	211	22.8	31	ABarpapapp	-126	0	0	0		0	0	0	0	0
229	1	86	303	-1	506	318	6.7	26	ABarapaapa	210	692	0	0		0	0	0	0	0
230	1	76	192	-1	451	388	9.8	25	MSapaapa	78	0	0	0		0	0	0	0	0
231	1	296	49	-1	267	293	13.5	31	Capaaa	255	-453	0	0		0	0	0	0	0
232	1	109	315	-1	514	414	13.8	26	MSapaaaa	216	-32	0	0		0	0	0	0	0
233	1	224	83	-1	479	419	23.5	31	ABplaapaaa	297	347	0	0		0	0	0	0	0
234	1	215	177	-1	344	140	9.7	29	MSpapppp	212	-181	0	0		0	0	0	0	0
235	1	17	12	-1	600	274	14.4	30	ABalaappap	231	51	0	0		0	0	0	0	0
236	1	73	178	-1	277	340	6.5	27	ABplppaapp	274	-1022	0	0		0	0	0	0	0
237	1	246	328	-1	378	227	16.6	33	Earap	329	959	0	0		0	0	0	0	0
238	1	66	105	-1	480	472	13.8	28	ABalpppaap	62	0	0	0		0	0	0	0	0
239	1	103	87	-1	439	190	7.0	28	ABprpapaap	242	370	0	0		0	0	0	0	0
240	1	178	288	-1	417	160	24.1	35	ABarpappp	348	504	0	0		0	0	0	0	0
241	1	19	110	-1	392	403	22.3	31	ABplaaapap	300	1129	0	0		0	0	0	0	0
242	1	102	203	-1	296	241	23.7	40	Cpaaa	400	-1133	0	0		0	0	0	0	0
243	1	92	131	-1	220	253	11.2	34	Capap	194	0	0	0		0	0	0	0	0
244	1	152	74	-1	334	78	10.5	27	ABprapppaa	275	0	0	0		0	0	0	0	0
245	1	43	200	-1	358	354	23.7	31	ABplaaappp	301	0	0	0		0	0	0	0	0
246	1	119	311	-1	206	156	12.3	32	Eplpp	325	-651	0	0		0	0	0	0	0
247	1	38	162	-1	606	313	10.5	25	ABalaapaaa	254	0	0	0		0	0	0	0	0
248	1	82	299	-1	478	160	5.2	29	ABarappapp	278	-387	0	0		0	0	0	0	0
249	1	156	33	-1	249	116	23.5	34	Cpaapp	345	-155	0	0		0	0	0	0	0
250	1	15	241	-1	396	160	17.3	32	Dppa	321	-1478	0	0		0	0	0	0	0
251	1	179	129	-1	390	394	5.6	30	ABalppappp	256	550	0	0		0	0	0	0	0
252	1	323	124	-1	277	205	14.8	32	Eplap	-167	0	0	0		0	0	0	0	0
253	1	226	14	-1	452	283	23.4	31	ABarpaapaa	311	-109	0	0		0	0	0	0	0
254	1	21	66	-1	536	427	8.3	29	ABalpaappa	35	0	0	0		0	0	0	0	0
255	1	188	274	-1	336	144	6.4	28	ABprpapppp	252	-485	0	0		0	0	0	0	0
256	1	204	55	-1	441	122	21.4	32	ABarpppaa	437	0	0	0		0	0	0	0	0
257	1	242	45	-1	207	189	6.5	28	ABplappppp	258	450	0	0		0	0	0	0	0
258	1	26	11	-1	470	266	4.1	30	ABarapapap	289	644	0	0		0	0	0	0	0
259	1	67	48	-1	576	211	16.7	28	ABpraaaapa	79	0	0	0		0	0	0	0	0
260	1	168	216	-1	271	81	7.1	27	ABprappppp	255	479	0	0		0	0	0	0	0
261	1	8	106	-1	181	277	10.2	27	ABplapppaa	202	609	0	0		0	0	0	0	0
262	1	108	4	-1	558	390	7.6	30	ABalpaaaaa	287	-221	0	0		0	0	0	0	0
263	1	171	35	-1	600	302	13.5	26	ABalaappaa	200	1680	0	0		0	0	0	0	0
264	1	342	5	-1	575	337	20.0	30	ABalapppaa	445	0	0	0		0	0	0	0	0
265	1	63	293	-1	415	383	21.2	26	ABplaaapaa	290	0	0	0		0	0	0	0	0
266	1	299	78	-1	378	323	5.5	29	ABplpapaap	415	0	0	0		0	0	0	0	0
267	0	54	-1	-1	578	269	10.6	24		200	-424	0	0		0	0	0	0	0
268	1	5	193	-1	556	369	23.5	32	ABalappapp	311	569	0	0		0	0	0	0	0
269	1	84	170	-1	278	305	5.8	29	ABplpapppa	253	688	0	0		0	0	0	0	0
270	1	258	255	-1	397	104	8.1	26	ABprppappa	197	0	0	0		0	0	0	0	0
271	1	148	24	-1	548	388	13.4	29	ABalpaapaa	185	0	0	0		0	0	0	0	0
272	1	262	64	-1	203	308	9.1	29	ABplppappp	-72	0	0	0		0	0	0	0	0
273	1	302	172	-1	338	198	12.3	32	Earpp	325	900	0	0		0	0	0	0	0
274	1	153	58	-1	393	156	3.9	28	ABprpapapp	275	805	0	0		0	0	0	0	0
275	1	174	29	-1	388	81	16.3	30	ABprappaaa	293	-802	0	0		0	0	0	0	0
276	1	314	234	-1	471	194	15.6	32	MSppppa	187	0	0	0		0	0	0	0	0
277	1	70	41	-1	488	132	9.2	33	ABprpaaapp	93	0	0	0		0	0	0	0	0
278	1	64	296	-1	199	145	23.4	36	Caaap	368	-330	0	0		0	0	0	0	0
279	1	310	63	-1	422	168	14.1	29	Dpaa	286	-4	0	0		0	0	0	0	0
280	1	120	13	-1	340	260	23.8	34	ABarpaappp	333	669	0	0		0	0	0	0	0
281	1	285	18	-1	622	294	16.5	28	ABalaaappr	-140	0	0	0		0	0	0	0	0
282	1	191	173	-1	140	207	16.4	33	ABarppapp	332	-278	0	0		0	0	0	0	0
283	1	137	212	-1	476	249	23.0	29	ABarpapapa	291	-890	0	0		0	0	0	0	0
284	1	202	272	-1	508	281	5.3	29	ABarapapaa	464	0	0	0		0	0	0	0	0
285	1	295	336	-1	385	294	6.2	26	MSaapapa	-219	0	0	0		0	0	0	0	0
286	1	110	331	-1	547	326	21.1	29	ABalapppap	230	405	0	0		0	0	0	0	0
287	1	141	320	-1	487	332	23.4	30	ABarpaaaap	334	0	0	0		0	0	0	0	0
288	1	105	6	-1	434	327	12.4	31	ABaraapapp	280	97	0	0		0	0	0	0	0
289	1	8	217	-1	185	228	7.6	26	ABplapppap	266	0	0	0		0	0	0	0	0
290	1	10	227	-1	526	190	9.4	31	ABprpaaaap	256	4	0	0		0	0	0	0	0
291	1	206	142	-1	458	382	22.9	30	ABplaaaaap	281	1025	0	0		0	0	0	0	0
292	1	133	335	-1	401	124	5.7	26	ABprppaapp	269	-941	0	0		0	0	0	0	0
293	1	316	275	-1	429	358	22.5	29	ABplaaaapa	263	-245	0	0		0	0	0	0	0
294	1	281	283	-1	438	389	3.6	29	ABalppapap	277	629	0	0		0	0	0	0	0
295	1	329	121	-1	477	225	3.7	29	ABarappaap	243	189	0	0		0	0	0	0	0
296	1	46	127	-1	294	313	9.3	34	MSaappp	322	-374	0	0		0	0	0	0	0
297	1	142	209	-1	395	257	5.7	25	MSpapapa	9	0	0	0		0	0	0	0	0
298	1	136	277	-1	461	150	20.3	29	ABprapaaaa	266	397	0	0		0	0	0	0	0
299	1	79	270	-1	142	223	12.3	29	ABplapappa	260	-753	0	0		0	0	0	0	0
300	1	177	38	-1	444	195	3.4	29	ABprpappaa	294	-76	0	0		0	0	0	0	0
301	1	289	305	-1	276	58	10.0	26	ABprappppa	247	-769	0	0		0	0	0	0	0
302	1	332	342	-1	583	278	17.3	31	ABalaapppa	277	-751	0	0		0	0	0	0	0
303	1	321	138	-1	336	109	4.1	29	ABprppppap	291	692	0	0		0	0	0	0	0
304	1	201	330	-1	266	277	5.4	27	ABplpapppp	249	149	0	0		0	0	0	0	0
305	1	190	279	-1	576	290	7.1	28	ABaraaappp	283	0	0	0		0	0	0	0	0
306	1	222	226	-1	465	228	17.7	26	MSppappp	129	0	0	0		0	0	0	0	0
307	1	47	149	-1	407	299	23.5	27	ABarpaaapp	276	721	0	0		0	0	0	0	0
308	1	93	141	-1	242	207	4.9	27	ABplpppppp	265	457	0	0		0	0	0	0	0
309	1	304	116	-1	391	156	10.6	30	MSpapppa	114	0	0	0		0	0	0	0	0
310	1	4	316	-1	241	176	4.6	29	Cppppp	260	267	0	0		0	0	0	0	0
311	1	30	244	-1	374	74	8.5	28	ABprppappp	18	0	0	0		0	0	0	0	0
312	1	24	132	-1	517	371	7.1	27	ABalpaaapa	136	0	0	0		0	0	0	0	0
313	1	327	166	-1	344	282	11.6	31	Ealpa	275	840	0	0		0	0	0	0	0
314	1	32	47	-1	508	364	19.3	31	MSaaaaap	299	1040	0	0		0	0	0	0	0
315	1	232	264	-1	597	353	17.2	28	ABalaaapar	-89	0	0	0		0	0	0	0	0
316	1	151	97	-1	308	362	7.6	28	ABplppaapa	-17	0	0	0		0	0	0	0	0
317	1	138	92	-1	354	413	13.7	31	ABplpaappa	164	0	0	0		0	0	0	0	0
318	1	216	65	-1	364	352	14.4	29	MSapappp	202	-561	0	0		0	0	0	0	0
319	1	264	215	-1	516	234	10.3	27	MSppaapa	198	136	0	0		0	0	0	0	0
320	1	225	318	-1	572	261	7.4	27	ABarapppaa	248	288	0	0		0	0	0	0	0
321	1	244	169	-1	304	134	9.7	33	Cppaa	119	0	0	0		0	0	0	0	0
322	1	330	337	-1	366	353	4.0	29	ABplpapapa	256	426	0	0		0	0	0	0	0
323	1	205	260	-1	302	164	13.7	33	Eprpa	319	-169	0	0		0	0	0	0	0
324	1	217	89	-1	492	283	7.9	29	ABarapaapp	103	0	0	0		0	0	0	0	0
325	1	187	248	-1	411	372	15.6	28	MSapapap	201	-245	0	0		0	0	0	0	0
326	1	270	300	-1	417	169	5.7	28	ABprpapapa	237	287	0	0		0	0	0	0	0
327	1	212	119	-1	318	236	11.4	32	Ealpp	14	0	0	0		0	0	0	0	0
328	1	218	9	-1	366	410	6.7	31	ABplpaaaap	287	-366	0	0		0	0	0	0	0
329	1	267	332	-1	216	247	4.5	30	ABplpppapa	294	519	0	0		0	0	0	0	0
330	1	107	343	-1	546	304	22.8	28	ABalappppa	39	0	0	0		0	0	0	0	0
331	1	305	298	-1	200	213	12.4	29	Capppa	292	1133	0	0		0	0	0	0	0
332	1	52	161	-1	538	267	11.4	26	MSppaaap	234	-71	0	0		0	0	0	0	0
333	1	200	44	-1	160	138	14.1	36	Caapp	362	-231	0	0		0	0	0	0	0
334	1	172	90	-1	509	346	5.7	27	ABalpaaapp	244	48	0	0		0	0	0	0	0
335	1	128	176	-1	425	439	16.6	30	ABalppppap	242	15	0	0		0	0	0	0	0
336	1	277	256	-1	284	311	17.0	33	Dapa	238	0	0	0		0	0	0	0	0
337	1	45	130	-1	496	290	10.9	29	ABaraapppa	293	769	0	0		0	0	0	0	0
338	1	318	22	307	436	234	5.9	30	ABarapappp	223	1054	0	0		0	0	0	0	0
339	1	81	333	-1	311	321	23.7	34	ABarppaaa	331	23	0	0		0	0	0	0	0
340	1	237	334	-1	346	138	18.3	34	Dppp	344	-197	0	0		0	0	0	0	0
341	1	282	301	-1	167	202	5.8	26	ABplappppa	245	465	0	0		0	0	0	0	0
342	1	39	261	-1	230	137	4.4	29	Cppppa	234	-344	0	0		0	0	0	0	0
343	1	336	32	-1	503	458	12.4	33	ABalppaaap	213	0	0	0		0	0	0	0	0
344	0	341	-1	-1	306	413	10.7	22		385	0	0	0		0	0	0	0	0
345	1	340	345	-1	364	160	4.7	25	ABprpapppa	148	0	0	0		0	0	0	0	0
346	0	220	-1	-1	529	448	13.8	24		346	0	0	0		0	0	0	0	0
347	1	117	100	-1	555	227	11.6	30	ABprpaaaaa	39	0	0	0		0	0	0	0	0
