# Supplementary material for: The AP-2 Transcription Factor APTF-2 Is Required for Neuroblast and Epidermal Morphogenesis in Caenorhabditis elegans Embryogenesis
Source: PLoS Genet. 2016 May 13;12(5):e1006048. doi: 10.1371/journal.pgen.1006048 (PMC4866721; doi:10.1371/journal.pgen.1006048)
Supplement: S7 Text — (ZIP) [file pgen.1006048.s035.zip › nuclei/t152-nuclei]

1	1	180	264	-1	460	404	5.4	28	ABalppapaa	35	0	0	0		0	0	0	0	0
2	1	75	45	-1	448	459	11.6	27	ABalpppaaa	405	0	0	0		0	0	0	0	0
3	1	24	288	-1	340	259	15.4	32	Ealap	305	-166	0	0		0	0	0	0	0
4	1	262	16	-1	554	387	7.6	31	ABalpaaaaa	252	96	0	0		0	0	0	0	0
5	1	264	128	-1	573	335	19.8	28	ABalapppaa	157	0	0	0		0	0	0	0	0
6	1	288	185	-1	436	326	12.4	32	ABaraapapp	275	-851	0	0		0	0	0	0	0
7	1	45	3	-1	440	476	15.5	29	ABalpppapa	226	308	0	0		0	0	0	0	0
8	1	50	301	-1	213	89	14.8	32	Cpappd	319	127	0	0		0	0	0	0	0
9	1	328	186	-1	367	409	6.6	30	ABplpaaaap	274	281	0	0		0	0	0	0	0
10	1	5	345	-1	456	437	18.7	28	ABalapappp	262	174	0	0		0	0	0	0	0
11	1	258	85	-1	473	266	4.3	30	ABarapapap	-8	0	0	0		0	0	0	0	0
12	1	235	48	-1	592	272	14.4	30	ABalaappap	378	0	0	0		0	0	0	0	0
13	1	280	253	-1	337	262	23.8	34	ABarpaappp	348	-502	0	0		0	0	0	0	0
14	1	253	26	-1	456	283	23.2	31	ABarpaapaa	264	50	0	0		0	0	0	0	0
15	1	7	44	-1	488	286	18.6	29	MSpaaapa	-74	0	0	0		0	0	0	0	0
16	1	160	97	-1	412	244	11.3	31	MSpapaap	320	0	0	0		0	0	0	0	0
17	1	26	163	-1	517	168	14.5	29	ABprpaappa	263	356	0	0		0	0	0	0	0
18	1	281	177	-1	619	298	16.3	28	ABalaaappr	158	0	0	0		0	0	0	0	0
19	1	9	58	-1	595	240	18.6	28	ABpraaaaap	-94	0	0	0		0	0	0	0	0
20	1	155	279	-1	501	328	10.2	25	ABaraaaapp	250	352	0	0		0	0	0	0	0
21	1	10	134	-1	435	425	10.5	29	ABplpaaaaa	257	898	0	0		0	0	0	0	0
22	1	338	62	-1	414	221	4.9	26	ABarapapppp	203	108	0	0		0	0	0	0	0
23	1	115	248	302	373	413	17.2	33	ABalpppppp	276	967	0	0		0	0	0	0	0
24	1	271	145	-1	543	386	13.5	29	ABalpaapaa	718	0	0	0		0	0	0	0	0
25	1	184	346	-1	333	316	18.3	32	MSapppp	272	-67	0	0		0	0	0	0	0
26	1	101	112	-1	583	276	19.9	33	ABalaapppp	-3	0	0	0		0	0	0	0	0
27	1	13	227	-1	544	244	5.6	28	ABarapppap	285	205	0	0		0	0	0	0	0
28	0	346	-1	-1	520	447	13.4	24		198	31	0	0		0	0	0	0	0
29	1	275	271	-1	386	80	16.4	30	ABprappaaa	130	0	0	0		0	0	0	0	0
30	1	147	235	-1	491	381	24.5	30	ABplaaaaaa	153	0	0	0		0	0	0	0	0
31	1	11	28	-1	446	99	12.5	29	ABpraapppp	602	0	0	0		0	0	0	0	0
32	1	343	83	-1	500	453	11.6	31	ABalppaaap	222	0	0	0		0	0	0	0	0
33	1	249	10	-1	247	115	22.7	36	Cpaapp	301	-932	0	0		0	0	0	0	0
34	1	18	155	-1	367	163	7.6	30	MSpappa	76	0	0	0		0	0	0	0	0
35	1	263	276	-1	597	300	13.2	27	ABalaappaa	-147	0	0	0		0	0	0	0	0
36	1	-1	93	-1	578	261	10.7	24	Nuc153_11_578_261	-432	0	0	0		0	0	0	0	0
37	1	112	113	-1	399	464	14.0	29	ABalpppapp	259	-361	0	0		0	0	0	0	0
38	1	300	203	-1	445	194	3.6	29	ABprpappaa	285	141	0	0		0	0	0	0	0
39	1	174	68	-1	445	422	21.6	32	ABplaapaap	315	442	0	0		0	0	0	0	0
40	1	46	220	-1	182	122	9.8	30	Cpappv	289	-340	0	0		0	0	0	0	0
41	1	277	225	-1	484	124	9.4	30	ABprpaaapp	275	0	0	0		0	0	0	0	0
42	1	42	32	-1	314	55	14.1	28	ABprapapap	245	165	0	0		0	0	0	0	0
43	1	181	295	-1	531	446	10.3	29	ABalaaaalp	262	-267	0	0		0	0	0	0	0
44	1	333	124	-1	159	139	14.6	36	Caapp	326	-417	0	0		0	0	0	0	0
45	1	257	162	-1	205	187	6.3	28	ABplappppp	257	781	0	0		0	0	0	0	0
46	1	62	19	-1	429	254	8.6	30	MSpapaaa	276	263	0	0		0	0	0	0	0
47	1	314	167	-1	502	362	19.0	30	MSaaaaap	67	0	0	0		0	0	0	0	0
48	1	259	7	-1	575	210	17.0	29	ABpraaaapa	263	-1080	0	0		0	0	0	0	0
49	1	231	176	-1	265	293	13.6	31	Capaaa	-140	0	0	0		0	0	0	0	0
50	1	91	329	-1	420	312	14.8	25	MSaaappa	182	-6	0	0		0	0	0	0	0
51	1	111	111	-1	395	191	4.6	28	ABprpappap	250	-585	0	0		0	0	0	0	0
52	1	117	250	-1	520	310	24.7	28	ABarpapaaa	231	1622	0	0		0	0	0	0	0
53	1	200	314	-1	267	362	9.2	28	ABplppapap	255	-106	0	0		0	0	0	0	0
54	1	65	168	-1	403	433	20.4	31	ABplaapapp	245	0	0	0		0	0	0	0	0
55	1	256	299	-1	441	123	21.3	32	ABarpppaa	318	28	0	0		0	0	0	0	0
56	1	154	29	-1	325	416	8.8	30	ABplpaaapp	318	0	0	0		0	0	0	0	0
57	1	152	241	-1	435	120	16.6	29	ABprapaapa	221	716	0	0		0	0	0	0	0
58	1	274	152	-1	394	152	3.9	27	ABprpapapp	250	214	0	0		0	0	0	0	0
59	1	104	129	-1	351	74	19.4	30	ABprappapa	289	624	0	0		0	0	0	0	0
60	1	1	106	-1	503	144	12.2	30	ABprpaappp	256	-261	0	0		0	0	0	0	0
61	1	173	9	-1	278	57	13.8	29	ABprapappa	-97	0	0	0		0	0	0	0	0
62	1	123	90	-1	559	197	20.1	30	ABpraaaapp	173	0	0	0		0	0	0	0	0
63	1	279	195	-1	421	173	14.4	30	Dpaa	285	-17	0	0		0	0	0	0	0
64	1	272	117	-1	208	312	9.3	29	ABplppappp	246	543	0	0		0	0	0	0	0
65	1	318	211	-1	366	350	14.3	27	MSapappp	202	379	0	0		0	0	0	0	0
66	1	254	315	-1	533	423	8.1	28	ABalpaappa	239	31	0	0		0	0	0	0	0
67	1	107	325	-1	199	306	19.6	30	ABplappapa	286	-180	0	0		0	0	0	0	0
68	1	32	161	-1	583	382	14.2	28	ABalaaaarl	233	436	0	0		0	0	0	0	0
69	1	25	123	-1	574	395	17.5	29	ABalaaapal	461	0	0	0		0	0	0	0	0
70	1	93	208	-1	500	363	14.8	28	ABaraapaap	283	320	0	0		0	0	0	0	0
71	1	83	22	-1	576	326	24.1	32	ABpraapaaa	326	1184	0	0		0	0	0	0	0
72	1	79	349	-1	501	183	20.7	28	ABpraaapppp	284	915	0	0		0	0	0	0	0
73	1	130	189	-1	379	283	10.5	29	MSaapaap	-73	0	0	0		0	0	0	0	0
74	1	244	242	-1	331	78	10.9	27	ABprapppaa	238	600	0	0		0	0	0	0	0
75	1	41	27	-1	414	297	9.6	29	MSaapaaa	284	-1301	0	0		0	0	0	0	0
76	1	113	110	-1	575	372	10.5	31	ABaraaaaaa	234	-197	0	0		0	0	0	0	0
77	1	146	102	-1	535	376	10.4	27	ABalpaapapa	769	0	0	0		0	0	0	0	0
78	1	266	179	-1	379	321	5.8	29	ABplpapaap	253	-516	0	0		0	0	0	0	0
79	1	30	263	-1	409	423	11.8	30	ABplpaapaa	263	1719	0	0		0	0	0	0	0
80	1	125	12	-1	270	375	15.1	31	ABplaapppp	259	-196	0	0		0	0	0	0	0
81	1	27	164	-1	500	141	16.5	29	ABpraappap	275	45	0	0		0	0	0	0	0
82	1	94	101	-1	480	248	7.7	29	ABarapappa	240	-222	0	0		0	0	0	0	0
83	1	233	239	-1	481	421	23.4	31	ABplaapaaa	300	633	0	0		0	0	0	0	0
84	1	164	51	-1	465	183	23.4	33	ABarpappa	332	759	0	0		0	0	0	0	0
85	1	56	65	-1	608	277	10.8	28	ABalaapaap	244	0	0	0		0	0	0	0	0
86	1	38	92	-1	239	363	18.0	30	ABplapaapp	305	-882	0	0		0	0	0	0	0
87	1	239	338	-1	440	190	7.0	28	ABprpapaap	287	-249	0	0		0	0	0	0	0
88	1	12	139	-1	453	438	14.5	29	ABalppppaa	276	-31	0	0		0	0	0	0	0
89	1	324	15	-1	491	283	8.4	30	ABarapaapp	300	253	0	0		0	0	0	0	0
90	1	334	307	-1	505	345	5.4	26	ABalpaaapp	227	691	0	0		0	0	0	0	0
91	1	95	287	-1	474	350	7.2	27	ABalpappaa	112	0	0	0		0	0	0	0	0
92	1	317	324	-1	356	410	13.5	30	ABplpaappa	142	0	0	0		0	0	0	0	0
93	1	28	125	-1	325	409	16.6	33	ABplaappap	97	0	0	0		0	0	0	0	0
94	1	158	192	-1	556	263	23.4	33	ABpraapaap	300	520	0	0		0	0	0	0	0
95	1	151	256	-1	538	326	5.0	28	ABarapaaaa	271	0	0	0		0	0	0	0	0
96	1	96	140	-1	196	282	6.3	28	ABplpppaap	263	847	0	0		0	0	0	0	0
97	1	316	348	-1	307	359	7.4	28	ABplppaapa	235	287	0	0		0	0	0	0	0
98	1	44	210	-1	470	130	14.1	30	ABpraapppa	246	-510	0	0		0	0	0	0	0
99	1	133	42	-1	420	268	23.3	32	ABarpaapap	328	1111	0	0		0	0	0	0	0
100	1	347	240	-1	552	224	11.7	29	ABprpaaaaa	279	427	0	0		0	0	0	0	0
101	1	127	89	-1	389	73	12.7	29	ABprappaap	272	-483	0	0		0	0	0	0	0
102	1	21	212	-1	490	446	15.2	28	ABalapaapp	68	0	0	0		0	0	0	0	0
103	1	159	144	-1	530	236	22.3	30	ABpraapapa	244	-210	0	0		0	0	0	0	0
104	1	210	171	-1	434	406	7.6	29	ABalppappa	386	0	0	0		0	0	0	0	0
105	1	238	23	-1	477	471	13.4	28	ABalpppaap	60	0	0	0		0	0	0	0	0
106	1	261	296	-1	176	278	10.2	27	ABplapppaa	256	298	0	0		0	0	0	0	0
107	1	122	137	-1	508	313	17.8	31	MSpaaaap	314	287	0	0		0	0	0	0	0
108	1	192	159	-1	544	207	13.7	30	ABprpaapaa	65	0	0	0		0	0	0	0	0
109	1	61	199	-1	342	360	20.6	29	ABplapaaaa	272	-896	0	0		0	0	0	0	0
110	1	241	317	-1	393	401	22.1	30	ABplaaapap	271	122	0	0		0	0	0	0	0
111	1	120	166	-1	552	341	17.5	31	MSpaaaaa	491	0	0	0		0	0	0	0	0
112	1	37	40	-1	252	74	11.1	29	ABprapappp	182	0	0	0		0	0	0	0	0
113	1	206	266	-1	480	375	4.6	29	ABalpapaap	249	1413	0	0		0	0	0	0	0
114	1	193	50	-1	446	123	9.2	29	ABprppapaa	269	-179	0	0		0	0	0	0	0
115	0	54	-1	-1	481	145	8.5	22		189	-40	0	0		0	0	0	0	0
116	1	309	46	-1	390	156	11.2	31	MSpapppa	103	0	0	0		0	0	0	0	0
117	1	165	47	-1	523	273	21.8	28	ABalappppp	223	0	0	0		0	0	0	0	0
118	1	78	96	-1	530	157	18.4	27	ABpraappaa	264	1570	0	0		0	0	0	0	0
119	1	327	243	-1	315	233	11.4	33	Ealpp	315	979	0	0		0	0	0	0	0
120	1	76	153	-1	224	353	14.2	29	ABplappaaa	276	653	0	0		0	0	0	0	0
121	1	295	275	-1	473	223	3.6	28	ABarappaap	281	1027	0	0		0	0	0	0	0
122	1	105	291	-1	311	173	17.2	32	Eprap	314	-255	0	0		0	0	0	0	0
123	1	33	174	-1	538	179	15.9	29	ABprpaapap	207	704	0	0		0	0	0	0	0
124	1	252	99	-1	274	204	15.0	33	Eplap	339	414	0	0		0	0	0	0	0
125	1	17	236	-1	324	350	15.0	29	Daaa	288	652	0	0		0	0	0	0	0
126	1	20	214	-1	505	223	14.3	27	MSppapap	110	0	0	0		0	0	0	0	0
127	1	296	252	-1	296	310	9.4	34	MSaappp	325	-83	0	0		0	0	0	0	0
128	1	220	24	-1	345	350	9.6	30	MSappap	307	0	0	0		0	0	0	0	0
129	1	251	222	-1	390	393	5.3	30	ABalppappp	241	0	0	0		0	0	0	0	0
130	1	337	183	-1	497	286	11.3	29	ABaraapppa	291	120	0	0		0	0	0	0	0
131	1	243	49	-1	216	253	11.2	35	Capap	304	267	0	0		0	0	0	0	0
132	1	312	331	-1	517	364	7.3	26	ABalpaaapa	-148	0	0	0		0	0	0	0	0
133	1	161	120	-1	323	64	17.6	29	ABprapapaa	229	0	0	0		0	0	0	0	0
134	1	145	2	-1	550	339	9.6	27	ABaraaapaa	529	0	0	0		0	0	0	0	0
135	1	219	244	-1	172	293	13.1	28	ABplappapp	264	-46	0	0		0	0	0	0	0
136	1	35	95	-1	552	236	19.8	32	ABpraaapap	265	62	0	0		0	0	0	0	0
137	1	73	41	-1	482	175	8.4	27	ABprppaaaa	275	0	0	0		0	0	0	0	0
138	1	303	133	-1	337	104	4.3	30	ABprppppap	294	777	0	0		0	0	0	0	0
139	1	202	156	-1	448	447	7.7	30	ABalppaapp	-16	0	0	0		0	0	0	0	0
140	1	222	81	-1	300	379	9.5	27	ABplppapaa	275	-332	0	0		0	0	0	0	0
141	1	308	35	-1	238	205	4.9	28	ABplpppppp	274	461	0	0		0	0	0	0	0
142	1	291	6	-1	460	379	23.0	30	ABplaaaaap	266	-862	0	0		0	0	0	0	0
143	1	85	118	-1	466	260	14.7	31	MSpaapap	315	119	0	0		0	0	0	0	0
144	1	171	267	-1	397	337	23.4	30	ABplaaaapp	260	-509	0	0		0	0	0	0	0
145	1	2	64	-1	287	116	14.2	31	Cppapa	158	0	0	0		0	0	0	0	0
146	1	6	146	-1	310	227	15.7	34	Eplaa	339	438	0	0		0	0	0	0	0
147	1	98	175	-1	255	306	3.6	28	ABplppppaa	282	234	0	0		0	0	0	0	0
148	1	149	238	-1	514	423	20.5	30	ABalapapap	-19	0	0	0		0	0	0	0	0
149	1	307	54	-1	411	302	23.1	26	ABarpaaapp	227	530	0	0		0	0	0	0	0
150	1	64	262	-1	467	352	16.6	31	MSaaapaa	98	0	0	0		0	0	0	0	0
151	1	124	340	-1	357	114	7.2	27	ABprppppaa	270	-521	0	0		0	0	0	0	0
152	1	92	207	-1	460	302	7.5	27	ABalpapppa	255	914	0	0		0	0	0	0	0
153	1	60	150	-1	198	327	14.3	29	ABplappaap	51	0	0	0		0	0	0	0	0
154	1	136	218	-1	492	401	7.9	29	ABalpapaaa	249	-725	0	0		0	0	0	0	0
155	1	47	5	-1	354	268	7.1	27	MSaapapp	215	0	0	0		0	0	0	0	0
156	1	57	320	-1	413	105	15.0	29	ABprapaapp	111	0	0	0		0	0	0	0	0
157	1	82	198	-1	350	447	15.7	27	ABplaappaa	245	905	0	0		0	0	0	0	0
158	1	103	74	-1	305	315	4.2	26	ABplpappap	268	236	0	0		0	0	0	0	0
159	1	63	257	-1	357	381	8.5	29	ABplppaaaa	292	225	0	0		0	0	0	0	0
160	1	100	56	-1	556	370	20.3	25	ABalappapa	213	-720	0	0		0	0	0	0	0
161	1	332	98	-1	537	265	11.8	26	MSppaaap	255	361	0	0		0	0	0	0	0
162	1	247	290	-1	597	296	9.5	26	ABalaapaaa	241	143	0	0		0	0	0	0	0
163	1	157	181	-1	393	393	12.8	26	MSapappa	180	686	0	0		0	0	0	0	0
164	1	16	184	-1	481	446	19.5	30	ABalapappa	251	167	0	0		0	0	0	0	0
165	1	67	147	-1	150	259	13.9	29	ABplapapap	-42	0	0	0		0	0	0	0	0
166	1	313	322	-1	342	279	11.4	31	Ealpa	104	0	0	0		0	0	0	0	0
167	1	208	316	-1	223	276	15.4	30	Cappaa	270	-182	0	0		0	0	0	0	0
168	1	59	221	-1	248	327	22.4	35	ABarppaap	385	0	0	0		0	0	0	0	0
169	1	321	265	-1	305	136	10.0	34	Cppaa	340	-101	0	0		0	0	0	0	0
170	1	269	18	-1	279	303	5.6	28	ABplpapppa	227	101	0	0		0	0	0	0	0
171	1	141	30	-1	300	388	17.0	31	ABplaapppa	397	0	0	0		0	0	0	0	0
172	1	273	342	-1	337	195	12.0	32	Earpp	309	1129	0	0		0	0	0	0	0
173	1	282	116	-1	138	210	16.8	33	ABarppapp	335	277	0	0		0	0	0	0	0
174	1	143	76	-1	547	236	8.7	29	ABarappppa	266	-464	0	0		0	0	0	0	0
175	1	102	114	-1	590	231	14.3	29	ABpraaaaaa	-41	0	0	0		0	0	0	0	0
176	1	335	246	-1	427	437	16.5	31	ABalppppap	4	0	0	0		0	0	0	0	0
177	1	234	205	-1	348	140	10.4	31	MSpapppp	235	124	0	0		0	0	0	0	0
178	1	236	297	-1	282	340	6.1	27	ABplppaapp	262	911	0	0		0	0	0	0	0
179	1	132	33	-1	541	387	17.2	27	MSaaaaaa	65	0	0	0		0	0	0	0	0
180	1	70	60	-1	472	333	20.4	31	MSaaaapa	314	180	0	0		0	0	0	0	0
181	1	207	343	-1	343	204	18.4	34	Epraa	325	-305	0	0		0	0	0	0	0
182	1	14	8	-1	564	244	15.8	28	ABpraaapaa	105	0	0	0		0	0	0	0	0
183	1	74	80	-1	583	234	10.8	27	ABalaapapp	265	-2	0	0		0	0	0	0	0
184	1	66	277	-1	372	226	11.4	29	Earpa	288	427	0	0		0	0	0	0	0
185	1	99	170	-1	403	369	10.5	29	MSapaapp	236	455	0	0		0	0	0	0	0
186	1	177	278	-1	155	193	10.2	29	ABplapappp	284	-217	0	0		0	0	0	0	0
187	1	226	226	-1	300	78	9.8	28	ABprapppap	55	0	0	0		0	0	0	0	0
188	1	34	193	-1	597	336	12.8	28	ABalaaaarr	256	441	0	0		0	0	0	0	0
189	1	119	72	-1	514	419	17.2	25	ABalapapaa	208	115	0	0		0	0	0	0	0
190	1	135	344	-1	328	230	5.4	30	Z3	231	71	0	0		0	0	0	0	0
191	1	153	1	-1	456	140	17.6	30	ABprapaaap	251	458	0	0		0	0	0	0	0
192	1	230	330	-1	449	386	9.9	25	MSapaapa	76	0	0	0		0	0	0	0	0
193	1	268	157	-1	554	367	23.4	31	ABalappapp	318	263	0	0		0	0	0	0	0
194	1	84	247	-1	432	198	18.9	33	MSppppp	284	-689	0	0		0	0	0	0	0
195	1	114	223	-1	324	284	6.3	28	MSaappa	283	870	0	0		0	0	0	0	0
196	1	3	228	-1	407	417	15.1	30	ABalpppppa	286	-199	0	0		0	0	0	0	0
197	1	221	154	-1	385	202	7.4	31	MSpapapp	295	-311	0	0		0	0	0	0	0
198	1	186	100	-1	511	454	17.8	28	ABalapaapa	253	295	0	0		0	0	0	0	0
199	1	134	69	-1	524	248	14.8	26	MSppapaa	259	252	0	0		0	0	0	0	0
200	1	245	14	-1	356	355	23.5	32	ABplaaappp	328	-224	0	0		0	0	0	0	0
201	1	8	333	-1	539	215	17.9	29	ABpraaappa	-217	0	0	0		0	0	0	0	0
202	1	79	335	-1	515	193	18.4	28	ABpraaapppa	134	0	0	0		0	0	0	0	0
203	1	242	20	-1	293	244	23.7	37	Cpaaa	378	247	0	0		0	0	0	0	0
204	1	205	63	-1	527	161	11.1	30	ABprpaaapa	250	692	0	0		0	0	0	0	0
205	1	172	142	-1	450	288	17.3	30	MSpaaapp	49	0	0	0		0	0	0	0	0
206	1	40	286	-1	489	429	8.6	29	ABalpaappp	244	-1309	0	0		0	0	0	0	0
207	1	110	17	-1	376	94	5.3	29	ABprpppaaa	259	-505	0	0		0	0	0	0	0
208	1	166	4	-1	351	130	14.2	31	Dpap	313	653	0	0		0	0	0	0	0
209	1	297	327	-1	392	252	6.0	25	MSpapapa	232	312	0	0		0	0	0	0	0
210	1	142	319	-1	375	287	16.7	33	Ealaa	286	1019	0	0		0	0	0	0	0
211	1	182	245	-1	230	216	8.1	28	Capppp	58	0	0	0		0	0	0	0	0
212	1	283	204	-1	476	246	23.0	31	ABarpapapa	273	622	0	0		0	0	0	0	0
213	1	217	59	-1	392	343	6.0	28	ABplpapaaa	107	0	0	0		0	0	0	0	0
214	1	189	119	-1	266	266	8.7	30	Capaap	32	0	0	0		0	0	0	0	0
215	1	319	347	-1	512	231	10.3	27	MSppaapa	194	-183	0	0		0	0	0	0	0
216	1	260	182	-1	270	82	7.3	28	ABprappppp	239	180	0	0		0	0	0	0	0
217	1	289	143	-1	183	228	7.2	27	ABplapppap	262	0	0	0		0	0	0	0	0
218	1	138	336	-1	605	318	17.8	29	ABalaaappl	243	-441	0	0		0	0	0	0	0
219	1	97	84	-1	512	308	13.7	29	ABaraappap	350	0	0	0		0	0	0	0	0
220	1	170	55	-1	431	352	6.5	29	ABalpapapa	-378	0	0	0		0	0	0	0	0
221	1	144	337	-1	429	141	6.8	28	ABprppaapa	227	-313	0	0		0	0	0	0	0
222	1	52	52	-1	458	269	11.3	29	ABaraapppp	247	-216	0	0		0	0	0	0	0
223	1	203	36	-1	528	308	9.7	30	ABaraaapap	341	0	0	0		0	0	0	0	0
224	1	176	229	-1	448	213	11.7	30	MSpppaa	-43	0	0	0		0	0	0	0	0
225	1	69	86	-1	276	359	21.7	28	ABplapaapa	276	-273	0	0		0	0	0	0	0
226	1	306	201	-1	469	228	17.9	26	MSppappp	115	0	0	0		0	0	0	0	0
227	1	290	53	-1	522	182	8.8	30	ABprpaaaap	287	-184	0	0		0	0	0	0	0
228	1	128	108	-1	522	213	7.5	29	ABarappppp	239	387	0	0		0	0	0	0	0
229	1	89	71	-1	549	352	14.6	29	ABaraapaaa	22	0	0	0		0	0	0	0	0
230	1	31	312	-1	449	393	15.1	26	MSapapaa	243	568	0	0		0	0	0	0	0
231	1	194	298	-1	326	355	4.9	29	ABplpappaa	248	851	0	0		0	0	0	0	0
232	1	195	126	-1	457	176	10.8	30	MSpppap	227	0	0	0		0	0	0	0	0
233	1	23	251	-1	511	253	17.7	28	MSppappa	252	257	0	0		0	0	0	0	0
234	1	276	284	-1	470	193	15.6	32	MSppppa	189	0	0	0		0	0	0	0	0
235	1	163	103	-1	348	61	13.7	28	ABprappapp	245	-436	0	0		0	0	0	0	0
236	1	29	234	-1	492	283	23.1	27	ABarpapaap	264	459	0	0		0	0	0	0	0
237	1	204	158	-1	328	63	7.4	28	ABprpppaap	261	0	0	0		0	0	0	0	0
238	1	90	305	-1	404	90	20.3	33	ABarpppap	339	-1102	0	0		0	0	0	0	0
239	1	51	313	-1	416	460	19.0	32	ABplaapapa	270	918	0	0		0	0	0	0	0
240	1	106	280	-1	378	260	22.8	33	ABarpaappa	270	-511	0	0		0	0	0	0	0
241	1	250	67	-1	388	156	16.5	32	Dppa	313	209	0	0		0	0	0	0	0
242	1	43	104	-1	156	265	18.4	30	ABplapapaa	42	0	0	0		0	0	0	0	0
243	1	190	178	-1	345	395	21.8	29	ABplaaappa	346	0	0	0		0	0	0	0	0
244	1	311	254	-1	374	72	8.7	28	ABprppappp	111	0	0	0		0	0	0	0	0
245	1	19	79	-1	472	398	13.3	27	MSapaaap	222	1206	0	0		0	0	0	0	0
246	1	168	66	-1	200	235	15.5	31	Cappap	308	27	0	0		0	0	0	0	0
247	1	53	206	-1	482	211	6.9	27	ABprpapaaa	241	-10	0	0		0	0	0	0	0
248	1	325	311	-1	406	374	15.3	29	MSapapap	219	681	0	0		0	0	0	0	0
249	1	187	188	283	424	294	5.4	31	ABalpapppp	212	420	0	0		0	0	0	0	0
250	1	129	109	-1	580	331	10.4	29	ABaraaaaap	250	-756	0	0		0	0	0	0	0
251	1	214	328	-1	512	252	4.0	27	ABarappaaa	240	535	0	0		0	0	0	0	0
252	1	108	332	-1	226	320	6.2	28	ABplpppaaa	250	1542	0	0		0	0	0	0	0
253	1	4	323	-1	453	330	6.3	28	ABalpappap	-23	0	0	0		0	0	0	0	0
254	1	197	249	-1	229	280	5.5	28	ABplppppap	283	-238	0	0		0	0	0	0	0
255	1	270	197	-1	400	100	8.0	28	ABprppappa	266	240	0	0		0	0	0	0	0
256	1	336	292	-1	278	311	17.2	33	Dapa	326	325	0	0		0	0	0	0	0
257	1	15	200	-1	558	425	13.0	28	ABalaaaala	78	0	0	0		0	0	0	0	0
258	1	55	169	-1	374	418	9.3	29	ABplpaaapa	55	0	0	0		0	0	0	0	0
259	1	179	173	-1	366	118	23.5	36	ABarppppa	359	577	0	0		0	0	0	0	0
260	1	323	191	-1	301	166	13.5	32	Eprpa	319	955	0	0		0	0	0	0	0
261	1	342	213	-1	234	137	4.4	29	Cppppa	289	1535	0	0		0	0	0	0	0
262	1	131	148	-1	503	214	22.6	31	ABpraapapp	317	-95	0	0		0	0	0	0	0
263	1	209	190	-1	466	334	12.0	31	ABaraapapa	53	0	0	0		0	0	0	0	0
264	1	315	165	-1	594	347	17.0	27	ABalaaapar	238	-760	0	0		0	0	0	0	0
265	1	167	308	-1	259	265	18.4	34	Dapp	339	-714	0	0		0	0	0	0	0
266	1	183	91	-1	245	160	8.6	31	Cppapp	305	251	0	0		0	0	0	0	0
267	1	162	77	-1	176	186	20.3	36	Caapa	354	-315	0	0		0	0	0	0	0
268	1	185	130	-1	490	282	14.7	28	MSpaapaa	227	711	0	0		0	0	0	0	0
269	1	196	61	-1	345	315	4.5	30	ABplpapapp	82	0	0	0		0	0	0	0	0
270	1	299	135	-1	141	227	12.1	30	ABplapappa	247	-753	0	0		0	0	0	0	0
271	1	77	217	-1	529	347	12.0	27	ABaraaaapa	271	1013	0	0		0	0	0	0	0
272	1	284	82	-1	510	279	5.7	28	ABarapapaa	242	-850	0	0		0	0	0	0	0
273	1	126	224	-1	247	198	12.5	32	Eplpa	319	-225	0	0		0	0	0	0	0
274	1	255	273	-1	336	143	6.4	29	ABprpapppp	227	399	0	0		0	0	0	0	0
275	1	293	231	-1	428	357	22.8	29	ABplaaaapa	89	0	0	0		0	0	0	0	0
276	1	36	31	-1	560	400	20.6	25	ABalappaaa	322	0	0	0		0	0	0	0	0
277	1	298	282	-1	456	156	20.4	29	ABprapaaaa	258	-593	0	0		0	0	0	0	0
278	1	87	132	-1	253	243	6.6	27	ABplpppppa	279	-570	0	0		0	0	0	0	0
279	1	305	258	-1	564	284	6.8	28	ABaraaappp	305	0	0	0		0	0	0	0	0
280	1	139	281	-1	374	446	12.0	28	ABplpaapap	108	0	0	0		0	0	0	0	0
281	1	216	269	-1	421	92	9.5	29	ABprppapap	249	557	0	0		0	0	0	0	0
282	1	22	321	-1	488	225	11.7	29	MSppaapp	220	422	0	0		0	0	0	0	0
283	1	294	121	-1	437	386	3.5	29	ABalppapap	293	824	0	0		0	0	0	0	0
284	1	198	43	-1	223	95	19.6	40	Cpapa	401	744	0	0		0	0	0	0	0
285	1	215	309	-1	311	351	20.4	31	ABplapaaap	252	410	0	0		0	0	0	0	0
286	1	48	149	-1	477	373	11.1	28	ABalpaapapp	126	0	0	0		0	0	0	0	0
287	1	137	341	-1	257	211	23.5	38	Caaaa	-210	0	0	0		0	0	0	0	0
288	1	240	141	-1	418	162	23.8	34	ABarpappp	339	312	0	0		0	0	0	0	0
289	1	169	303	-1	564	296	12.6	26	MSppaaaa	-90	0	0	0		0	0	0	0	0
290	1	39	122	-1	544	433	17.8	33	ABalapaaa	222	853	0	0		0	0	0	0	0
291	1	80	70	-1	240	341	8.3	28	ABplppappa	277	-681	0	0		0	0	0	0	0
292	1	213	230	-1	410	369	5.5	26	ABalpapapp	249	276	0	0		0	0	0	0	0
293	1	265	57	-1	418	384	21.1	26	ABplaaapaa	176	0	0	0		0	0	0	0	0
294	1	178	180	-1	290	74	20.3	35	ABarppppp	193	0	0	0		0	0	0	0	0
295	1	191	34	-1	299	138	23.4	34	Cpaapa	346	-684	0	0		0	0	0	0	0
296	1	278	237	-1	200	149	23.8	38	Caaap	388	-184	0	0		0	0	0	0	0
297	1	228	87	-1	430	215	23.3	31	ABarpapapp	310	-6	0	0		0	0	0	0	0
298	1	331	37	-1	193	216	12.5	29	Capppa	255	-430	0	0		0	0	0	0	0
299	1	248	274	-1	475	155	5.5	30	ABarappapp	243	554	0	0		0	0	0	0	0
300	1	326	105	-1	415	166	6.0	29	ABprpapapa	229	-24	0	0		0	0	0	0	0
301	1	341	300	-1	163	193	6.3	28	ABplappppa	254	-501	0	0		0	0	0	0	0
302	1	156	196	-1	459	323	24.4	30	ABarpaaapa	254	-1103	0	0		0	0	0	0	0
303	1	229	270	-1	505	317	6.4	25	ABarapaapa	202	1307	0	0		0	0	0	0	0
304	1	227	326	-1	506	206	4.6	31	ABarappapa	319	782	0	0		0	0	0	0	0
305	1	301	94	-1	272	56	9.9	25	ABprappppa	240	-640	0	0		0	0	0	0	0
306	1	118	75	-1	521	397	7.3	26	ABalpaaaap	-26	0	0	0		0	0	0	0	0
307	1	338	260	-1	457	248	6.2	26	ABarapapppa	187	420	0	0		0	0	0	0	0
308	1	175	127	-1	378	359	17.8	32	MSapppa	347	0	0	0		0	0	0	0	0
309	1	49	194	-1	407	273	15.0	27	MSaaappp	391	0	0	0		0	0	0	0	0
310	1	121	73	-1	515	351	23.4	28	ABarpaaaaa	259	78	0	0		0	0	0	0	0
311	1	246	11	-1	203	156	12.6	31	Eplpp	282	672	0	0		0	0	0	0	0
312	1	224	88	-1	308	186	7.3	30	Z2	300	-1156	0	0		0	0	0	0	0
313	0	218	-1	-1	258	114	8.3	25		325	0	0	0		0	0	0	0	0
314	1	199	294	-1	545	321	15.4	29	ABaraappaa	264	361	0	0		0	0	0	0	0
315	1	232	215	-1	514	414	13.9	26	MSapaaaa	284	0	0	0		0	0	0	0	0
316	1	310	131	-1	234	170	4.9	29	Cppppp	268	892	0	0		0	0	0	0	0
317	1	188	339	-1	246	149	14.5	33	Eprpp	320	1207	0	0		0	0	0	0	0
318	1	320	304	-1	568	262	7.7	28	ABarapppaa	-347	0	0	0		0	0	0	0	0
319	1	68	232	-1	575	316	7.1	26	ABaraaappa	264	108	0	0		0	0	0	0	0
320	1	287	318	-1	487	330	23.3	29	ABarpaaaap	267	325	0	0		0	0	0	0	0
321	1	201	233	-1	425	317	18.8	30	MSaaaapp	21	0	0	0		0	0	0	0	0
322	1	223	202	-1	384	333	10.8	30	MSappaa	-33	0	0	0		0	0	0	0	0
323	1	150	268	-1	308	115	6.8	28	ABprpppppa	253	263	0	0		0	0	0	0	0
324	1	81	107	-1	225	125	8.1	34	Cpppa	344	-481	0	0		0	0	0	0	0
325	1	140	78	-1	306	311	12.8	30	Daap	278	-393	0	0		0	0	0	0	0
326	1	225	285	-1	306	89	4.2	30	ABprpppapa	294	-345	0	0		0	0	0	0	0
327	1	212	138	-1	187	268	22.3	34	ABarppapa	342	741	0	0		0	0	0	0	0
328	1	237	272	-1	373	228	16.7	31	Earap	286	-270	0	0		0	0	0	0	0
329	1	72	255	-1	273	114	4.3	30	ABprpppppp	242	221	0	0		0	0	0	0	0
330	1	304	209	-1	259	280	5.5	26	ABplpapppp	256	-214	0	0		0	0	0	0	0
331	1	286	151	-1	545	326	21.1	28	ABalapppap	252	-855	0	0		0	0	0	0	0
332	1	329	259	-1	213	247	4.7	30	ABplpppapa	168	0	0	0		0	0	0	0	0
333	1	339	160	-1	311	323	23.8	34	ABarppaaa	335	-789	0	0		0	0	0	0	0
334	1	340	310	-1	343	139	18.4	35	Dppp	343	770	0	0		0	0	0	0	0
335	1	292	289	306	399	124	5.4	28	ABprppaapp	98	0	0	0		0	0	0	0	0
336	1	285	115	-1	383	286	6.4	26	MSaapapa	240	-240	0	0		0	0	0	0	0
337	1	322	13	-1	365	351	4.2	29	ABplpapapa	281	1169	0	0		0	0	0	0	0
338	1	148	172	-1	413	241	17.1	31	Earaa	313	655	0	0		0	0	0	0	0
339	1	58	219	-1	527	402	23.1	29	ABalappaap	258	729	0	0		0	0	0	0	0
340	0	344	-1	-1	307	417	11.0	22		71	0	0	0		0	0	0	0	0
341	1	116	187	-1	530	294	4.5	26	ABarapaaap	49	0	0	0		0	0	0	0	0
342	1	302	350	-1	582	276	17.3	31	ABalaapppa	-260	0	0	0		0	0	0	0	0
343	1	330	39	-1	545	304	22.9	29	ABalappppa	40	0	0	0		0	0	0	0	0
344	1	88	21	-1	338	409	11.6	35	ABplpaappp	143	0	0	0		0	0	0	0	0
345	1	345	261	-1	363	153	4.7	27	ABprpapppa	104	0	0	0		0	0	0	0	0
346	1	86	293	-1	432	337	15.9	30	MSaaapap	11	0	0	0		0	0	0	0	0
347	0	211	-1	-1	480	460	8.9	22		325	0	0	0		0	0	0	0	0
