# Supplementary material for: The AP-2 Transcription Factor APTF-2 Is Required for Neuroblast and Epidermal Morphogenesis in Caenorhabditis elegans Embryogenesis
Source: PLoS Genet. 2016 May 13;12(5):e1006048. doi: 10.1371/journal.pgen.1006048 (PMC4866721; doi:10.1371/journal.pgen.1006048)
Supplement: S7 Text — (ZIP) [file pgen.1006048.s035.zip › nuclei/t153-nuclei]

1	1	191	207	-1	452	145	18.3	31	ABprapaaap	286	1299	0	0		0	0	0	0	0
2	1	134	70	-1	551	336	9.8	28	ABaraaapaa	154	0	0	0		0	0	0	0	0
3	1	7	153	-1	446	476	15.4	28	ABalpppapa	-6	0	0	0		0	0	0	0	0
4	1	208	333	-1	349	129	14.4	32	Dpap	318	784	0	0		0	0	0	0	0
5	1	155	67	-1	353	273	7.1	28	MSaapapp	-105	0	0	0		0	0	0	0	0
6	1	142	335	-1	463	380	22.7	29	ABplaaaaap	246	81	0	0		0	0	0	0	0
7	1	48	214	-1	574	209	17.2	28	ABpraaaapa	199	0	0	0		0	0	0	0	0
8	1	182	163	-1	564	246	16.1	28	ABpraaapaa	423	0	0	0		0	0	0	0	0
9	1	61	144	-1	276	57	13.6	29	ABprapappa	-104	0	0	0		0	0	0	0	0
10	1	33	126	-1	251	113	23.4	35	Cpaapp	353	1690	0	0		0	0	0	0	0
11	1	311	150	-1	206	159	12.5	32	Eplpp	317	351	0	0		0	0	0	0	0
12	1	80	25	-1	269	375	15.1	31	ABplaapppp	-186	0	0	0		0	0	0	0	0
13	1	337	311	-1	362	355	4.5	28	ABplpapapa	242	487	0	0		0	0	0	0	0
14	1	200	215	-1	359	356	23.5	33	ABplaaappp	309	76	0	0		0	0	0	0	0
15	1	89	345	-1	485	284	8.3	29	ABarapaapp	139	0	0	0		0	0	0	0	0
16	1	4	280	-1	553	392	8.1	30	ABalpaaaaa	95	0	0	0		0	0	0	0	0
17	1	207	30	-1	380	92	5.2	29	ABprpppaaa	289	1479	0	0		0	0	0	0	0
18	1	170	221	-1	284	300	5.2	29	ABplpapppa	241	-205	0	0		0	0	0	0	0
19	1	46	118	-1	422	255	8.1	29	MSpapaaa	268	-71	0	0		0	0	0	0	0
20	1	203	38	-1	293	245	24.4	33	Cpaaa	259	1233	0	0		0	0	0	0	0
21	1	344	148	-1	344	411	11.6	35	ABplpaappp	142	0	0	0		0	0	0	0	0
22	1	71	168	-1	582	325	23.5	31	ABpraapaaa	293	438	0	0		0	0	0	0	0
23	1	105	109	-1	477	471	13.0	28	ABalpppaap	247	71	0	0		0	0	0	0	0
24	1	128	239	-1	347	352	10.1	30	MSappap	270	0	0	0		0	0	0	0	0
25	0	313	-1	-1	259	118	8.3	25		194	956	0	0		0	0	0	0	0
26	1	14	247	-1	456	285	23.4	30	ABarpaapaa	254	1011	0	0		0	0	0	0	0
27	1	75	16	-1	409	296	9.8	29	MSaapaaa	282	261	0	0		0	0	0	0	0
28	1	31	209	-1	449	101	12.9	29	ABpraapppp	508	0	0	0		0	0	0	0	0
29	1	56	56	-1	328	420	8.8	30	ABplpaaapp	273	-398	0	0		0	0	0	0	0
30	1	171	103	-1	297	392	16.4	31	ABplaapppa	98	0	0	0		0	0	0	0	0
31	1	276	189	-1	558	399	20.7	25	ABalappaaa	217	472	0	0		0	0	0	0	0
32	1	42	96	-1	315	59	13.9	27	ABprapapap	269	2	0	0		0	0	0	0	0
33	1	179	26	-1	538	385	17.2	28	MSaaaaaa	251	367	0	0		0	0	0	0	0
34	1	295	93	-1	293	136	23.4	34	Cpaapa	336	427	0	0		0	0	0	0	0
35	1	141	229	-1	240	205	5.3	29	ABplpppppp	260	121	0	0		0	0	0	0	0
36	1	223	52	-1	526	307	9.8	30	ABaraaapap	47	0	0	0		0	0	0	0	0
37	1	298	223	-1	193	216	12.5	29	Capppa	258	1078	0	0		0	0	0	0	0
38	1	-1	41	-1	483	145	8.0	22	Nuc154_8_483_145	175	-999	0	0		0	0	0	0	0
39	1	343	202	-1	547	307	23.0	28	ABalappppa	283	575	0	0		0	0	0	0	0
40	1	112	48	-1	252	73	11.1	29	ABprapappp	-133	0	0	0		0	0	0	0	0
41	1	137	206	-1	484	176	8.6	27	ABprppaaaa	267	1320	0	0		0	0	0	0	0
42	1	99	140	-1	418	270	23.1	31	ABarpaapap	311	780	0	0		0	0	0	0	0
43	1	284	319	-1	224	94	19.5	38	Cpapa	22	0	0	0		0	0	0	0	0
44	1	15	58	-1	487	287	19.3	31	MSpaaapa	292	207	0	0		0	0	0	0	0
45	1	2	167	-1	441	461	11.4	28	ABalpppaaa	79	0	0	0		0	0	0	0	0
46	1	116	77	-1	394	157	11.3	31	MSpapppa	-221	0	0	0		0	0	0	0	0
47	1	117	28	-1	524	275	21.7	27	ABalappppp	199	-88	0	0		0	0	0	0	0
48	1	12	191	-1	588	266	14.3	30	ABalaappap	366	0	0	0		0	0	0	0	0
49	1	131	231	287	220	255	11.2	35	Capap	350	-132	0	0		0	0	0	0	0
50	1	114	54	-1	447	122	9.2	29	ABprppapaa	205	0	0	0		0	0	0	0	0
51	1	84	29	-1	462	184	23.4	34	ABarpappa	319	-234	0	0		0	0	0	0	0
52	1	222	173	-1	452	270	11.2	29	ABaraapppp	146	0	0	0		0	0	0	0	0
53	1	227	312	-1	521	181	8.7	30	ABprpaaaap	294	106	0	0		0	0	0	0	0
54	1	149	-1	-1	413	306	22.4	26	ABarpaaapp	174	-22	0	0		0	0	0	0	0
55	1	220	160	-1	433	352	6.4	30	ABalpapapa	250	241	0	0		0	0	0	0	0
56	1	160	6	-1	550	369	20.7	25	ABalappapa	197	-396	0	0		0	0	0	0	0
57	1	293	243	-1	419	383	20.6	25	ABplaaapaa	324	0	0	0		0	0	0	0	0
58	1	19	198	-1	596	239	18.2	27	ABpraaaaap	275	-370	0	0		0	0	0	0	0
59	1	213	216	-1	395	348	6.1	29	ABplpapaaa	202	103	0	0		0	0	0	0	0
60	1	180	104	-1	472	331	20.3	30	MSaaaapa	298	392	0	0		0	0	0	0	0
61	1	269	273	-1	346	317	4.4	30	ABplpapapp	274	83	0	0		0	0	0	0	0
62	1	22	237	-1	411	221	5.0	26	ABarapapppp	238	121	0	0		0	0	0	0	0
63	1	204	44	-1	527	167	11.3	32	ABprpaaapa	379	0	0	0		0	0	0	0	0
64	1	145	350	-1	288	115	13.8	30	Cppapa	303	-355	0	0		0	0	0	0	0
65	1	85	305	-1	608	276	10.6	30	ABalaapaap	233	238	0	0		0	0	0	0	0
66	1	246	274	-1	200	236	15.4	31	Cappap	303	919	0	0		0	0	0	0	0
67	1	241	32	-1	389	155	16.3	30	Dppa	299	231	0	0		0	0	0	0	0
68	1	39	164	-1	445	427	21.6	32	ABplaapaap	288	-458	0	0		0	0	0	0	0
69	1	199	117	-1	521	247	14.6	26	MSppapaa	263	225	0	0		0	0	0	0	0
70	1	291	65	-1	242	340	8.1	28	ABplppappa	284	556	0	0		0	0	0	0	0
71	1	229	61	-1	550	351	14.6	29	ABaraapaaa	324	0	0	0		0	0	0	0	0
72	1	189	236	-1	514	419	17.1	26	ABalapapaa	218	-180	0	0		0	0	0	0	0
73	1	310	328	-1	516	351	23.3	28	ABarpaaaaa	249	-169	0	0		0	0	0	0	0
74	1	158	69	-1	311	318	4.2	25	ABplpappap	222	68	0	0		0	0	0	0	0
75	1	306	338	-1	523	396	7.1	26	ABalpaaaap	-92	0	0	0		0	0	0	0	0
76	1	174	13	-1	546	236	8.7	30	ABarappppa	267	468	0	0		0	0	0	0	0
77	1	267	7	-1	177	186	20.2	37	Caapa	373	731	0	0		0	0	0	0	0
78	1	325	20	-1	305	319	12.7	30	Daap	299	-725	0	0		0	0	0	0	0
79	1	245	174	-1	475	396	13.1	27	MSapaaap	231	-54	0	0		0	0	0	0	0
80	1	183	200	-1	583	229	10.6	29	ABalaapapp	241	263	0	0		0	0	0	0	0
81	1	140	62	-1	300	381	9.4	29	ABplppapaa	340	0	0	0		0	0	0	0	0
82	1	272	300	-1	507	278	5.7	29	ABarapapaa	19	0	0	0		0	0	0	0	0
83	1	32	332	-1	500	453	11.4	33	ABalppaaap	92	0	0	0		0	0	0	0	0
84	1	219	83	-1	513	304	14.0	29	ABaraappap	158	0	0	0		0	0	0	0	0
85	1	11	314	-1	475	265	4.3	30	ABarapapap	266	1019	0	0		0	0	0	0	0
86	1	225	240	-1	277	363	21.6	28	ABplapaapa	63	0	0	0		0	0	0	0	0
87	1	297	10	-1	426	216	23.3	31	ABarpapapp	265	1288	0	0		0	0	0	0	0
88	1	312	88	-1	308	188	7.2	30	Z2	248	-38	0	0		0	0	0	0	0
89	1	101	91	-1	388	72	12.8	29	ABprappaap	247	-491	0	0		0	0	0	0	0
90	1	62	34	-1	556	197	20.5	30	ABpraaaapp	300	746	0	0		0	0	0	0	0
91	1	266	194	-1	246	159	9.2	32	Cppapp	271	471	0	0		0	0	0	0	0
92	1	86	238	-1	237	362	18.1	30	ABplapaapp	546	0	0	0		0	0	0	0	0
93	1	36	119	-1	581	257	10.5	24	Nuc153_11_578_261	196	-148	0	0		0	0	0	0	0
94	1	305	301	-1	276	58	9.7	26	ABprappppa	8	0	0	0		0	0	0	0	0
95	1	136	175	-1	555	237	20.2	30	ABpraaapap	248	90	0	0		0	0	0	0	0
96	1	118	157	-1	530	159	18.3	27	ABpraappaa	355	0	0	0		0	0	0	0	0
97	1	16	177	-1	410	246	11.2	30	MSpapaap	286	411	0	0		0	0	0	0	0
98	1	161	121	-1	537	266	11.9	26	MSppaaap	255	-578	0	0		0	0	0	0	0
99	1	124	306	-1	270	204	15.1	33	Eplap	322	-367	0	0		0	0	0	0	0
100	1	198	21	-1	511	454	17.7	28	ABalapaapa	278	-665	0	0		0	0	0	0	0
101	1	82	289	-1	478	248	7.7	28	ABarapappa	403	0	0	0		0	0	0	0	0
102	1	77	124	-1	535	376	10.3	28	ABalpaapapa	164	0	0	0		0	0	0	0	0
103	1	235	111	-1	352	61	13.4	27	ABprappapp	13	0	0	0		0	0	0	0	0
104	1	242	293	-1	155	264	17.8	30	ABplapapaa	276	33	0	0		0	0	0	0	0
105	1	300	342	-1	420	164	6.1	28	ABprpapapa	217	-8	0	0		0	0	0	0	0
106	1	60	242	-1	509	145	12.1	29	ABprpaappp	259	13	0	0		0	0	0	0	0
107	1	324	193	-1	224	123	8.2	33	Cpppa	289	395	0	0		0	0	0	0	0
108	1	228	8	-1	520	216	7.4	29	ABarappppp	63	0	0	0		0	0	0	0	0
109	1	250	57	-1	578	328	10.2	29	ABaraaaaap	223	501	0	0		0	0	0	0	0
110	1	76	36	-1	572	372	10.9	31	ABaraaaaaa	116	0	0	0		0	0	0	0	0
111	1	51	120	-1	397	188	4.9	27	ABprpappap	354	0	0	0		0	0	0	0	0
112	1	26	80	-1	584	277	20.1	32	ABalaapppp	-243	0	0	0		0	0	0	0	0
113	1	37	72	-1	401	464	14.5	30	ABalpppapp	-42	0	0	0		0	0	0	0	0
114	1	175	162	-1	587	226	14.3	29	ABpraaaaaa	180	0	0	0		0	0	0	0	0
115	1	336	324	-1	378	290	6.3	27	MSaapapa	207	-165	0	0		0	0	0	0	0
116	1	173	18	-1	138	212	16.6	33	ABarppapp	339	143	0	0		0	0	0	0	0
117	1	64	258	-1	212	315	8.9	29	ABplppappp	242	863	0	0		0	0	0	0	0
118	1	143	141	-1	462	257	14.7	31	MSpaapap	266	0	0	0		0	0	0	0	0
119	1	214	317	-1	266	269	9.2	30	Capaap	70	0	0	0		0	0	0	0	0
120	1	133	295	-1	322	65	17.6	29	ABprapapaa	121	0	0	0		0	0	0	0	0
121	1	283	50	-1	439	386	3.7	29	ABalppapap	374	0	0	0		0	0	0	0	0
122	1	290	107	346	547	426	18.1	34	ABalapaaa	257	0	0	0		0	0	0	0	0
123	1	69	222	-1	573	391	17.6	29	ABalaaapal	1051	0	0	0		0	0	0	0	0
124	1	44	99	-1	159	140	14.9	35	Caapp	349	-1291	0	0		0	0	0	0	0
125	1	93	308	-1	322	412	16.4	32	ABplaappap	-213	0	0	0		0	0	0	0	0
126	1	232	241	-1	462	174	11.1	31	MSpppap	485	0	0	0		0	0	0	0	0
127	1	308	266	-1	378	362	17.7	31	MSapppa	308	0	0	0		0	0	0	0	0
128	1	5	155	-1	575	336	19.6	28	ABalapppaa	885	0	0	0		0	0	0	0	0
129	1	59	257	-1	350	77	19.4	30	ABprappapa	270	-321	0	0		0	0	0	0	0
130	1	268	112	-1	488	279	14.9	27	MSpaapaa	239	-227	0	0		0	0	0	0	0
131	1	316	268	-1	230	175	4.8	26	Cppppp	265	1261	0	0		0	0	0	0	0
132	1	278	337	-1	255	249	6.6	28	ABplpppppa	234	323	0	0		0	0	0	0	0
133	1	138	74	-1	340	110	4.2	30	ABprppppap	303	-169	0	0		0	0	0	0	0
134	1	21	11	-1	436	427	10.4	29	ABplpaaaaa	264	-997	0	0		0	0	0	0	0
135	1	270	180	-1	140	227	12.2	29	ABplapappa	442	0	0	0		0	0	0	0	0
136	1	-1	195	-1	310	424	11.0	22	Nuc154_11_310_424	70	0	0	0		0	0	0	0	0
137	1	107	151	-1	505	313	17.8	30	MSpaaaap	172	0	0	0		0	0	0	0	0
138	1	327	31	-1	187	270	22.2	34	ABarppapa	346	332	0	0		0	0	0	0	0
139	1	88	55	-1	456	435	14.4	29	ABalppppaa	234	0	0	0		0	0	0	0	0
140	1	96	143	-1	195	284	6.4	27	ABplpppaap	256	842	0	0		0	0	0	0	0
141	1	288	92	-1	420	167	23.6	34	ABarpappp	312	-443	0	0		0	0	0	0	0
142	1	205	66	-1	450	287	17.2	30	MSpaaapp	-143	0	0	0		0	0	0	0	0
143	1	217	213	-1	180	227	7.8	28	ABplapppap	230	6	0	0		0	0	0	0	0
144	1	103	130	-1	529	238	22.3	29	ABpraapapa	101	0	0	0		0	0	0	0	0
145	1	24	142	-1	544	384	13.5	28	ABalpaapaa	41	0	0	0		0	0	0	0	0
146	1	146	156	-1	311	228	15.5	33	Eplaa	336	979	0	0		0	0	0	0	0
147	1	165	17	-1	152	263	13.4	30	ABplapapap	252	257	0	0		0	0	0	0	0
148	1	262	165	-1	506	214	21.9	32	ABpraapapp	268	971	0	0		0	0	0	0	0
149	1	286	97	-1	483	370	10.9	27	ABalpaapapp	104	0	0	0		0	0	0	0	0
150	1	153	51	-1	199	330	14.1	28	ABplappaap	282	-166	0	0		0	0	0	0	0
151	1	331	1	-1	544	331	21.1	28	ABalapppap	272	-197	0	0		0	0	0	0	0
152	1	58	259	-1	398	152	3.7	25	ABprpapapp	248	565	0	0		0	0	0	0	0
153	1	120	275	-1	226	355	13.8	29	ABplappaaa	280	56	0	0		0	0	0	0	0
154	1	197	42	-1	383	201	7.5	31	MSpapapp	280	646	0	0		0	0	0	0	0
155	1	34	46	-1	371	162	7.8	30	MSpappa	290	422	0	0		0	0	0	0	0
156	1	139	106	-1	451	446	7.6	31	ABalppaapp	314	0	0	0		0	0	0	0	0
157	1	193	340	-1	554	365	23.6	33	ABalappapp	322	345	0	0		0	0	0	0	0
158	1	237	226	-1	328	64	7.3	28	ABprpppaap	281	338	0	0		0	0	0	0	0
159	1	108	271	-1	541	209	13.7	29	ABprpaapaa	61	0	0	0		0	0	0	0	0
160	1	333	292	-1	312	327	23.6	33	ABarppaaa	334	431	0	0		0	0	0	0	0
161	1	68	128	-1	585	378	14.2	28	ABalaaaarl	143	0	0	0		0	0	0	0	0
162	1	45	181	-1	204	192	6.2	27	ABplappppp	245	-99	0	0		0	0	0	0	0
163	1	17	171	-1	511	172	14.8	28	ABprpaappa	261	1305	0	0		0	0	0	0	0
164	1	81	23	-1	504	138	16.5	29	ABpraappap	298	0	0	0		0	0	0	0	0
165	1	264	152	-1	594	346	16.7	28	ABalaaapar	149	0	0	0		0	0	0	0	0
166	1	111	114	-1	550	338	17.4	29	MSpaaaaa	273	23	0	0		0	0	0	0	0
167	1	47	49	108	498	365	19.0	33	MSaaaaap	138	0	0	0		0	0	0	0	0
168	1	54	9	-1	403	435	20.1	31	ABplaapapp	312	457	0	0		0	0	0	0	0
169	1	258	84	-1	379	419	9.4	29	ABplpaaapa	61	0	0	0		0	0	0	0	0
170	1	185	349	-1	403	369	10.3	28	MSapaapp	280	-299	0	0		0	0	0	0	0
171	1	104	105	-1	434	405	7.7	29	ABalppappa	-2	0	0	0		0	0	0	0	0
172	1	338	233	-1	413	237	16.5	32	Earaa	318	654	0	0		0	0	0	0	0
173	1	259	285	-1	365	122	23.5	36	ABarppppa	359	-481	0	0		0	0	0	0	0
174	1	123	154	-1	539	179	15.6	30	ABprpaapap	261	390	0	0		0	0	0	0	0
175	1	147	283	-1	257	312	3.7	28	ABplppppaa	280	52	0	0		0	0	0	0	0
176	1	49	115	-1	262	294	13.5	30	Capaaa	294	1145	0	0		0	0	0	0	0
177	1	18	137	-1	614	297	16.4	30	ABalaaappr	130	0	0	0		0	0	0	0	0
178	1	243	35	-1	349	397	22.1	30	ABplaaappa	278	978	0	0		0	0	0	0	0
179	1	78	334	-1	379	330	6.1	29	ABplpapaap	235	696	0	0		0	0	0	0	0
180	1	294	59	-1	289	72	19.7	34	ABarppppp	327	-19	0	0		0	0	0	0	0
181	1	163	40	-1	397	391	12.6	26	MSapappa	192	61	0	0		0	0	0	0	0
182	1	216	262	-1	269	86	7.0	28	ABprappppp	274	-168	0	0		0	0	0	0	0
183	1	130	102	-1	493	285	11.4	29	ABaraapppa	389	0	0	0		0	0	0	0	0
184	1	164	351	-1	480	430	18.9	29	ABalapappa	223	160	0	0		0	0	0	0	0
185	1	6	279	-1	433	327	12.2	30	ABaraapapp	413	0	0	0		0	0	0	0	0
186	1	9	341	-1	363	409	6.4	31	ABplpaaaap	303	-500	0	0		0	0	0	0	0
187	1	341	316	-1	531	292	4.7	26	ABarapaaap	228	-537	0	0		0	0	0	0	0
188	1	249	263	-1	404	286	5.3	26	ABalpappppp	175	1363	0	0		0	0	0	0	0
189	1	73	225	-1	376	285	10.6	29	MSaapaap	-206	0	0	0		0	0	0	0	0
190	1	263	122	-1	465	330	11.8	29	ABaraapapa	395	0	0	0		0	0	0	0	0
191	1	260	321	-1	298	165	13.8	32	Eprpa	308	162	0	0		0	0	0	0	0
192	1	94	298	-1	556	267	23.4	34	ABpraapaap	336	506	0	0		0	0	0	0	0
193	1	188	251	-1	598	336	12.7	28	ABalaaaarr	143	0	0	0		0	0	0	0	0
194	1	309	313	-1	408	270	14.7	29	MSaaappp	197	-238	0	0		0	0	0	0	0
195	1	63	87	-1	425	175	14.5	29	Dpaa	295	-235	0	0		0	0	0	0	0
196	1	302	170	-1	464	327	23.6	28	ABarpaaapa	273	176	0	0		0	0	0	0	0
197	1	255	135	-1	401	96	8.1	30	ABprppappa	275	-142	0	0		0	0	0	0	0
198	1	157	4	-1	356	449	15.6	27	ABplaappaa	-60	0	0	0		0	0	0	0	0
199	1	109	136	-1	339	363	20.7	30	ABplapaaaa	243	1006	0	0		0	0	0	0	0
200	1	257	125	-1	561	422	13.2	27	ABalaaaala	0	0	0	0		0	0	0	0	0
201	1	226	199	-1	466	226	18.4	26	MSppappp	260	1416	0	0		0	0	0	0	0
202	1	322	145	-1	382	334	10.7	30	MSappaa	298	-264	0	0		0	0	0	0	0
203	1	38	302	-1	447	197	3.8	29	ABprpappaa	143	0	0	0		0	0	0	0	0
204	1	212	277	-1	476	247	23.4	30	ABarpapapa	301	-66	0	0		0	0	0	0	0
205	1	177	76	-1	352	143	10.4	30	MSpapppp	255	451	0	0		0	0	0	0	0
206	1	247	260	-1	479	212	6.8	27	ABprpapaaa	260	674	0	0		0	0	0	0	0
207	1	152	90	-1	459	305	7.7	27	ABalpapppa	-188	0	0	0		0	0	0	0	0
208	1	70	68	-1	502	357	14.5	29	ABaraapaap	-321	0	0	0		0	0	0	0	0
209	1	330	201	-1	260	283	5.9	26	ABplpapppp	97	0	0	0		0	0	0	0	0
210	1	98	78	-1	472	130	14.4	30	ABpraapppa	262	1387	0	0		0	0	0	0	0
211	1	65	286	-1	369	350	13.8	28	MSapappp	-265	0	0	0		0	0	0	0	0
212	1	102	217	-1	488	447	15.3	29	ABalapaapp	267	72	0	0		0	0	0	0	0
213	1	261	244	-1	229	143	4.4	28	Cppppa	268	730	0	0		0	0	0	0	0
214	1	126	320	-1	499	226	14.3	28	MSppapap	223	360	0	0		0	0	0	0	0
215	1	315	344	-1	517	414	13.7	26	MSapaaaa	284	0	0	0		0	0	0	0	0
216	0	28	352	-1	519	447	13.2	22		221	57	0	0		0	0	0	0	0
217	1	271	169	-1	529	340	11.8	26	ABaraaaapa	265	84	0	0		0	0	0	0	0
218	1	154	348	-1	496	398	7.4	29	ABalpapaaa	238	-749	0	0		0	0	0	0	0
219	1	339	224	-1	527	402	23.2	28	ABalappaap	76	0	0	0		0	0	0	0	0
220	1	40	232	-1	187	122	10.2	30	Cpappv	278	-1260	0	0		0	0	0	0	0
221	1	168	60	-1	250	329	22.4	36	ABarppaap	339	1341	0	0		0	0	0	0	0
222	1	129	272	-1	391	396	5.5	30	ABalppappp	258	566	0	0		0	0	0	0	0
223	1	195	176	-1	321	285	6.4	28	MSaappa	216	0	0	0		0	0	0	0	0
224	1	273	322	-1	248	198	12.3	33	Eplpa	330	727	0	0		0	0	0	0	0
225	1	41	131	-1	486	127	9.4	30	ABprpaaapp	247	-652	0	0		0	0	0	0	0
226	1	187	14	-1	299	84	9.6	28	ABprapppap	265	45	0	0		0	0	0	0	0
227	1	27	336	-1	544	242	5.6	28	ABarapppap	240	698	0	0		0	0	0	0	0
228	1	196	113	-1	413	416	14.4	32	ABalpppppa	-194	0	0	0		0	0	0	0	0
229	1	224	139	-1	448	212	11.4	31	MSpppaa	315	1258	0	0		0	0	0	0	0
230	1	292	134	-1	411	371	5.6	27	ABalpapapp	-41	0	0	0		0	0	0	0	0
231	1	275	261	-1	428	356	22.9	30	ABplaaaapa	284	388	0	0		0	0	0	0	0
232	1	319	64	-1	571	316	6.7	27	ABaraaappa	-94	0	0	0		0	0	0	0	0
233	1	321	291	-1	422	316	18.6	30	MSaaaapp	395	0	0	0		0	0	0	0	0
234	1	236	204	-1	495	284	23.3	27	ABarpapaap	266	-1827	0	0		0	0	0	0	0
235	1	30	299	-1	492	380	24.4	30	ABplaaaaaa	249	-162	0	0		0	0	0	0	0
236	1	125	89	-1	324	354	15.5	30	Daaa	305	-545	0	0		0	0	0	0	0
237	1	296	264	-1	203	150	23.8	40	Caaap	395	-363	0	0		0	0	0	0	0
238	1	148	179	-1	514	422	20.5	29	ABalapapap	269	707	0	0		0	0	0	0	0
239	1	83	186	-1	481	420	23.3	30	ABplaapaaa	279	0	0	0		0	0	0	0	0
240	1	100	235	-1	553	230	12.1	28	ABprpaaaaa	268	370	0	0		0	0	0	0	0
241	1	57	158	-1	435	120	16.6	28	ABprapaapa	77	0	0	0		0	0	0	0	0
242	1	74	166	-1	332	82	10.9	27	ABprapppaa	-40	0	0	0		0	0	0	0	0
243	1	119	15	-1	313	235	11.4	33	Ealpp	329	765	0	0		0	0	0	0	0
244	1	135	81	-1	173	299	12.7	29	ABplappapp	263	-340	0	0		0	0	0	0	0
245	1	211	37	-1	230	217	8.1	28	Capppp	287	29	0	0		0	0	0	0	0
246	1	176	129	-1	431	438	17.0	29	ABalppppap	269	-307	0	0		0	0	0	0	0
247	1	194	218	-1	430	197	19.2	33	MSppppp	319	255	0	0		0	0	0	0	0
248	1	23	254	-1	395	406	16.6	27	ABalppppppa	212	148	0	0		0	0	0	0	0
249	1	254	71	-1	230	282	5.3	29	ABplppppap	224	93	0	0		0	0	0	0	0
250	1	52	325	-1	521	310	24.5	28	ABarpapaaa	224	54	0	0		0	0	0	0	0
251	1	233	318	-1	511	254	17.5	28	MSppappa	-85	0	0	0		0	0	0	0	0
252	1	127	227	-1	295	312	8.8	34	MSaappp	339	120	0	0		0	0	0	0	0
253	1	13	147	-1	338	267	23.5	33	ABarpaappp	318	-468	0	0		0	0	0	0	0
254	1	244	296	-1	370	71	9.1	28	ABprppappp	265	-61	0	0		0	0	0	0	0
255	1	329	347	-1	275	121	4.3	30	ABprpppppp	241	861	0	0		0	0	0	0	0
256	1	95	267	-1	537	326	4.9	28	ABarapaaaa	264	-78	0	0		0	0	0	0	0
257	1	159	303	-1	354	385	8.5	29	ABplppaaaa	245	36	0	0		0	0	0	0	0
258	1	279	323	-1	561	282	6.6	28	ABaraaappp	-17	0	0	0		0	0	0	0	0
259	1	332	197	-1	215	250	4.7	29	ABplpppapa	-146	0	0	0		0	0	0	0	0
260	1	307	22	-1	453	252	6.1	26	ABarapapppa	206	693	0	0		0	0	0	0	0
261	1	345	309	-1	363	157	4.7	22	ABprpapppa	173	-796	0	0		0	0	0	0	0
262	1	150	248	-1	464	348	16.5	30	MSaaapaa	265	-527	0	0		0	0	0	0	0
263	1	79	53	-1	413	424	11.9	30	ABplpaapaa	305	168	0	0		0	0	0	0	0
264	1	1	252	-1	460	404	5.5	28	ABalppapaa	265	1105	0	0		0	0	0	0	0
265	1	169	82	-1	308	140	9.7	34	Cppaa	340	-11	0	0		0	0	0	0	0
266	1	113	315	-1	479	373	4.5	28	ABalpapaap	164	0	0	0		0	0	0	0	0
267	1	144	182	-1	396	337	22.9	29	ABplaaaapp	69	0	0	0		0	0	0	0	0
268	1	323	245	-1	308	119	7.1	28	ABprpppppa	272	279	0	0		0	0	0	0	0
269	1	281	101	-1	420	90	10.1	29	ABprppapap	270	-53	0	0		0	0	0	0	0
270	1	303	212	-1	506	313	6.5	24	ABarapaapa	234	29	0	0		0	0	0	0	0
271	1	29	297	-1	385	86	16.4	29	ABprappaaa	294	804	0	0		0	0	0	0	0
272	1	328	270	-1	371	224	16.4	32	Earap	326	-323	0	0		0	0	0	0	0
273	1	274	294	-1	338	144	6.6	27	ABprpapppp	253	-1182	0	0		0	0	0	0	0
274	1	299	250	-1	476	154	5.4	30	ABarappapp	-87	0	0	0		0	0	0	0	0
275	1	121	79	-1	467	226	3.4	28	ABarappaap	258	653	0	0		0	0	0	0	0
276	1	35	12	-1	596	292	13.1	24	ABalaappaa	208	306	0	0		0	0	0	0	0
277	1	184	307	-1	372	225	11.6	30	Earpa	302	-827	0	0		0	0	0	0	0
278	1	186	47	-1	157	192	10.0	29	ABplapappp	266	-261	0	0		0	0	0	0	0
279	1	20	187	-1	497	324	10.1	24	ABaraaaapp	209	-296	0	0		0	0	0	0	0
280	1	240	98	-1	378	263	22.5	32	ABarpaappa	302	-1178	0	0		0	0	0	0	0
281	1	280	219	-1	380	447	12.2	28	ABplpaapap	116	0	0	0		0	0	0	0	0
282	1	277	185	-1	452	161	20.3	29	ABprapaaaa	271	-1439	0	0		0	0	0	0	0
283	1	249	159	-1	433	305	5.2	26	ABalpappppa	194	107	0	0		0	0	0	0	0
284	1	234	246	-1	470	191	15.5	32	MSppppa	131	0	0	0		0	0	0	0	0
285	1	326	290	-1	309	92	4.4	30	ABprpppapa	307	348	0	0		0	0	0	0	0
286	1	206	172	-1	491	428	8.7	29	ABalpaappp	274	0	0	0		0	0	0	0	0
287	1	91	19	-1	479	341	7.2	28	ABalpappaa	-195	0	0	0		0	0	0	0	0
288	1	3	284	-1	340	258	15.3	32	Ealap	318	-178	0	0		0	0	0	0	0
289	1	335	132	-1	375	142	5.2	23	ABprppaappp	164	552	0	0		0	0	0	0	0
290	1	162	203	-1	599	300	9.4	25	ABalaapaaa	208	-1096	0	0		0	0	0	0	0
291	1	122	178	-1	310	174	17.3	32	Eprap	-247	0	0	0		0	0	0	0	0
292	1	256	208	-1	277	309	17.2	32	Dapa	323	-583	0	0		0	0	0	0	0
293	1	346	184	-1	429	334	15.5	31	MSaaapap	328	0	0	0		0	0	0	0	0
294	1	314	63	-1	545	317	15.3	28	ABaraappaa	355	0	0	0		0	0	0	0	0
295	1	43	86	-1	535	444	10.6	28	ABalaaaalp	401	0	0	0		0	0	0	0	0
296	1	106	210	-1	175	279	9.9	27	ABplapppaa	249	0	0	0		0	0	0	0	0
297	1	178	3	-1	283	340	6.1	27	ABplppaapp	264	1494	0	0		0	0	0	0	0
298	1	231	192	-1	324	357	4.8	28	ABplpappaa	259	0	0	0		0	0	0	0	0
299	1	55	331	-1	440	125	21.5	32	ABarpppaa	327	431	0	0		0	0	0	0	0
300	1	301	94	-1	164	195	6.2	27	ABplappppa	252	101	0	0		0	0	0	0	0
301	1	8	304	-1	212	91	15.0	33	Cpappd	304	-110	0	0		0	0	0	0	0
302	1	23	288	-1	357	419	18.5	28	ABalppppppp	148	0	0	0		0	0	0	0	0
303	1	289	339	-1	562	294	12.7	27	MSppaaaa	218	0	0	0		0	0	0	0	0
304	1	318	327	-1	573	261	7.9	29	ABarapppaa	286	387	0	0		0	0	0	0	0
305	1	238	110	-1	405	91	20.3	34	ABarpppap	333	529	0	0		0	0	0	0	0
306	1	335	220	-1	402	123	5.9	26	ABprppaappa	245	-1407	0	0		0	0	0	0	0
307	1	90	190	-1	504	343	5.3	27	ABalpaaapp	225	128	0	0		0	0	0	0	0
308	1	265	33	-1	259	263	18.6	34	Dapp	346	867	0	0		0	0	0	0	0
309	1	285	278	-1	309	356	20.3	31	ABplapaaap	282	-206	0	0		0	0	0	0	0
310	1	334	281	-1	341	139	18.3	35	Dppp	342	79	0	0		0	0	0	0	0
311	1	248	5	-1	410	370	14.9	28	MSapapap	6	0	0	0		0	0	0	0	0
312	1	230	343	-1	451	391	14.5	27	MSapapaa	235	-121	0	0		0	0	0	0	0
313	1	239	265	-1	419	463	19.1	32	ABplaapapa	274	619	0	0		0	0	0	0	0
314	1	53	276	-1	264	363	9.2	28	ABplppapap	260	0	0	0		0	0	0	0	0
315	1	66	149	-1	535	425	8.1	29	ABalpaappa	233	-601	0	0		0	0	0	0	0
316	1	167	205	-1	222	279	15.5	30	Cappaa	135	0	0	0		0	0	0	0	0
317	1	110	211	-1	397	404	21.9	30	ABplaaapap	-196	0	0	0		0	0	0	0	0
318	1	320	43	-1	492	328	23.6	27	ABarpaaaap	254	1271	0	0		0	0	0	0	0
319	1	210	329	-1	373	286	16.5	33	Ealaa	78	0	0	0		0	0	0	0	0
320	1	156	196	-1	415	104	15.4	30	ABprapaapp	110	0	0	0		0	0	0	0	0
321	1	282	228	-1	485	226	11.6	28	MSppaapp	112	0	0	0		0	0	0	0	0
322	1	166	310	-1	340	279	11.3	30	Ealpa	302	-897	0	0		0	0	0	0	0
323	1	253	75	-1	452	333	6.5	28	ABalpappap	249	581	0	0		0	0	0	0	0
324	1	92	27	-1	364	410	13.8	30	ABplpaappa	-182	0	0	0		0	0	0	0	0
325	1	67	234	-1	199	306	19.5	30	ABplappapa	277	434	0	0		0	0	0	0	0
326	1	304	326	-1	504	208	4.4	31	ABarappapa	304	-43	0	0		0	0	0	0	0
327	1	209	138	-1	389	254	5.9	25	MSpapapa	104	0	0	0		0	0	0	0	0
328	1	251	253	-1	514	252	3.9	27	ABarappaaa	268	224	0	0		0	0	0	0	0
329	1	50	230	-1	416	308	14.9	24	MSaaappa	200	-50	0	0		0	0	0	0	0
330	1	192	161	-1	450	382	10.2	24	MSapaapa	74	0	0	0		0	0	0	0	0
331	1	132	73	-1	522	360	7.2	27	ABalpaaapa	273	690	0	0		0	0	0	0	0
332	1	252	116	-1	228	322	5.8	28	ABplpppaaa	275	-804	0	0		0	0	0	0	0
333	1	201	133	-1	541	220	17.8	30	ABpraaappa	241	85	0	0		0	0	0	0	0
334	0	347	-1	-1	479	459	8.5	22		-241	0	0	0		0	0	0	0	0
335	1	202	100	-1	519	196	17.7	26	ABpraaapppa	204	-545	0	0		0	0	0	0	0
336	1	218	45	-1	608	320	18.1	27	ABalaaappl	245	259	0	0		0	0	0	0	0
337	1	221	146	-1	433	138	6.7	27	ABprppaapa	-3	0	0	0		0	0	0	0	0
338	1	87	249	-1	443	191	7.1	28	ABprpapaap	250	146	0	0		0	0	0	0	0
339	1	317	330	-1	245	148	14.4	33	Eprpp	331	-889	0	0		0	0	0	0	0
340	1	151	2	-1	357	111	7.3	27	ABprppppaa	240	-1532	0	0		0	0	0	0	0
341	1	287	24	-1	260	214	23.4	38	Caaaa	384	889	0	0		0	0	0	0	0
342	1	172	183	-1	334	196	11.9	32	Earpp	321	1670	0	0		0	0	0	0	0
343	1	181	123	-1	337	209	18.0	36	Epraa	91	0	0	0		0	0	0	0	0
344	1	190	282	-1	328	229	5.3	30	Z3	304	367	0	0		0	0	0	0	0
345	1	10	256	-1	458	426	18.4	29	ABalapappp	212	166	0	0		0	0	0	0	0
346	1	25	39	-1	332	319	18.4	33	MSapppp	290	264	0	0		0	0	0	0	0
347	1	215	85	-1	513	232	10.3	26	MSppaapa	203	1083	0	0		0	0	0	0	0
348	1	97	188	-1	306	366	7.2	28	ABplppaapa	265	255	0	0		0	0	0	0	0
349	1	72	127	-1	493	175	21.0	28	ABpraaapppp	219	985	0	0		0	0	0	0	0
350	1	342	255	-1	585	278	17.4	31	ABalaapppa	105	0	0	0		0	0	0	0	0
351	0	316	-1	-1	228	143	7.0	21		140	-877	0	0		0	0	0	0	0
