# Supplementary material for: The AP-2 Transcription Factor APTF-2 Is Required for Neuroblast and Epidermal Morphogenesis in Caenorhabditis elegans Embryogenesis
Source: PLoS Genet. 2016 May 13;12(5):e1006048. doi: 10.1371/journal.pgen.1006048 (PMC4866721; doi:10.1371/journal.pgen.1006048)
Supplement: S7 Text — (ZIP) [file pgen.1006048.s035.zip › nuclei/t154-nuclei]

1	1	151	246	-1	545	329	21.1	29	ABalapppap	261	124	0	0		0	0	0	0	0
2	1	340	174	-1	357	111	7.5	27	ABprppppaa	273	105	0	0		0	0	0	0	0
3	1	297	6	-1	286	342	6.0	27	ABplppaapp	245	190	0	0		0	0	0	0	0
4	1	198	279	-1	363	452	15.3	27	ABplaappaa	237	-29	0	0		0	0	0	0	0
5	1	311	247	-1	415	367	14.3	27	MSapapap	257	-261	0	0		0	0	0	0	0
6	1	56	213	-1	555	367	21.0	26	ABalappapa	205	228	0	0		0	0	0	0	0
7	1	77	328	-1	181	193	20.2	37	Caapa	368	-92	0	0		0	0	0	0	0
8	1	108	16	-1	522	216	7.3	28	ABarappppp	252	85	0	0		0	0	0	0	0
9	1	168	17	-1	409	436	19.7	31	ABplaapapp	279	93	0	0		0	0	0	0	0
10	1	87	107	-1	429	219	23.3	31	ABarpapapp	316	433	0	0		0	0	0	0	0
11	1	134	52	-1	445	427	10.7	30	ABplpaaaaa	202	0	0	0		0	0	0	0	0
12	1	276	212	-1	592	286	13.5	27	ABalaappaa	396	0	0	0		0	0	0	0	0
13	1	76	113	-1	546	237	8.4	30	ABarappppa	263	157	0	0		0	0	0	0	0
14	1	226	243	-1	299	83	9.7	27	ABprapppap	159	0	0	0		0	0	0	0	0
15	1	243	98	-1	311	236	11.3	33	Ealpp	324	-173	0	0		0	0	0	0	0
16	1	27	309	-1	409	297	9.2	29	MSaapaaa	305	0	0	0		0	0	0	0	0
17	1	147	308	-1	152	261	13.6	29	ABplapapap	275	508	0	0		0	0	0	0	0
18	1	116	44	-1	140	217	16.8	33	ABarppapp	313	341	0	0		0	0	0	0	0
19	1	287	123	-1	486	342	7.2	27	ABalpappaa	220	125	0	0		0	0	0	0	0
20	1	78	220	-1	306	316	12.7	30	Daap	305	175	0	0		0	0	0	0	0
21	1	100	111	-1	509	459	17.9	28	ABalapaapa	252	102	0	0		0	0	0	0	0
22	1	260	321	-1	450	254	6.0	25	ABarapapppa	217	49	0	0		0	0	0	0	0
23	1	164	60	-1	504	135	16.6	29	ABpraappap	276	51	0	0		0	0	0	0	0
24	1	341	207	-1	265	214	23.4	38	Caaaa	384	180	0	0		0	0	0	0	0
25	1	12	34	-1	273	377	15.1	30	ABplaapppp	289	-209	0	0		0	0	0	0	0
26	1	33	65	-1	545	384	17.6	27	MSaaaaaa	89	0	0	0		0	0	0	0	0
27	1	324	15	-1	367	410	13.8	30	ABplpaappa	297	109	0	0		0	0	0	0	0
28	1	47	274	-1	520	277	21.7	28	ABalappppp	223	211	0	0		0	0	0	0	0
29	1	51	310	-1	465	185	23.0	34	ABarpappa	309	940	0	0		0	0	0	0	0
30	1	17	302	-1	378	87	5.5	30	ABprpppaaa	274	-426	0	0		0	0	0	0	0
31	1	138	160	-1	189	274	22.3	34	ABarppapa	342	179	0	0		0	0	0	0	0
32	1	67	316	-1	388	155	15.9	31	Dppa	190	0	0	0		0	0	0	0	0
33	1	308	11	-1	260	263	18.7	34	Dapp	340	-61	0	0		0	0	0	0	0
34	1	90	105	-1	555	195	20.4	31	ABpraaaapp	293	187	0	0		0	0	0	0	0
35	1	178	22	-1	354	401	21.7	28	ABplaaappa	58	0	0	0		0	0	0	0	0
36	1	110	55	-1	579	371	11.1	29	ABaraaaaaa	250	-500	0	0		0	0	0	0	0
37	1	245	224	-1	233	213	8.0	28	Capppp	278	531	0	0		0	0	0	0	0
38	1	20	181	-1	302	250	24.4	37	Cpaaa	370	236	0	0		0	0	0	0	0
39	1	346	206	-1	332	318	18.4	33	MSapppp	272	1210	0	0		0	0	0	0	0
40	1	181	131	-1	397	387	12.3	26	MSapappa	191	56	0	0		0	0	0	0	0
41	1	38	353	-1	488	144	7.9	22	Nuc154_8_483_145	192	-154	0	0		0	0	0	0	0
42	1	154	148	-1	381	203	7.4	31	MSpapapp	48	0	0	0		0	0	0	0	0
43	1	318	315	-1	491	325	23.7	27	ABarpaaaap	258	811	0	0		0	0	0	0	0
44	1	63	19	-1	527	165	11.2	31	ABprpaaapa	248	-253	0	0		0	0	0	0	0
45	1	336	211	-1	607	315	18.5	28	ABalaaappl	266	189	0	0		0	0	0	0	0
46	1	155	250	-1	368	163	7.7	30	MSpappa	142	0	0	0		0	0	0	0	0
47	1	278	47	-1	157	195	9.8	30	ABplapappp	-138	0	0	0		0	0	0	0	0
48	1	40	149	-1	255	74	11.3	29	ABprapappp	275	569	0	0		0	0	0	0	0
49	1	167	101	-1	481	359	19.4	30	MSaaaaapp	199	425	0	0		0	0	0	0	0
50	1	121	242	-1	439	390	3.9	29	ABalppapap	242	1026	0	0		0	0	0	0	0
51	1	150	18	-1	202	331	14.1	28	ABplappaap	-38	0	0	0		0	0	0	0	0
52	1	36	42	-1	530	308	9.6	30	ABaraaapap	40	0	0	0		0	0	0	0	0
53	1	263	45	-1	416	423	11.8	29	ABplpaapaa	272	1270	0	0		0	0	0	0	0
54	1	50	176	-1	448	122	9.3	29	ABprppapaa	201	0	0	0		0	0	0	0	0
55	1	139	122	-1	457	434	14.2	29	ABalppppaa	-11	0	0	0		0	0	0	0	0
56	1	29	28	-1	335	423	8.8	29	ABplpaaapp	293	-40	0	0		0	0	0	0	0
57	1	109	269	-1	584	330	10.0	30	ABaraaaaap	254	810	0	0		0	0	0	0	0
58	1	44	119	-1	484	289	19.6	30	MSpaaapa	293	-86	0	0		0	0	0	0	0
59	1	180	5	-1	287	73	19.6	34	ABarppppp	347	-397	0	0		0	0	0	0	0
60	1	221	95	-1	258	332	22.6	36	ABarppaap	362	15	0	0		0	0	0	0	0
61	1	71	154	-1	553	350	14.7	29	ABaraapaaa	260	25	0	0		0	0	0	0	0
62	1	81	75	-1	301	383	9.5	30	ABplppapaa	259	335	0	0		0	0	0	0	0
63	1	294	9	-1	548	317	15.7	29	ABaraappaa	18	0	0	0		0	0	0	0	0
64	1	232	118	-1	577	318	6.7	27	ABaraaappa	268	305	0	0		0	0	0	0	0
65	1	70	267	-1	245	344	7.8	27	ABplppappa	23	0	0	0		0	0	0	0	0
66	1	142	297	-1	450	285	17.2	31	MSpaaapp	300	0	0	0		0	0	0	0	0
67	1	5	349	-1	349	271	6.7	29	MSaapapp	206	213	0	0		0	0	0	0	0
68	1	208	115	-1	502	354	14.4	28	ABaraapaap	22	0	0	0		0	0	0	0	0
69	1	74	172	-1	307	323	4.0	25	ABplpappap	244	88	0	0		0	0	0	0	0
70	1	2	168	-1	557	337	10.4	28	ABaraaapaa	152	0	0	0		0	0	0	0	0
71	1	249	71	-1	229	282	5.2	27	ABplppppap	236	-248	0	0		0	0	0	0	0
72	1	113	253	-1	404	463	14.1	30	ABalpppapp	257	895	0	0		0	0	0	0	0
73	1	331	167	-1	529	356	7.4	27	ABalpaaapa	43	0	0	0		0	0	0	0	0
74	1	133	303	-1	343	104	4.1	30	ABprppppap	280	-765	0	0		0	0	0	0	0
75	1	323	217	-1	460	333	6.7	30	ABalpappap	275	-580	0	0		0	0	0	0	0
76	1	205	271	-1	356	144	10.7	29	MSpapppp	235	122	0	0		0	0	0	0	0
77	1	46	157	-1	399	158	10.8	30	MSpapppa	180	0	0	0		0	0	0	0	0
78	1	210	121	-1	473	131	14.5	30	ABpraapppa	135	0	0	0		0	0	0	0	0
79	1	275	240	-1	467	227	3.4	28	ABarappaap	263	27	0	0		0	0	0	0	0
80	1	112	128	-1	583	271	20.3	32	ABalaapppp	432	0	0	0		0	0	0	0	0
81	1	244	293	-1	172	298	12.6	29	ABplappapp	250	-664	0	0		0	0	0	0	0
82	1	265	330	-1	310	144	9.8	33	Cppaa	335	-4	0	0		0	0	0	0	0
83	1	84	166	-1	515	306	14.0	29	ABaraappap	15	0	0	0		0	0	0	0	0
84	1	169	141	-1	379	412	9.4	28	ABplpaaapa	277	-563	0	0		0	0	0	0	0
85	1	347	270	-1	512	232	10.1	25	MSppaapa	208	174	0	0		0	0	0	0	0
86	1	295	38	-1	545	439	11.4	28	ABalaaaalp	261	78	0	0		0	0	0	0	0
87	1	195	81	-1	424	177	14.8	30	Dpaa	295	1	0	0		0	0	0	0	0
88	1	88	320	-1	306	188	6.8	31	Z2	299	28	0	0		0	0	0	0	0
89	1	236	216	-1	322	353	15.4	30	Daaa	296	-596	0	0		0	0	0	0	0
90	1	207	193	-1	461	301	8.0	27	ABalpapppa	266	1231	0	0		0	0	0	0	0
91	1	89	129	-1	390	71	13.1	28	ABprappaap	274	520	0	0		0	0	0	0	0
92	1	141	136	-1	422	166	23.8	34	ABarpappp	329	405	0	0		0	0	0	0	0
93	1	34	178	-1	294	135	23.4	35	Cpaapa	344	148	0	0		0	0	0	0	0
94	1	300	78	-1	168	195	6.2	27	ABplappppa	221	90	0	0		0	0	0	0	0
95	0	25	-1	-1	261	121	8.4	24		172	-921	0	0		0	0	0	0	0
96	1	32	2	-1	316	60	14.2	28	ABprapapap	265	83	0	0		0	0	0	0	0
97	1	149	301	-1	486	369	10.8	27	ABalpaapapp	261	441	0	0		0	0	0	0	0
98	1	280	170	-1	382	261	22.5	32	ABarpaappa	290	-1174	0	0		0	0	0	0	0
99	1	124	7	-1	159	148	15.3	35	Caapp	354	212	0	0		0	0	0	0	0
100	1	335	275	-1	522	197	17.6	27	ABpraaapppa	232	397	0	0		0	0	0	0	0
101	1	269	24	-1	420	91	10.5	30	ABprppapap	251	-375	0	0		0	0	0	0	0
102	1	183	159	-1	495	285	11.3	30	ABaraapppa	-340	0	0	0		0	0	0	0	0
103	1	30	30	-1	302	392	16.5	31	ABplaapppa	403	0	0	0		0	0	0	0	0
104	1	60	104	-1	469	331	20.4	30	MSaaaapa	14	0	0	0		0	0	0	0	0
105	1	171	255	-1	438	406	7.7	29	ABalppappa	288	619	0	0		0	0	0	0	0
106	1	156	223	-1	456	444	7.6	30	ABalppaapp	274	2215	0	0		0	0	0	0	0
107	1	122	46	-1	558	413	18.0	26	ABalapaaaa	202	-71	0	0		0	0	0	0	0
108	1	167	109	-1	518	373	19.3	29	MSaaaaapa	202	128	0	0		0	0	0	0	0
109	1	23	352	-1	478	468	12.7	27	ABalpppaap	267	211	0	0		0	0	0	0	0
110	1	305	281	-1	402	93	20.4	33	ABarpppap	339	5	0	0		0	0	0	0	0
111	1	103	257	-1	353	60	14.0	28	ABprappapp	-198	0	0	0		0	0	0	0	0
112	1	130	201	-1	489	278	14.7	28	MSpaapaa	-232	0	0	0		0	0	0	0	0
113	1	228	12	-1	418	411	14.5	31	ABalpppppa	109	0	0	0		0	0	0	0	0
114	1	166	173	-1	549	342	17.6	29	MSpaaaaa	283	36	0	0		0	0	0	0	0
115	1	176	304	-1	259	298	13.6	30	Capaaa	298	-59	0	0		0	0	0	0	0
116	1	332	348	-1	225	322	5.8	29	ABplpppaaa	264	-673	0	0		0	0	0	0	0
117	1	69	200	-1	520	246	14.2	27	MSppapaa	245	133	0	0		0	0	0	0	0
118	1	19	93	-1	423	253	7.8	30	MSpapaaa	285	-466	0	0		0	0	0	0	0
119	1	93	350	-1	590	256	10.6	24	Nuc153_11_578_261	198	151	0	0		0	0	0	0	0
120	1	111	194	-1	394	190	4.7	27	ABprpappap	255	-333	0	0		0	0	0	0	0
121	1	98	266	-1	541	266	11.9	26	MSppaaap	217	567	0	0		0	0	0	0	0
122	1	190	282	-1	466	330	12.1	29	ABaraapapa	267	415	0	0		0	0	0	0	0
123	1	343	254	-1	339	206	18.2	34	Epraa	340	399	0	0		0	0	0	0	0
124	1	102	50	-1	538	379	10.9	27	ABalpaapapa	115	0	0	0		0	0	0	0	0
125	1	200	233	-1	566	421	14.1	27	ABalaaaala	39	0	0	0		0	0	0	0	0
126	1	10	318	-1	247	115	23.4	35	Cpaapp	354	-295	0	0		0	0	0	0	0
127	1	349	110	-1	490	179	20.9	29	ABpraaapppp	206	-583	0	0		0	0	0	0	0
128	1	161	345	-1	588	379	14.7	28	ABalaaaarl	106	0	0	0		0	0	0	0	0
129	1	246	227	-1	430	438	16.6	29	ABalppppap	69	0	0	0		0	0	0	0	0
130	1	144	8	-1	527	238	21.8	29	ABpraapapa	236	-234	0	0		0	0	0	0	0
131	1	225	91	-1	485	126	9.7	29	ABprpaaapp	-43	0	0	0		0	0	0	0	0
132	1	289	355	-1	372	137	5.3	21	ABprppaappp	-78	0	0	0		0	0	0	0	0
133	1	333	182	-1	543	219	17.5	30	ABpraaappa	81	0	0	0		0	0	0	0	0
134	1	230	205	-1	411	369	5.6	27	ABalpapapp	274	536	0	0		0	0	0	0	0
135	1	197	85	-1	403	100	8.1	37	ABprppappa	546	0	0	0		0	0	0	0	0
136	1	199	165	-1	341	368	20.5	30	ABplapaaaa	66	0	0	0		0	0	0	0	0
137	1	177	202	-1	616	295	15.6	30	ABalaaappr	244	732	0	0		0	0	0	0	0
138	1	327	41	-1	386	255	6.6	25	MSpapapa	97	0	0	0		0	0	0	0	0
139	1	229	102	184	447	211	10.7	31	MSpppaa	246	392	0	0		0	0	0	0	0
140	1	42	83	-1	421	274	22.8	31	ABarpaapap	285	-426	0	0		0	0	0	0	0
141	1	118	72	-1	462	256	14.3	31	MSpaapap	282	465	0	0		0	0	0	0	0
142	1	145	25	-1	548	383	14.0	30	ABalpaapaa	72	0	0	0		0	0	0	0	0
143	1	140	326	-1	198	283	6.4	28	ABplpppaap	188	0	0	0		0	0	0	0	0
144	1	9	23	-1	278	56	13.7	28	ABprapappa	272	0	0	0		0	0	0	0	0
145	1	202	14	-1	384	334	10.7	30	MSappaa	272	-7	0	0		0	0	0	0	0
146	1	337	312	-1	430	138	6.6	27	ABprppaapa	2	0	0	0		0	0	0	0	0
147	1	253	276	-1	341	273	23.4	33	ABarpaappp	337	69	0	0		0	0	0	0	0
148	1	21	40	-1	345	408	11.6	33	ABplpaappp	280	-180	0	0		0	0	0	0	0
149	1	315	51	-1	537	423	8.7	29	ABalpaappa	223	948	0	0		0	0	0	0	0
150	1	11	341	-1	209	159	12.5	32	Eplpp	313	-957	0	0		0	0	0	0	0
151	1	137	268	-1	504	315	17.8	31	MSpaaaap	262	0	0	0		0	0	0	0	0
152	1	165	79	-1	598	342	16.4	29	ABalaaapar	282	172	0	0		0	0	0	0	0
153	1	3	33	-1	446	475	15.2	29	ABalpppapa	-6	0	0	0		0	0	0	0	0
154	1	174	99	-1	539	178	15.1	28	ABprpaapap	260	439	0	0		0	0	0	0	0
155	1	128	152	-1	579	335	19.8	30	ABalapppaa	200	0	0	0		0	0	0	0	0
156	1	146	219	-1	312	227	15.6	34	Eplaa	347	1522	0	0		0	0	0	0	0
157	1	96	76	-1	529	159	18.2	26	ABpraappaa	225	370	0	0		0	0	0	0	0
158	1	241	331	-1	434	121	17.2	28	ABprapaapa	-228	0	0	0		0	0	0	0	0
159	1	283	258	-1	443	306	5.4	26	ABalpappppa	203	126	0	0		0	0	0	0	0
160	1	55	261	-1	440	356	6.5	30	ABalpapapa	256	-1005	0	0		0	0	0	0	0
161	1	330	208	-1	452	379	10.0	23	MSapaapa	443	0	0	0		0	0	0	0	0
162	1	114	164	-1	583	219	13.7	29	ABpraaaaaa	277	203	0	0		0	0	0	0	0
163	1	8	92	-1	564	246	16.2	28	ABpraaapaa	294	0	0	0		0	0	0	0	0
164	1	68	228	-1	446	431	21.7	32	ABplaapaap	177	0	0	0		0	0	0	0	0
165	1	148	333	-1	506	214	21.5	32	ABpraapapp	262	361	0	0		0	0	0	0	0
166	1	242	171	-1	330	78	11.1	28	ABprapppaa	-130	0	0	0		0	0	0	0	0
167	1	45	226	-1	442	463	10.8	26	ABalpppaaa	-11	0	0	0		0	0	0	0	0
168	1	22	239	-1	581	325	23.5	31	ABpraapaaa	314	38	0	0		0	0	0	0	0
169	1	217	140	-1	530	345	11.8	26	ABaraaaapa	250	385	0	0		0	0	0	0	0
170	1	196	137	-1	462	327	24.2	29	ABarpaaapa	268	-447	0	0		0	0	0	0	0
171	1	163	256	-1	508	169	15.0	28	ABprpaappa	216	638	0	0		0	0	0	0	0
172	1	286	4	-1	495	428	8.6	29	ABalpaappp	-29	0	0	0		0	0	0	0	0
173	1	52	57	-1	449	269	11.0	29	ABaraapppp	77	0	0	0		0	0	0	0	0
174	1	79	177	-1	476	395	13.2	27	MSapaaap	261	0	0	0		0	0	0	0	0
175	1	95	146	-1	556	236	20.2	30	ABpraaapap	298	-464	0	0		0	0	0	0	0
176	1	223	209	-1	319	284	6.4	28	MSaappa	16	0	0	0		0	0	0	0	0
177	1	97	296	-1	412	248	11.2	30	MSpapaap	297	-12	0	0		0	0	0	0	0
178	1	291	238	-1	312	173	17.0	32	Eprap	327	-1100	0	0		0	0	0	0	0
179	1	238	344	-1	513	420	20.3	29	ABalapapap	311	0	0	0		0	0	0	0	0
180	1	135	169	-1	142	229	12.0	29	ABplapappa	265	-146	0	0		0	0	0	0	0
181	1	162	327	-1	203	186	6.2	28	ABplappppp	257	1780	0	0		0	0	0	0	0
182	1	267	66	-1	393	338	22.8	28	ABplaaaapp	231	164	0	0		0	0	0	0	0
183	1	342	338	-1	332	197	11.7	32	Earpp	315	-1287	0	0		0	0	0	0	0
184	1	293	150	-1	431	329	15.4	30	MSaaapap	279	-294	0	0		0	0	0	0	0
185	1	282	329	-1	453	165	20.4	30	ABprapaaaa	254	-502	0	0		0	0	0	0	0
186	1	239	222	-1	481	417	23.4	30	ABplaapaaa	268	0	0	0		0	0	0	0	0
187	1	279	203	-1	500	325	10.4	24	ABaraaaapp	27	0	0	0		0	0	0	0	0
188	1	348	215	-1	309	365	7.5	29	ABplppaapa	262	287	0	0		0	0	0	0	0
189	1	31	135	-1	556	399	21.1	25	ABalappaaa	255	0	0	0		0	0	0	0	0
190	1	307	354	-1	510	346	5.1	27	ABalpaaapp	250	444	0	0		0	0	0	0	0
191	1	48	134	-1	588	260	14.3	30	ABalaappap	263	69	0	0		0	0	0	0	0
192	1	298	94	-1	326	356	4.7	28	ABplpappaa	239	573	0	0		0	0	0	0	0
193	1	107	230	-1	227	127	7.7	34	Cpppa	340	-45	0	0		0	0	0	0	0
194	1	91	231	-1	249	157	9.5	30	Cppapp	300	-77	0	0		0	0	0	0	0
195	1	136	356	-1	315	428	11.0	22	Nuc154_11_310_424	-12	0	0	0		0	0	0	0	0
196	1	320	156	-1	416	102	15.8	30	ABprapaapp	256	738	0	0		0	0	0	0	0
197	1	259	278	324	216	247	4.8	31	ABplpppapa	209	590	0	0		0	0	0	0	0
198	1	58	26	-1	595	233	18.2	28	ABpraaaaap	916	0	0	0		0	0	0	0	0
199	1	201	346	-1	468	226	17.9	26	MSppappp	254	-497	0	0		0	0	0	0	0
200	1	80	163	-1	580	228	10.2	28	ABalaapapp	257	259	0	0		0	0	0	0	0
201	1	209	210	-1	257	290	6.3	28	ABplpapppp	255	-538	0	0		0	0	0	0	0
202	1	39	180	-1	547	305	22.9	28	ABalappppa	238	-1140	0	0		0	0	0	0	0
203	1	290	61	-1	604	300	9.5	25	ABalaapaaa	200	811	0	0		0	0	0	0	0
204	1	234	319	-1	495	283	24.0	27	ABarpapaap	243	49	0	0		0	0	0	0	0
205	1	316	241	-1	219	283	16.0	32	Cappaa	286	156	0	0		0	0	0	0	0
206	1	41	189	-1	482	176	8.4	27	ABprppaaaa	157	0	0	0		0	0	0	0	0
207	1	1	87	-1	457	141	17.7	29	ABprapaaap	249	-1458	0	0		0	0	0	0	0
208	1	292	347	-1	278	311	17.4	32	Dapa	-115	0	0	0		0	0	0	0	0
209	1	28	108	-1	447	102	13.4	29	ABpraapppp	257	-457	0	0		0	0	0	0	0
210	1	296	126	-1	174	276	10.1	27	ABplapppaa	210	-699	0	0		0	0	0	0	0
211	1	317	292	-1	398	407	21.5	29	ABplaaapap	443	0	0	0		0	0	0	0	0
212	1	270	112	-1	509	313	6.2	24	ABarapaapa	233	1358	0	0		0	0	0	0	0
213	1	143	214	-1	184	227	7.8	28	ABplapppap	265	-590	0	0		0	0	0	0	0
214	1	7	142	-1	573	207	17.1	28	ABpraaaapa	281	999	0	0		0	0	0	0	0
215	1	14	323	-1	360	359	23.3	33	ABplaaappp	302	1018	0	0		0	0	0	0	0
216	1	59	84	-1	402	339	5.1	30	ABplpapaaa	212	109	0	0		0	0	0	0	0
217	1	212	39	-1	490	447	15.4	29	ABalapaapp	273	1078	0	0		0	0	0	0	0
218	1	247	130	-1	428	197	19.1	35	MSppppp	301	243	0	0		0	0	0	0	0
219	1	281	20	-1	382	447	11.7	28	ABplpaapap	94	0	0	0		0	0	0	0	0
220	1	306	235	-1	400	121	5.6	27	ABprppaappa	236	165	0	0		0	0	0	0	0
221	1	18	272	-1	284	302	5.2	28	ABplpapppa	212	-202	0	0		0	0	0	0	0
222	1	123	80	-1	580	388	18.1	28	ABalaaapal	117	0	0	0		0	0	0	0	0
223	1	37	191	-1	194	219	12.2	29	Capppa	284	-489	0	0		0	0	0	0	0
224	1	219	77	-1	526	398	23.4	29	ABalappaap	429	0	0	0		0	0	0	0	0
225	1	189	196	-1	378	284	10.6	30	MSaapaap	291	-388	0	0		0	0	0	0	0
226	1	158	3	-1	328	61	7.7	29	ABprpppaap	278	333	0	0		0	0	0	0	0
227	1	252	151	-1	293	311	8.6	35	MSaappp	351	231	0	0		0	0	0	0	0
228	1	321	179	-1	487	223	10.9	28	MSppaapp	208	1046	0	0		0	0	0	0	0
229	1	35	337	-1	243	200	5.4	29	ABplpppppp	273	433	0	0		0	0	0	0	0
230	1	329	143	-1	416	304	14.9	25	MSaaappa	254	0	0	0		0	0	0	0	0
231	1	49	306	-1	220	271	12.7	28	Capapa	285	-296	0	0		0	0	0	0	0
232	1	220	186	-1	186	123	10.3	30	Cpappv	294	917	0	0		0	0	0	0	0
233	1	172	56	-1	410	236	16.3	31	Earaa	319	946	0	0		0	0	0	0	0
234	1	325	199	-1	199	311	19.7	40	ABplappapa	287	435	0	0		0	0	0	0	0
235	1	240	288	-1	553	231	11.7	30	ABprpaaaaa	152	0	0	0		0	0	0	0	0
236	1	72	59	-1	512	421	17.3	27	ABalapapaa	198	1401	0	0		0	0	0	0	0
237	1	62	249	-1	410	224	5.0	27	ABarapapppp	267	155	0	0		0	0	0	0	0
238	1	92	185	-1	239	364	17.6	30	ABplapaapp	301	-20	0	0		0	0	0	0	0
239	1	24	125	-1	349	355	10.3	30	MSappap	301	853	0	0		0	0	0	0	0
240	1	86	336	-1	280	369	21.6	28	ABplapaapa	261	61	0	0		0	0	0	0	0
241	1	126	120	334	459	172	11.1	29	MSpppap	244	1428	0	0		0	0	0	0	0
242	1	106	10	-1	512	144	12.2	30	ABprpaappp	337	0	0	0		0	0	0	0	0
243	1	57	285	-1	417	382	20.9	26	ABplaaapaa	247	896	0	0		0	0	0	0	0
244	1	213	325	-1	237	137	4.4	29	Cppppa	265	-200	0	0		0	0	0	0	0
245	1	268	37	-1	308	120	7.1	28	ABprpppppa	277	835	0	0		0	0	0	0	0
246	1	284	127	183	470	193	15.3	32	MSppppa	329	0	0	0		0	0	0	0	0
247	1	26	245	-1	451	288	23.0	30	ABarpaapaa	268	1034	0	0		0	0	0	0	0
248	1	262	335	-1	465	346	16.4	31	MSaaapaa	305	199	0	0		0	0	0	0	0
249	1	338	232	-1	438	190	7.2	28	ABprpapaap	244	-165	0	0		0	0	0	0	0
250	1	274	64	-1	469	154	5.2	30	ABarappapp	273	-688	0	0		0	0	0	0	0
251	1	193	244	-1	601	333	12.7	28	ABalaaaarr	273	142	0	0		0	0	0	0	0
252	1	264	322	-1	465	404	5.3	28	ABalppapaa	161	0	0	0		0	0	0	0	0
253	1	328	145	-1	512	253	3.8	27	ABarappaaa	230	267	0	0		0	0	0	0	0
254	1	248	69	-1	395	401	16.5	27	ABalppppppa	165	0	0	0		0	0	0	0	0
255	1	350	29	-1	589	275	17.4	32	ABalaapppa	112	0	0	0		0	0	0	0	0
256	1	345	161	-1	462	426	18.4	31	ABalapappp	156	0	0	0		0	0	0	0	0
257	1	129	287	-1	348	75	20.1	31	ABprappapa	292	91	0	0		0	0	0	0	0
258	1	117	53	-1	212	316	9.0	30	ABplppappp	296	210	0	0		0	0	0	0	0
259	1	152	103	-1	394	153	4.0	27	ABprpapapp	279	-555	0	0		0	0	0	0	0
260	1	206	236	-1	480	212	6.7	27	ABprpapaaa	3	0	0	0		0	0	0	0	0
261	1	231	27	-1	426	353	23.0	29	ABplaaaapa	121	0	0	0		0	0	0	0	0
262	1	182	97	-1	269	90	7.1	27	ABprappppp	201	0	0	0		0	0	0	0	0
263	1	188	251	-1	399	282	5.1	26	ABalpappppp	168	-211	0	0		0	0	0	0	0
264	1	237	273	-1	207	158	24.0	39	Caaap	389	-846	0	0		0	0	0	0	0
265	1	313	299	-1	424	465	18.8	31	ABplaapapa	0	0	0	0		0	0	0	0	0
266	1	127	286	-1	382	362	17.6	32	MSapppa	316	-301	0	0		0	0	0	0	0
267	1	256	198	-1	542	326	5.1	27	ABarapaaaa	272	-196	0	0		0	0	0	0	0
268	1	131	117	-1	233	173	4.5	29	Cppppp	220	321	0	0		0	0	0	0	0
269	0	54	-1	-1	443	284	26.4	27		195	180	0	0		0	0	0	0	0
270	1	272	237	-1	370	222	16.6	34	Earap	338	722	0	0		0	0	0	0	0
271	1	159	54	-1	543	206	13.4	29	ABprpaapaa	56	0	0	0		0	0	0	0	0
272	1	222	305	-1	395	396	5.6	30	ABalppappp	268	0	0	0		0	0	0	0	0
273	1	61	175	-1	345	317	4.5	30	ABplpapapp	303	539	0	0		0	0	0	0	0
274	1	66	82	-1	201	236	15.4	31	Cappap	264	0	0	0		0	0	0	0	0
275	1	153	132	-1	229	359	13.8	29	ABplappaaa	262	672	0	0		0	0	0	0	0
276	1	314	187	-1	263	365	9.6	30	ABplppapap	275	290	0	0		0	0	0	0	0
277	1	204	264	-1	476	246	23.3	30	ABarpapapa	270	574	0	0		0	0	0	0	0
278	1	309	195	-1	312	358	19.7	30	ABplapaaap	274	703	0	0		0	0	0	0	0
279	1	185	218	-1	433	325	11.8	29	ABaraapapp	420	0	0	0		0	0	0	0	0
280	1	16	96	-1	557	390	8.5	29	ABalpaaaaa	411	0	0	0		0	0	0	0	0
281	1	310	252	-1	343	139	18.5	34	Dppp	342	806	0	0		0	0	0	0	0
282	1	344	260	-1	325	230	5.2	33	Z3	228	-280	0	0		0	0	0	0	0
283	1	175	289	-1	256	311	3.8	27	ABplppppaa	-22	0	0	0		0	0	0	0	0
284	1	288	67	-1	338	259	15.2	32	Ealap	315	122	0	0		0	0	0	0	0
285	1	173	100	-1	366	123	23.6	37	ABarppppa	373	-788	0	0		0	0	0	0	0
286	1	211	225	-1	372	350	13.7	28	MSapappp	-10	0	0	0		0	0	0	0	0
287	1	49	13	-1	220	246	9.3	28	Capapp	237	320	0	0		0	0	0	0	0
288	1	302	314	-1	359	421	18.3	29	ABalppppppp	168	0	0	0		0	0	0	0	0
289	1	101	138	-1	476	248	7.7	27	ABarapappa	247	-540	0	0		0	0	0	0	0
290	1	285	283	-1	311	88	4.8	30	ABprpppapa	308	215	0	0		0	0	0	0	0
291	1	233	248	-1	422	316	18.5	31	MSaaaapp	154	0	0	0		0	0	0	0	0
292	1	160	74	-1	318	334	23.5	33	ABarppaaa	336	645	0	0		0	0	0	0	0
293	1	104	280	-1	156	268	17.5	30	ABplapapaa	305	98	0	0		0	0	0	0	0
294	1	273	290	-1	341	140	6.6	27	ABprpapppp	210	391	0	0		0	0	0	0	0
295	1	120	313	-1	325	65	17.7	30	ABprapapaa	170	0	0	0		0	0	0	0	0
296	1	254	48	-1	372	71	9.3	29	ABprppappp	200	0	0	0		0	0	0	0	0
297	1	271	89	-1	386	87	16.5	30	ABprappaaa	117	0	0	0		0	0	0	0	0
298	1	192	35	-1	550	266	23.5	33	ABpraapaap	266	-134	0	0		0	0	0	0	0
299	1	235	295	-1	487	375	24.5	30	ABplaaaaaa	274	767	0	0		0	0	0	0	0
300	1	82	114	-1	508	282	5.4	28	ABarapapaa	256	0	0	0		0	0	0	0	0
301	1	94	332	-1	275	57	9.8	27	ABprappppa	337	0	0	0		0	0	0	0	0
302	1	203	342	-1	443	199	3.8	29	ABprpappaa	205	0	0	0		0	0	0	0	0
303	1	257	263	-1	353	384	8.5	29	ABplppaaaa	241	-593	0	0		0	0	0	0	0
304	1	301	43	-1	208	91	15.1	33	Cpappd	311	-434	0	0		0	0	0	0	0
305	1	65	58	-1	611	281	11.4	30	ABalaapaap	257	130	0	0		0	0	0	0	0
306	1	99	36	-1	272	205	15.2	34	Eplap	335	-307	0	0		0	0	0	0	0
307	1	277	311	-1	371	224	11.3	29	Earpa	3	0	0	0		0	0	0	0	0
308	1	125	49	-1	326	412	15.6	31	ABplaappap	212	0	0	0		0	0	0	0	0
309	1	261	221	-1	364	150	4.6	26	ABprpapppa	249	91	0	0		0	0	0	0	0
310	1	322	116	-1	340	278	11.1	30	Ealpa	282	130	0	0		0	0	0	0	0
311	1	13	284	-1	363	355	4.6	28	ABplpapapa	221	481	0	0		0	0	0	0	0
312	1	53	88	-1	515	181	8.3	29	ABprpaaaap	261	88	0	0		0	0	0	0	0
313	1	194	32	-1	407	269	14.6	28	MSaaappp	396	0	0	0		0	0	0	0	0
314	1	85	234	-1	475	266	4.1	29	ABarapapap	77	0	0	0		0	0	0	0	0
315	1	266	204	-1	486	377	4.9	28	ABalpapaap	278	211	0	0		0	0	0	0	0
316	1	187	291	-1	536	290	5.2	25	ABarapaaap	17	0	0	0		0	0	0	0	0
317	1	119	70	-1	266	269	9.4	30	Capaap	271	-529	0	0		0	0	0	0	0
318	1	251	300	-1	512	255	17.3	27	MSppappa	247	-89	0	0		0	0	0	0	0
319	1	43	144	-1	216	97	19.5	39	Cpapa	377	-316	0	0		0	0	0	0	0
320	1	214	298	-1	497	225	14.2	26	MSppapap	-320	0	0	0		0	0	0	0	0
321	1	191	259	-1	297	162	14.0	32	Eprpa	-86	0	0	0		0	0	0	0	0
322	1	224	192	-1	249	198	12.4	34	Eplpa	305	1220	0	0		0	0	0	0	0
323	1	258	158	-1	568	284	7.1	29	ABaraaappp	229	-20	0	0		0	0	0	0	0
324	1	115	90	-1	373	290	6.3	26	MSaapapa	222	-796	0	0		0	0	0	0	0
325	1	250	155	-1	522	312	24.7	27	ABarpapaaa	248	57	0	0		0	0	0	0	0
326	1	326	340	-1	501	206	4.3	31	ABarappapa	317	281	0	0		0	0	0	0	0
327	1	304	147	-1	575	258	7.5	28	ABarapppaa	261	881	0	0		0	0	0	0	0
328	1	73	188	-1	514	352	23.2	27	ABarpaaaaa	273	1419	0	0		0	0	0	0	0
329	1	319	133	-1	369	286	16.2	33	Ealaa	325	-128	0	0		0	0	0	0	0
330	1	339	139	-1	245	146	14.6	33	Eprpp	332	20	0	0		0	0	0	0	0
331	1	299	106	-1	439	127	21.5	31	ABarpppaa	312	169	0	0		0	0	0	0	0
332	1	83	277	-1	503	449	11.6	31	ABalppaaap	215	0	0	0		0	0	0	0	0
333	1	4	190	-1	348	124	14.4	32	Dpap	314	-428	0	0		0	0	0	0	0
334	1	179	294	-1	379	334	6.2	28	ABplpapaap	135	0	0	0		0	0	0	0	0
335	1	6	153	-1	459	381	22.2	30	ABplaaaaap	302	-939	0	0		0	0	0	0	0
336	1	227	73	-1	543	242	5.4	28	ABarapppap	261	-501	0	0		0	0	0	0	0
337	1	132	307	-1	255	250	6.7	28	ABplpppppa	254	293	0	0		0	0	0	0	0
338	1	75	1	-1	529	396	7.6	27	ABalpaaaap	225	221	0	0		0	0	0	0	0
339	1	303	339	-1	567	298	13.4	27	MSppaaaa	-84	0	0	0		0	0	0	0	0
340	1	157	351	-1	553	362	23.5	33	ABalappapp	330	705	0	0		0	0	0	0	0
341	1	186	262	-1	363	406	6.3	30	ABplpaaaap	283	-125	0	0		0	0	0	0	0
342	1	105	229	-1	416	168	6.3	28	ABprpapapa	-37	0	0	0		0	0	0	0	0
343	1	312	68	-1	451	390	14.2	27	MSapapaa	202	190	0	0		0	0	0	0	0
344	1	215	317	-1	519	411	14.2	27	MSapaaaa	202	-650	0	0		0	0	0	0	0
345	1	15	343	-1	492	280	8.2	29	ABarapaapp	226	0	0	0		0	0	0	0	0
346	1	122	162	-1	536	440	17.4	25	ABalapaaap	-62	0	0	0		0	0	0	0	0
347	1	255	124	-1	278	119	4.3	30	ABprpppppp	264	-726	0	0		0	0	0	0	0
348	1	218	265	-1	503	396	7.4	28	ABalpapaaa	224	-750	0	0		0	0	0	0	0
349	1	170	31	-1	404	368	10.1	29	MSapaapp	251	111	0	0		0	0	0	0	0
350	1	64	21	-1	288	113	13.7	31	Cppapa	260	-284	0	0		0	0	0	0	0
351	1	184	62	-1	480	428	19.1	29	ABalapappa	159	0	0	0		0	0	0	0	0
352	1	-1	86	-1	519	443	13.2	22	Nuc155_13_519_443	-73	0	0	0		0	0	0	0	0
353	0	-1	-1	-1	231	146	7.0	21		161	-907	0	0		0	0	0	0	0
