# Supplementary material for: The AP-2 Transcription Factor APTF-2 Is Required for Neuroblast and Epidermal Morphogenesis in Caenorhabditis elegans Embryogenesis
Source: PLoS Genet. 2016 May 13;12(5):e1006048. doi: 10.1371/journal.pgen.1006048 (PMC4866721; doi:10.1371/journal.pgen.1006048)
Supplement: S7 Text — (ZIP) [file pgen.1006048.s035.zip › nuclei/t155-nuclei]

1	1	338	347	-1	529	393	7.3	27	ABalpaaaap	-33	0	0	0		0	0	0	0	0
2	1	96	76	-1	315	60	14.3	28	ABprapapap	-379	0	0	0		0	0	0	0	0
3	1	226	211	-1	326	60	7.8	29	ABprpppaap	266	-23	0	0		0	0	0	0	0
4	1	172	55	-1	492	426	8.2	28	ABalpaappp	284	0	0	0		0	0	0	0	0
5	1	59	118	-1	281	73	19.2	35	ABarppppp	353	-679	0	0		0	0	0	0	0
6	1	3	129	-1	288	343	5.9	27	ABplppaapp	266	-736	0	0		0	0	0	0	0
7	1	99	75	-1	159	152	15.3	36	Caapp	351	-196	0	0		0	0	0	0	0
8	1	130	160	-1	529	237	22.1	29	ABpraapapa	104	0	0	0		0	0	0	0	0
9	1	63	225	-1	547	317	15.8	28	ABaraappaa	245	226	0	0		0	0	0	0	0
10	1	242	31	-1	510	142	12.1	30	ABprpaappp	260	17	0	0		0	0	0	0	0
11	1	33	240	-1	258	259	18.6	35	Dapp	355	102	0	0		0	0	0	0	0
12	1	113	24	-1	417	414	14.5	31	ABalpppppa	124	0	0	0		0	0	0	0	0
13	1	287	108	-1	220	241	8.8	27	Capapp	263	1241	0	0		0	0	0	0	0
14	1	145	206	-1	383	333	10.5	30	MSappaa	299	0	0	0		0	0	0	0	0
15	1	27	130	-1	366	407	14.1	31	ABplpaappa	83	0	0	0		0	0	0	0	0
16	1	8	189	-1	521	212	7.4	28	ABarappppp	91	0	0	0		0	0	0	0	0
17	1	9	242	-1	413	432	19.8	31	ABplaapapp	55	0	0	0		0	0	0	0	0
18	1	51	22	-1	201	333	14.1	28	ABplappaap	7	0	0	0		0	0	0	0	0
19	1	44	218	-1	525	165	11.2	30	ABprpaaapa	260	-259	0	0		0	0	0	0	0
20	1	219	190	-1	381	445	11.6	28	ABplpaapap	402	0	0	0		0	0	0	0	0
21	1	350	314	-1	284	114	13.7	31	Cppapa	302	1423	0	0		0	0	0	0	0
22	1	35	182	-1	353	401	21.7	28	ABplaaappa	-65	0	0	0		0	0	0	0	0
23	1	144	136	-1	278	53	13.4	29	ABprapappa	352	0	0	0		0	0	0	0	0
24	1	101	297	-1	416	91	10.5	30	ABprppapap	265	-688	0	0		0	0	0	0	0
25	1	142	134	-1	550	384	14.0	30	ABalpaapaa	53	0	0	0		0	0	0	0	0
26	1	198	191	-1	594	238	18.3	28	ABpraaaaap	241	-943	0	0		0	0	0	0	0
27	1	261	163	-1	425	352	23.2	30	ABplaaaapa	279	-1114	0	0		0	0	0	0	0
28	1	56	17	-1	335	421	8.7	30	ABplpaaapp	64	0	0	0		0	0	0	0	0
29	1	255	30	-1	586	277	17.6	30	ABalaapppa	-248	0	0	0		0	0	0	0	0
30	1	103	161	-1	304	394	16.5	31	ABplaapppa	406	0	0	0		0	0	0	0	0
31	1	349	265	-1	403	368	9.9	29	MSapaapp	262	1989	0	0		0	0	0	0	0
32	1	313	207	-1	409	270	14.3	29	MSaaappp	132	0	0	0		0	0	0	0	0
33	1	153	287	-1	449	475	15.2	29	ABalpppapa	267	302	0	0		0	0	0	0	0
34	1	25	102	-1	274	381	14.9	30	ABplaapppp	297	-196	0	0		0	0	0	0	0
35	1	298	99	-1	550	266	23.7	32	ABpraapaap	306	-112	0	0		0	0	0	0	0
36	1	306	346	-1	270	205	14.9	36	Eplap	339	7	0	0		0	0	0	0	0
37	1	245	196	-1	307	119	7.4	29	ABprpppppa	285	-943	0	0		0	0	0	0	0
38	1	86	199	-1	542	440	11.5	28	ABalaaaalp	258	1678	0	0		0	0	0	0	0
39	1	217	101	-1	485	444	15.4	28	ABalapaapp	236	-408	0	0		0	0	0	0	0
40	1	148	15	-1	346	408	11.6	31	ABplpaappp	124	0	0	0		0	0	0	0	0
41	1	138	114	-1	384	252	7.3	25	MSpapapa	227	318	0	0		0	0	0	0	0
42	1	52	61	-1	533	308	9.8	31	ABaraaapap	-206	0	0	0		0	0	0	0	0
43	1	304	333	-1	204	94	15.2	33	Cpappd	169	0	0	0		0	0	0	0	0
44	1	18	39	-1	137	224	16.5	33	ABarppapp	301	803	0	0		0	0	0	0	0
45	1	53	1	-1	414	426	11.8	29	ABplpaapaa	32	0	0	0		0	0	0	0	0
46	1	107	317	-1	561	412	18.5	27	ABalapaaaa	201	267	0	0		0	0	0	0	0
47	1	47	110	-1	153	193	9.7	30	ABplapappp	20	0	0	0		0	0	0	0	0
48	1	296	78	-1	370	73	9.4	29	ABprppappp	262	-105	0	0		0	0	0	0	0
49	1	308	283	-1	326	415	15.5	30	ABplaappap	283	83	0	0		0	0	0	0	0
50	1	124	72	-1	532	383	11.2	27	ABalpaapapa	74	0	0	0		0	0	0	0	0
51	1	149	328	-1	532	421	8.7	28	ABalpaappa	324	0	0	0		0	0	0	0	0
52	1	11	86	-1	443	429	10.6	30	ABplpaaaaa	-140	0	0	0		0	0	0	0	0
53	1	258	28	-1	213	313	8.5	29	ABplppappp	244	233	0	0		0	0	0	0	0
54	1	271	263	-1	542	209	13.3	29	ABprpaapaa	80	0	0	0		0	0	0	0	0
55	1	36	3	-1	576	368	11.5	27	ABaraaaaaa	-182	0	0	0		0	0	0	0	0
56	1	233	249	-1	408	237	16.0	32	Earaa	286	447	0	0		0	0	0	0	0
57	1	173	200	-1	450	266	10.6	29	ABaraapppp	153	0	0	0		0	0	0	0	0
58	1	305	353	-1	604	275	10.3	27	ABalaapaap	225	346	0	0		0	0	0	0	0
59	1	236	29	-1	511	424	17.2	27	ABalapapaa	236	-241	0	0		0	0	0	0	0
60	1	23	83	-1	501	134	16.7	29	ABpraappap	721	0	0	0		0	0	0	0	0
61	1	203	97	-1	605	303	10.1	25	ABalaapaaa	213	1443	0	0		0	0	0	0	0
62	1	351	70	-1	480	427	19.6	29	ABalapappa	219	474	0	0		0	0	0	0	0
63	1	-1	170	-1	450	288	25.3	28	Nuc156_25_450_288	270	-519	0	0		0	0	0	0	0
64	1	250	63	-1	469	150	5.5	30	ABarappapp	-58	0	0	0		0	0	0	0	0
65	1	26	40	-1	547	389	17.5	27	MSaaaaaa	94	0	0	0		0	0	0	0	0
66	1	182	337	-1	394	338	22.8	29	ABplaaaapp	270	1129	0	0		0	0	0	0	0
67	1	284	123	-1	336	259	15.0	32	Ealap	317	549	0	0		0	0	0	0	0
68	1	343	46	-1	449	388	14.1	26	MSapapaa	-60	0	0	0		0	0	0	0	0
69	1	254	56	-1	397	399	16.7	27	ABalppppppa	144	0	0	0		0	0	0	0	0
70	1	317	312	-1	263	270	9.6	29	Capaap	399	0	0	0		0	0	0	0	0
71	1	71	19	-1	234	279	5.3	27	ABplppppap	246	420	0	0		0	0	0	0	0
72	1	141	50	-1	463	255	13.6	32	MSpaapap	192	0	0	0		0	0	0	0	0
73	1	336	285	-1	542	237	5.4	28	ABarapppap	256	1078	0	0		0	0	0	0	0
74	1	292	257	-1	319	336	23.6	33	ABarppaaa	300	-545	0	0		0	0	0	0	0
75	1	62	237	-1	301	384	9.5	30	ABplppapaa	-240	0	0	0		0	0	0	0	0
76	1	157	20	-1	526	159	18.2	26	ABpraappaa	362	0	0	0		0	0	0	0	0
77	1	224	133	-1	520	397	23.5	30	ABalappaap	267	1089	0	0		0	0	0	0	0
78	1	94	266	-1	168	196	6.2	27	ABplappppa	241	-165	0	0		0	0	0	0	0
79	1	152	174	-1	595	342	16.8	28	ABalaaapar	275	708	0	0		0	0	0	0	0
80	1	222	143	-1	583	387	18.3	28	ABalaaapal	377	0	0	0		0	0	0	0	0
81	1	87	60	-1	419	172	15.3	30	Dpaa	305	221	0	0		0	0	0	0	0
82	1	274	255	-1	200	235	15.4	32	Cappap	307	569	0	0		0	0	0	0	0
83	1	140	234	-1	420	272	23.0	30	ABarpaapap	307	-1618	0	0		0	0	0	0	0
84	1	216	181	-1	403	339	4.8	30	ABplpapaaa	208	111	0	0		0	0	0	0	0
85	1	135	146	-1	403	100	8.0	32	ABprppappa	280	-22	0	0		0	0	0	0	0
86	1	352	351	-1	513	441	12.8	22	Nuc155_13_519_443	-194	0	0	0		0	0	0	0	0
87	1	207	279	-1	452	142	17.7	28	ABprapaaap	262	474	0	0		0	0	0	0	0
88	1	312	247	-1	511	179	8.1	28	ABprpaaaap	142	0	0	0		0	0	0	0	0
89	1	297	205	-1	380	85	16.7	29	ABprappaaa	289	-190	0	0		0	0	0	0	0
90	1	324	345	-1	373	295	6.6	26	MSaapapa	172	0	0	0		0	0	0	0	0
91	1	131	144	-1	483	125	10.0	29	ABprpaaapp	265	0	0	0		0	0	0	0	0
92	1	163	51	-1	565	243	16.3	28	ABpraaapaa	-66	0	0	0		0	0	0	0	0
93	1	118	223	-1	423	249	7.8	30	MSpapaaa	158	0	0	0		0	0	0	0	0
94	1	192	230	-1	327	356	4.5	28	ABplpappaa	270	1861	0	0		0	0	0	0	0
95	1	60	327	-1	257	336	22.6	36	ABarppaap	353	940	0	0		0	0	0	0	0
96	1	280	88	-1	553	388	8.5	30	ABalpaaaaa	237	-485	0	0		0	0	0	0	0
97	1	262	316	-1	267	86	6.7	28	ABprappppp	280	133	0	0		0	0	0	0	0
98	1	15	338	-1	310	235	11.4	32	Ealpp	328	127	0	0		0	0	0	0	0
99	1	154	319	-1	536	172	15.1	28	ABprpaapap	245	-182	0	0		0	0	0	0	0
100	1	285	306	-1	362	123	23.9	37	ABarppppa	378	-610	0	0		0	0	0	0	0
101	1	49	194	-1	473	358	19.7	27	MSaaaaapp	202	71	0	0		0	0	0	0	0
102	1	139	262	-1	427	201	11.7	27	MSpppaap	231	-195	0	0		0	0	0	0	0
103	1	259	183	-1	393	155	4.0	28	ABprpapapp	256	-243	0	0		0	0	0	0	0
104	1	104	269	-1	470	330	20.5	31	MSaaaapa	258	-304	0	0		0	0	0	0	0
105	1	34	220	-1	554	196	20.4	30	ABpraaaapp	200	0	0	0		0	0	0	0	0
106	1	331	339	-1	438	127	21.5	33	ABarpppaa	330	205	0	0		0	0	0	0	0
107	1	10	271	-1	431	217	23.4	31	ABarpapapp	288	241	0	0		0	0	0	0	0
108	1	209	64	-1	446	104	13.4	29	ABpraapppp	168	0	0	0		0	0	0	0	0
109	1	108	292	-1	522	375	19.3	28	MSaaaaapa	193	127	0	0		0	0	0	0	0
110	1	127	54	-1	486	186	20.5	30	ABpraaapppp	250	992	0	0		0	0	0	0	0
111	1	21	159	-1	505	457	18.3	28	ABalapaapa	232	0	0	0		0	0	0	0	0
112	1	212	228	-1	508	312	6.2	25	ABarapaapa	200	648	0	0		0	0	0	0	0
113	1	13	215	-1	546	235	8.7	29	ABarappppa	167	0	0	0		0	0	0	0	0
114	1	300	264	-1	512	282	5.7	28	ABarapapaa	279	790	0	0		0	0	0	0	0
115	1	68	208	-1	497	359	14.4	28	ABaraapaap	285	-268	0	0		0	0	0	0	0
116	1	310	282	-1	336	275	11.1	31	Ealpa	286	747	0	0		0	0	0	0	0
117	1	268	261	-1	226	169	4.8	29	Cppppp	247	1270	0	0		0	0	0	0	0
118	1	64	121	-1	575	318	6.9	28	ABaraaappa	513	0	0	0		0	0	0	0	0
119	1	58	79	-1	480	290	19.7	30	MSpaaapa	269	119	0	0		0	0	0	0	0
120	1	241	112	-1	435	164	11.2	25	MSpppapp	197	448	0	0		0	0	0	0	0
121	1	78	77	-1	469	134	14.4	30	ABpraapppa	134	0	0	0		0	0	0	0	0
122	1	55	47	-1	454	432	14.1	29	ABalppppaa	21	0	0	0		0	0	0	0	0
123	1	19	178	-1	485	340	7.0	28	ABalpappaa	-192	0	0	0		0	0	0	0	0
124	1	347	291	-1	279	117	4.1	30	ABprpppppp	250	-96	0	0		0	0	0	0	0
125	1	239	274	-1	348	355	10.3	30	MSappap	296	186	0	0		0	0	0	0	0
126	1	210	49	-1	181	275	10.0	26	ABplapppaa	233	-1012	0	0		0	0	0	0	0
127	1	246	227	-1	488	193	13.6	26	MSppppaa	186	165	0	0		0	0	0	0	0
128	1	80	122	-1	584	269	20.4	32	ABalaapppp	328	171	0	0		0	0	0	0	0
129	1	91	127	-1	389	69	13.3	28	ABprappaap	286	37	0	0		0	0	0	0	0
130	1	218	229	-1	425	200	19.4	36	MSppppp	302	-385	0	0		0	0	0	0	0
131	1	40	273	-1	396	387	12.6	28	MSapappa	61	0	0	0		0	0	0	0	0
132	1	275	11	-1	228	360	13.7	29	ABplappaaa	289	574	0	0		0	0	0	0	0
133	1	329	43	-1	371	287	15.8	33	Ealaa	302	34	0	0		0	0	0	0	0
134	1	191	36	-1	589	257	14.4	29	ABalaappap	49	0	0	0		0	0	0	0	0
135	1	189	2	-1	554	398	21.3	25	ABalappaaa	32	0	0	0		0	0	0	0	0
136	1	92	286	-1	425	169	23.9	35	ABarpappp	347	410	0	0		0	0	0	0	0
137	1	170	48	-1	466	323	23.5	29	ABarpaaapa	284	-1443	0	0		0	0	0	0	0
138	1	289	128	-1	474	247	7.3	27	ABarapappa	170	0	0	0		0	0	0	0	0
139	1	330	85	-1	244	142	14.6	34	Eprpp	326	224	0	0		0	0	0	0	0
140	1	169	9	-1	531	347	12.2	26	ABaraaaapa	255	-264	0	0		0	0	0	0	0
141	1	84	42	-1	380	413	9.3	28	ABplpaaapa	380	0	0	0		0	0	0	0	0
142	1	214	139	-1	575	204	17.2	28	ABpraaaapa	261	246	0	0		0	0	0	0	0
143	1	230	185	-1	414	304	14.8	26	MSaaappa	201	131	0	0		0	0	0	0	0
144	1	319	290	-1	213	103	19.6	39	Cpapa	396	-500	0	0		0	0	0	0	0
145	1	253	109	-1	516	259	3.8	28	ABarappaaa	216	-346	0	0		0	0	0	0	0
146	1	175	172	-1	553	238	20.0	30	ABpraaapap	179	0	0	0		0	0	0	0	0
147	1	327	111	-1	568	254	7.4	28	ABarapppaa	133	0	0	0		0	0	0	0	0
148	1	42	94	-1	382	205	7.4	31	MSpapapp	284	365	0	0		0	0	0	0	0
149	1	48	12	-1	256	78	11.2	29	ABprapappp	287	-668	0	0		0	0	0	0	0
150	1	184	193	-1	429	327	15.1	30	MSaaapap	36	0	0	0		0	0	0	0	0
151	1	227	132	-1	293	315	9.2	34	MSaappp	347	672	0	0		0	0	0	0	0
152	1	155	326	-1	580	329	19.8	30	ABalapppaa	163	0	0	0		0	0	0	0	0
153	1	335	295	-1	459	381	22.0	29	ABplaaaaap	298	-21	0	0		0	0	0	0	0
154	1	61	68	-1	549	350	15.0	29	ABaraapaaa	327	0	0	0		0	0	0	0	0
155	1	325	81	-1	520	308	24.3	28	ABarpapaaa	284	306	0	0		0	0	0	0	0
156	1	196	59	-1	413	98	15.7	30	ABprapaapp	110	0	0	0		0	0	0	0	0
157	1	77	209	-1	396	155	10.8	29	MSpapppa	254	0	0	0		0	0	0	0	0
158	1	323	25	-1	573	285	7.2	29	ABaraaappp	293	0	0	0		0	0	0	0	0
159	1	102	93	-1	492	287	11.5	30	ABaraapppa	90	0	0	0		0	0	0	0	0
160	1	31	331	-1	188	275	22.3	34	ABarppapa	324	665	0	0		0	0	0	0	0
161	1	256	142	-1	459	430	18.5	29	ABalapappp	470	0	0	0		0	0	0	0	0
162	1	346	272	-1	531	447	16.6	26	ABalapaaap	204	253	0	0		0	0	0	0	0
163	1	200	158	-1	578	229	10.5	28	ABalaapapp	263	0	0	0		0	0	0	0	0
164	1	162	152	-1	582	217	13.6	30	ABpraaaaaa	200	0	0	0		0	0	0	0	0
165	1	136	239	-1	340	366	20.4	30	ABplapaaaa	255	355	0	0		0	0	0	0	0
166	1	83	41	-1	514	306	14.2	30	ABaraappap	303	-628	0	0		0	0	0	0	0
167	1	73	53	-1	526	354	7.8	27	ABalpaaapa	86	0	0	0		0	0	0	0	0
168	1	70	7	-1	558	337	10.8	29	ABaraaapaa	-148	0	0	0		0	0	0	0	0
169	1	180	236	-1	144	232	11.5	28	ABplapappa	342	0	0	0		0	0	0	0	0
170	1	98	251	-1	381	262	22.4	32	ABarpaappa	315	926	0	0		0	0	0	0	0
171	1	166	67	-1	326	76	11.1	27	ABprapppaa	270	505	0	0		0	0	0	0	0
172	1	69	135	-1	310	320	3.9	26	ABplpappap	241	78	0	0		0	0	0	0	0
173	1	114	155	-1	549	337	18.3	29	MSpaaaaa	285	-21	0	0		0	0	0	0	0
174	1	2	177	-1	355	109	7.6	27	ABprppppaa	250	189	0	0		0	0	0	0	0
175	1	273	278	-1	347	316	4.7	30	ABplpapapp	210	0	0	0		0	0	0	0	0
176	1	54	216	-1	445	120	9.5	29	ABprppapaa	273	1487	0	0		0	0	0	0	0
177	1	174	277	-1	472	394	13.0	26	MSapaaap	234	242	0	0		0	0	0	0	0
178	1	93	173	-1	295	136	23.6	35	Cpaapa	315	1039	0	0		0	0	0	0	0
179	1	228	156	-1	490	221	10.7	27	MSppaapp	244	91	0	0		0	0	0	0	0
180	1	202	214	-1	549	303	22.8	28	ABalappppa	223	117	0	0		0	0	0	0	0
181	1	38	254	-1	302	252	24.2	38	Cpaaa	388	-281	0	0		0	0	0	0	0
182	1	133	243	-1	540	220	17.4	30	ABpraaappa	237	-241	0	0		0	0	0	0	0
183	1	246	166	-1	447	196	16.4	26	MSppppap	203	508	0	0		0	0	0	0	0
184	1	139	238	-1	464	214	8.9	26	MSpppaaa	111	0	0	0		0	0	0	0	0
185	1	238	33	-1	239	366	17.4	28	ABplapaapp	127	0	0	0		0	0	0	0	0
186	1	232	187	-1	185	126	10.1	30	Cpappv	305	-653	0	0		0	0	0	0	0
187	1	276	124	-1	263	366	9.3	28	ABplppapap	264	636	0	0		0	0	0	0	0
188	1	328	169	-1	511	352	22.9	28	ABarpaaaaa	238	-218	0	0		0	0	0	0	0
189	1	206	148	-1	476	170	9.2	29	ABprppaaaa	281	0	0	0		0	0	0	0	0
190	1	333	184	-1	345	126	14.6	33	Dpap	320	-412	0	0		0	0	0	0	0
191	1	223	137	-1	192	221	12.2	30	Capppa	272	198	0	0		0	0	0	0	0
192	1	322	321	-1	252	200	12.0	34	Eplpa	343	-175	0	0		0	0	0	0	0
193	1	90	253	-1	461	299	7.9	28	ABalpapppa	-50	0	0	0		0	0	0	0	0
194	1	120	10	-1	398	190	5.1	28	ABprpappap	254	1253	0	0		0	0	0	0	0
195	1	278	62	-1	310	364	19.7	29	ABplapaaap	250	1736	0	0		0	0	0	0	0
196	1	225	103	-1	377	282	10.5	30	MSaapaap	-95	0	0	0		0	0	0	0	0
197	0	95	-1	-1	264	122	8.1	24		181	16	0	0		0	0	0	0	0
198	1	267	82	-1	541	329	5.2	28	ABarapaaaa	220	0	0	0		0	0	0	0	0
199	1	234	336	-1	200	310	20.1	35	ABplappapa	330	111	0	0		0	0	0	0	0
200	1	117	186	-1	521	243	14.3	26	MSppapaa	238	760	0	0		0	0	0	0	0
201	1	112	147	-1	492	274	15.2	28	MSpaapaa	126	0	0	0		0	0	0	0	0
202	1	137	294	-1	613	294	15.7	29	ABalaaappr	76	0	0	0		0	0	0	0	0
203	1	187	293	-1	506	320	10.9	24	ABaraaaapp	313	0	0	0		0	0	0	0	0
204	1	315	323	-1	485	382	4.6	29	ABalpapaap	245	829	0	0		0	0	0	0	0
205	1	134	32	-1	409	368	5.6	28	ABalpapapp	256	-577	0	0		0	0	0	0	0
206	1	39	267	-1	334	321	18.5	33	MSapppp	281	-668	0	0		0	0	0	0	0
207	1	24	195	-1	269	212	23.7	38	Caaaa	383	1047	0	0		0	0	0	0	0
208	1	161	89	-1	452	375	10.1	24	MSapaapa	200	-242	0	0		0	0	0	0	0
209	1	176	23	-1	314	280	6.1	28	MSaappa	137	0	0	0		0	0	0	0	0
210	1	201	149	-1	259	288	6.5	28	ABplpapppp	287	590	0	0		0	0	0	0	0
211	1	45	157	-1	606	316	18.0	27	ABalaaappl	232	0	0	0		0	0	0	0	0
212	1	12	34	-1	590	282	13.2	26	ABalaappaa	45	0	0	0		0	0	0	0	0
213	1	6	92	-1	561	364	21.4	25	ABalappapa	227	-165	0	0		0	0	0	0	0
214	1	213	308	-1	180	227	8.2	29	ABplapppap	258	47	0	0		0	0	0	0	0
215	1	188	58	-1	310	363	7.4	29	ABplppaapa	246	919	0	0		0	0	0	0	0
216	1	89	162	-1	323	353	15.5	30	Daaa	257	0	0	0		0	0	0	0	0
217	1	75	13	-1	457	333	7.0	29	ABalpappap	389	0	0	0		0	0	0	0	0
218	1	279	203	-1	431	323	11.5	29	ABaraapapp	255	-210	0	0		0	0	0	0	0
219	1	156	145	-1	308	227	15.9	34	Eplaa	329	534	0	0		0	0	0	0	0
220	1	20	138	-1	307	315	13.6	32	Daap	322	144	0	0		0	0	0	0	0
221	1	309	-1	-1	362	155	4.6	24	ABprpapppa	201	-810	0	0		0	0	0	0	0
222	1	186	340	-1	480	416	23.4	30	ABplaapaaa	-86	0	0	0		0	0	0	0	0
223	1	106	313	-1	452	443	7.3	31	ABalppaapp	308	-338	0	0		0	0	0	0	0
224	1	37	344	-1	232	209	7.8	28	Capppp	285	-453	0	0		0	0	0	0	0
225	1	286	296	-1	372	353	13.6	28	MSapappp	272	-373	0	0		0	0	0	0	0
226	1	167	140	-1	445	466	11.0	26	ABalpppaaa	79	0	0	0		0	0	0	0	0
227	1	129	16	-1	433	437	16.7	30	ABalppppap	144	0	0	0		0	0	0	0	0
228	1	164	73	-1	445	432	21.8	32	ABplaapaap	312	489	0	0		0	0	0	0	0
229	1	342	202	-1	415	169	6.6	28	ABprpapapa	234	-36	0	0		0	0	0	0	0
230	1	193	180	-1	232	129	7.6	31	Cpppa	293	-238	0	0		0	0	0	0	0
231	1	194	141	-1	251	167	8.7	25	Cppapp	161	-25	0	0		0	0	0	0	0
232	1	249	14	-1	441	189	7.3	29	ABprpapaap	269	-165	0	0		0	0	0	0	0
233	1	125	45	-1	560	423	13.9	27	ABalaaaala	-8	0	0	0		0	0	0	0	0
234	1	314	343	-1	478	268	4.2	31	ABarapapap	280	-208	0	0		0	0	0	0	0
235	1	220	320	-1	398	123	5.4	27	ABprppaappa	271	233	0	0		0	0	0	0	0
236	1	260	270	-1	481	210	6.5	28	ABprpapaaa	244	-5	0	0		0	0	0	0	0
237	1	270	352	-1	371	223	16.7	34	Earap	340	190	0	0		0	0	0	0	0
238	1	178	171	-1	312	175	17.1	32	Eprap	283	-1055	0	0		0	0	0	0	0
239	1	168	210	-1	584	322	23.4	32	ABpraapaaa	411	0	0	0		0	0	0	0	0
240	1	79	105	-1	471	234	3.4	28	ABarappaap	264	-29	0	0		0	0	0	0	0
241	1	205	219	-1	220	287	16.5	32	Cappaa	307	135	0	0		0	0	0	0	0
242	1	50	305	-1	437	386	3.8	30	ABalppapap	282	741	0	0		0	0	0	0	0
243	1	14	95	-1	296	79	9.6	27	ABprapppap	248	422	0	0		0	0	0	0	0
244	1	251	115	-1	598	330	12.8	28	ABalaaaarr	-196	0	0	0		0	0	0	0	0
245	1	247	-1	-1	452	287	22.8	30	ABarpaapaa	273	109	0	0		0	0	0	0	0
246	1	1	91	-1	543	329	21.2	29	ABalapppap	237	177	0	0		0	0	0	0	0
247	1	5	310	-1	418	366	14.1	27	MSapapap	228	27	0	0		0	0	0	0	0
248	1	291	106	-1	420	316	18.6	32	MSaaaapp	28	0	0	0		0	0	0	0	0
249	1	237	300	-1	413	224	5.2	27	ABarapapppp	247	135	0	0		0	0	0	0	0
250	1	46	315	-1	364	165	7.8	32	MSpappa	324	94	0	0		0	0	0	0	0
251	1	263	96	-1	397	278	4.8	27	ABalpappppp	215	-533	0	0		0	0	0	0	0
252	1	281	302	-1	342	143	18.6	35	Dppp	353	-480	0	0		0	0	0	0	0
253	1	72	154	-1	404	463	14.1	28	ABalpppapp	273	740	0	0		0	0	0	0	0
254	1	123	80	-1	340	210	18.4	33	Epraa	446	0	0	0		0	0	0	0	0
255	1	105	4	-1	438	408	7.8	29	ABalppappa	78	0	0	0		0	0	0	0	0
256	1	171	84	-1	504	168	15.2	27	ABprpaappa	229	-302	0	0		0	0	0	0	0
257	1	111	231	-1	352	60	13.9	29	ABprappapp	239	495	0	0		0	0	0	0	0
258	1	159	167	-1	439	303	5.3	26	ABalpappppa	151	0	0	0		0	0	0	0	0
259	1	321	301	-1	294	162	14.2	32	Eprpa	319	1029	0	0		0	0	0	0	0
260	1	282	341	-1	323	229	5.4	33	Z3	251	366	0	0		0	0	0	0	0
261	1	160	52	-1	444	364	6.4	28	ABalpapapa	257	249	0	0		0	0	0	0	0
262	1	341	280	-1	357	402	6.2	30	ABplpaaaap	261	-373	0	0		0	0	0	0	0
263	1	303	165	-1	355	385	8.7	29	ABplppaaaa	265	663	0	0		0	0	0	0	0
264	1	277	299	-1	476	249	23.0	29	ABarpapapa	274	59	0	0		0	0	0	0	0
265	1	348	179	-1	499	391	7.4	28	ABalpapaaa	-122	0	0	0		0	0	0	0	0
266	1	121	90	-1	539	265	12.1	26	MSppaaap	229	1831	0	0		0	0	0	0	0
267	1	65	71	-1	245	340	7.7	28	ABplppappa	278	215	0	0		0	0	0	0	0
268	1	151	57	-1	504	317	17.6	31	MSpaaaap	151	0	0	0		0	0	0	0	0
269	1	57	98	-1	580	332	9.5	29	ABaraaaaap	264	-410	0	0		0	0	0	0	0
270	1	85	233	-1	512	234	9.9	24	MSppaapa	217	-1086	0	0		0	0	0	0	0
271	1	76	153	-1	354	144	10.8	29	MSpapppp	465	0	0	0		0	0	0	0	0
272	1	221	5	-1	283	303	5.3	29	ABplpapppa	237	-826	0	0		0	0	0	0	0
273	1	264	213	-1	205	161	24.2	39	Caaap	392	-129	0	0		0	0	0	0	0
274	1	28	37	-1	520	278	21.7	28	ABalappppp	-112	0	0	0		0	0	0	0	0
275	1	100	221	-1	521	195	17.4	28	ABpraaapppa	203	-231	0	0		0	0	0	0	0
276	1	147	248	-1	342	274	23.4	33	ABarpaappp	326	720	0	0		0	0	0	0	0
277	1	332	100	-1	498	447	11.4	32	ABalppaaap	314	-741	0	0		0	0	0	0	0
278	1	197	44	-1	212	254	3.9	27	ABplpppapaa	185	-989	0	0		0	0	0	0	0
279	1	4	18	-1	365	452	15.3	27	ABplaappaa	242	267	0	0		0	0	0	0	0
280	1	293	318	-1	157	275	17.4	30	ABplapapaa	280	106	0	0		0	0	0	0	0
281	1	110	259	-1	401	93	20.4	34	ABarpppap	330	147	0	0		0	0	0	0	0
282	1	122	212	-1	463	334	12.1	30	ABaraapapa	-522	0	0	0		0	0	0	0	0
283	1	290	241	-1	314	85	5.1	30	ABprpppapa	252	-419	0	0		0	0	0	0	0
284	1	311	350	-1	360	356	4.7	28	ABplpapapa	279	415	0	0		0	0	0	0	0
285	1	243	175	-1	419	382	21.0	25	ABplaaapaa	277	0	0	0		0	0	0	0	0
286	1	266	150	-1	383	362	17.5	32	MSapppa	240	707	0	0		0	0	0	0	0
287	1	257	125	-1	343	73	20.4	31	ABprappapa	297	1367	0	0		0	0	0	0	0
288	1	235	324	-1	552	228	11.5	30	ABprpaaaaa	249	767	0	0		0	0	0	0	0
289	1	283	226	-1	258	307	3.7	28	ABplppppaa	250	1527	0	0		0	0	0	0	0
290	1	294	250	-1	340	139	6.7	27	ABprpapppp	221	1339	0	0		0	0	0	0	0
291	1	316	303	-1	538	296	5.0	26	ABarapaaap	235	-353	0	0		0	0	0	0	0
292	1	211	222	-1	399	407	21.7	31	ABplaaapap	273	478	0	0		0	0	0	0	0
293	1	81	27	-1	174	302	12.1	28	ABplappapp	259	-46	0	0		0	0	0	0	0
294	1	334	268	-1	379	336	6.1	29	ABplpapaap	136	0	0	0		0	0	0	0	0
295	1	299	307	-1	482	376	24.6	31	ABplaaaaaa	301	416	0	0		0	0	0	0	0
296	1	177	26	-1	417	244	11.0	32	MSpapaap	298	1024	0	0		0	0	0	0	0
297	1	66	120	-1	450	282	17.3	32	MSpaaapp	232	89	0	0		0	0	0	0	0
298	1	320	260	-1	496	226	13.8	26	MSppapap	239	94	0	0		0	0	0	0	0
299	1	265	74	-1	419	461	18.6	31	ABplaapapa	263	1255	0	0		0	0	0	0	0
300	1	318	197	-1	511	255	17.5	27	MSppappa	235	230	0	0		0	0	0	0	0
301	1	97	332	-1	486	367	10.9	27	ABalpaapapp	186	0	0	0		0	0	0	0	0
302	1	30	176	-1	380	86	5.6	31	ABprpppaaa	295	224	0	0		0	0	0	0	0
303	1	74	288	-1	342	106	4.0	31	ABprppppap	300	127	0	0		0	0	0	0	0
304	1	115	65	-1	259	302	13.6	30	Capaaa	257	-405	0	0		0	0	0	0	0
305	1	272	69	-1	393	396	5.5	30	ABalppappp	-42	0	0	0		0	0	0	0	0
306	1	231	325	-1	218	277	13.5	29	Capapa	361	0	0	0		0	0	0	0	0
307	1	337	348	-1	256	249	6.8	27	ABplpppppa	97	0	0	0		0	0	0	0	0
308	1	17	201	-1	152	266	13.2	30	ABplapapap	248	614	0	0		0	0	0	0	0
309	1	16	246	-1	410	297	9.1	30	MSaapaaa	-383	0	0	0		0	0	0	0	0
310	1	29	335	-1	469	190	23.4	33	ABarpappa	335	875	0	0		0	0	0	0	0
311	1	307	204	-1	370	220	11.2	30	Earpa	-1	0	0	0		0	0	0	0	0
312	1	146	304	-1	428	139	6.7	26	ABprppaapa	246	323	0	0		0	0	0	0	0
313	1	295	217	-1	320	62	17.6	30	ABprapapaa	304	371	0	0		0	0	0	0	0
314	1	288	164	-1	365	425	18.2	29	ABalppppppp	88	0	0	0		0	0	0	0	0
315	1	43	117	-1	495	327	23.5	27	ABarpaaaap	176	0	0	0		0	0	0	0	0
316	1	32	126	-1	383	151	16.2	31	Dppa	310	-930	0	0		0	0	0	0	0
317	1	344	252	-1	517	413	14.3	27	MSapaaaa	212	292	0	0		0	0	0	0	0
318	1	126	198	-1	246	116	23.4	34	Cpaapp	323	-112	0	0		0	0	0	0	0
319	1	204	66	-1	495	283	23.5	27	ABarpapaap	-11	0	0	0		0	0	0	0	0
320	1	88	322	-1	304	185	6.7	32	Z2	262	-984	0	0		0	0	0	0	0
321	1	22	276	-1	447	256	5.7	25	ABarapapppa	205	339	0	0		0	0	0	0	0
322	1	252	311	-1	462	403	5.5	28	ABalppapaa	251	513	0	0		0	0	0	0	0
323	1	215	35	-1	358	361	23.2	32	ABplaaappp	328	-1002	0	0		0	0	0	0	0
324	1	197	224	-1	230	228	5.0	26	ABplpppapap	-46	0	0	0		0	0	0	0	0
325	1	244	232	-1	235	133	3.7	29	Cppppa	286	-129	0	0		0	0	0	0	0
326	1	143	289	-1	198	282	6.1	27	ABplpppaap	278	-330	0	0		0	0	0	0	0
327	1	181	6	-1	202	190	5.6	27	ABplappppp	262	233	0	0		0	0	0	0	0
328	1	7	131	-1	182	198	20.3	35	Caapa	357	470	0	0		0	0	0	0	0
329	1	185	244	-1	449	161	20.4	30	ABprapaaaa	251	415	0	0		0	0	0	0	0
330	1	82	107	-1	312	139	10.4	33	Cppaa	335	-531	0	0		0	0	0	0	0
331	1	158	188	-1	432	119	17.1	28	ABprapaapa	78	0	0	0		0	0	0	0	0
332	1	301	349	-1	269	57	9.6	28	ABprappppa	29	0	0	0		0	0	0	0	0
333	1	165	151	-1	507	219	21.0	31	ABpraapapp	373	0	0	0		0	0	0	0	0
334	1	241	281	-1	477	171	11.6	25	MSpppapa	190	-1123	0	0		0	0	0	0	0
335	1	248	284	-1	462	346	16.2	31	MSaaapaa	273	406	0	0		0	0	0	0	0
336	1	240	38	-1	282	371	21.3	28	ABplapaapa	269	712	0	0		0	0	0	0	0
337	1	229	330	-1	242	198	4.9	28	ABplpppppp	182	0	0	0		0	0	0	0	0
338	1	183	329	-1	330	198	11.5	31	Earpp	295	327	0	0		0	0	0	0	0
339	1	339	192	-1	567	299	13.7	26	MSppaaaa	107	0	0	0		0	0	0	0	0
340	1	326	334	-1	497	205	4.2	32	ABarappapa	325	-616	0	0		0	0	0	0	0
341	1	150	8	-1	211	159	12.5	31	Eplpp	309	665	0	0		0	0	0	0	0
342	1	302	275	-1	447	202	3.7	28	ABprpappaa	280	270	0	0		0	0	0	0	0
343	1	345	245	-1	492	276	8.4	29	ABarapaapp	240	681	0	0		0	0	0	0	0
344	1	179	298	-1	520	422	20.0	28	ABalapapap	290	1278	0	0		0	0	0	0	0
345	1	128	104	-1	588	378	14.9	28	ABalaaaarl	246	-838	0	0		0	0	0	0	0
346	1	199	113	-1	467	225	17.7	26	MSppappp	241	-539	0	0		0	0	0	0	0
347	1	208	119	-1	279	313	17.4	33	Dapa	325	1586	0	0		0	0	0	0	0
348	1	116	235	-1	229	321	5.5	30	ABplpppaaa	255	260	0	0		0	0	0	0	0
349	1	67	21	-1	346	268	6.6	28	MSaapapp	221	-1045	0	0		0	0	0	0	0
350	1	119	258	-1	590	254	10.3	24	Nuc153_11_578_261	208	-80	0	0		0	0	0	0	0
351	1	340	168	-1	550	361	24.2	34	ABalappapp	334	1140	0	0		0	0	0	0	0
352	1	109	116	-1	477	469	12.7	27	ABalpppaap	39	0	0	0		0	0	0	0	0
353	1	41	342	-1	484	140	8.4	22	Nuc154_8_483_145	151	0	0	0		0	0	0	0	0
354	1	190	309	-1	509	347	5.4	27	ABalpaaapp	136	0	0	0		0	0	0	0	0
355	1	132	87	-1	370	139	5.2	22	ABprppaappp	-42	0	0	0		0	0	0	0	0
356	1	195	256	-1	327	436	11.3	22	Nuc154_11_310_424	301	0	0	0		0	0	0	0	0
357	0	353	-1	-1	235	147	7.8	23		129	-946	0	0		0	0	0	0	0
