# Supplementary material for: The AP-2 Transcription Factor APTF-2 Is Required for Neuroblast and Epidermal Morphogenesis in Caenorhabditis elegans Embryogenesis
Source: PLoS Genet. 2016 May 13;12(5):e1006048. doi: 10.1371/journal.pgen.1006048 (PMC4866721; doi:10.1371/journal.pgen.1006048)
Supplement: S7 Text — (ZIP) [file pgen.1006048.s035.zip › nuclei/t156-nuclei]

1	1	45	17	-1	417	422	11.8	30	ABplpaapaa	299	209	0	0		0	0	0	0	0
2	1	135	99	-1	553	403	21.6	26	ABalappaaa	254	24	0	0		0	0	0	0	0
3	1	55	200	-1	580	367	11.5	27	ABaraaaaaa	264	135	0	0		0	0	0	0	0
4	1	255	27	-1	439	407	7.6	29	ABalppappa	-87	0	0	0		0	0	0	0	0
5	1	272	222	-1	283	304	5.4	29	ABplpapppa	253	-526	0	0		0	0	0	0	0
6	1	327	182	-1	197	187	5.6	27	ABplappppp	273	276	0	0		0	0	0	0	0
7	1	168	352	-1	560	335	11.5	30	ABaraaapaa	274	742	0	0		0	0	0	0	0
8	1	341	272	-1	213	159	12.3	32	Eplpp	323	578	0	0		0	0	0	0	0
9	1	140	47	-1	533	344	12.4	27	ABaraaaapa	378	0	0	0		0	0	0	0	0
10	1	194	175	-1	399	192	4.7	28	ABprpappap	277	0	0	0		0	0	0	0	0
11	1	132	56	-1	230	360	13.3	28	ABplappaaa	176	0	0	0		0	0	0	0	0
12	1	149	61	-1	256	79	11.2	29	ABprapappp	254	265	0	0		0	0	0	0	0
13	1	217	205	-1	451	333	7.0	28	ABalpappap	255	699	0	0		0	0	0	0	0
14	1	232	258	-1	442	191	7.2	28	ABprpapaap	276	-378	0	0		0	0	0	0	0
15	1	40	280	-1	356	412	11.8	33	ABplpaappp	316	-205	0	0		0	0	0	0	0
16	1	227	79	-1	441	438	16.6	29	ABalppppap	266	-126	0	0		0	0	0	0	0
17	1	28	40	-1	341	423	8.7	30	ABplpaaapp	303	153	0	0		0	0	0	0	0
18	1	279	32	-1	367	453	15.0	27	ABplaappaa	-361	0	0	0		0	0	0	0	0
19	1	71	217	-1	234	275	5.0	28	ABplppppap	68	0	0	0		0	0	0	0	0
20	1	76	29	-1	529	158	18.3	27	ABpraappaa	377	0	0	0		0	0	0	0	0
21	1	349	94	-1	345	267	6.9	28	MSaapapp	285	11	0	0		0	0	0	0	0
22	1	18	268	-1	201	337	14.1	29	ABplappaap	317	0	0	0		0	0	0	0	0
23	1	209	119	-1	314	279	6.3	27	MSaappa	103	0	0	0		0	0	0	0	0
24	1	12	242	-1	419	413	14.2	33	ABalpppppa	329	-425	0	0		0	0	0	0	0
25	1	158	322	-1	574	285	7.1	29	ABaraaappp	225	-24	0	0		0	0	0	0	0
26	1	296	54	-1	420	244	10.7	31	MSpapaap	98	0	0	0		0	0	0	0	0
27	1	293	252	-1	178	306	11.9	27	ABplappapp	-78	0	0	0		0	0	0	0	0
28	1	53	81	-1	213	313	8.4	28	ABplppappp	-396	0	0	0		0	0	0	0	0
29	1	59	7	-1	517	425	16.8	26	ABalapapaa	51	0	0	0		0	0	0	0	0
30	1	29	34	-1	587	277	17.6	31	ABalaapppa	85	0	0	0		0	0	0	0	0
31	1	10	22	-1	511	143	12.6	29	ABprpaappp	264	15	0	0		0	0	0	0	0
32	1	205	185	-1	411	368	5.6	28	ABalpapapp	60	0	0	0		0	0	0	0	0
33	1	185	55	-1	241	370	17.1	29	ABplapaapp	288	138	0	0		0	0	0	0	0
34	1	212	83	-1	593	283	13.6	25	ABalaappaa	204	353	0	0		0	0	0	0	0
35	1	323	12	-1	361	364	23.2	33	ABplaaappp	308	41	0	0		0	0	0	0	0
36	1	134	121	-1	593	256	14.5	29	ABalaappap	293	0	0	0		0	0	0	0	0
37	1	274	106	-1	524	280	21.9	28	ABalappppp	192	181	0	0		0	0	0	0	0
38	1	336	117	-1	286	376	20.7	27	ABplapaapa	258	145	0	0		0	0	0	0	0
39	1	44	21	-1	137	228	16.5	32	ABarppapp	-290	0	0	0		0	0	0	0	0
40	1	65	67	-1	551	390	17.2	30	MSaaaaaa	247	-227	0	0		0	0	0	0	0
41	1	166	103	-1	514	308	14.4	30	ABaraappap	315	0	0	0		0	0	0	0	0
42	1	141	135	-1	388	414	9.1	28	ABplpaaapa	243	407	0	0		0	0	0	0	0
43	1	133	189	-1	372	282	15.6	32	Ealaa	329	316	0	0		0	0	0	0	0
44	1	278	208	-1	211	256	3.7	28	ABplpppapaa	217	258	0	0		0	0	0	0	0
45	1	233	172	-1	568	417	13.8	27	ABalaaaala	226	-246	0	0		0	0	0	0	0
46	1	68	161	-1	451	386	13.9	26	MSapapaa	234	254	0	0		0	0	0	0	0
47	1	122	91	-1	459	431	13.9	28	ABalppppaa	283	-610	0	0		0	0	0	0	0
48	1	137	237	-1	468	328	23.6	29	ABarpaaapa	272	-503	0	0		0	0	0	0	0
49	1	126	331	-1	188	274	10.1	26	ABplapppaa	237	306	0	0		0	0	0	0	0
50	1	72	215	-1	462	259	13.4	32	MSpaapap	302	133	0	0		0	0	0	0	0
51	1	92	139	-1	565	244	16.1	29	ABpraaapaa	685	0	0	0		0	0	0	0	0
52	1	261	348	-1	448	362	6.0	28	ABalpapapa	245	-694	0	0		0	0	0	0	0
53	1	167	107	-1	524	345	8.0	27	ABalpaaapa	257	-352	0	0		0	0	0	0	0
54	1	110	10	-1	485	188	20.4	30	ABpraaapppp	260	43	0	0		0	0	0	0	0
55	1	4	15	-1	499	421	7.7	29	ABalpaappp	237	-43	0	0		0	0	0	0	0
56	1	69	14	-1	402	401	16.7	27	ABalppppppa	206	145	0	0		0	0	0	0	0
57	1	268	39	-1	501	320	17.6	30	MSpaaaap	279	-490	0	0		0	0	0	0	0
58	1	215	320	-1	308	364	7.4	28	ABplppaapa	240	929	0	0		0	0	0	0	0
59	1	156	181	-1	417	99	15.9	30	ABprapaapp	111	0	0	0		0	0	0	0	0
60	1	81	63	-1	421	175	15.4	30	Dpaa	283	1262	0	0		0	0	0	0	0
61	1	42	85	-1	532	307	9.8	30	ABaraaapap	125	0	0	0		0	0	0	0	0
62	1	195	318	-1	313	366	19.6	30	ABplapaaap	164	0	0	0		0	0	0	0	0
63	1	64	333	-1	470	146	5.7	29	ABarappapp	269	256	0	0		0	0	0	0	0
64	1	108	154	-1	450	106	13.3	30	ABpraapppp	-176	0	0	0		0	0	0	0	0
65	1	304	304	-1	261	307	13.6	30	Capaaa	281	-703	0	0		0	0	0	0	0
66	1	319	347	-1	500	281	23.9	26	ABarpapaap	262	1564	0	0		0	0	0	0	0
67	1	171	11	-1	325	73	10.8	28	ABprapppaa	272	-99	0	0		0	0	0	0	0
68	1	154	62	-1	547	356	15.5	29	ABaraapaaa	285	976	0	0		0	0	0	0	0
69	1	305	109	-1	394	399	5.4	31	ABalppappp	-34	0	0	0		0	0	0	0	0
70	1	62	115	-1	485	433	19.3	29	ABalapappa	233	1426	0	0		0	0	0	0	0
71	1	267	159	-1	247	338	7.4	28	ABplppappa	280	1434	0	0		0	0	0	0	0
72	1	50	42	-1	534	381	11.0	27	ABalpaapapa	265	-138	0	0		0	0	0	0	0
73	1	228	144	-1	449	431	21.7	32	ABplaapaap	322	178	0	0		0	0	0	0	0
74	1	299	149	-1	416	462	18.4	30	ABplaapapa	-5	0	0	0		0	0	0	0	0
75	1	7	176	-1	160	160	15.3	37	Caapp	72	0	0	0		0	0	0	0	0
76	1	2	308	-1	317	61	14.2	29	ABprapapap	177	0	0	0		0	0	0	0	0
77	1	121	78	-1	470	136	14.5	30	ABpraapppa	132	0	0	0		0	0	0	0	0
78	1	48	163	-1	371	69	9.4	29	ABprppappp	289	122	0	0		0	0	0	0	0
79	1	119	90	-1	482	293	20.1	29	MSpaaapa	293	148	0	0		0	0	0	0	0
80	1	254	264	-1	340	210	18.1	33	Epraa	334	-53	0	0		0	0	0	0	0
81	1	155	345	-1	519	313	23.8	27	ABarpapaaa	208	474	0	0		0	0	0	0	0
82	1	198	50	-1	541	326	5.1	28	ABarapaaaa	212	0	0	0		0	0	0	0	0
83	1	60	112	-1	501	135	16.9	36	ABpraappap	105	0	0	0		0	0	0	0	0
84	1	256	231	-1	504	172	15.8	28	ABprpaappa	55	0	0	0		0	0	0	0	0
85	1	139	74	-1	248	145	14.6	33	Eprpp	327	240	0	0		0	0	0	0	0
86	1	52	166	-1	443	426	10.3	31	ABplpaaaaa	41	0	0	0		0	0	0	0	0
87	1	355	23	-1	371	142	5.2	27	ABprppaappp	272	-596	0	0		0	0	0	0	0
88	1	96	70	-1	555	379	8.3	30	ABalpaaaaa	143	0	0	0		0	0	0	0	0
89	1	208	120	-1	450	370	10.0	24	MSapaapa	212	-1134	0	0		0	0	0	0	0
90	1	266	26	-1	543	266	12.2	27	MSppaaap	227	-57	0	0		0	0	0	0	0
91	1	246	226	-1	543	331	21.1	29	ABalapppap	270	832	0	0		0	0	0	0	0
92	1	213	148	-1	564	371	21.6	25	ABalappapa	202	-238	0	0		0	0	0	0	0
93	1	159	335	-1	492	287	11.8	30	ABaraapppa	122	0	0	0		0	0	0	0	0
94	1	148	31	-1	385	204	7.4	30	MSpapapp	296	-568	0	0		0	0	0	0	0
95	1	243	76	-1	294	81	9.7	28	ABprapppap	277	-196	0	0		0	0	0	0	0
96	1	251	310	-1	396	275	4.6	27	ABalpappppp	265	320	0	0		0	0	0	0	0
97	1	61	167	-1	603	303	10.5	24	ABalaapaaa	224	137	0	0		0	0	0	0	0
98	1	269	299	-1	578	328	9.4	29	ABaraaaaap	213	0	0	0		0	0	0	0	0
99	1	35	195	-1	551	263	23.6	32	ABpraapaap	271	0	0	0		0	0	0	0	0
100	1	277	100	-1	494	439	10.6	31	ABalppaaap	294	-97	0	0		0	0	0	0	0
101	1	39	143	-1	487	443	14.8	29	ABalapaapp	251	-407	0	0		0	0	0	0	0
102	1	34	102	-1	276	381	14.5	31	ABplaapppp	-215	0	0	0		0	0	0	0	0
103	1	196	209	-1	379	286	10.6	30	MSaapaap	294	-71	0	0		0	0	0	0	0
104	1	345	35	-1	590	377	14.7	28	ABalaaaarl	242	114	0	0		0	0	0	0	0
105	1	240	113	-1	477	232	3.4	27	ABarappaap	265	43	0	0		0	0	0	0	0
106	1	248	282	-1	421	316	18.8	32	MSaaaapp	314	175	0	0		0	0	0	0	0
107	1	330	168	-1	316	136	10.8	32	Cppaa	320	134	0	0		0	0	0	0	0
108	1	13	328	-1	222	243	8.6	27	Capapp	252	44	0	0		0	0	0	0	0
109	1	145	191	-1	520	256	4.0	28	ABarappaaa	254	-27	0	0		0	0	0	0	0
110	1	47	13	-1	156	200	9.7	29	ABplapappp	253	-174	0	0		0	0	0	0	0
111	1	147	129	-1	571	257	7.4	28	ABarapppaa	258	910	0	0		0	0	0	0	0
112	1	120	3	-1	433	164	10.8	27	MSpppapp	203	-185	0	0		0	0	0	0	0
113	1	346	140	-1	469	228	17.8	26	MSppappp	265	-102	0	0		0	0	0	0	0
114	1	41	219	-1	387	248	8.0	25	MSpapapa	246	67	0	0		0	0	0	0	0
115	1	244	1	-1	601	334	12.8	27	ABalaaaarr	164	0	0	0		0	0	0	0	0
116	1	352	190	-1	480	465	11.5	27	ABalpppaap	271	265	0	0		0	0	0	0	0
117	1	315	329	-1	498	330	23.8	26	ABarpaaaap	219	-775	0	0		0	0	0	0	0
118	1	5	77	-1	283	79	18.7	34	ABarppppp	340	473	0	0		0	0	0	0	0
119	1	347	105	-1	281	316	17.5	33	Dapa	325	-335	0	0		0	0	0	0	0
120	1	297	33	356	449	278	17.3	33	MSpaaapp	89	0	0	0		0	0	0	0	0
121	1	118	220	-1	574	319	6.6	28	ABaraaappa	279	-801	0	0		0	0	0	0	0
122	1	128	153	-1	584	270	20.5	33	ABalaapppp	330	731	0	0		0	0	0	0	0
123	1	67	300	-1	336	262	14.9	32	Ealap	323	78	0	0		0	0	0	0	0
124	1	187	125	-1	263	365	8.8	27	ABplppapap	271	733	0	0		0	0	0	0	0
125	1	287	327	-1	340	75	20.7	31	ABprappapa	305	361	0	0		0	0	0	0	0
126	1	316	201	-1	386	154	16.6	31	Dppa	296	-41	0	0		0	0	0	0	0
127	1	129	65	-1	389	69	13.5	29	ABprappaap	110	0	0	0		0	0	0	0	0
128	1	138	98	-1	476	247	7.4	27	ABarapappa	195	0	0	0		0	0	0	0	0
129	1	6	170	-1	290	339	5.9	27	ABplppaapp	229	507	0	0		0	0	0	0	0
130	1	15	192	-1	367	402	14.6	31	ABplpaappa	-88	0	0	0		0	0	0	0	0
131	1	328	235	-1	183	203	20.5	35	Caapa	352	978	0	0		0	0	0	0	0
132	1	151	108	-1	297	318	9.4	34	MSaappp	224	0	0	0		0	0	0	0	0
133	1	77	116	-1	520	395	23.5	29	ABalappaap	237	809	0	0		0	0	0	0	0
134	1	25	92	-1	551	382	13.8	30	ABalpaapaa	58	0	0	0		0	0	0	0	0
135	1	172	344	-1	314	317	3.7	26	ABplpappap	264	199	0	0		0	0	0	0	0
136	1	23	104	-1	279	54	13.6	30	ABprapappa	142	0	0	0		0	0	0	0	0
137	1	191	274	-1	191	223	12.4	30	Capppa	-121	0	0	0		0	0	0	0	0
138	1	220	276	-1	310	315	14.1	31	Daap	-108	0	0	0		0	0	0	0	0
139	1	142	171	-1	575	206	17.2	28	ABpraaaapa	105	0	0	0		0	0	0	0	0
140	1	226	151	-1	444	463	10.9	28	ABalpppaaa	49	0	0	0		0	0	0	0	0
141	1	231	24	-1	253	161	10.0	28	Cppapp	283	894	0	0		0	0	0	0	0
142	1	161	293	-1	461	434	18.7	28	ABalapappp	247	786	0	0		0	0	0	0	0
143	1	80	334	-1	586	389	18.2	28	ABalaaapal	94	0	0	0		0	0	0	0	0
144	1	91	16	-1	486	125	10.2	30	ABprpaaapp	270	0	0	0		0	0	0	0	0
145	1	219	286	-1	307	230	15.5	32	Eplaa	325	977	0	0		0	0	0	0	0
146	1	85	228	-1	406	99	8.3	31	ABprppappa	271	-338	0	0		0	0	0	0	0
147	1	201	59	-1	492	273	15.5	28	MSpaapaa	123	0	0	0		0	0	0	0	0
148	1	189	160	-1	473	170	9.2	30	ABprppaaaa	165	0	0	0		0	0	0	0	0
149	1	210	317	-1	262	286	6.5	29	ABplpapppp	249	-235	0	0		0	0	0	0	0
150	1	286	294	341	385	364	17.6	32	MSapppa	72	0	0	0		0	0	0	0	0
151	1	333	211	-1	508	219	21.1	32	ABpraapapp	264	690	0	0		0	0	0	0	0
152	1	164	269	-1	582	220	13.6	29	ABpraaaaaa	166	0	0	0		0	0	0	0	0
153	1	271	25	-1	358	140	11.4	30	MSpapppp	229	459	0	0		0	0	0	0	0
154	1	253	64	-1	412	463	14.4	29	ABalpppapp	294	188	0	0		0	0	0	0	0
155	1	173	58	-1	549	333	18.4	31	MSpaaaaa	192	0	0	0		0	0	0	0	0
156	1	179	340	-1	495	219	10.9	27	MSppaapp	261	-1	0	0		0	0	0	0	0
157	1	211	240	-1	610	313	17.5	28	ABalaaappl	-208	0	0	0		0	0	0	0	0
158	1	163	292	-1	582	229	10.5	28	ABalaapapp	265	925	0	0		0	0	0	0	0
159	1	111	186	-1	508	458	17.1	29	ABalapaapa	248	156	0	0		0	0	0	0	0
160	1	8	346	-1	530	239	21.7	30	ABpraapapa	114	0	0	0		0	0	0	0	0
161	1	30	311	-1	306	395	16.1	31	ABplaapppa	98	0	0	0		0	0	0	0	0
162	1	216	307	-1	324	355	15.4	29	Daaa	216	0	0	0		0	0	0	0	0
163	1	27	52	-1	430	354	23.3	30	ABplaaaapa	280	393	0	0		0	0	0	0	0
164	1	314	212	-1	368	430	18.0	29	ABalppppppp	259	340	0	0		0	0	0	0	0
165	1	263	86	-1	355	385	8.6	29	ABplppaaaa	246	663	0	0		0	0	0	0	0
166	1	183	45	-1	449	195	16.9	27	MSppppap	208	512	0	0		0	0	0	0	0
167	1	258	305	-1	432	301	5.1	26	ABalpappppa	282	0	0	0		0	0	0	0	0
168	1	351	351	-1	552	360	24.6	34	ABalappapp	339	118	0	0		0	0	0	0	0
169	1	188	202	-1	516	354	23.0	27	ABarpaaaaa	250	400	0	0		0	0	0	0	0
170	1	63	263	-1	455	289	23.9	30	Nuc156_25_450_288	302	-53	0	0		0	0	0	0	0
171	1	238	162	-1	314	178	17.2	31	Eprap	308	-378	0	0		0	0	0	0	0
172	1	146	173	-1	555	240	19.5	29	ABpraaapap	268	-755	0	0		0	0	0	0	0
173	1	178	306	-1	293	135	23.9	36	Cpaapa	366	536	0	0		0	0	0	0	0
174	1	79	4	-1	599	343	17.1	28	ABalaaapar	271	-595	0	0		0	0	0	0	0
175	1	285	96	-1	419	385	20.9	26	ABplaaapaa	212	1534	0	0		0	0	0	0	0
176	1	302	123	-1	380	87	5.6	31	ABprpppaaa	217	0	0	0		0	0	0	0	0
177	1	174	244	-1	357	109	7.4	27	ABprppppaa	423	0	0	0		0	0	0	0	0
178	1	123	44	-1	481	338	7.2	29	ABalpappaa	204	-196	0	0		0	0	0	0	0
179	1	265	28	-1	498	381	7.3	28	ABalpapaaa	283	-359	0	0		0	0	0	0	0
180	1	230	297	343	237	131	8.0	27	Cpppa	160	783	0	0		0	0	0	0	0
181	1	84	324	-1	403	339	5.5	29	ABplpapaaa	240	441	0	0		0	0	0	0	0
182	1	22	69	-1	355	406	21.5	28	ABplaaappa	86	0	0	0		0	0	0	0	0
183	1	103	221	-1	394	157	4.1	27	ABprpapapp	268	-257	0	0		0	0	0	0	0
184	1	190	330	-1	345	126	15.3	33	Dpap	306	-132	0	0		0	0	0	0	0
185	1	143	250	-1	413	305	15.4	24	MSaaappa	-189	0	0	0		0	0	0	0	0
186	1	200	314	-1	521	245	14.2	26	MSppapaa	240	343	0	0		0	0	0	0	0
187	1	186	323	-1	183	127	10.0	31	Cpappv	294	88	0	0		0	0	0	0	0
188	1	331	49	-1	434	123	17.0	28	ABprapaapa	234	702	0	0		0	0	0	0	0
189	1	16	232	-1	520	213	7.7	28	ABarappppp	82	0	0	0		0	0	0	0	0
190	1	20	110	-1	386	449	11.7	29	ABplpaapap	131	0	0	0		0	0	0	0	0
191	1	26	204	-1	597	239	18.2	28	ABpraaaaap	244	220	0	0		0	0	0	0	0
192	1	339	246	-1	567	299	13.6	26	MSppaaaa	238	0	0	0		0	0	0	0	0
193	1	150	261	-1	430	329	15.2	30	MSaaapap	348	0	0	0		0	0	0	0	0
194	1	101	262	-1	474	365	18.8	27	MSaaaaapp	218	1329	0	0		0	0	0	0	0
195	1	207	325	-1	274	216	24.1	40	Caaaa	396	-133	0	0		0	0	0	0	0
196	1	37	30	-1	310	119	7.7	29	ABprpppppa	282	3	0	0		0	0	0	0	0
197	1	300	187	-1	510	259	17.6	28	MSppappa	218	859	0	0		0	0	0	0	0
198	1	318	89	-1	248	117	23.5	35	Cpaapp	346	768	0	0		0	0	0	0	0
199	1	38	224	-1	547	432	11.5	28	ABalaaaalp	265	-26	0	0		0	0	0	0	0
200	1	57	241	-1	451	264	10.3	28	ABaraapppp	468	0	0	0		0	0	0	0	0
201	1	308	145	-1	155	270	12.9	29	ABplapapap	-359	0	0	0		0	0	0	0	0
202	1	229	158	-1	415	168	6.4	27	ABprpapapa	268	-1249	0	0		0	0	0	0	0
203	1	218	122	-1	429	318	11.5	30	ABaraapapp	396	0	0	0		0	0	0	0	0
204	1	311	150	-1	370	221	11.2	30	Earpa	269	-270	0	0		0	0	0	0	0
205	1	89	132	-1	381	84	17.0	29	ABprappaaa	298	2104	0	0		0	0	0	0	0
206	1	14	37	-1	382	333	10.5	31	MSappaa	-23	0	0	0		0	0	0	0	0
207	1	32	234	-1	411	270	14.0	28	MSaaappp	271	1994	0	0		0	0	0	0	0
208	1	115	230	-1	498	358	14.4	29	ABaraapaap	149	0	0	0		0	0	0	0	0
209	1	157	298	-1	398	156	10.6	29	MSpapppa	267	-789	0	0		0	0	0	0	0
210	1	239	8	-1	586	324	23.4	31	ABpraapaaa	310	-701	0	0		0	0	0	0	0
211	1	3	124	-1	327	60	7.7	30	ABprpppaap	278	-53	0	0		0	0	0	0	0
212	1	282	283	338	462	330	12.0	31	ABaraapapa	78	0	0	0		0	0	0	0	0
213	1	273	303	-1	207	162	24.3	37	Caaap	369	-201	0	0		0	0	0	0	0
214	1	180	72	-1	549	306	22.5	28	ABalappppa	236	117	0	0		0	0	0	0	0
215	1	113	5	-1	547	239	8.8	29	ABarappppa	292	81	0	0		0	0	0	0	0
216	1	176	227	-1	445	118	9.1	30	ABprppapaa	229	0	0	0		0	0	0	0	0
217	1	313	75	-1	325	60	17.7	30	ABprapapaa	286	179	0	0		0	0	0	0	0
218	1	19	38	-1	526	164	10.8	29	ABprpaaapa	51	0	0	0		0	0	0	0	0
219	1	241	93	-1	222	290	16.6	31	Cappaa	186	0	0	0		0	0	0	0	0
220	1	105	184	-1	554	196	20.5	31	ABpraaaapp	211	0	0	0		0	0	0	0	0
221	1	275	142	-1	522	198	17.3	28	ABpraaapppa	68	0	0	0		0	0	0	0	0
222	1	292	111	-1	401	409	21.7	30	ABplaaapap	151	0	0	0		0	0	0	0	0
223	1	93	267	-1	423	246	7.5	30	MSpapaaa	274	800	0	0		0	0	0	0	0
224	1	324	223	-1	233	221	4.8	28	ABplpppapap	190	903	0	0		0	0	0	0	0
225	1	9	138	-1	548	321	15.7	29	ABaraappaa	291	-211	0	0		0	0	0	0	0
226	1	289	257	-1	261	307	3.5	28	ABplppppaa	269	-462	0	0		0	0	0	0	0
227	1	127	266	-1	483	194	13.4	26	MSppppaa	58	0	0	0		0	0	0	0	0
228	1	112	169	-1	512	304	6.4	26	ABarapaapa	231	-1278	0	0		0	0	0	0	0
229	1	130	87	-1	422	198	19.5	33	MSppppp	306	231	0	0		0	0	0	0	0
230	1	94	270	-1	324	354	4.7	28	ABplpappaa	237	507	0	0		0	0	0	0	0
231	1	257	156	-1	352	62	13.7	28	ABprappapp	244	510	0	0		0	0	0	0	0
232	1	325	321	-1	238	132	3.9	29	Cppppa	289	-1477	0	0		0	0	0	0	0
233	1	270	210	-1	513	238	10.1	25	MSppaapa	207	-183	0	0		0	0	0	0	0
234	1	83	84	-1	421	272	22.8	30	ABarpaapap	302	-59	0	0		0	0	0	0	0
235	1	348	136	-1	229	318	5.4	28	ABplpppaaa	249	0	0	0		0	0	0	0	0
236	1	169	254	-1	147	235	11.4	28	ABplapappa	405	0	0	0		0	0	0	0	0
237	1	75	155	-1	302	387	9.5	30	ABplppapaa	-57	0	0	0		0	0	0	0	0
238	1	184	288	-1	467	216	9.3	27	MSpppaaa	207	1007	0	0		0	0	0	0	0
239	1	165	137	-1	342	373	20.5	28	ABplapaaaa	11	0	0	0		0	0	0	0	0
240	1	11	281	-1	257	262	19.1	34	Dapp	243	0	0	0		0	0	0	0	0
241	1	283	290	-1	314	85	5.5	31	ABprpppapa	204	0	0	0		0	0	0	0	0
242	1	17	349	-1	413	434	20.0	32	ABplaapapp	363	0	0	0		0	0	0	0	0
243	1	182	194	-1	540	220	17.1	29	ABpraaappa	92	0	0	0		0	0	0	0	0
244	1	329	177	-1	453	160	20.2	31	ABprapaaaa	253	-239	0	0		0	0	0	0	0
245	1	343	6	-1	491	275	8.5	30	ABarapaapp	64	0	0	0		0	0	0	0	0
246	1	309	296	-1	410	296	8.8	29	MSaapaaa	275	-1384	0	0		0	0	0	0	0
247	1	88	130	-1	510	175	7.6	29	ABprpaaaap	277	70	0	0		0	0	0	0	0
248	1	276	350	-1	342	277	23.3	33	ABarpaappp	334	-539	0	0		0	0	0	0	0
249	1	56	114	-1	410	236	15.5	30	Earaa	-106	0	0	0		0	0	0	0	0
250	1	290	315	-1	340	138	6.9	27	ABprpapppp	241	78	0	0		0	0	0	0	0
251	1	170	127	-1	385	263	22.5	31	ABarpaappa	225	0	0	0		0	0	0	0	0
252	1	317	295	-1	519	411	14.2	28	MSapaaaa	205	-349	0	0		0	0	0	0	0
253	1	193	273	-1	458	296	7.6	27	ABalpapppa	-101	0	0	0		0	0	0	0	0
254	1	181	131	-1	301	257	23.7	39	Cpaaa	392	-436	0	0		0	0	0	0	0
255	1	82	339	-1	201	238	15.4	33	Cappap	332	-454	0	0		0	0	0	0	0
256	1	356	-1	-1	334	437	11.0	21	Nuc154_11_310_424	158	573	0	0		0	0	0	0	0
257	1	74	66	-1	323	340	23.6	32	ABarppaaa	315	58	0	0		0	0	0	0	0
258	1	350	97	-1	590	257	10.2	24	Nuc153_11_578_261	183	250	0	0		0	0	0	0	0
259	1	281	275	-1	403	92	20.5	33	ABarpppap	336	-684	0	0		0	0	0	0	0
260	1	298	309	-1	493	223	14.0	25	MSppapap	248	-337	0	0		0	0	0	0	0
261	1	117	289	-1	227	166	4.8	29	Cppppp	237	-1541	0	0		0	0	0	0	0
262	1	102	165	-1	427	195	12.3	27	MSpppaap	-102	0	0	0		0	0	0	0	0
263	1	54	2	-1	543	209	13.4	30	ABprpaapaa	290	-440	0	0		0	0	0	0	0
264	1	114	126	-1	513	277	5.8	28	ABarapapaa	92	0	0	0		0	0	0	0	0
265	1	31	198	-1	405	368	10.0	28	MSapaapp	119	0	0	0		0	0	0	0	0
266	1	78	68	-1	168	206	6.2	27	ABplappppa	238	141	0	0		0	0	0	0	0
267	1	206	301	-1	339	326	18.5	33	MSapppp	276	553	0	0		0	0	0	0	0
268	1	294	80	-1	377	343	6.6	29	ABplpapaap	255	1383	0	0		0	0	0	0	0
269	1	104	278	-1	471	333	20.5	30	MSaaaapa	297	-978	0	0		0	0	0	0	0
270	1	236	236	-1	482	212	6.5	27	ABprpapaaa	243	982	0	0		0	0	0	0	0
271	1	107	179	-1	430	216	22.9	32	ABarpapapp	267	-93	0	0		0	0	0	0	0
272	1	162	48	-1	534	447	16.3	27	ABalapaaap	204	287	0	0		0	0	0	0	0
273	1	131	284	-1	396	389	12.5	27	MSapappa	56	0	0	0		0	0	0	0	0
274	1	125	316	-1	348	356	10.5	31	MSappap	312	471	0	0		0	0	0	0	0
275	1	342	218	-1	448	202	3.7	29	ABprpappaa	282	826	0	0		0	0	0	0	0
276	1	321	214	-1	452	249	5.6	26	ABarapapppa	236	429	0	0		0	0	0	0	0
277	1	177	95	-1	474	391	12.9	27	MSapaaap	248	0	0	0		0	0	0	0	0
278	1	175	277	-1	350	317	4.5	30	ABplpapapp	304	602	0	0		0	0	0	0	0
279	1	87	265	-1	452	146	18.2	30	ABprapaaap	303	-527	0	0		0	0	0	0	0
280	1	262	19	-1	353	402	5.7	30	ABplpaaaap	261	560	0	0		0	0	0	0	0
281	1	334	342	-1	476	172	11.8	26	MSpppapa	218	-486	0	0		0	0	0	0	0
282	1	116	302	-1	338	275	10.9	31	Ealpa	286	-818	0	0		0	0	0	0	0
283	1	49	152	-1	328	418	15.3	30	ABplaappap	700	0	0	0		0	0	0	0	0
284	1	335	253	-1	460	347	16.5	32	MSaaapaa	304	161	0	0		0	0	0	0	0
285	1	73	118	-1	543	230	5.6	28	ABarapppap	286	2	0	0		0	0	0	0	0
286	1	136	82	-1	430	168	23.7	33	ABarpappp	337	106	0	0		0	0	0	0	0
287	1	33	73	-1	456	475	14.9	28	ABalpppapa	193	0	0	0		0	0	0	0	0
288	1	303	287	-1	346	103	3.8	31	ABprppppap	270	434	0	0		0	0	0	0	0
289	1	326	134	-1	200	281	5.7	28	ABplpppaap	281	61	0	0		0	0	0	0	0
290	1	144	251	-1	210	110	19.5	38	Cpapa	381	-866	0	0		0	0	0	0	0
291	1	124	88	-1	282	118	4.2	30	ABprpppppp	246	228	0	0		0	0	0	0	0
292	1	109	196	-1	529	377	19.2	28	MSaaaaapa	204	-164	0	0		0	0	0	0	0
293	1	203	146	-1	509	316	11.0	24	ABaraaaapp	281	0	0	0		0	0	0	0	0
294	1	202	271	-1	616	294	15.4	27	ABalaaappr	78	0	0	0		0	0	0	0	0
295	1	153	255	-1	463	381	21.8	30	ABplaaaaap	287	66	0	0		0	0	0	0	0
296	1	225	337	-1	375	354	13.4	28	MSapappp	-104	0	0	0		0	0	0	0	0
297	1	24	36	-1	415	92	10.8	28	ABprppapap	270	-659	0	0		0	0	0	0	0
298	1	344	245	-1	519	423	19.6	29	ABalapapap	187	0	0	0		0	0	0	0	0
299	1	264	183	-1	476	250	23.4	29	ABarpapapa	277	-717	0	0		0	0	0	0	0
300	1	249	178	-1	415	225	5.1	27	ABarapapppp	239	93	0	0		0	0	0	0	0
301	1	259	193	-1	295	163	14.5	32	Eprpa	305	-1021	0	0		0	0	0	0	0
302	1	252	291	-1	346	148	19.2	37	Dppp	378	803	0	0		0	0	0	0	0
303	1	291	249	-1	538	291	4.7	27	ABarapaaap	266	0	0	0		0	0	0	0	0
304	1	312	46	-1	431	139	6.4	26	ABprppaapa	257	53	0	0		0	0	0	0	0
305	1	242	238	-1	439	385	3.7	30	ABalppapap	132	0	0	0		0	0	0	0	0
306	1	100	203	-1	364	121	23.5	36	ABarppppa	369	1025	0	0		0	0	0	0	0
307	1	295	336	-1	484	381	24.5	31	ABplaaaaaa	395	0	0	0		0	0	0	0	0
308	1	214	256	-1	183	233	8.3	28	ABplapppap	278	-57	0	0		0	0	0	0	0
309	1	354	239	-1	510	341	5.1	27	ABalpaaapp	266	-862	0	0		0	0	0	0	0
310	1	247	60	-1	421	366	13.8	27	MSapapap	229	665	0	0		0	0	0	0	0
311	1	322	233	-1	462	400	5.7	28	ABalppapaa	243	189	0	0		0	0	0	0	0
312	1	70	174	-1	260	272	9.7	29	Capaap	295	-641	0	0		0	0	0	0	0
313	1	223	101	-1	456	442	7.2	30	ABalppaapp	72	0	0	0		0	0	0	0	0
314	1	21	199	-1	284	115	13.6	30	Cppapa	44	0	0	0		0	0	0	0	0
315	1	250	216	-1	359	164	8.3	33	MSpappa	329	404	0	0		0	0	0	0	0
316	1	97	229	-1	269	87	7.0	28	ABprappppp	266	262	0	0		0	0	0	0	0
317	1	46	71	-1	563	414	18.6	26	ABalapaaaa	199	896	0	0		0	0	0	0	0
318	1	280	207	-1	159	281	17.4	30	ABplapapaa	97	0	0	0		0	0	0	0	0
319	1	99	206	-1	537	172	15.4	29	ABprpaapap	241	759	0	0		0	0	0	0	0
320	1	235	157	-1	403	123	5.5	26	ABprppaappa	253	40	0	0		0	0	0	0	0
321	1	192	51	-1	251	201	12.2	34	Eplpa	326	369	0	0		0	0	0	0	0
322	1	320	188	-1	305	183	6.7	31	Z2	312	604	0	0		0	0	0	0	0
323	1	204	197	-1	486	377	4.4	28	ABalpapaap	273	-1085	0	0		0	0	0	0	0
324	1	288	313	-1	553	225	11.4	31	ABprpaaaaa	139	0	0	0		0	0	0	0	0
325	1	306	319	-1	223	281	13.6	29	Capapa	263	686	0	0		0	0	0	0	0
326	1	152	213	-1	580	331	19.7	32	ABalapppaa	-151	0	0	0		0	0	0	0	0
327	1	95	259	-1	261	342	22.3	36	ABarppaap	347	0	0	0		0	0	0	0	0
328	1	51	147	-1	537	416	8.5	29	ABalpaappa	261	664	0	0		0	0	0	0	0
329	1	338	312	-1	332	198	11.5	31	Earpp	316	365	0	0		0	0	0	0	0
330	1	337	326	-1	242	190	5.2	29	ABplpppppp	-49	0	0	0		0	0	0	0	0
331	1	160	225	-1	189	277	22.2	33	ABarppapa	504	0	0	0		0	0	0	0	0
332	1	301	141	-1	487	365	11.0	27	ABalpaapapp	-129	0	0	0		0	0	0	0	0
333	1	43	164	-1	206	101	15.4	32	Cpappd	288	-217	0	0		0	0	0	0	0
334	1	340	43	-1	499	201	4.4	32	ABarappapa	312	472	0	0		0	0	0	0	0
335	1	310	279	-1	473	191	23.6	34	ABarpappa	334	220	0	0		0	0	0	0	0
336	1	199	285	-1	205	313	20.1	31	ABplappapa	283	652	0	0		0	0	0	0	0
337	1	66	260	-1	400	343	23.0	29	ABplaaaapp	-163	0	0	0		0	0	0	0	0
338	1	98	133	-1	312	236	11.2	33	Ealpp	332	-726	0	0		0	0	0	0	0
339	1	106	53	-1	440	125	21.4	32	ABarpppaa	290	268	0	0		0	0	0	0	0
340	1	222	18	-1	484	419	23.3	30	ABplaapaaa	230	0	0	0		0	0	0	0	0
341	1	260	248	-1	325	228	5.3	30	Z3	238	366	0	0		0	0	0	0	0
342	1	353	357	-1	488	144	8.9	22	Nuc154_8_483_145	36	0	0	0		0	0	0	0	0
343	1	234	9	-1	480	268	4.2	29	ABarapapap	285	-56	0	0		0	0	0	0	0
344	1	224	128	-1	231	209	8.3	28	Capppp	269	-369	0	0		0	0	0	0	0
345	1	90	41	-1	372	291	6.9	26	MSaapapa	247	510	0	0		0	0	0	0	0
346	1	36	247	-1	272	209	14.6	35	Eplap	346	598	0	0		0	0	0	0	0
347	1	1	243	-1	527	385	7.4	26	ABalpaaaap	-154	0	0	0		0	0	0	0	0
348	1	307	180	-1	257	249	6.7	28	ABplpppppa	34	0	0	0		0	0	0	0	0
349	1	332	332	-1	273	56	9.9	27	ABprappppa	25	0	0	0		0	0	0	0	0
350	1	284	57	-1	356	356	4.9	29	ABplpapapa	236	379	0	0		0	0	0	0	0
351	1	86	354	-1	513	435	12.1	22	Nuc155_13_519_443	-207	0	0	0		0	0	0	0	0
352	1	237	20	-1	371	225	16.2	34	Earap	330	557	0	0		0	0	0	0	0
353	1	58	355	-1	607	275	10.7	29	ABalaapaap	273	0	0	0		0	0	0	0	0
354	0	197	-1	-1	267	128	8.4	22		-66	0	0	0		0	0	0	0	0
355	0	230	-1	-1	242	141	8.4	26		195	-871	0	0		0	0	0	0	0
