# Supplementary material for: The AP-2 Transcription Factor APTF-2 Is Required for Neuroblast and Epidermal Morphogenesis in Caenorhabditis elegans Embryogenesis
Source: PLoS Genet. 2016 May 13;12(5):e1006048. doi: 10.1371/journal.pgen.1006048 (PMC4866721; doi:10.1371/journal.pgen.1006048)
Supplement: S7 Text — (ZIP) [file pgen.1006048.s035.zip › nuclei/t157-nuclei]

1	1	115	81	-1	600	335	12.8	29	ABalaaaarr	211	474	0	0		0	0	0	0	0
2	1	263	159	-1	540	216	13.6	30	ABprpaapaa	255	716	0	0		0	0	0	0	0
3	1	112	131	-1	431	165	10.7	28	MSpppapp	225	130	0	0		0	0	0	0	0
4	1	174	250	-1	598	346	17.1	28	ABalaaapar	271	313	0	0		0	0	0	0	0
5	1	215	224	-1	547	239	8.7	29	ABarappppa	-123	0	0	0		0	0	0	0	0
6	1	245	61	-1	488	279	8.6	30	ABarapaapp	245	0	0	0		0	0	0	0	0
7	1	29	329	-1	520	423	17.0	25	ABalapapaa	231	987	0	0		0	0	0	0	0
8	1	210	175	-1	587	320	23.1	31	ABpraapaaa	302	725	0	0		0	0	0	0	0
9	1	343	108	-1	483	265	4.3	29	ABarapapap	125	0	0	0		0	0	0	0	0
10	1	54	349	-1	485	189	20.3	29	ABpraaapppp	290	358	0	0		0	0	0	0	0
11	1	67	9	-1	321	76	10.7	28	ABprapppaa	275	-95	0	0		0	0	0	0	0
12	1	35	36	-1	364	365	23.2	32	ABplaaappp	305	-889	0	0		0	0	0	0	0
13	1	110	34	-1	155	203	9.5	31	ABplapappp	278	130	0	0		0	0	0	0	0
14	1	56	43	-1	405	408	16.8	26	ABalppppppa	286	0	0	0		0	0	0	0	0
15	1	55	156	-1	505	425	7.6	28	ABalpaappp	267	279	0	0		0	0	0	0	0
16	1	144	82	-1	491	128	10.8	31	ABprpaaapp	297	202	0	0		0	0	0	0	0
17	1	1	83	-1	420	419	11.8	30	ABplpaapaa	299	0	0	0		0	0	0	0	0
18	1	340	275	-1	479	419	23.3	30	ABplaapaaa	278	-80	0	0		0	0	0	0	0
19	1	280	259	-1	352	404	5.8	30	ABplpaaaap	298	182	0	0		0	0	0	0	0
20	1	352	47	-1	370	228	15.7	33	Earap	337	-324	0	0		0	0	0	0	0
21	1	39	79	-1	138	232	16.2	33	ABarppapp	337	163	0	0		0	0	0	0	0
22	1	31	125	-1	518	148	13.3	29	ABprpaappp	285	280	0	0		0	0	0	0	0
23	1	87	236	-1	371	141	5.2	28	ABprppaappp	256	94	0	0		0	0	0	0	0
24	1	141	271	-1	258	163	9.8	29	Cppapp	285	481	0	0		0	0	0	0	0
25	1	153	138	-1	358	140	11.3	30	MSpapppp	238	1086	0	0		0	0	0	0	0
26	1	90	288	-1	541	267	12.1	27	MSppaaap	236	-56	0	0		0	0	0	0	0
27	1	4	335	-1	445	407	7.7	31	ABalppappa	287	334	0	0		0	0	0	0	0
28	1	179	276	-1	501	387	7.1	29	ABalpapaaa	269	-398	0	0		0	0	0	0	0
29	1	20	60	-1	535	162	18.1	27	ABpraappaa	269	-277	0	0		0	0	0	0	0
30	1	196	234	-1	312	118	7.7	31	ABprpppppa	305	367	0	0		0	0	0	0	0
31	1	94	300	-1	385	204	7.3	30	MSpapapp	288	720	0	0		0	0	0	0	0
32	1	18	120	-1	367	454	15.2	27	ABplaappaa	274	401	0	0		0	0	0	0	0
33	1	120	5	-1	433	265	17.1	26	MSpaaappp	221	56	0	0		0	0	0	0	0
34	1	30	359	-1	584	273	17.5	32	ABalaapppa	308	694	0	0		0	0	0	0	0
35	1	104	340	-1	590	383	14.6	28	ABalaaaarl	232	-1140	0	0		0	0	0	0	0
36	1	297	52	-1	407	91	10.9	29	ABprppapap	297	760	0	0		0	0	0	0	0
37	1	206	66	-1	382	334	10.4	31	MSappaa	244	288	0	0		0	0	0	0	0
38	1	218	90	-1	523	172	11.1	29	ABprpaaapa	275	31	0	0		0	0	0	0	0
39	1	57	213	-1	500	319	17.5	30	MSpaaaap	120	0	0	0		0	0	0	0	0
40	1	17	86	-1	341	426	9.0	30	ABplpaaapp	260	0	0	0		0	0	0	0	0
41	1	345	268	-1	369	296	6.7	27	MSaapapa	232	159	0	0		0	0	0	0	0
42	1	72	56	-1	536	382	10.9	27	ABalpaapapa	266	298	0	0		0	0	0	0	0
43	1	334	65	-1	502	199	4.3	31	ABarappapa	298	-1084	0	0		0	0	0	0	0
44	1	178	261	-1	481	337	7.3	28	ABalpappaa	120	0	0	0		0	0	0	0	0
45	1	166	155	-1	447	198	17.1	28	MSppppap	238	181	0	0		0	0	0	0	0
46	1	304	328	-1	432	137	6.5	27	ABprppaapa	246	-256	0	0		0	0	0	0	0
47	1	9	294	-1	535	344	12.8	27	ABaraaaapa	131	0	0	0		0	0	0	0	0
48	1	272	122	-1	541	447	16.7	26	ABalapaaap	237	21	0	0		0	0	0	0	0
49	1	188	278	-1	435	122	16.8	28	ABprapaapa	232	-250	0	0		0	0	0	0	0
50	1	82	180	-1	541	329	5.2	28	ABarapaaaa	227	868	0	0		0	0	0	0	0
51	1	321	104	-1	251	205	11.6	34	Eplpa	329	-544	0	0		0	0	0	0	0
52	1	163	116	-1	430	355	23.5	32	ABplaaaapa	268	-851	0	0		0	0	0	0	0
53	1	339	93	-1	444	122	21.3	32	ABarpppaa	319	210	0	0		0	0	0	0	0
54	1	26	257	-1	419	242	10.7	31	MSpapaap	309	185	0	0		0	0	0	0	0
55	1	33	39	-1	245	374	16.7	29	ABplapaapp	156	0	0	0		0	0	0	0	0
56	1	11	49	-1	233	363	12.7	29	ABplappaaa	277	-493	0	0		0	0	0	0	0
57	1	350	119	-1	354	358	4.9	28	ABplpapapa	285	-605	0	0		0	0	0	0	0
58	1	155	360	-1	544	328	18.6	31	MSpaaaaa	496	0	0	0		0	0	0	0	0
59	1	147	68	-1	487	275	15.2	27	MSpaapaa	203	0	0	0		0	0	0	0	0
60	1	310	42	-1	423	367	13.9	28	MSapapap	226	330	0	0		0	0	0	0	0
61	1	12	290	-1	251	76	11.3	29	ABprapappp	278	1265	0	0		0	0	0	0	0
62	1	68	46	-1	546	355	15.7	30	ABaraapaaa	260	13	0	0		0	0	0	0	0
63	1	60	333	-1	419	175	15.5	30	Dpaa	266	-291	0	0		0	0	0	0	0
64	1	154	2	-1	416	459	14.4	29	ABalpppapp	219	0	0	0		0	0	0	0	0
65	1	127	209	-1	382	72	13.7	29	ABprappaap	89	0	0	0		0	0	0	0	0
66	1	257	161	-1	322	343	23.7	34	ABarppaaa	313	-790	0	0		0	0	0	0	0
67	1	40	197	-1	549	389	17.5	30	MSaaaaaa	238	1036	0	0		0	0	0	0	0
68	1	266	109	-1	168	216	6.3	27	ABplappppa	229	136	0	0		0	0	0	0	0
69	1	182	105	-1	353	407	21.6	28	ABplaaappa	258	108	0	0		0	0	0	0	0
70	1	88	171	-1	557	378	8.2	30	ABalpaaaaa	149	0	0	0		0	0	0	0	0
71	1	317	59	-1	562	420	19.1	26	ABalapaaaa	213	0	0	0		0	0	0	0	0
72	1	214	285	-1	554	300	22.4	29	ABalappppa	115	0	0	0		0	0	0	0	0
73	1	287	19	-1	457	474	14.6	28	ABalpppapa	46	0	0	0		0	0	0	0	0
74	1	85	334	-1	245	148	14.9	34	Eprpp	341	159	0	0		0	0	0	0	0
75	1	217	4	-1	323	60	17.4	31	ABprapapaa	-29	0	0	0		0	0	0	0	0
76	1	95	212	-1	289	82	9.6	28	ABprapppap	253	405	0	0		0	0	0	0	0
77	1	118	343	-1	280	83	18.5	35	ABarppppp	341	1446	0	0		0	0	0	0	0
78	1	77	16	-1	469	138	14.6	31	ABpraapppa	240	-189	0	0		0	0	0	0	0
79	1	16	6	-1	442	438	16.6	29	ABalppppap	-111	0	0	0		0	0	0	0	0
80	1	268	233	-1	374	352	7.1	29	ABplpapaap	277	-1198	0	0		0	0	0	0	0
81	1	28	1	-1	221	319	8.3	29	ABplppappp	286	-273	0	0		0	0	0	0	0
82	1	286	200	-1	427	165	23.6	34	ABarpappp	340	867	0	0		0	0	0	0	0
83	1	34	111	-1	588	282	13.8	25	ABalaappaa	210	347	0	0		0	0	0	0	0
84	1	234	135	-1	419	272	22.8	33	ABarpaapap	329	236	0	0		0	0	0	0	0
85	1	61	53	225	532	305	10.1	31	ABaraaapap	219	84	0	0		0	0	0	0	0
86	1	165	94	-1	351	389	8.8	29	ABplppaaaa	13	0	0	0		0	0	0	0	0
87	1	229	29	-1	418	201	19.7	34	MSppppp	244	481	0	0		0	0	0	0	0
88	1	291	71	-1	282	120	4.4	31	ABprpppppp	237	-91	0	0		0	0	0	0	0
89	1	198	273	-1	245	115	23.5	34	Cpaapp	339	1058	0	0		0	0	0	0	0
90	1	79	237	-1	474	294	20.4	31	MSpaaapa	297	452	0	0		0	0	0	0	0
91	1	47	99	-1	461	431	13.7	27	ABalppppaa	273	301	0	0		0	0	0	0	0
92	1	134	35	-1	552	381	14.1	30	ABalpaapaa	-257	0	0	0		0	0	0	0	0
93	1	219	63	-1	221	291	16.6	32	Cappaa	323	-602	0	0		0	0	0	0	0
94	1	21	282	-1	347	269	7.0	28	MSaapapp	262	97	0	0		0	0	0	0	0
95	1	277	243	-1	473	394	12.5	27	MSapaaap	209	249	0	0		0	0	0	0	0
96	1	175	178	-1	420	384	20.9	25	ABplaaapaa	223	-66	0	0		0	0	0	0	0
97	1	258	193	-1	588	252	9.7	23	Nuc153_11_578_261	199	62	0	0		0	0	0	0	0
98	1	128	106	-1	475	246	7.5	27	ABarapappa	262	1004	0	0		0	0	0	0	0
99	1	2	181	-1	550	399	21.6	25	ABalappaaa	227	-295	0	0		0	0	0	0	0
100	1	100	160	-1	500	439	11.2	31	ABalppaaap	314	219	0	0		0	0	0	0	0
101	1	313	115	-1	459	442	7.2	32	ABalppaapp	22	0	0	0		0	0	0	0	0
102	1	102	183	-1	279	385	14.4	30	ABplaapppp	-211	0	0	0		0	0	0	0	0
103	1	41	64	-1	509	314	14.3	30	ABaraappap	303	204	0	0		0	0	0	0	0
104	1	136	158	-1	276	53	13.6	29	ABprapappa	8	0	0	0		0	0	0	0	0
105	1	119	296	-1	280	318	17.5	33	Dapa	324	-461	0	0		0	0	0	0	0
106	1	37	291	-1	526	281	22.5	29	ABalappppp	219	1110	0	0		0	0	0	0	0
107	1	53	201	-1	524	349	8.1	26	ABalpaaapa	188	0	0	0		0	0	0	0	0
108	1	132	152	-1	296	319	9.3	34	MSaappp	78	0	0	0		0	0	0	0	0
109	1	69	240	-1	394	403	5.5	30	ABalppappp	274	914	0	0		0	0	0	0	0
110	1	190	121	-1	387	454	12.5	29	ABplpaapap	136	0	0	0		0	0	0	0	0
111	1	222	15	-1	400	409	21.4	29	ABplaaapap	134	0	0	0		0	0	0	0	0
112	1	83	28	-1	501	140	17.2	30	ABpraappap	120	0	0	0		0	0	0	0	0
113	1	105	284	-1	476	230	3.6	27	ABarappaap	246	-299	0	0		0	0	0	0	0
114	1	249	251	-1	409	234	15.3	31	Earaa	306	-619	0	0		0	0	0	0	0
115	1	70	238	-1	487	432	19.1	29	ABalapappa	220	-455	0	0		0	0	0	0	0
116	1	133	164	-1	514	391	23.3	28	ABalappaap	250	811	0	0		0	0	0	0	0
117	1	38	227	-1	286	376	20.5	28	ABplapaapa	182	0	0	0		0	0	0	0	0
118	1	285	318	-1	540	233	5.5	27	ABarapppap	272	816	0	0		0	0	0	0	0
119	1	23	207	-1	316	280	6.2	28	MSaappa	265	173	0	0		0	0	0	0	0
120	1	89	22	-1	450	369	10.0	24	MSapaapa	200	-191	0	0		0	0	0	0	0
121	1	36	345	-1	596	254	14.1	29	ABalaappap	265	-1604	0	0		0	0	0	0	0
122	1	203	14	-1	423	315	11.3	30	ABaraapapp	445	0	0	0		0	0	0	0	0
123	1	176	162	-1	378	89	5.5	30	ABprpppaaa	272	229	0	0		0	0	0	0	0
124	1	211	321	-1	324	62	7.6	30	ABprpppaap	262	-44	0	0		0	0	0	0	0
125	1	124	173	-1	262	368	8.6	30	ABplppapap	34	0	0	0		0	0	0	0	0
126	1	264	223	-1	515	278	6.3	27	ABarapapaa	276	518	0	0		0	0	0	0	0
127	1	251	351	-1	382	265	22.5	32	ABarpaappa	318	-505	0	0		0	0	0	0	0
128	1	344	327	-1	229	213	8.2	29	Capppp	261	-40	0	0		0	0	0	0	0
129	1	111	172	-1	568	258	7.1	28	ABarapppaa	263	-341	0	0		0	0	0	0	0
130	1	247	330	-1	505	173	7.7	29	ABprpaaaap	292	-75	0	0		0	0	0	0	0
131	1	254	113	-1	300	261	23.6	39	Cpaaa	393	-164	0	0		0	0	0	0	0
132	1	205	211	-1	381	83	17.2	30	ABprappaaa	265	-775	0	0		0	0	0	0	0
133	1	338	89	-1	312	237	11.2	33	Ealpp	324	-471	0	0		0	0	0	0	0
134	1	289	112	-1	202	291	5.8	29	ABplpppaap	-103	0	0	0		0	0	0	0	0
135	1	42	13	-1	389	421	9.2	29	ABplpaaapa	276	94	0	0		0	0	0	0	0
136	1	235	235	-1	236	321	5.2	29	ABplpppaaa	274	1205	0	0		0	0	0	0	0
137	1	239	203	-1	343	375	20.6	28	ABplapaaaa	355	0	0	0		0	0	0	0	0
138	1	225	260	-1	544	319	15.7	28	ABaraappaa	286	722	0	0		0	0	0	0	0
139	1	51	50	-1	560	245	15.9	29	ABpraaapaa	39	0	0	0		0	0	0	0	0
140	1	113	157	-1	465	234	17.6	26	MSppappp	232	197	0	0		0	0	0	0	0
141	1	332	144	-1	490	370	10.8	27	ABalpaapapp	265	80	0	0		0	0	0	0	0
142	1	221	24	-1	518	203	17.5	27	ABpraaapppa	222	-566	0	0		0	0	0	0	0
143	1	101	107	-1	490	445	15.3	29	ABalapaapp	253	478	0	0		0	0	0	0	0
144	1	73	293	-1	450	434	21.5	33	ABplaapaap	283	0	0	0		0	0	0	0	0
145	1	201	242	-1	155	277	12.8	29	ABplapapap	586	0	0	0		0	0	0	0	0
146	1	293	356	-1	508	312	10.6	24	ABaraaaapp	207	-144	0	0		0	0	0	0	0
147	1	328	310	-1	544	417	8.4	28	ABalpaappa	30	0	0	0		0	0	0	0	0
148	1	92	110	-1	560	370	22.2	25	ABalappapa	195	369	0	0		0	0	0	0	0
149	1	74	84	-1	423	465	18.4	29	ABplaapapa	91	0	0	0		0	0	0	0	0
150	1	204	306	-1	368	224	11.0	31	Earpa	308	685	0	0		0	0	0	0	0
151	1	140	247	-1	444	465	10.9	27	ABalpppaaa	274	265	0	0		0	0	0	0	0
152	1	283	279	-1	333	421	15.4	30	ABplaappap	285	345	0	0		0	0	0	0	0
153	1	122	98	-1	584	270	19.9	33	ABalaapppp	334	50	0	0		0	0	0	0	0
154	1	64	51	-1	451	105	13.1	28	ABpraapppp	103	0	0	0		0	0	0	0	0
155	1	237	18	-1	300	387	9.3	29	ABplppapaa	283	-424	0	0		0	0	0	0	0
156	1	231	265	-1	350	66	13.4	29	ABprappapp	178	0	0	0		0	0	0	0	0
157	1	320	322	-1	403	124	5.7	26	ABprppaappa	322	0	0	0		0	0	0	0	0
158	1	202	179	-1	417	165	6.4	27	ABprpapapa	233	29	0	0		0	0	0	0	0
159	1	71	214	-1	256	338	7.3	28	ABplppappa	273	-414	0	0		0	0	0	0	0
160	1	148	85	-1	475	166	9.5	31	ABprppaaaa	139	0	0	0		0	0	0	0	0
161	1	46	91	-1	454	383	13.9	27	MSapapaa	222	236	0	0		0	0	0	0	0
162	1	171	97	-1	314	176	16.7	32	Eprap	317	-840	0	0		0	0	0	0	0
163	1	78	96	-1	366	70	9.4	28	ABprppappp	-50	0	0	0		0	0	0	0	0
164	1	333	323	-1	199	106	15.4	31	Cpappd	304	232	0	0		0	0	0	0	0
165	1	262	44	-1	426	194	12.4	27	MSpppaap	244	148	0	0		0	0	0	0	0
166	1	86	142	-1	447	429	10.3	30	ABplpaaaaa	349	0	0	0		0	0	0	0	0
167	1	97	252	-1	599	292	11.1	24	ABalaapaaa	216	-322	0	0		0	0	0	0	0
168	1	107	313	-1	315	139	10.5	32	Cppaa	284	169	0	0		0	0	0	0	0
169	1	228	254	-1	510	309	6.3	27	ABarapaapa	218	608	0	0		0	0	0	0	0
170	1	129	312	-1	293	336	5.5	27	ABplppaapp	269	1093	0	0		0	0	0	0	0
171	1	139	169	-1	572	205	17.1	28	ABpraaaapa	99	0	0	0		0	0	0	0	0
172	1	45	141	-1	569	417	14.6	27	ABalaaaala	67	0	0	0		0	0	0	0	0
173	1	172	27	-1	552	243	19.6	30	ABpraaapap	264	-454	0	0		0	0	0	0	0
174	1	312	117	-1	261	273	9.6	30	Capaap	-51	0	0	0		0	0	0	0	0
175	1	10	269	-1	404	191	4.8	27	ABprpappap	275	160	0	0		0	0	0	0	0
176	1	75	30	-1	156	166	15.5	36	Caapp	350	-199	0	0		0	0	0	0	0
177	1	244	134	-1	451	163	20.4	29	ABprapaaaa	276	17	0	0		0	0	0	0	0
178	1	300	309	-1	422	219	5.5	28	ABarapapppp	266	-194	0	0		0	0	0	0	0
179	1	271	208	-1	426	212	23.7	30	ABarpapapp	187	0	0	0		0	0	0	0	0
180	1	348	147	-1	255	249	6.7	27	ABplpppppa	351	0	0	0		0	0	0	0	0
181	1	59	25	-1	414	101	15.5	29	ABprapaapp	97	0	0	0		0	0	0	0	0
182	1	6	274	-1	196	193	5.5	28	ABplappppp	243	335	0	0		0	0	0	0	0
183	1	299	303	-1	477	248	23.3	30	ABarpapapa	303	113	0	0		0	0	0	0	0
184	1	220	101	-1	554	199	20.6	30	ABpraaaapp	205	0	0	0		0	0	0	0	0
185	1	32	139	-1	414	373	5.7	29	ABalpapapp	286	-357	0	0		0	0	0	0	0
186	1	159	130	-1	513	455	17.0	28	ABalapaapa	221	0	0	0		0	0	0	0	0
187	1	197	315	-1	508	261	17.5	28	MSppappa	226	-1016	0	0		0	0	0	0	0
188	1	322	355	-1	308	181	6.5	31	Z2	310	82	0	0		0	0	0	0	0
189	1	43	31	-1	370	282	15.4	32	Ealaa	322	-135	0	0		0	0	0	0	0
190	1	116	150	-1	481	464	11.5	28	ABalpppaap	62	0	0	0		0	0	0	0	0
191	1	109	92	-1	520	256	4.0	28	ABarappaaa	268	269	0	0		0	0	0	0	0
192	1	130	140	-1	366	399	14.7	28	ABplpaappa	259	894	0	0		0	0	0	0	0
193	1	301	163	-1	292	162	14.8	32	Eprpa	326	672	0	0		0	0	0	0	0
194	1	243	189	-1	535	224	17.1	29	ABpraaappa	406	0	0	0		0	0	0	0	0
195	1	99	143	-1	549	260	23.6	32	ABpraapaap	-47	0	0	0		0	0	0	0	0
196	1	292	230	-1	525	375	19.1	28	MSaaaaapa	-170	0	0	0		0	0	0	0	0
197	1	323	317	-1	489	380	4.3	29	ABalpapaap	277	-415	0	0		0	0	0	0	0
198	1	265	217	-1	407	367	10.0	28	MSapaapp	162	0	0	0		0	0	0	0	0
199	1	314	308	-1	282	114	13.5	31	Cppapa	280	-229	0	0		0	0	0	0	0
200	1	3	67	-1	578	364	12.1	27	ABaraaaaaa	122	0	0	0		0	0	0	0	0
201	1	126	192	-1	383	157	16.7	31	Dppa	294	1574	0	0		0	0	0	0	0
202	1	169	37	-1	516	354	23.4	26	ABarpaaaaa	226	379	0	0		0	0	0	0	0
203	1	306	72	-1	362	120	23.4	35	ABarppppa	354	-806	0	0		0	0	0	0	0
204	1	191	204	-1	592	234	18.1	27	ABpraaaaap	273	600	0	0		0	0	0	0	0
205	1	13	263	-1	449	331	6.5	28	ABalpappap	391	0	0	0		0	0	0	0	0
206	1	319	114	-1	537	175	15.3	29	ABprpaapap	259	135	0	0		0	0	0	0	0
207	1	318	146	-1	160	284	17.4	30	ABplapapaa	48	0	0	0		0	0	0	0	0
208	1	44	344	-1	208	260	3.6	28	ABplpppapaa	187	263	0	0		0	0	0	0	0
209	1	103	133	-1	379	286	10.5	30	MSaapaap	-137	0	0	0		0	0	0	0	0
210	1	233	266	-1	513	237	10.0	25	MSppaapa	204	130	0	0		0	0	0	0	0
211	1	151	244	-1	508	222	21.0	31	ABpraapapp	67	0	0	0		0	0	0	0	0
212	1	164	198	-1	374	434	18.1	28	ABalppppppp	-185	0	0	0		0	0	0	0	0
213	1	326	21	-1	577	338	19.8	31	ABalapppaa	159	0	0	0		0	0	0	0	0
214	1	276	287	-1	453	246	5.4	26	ABarapapppa	127	0	0	0		0	0	0	0	0
215	1	50	295	-1	462	262	13.3	32	MSpaapap	293	119	0	0		0	0	0	0	0
216	1	315	57	348	360	165	8.3	31	MSpappa	210	0	0	0		0	0	0	0	0
217	1	19	74	-1	236	275	4.7	28	ABplppppap	253	-866	0	0		0	0	0	0	0
218	1	275	267	-1	450	199	3.8	29	ABprpappaa	279	-505	0	0		0	0	0	0	0
219	1	114	132	-1	385	249	7.7	25	MSpapapa	-22	0	0	0		0	0	0	0	0
220	1	121	304	-1	574	323	6.8	29	ABaraaappa	270	120	0	0		0	0	0	0	0
221	1	183	216	-1	393	158	4.2	28	ABprpapapp	242	45	0	0		0	0	0	0	0
222	1	5	307	-1	287	300	5.2	27	ABplpapppa	252	94	0	0		0	0	0	0	0
223	1	224	196	-1	231	221	4.5	29	ABplpppapap	200	593	0	0		0	0	0	0	0
224	1	199	128	-1	550	430	11.7	28	ABalaaaalp	1	0	0	0		0	0	0	0	0
225	1	331	277	-1	192	282	22.1	34	ABarppapa	344	-807	0	0		0	0	0	0	0
226	1	91	286	-1	543	331	21.2	30	ABalapppap	291	-80	0	0		0	0	0	0	0
227	1	216	292	-1	446	118	9.3	30	ABprppapaa	297	213	0	0		0	0	0	0	0
228	1	146	48	-1	406	100	8.0	29	ABprppappa	289	581	0	0		0	0	0	0	0
229	1	316	258	-1	266	89	7.2	27	ABprappppp	-142	0	0	0		0	0	0	0	0
230	1	208	38	-1	499	360	14.6	29	ABaraapaap	398	0	0	0		0	0	0	0	0
231	1	84	78	-1	498	173	16.3	28	ABprpaappa	254	349	0	0		0	0	0	0	0
232	1	189	215	-1	523	211	7.8	28	ABarappppp	271	-536	0	0		0	0	0	0	0
233	1	311	346	-1	462	398	5.6	28	ABalppapaa	259	178	0	0		0	0	0	0	0
234	1	207	174	-1	410	272	13.7	28	MSaaappp	95	0	0	0		0	0	0	0	0
235	1	131	253	-1	183	210	20.6	36	Caapa	-40	0	0	0		0	0	0	0	0
236	1	270	205	-1	485	210	6.8	27	ABprpapaaa	263	667	0	0		0	0	0	0	0
237	1	48	95	-1	467	323	23.7	28	ABarpaaapa	257	1046	0	0		0	0	0	0	0
238	1	305	219	-1	438	389	3.7	29	ABalppapap	292	124	0	0		0	0	0	0	0
239	1	309	182	-1	508	344	5.5	27	ABalpaaapp	223	-238	0	0		0	0	0	0	0
240	1	157	76	-1	605	314	17.3	28	ABalaaappl	280	579	0	0		0	0	0	0	0
241	1	200	221	-1	450	263	10.2	28	ABaraapppp	272	432	0	0		0	0	0	0	0
242	1	24	55	-1	424	408	14.4	31	ABalpppppa	-136	0	0	0		0	0	0	0	0
243	1	347	337	-1	530	391	7.2	26	ABalpaaaap	220	804	0	0		0	0	0	0	0
244	1	177	8	-1	355	108	7.5	28	ABprppppaa	383	0	0	0		0	0	0	0	0
245	1	298	7	-1	518	418	20.0	28	ABalapapap	229	0	0	0		0	0	0	0	0
246	1	192	342	-1	564	300	13.8	26	MSppaaaa	223	-380	0	0		0	0	0	0	0
247	1	346	123	-1	271	209	14.7	34	Eplap	334	603	0	0		0	0	0	0	0
248	1	341	262	-1	330	223	5.4	29	Z3	292	1391	0	0		0	0	0	0	0
249	1	303	168	-1	540	294	5.0	26	ABarapaaap	265	0	0	0		0	0	0	0	0
250	1	185	210	-1	408	302	15.6	24	MSaaappa	210	1062	0	0		0	0	0	0	0
251	1	290	226	-1	205	114	19.6	39	Cpapa	-178	0	0	0		0	0	0	0	0
252	1	27	246	-1	180	310	12.1	26	ABplappapp	265	-447	0	0		0	0	0	0	0
253	1	284	33	-1	460	352	16.6	31	MSaaapaa	310	-1028	0	0		0	0	0	0	0
254	1	236	299	-1	147	242	11.4	28	ABplapappa	264	111	0	0		0	0	0	0	0
255	1	295	341	-1	458	379	21.8	30	ABplaaaaap	270	702	0	0		0	0	0	0	0
256	1	308	191	-1	184	243	8.0	28	ABplapppap	237	738	0	0		0	0	0	0	0
257	1	226	187	-1	265	302	3.5	29	ABplppppaa	268	115	0	0		0	0	0	0	0
258	1	14	170	-1	446	185	7.2	27	ABprpapaap	229	-763	0	0		0	0	0	0	0
259	1	327	338	-1	262	346	22.1	35	ABarppaap	301	-209	0	0		0	0	0	0	0
260	1	337	73	-1	402	342	23.0	28	ABplaaaapp	281	1390	0	0		0	0	0	0	0
261	1	193	69	-1	431	326	15.3	30	MSaaapap	-129	0	0	0		0	0	0	0	0
262	1	194	336	-1	475	360	19.1	28	MSaaaaapp	216	388	0	0		0	0	0	0	0
263	1	170	249	-1	455	284	23.5	30	Nuc156_25_450_288	255	211	0	0		0	0	0	0	0
264	1	80	127	-1	340	212	17.6	33	Epraa	309	781	0	0		0	0	0	0	0
265	1	279	264	-1	451	148	17.9	29	ABprapaaap	271	-228	0	0		0	0	0	0	0
266	1	227	167	-1	478	192	13.5	27	MSppppaa	45	0	0	0		0	0	0	0	0
267	1	223	3	-1	425	245	7.5	30	MSpapaaa	56	0	0	0		0	0	0	0	0
268	1	22	20	-1	205	340	13.2	28	ABplappaap	275	1050	0	0		0	0	0	0	0
269	1	152	137	-1	581	220	13.4	29	ABpraaaaaa	272	824	0	0		0	0	0	0	0
270	1	230	10	-1	324	353	4.6	28	ABplpappaa	255	1114	0	0		0	0	0	0	0
271	1	294	145	-1	613	294	15.2	28	ABalaaappr	232	-554	0	0		0	0	0	0	0
272	1	8	26	-1	214	161	12.6	32	Eplpp	322	446	0	0		0	0	0	0	0
273	1	253	40	-1	457	299	7.8	29	ABalpapppa	258	-156	0	0		0	0	0	0	0
274	1	137	176	-1	191	224	12.4	31	Capppa	202	0	0	0		0	0	0	0	0
275	1	259	12	-1	403	91	20.4	34	ABarpppap	340	509	0	0		0	0	0	0	0
276	1	138	126	-1	309	317	14.2	31	Daap	319	-128	0	0		0	0	0	0	0
277	1	278	102	-1	360	318	4.3	31	ABplpapapp	310	-63	0	0		0	0	0	0	0
278	1	269	41	-1	470	333	20.6	31	MSaaaapa	311	93	0	0		0	0	0	0	0
279	1	335	283	-1	474	191	23.5	35	ABarpappa	4	0	0	0		0	0	0	0	0
280	1	15	195	-1	360	417	11.7	31	ABplpaappp	313	285	0	0		0	0	0	0	0
281	1	240	281	305	255	264	19.3	34	Dapp	344	-415	0	0		0	0	0	0	0
282	1	106	166	-1	417	313	18.7	33	MSaaaapp	335	-114	0	0		0	0	0	0	0
283	1	212	280	-1	450	319	12.4	27	ABaraapapap	191	121	0	0		0	0	0	0	0
284	1	273	239	-1	396	391	12.5	24	MSapappa	45	0	0	0		0	0	0	0	0
285	1	336	272	-1	207	319	20.1	31	ABplappapa	260	712	0	0		0	0	0	0	0
286	1	145	270	-1	308	230	15.3	33	Eplaa	328	-518	0	0		0	0	0	0	0
287	1	288	184	-1	344	103	4.1	30	ABprppppap	262	-197	0	0		0	0	0	0	0
288	1	238	118	-1	464	217	9.7	26	MSpppaaa	226	62	0	0		0	0	0	0	0
289	1	261	314	-1	224	166	4.8	28	Cppppp	27	0	0	0		0	0	0	0	0
290	1	241	289	-1	309	88	5.5	31	ABprpppapa	226	215	0	0		0	0	0	0	0
291	1	302	151	-1	344	154	19.2	36	Dppp	315	810	0	0		0	0	0	0	0
292	1	158	77	-1	577	222	10.4	31	ABalaapapp	255	-131	0	0		0	0	0	0	0
293	1	142	32	-1	464	436	18.7	28	ABalapappp	162	0	0	0		0	0	0	0	0
294	1	150	45	-1	394	377	17.7	28	MSapppaa	215	-883	0	0		0	0	0	0	0
295	1	252	298	-1	518	409	14.2	28	MSapaaaa	219	907	0	0		0	0	0	0	0
296	1	246	58	-1	408	295	8.5	29	MSaapaaa	221	0	0	0		0	0	0	0	0
297	1	180	54	-1	241	130	6.3	26	Cpppap	265	-139	0	0		0	0	0	0	0
298	1	209	190	-1	398	157	10.4	30	MSpapppa	165	0	0	0		0	0	0	0	0
299	1	98	17	-1	575	329	9.6	30	ABaraaaaap	278	852	0	0		0	0	0	0	0
300	1	123	232	-1	335	264	14.8	32	Ealap	312	150	0	0		0	0	0	0	0
301	1	267	188	-1	337	327	18.6	32	MSapppp	-65	0	0	0		0	0	0	0	0
302	1	282	331	-1	337	278	10.8	31	Ealpa	313	-243	0	0		0	0	0	0	0
303	1	213	153	-1	202	169	24.5	37	Caaap	371	-125	0	0		0	0	0	0	0
304	1	65	149	-1	259	306	13.6	30	Capaaa	282	801	0	0		0	0	0	0	0
305	1	167	332	-1	430	298	5.1	26	ABalpappppa	239	-41	0	0		0	0	0	0	0
306	1	173	100	-1	292	134	23.7	35	Cpaapa	339	463	0	0		0	0	0	0	0
307	1	162	165	-1	327	357	15.4	30	Daaa	-44	0	0	0		0	0	0	0	0
308	1	76	218	-1	313	65	14.3	29	ABprapapap	164	0	0	0		0	0	0	0	0
309	1	260	241	-1	482	222	14.0	26	MSppapap	12	0	0	0		0	0	0	0	0
310	1	96	231	-1	396	270	4.6	28	ABalpappppp	229	1904	0	0		0	0	0	0	0
311	1	161	229	-1	310	398	15.8	31	ABplaapppa	270	405	0	0		0	0	0	0	0
312	1	329	124	-1	330	198	11.5	33	Earpp	-95	0	0	0		0	0	0	0	0
313	1	324	154	-1	549	229	11.6	31	ABprpaaaaa	146	0	0	0		0	0	0	0	0
314	1	186	301	-1	513	248	14.2	26	MSppapaa	232	0	0	0		0	0	0	0	0
315	1	250	228	-1	344	135	7.2	27	ABprpapppp	214	51	0	0		0	0	0	0	0
316	1	274	245	-1	354	360	10.7	30	MSappap	84	0	0	0		0	0	0	0	0
317	1	149	129	-1	265	285	6.6	28	ABplpapppp	322	0	0	0		0	0	0	0	0
318	1	62	136	-1	313	367	20.0	29	ABplapaaap	250	-157	0	0		0	0	0	0	0
319	1	325	148	-1	229	280	13.4	28	Capapa	260	-244	0	0		0	0	0	0	0
320	1	58	186	-1	310	365	7.4	29	ABplppaapa	275	-399	0	0		0	0	0	0	0
321	1	232	325	-1	246	134	3.7	30	Cppppa	296	0	0	0		0	0	0	0	0
322	1	25	199	-1	575	288	6.9	28	ABaraaappp	308	0	0	0		0	0	0	0	0
323	1	187	222	-1	178	136	10.1	31	Cpappv	293	-229	0	0		0	0	0	0	0
324	1	181	88	-1	403	345	5.7	29	ABplpapaaa	241	-819	0	0		0	0	0	0	0
325	1	195	339	-1	279	218	23.4	39	Caaaa	388	1570	0	0		0	0	0	0	0
326	1	330	319	-1	241	190	5.3	29	ABplpppppp	258	271	0	0		0	0	0	0	0
327	1	125	11	-1	336	78	20.4	31	ABprappapa	297	951	0	0		0	0	0	0	0
328	1	108	177	-1	220	247	8.5	28	Capapp	273	-729	0	0		0	0	0	0	0
329	1	117	206	-1	496	330	23.8	27	ABarpaaaap	272	31	0	0		0	0	0	0	0
330	1	184	324	-1	342	131	15.5	33	Dpap	336	-476	0	0		0	0	0	0	0
331	1	49	23	-1	193	279	10.2	26	ABplapppaa	261	248	0	0		0	0	0	0	0
332	1	349	194	-1	273	55	9.8	26	ABprappppa	208	-599	0	0		0	0	0	0	0
333	1	63	354	-1	468	143	6.3	28	ABarappapp	253	-965	0	0		0	0	0	0	0
334	1	143	75	-1	585	392	18.3	28	ABalaaapal	407	0	0	0		0	0	0	0	0
335	1	93	320	-1	489	291	11.6	31	ABaraapppa	252	-827	0	0		0	0	0	0	0
336	1	307	256	-1	477	382	24.7	32	ABplaaaaaa	328	1769	0	0		0	0	0	0	0
337	1	296	255	-1	383	354	13.6	28	MSapappp	250	921	0	0		0	0	0	0	0
338	1	212	62	-1	476	343	10.6	27	ABaraapapaa	203	704	0	0		0	0	0	0	0
339	1	255	302	-1	202	239	15.3	33	Cappap	263	1446	0	0		0	0	0	0	0
340	1	156	297	-1	493	218	11.0	26	MSppaapp	226	369	0	0		0	0	0	0	0
341	1	150	70	-1	370	351	17.5	28	MSapppap	45	0	0	0		0	0	0	0	0
342	1	281	326	-1	473	171	11.7	27	MSpppapa	238	1078	0	0		0	0	0	0	0
343	1	180	316	-1	230	132	9.6	28	Cpppaa	266	-925	0	0		0	0	0	0	0
344	1	135	311	-1	323	315	3.6	26	ABplpappap	-206	0	0	0		0	0	0	0	0
345	1	81	87	-1	521	311	23.9	26	ABarpapaaa	267	-56	0	0		0	0	0	0	0
346	1	160	80	-1	527	242	21.2	29	ABpraapapa	242	114	0	0		0	0	0	0	0
347	1	66	347	-1	497	280	22.8	26	ABarpapaap	-691	0	0	0		0	0	0	0	0
348	1	52	248	-1	451	358	5.5	29	ABalpapapa	281	0	0	0		0	0	0	0	0
349	1	242	350	-1	414	436	19.8	32	ABplaapapp	266	368	0	0		0	0	0	0	0
350	1	248	103	-1	338	279	23.4	33	ABarpaappp	333	152	0	0		0	0	0	0	0
351	1	168	353	-1	550	359	24.5	37	ABalappapp	376	131	0	0		0	0	0	0	0
352	1	7	220	-1	560	336	11.7	31	ABaraaapaa	272	-853	0	0		0	0	0	0	0
353	0	354	-1	-1	259	127	8.8	22		-190	0	0	0		0	0	0	0	0
354	1	351	357	-1	520	439	12.4	22	Nuc155_13_519_443	-520	0	0	0		0	0	0	0	0
355	1	353	358	-1	594	269	10.5	30	ABalaapaap	8	0	0	0		0	0	0	0	0
356	1	120	202	-1	464	299	16.7	26	MSpaaappa	56	0	0	0		0	0	0	0	0
357	1	342	185	-1	492	140	9.3	22	Nuc154_8_483_145	17	0	0	0		0	0	0	0	0
