# Supplementary material for: The AP-2 Transcription Factor APTF-2 Is Required for Neuroblast and Epidermal Morphogenesis in Caenorhabditis elegans Embryogenesis
Source: PLoS Genet. 2016 May 13;12(5):e1006048. doi: 10.1371/journal.pgen.1006048 (PMC4866721; doi:10.1371/journal.pgen.1006048)
Supplement: S7 Text — (ZIP) [file pgen.1006048.s035.zip › nuclei/t158-nuclei]

1	1	81	8	-1	222	318	8.1	28	ABplppappp	281	-56	0	0		0	0	0	0	0
2	1	64	74	-1	422	461	14.3	28	ABalpppapp	271	336	0	0		0	0	0	0	0
3	1	267	13	-1	425	239	7.5	31	MSpapaaa	130	0	0	0		0	0	0	0	0
4	1	75	60	-1	325	65	17.4	31	ABprapapaa	296	-28	0	0		0	0	0	0	0
5	1	33	71	-1	437	261	17.1	26	MSpaaappp	200	49	0	0		0	0	0	0	0
6	1	79	38	-1	446	434	16.5	30	ABalppppap	287	-389	0	0		0	0	0	0	0
7	1	245	56	-1	519	417	19.7	28	ABalapapap	-16	0	0	0		0	0	0	0	0
8	1	244	298	-1	363	104	7.6	27	ABprppppaa	269	-375	0	0		0	0	0	0	0
9	1	11	285	-1	317	74	11.1	28	ABprapppaa	136	0	0	0		0	0	0	0	0
10	1	270	35	-1	324	348	4.2	28	ABplpappaa	264	248	0	0		0	0	0	0	0
11	1	327	331	-1	338	77	20.4	32	ABprappapa	283	29	0	0		0	0	0	0	0
12	1	275	131	-1	408	91	20.4	33	ABarpppap	332	-17	0	0		0	0	0	0	0
13	1	135	312	-1	386	415	9.2	29	ABplpaaapa	86	0	0	0		0	0	0	0	0
14	1	122	50	-1	420	315	11.3	31	ABaraapapp	131	0	0	0		0	0	0	0	0
15	1	111	221	-1	399	408	21.4	30	ABplaaapap	256	-50	0	0		0	0	0	0	0
16	1	78	143	-1	470	136	14.6	29	ABpraapppa	271	115	0	0		0	0	0	0	0
17	1	299	123	-1	576	330	9.4	31	ABaraaaaap	170	0	0	0		0	0	0	0	0
18	1	155	201	-1	298	385	8.8	28	ABplppapaa	287	-677	0	0		0	0	0	0	0
19	1	73	84	-1	457	474	14.3	28	ABalpppapa	-7	0	0	0		0	0	0	0	0
20	1	268	1	-1	204	338	12.6	28	ABplappaap	327	0	0	0		0	0	0	0	0
21	1	213	28	-1	576	343	19.6	30	ABalapppaa	278	-123	0	0		0	0	0	0	0
22	1	120	208	-1	446	364	9.9	24	MSapaapa	224	-827	0	0		0	0	0	0	0
23	1	331	173	-1	193	279	9.8	25	ABplapppaa	229	-555	0	0		0	0	0	0	0
24	1	142	92	-1	519	201	17.6	26	ABpraaapppa	223	1647	0	0		0	0	0	0	0
25	1	181	52	-1	418	103	15.3	30	ABprapaapp	86	0	0	0		0	0	0	0	0
26	1	272	114	-1	213	166	12.6	32	Eplpp	308	445	0	0		0	0	0	0	0
27	1	173	62	-1	553	246	19.3	29	ABpraaapap	-144	0	0	0		0	0	0	0	0
28	1	112	224	-1	506	138	17.2	29	ABpraappap	265	1044	0	0		0	0	0	0	0
29	1	87	194	329	416	201	19.6	34	MSppppp	223	-463	0	0		0	0	0	0	0
30	1	176	119	-1	154	167	15.4	34	Caapp	335	-288	0	0		0	0	0	0	0
31	1	189	76	-1	371	282	15.2	31	Ealaa	308	639	0	0		0	0	0	0	0
32	1	293	205	-1	462	441	18.9	31	ABalapappp	160	0	0	0		0	0	0	0	0
33	1	253	250	-1	461	351	16.4	30	MSaaapaa	297	-307	0	0		0	0	0	0	0
34	1	13	122	-1	155	198	9.5	30	ABplapappp	266	136	0	0		0	0	0	0	0
35	1	92	40	-1	552	382	14.1	29	ABalpaapaa	272	672	0	0		0	0	0	0	0
36	1	12	281	-1	366	363	23.3	32	ABplaaappp	312	-607	0	0		0	0	0	0	0
37	1	202	315	-1	518	354	23.4	27	ABarpaaaaa	273	1068	0	0		0	0	0	0	0
38	1	230	327	-1	496	358	14.4	28	ABaraapaap	289	-400	0	0		0	0	0	0	0
39	1	55	96	-1	244	371	16.5	29	ABplapaapp	105	0	0	0		0	0	0	0	0
40	1	273	3	-1	454	299	7.7	28	ABalpapppa	133	0	0	0		0	0	0	0	0
41	1	278	182	-1	469	331	20.6	31	MSaaaapa	162	0	0	0		0	0	0	0	0
42	1	60	269	-1	421	365	14.2	27	MSapapap	204	-619	0	0		0	0	0	0	0
43	1	14	112	-1	401	409	16.7	26	ABalppppppa	328	0	0	0		0	0	0	0	0
44	1	165	199	-1	424	189	12.8	28	MSpppaap	264	0	0	0		0	0	0	0	0
45	1	294	87	-1	399	373	17.7	27	MSapppaa	208	62	0	0		0	0	0	0	0
46	1	62	261	-1	543	359	16.1	29	ABaraapaaa	234	-590	0	0		0	0	0	0	0
47	1	20	323	-1	367	224	15.0	32	Earap	325	-174	0	0		0	0	0	0	0
48	1	228	290	-1	406	98	8.5	29	ABprppappa	291	219	0	0		0	0	0	0	0
49	1	56	142	-1	233	361	12.8	28	ABplappaaa	276	-714	0	0		0	0	0	0	0
50	1	139	170	-1	556	244	15.6	28	ABpraaapaa	264	390	0	0		0	0	0	0	0
51	1	154	255	-1	453	103	13.1	28	ABpraapppp	171	0	0	0		0	0	0	0	0
52	1	36	47	-1	407	88	11.1	30	ABprppapap	295	37	0	0		0	0	0	0	0
53	1	85	187	-1	519	288	9.9	25	ABaraaapapp	211	-249	0	0		0	0	0	0	0
54	1	297	291	-1	246	125	5.7	28	Cpppap	282	-92	0	0		0	0	0	0	0
55	1	242	81	-1	422	409	14.3	32	ABalpppppa	62	0	0	0		0	0	0	0	0
56	1	42	98	-1	536	381	10.6	28	ABalpaapapa	253	394	0	0		0	0	0	0	0
57	1	216	242	-1	366	155	9.6	25	MSpappap	217	-423	0	0		0	0	0	0	0
58	1	296	51	-1	406	293	8.7	29	MSaapaaa	-40	0	0	0		0	0	0	0	0
59	1	71	301	-1	561	421	18.9	26	ABalapaaaa	234	1472	0	0		0	0	0	0	0
60	1	29	172	-1	536	163	18.3	27	ABpraappaa	5	0	0	0		0	0	0	0	0
61	1	6	322	-1	484	281	8.4	29	ABarapaapp	211	93	0	0		0	0	0	0	0
62	1	338	146	-1	478	341	10.3	26	ABaraapapaa	83	0	0	0		0	0	0	0	0
63	1	93	120	-1	217	291	16.7	33	Cappaa	292	253	0	0		0	0	0	0	0
64	1	103	109	-1	506	314	13.7	30	ABaraappap	21	0	0	0		0	0	0	0	0
65	1	43	294	-1	503	199	4.4	30	ABarappapa	302	809	0	0		0	0	0	0	0
66	1	37	282	-1	381	332	11.0	31	MSappaa	262	-17	0	0		0	0	0	0	0
67	1	200	27	-1	579	365	12.2	28	ABaraaaaaa	-208	0	0	0		0	0	0	0	0
68	1	59	72	-1	484	271	15.5	28	MSpaapaa	311	0	0	0		0	0	0	0	0
69	1	261	155	-1	430	323	15.4	29	MSaaapap	290	210	0	0		0	0	0	0	0
70	1	341	237	-1	369	346	17.5	27	MSapppap	199	-905	0	0		0	0	0	0	0
71	1	88	175	-1	289	118	4.9	30	ABprpppppp	250	229	0	0		0	0	0	0	0
72	1	203	310	-1	361	116	23.3	36	ABarppppa	356	772	0	0		0	0	0	0	0
73	1	260	162	-1	403	341	23.0	28	ABplaaaapp	277	646	0	0		0	0	0	0	0
74	1	217	230	-1	239	271	4.7	28	ABplppppap	237	112	0	0		0	0	0	0	0
75	1	334	243	-1	584	393	18.2	28	ABalaaapal	278	62	0	0		0	0	0	0	0
76	1	240	256	-1	600	315	17.6	28	ABalaaappl	276	-1627	0	0		0	0	0	0	0
77	1	292	116	-1	577	220	10.3	30	ABalaapapp	263	188	0	0		0	0	0	0	0
78	1	231	138	-1	498	172	16.5	28	ABprpaappa	250	-594	0	0		0	0	0	0	0
79	1	21	7	-1	136	230	15.7	33	ABarppapp	336	-422	0	0		0	0	0	0	0
80	1	346	260	-1	529	247	21.1	29	ABpraapapa	233	742	0	0		0	0	0	0	0
81	1	1	223	-1	598	334	12.9	28	ABalaaaarr	160	0	0	0		0	0	0	0	0
82	1	16	211	-1	495	126	11.4	30	ABprpaaapp	301	-135	0	0		0	0	0	0	0
83	1	17	80	-1	417	416	11.7	30	ABplpaapaa	273	42	0	0		0	0	0	0	0
84	1	149	183	-1	419	463	18.3	29	ABplaapapa	313	0	0	0		0	0	0	0	0
85	1	160	83	-1	474	163	9.5	31	ABprppaaaa	318	289	0	0		0	0	0	0	0
86	1	40	181	-1	343	426	8.7	30	ABplpaaapp	275	-7	0	0		0	0	0	0	0
87	1	345	266	-1	518	311	24.0	27	ABarpapaaa	202	202	0	0		0	0	0	0	0
88	1	324	314	-1	403	344	5.9	30	ABplpapaaa	257	1073	0	0		0	0	0	0	0
89	1	133	68	-1	310	238	11.1	33	Ealpp	114	0	0	0		0	0	0	0	0
90	1	38	135	-1	521	169	10.6	29	ABprpaaapa	21	0	0	0		0	0	0	0	0
91	1	161	296	-1	451	381	13.7	26	MSapapaa	247	-68	0	0		0	0	0	0	0
92	1	191	232	-1	522	257	4.1	27	ABarappaaa	256	586	0	0		0	0	0	0	0
93	1	53	337	-1	446	121	21.3	32	ABarpppaa	310	193	0	0		0	0	0	0	0
94	1	86	295	-1	349	387	8.8	30	ABplppaaaa	17	0	0	0		0	0	0	0	0
95	1	237	355	-1	469	317	23.5	28	ABarpaaapa	251	99	0	0		0	0	0	0	0
96	1	163	86	-1	367	69	9.6	30	ABprppappp	283	254	0	0		0	0	0	0	0
97	1	162	67	-1	316	176	16.9	32	Eprap	249	971	0	0		0	0	0	0	0
98	1	153	189	-1	582	270	19.6	32	ABalaapppp	22	0	0	0		0	0	0	0	0
99	1	91	177	-1	462	429	13.6	29	ABalppppaa	252	-366	0	0		0	0	0	0	0
100	1	306	128	-1	289	130	23.6	35	Cpaapa	350	1494	0	0		0	0	0	0	0
101	1	184	262	-1	556	203	20.5	30	ABpraaaapp	257	527	0	0		0	0	0	0	0
102	1	277	49	-1	364	316	4.3	31	ABplpapapp	281	19	0	0		0	0	0	0	0
103	1	350	254	-1	341	277	23.5	33	ABarpaappp	313	691	0	0		0	0	0	0	0
104	1	51	24	-1	252	201	11.5	33	Eplpa	319	973	0	0		0	0	0	0	0
105	1	69	152	-1	353	405	21.6	28	ABplaaappa	278	107	0	0		0	0	0	0	0
106	1	98	37	-1	474	242	7.5	27	ABarapappa	189	0	0	0		0	0	0	0	0
107	1	143	240	-1	487	456	15.3	29	ABalapaapp	177	0	0	0		0	0	0	0	0
108	1	9	198	-1	485	256	4.5	31	ABarapapap	292	105	0	0		0	0	0	0	0
109	1	68	4	-1	167	212	6.4	28	ABplappppa	219	763	0	0		0	0	0	0	0
110	1	148	59	-1	560	372	22.2	24	ABalappapa	183	1317	0	0		0	0	0	0	0
111	1	83	311	-1	586	278	14.2	24	ABalaappaa	291	0	0	0		0	0	0	0	0
112	1	134	75	-1	204	287	5.4	29	ABplpppaap	284	269	0	0		0	0	0	0	0
113	1	131	234	-1	303	259	23.5	38	Cpaaa	381	335	0	0		0	0	0	0	0
114	1	206	338	-1	536	179	15.1	28	ABprpaapap	78	0	0	0		0	0	0	0	0
115	1	101	149	-1	448	440	7.2	32	ABalppaapp	305	348	0	0		0	0	0	0	0
116	1	52	6	-1	433	350	23.5	30	ABplaaaapa	264	96	0	0		0	0	0	0	0
117	1	174	156	-1	257	270	9.9	30	Capaap	292	-227	0	0		0	0	0	0	0
118	1	288	289	-1	458	212	9.8	26	MSpppaaa	213	-575	0	0		0	0	0	0	0
119	1	57	209	-1	353	352	5.1	29	ABplpapapa	167	0	0	0		0	0	0	0	0
120	1	32	14	-1	364	451	15.4	27	ABplaappaa	258	0	0	0		0	0	0	0	0
121	1	110	46	-1	386	449	12.9	28	ABplpaapap	259	125	0	0		0	0	0	0	0
122	1	48	21	-1	542	450	16.2	26	ABalapaaap	21	0	0	0		0	0	0	0	0
123	1	247	317	-1	275	210	14.4	33	Eplap	334	-21	0	0		0	0	0	0	0
124	1	312	44	-1	329	194	11.7	32	Earpp	320	-297	0	0		0	0	0	0	0
125	1	22	41	-1	523	151	13.5	29	ABprpaappp	-23	0	0	0		0	0	0	0	0
126	1	276	252	-1	308	320	13.9	31	Daap	-59	0	0	0		0	0	0	0	0
127	1	264	277	-1	341	211	17.5	34	Epraa	342	-322	0	0		0	0	0	0	0
128	1	224	82	-1	549	429	11.4	29	ABalaaaalp	234	-1	0	0		0	0	0	0	0
129	1	317	259	-1	268	282	6.5	27	ABplpapppp	277	-120	0	0		0	0	0	0	0
130	1	186	279	-1	511	452	16.4	28	ABalapaapa	158	0	0	0		0	0	0	0	0
131	1	3	132	-1	433	165	10.6	27	MSpppapp	275	-7	0	0		0	0	0	0	0
132	1	219	166	-1	386	243	8.0	25	MSpapapa	220	0	0	0		0	0	0	0	0
133	1	209	286	-1	378	282	10.6	31	MSaapaap	283	493	0	0		0	0	0	0	0
134	1	177	309	-1	452	159	20.4	31	ABprapaaaa	298	333	0	0		0	0	0	0	0
135	1	84	195	-1	419	273	22.7	32	ABarpaapap	316	-113	0	0		0	0	0	0	0
136	1	318	66	-1	310	369	19.8	30	ABplapaaap	258	472	0	0		0	0	0	0	0
137	1	269	88	-1	580	220	13.4	29	ABpraaaaaa	285	-431	0	0		0	0	0	0	0
138	1	25	248	-1	357	132	11.5	31	MSpapppp	240	-1108	0	0		0	0	0	0	0
139	1	185	32	-1	413	370	5.6	30	ABalpapapp	226	313	0	0		0	0	0	0	0
140	1	192	241	-1	362	394	15.3	29	ABplpaappa	76	0	0	0		0	0	0	0	0
141	1	172	15	-1	570	418	14.6	28	ABalaaaala	54	0	0	0		0	0	0	0	0
142	1	166	169	-1	446	425	10.4	31	ABplpaaaaa	60	0	0	0		0	0	0	0	0
143	1	195	163	-1	551	260	23.4	32	ABpraapaap	252	0	0	0		0	0	0	0	0
144	1	141	101	-1	494	368	10.6	28	ABalpaapapp	239	100	0	0		0	0	0	0	0
145	1	271	236	-1	609	296	15.4	29	ABalaaappr	70	0	0	0		0	0	0	0	0
146	1	207	214	-1	157	282	17.2	29	ABplapapaa	285	-227	0	0		0	0	0	0	0
147	1	180	287	-1	256	247	6.9	28	ABplpppppa	235	1277	0	0		0	0	0	0	0
148	1	319	36	-1	225	277	13.4	28	Capapa	45	0	0	0		0	0	0	0	0
149	1	304	164	-1	258	307	13.6	29	Capaaa	238	0	0	0		0	0	0	0	0
150	1	190	78	-1	481	460	11.1	28	ABalpppaap	161	0	0	0		0	0	0	0	0
151	1	291	302	-1	344	151	19.2	35	Dppp	352	879	0	0		0	0	0	0	0
152	1	108	106	-1	294	319	9.3	33	MSaappp	332	520	0	0		0	0	0	0	0
153	1	303	188	-1	203	172	24.4	38	Caaap	385	397	0	0		0	0	0	0	0
154	1	313	97	-1	548	232	11.5	30	ABprpaaaaa	139	0	0	0		0	0	0	0	0
155	1	45	304	-1	449	199	16.9	28	MSppppap	274	1284	0	0		0	0	0	0	0
156	1	15	31	-1	498	421	7.6	28	ABalpaappp	234	1535	0	0		0	0	0	0	0
157	1	140	210	-1	467	237	18.0	26	MSppappp	240	-701	0	0		0	0	0	0	0
158	1	104	99	-1	278	50	13.6	29	ABprapappa	251	330	0	0		0	0	0	0	0
159	1	2	272	-1	537	215	13.5	29	ABprpaapaa	113	0	0	0		0	0	0	0	0
160	1	100	5	-1	504	442	10.7	33	ABalppaaap	553	0	0	0		0	0	0	0	0
161	1	66	328	-1	322	344	23.5	33	ABarppaaa	332	681	0	0		0	0	0	0	0
162	1	123	57	-1	379	84	5.9	29	ABprpppaaa	245	-92	0	0		0	0	0	0	0
163	1	193	151	-1	288	162	15.0	32	Eprpa	325	-250	0	0		0	0	0	0	0
164	1	116	105	-1	514	391	23.2	28	ABalappaap	252	485	0	0		0	0	0	0	0
165	1	307	154	-1	328	355	15.5	29	Daaa	288	334	0	0		0	0	0	0	0
166	1	282	54	-1	420	312	18.5	32	MSaaaapp	106	0	0	0		0	0	0	0	0
167	1	266	251	-1	477	188	13.7	28	MSppppaa	232	-586	0	0		0	0	0	0	0
168	1	249	283	-1	541	294	5.5	26	ABarapaaap	227	-49	0	0		0	0	0	0	0
169	1	171	133	-1	573	205	17.0	28	ABpraaaapa	-65	0	0	0		0	0	0	0	0
170	1	258	249	-1	454	183	7.2	27	ABprpapaap	264	339	0	0		0	0	0	0	0
171	1	70	341	-1	559	375	8.2	28	ABalpaaaaa	254	-144	0	0		0	0	0	0	0
172	1	129	245	-1	563	256	6.8	27	ABarapppaa	266	-588	0	0		0	0	0	0	0
173	1	125	118	-1	260	364	8.5	29	ABplppapap	277	192	0	0		0	0	0	0	0
174	1	234	115	-1	408	268	13.7	27	MSaaappp	245	-558	0	0		0	0	0	0	0
175	1	8	53	-1	586	324	23.0	31	ABpraapaaa	383	0	0	0		0	0	0	0	0
176	1	274	271	-1	188	221	12.3	31	Capppa	-100	0	0	0		0	0	0	0	0
177	1	328	212	-1	219	246	8.5	27	Capapp	251	-71	0	0		0	0	0	0	0
178	1	96	23	-1	424	385	21.2	26	ABplaaapaa	-67	0	0	0		0	0	0	0	0
179	1	158	90	-1	417	163	6.9	27	ABprpapapa	273	-939	0	0		0	0	0	0	0
180	1	50	94	-1	543	328	5.0	26	ABarapaaaa	255	-1661	0	0		0	0	0	0	0
181	1	99	193	-1	550	401	21.8	25	ABalappaaa	-79	0	0	0		0	0	0	0	0
182	1	239	180	-1	507	341	5.4	27	ABalpaaapp	254	11	0	0		0	0	0	0	0
183	1	102	121	-1	279	382	14.7	31	ABplaapppp	76	0	0	0		0	0	0	0	0
184	1	287	330	-1	347	98	3.9	30	ABprppppap	260	110	0	0		0	0	0	0	0
185	1	357	357	-1	499	136	9.5	22	Nuc154_8_483_145	7	0	0	0		0	0	0	0	0
186	1	320	278	-1	310	361	7.3	28	ABplppaapa	266	-84	0	0		0	0	0	0	0
187	1	257	352	-1	267	295	3.4	29	ABplppppaa	273	167	0	0		0	0	0	0	0
188	1	301	204	-1	335	324	18.6	32	MSapppp	320	-14	0	0		0	0	0	0	0
189	1	194	215	-1	533	223	17.0	29	ABpraaappa	-206	0	0	0		0	0	0	0	0
190	1	298	253	-1	398	158	10.4	30	MSpapppa	162	0	0	0		0	0	0	0	0
191	1	256	158	-1	183	241	7.8	27	ABplapppap	111	0	0	0		0	0	0	0	0
192	1	201	29	-1	381	154	17.0	31	Dppa	308	1019	0	0		0	0	0	0	0
193	1	97	354	-1	584	252	9.5	23	Nuc153_11_578_261	170	-1023	0	0		0	0	0	0	0
194	1	332	148	-1	267	53	9.9	27	ABprappppa	247	-1875	0	0		0	0	0	0	0
195	1	280	227	-1	359	416	11.6	31	ABplpaappp	274	0	0	0		0	0	0	0	0
196	1	223	246	-1	232	221	4.5	27	ABplpppapap	202	-28	0	0		0	0	0	0	0
197	1	67	89	-1	547	392	17.7	29	MSaaaaaa	82	0	0	0		0	0	0	0	0
198	1	212	160	-1	373	430	18.1	29	ABalppppppp	57	0	0	0		0	0	0	0	0
199	1	322	136	-1	576	285	7.1	27	ABaraaappp	251	935	0	0		0	0	0	0	0
200	1	82	184	-1	429	160	23.8	35	ABarpappp	355	1476	0	0		0	0	0	0	0
201	1	107	297	-1	526	348	8.0	26	ABalpaaapa	368	0	0	0		0	0	0	0	0
202	1	356	150	-1	469	304	16.6	26	MSpaaappa	56	0	0	0		0	0	0	0	0
203	1	137	134	-1	341	373	20.5	28	ABplapaaaa	249	370	0	0		0	0	0	0	0
204	1	204	147	-1	593	235	18.0	27	ABpraaaaap	-146	0	0	0		0	0	0	0	0
205	1	236	274	-1	486	209	7.0	29	ABprpapaaa	229	988	0	0		0	0	0	0	0
206	1	329	185	-1	495	335	23.8	27	ABarpaaaap	264	-33	0	0		0	0	0	0	0
207	1	119	318	-1	315	280	6.3	28	MSaappa	-142	0	0	0		0	0	0	0	0
208	1	179	268	-1	434	214	23.6	31	ABarpapapp	281	-619	0	0		0	0	0	0	0
209	1	65	200	-1	380	70	14.1	29	ABprappaap	288	397	0	0		0	0	0	0	0
210	1	250	305	-1	408	300	15.9	24	MSaaappa	217	441	0	0		0	0	0	0	0
211	1	132	316	-1	384	83	17.3	29	ABprappaaa	48	0	0	0		0	0	0	0	0
212	1	76	93	-1	287	80	9.7	27	ABprapppap	249	778	0	0		0	0	0	0	0
213	1	39	334	-1	501	315	17.5	33	MSpaaaap	233	-188	0	0		0	0	0	0	0
214	1	159	284	-1	257	337	7.1	27	ABplppappa	249	259	0	0		0	0	0	0	0
215	1	232	126	-1	523	209	8.2	28	ABarappppp	250	712	0	0		0	0	0	0	0
216	1	221	22	-1	394	155	4.4	29	ABprpapapp	235	675	0	0		0	0	0	0	0
217	1	198	276	-1	407	369	10.1	28	MSapaapp	261	-192	0	0		0	0	0	0	0
218	1	308	140	-1	314	60	14.2	29	ABprapapap	155	0	0	0		0	0	0	0	0
219	1	238	55	-1	436	389	3.8	28	ABalppapap	278	108	0	0		0	0	0	0	0
220	1	352	141	-1	561	335	11.9	30	ABaraaapaa	-219	0	0	0		0	0	0	0	0
221	1	241	225	-1	449	259	10.0	29	ABaraapppp	135	0	0	0		0	0	0	0	0
222	1	323	235	-1	177	137	10.4	30	Cpappv	303	530	0	0		0	0	0	0	0
223	1	126	95	-1	513	276	6.2	28	ABarapapaa	263	213	0	0		0	0	0	0	0
224	1	5	2	-1	548	238	8.7	30	ABarappppa	280	-155	0	0		0	0	0	0	0
225	1	85	293	-1	537	322	10.0	26	ABaraaapapa	46	0	0	0		0	0	0	0	0
226	1	251	340	-1	199	117	19.7	40	Cpapa	398	151	0	0		0	0	0	0	0
227	1	117	65	-1	280	378	20.4	27	ABplapaapa	256	1034	0	0		0	0	0	0	0
228	1	315	178	-1	348	132	7.1	27	ABprpapppp	51	0	0	0		0	0	0	0	0
229	1	311	26	-1	309	394	15.9	31	ABplaapppa	284	69	0	0		0	0	0	0	0
230	1	196	313	-1	522	375	19.1	28	MSaaaaapa	255	768	0	0		0	0	0	0	0
231	1	310	324	-1	399	265	4.6	27	ABalpappppp	-73	0	0	0		0	0	0	0	0
232	1	300	125	-1	334	261	15.0	32	Ealap	323	-653	0	0		0	0	0	0	0
233	1	80	12	-1	369	354	7.5	30	ABplpapaap	280	-897	0	0		0	0	0	0	0
234	1	30	288	-1	321	113	8.0	30	ABprpppppa	305	770	0	0		0	0	0	0	0
235	1	136	229	-1	238	317	5.2	29	ABplpppaaa	267	282	0	0		0	0	0	0	0
236	1	23	220	-1	375	139	5.7	27	ABprppaappp	214	100	0	0		0	0	0	0	0
237	1	90	137	-1	466	292	20.3	30	MSpaaapa	72	0	0	0		0	0	0	0	0
238	1	115	174	-1	488	431	18.4	29	ABalapappa	190	0	0	0		0	0	0	0	0
239	1	284	350	-1	396	387	12.5	24	MSapappa	64	0	0	0		0	0	0	0	0
240	1	109	206	-1	396	400	5.5	29	ABalppappp	301	0	0	0		0	0	0	0	0
241	1	309	186	-1	482	221	13.9	27	MSppapap	248	-321	0	0		0	0	0	0	0
242	1	145	216	-1	154	273	12.7	29	ABplapapap	275	266	0	0		0	0	0	0	0
243	1	95	217	-1	472	391	11.9	26	MSapaaap	235	851	0	0		0	0	0	0	0
244	1	211	320	-1	508	224	20.7	31	ABpraapapp	272	-873	0	0		0	0	0	0	0
245	1	316	343	-1	358	366	11.2	30	MSappap	260	190	0	0		0	0	0	0	0
246	1	252	325	-1	180	307	12.1	28	ABplappapp	257	329	0	0		0	0	0	0	0
247	1	151	42	-1	441	462	10.5	27	ABalpppaaa	238	-355	0	0		0	0	0	0	0
248	1	348	345	-1	450	356	5.8	27	ABalpapapa	222	-16	0	0		0	0	0	0	0
249	1	263	307	-1	454	285	23.8	31	Nuc156_25_450_288	282	101	0	0		0	0	0	0	0
250	1	4	10	-1	598	350	17.1	29	ABalaaapar	229	-182	0	0		0	0	0	0	0
251	1	114	64	-1	406	232	14.9	31	Earaa	290	358	0	0		0	0	0	0	0
252	1	167	207	-1	600	292	11.5	25	ABalaapaaa	-65	0	0	0		0	0	0	0	0
253	1	235	203	-1	184	214	21.0	36	Caapa	350	-397	0	0		0	0	0	0	0
254	1	169	161	-1	510	308	6.3	26	ABarapaapa	233	1524	0	0		0	0	0	0	0
255	1	337	91	-1	388	352	13.8	27	MSapappp	306	0	0	0		0	0	0	0	0
256	1	336	103	-1	480	385	24.6	31	ABplaaaaaa	274	-845	0	0		0	0	0	0	0
257	1	54	159	-1	416	242	10.8	30	MSpapaap	153	0	0	0		0	0	0	0	0
258	1	229	342	-1	270	94	7.6	27	ABprappppp	-128	0	0	0		0	0	0	0	0
259	1	19	79	-1	353	399	5.6	29	ABplpaaaap	265	-99	0	0		0	0	0	0	0
260	1	138	30	-1	541	325	15.8	28	ABaraappaa	284	626	0	0		0	0	0	0	0
261	1	44	110	-1	481	332	7.2	28	ABalpappaa	117	0	0	0		0	0	0	0	0
262	1	248	264	-1	334	222	5.1	30	Z3	300	-266	0	0		0	0	0	0	0
263	1	205	45	-1	446	325	5.8	29	ABalpappap	248	1614	0	0		0	0	0	0	0
264	1	265	144	-1	457	146	17.8	28	ABprapaaap	87	0	0	0		0	0	0	0	0
265	1	156	16	-1	348	61	13.7	28	ABprappapp	157	0	0	0		0	0	0	0	0
266	1	210	333	-1	510	239	9.9	24	MSppaapa	121	0	0	0		0	0	0	0	0
267	1	218	179	-1	451	195	3.5	28	ABprpappaa	281	117	0	0		0	0	0	0	0
268	1	41	171	-1	368	293	6.8	27	MSaapapa	204	156	0	0		0	0	0	0	0
269	1	175	347	-1	410	188	4.8	27	ABprpappap	333	0	0	0		0	0	0	0	0
270	1	286	336	-1	306	231	15.3	33	Eplaa	330	-220	0	0		0	0	0	0	0
271	1	24	306	-1	259	161	9.4	30	Cppapp	274	515	0	0		0	0	0	0	0
272	1	285	34	-1	201	296	21.2	30	ABplappapa	234	651	0	0		0	0	0	0	0
273	1	89	303	-1	245	114	23.4	33	Cpaapp	332	535	0	0		0	0	0	0	0
274	1	182	238	-1	194	190	5.7	28	ABplappppp	281	940	0	0		0	0	0	0	0
275	1	18	321	-1	476	415	22.8	31	ABplaapaaa	237	0	0	0		0	0	0	0	0
276	1	28	273	-1	502	386	6.1	29	ABalpapaaa	235	1434	0	0		0	0	0	0	0
277	1	225	33	-1	189	279	21.8	34	ABarppapa	324	-269	0	0		0	0	0	0	0
278	1	49	124	-1	436	122	16.8	27	ABprapaapa	258	-286	0	0		0	0	0	0	0
279	1	152	20	-1	332	419	15.3	30	ABplaappap	276	-586	0	0		0	0	0	0	0
280	1	283	263	-1	447	313	12.1	26	ABaraapapap	196	-531	0	0		0	0	0	0	0
281	1	281	70	-1	237	257	17.5	31	Dappp	245	114	0	0		0	0	0	0	0
282	1	94	239	-1	344	269	7.3	28	MSaapapp	284	1175	0	0		0	0	0	0	0
283	1	279	257	-1	477	189	23.3	34	ABarpappa	315	379	0	0		0	0	0	0	0
284	1	113	358	-1	473	227	3.4	27	ABarappaap	267	32	0	0		0	0	0	0	0
285	1	72	226	-1	556	300	22.5	28	ABalappppa	283	160	0	0		0	0	0	0	0
286	1	226	359	-1	544	328	21.3	32	ABalapppap	-125	0	0	0		0	0	0	0	0
287	1	214	231	-1	450	242	5.4	26	ABarapapppa	250	417	0	0		0	0	0	0	0
288	1	26	167	-1	538	267	12.3	26	MSppaaap	266	-656	0	0		0	0	0	0	0
289	1	290	299	-1	312	83	5.6	29	ABprpppapa	224	207	0	0		0	0	0	0	0
290	1	61	108	-1	254	76	11.8	29	ABprapappp	126	0	0	0		0	0	0	0	0
291	1	106	267	-1	523	280	23.1	27	ABalappppp	222	465	0	0		0	0	0	0	0
292	1	227	280	-1	444	114	9.4	31	ABprppapaa	166	0	0	0		0	0	0	0	0
293	1	144	157	-1	450	436	21.6	34	ABplaapaap	-93	0	0	0		0	0	0	0	0
294	1	47	196	-1	534	349	12.7	27	ABaraaaapa	64	0	0	0		0	0	0	0	0
295	1	215	130	-1	461	263	13.3	32	MSpaapap	143	0	0	0		0	0	0	0	0
296	1	105	233	-1	278	316	17.6	32	Dapa	324	-856	0	0		0	0	0	0	0
297	1	340	176	-1	488	220	10.9	25	MSppaapp	237	979	0	0		0	0	0	0	0
298	1	295	153	-1	514	408	13.8	28	MSapaaaa	229	904	0	0		0	0	0	0	0
299	1	254	113	-1	148	240	10.9	29	ABplapappa	438	0	0	0		0	0	0	0	0
300	1	31	85	-1	384	201	7.1	30	MSpapapp	290	782	0	0		0	0	0	0	0
301	1	314	58	-1	510	246	13.8	26	MSppapaa	235	-377	0	0		0	0	0	0	0
302	1	339	100	-1	200	237	15.2	31	Cappap	311	-219	0	0		0	0	0	0	0
303	1	183	247	-1	480	248	23.5	31	ABarpapapa	263	-283	0	0		0	0	0	0	0
304	1	220	39	-1	574	320	6.7	28	ABaraaappa	262	-828	0	0		0	0	0	0	0
305	1	281	104	-1	272	262	20.8	31	Dappa	309	-511	0	0		0	0	0	0	0
306	1	150	346	-1	367	217	10.8	31	Earpa	272	-593	0	0		0	0	0	0	0
307	1	222	228	-1	288	302	5.2	27	ABplpapppa	212	-202	0	0		0	0	0	0	0
308	1	199	349	-1	280	115	13.6	30	Cppapa	85	0	0	0		0	0	0	0	0
309	1	178	348	-1	424	216	5.3	28	ABarapapppp	220	77	0	0		0	0	0	0	0
310	1	147	73	-1	543	414	8.2	28	ABalpaappa	45	0	0	0		0	0	0	0	0
311	1	344	197	-1	327	307	3.7	27	ABplpappap	253	755	0	0		0	0	0	0	0
312	1	170	244	-1	293	334	5.4	27	ABplppaapp	233	637	0	0		0	0	0	0	0
313	1	168	344	-1	311	131	10.5	33	Cppaa	331	130	0	0		0	0	0	0	0
314	1	289	258	-1	224	162	5.2	28	Cppppp	255	25	0	0		0	0	0	0	0
315	1	187	25	-1	511	263	17.4	27	MSppappa	241	543	0	0		0	0	0	0	0
316	1	343	69	-1	227	132	10.4	28	Cpppaa	281	-1057	0	0		0	0	0	0	0
317	1	197	332	-1	480	370	4.8	26	ABalpapaap	206	-751	0	0		0	0	0	0	0
318	1	118	308	-1	540	229	5.6	27	ABarapppap	257	-521	0	0		0	0	0	0	0
319	1	326	190	-1	239	188	5.2	29	ABplpppppp	236	-46	0	0		0	0	0	0	0
320	1	335	61	-1	486	291	11.5	30	ABaraapppa	438	0	0	0		0	0	0	0	0
321	1	124	43	-1	322	56	8.1	29	ABprpppaap	270	-43	0	0		0	0	0	0	0
322	1	157	168	-1	405	120	5.8	27	ABprppaappa	269	584	0	0		0	0	0	0	0
323	1	164	265	-1	197	103	15.5	31	Cpappd	8	0	0	0		0	0	0	0	0
324	1	330	102	-1	342	128	15.4	32	Dpap	318	-108	0	0		0	0	0	0	0
325	1	321	117	-1	253	132	3.5	31	Cppppa	314	-635	0	0		0	0	0	0	0
326	1	342	353	-1	470	168	11.6	28	MSpppapa	256	458	0	0		0	0	0	0	0
327	1	128	145	-1	228	212	8.0	28	Capppp	275	-993	0	0		0	0	0	0	0
328	1	46	319	-1	433	132	7.0	27	ABprppaapa	231	59	0	0		0	0	0	0	0
329	1	7	9	-1	521	424	16.8	26	ABalapapaa	396	0	0	0		0	0	0	0	0
330	1	130	107	-1	505	166	7.5	28	ABprpaaaap	78	0	0	0		0	0	0	0	0
331	1	302	17	-1	338	275	11.1	31	Ealpa	308	1992	0	0		0	0	0	0	0
332	1	305	165	-1	426	293	4.9	26	ABalpappppa	229	-357	0	0		0	0	0	0	0
333	1	63	63	-1	422	173	15.9	30	Dpaa	255	958	0	0		0	0	0	0	0
334	1	74	292	-1	241	150	15.3	35	Eprpp	202	0	0	0		0	0	0	0	0
335	1	27	48	-1	446	403	8.1	31	ABalppappa	268	303	0	0		0	0	0	0	0
336	1	262	270	-1	477	361	19.0	28	MSaaaaapp	-248	0	0	0		0	0	0	0	0
337	1	243	275	-1	526	390	7.4	27	ABalpaaaap	314	0	0	0		0	0	0	0	0
338	1	259	129	-1	262	344	22.2	35	ABarppaap	355	399	0	0		0	0	0	0	0
339	1	325	18	-1	282	214	23.0	38	Caaaa	384	-537	0	0		0	0	0	0	0
340	1	35	111	-1	589	383	14.6	28	ABalaaaarl	262	-522	0	0		0	0	0	0	0
341	1	255	222	-1	462	377	21.7	29	ABplaaaaap	295	-613	0	0		0	0	0	0	0
342	1	246	300	-1	560	297	13.8	27	MSppaaaa	219	-370	0	0		0	0	0	0	0
343	1	77	335	-1	282	86	18.5	34	ABarppppp	343	1036	0	0		0	0	0	0	0
344	1	208	219	-1	209	252	3.5	27	ABplpppapaa	251	-676	0	0		0	0	0	0	0
345	1	121	192	-1	599	254	13.8	29	ABalaappap	-26	0	0	0		0	0	0	0	0
346	1	233	19	-1	463	397	5.4	28	ABalppapaa	244	-466	0	0		0	0	0	0	0
347	1	347	139	-1	501	283	22.3	25	ABarpapaap	215	-47	0	0		0	0	0	0	0
348	1	216	339	-1	349	168	6.9	25	MSpappaa	232	834	0	0		0	0	0	0	0
349	1	10	127	-1	489	190	20.4	29	ABpraaapppp	278	630	0	0		0	0	0	0	0
350	1	349	77	-1	415	434	19.6	32	ABplaapapp	282	-895	0	0		0	0	0	0	0
351	1	127	218	-1	382	266	22.4	33	ABarpaappa	-134	0	0	0		0	0	0	0	0
352	0	353	-1	-1	248	125	9.5	23		151	0	0	0		0	0	0	0	0
353	1	351	202	-1	551	355	24.5	32	ABalappapp	235	0	0	0		0	0	0	0	0
354	1	333	326	-1	467	138	6.5	27	ABarappapp	-140	0	0	0		0	0	0	0	0
355	1	188	11	-1	308	177	6.3	31	Z2	222	0	0	0		0	0	0	0	0
356	1	146	351	-1	509	306	10.4	24	ABaraaaapp	38	0	0	0		0	0	0	0	0
357	1	354	360	-1	523	442	12.0	22	Nuc155_13_519_443	-509	0	0	0		0	0	0	0	0
358	1	355	356	-1	595	270	10.5	32	ABalaapaap	8	0	0	0		0	0	0	0	0
359	1	34	191	-1	583	271	17.2	31	ABalaapppa	118	0	0	0		0	0	0	0	0
360	1	58	213	-1	543	327	18.7	31	MSpaaaaa	364	0	0	0		0	0	0	0	0
