# Supplementary material for: The AP-2 Transcription Factor APTF-2 Is Required for Neuroblast and Epidermal Morphogenesis in Caenorhabditis elegans Embryogenesis
Source: PLoS Genet. 2016 May 13;12(5):e1006048. doi: 10.1371/journal.pgen.1006048 (PMC4866721; doi:10.1371/journal.pgen.1006048)
Supplement: S7 Text — (ZIP) [file pgen.1006048.s035.zip › nuclei/t159-nuclei]

1	1	20	66	-1	208	338	12.6	28	ABplappaap	246	163	0	0		0	0	0	0	0
2	1	224	23	-1	551	243	8.7	29	ABarappppa	299	155	0	0		0	0	0	0	0
3	1	40	82	-1	450	303	8.4	29	ABalpapppa	183	0	0	0		0	0	0	0	0
4	1	109	316	-1	172	215	6.2	27	ABplappppa	249	-170	0	0		0	0	0	0	0
5	1	160	355	-1	508	440	10.5	34	ABalppaaap	300	230	0	0		0	0	0	0	0
6	1	116	33	-1	438	351	23.4	30	ABplaaaapa	286	1383	0	0		0	0	0	0	0
7	1	79	214	-1	138	229	15.8	33	ABarppapp	329	-393	0	0		0	0	0	0	0
8	1	1	357	-1	227	319	7.8	28	ABplppappp	249	0	0	0		0	0	0	0	0
9	1	329	267	-1	523	421	16.8	26	ABalapapaa	209	738	0	0		0	0	0	0	0
10	1	250	21	-1	600	352	16.8	28	ABalaaapar	289	41	0	0		0	0	0	0	0
11	1	355	258	-1	307	174	6.2	29	Z2	257	586	0	0		0	0	0	0	0
12	1	233	336	-1	371	359	7.8	29	ABplpapaap	266	67	0	0		0	0	0	0	0
13	1	3	163	-1	428	234	7.6	30	MSpapaaa	-106	0	0	0		0	0	0	0	0
14	1	120	224	-1	367	452	15.2	27	ABplaappaa	-79	0	0	0		0	0	0	0	0
15	1	141	277	-1	573	418	14.3	28	ABalaaaala	-239	0	0	0		0	0	0	0	0
16	1	265	227	-1	352	61	13.8	28	ABprappapp	169	0	0	0		0	0	0	0	0
17	1	331	333	-1	341	270	10.8	31	Ealpa	306	-304	0	0		0	0	0	0	0
18	1	339	322	-1	288	211	23.3	40	Caaaa	401	963	0	0		0	0	0	0	0
19	1	346	280	-1	465	400	5.5	27	ABalppapaa	272	-215	0	0		0	0	0	0	0
20	1	279	134	-1	334	420	15.2	30	ABplaappap	45	0	0	0		0	0	0	0	0
21	1	122	5	-1	544	447	16.4	27	ABalapaaap	50	0	0	0		0	0	0	0	0
22	1	216	337	-1	397	159	5.0	29	ABprpapapp	230	48	0	0		0	0	0	0	0
23	1	178	346	-1	433	390	21.4	26	ABplaaapaa	136	0	0	0		0	0	0	0	0
24	1	104	365	-1	256	199	11.7	33	Eplpa	330	962	0	0		0	0	0	0	0
25	1	315	209	-1	512	264	17.4	26	MSppappa	266	-715	0	0		0	0	0	0	0
26	1	229	189	-1	313	396	16.3	30	ABplaapppa	280	82	0	0		0	0	0	0	0
27	1	67	247	-1	585	368	12.0	28	ABaraaaaaa	98	0	0	0		0	0	0	0	0
28	1	21	179	-1	581	341	19.6	31	ABalapppaa	243	153	0	0		0	0	0	0	0
29	1	192	318	-1	387	150	17.5	32	Dppa	268	-413	0	0		0	0	0	0	0
30	1	260	143	-1	548	323	15.7	29	ABaraappaa	112	0	0	0		0	0	0	0	0
31	1	156	238	-1	505	421	7.4	27	ABalpaappp	278	180	0	0		0	0	0	0	0
32	1	139	217	-1	410	370	5.7	29	ABalpapapp	252	-1257	0	0		0	0	0	0	0
33	1	277	343	-1	190	279	22.0	34	ABarppapa	346	99	0	0		0	0	0	0	0
34	1	272	191	-1	207	320	19.7	29	ABplappapa	269	683	0	0		0	0	0	0	0
35	1	10	95	-1	328	343	4.0	28	ABplpappaa	279	-753	0	0		0	0	0	0	0
36	1	148	261	-1	224	278	13.3	29	Capapa	272	-59	0	0		0	0	0	0	0
37	1	106	86	-1	475	240	7.8	28	ABarapappa	239	65	0	0		0	0	0	0	0
38	1	6	105	-1	450	437	16.7	30	ABalppppap	243	0	0	0		0	0	0	0	0
39	1	304	2	-1	574	317	6.6	29	ABaraaappa	-113	0	0	0		0	0	0	0	0
40	1	35	264	-1	554	383	14.2	28	ABalpaapaa	405	0	0	0		0	0	0	0	0
41	1	125	168	-1	525	152	13.4	28	ABprpaappp	188	0	0	0		0	0	0	0	0
42	1	247	1	-1	447	460	10.2	28	ABalpppaaa	262	-43	0	0		0	0	0	0	0
43	1	321	32	-1	327	58	7.8	28	ABprpppaap	287	186	0	0		0	0	0	0	0
44	1	124	232	-1	333	193	11.7	32	Earpp	322	1180	0	0		0	0	0	0	0
45	1	263	360	-1	442	322	5.6	31	ABalpappap	209	1392	0	0		0	0	0	0	0
46	1	121	15	-1	388	452	12.9	28	ABplpaapap	-184	0	0	0		0	0	0	0	0
47	1	52	8	-1	411	83	11.4	30	ABprppapap	263	-622	0	0		0	0	0	0	0
48	1	335	80	-1	452	404	8.3	32	ABalppappa	268	300	0	0		0	0	0	0	0
49	1	102	334	-1	370	315	4.6	30	ABplpapapp	309	96	0	0		0	0	0	0	0
50	1	14	137	-1	422	314	11.5	31	ABaraapapp	246	129	0	0		0	0	0	0	0
51	1	58	39	-1	406	293	9.1	29	MSaapaaa	289	241	0	0		0	0	0	0	0
52	1	25	79	-1	420	101	15.4	29	ABprapaapp	285	530	0	0		0	0	0	0	0
53	1	175	18	-1	585	326	23.3	31	ABpraapaaa	199	0	0	0		0	0	0	0	0
54	1	166	50	-1	424	309	18.5	32	MSaaaapp	308	467	0	0		0	0	0	0	0
55	1	219	352	-1	436	389	3.9	28	ABalppapap	174	0	0	0		0	0	0	0	0
56	1	7	364	-1	524	414	19.7	28	ABalapapap	-34	0	0	0		0	0	0	0	0
57	1	162	304	-1	386	84	6.3	30	ABprpppaaa	264	2111	0	0		0	0	0	0	0
58	1	301	260	-1	511	246	13.9	25	MSppapaa	222	-385	0	0		0	0	0	0	0
59	1	110	20	-1	563	372	22.1	24	ABalappapa	191	56	0	0		0	0	0	0	0
60	1	4	42	-1	326	68	17.3	30	ABprapapaa	273	0	0	0		0	0	0	0	0
61	1	320	196	-1	484	299	11.3	29	ABaraapppa	252	775	0	0		0	0	0	0	0
62	1	27	78	-1	558	245	19.1	29	ABpraaapap	458	0	0	0		0	0	0	0	0
63	1	333	358	-1	427	176	16.2	30	Dpaa	297	-200	0	0		0	0	0	0	0
64	1	251	344	-1	408	231	14.5	30	Earaa	262	396	0	0		0	0	0	0	0
65	1	227	89	-1	286	381	20.2	28	ABplapaapa	249	695	0	0		0	0	0	0	0
66	1	136	330	-1	314	365	20.4	29	ABplapaaap	-303	0	0	0		0	0	0	0	0
67	1	97	199	-1	316	177	17.2	31	Eprap	292	328	0	0		0	0	0	0	0
68	1	89	206	-1	311	233	11.2	32	Ealpp	320	425	0	0		0	0	0	0	0
69	1	316	167	-1	223	131	10.6	29	Cpppaa	293	-230	0	0		0	0	0	0	0
70	1	281	270	-1	241	257	16.6	29	Dappp	286	-161	0	0		0	0	0	0	0
71	1	5	174	-1	445	257	16.9	28	MSpaaappp	242	370	0	0		0	0	0	0	0
72	1	68	132	-1	488	273	15.4	27	MSpaapaa	275	-266	0	0		0	0	0	0	0
73	1	310	56	-1	544	411	8.0	28	ABalpaappa	290	0	0	0		0	0	0	0	0
74	1	2	27	-1	425	461	14.2	29	ABalpppapp	68	0	0	0		0	0	0	0	0
75	1	112	130	-1	208	284	5.2	29	ABplpppaap	252	-300	0	0		0	0	0	0	0
76	1	31	128	-1	373	278	15.5	31	Ealaa	306	49	0	0		0	0	0	0	0
77	1	350	9	-1	420	436	20.1	32	ABplaapapp	63	0	0	0		0	0	0	0	0
78	1	150	250	-1	487	459	11.2	28	ABalpppaap	167	0	0	0		0	0	0	0	0
79	1	259	350	-1	355	396	5.5	30	ABplpaaaap	216	0	0	0		0	0	0	0	0
80	1	83	285	-1	421	416	11.7	29	ABplpaapaa	335	0	0	0		0	0	0	0	0
81	1	55	46	-1	427	407	14.5	30	ABalpppppa	515	0	0	0		0	0	0	0	0
82	1	128	59	-1	552	427	11.4	28	ABalaaaalp	262	980	0	0		0	0	0	0	0
83	1	85	157	-1	479	162	9.8	30	ABprppaaaa	304	280	0	0		0	0	0	0	0
84	1	19	87	-1	460	473	13.9	28	ABalpppapa	90	0	0	0		0	0	0	0	0
85	1	300	213	-1	386	200	7.1	30	MSpapapp	300	1109	0	0		0	0	0	0	0
86	1	96	176	-1	372	66	9.7	29	ABprppappp	317	0	0	0		0	0	0	0	0
87	1	45	91	-1	403	371	17.7	26	MSapppaa	251	1238	0	0		0	0	0	0	0
88	1	137	154	-1	580	212	13.4	30	ABpraaaaaa	276	539	0	0		0	0	0	0	0
89	1	197	148	-1	549	389	18.1	29	MSaaaaaa	91	0	0	0		0	0	0	0	0
90	1	179	155	-1	422	161	7.2	28	ABprpapapa	242	-936	0	0		0	0	0	0	0
91	1	255	67	-1	390	351	14.0	26	MSapappp	263	164	0	0		0	0	0	0	0
92	1	24	144	-1	525	201	17.7	26	ABpraaapppa	228	71	0	0		0	0	0	0	0
93	1	212	294	-1	290	80	9.1	27	ABprapppap	272	410	0	0		0	0	0	0	0
94	1	180	265	-1	539	325	4.9	28	ABarapaaaa	239	243	0	0		0	0	0	0	0
95	1	223	222	-1	506	282	5.8	27	ABarapapaa	271	237	0	0		0	0	0	0	0
96	1	39	342	-1	246	370	16.5	30	ABplapaapp	-248	0	0	0		0	0	0	0	0
97	1	154	152	-1	551	236	11.7	30	ABprpaaaaa	259	767	0	0		0	0	0	0	0
98	1	56	202	-1	536	382	10.8	27	ABalpaapapa	277	229	0	0		0	0	0	0	0
99	1	158	99	-1	282	50	13.1	29	ABprapappa	285	79	0	0		0	0	0	0	0
100	1	302	324	-1	203	238	15.2	31	Cappap	310	654	0	0		0	0	0	0	0
101	1	144	204	-1	494	367	10.6	28	ABalpaapapp	261	92	0	0		0	0	0	0	0
102	1	324	182	-1	345	125	15.4	33	Dpap	310	241	0	0		0	0	0	0	0
103	1	256	221	-1	482	388	24.8	30	ABplaaaaaa	298	296	0	0		0	0	0	0	0
104	1	305	12	-1	278	262	20.9	31	Dappa	254	-163	0	0		0	0	0	0	0
105	1	164	111	-1	517	387	23.0	28	ABalappaap	230	-198	0	0		0	0	0	0	0
106	1	152	40	-1	297	315	9.5	32	MSaappp	495	0	0	0		0	0	0	0	0
107	1	330	197	-1	508	164	7.3	29	ABprpaaaap	293	1326	0	0		0	0	0	0	0
108	1	290	72	-1	260	78	11.9	29	ABprapappp	291	-1011	0	0		0	0	0	0	0
109	1	64	22	-1	513	316	13.5	31	ABaraappap	342	0	0	0		0	0	0	0	0
110	1	261	345	-1	478	328	7.4	27	ABalpappaa	264	-1493	0	0		0	0	0	0	0
111	1	340	252	-1	592	380	14.7	29	ABalaaaarl	262	125	0	0		0	0	0	0	0
112	1	43	139	-1	405	410	16.6	26	ABalppppppa	258	-1301	0	0		0	0	0	0	0
113	1	299	244	-1	150	240	11.0	28	ABplapappa	269	134	0	0		0	0	0	0	0
114	1	26	233	-1	213	173	12.4	31	Eplpp	318	-528	0	0		0	0	0	0	0
115	1	174	11	-1	409	265	13.9	27	MSaaappp	265	779	0	0		0	0	0	0	0
116	1	77	93	-1	576	216	10.0	30	ABalaapapp	267	-399	0	0		0	0	0	0	0
117	1	325	124	-1	262	136	3.5	30	Cppppa	267	722	0	0		0	0	0	0	0
118	1	173	268	-1	263	362	8.5	29	ABplppapap	275	-4	0	0		0	0	0	0	0
119	1	30	147	-1	157	167	15.3	34	Caapp	348	-412	0	0		0	0	0	0	0
120	1	63	229	-1	221	294	16.7	32	Cappaa	273	249	0	0		0	0	0	0	0
121	1	183	60	-1	283	381	15.1	31	ABplaapppp	448	0	0	0		0	0	0	0	0
122	1	34	235	-1	161	202	9.5	29	ABplapappp	-162	0	0	0		0	0	0	0	0
123	1	17	332	-1	579	334	9.1	30	ABaraaaaap	141	0	0	0		0	0	0	0	0
124	1	278	313	-1	444	121	16.9	28	ABprapaapa	240	100	0	0		0	0	0	0	0
125	1	232	212	-1	335	259	14.9	33	Ealap	329	-53	0	0		0	0	0	0	0
126	1	215	13	-1	526	210	8.2	29	ABarappppp	249	1341	0	0		0	0	0	0	0
127	1	349	160	-1	500	192	20.4	30	ABpraaapppp	275	-2	0	0		0	0	0	0	0
128	1	100	305	-1	291	125	23.5	35	Cpaapa	349	1364	0	0		0	0	0	0	0
129	1	338	103	-1	266	345	22.2	35	ABarppaap	349	923	0	0		0	0	0	0	0
130	1	295	43	-1	464	258	13.3	32	MSpaapap	320	-1517	0	0		0	0	0	0	0
131	1	12	122	-1	410	91	20.6	33	ABarpppap	304	1369	0	0		0	0	0	0	0
132	1	131	288	-1	439	162	10.8	28	MSpppapp	244	130	0	0		0	0	0	0	0
133	1	169	297	-1	574	204	16.7	28	ABpraaaapa	439	0	0	0		0	0	0	0	0
134	1	203	211	-1	343	371	20.7	28	ABplapaaaa	221	52	0	0		0	0	0	0	0
135	1	90	47	-1	522	174	10.7	29	ABprpaaapa	17	0	0	0		0	0	0	0	0
136	1	199	104	-1	574	286	7.1	28	ABaraaappp	-22	0	0	0		0	0	0	0	0
137	1	237	7	-1	469	289	20.2	30	MSpaaapa	-259	0	0	0		0	0	0	0	0
138	1	78	129	-1	503	177	16.7	28	ABprpaappa	262	664	0	0		0	0	0	0	0
139	1	347	133	-1	502	282	22.6	26	ABarpapaap	252	0	0	0		0	0	0	0	0
140	1	218	62	-1	319	58	13.8	28	ABprapapap	34	0	0	0		0	0	0	0	0
141	1	220	123	-1	566	342	12.1	29	ABaraaapaa	253	-202	0	0		0	0	0	0	0
142	1	49	53	-1	238	361	13.1	29	ABplappaaa	287	-946	0	0		0	0	0	0	0
143	1	16	30	-1	476	135	14.8	30	ABpraapppa	139	0	0	0		0	0	0	0	0
144	1	264	359	-1	460	149	17.9	27	ABprapaaap	275	90	0	0		0	0	0	0	0
145	1	327	112	-1	230	215	7.7	28	Capppp	273	261	0	0		0	0	0	0	0
146	1	62	73	-1	472	340	10.3	25	ABaraapapaa	218	400	0	0		0	0	0	0	0
147	1	204	269	-1	597	235	17.6	27	ABpraaaaap	138	0	0	0		0	0	0	0	0
148	1	194	272	-1	269	52	9.8	26	ABprappppa	242	634	0	0		0	0	0	0	0
149	1	115	223	-1	449	440	7.1	33	ABalppaapp	293	1877	0	0		0	0	0	0	0
150	1	202	216	-1	470	303	16.5	27	MSpaaappa	209	-255	0	0		0	0	0	0	0
151	1	163	296	-1	290	161	14.5	32	Eprpa	313	760	0	0		0	0	0	0	0
152	1	105	266	-1	357	406	21.6	28	ABplaaappa	258	106	0	0		0	0	0	0	0
153	1	298	321	-1	515	407	13.9	27	MSapaaaa	209	1528	0	0		0	0	0	0	0
154	1	165	153	-1	330	355	15.5	29	Daaa	404	0	0	0		0	0	0	0	0
155	1	69	92	-1	432	322	15.4	30	MSaaapap	291	945	0	0		0	0	0	0	0
156	1	117	6	-1	257	268	10.1	28	Capaap	427	0	0	0		0	0	0	0	0
157	1	293	81	-1	459	439	21.7	34	ABplaapaap	332	0	0	0		0	0	0	0	0
158	1	191	335	-1	187	244	8.0	27	ABplapppap	245	-514	0	0		0	0	0	0	0
159	1	257	118	-1	416	242	10.9	30	MSpapaap	-107	0	0	0		0	0	0	0	0
160	1	198	293	-1	381	427	18.0	28	ABalppppppp	274	1057	0	0		0	0	0	0	0
161	1	254	200	-1	508	310	6.5	26	ABarapaapa	189	324	0	0		0	0	0	0	0
162	1	73	109	-1	407	343	23.0	27	ABplaaaapp	228	161	0	0		0	0	0	0	0
163	1	143	353	-1	559	259	23.4	33	ABpraapaap	314	899	0	0		0	0	0	0	0
164	1	149	34	-1	261	307	13.7	30	Capaaa	334	0	0	0		0	0	0	0	0
165	1	332	54	-1	422	293	5.2	26	ABalpappppa	238	1526	0	0		0	0	0	0	0
166	1	132	236	-1	388	239	8.3	26	MSpapapa	239	-243	0	0		0	0	0	0	0
167	1	288	108	-1	538	273	12.9	28	MSppaaap	225	567	0	0		0	0	0	0	0
168	1	322	276	-1	410	121	5.7	27	ABprppaappa	80	0	0	0		0	0	0	0	0
169	1	142	192	-1	448	424	10.3	30	ABplpaaaaa	284	-29	0	0		0	0	0	0	0
170	1	50	85	-1	560	242	15.5	27	ABpraaapaa	429	0	0	0		0	0	0	0	0
171	1	268	178	-1	372	290	7.1	28	MSaapapa	225	-476	0	0		0	0	0	0	0
172	1	60	74	-1	537	160	18.2	29	ABpraappaa	143	0	0	0		0	0	0	0	0
173	1	23	201	-1	193	279	9.9	26	ABplapppaa	92	0	0	0		0	0	0	0	0
174	1	238	246	-1	495	436	18.4	29	ABalapappa	249	190	0	0		0	0	0	0	0
175	1	71	289	-1	295	125	5.3	31	ABprpppppp	247	550	0	0		0	0	0	0	0
176	1	297	180	-1	493	220	11.1	25	MSppaapp	256	269	0	0		0	0	0	0	0
177	1	99	131	-1	463	431	13.6	28	ABalppppaa	204	0	0	0		0	0	0	0	0
178	1	228	83	-1	356	134	6.9	27	ABprpapppp	218	695	0	0		0	0	0	0	0
179	1	267	58	-1	456	193	3.5	28	ABprpappaa	278	-354	0	0		0	0	0	0	0
180	1	182	315	-1	501	339	5.4	28	ABalpaaapp	238	643	0	0		0	0	0	0	0
181	1	86	14	-1	350	427	8.8	31	ABplpaaapp	287	-687	0	0		0	0	0	0	0
182	1	41	106	-1	476	330	20.5	31	MSaaaapa	286	431	0	0		0	0	0	0	0
183	1	84	303	-1	421	462	17.8	29	ABplaapapa	73	0	0	0		0	0	0	0	0
184	1	200	301	-1	435	165	24.0	36	ABarpappp	359	-438	0	0		0	0	0	0	0
185	1	206	338	-1	497	335	24.0	28	ABarpaaaap	236	-179	0	0		0	0	0	0	0
186	1	241	156	-1	486	221	14.5	26	MSppapap	245	360	0	0		0	0	0	0	0
187	1	53	241	-1	518	280	9.6	27	ABaraaapapp	69	0	0	0		0	0	0	0	0
188	1	153	274	-1	207	173	24.5	37	Caaap	349	-1541	0	0		0	0	0	0	0
189	1	98	142	-1	589	271	19.3	31	ABalaapppp	240	0	0	0		0	0	0	0	0
190	1	319	295	-1	239	190	5.2	28	ABplpppppp	306	0	0	0		0	0	0	0	0
191	1	359	64	-1	580	272	16.3	30	ABalaapppa	73	0	0	0		0	0	0	0	0
192	1	345	158	-1	600	250	13.6	30	ABalaappap	254	0	0	0		0	0	0	0	0
193	1	181	24	-1	551	402	21.8	26	ABalappaaa	227	366	0	0		0	0	0	0	0
194	1	29	210	-1	440	205	19.8	29	MSpppppa	196	483	0	0		0	0	0	0	0
195	1	135	254	-1	422	277	22.9	31	ABarpaapap	312	143	0	0		0	0	0	0	0
196	1	294	290	-1	536	352	12.8	27	ABaraaaapa	362	0	0	0		0	0	0	0	0
197	1	311	169	-1	335	305	3.8	27	ABplpappap	270	-1021	0	0		0	0	0	0	0
198	1	108	70	-1	482	255	4.5	31	ABarapapap	276	354	0	0		0	0	0	0	0
199	1	44	309	-1	424	185	12.7	28	MSpppaap	238	522	0	0		0	0	0	0	0
200	1	209	150	-1	383	68	14.1	29	ABprappaap	259	-517	0	0		0	0	0	0	0
201	1	18	145	-1	301	380	8.7	28	ABplppapaa	216	0	0	0		0	0	0	0	0
202	1	353	17	-1	550	358	24.5	33	ABalappapp	332	995	0	0		0	0	0	0	0
203	1	253	69	-1	187	215	21.3	35	Caapa	328	-86	0	0		0	0	0	0	0
204	1	188	138	-1	339	320	18.6	30	MSapppp	422	0	0	0		0	0	0	0	0
205	1	32	281	-1	472	438	19.5	31	ABalapappp	268	477	0	0		0	0	0	0	0
206	1	240	287	-1	397	399	5.8	28	ABalppappp	286	-1127	0	0		0	0	0	0	0
207	1	252	299	-1	605	287	11.5	25	ABalaapaaa	261	0	0	0		0	0	0	0	0
208	1	22	161	-1	445	361	9.9	24	MSapaapa	200	-833	0	0		0	0	0	0	0
209	1	119	55	-1	355	352	5.4	29	ABplpapapa	220	0	0	0		0	0	0	0	0
210	1	157	354	-1	473	239	18.3	26	MSppappp	227	559	0	0		0	0	0	0	0
211	1	82	100	-1	498	127	11.5	29	ABprpaaapp	-45	0	0	0		0	0	0	0	0
212	1	177	29	-1	222	249	8.7	28	Capapp	257	505	0	0		0	0	0	0	0
213	1	360	119	-1	550	329	18.8	30	MSpaaaaa	306	592	0	0		0	0	0	0	0
214	1	146	115	-1	159	280	17.2	30	ABplapapaa	260	-217	0	0		0	0	0	0	0
215	1	189	125	-1	536	225	16.8	29	ABpraaappa	242	1031	0	0		0	0	0	0	0
216	1	242	159	-1	156	273	12.7	29	ABplapapap	-68	0	0	0		0	0	0	0	0
217	1	243	256	-1	473	392	11.6	26	MSapaaap	225	-378	0	0		0	0	0	0	0
218	1	351	49	-1	388	267	21.9	32	ABarpaappa	261	-49	0	0		0	0	0	0	0
219	1	344	177	-1	214	250	3.2	26	ABplpppapaa	227	583	0	0		0	0	0	0	0
220	1	236	215	-1	383	141	6.0	27	ABprppaappp	220	-548	0	0		0	0	0	0	0
221	1	15	362	-1	405	409	21.5	30	ABplaaapap	-55	0	0	0		0	0	0	0	0
222	1	341	234	-1	464	379	21.7	29	ABplaaaaap	149	0	0	0		0	0	0	0	0
223	1	81	225	-1	602	333	12.5	29	ABalaaaarr	203	-809	0	0		0	0	0	0	0
224	1	28	84	-1	507	138	17.3	29	ABpraappap	-180	0	0	0		0	0	0	0	0
225	1	221	116	-1	451	255	10.5	29	ABaraapppp	238	755	0	0		0	0	0	0	0
226	1	285	185	-1	557	301	22.3	28	ABalappppa	249	131	0	0		0	0	0	0	0
227	1	195	328	-1	360	415	11.7	31	ABplpaappp	317	0	0	0		0	0	0	0	0
228	1	307	110	-1	292	301	4.7	29	ABplpapppa	239	-198	0	0		0	0	0	0	0
229	1	235	173	-1	237	314	4.8	29	ABplpppaaa	255	-108	0	0		0	0	0	0	0
230	1	74	151	-1	241	268	5.0	28	ABplppppap	260	-198	0	0		0	0	0	0	0
231	1	287	220	-1	452	237	5.7	26	ABarapapppa	222	1014	0	0		0	0	0	0	0
232	1	92	298	-1	521	254	4.1	27	ABarappaaa	261	1166	0	0		0	0	0	0	0
233	1	296	271	-1	282	316	17.6	33	Dapa	322	158	0	0		0	0	0	0	0
234	1	113	327	-1	314	258	23.8	38	Cpaaa	335	747	0	0		0	0	0	0	0
235	1	222	340	-1	179	137	10.5	31	Cpappv	263	393	0	0		0	0	0	0	0
236	1	145	341	-1	606	299	15.0	28	ABalaaappr	85	0	0	0		0	0	0	0	0
237	1	70	16	-1	367	346	17.4	26	MSapppap	201	25	0	0		0	0	0	0	0
238	1	274	323	-1	193	186	5.8	27	ABplappppp	241	545	0	0		0	0	0	0	0
239	1	282	127	-1	348	268	7.4	29	MSaapapp	265	1578	0	0		0	0	0	0	0
240	1	107	48	-1	492	466	16.0	27	ABalapaapp	299	0	0	0		0	0	0	0	0
241	1	140	140	-1	367	395	15.2	30	ABplpaappa	85	0	0	0		0	0	0	0	0
242	1	57	26	-1	370	152	9.8	25	MSpappap	208	537	0	0		0	0	0	0	0
243	1	75	120	-1	583	396	18.2	28	ABalaaapal	289	0	0	0		0	0	0	0	0
244	1	312	170	-1	296	334	5.5	28	ABplppaapp	49	0	0	0		0	0	0	0	0
245	1	172	356	-1	564	256	6.5	28	ABarapppaa	411	0	0	0		0	0	0	0	0
246	1	196	308	-1	230	226	4.4	28	ABplpppapap	245	938	0	0		0	0	0	0	0
247	1	303	4	-1	482	252	23.2	29	ABarpapapa	262	332	0	0		0	0	0	0	0
248	1	138	88	-1	361	126	11.7	30	MSpapppp	251	780	0	0		0	0	0	0	0
249	1	170	65	-1	455	182	7.4	28	ABprpapaap	62	0	0	0		0	0	0	0	0
250	1	33	186	-1	463	352	16.3	30	MSaaapaa	265	414	0	0		0	0	0	0	0
251	1	167	38	-1	479	189	14.2	28	MSppppaa	226	45	0	0		0	0	0	0	0
252	1	126	326	-1	311	318	14.3	32	Daap	282	0	0	0		0	0	0	0	0
253	1	190	61	-1	402	152	10.7	29	MSpapppa	-161	0	0	0		0	0	0	0	0
254	1	103	363	-1	349	278	23.5	32	ABarpaappp	374	0	0	0		0	0	0	0	0
255	1	51	45	-1	452	103	13.5	29	ABpraapppp	282	234	0	0		0	0	0	0	0
256	1	76	57	-1	602	316	17.4	28	ABalaaappl	602	0	0	0		0	0	0	0	0
257	1	283	259	-1	483	193	23.5	33	ABarpappa	332	-398	0	0		0	0	0	0	0
258	1	314	230	-1	226	163	5.2	29	Cppppp	260	-631	0	0		0	0	0	0	0
259	1	129	279	-1	267	286	6.4	28	ABplpapppp	104	0	0	0		0	0	0	0	0
260	1	80	77	-1	534	243	20.9	29	ABpraapapa	231	741	0	0		0	0	0	0	0
261	1	46	113	-1	540	359	15.8	31	ABaraapaaa	250	37	0	0		0	0	0	0	0
262	1	101	121	-1	562	205	20.5	30	ABpraaaapp	-102	0	0	0		0	0	0	0	0
263	1	280	36	-1	450	310	12.4	27	ABaraapapap	108	0	0	0		0	0	0	0	0
264	1	262	325	-1	337	225	4.5	30	Z3	291	-441	0	0		0	0	0	0	0
265	1	323	284	-1	198	103	15.5	32	Cpappd	313	-20	0	0		0	0	0	0	0
266	1	87	63	-1	526	312	24.1	27	ABarpapaaa	250	202	0	0		0	0	0	0	0
267	1	291	257	-1	531	280	22.8	27	ABalappppp	153	0	0	0		0	0	0	0	0
268	1	208	273	-1	438	214	23.4	31	ABarpapapp	292	564	0	0		0	0	0	0	0
269	1	42	207	-1	425	364	14.4	27	MSapapap	-9	0	0	0		0	0	0	0	0
270	1	336	203	-1	481	359	18.8	27	MSaaaaapp	375	0	0	0		0	0	0	0	0
271	1	176	208	-1	189	221	12.4	31	Capppa	183	0	0	0		0	0	0	0	0
272	1	159	228	-1	539	216	13.5	30	ABprpaapaa	258	368	0	0		0	0	0	0	0
273	1	276	248	-1	505	386	5.7	29	ABalpapaaa	266	791	0	0		0	0	0	0	0
274	1	205	98	-1	491	206	7.1	28	ABprpapaaa	67	0	0	0		0	0	0	0	0
275	1	337	101	-1	523	388	7.4	27	ABalpaaaap	227	323	0	0		0	0	0	0	0
276	1	217	117	-1	408	369	10.4	28	MSapaapp	284	425	0	0		0	0	0	0	0
277	1	127	218	-1	342	203	17.3	33	Epraa	329	-286	0	0		0	0	0	0	0
278	1	186	149	-1	313	359	7.4	28	ABplppaapa	283	1903	0	0		0	0	0	0	0
279	1	130	175	-1	515	448	15.3	28	ABalapaapa	275	0	0	0		0	0	0	0	0
280	1	292	96	-1	451	110	9.5	30	ABprppapaa	265	-149	0	0		0	0	0	0	0
281	1	36	331	-1	371	366	22.8	31	ABplaaappp	-31	0	0	0		0	0	0	0	0
282	1	66	348	-1	375	332	11.4	31	MSappaa	95	0	0	0		0	0	0	0	0
283	1	168	3	-1	536	292	5.3	27	ABarapaaap	220	-63	0	0		0	0	0	0	0
284	1	214	300	-1	261	337	7.1	27	ABplppappa	270	289	0	0		0	0	0	0	0
285	1	9	19	-1	318	72	10.8	28	ABprapppaa	-212	0	0	0		0	0	0	0	0
286	1	133	114	-1	378	282	10.8	31	MSaapaap	306	243	0	0		0	0	0	0	0
287	1	147	251	-1	257	246	7.1	27	ABplpppppa	275	-1656	0	0		0	0	0	0	0
288	1	234	329	-1	330	106	8.3	30	ABprpppppa	260	-202	0	0		0	0	0	0	0
289	1	118	164	-1	461	210	9.8	24	MSpppaaa	336	0	0	0		0	0	0	0	0
290	1	48	28	-1	411	100	8.9	28	ABprppappa	252	640	0	0		0	0	0	0	0
291	1	54	90	-1	244	122	5.6	29	Cpppap	284	0	0	0		0	0	0	0	0
292	1	334	165	-1	244	150	15.2	34	Eprpp	330	-934	0	0		0	0	0	0	0
293	1	225	126	-1	544	330	9.9	26	ABaraaapapa	200	43	0	0		0	0	0	0	0
294	1	65	10	-1	505	201	4.5	30	ABarappapa	291	142	0	0		0	0	0	0	0
295	1	94	51	-1	352	388	8.5	30	ABplppaaaa	267	355	0	0		0	0	0	0	0
296	1	91	41	-1	457	382	13.9	26	MSapapaa	231	-1044	0	0		0	0	0	0	0
297	1	201	68	-1	521	349	7.9	26	ABalpaaapa	433	0	0	0		0	0	0	0	0
298	1	8	35	-1	367	105	7.4	27	ABprppppaa	235	574	0	0		0	0	0	0	0
299	1	289	249	319	317	86	5.2	31	ABprpppapa	210	0	0	0		0	0	0	0	0
300	1	342	25	-1	560	298	12.7	28	MSppaaaa	204	293	0	0		0	0	0	0	0
301	1	59	97	-1	561	422	18.6	25	ABalapaaaa	531	0	0	0		0	0	0	0	0
302	1	151	361	-1	347	148	18.8	34	Dppp	290	-302	0	0		0	0	0	0	0
303	1	273	310	-1	245	109	23.0	34	Cpaapp	330	935	0	0		0	0	0	0	0
304	1	155	205	-1	457	206	17.3	27	MSppppap	264	667	0	0		0	0	0	0	0
305	1	210	146	-1	410	298	16.0	24	MSaaappa	124	0	0	0		0	0	0	0	0
306	1	271	239	-1	256	158	8.8	29	Cppapp	275	504	0	0		0	0	0	0	0
307	1	249	242	366	461	281	24.0	31	Nuc156_25_450_288	273	-197	0	0		0	0	0	0	0
308	1	318	307	-1	540	230	5.6	27	ABarapppap	243	-1142	0	0		0	0	0	0	0
309	1	134	141	-1	457	160	20.4	31	ABprapaaaa	301	40	0	0		0	0	0	0	0
310	1	72	183	-1	361	114	23.5	36	ABarppppa	361	268	0	0		0	0	0	0	0
311	1	111	292	-1	583	269	12.7	24	ABalaappaa	197	307	0	0		0	0	0	0	0
312	1	13	52	-1	393	425	9.2	29	ABplpaaapa	258	124	0	0		0	0	0	0	0
313	1	230	311	-1	521	371	19.0	27	MSaaaaapa	272	-750	0	0		0	0	0	0	0
314	1	88	37	-1	404	347	6.9	29	ABplpapaaa	257	-175	0	0		0	0	0	0	0
315	1	37	76	-1	521	350	23.4	27	ABarpaaaaa	406	0	0	0		0	0	0	0	0
316	1	211	237	-1	386	80	17.4	30	ABprappaaa	302	62	0	0		0	0	0	0	0
317	1	123	312	-1	275	212	14.5	34	Eplap	302	468	0	0		0	0	0	0	0
318	1	207	240	-1	319	281	6.3	29	MSaappa	250	497	0	0		0	0	0	0	0
319	1	328	245	-1	440	136	7.0	26	ABprppaapa	303	0	0	0		0	0	0	0	0
320	1	244	94	-1	516	224	21.2	32	ABpraapapp	258	389	0	0		0	0	0	0	0
321	1	275	107	-1	493	420	23.0	30	ABplaapaaa	261	243	0	0		0	0	0	0	0
322	1	61	193	263	478	277	8.4	28	ABarapaapp	277	81	0	0		0	0	0	0	0
323	1	47	71	-1	372	221	14.9	32	Earap	314	668	0	0		0	0	0	0	0
324	1	231	278	-1	403	264	5.0	28	ABalpappppp	223	-559	0	0		0	0	0	0	0
325	1	246	306	-1	180	308	12.3	28	ABplappapp	263	20	0	0		0	0	0	0	0
326	1	354	31	-1	471	133	6.6	28	ABarappapp	-92	0	0	0		0	0	0	0	0
327	1	38	286	-1	499	356	14.4	28	ABaraapaap	286	-286	0	0		0	0	0	0	0
328	1	161	317	-1	329	342	23.6	33	ABarppaaa	329	613	0	0		0	0	0	0	0
329	1	29	291	-1	396	194	20.3	31	MSpppppp	269	174	0	0		0	0	0	0	0
330	1	184	198	-1	355	101	3.9	30	ABprppppap	302	537	0	0		0	0	0	0	0
331	1	11	187	-1	338	74	20.5	33	ABprappapa	330	170	0	0		0	0	0	0	0
332	1	317	349	-1	479	366	4.2	29	ABalpapaap	227	193	0	0		0	0	0	0	0
333	1	266	226	-1	509	242	9.9	24	MSppaapa	415	0	0	0		0	0	0	0	0
334	1	213	136	255	509	309	17.8	30	MSpaaaap	299	82	0	0		0	0	0	0	0
335	1	343	262	314	283	87	18.2	34	ABarppppp	341	-311	0	0		0	0	0	0	0
336	1	270	351	-1	307	228	15.5	35	Eplaa	350	290	0	0		0	0	0	0	0
337	1	93	44	-1	448	122	21.3	31	ABarpppaa	155	0	0	0		0	0	0	0	0
338	1	114	283	-1	541	177	15.3	28	ABprpaapap	79	0	0	0		0	0	0	0	0
339	1	348	194	-1	349	170	7.0	26	MSpappaa	261	59	0	0		0	0	0	0	0
340	1	226	282	-1	200	120	19.7	38	Cpapa	379	394	0	0		0	0	0	0	0
341	1	171	162	-1	557	374	7.8	28	ABalpaaaaa	281	-550	0	0		0	0	0	0	0
342	1	258	339	-1	275	102	7.7	28	ABprappppp	267	894	0	0		0	0	0	0	0
343	1	245	172	-1	363	367	11.4	29	MSappap	220	0	0	0		0	0	0	0	0
344	1	313	188	320	314	131	10.4	32	Cppaa	321	-390	0	0		0	0	0	0	0
345	1	248	166	-1	448	358	6.0	28	ABalpapapa	257	-96	0	0		0	0	0	0	0
346	1	306	135	-1	370	212	11.3	31	Earpa	306	119	0	0		0	0	0	0	0
347	1	269	102	-1	415	189	5.1	27	ABprpappap	256	-285	0	0		0	0	0	0	0
348	1	309	347	-1	426	216	5.0	28	ABarapapppp	249	1006	0	0		0	0	0	0	0
349	1	308	302	-1	281	115	13.4	30	Cppapa	94	0	0	0		0	0	0	0	0
350	1	239	195	-1	400	388	12.8	23	MSapappa	53	0	0	0		0	0	0	0	0
351	1	356	253	-1	512	299	10.3	24	ABaraaaapp	89	0	0	0		0	0	0	0	0
352	1	187	231	-1	265	297	3.5	29	ABplppppaa	156	0	0	0		0	0	0	0	0
353	1	326	275	-1	472	172	12.4	28	MSpppapa	98	0	0	0		0	0	0	0	0
354	1	193	243	-1	591	247	9.6	22	Nuc153_11_578_261	234	0	0	0		0	0	0	0	0
355	1	95	75	-1	476	315	23.3	27	ABarpaaapa	126	0	0	0		0	0	0	0	0
356	1	358	181	-1	595	272	9.7	29	ABalaapaap	348	0	0	0		0	0	0	0	0
357	1	185	184	-1	501	136	9.2	22	Nuc154_8_483_145	-1	0	0	0		0	0	0	0	0
358	1	284	190	-1	473	229	3.3	28	ABarappaap	-41	0	0	0		0	0	0	0	0
359	1	286	219	-1	552	330	21.6	28	ABalapppap	276	647	0	0		0	0	0	0	0
360	1	357	171	-1	530	440	11.9	21	Nuc155_13_519_443	-496	0	0	0		0	0	0	0	0
361	0	352	-1	-1	244	124	9.8	24		151	0	0	0		0	0	0	0	0
