# Supplementary material for: The AP-2 Transcription Factor APTF-2 Is Required for Neuroblast and Epidermal Morphogenesis in Caenorhabditis elegans Embryogenesis
Source: PLoS Genet. 2016 May 13;12(5):e1006048. doi: 10.1371/journal.pgen.1006048 (PMC4866721; doi:10.1371/journal.pgen.1006048)
Supplement: S7 Text — (ZIP) [file pgen.1006048.s035.zip › nuclei/t160-nuclei]

1	1	42	232	-1	439	458	9.8	28	ABalpppaaa	279	0	0	0		0	0	0	0	0
2	1	39	225	-1	571	320	6.5	28	ABaraaappa	-97	0	0	0		0	0	0	0	0
3	1	283	275	-1	540	297	5.2	27	ABarapaaap	216	159	0	0		0	0	0	0	0
4	1	247	370	-1	480	253	22.3	28	ABarpapapa	274	-117	0	0		0	0	0	0	0
5	1	21	212	-1	536	452	17.2	28	ABalapaaap	237	356	0	0		0	0	0	0	0
6	1	156	161	-1	256	272	9.7	29	Capaap	276	389	0	0		0	0	0	0	0
7	1	137	193	-1	459	290	20.7	30	MSpaaapa	305	112	0	0		0	0	0	0	0
8	1	47	244	-1	411	83	11.3	29	ABprppapap	193	0	0	0		0	0	0	0	0
9	1	77	46	-1	419	434	19.9	30	ABplaapapp	64	0	0	0		0	0	0	0	0
10	1	294	348	-1	507	203	4.7	30	ABarappapa	254	137	0	0		0	0	0	0	0
11	1	115	17	-1	405	263	14.1	27	MSaaappp	268	-296	0	0		0	0	0	0	0
12	1	104	345	-1	276	261	20.4	32	Dappa	254	798	0	0		0	0	0	0	0
13	1	126	50	-1	527	216	8.5	30	ABarappppp	228	-533	0	0		0	0	0	0	0
14	1	181	262	-1	340	428	9.1	32	ABplpaaapp	266	0	0	0		0	0	0	0	0
15	1	46	195	-1	383	454	12.5	28	ABplpaapap	283	-719	0	0		0	0	0	0	0
16	1	237	216	-1	367	345	17.3	28	MSapppap	12	0	0	0		0	0	0	0	0
17	1	202	255	-1	553	361	24.3	32	ABalappapp	289	-45	0	0		0	0	0	0	0
18	1	53	54	-1	587	327	23.2	30	ABpraapaaa	294	464	0	0		0	0	0	0	0
19	1	285	226	-1	320	74	10.8	28	ABprapppaa	100	0	0	0		0	0	0	0	0
20	1	59	270	-1	562	377	21.8	24	ABalappapa	1	0	0	0		0	0	0	0	0
21	1	10	97	-1	600	356	16.5	28	ABalaaapar	-163	0	0	0		0	0	0	0	0
22	1	109	44	-1	509	318	13.9	30	ABaraappap	23	0	0	0		0	0	0	0	0
23	1	2	43	-1	556	253	9.1	30	ABarappppa	-69	0	0	0		0	0	0	0	0
24	1	193	140	-1	544	402	21.9	26	ABalappaaa	295	0	0	0		0	0	0	0	0
25	1	300	124	-1	557	301	12.2	27	MSppaaaa	210	295	0	0		0	0	0	0	0
26	1	242	204	-1	365	152	9.7	25	MSpappap	251	83	0	0		0	0	0	0	0
27	1	74	183	-1	424	460	14.1	29	ABalpppapp	288	122	0	0		0	0	0	0	0
28	1	290	166	-1	414	104	8.5	28	ABprppappa	261	225	0	0		0	0	0	0	0
29	1	212	10	-1	222	252	8.8	28	Capapp	167	0	0	0		0	0	0	0	0
30	1	143	130	-1	477	138	15.1	29	ABpraapppa	126	0	0	0		0	0	0	0	0
31	1	326	129	-1	472	136	6.6	28	ABarappapp	284	76	0	0		0	0	0	0	0
32	1	43	72	-1	333	61	7.7	29	ABprpppaap	285	-948	0	0		0	0	0	0	0
33	1	6	191	-1	436	357	23.1	30	ABplaaaapa	264	-186	0	0		0	0	0	0	0
34	1	164	125	-1	259	308	13.8	29	Capaaa	-180	0	0	0		0	0	0	0	0
35	1	298	215	-1	370	111	7.3	27	ABprppppaa	-52	0	0	0		0	0	0	0	0
36	1	263	268	-1	449	307	11.9	25	ABaraapapap	217	140	0	0		0	0	0	0	0
37	1	314	116	-1	398	347	7.2	28	ABplpapaaa	274	388	0	0		0	0	0	0	0
38	1	251	58	-1	481	190	14.6	29	MSppppaa	255	672	0	0		0	0	0	0	0
39	1	51	137	-1	406	293	9.2	29	MSaapaaa	255	-35	0	0		0	0	0	0	0
40	1	106	207	329	299	313	9.2	32	MSaappp	34	0	0	0		0	0	0	0	0
41	1	296	364	-1	452	379	13.8	27	MSapapaa	228	-731	0	0		0	0	0	0	0
42	1	60	309	-1	321	77	16.6	32	ABprapapaa	314	63	0	0		0	0	0	0	0
43	1	130	39	-1	461	258	13.7	33	MSpaapap	130	0	0	0		0	0	0	0	0
44	1	337	120	-1	450	123	21.2	32	ABarpppaa	315	1979	0	0		0	0	0	0	0
45	1	255	32	-1	453	102	13.1	29	ABpraapppp	117	0	0	0		0	0	0	0	0
46	1	81	330	-1	424	407	14.4	33	ABalpppppa	-15	0	0	0		0	0	0	0	0
47	1	135	34	-1	518	179	11.0	29	ABprpaaapa	42	0	0	0		0	0	0	0	0
48	1	240	182	-1	487	470	16.2	28	ABalapaapp	254	61	0	0		0	0	0	0	0
49	1	218	346	-1	389	269	22.0	32	ABarpaappa	318	34	0	0		0	0	0	0	0
50	1	54	285	-1	416	310	18.5	32	MSaaaapp	328	761	0	0		0	0	0	0	0
51	1	295	23	-1	347	391	9.0	29	ABplppaaaa	256	-273	0	0		0	0	0	0	0
52	1	312	57	-1	389	424	9.2	30	ABplpaaapa	417	0	0	0		0	0	0	0	0
53	1	142	84	-1	239	361	12.9	29	ABplappaaa	82	0	0	0		0	0	0	0	0
54	1	165	3	-1	424	288	5.1	26	ABalpappppa	237	268	0	0		0	0	0	0	0
55	1	209	327	-1	353	354	5.5	29	ABplpapapa	295	174	0	0		0	0	0	0	0
56	1	73	112	-1	539	417	7.8	27	ABalpaappa	75	0	0	0		0	0	0	0	0
57	1	256	209	-1	607	322	17.1	27	ABalaaappl	446	0	0	0		0	0	0	0	0
58	1	179	152	-1	456	194	3.6	28	ABprpappaa	37	0	0	0		0	0	0	0	0
59	1	82	53	-1	545	433	11.1	28	ABalaaaalp	248	-629	0	0		0	0	0	0	0
60	1	121	36	-1	280	382	15.3	31	ABplaapppp	-190	0	0	0		0	0	0	0	0
61	1	253	236	-1	399	152	11.1	29	MSpapppa	269	155	0	0		0	0	0	0	0
62	1	140	35	-1	322	64	13.6	29	ABprapapap	145	0	0	0		0	0	0	0	0
63	1	266	144	-1	524	314	23.8	27	ABarpapaaa	198	-132	0	0		0	0	0	0	0
64	1	191	200	-1	581	278	16.2	29	ABalaapppa	-236	0	0	0		0	0	0	0	0
65	1	249	149	-1	457	181	7.8	27	ABprpapaap	265	-314	0	0		0	0	0	0	0
66	1	1	15	-1	208	342	12.3	28	ABplappaap	252	791	0	0		0	0	0	0	0
67	1	91	337	-1	389	350	14.0	26	MSapappp	223	0	0	0		0	0	0	0	0
68	1	297	253	-1	515	350	8.3	27	ABalpaaapa	254	-190	0	0		0	0	0	0	0
69	1	203	155	-1	189	220	21.1	36	Caapa	362	-363	0	0		0	0	0	0	0
70	1	198	171	-1	483	253	4.6	31	ABarapapap	296	-299	0	0		0	0	0	0	0
71	1	323	308	-1	372	215	14.9	33	Earap	331	321	0	0		0	0	0	0	0
72	1	108	302	-1	268	82	11.2	29	ABprapappp	277	312	0	0		0	0	0	0	0
73	1	146	180	-1	468	338	10.6	26	ABaraapapaa	201	-1174	0	0		0	0	0	0	0
74	1	172	181	-1	539	162	18.2	26	ABpraappaa	239	486	0	0		0	0	0	0	0
75	1	355	90	-1	477	322	24.0	30	ABarpaaapa	267	400	0	0		0	0	0	0	0
76	1	315	291	-1	522	356	23.2	27	ABarpaaaaa	275	532	0	0		0	0	0	0	0
77	1	260	85	-1	537	252	21.0	28	ABpraapapa	272	-697	0	0		0	0	0	0	0
78	1	62	133	-1	557	255	18.6	29	ABpraaapap	296	-992	0	0		0	0	0	0	0
79	1	52	100	-1	421	102	15.4	29	ABprapaapp	135	0	0	0		0	0	0	0	0
80	1	48	91	-1	448	405	8.2	32	ABalppappa	-19	0	0	0		0	0	0	0	0
81	1	157	110	-1	454	441	21.7	34	ABplaapaap	343	13	0	0		0	0	0	0	0
82	1	3	164	-1	454	300	8.4	29	ABalpapppa	281	485	0	0		0	0	0	0	0
83	1	178	79	-1	353	139	6.6	28	ABprpapppp	231	68	0	0		0	0	0	0	0
84	1	224	2	-1	509	142	17.3	29	ABpraappap	100	0	0	0		0	0	0	0	0
85	1	170	320	-1	556	251	15.6	29	ABpraaapaa	58	0	0	0		0	0	0	0	0
86	1	37	142	-1	476	246	8.2	28	ABarapappa	131	0	0	0		0	0	0	0	0
87	1	84	81	-1	458	475	13.4	28	ABalpppapa	338	0	0	0		0	0	0	0	0
88	1	248	150	-1	364	126	12.1	29	MSpapppp	259	-155	0	0		0	0	0	0	0
89	1	65	217	-1	286	379	20.4	29	ABplapaapa	65	0	0	0		0	0	0	0	0
90	1	291	194	-1	246	120	5.7	28	Cpppap	137	0	0	0		0	0	0	0	0
91	1	87	294	-1	402	365	17.6	26	MSapppaa	259	358	0	0		0	0	0	0	0
92	1	155	219	-1	427	316	15.1	31	MSaaapap	293	279	0	0		0	0	0	0	0
93	1	116	28	-1	575	219	10.2	30	ABalaapapp	240	0	0	0		0	0	0	0	0
94	1	320	143	-1	521	226	21.0	32	ABpraapapp	245	68	0	0		0	0	0	0	0
95	1	35	59	-1	331	341	4.0	28	ABplpappaa	283	-264	0	0		0	0	0	0	0
96	1	280	266	-1	455	114	9.6	29	ABprppapaa	283	163	0	0		0	0	0	0	0
97	1	301	273	-1	556	425	18.2	25	ABalapaaaa	226	-404	0	0		0	0	0	0	0
98	1	274	317	-1	492	209	7.4	26	ABprpapaaa	33	0	0	0		0	0	0	0	0
99	1	99	188	-1	287	51	12.5	28	ABprapappa	-39	0	0	0		0	0	0	0	0
100	1	211	139	-1	501	133	11.4	30	ABprpaaapp	63	0	0	0		0	0	0	0	0
101	1	275	271	-1	516	390	7.5	28	ABalpaaaap	247	303	0	0		0	0	0	0	0
102	1	347	165	-1	417	188	5.2	28	ABprpappap	261	-243	0	0		0	0	0	0	0
103	1	129	230	-1	265	344	22.2	34	ABarppaap	346	-383	0	0		0	0	0	0	0
104	1	136	62	-1	578	291	7.2	28	ABaraaappp	-17	0	0	0		0	0	0	0	0
105	1	38	286	-1	447	437	17.1	30	ABalppppap	198	0	0	0		0	0	0	0	0
106	1	182	248	-1	478	330	20.7	32	MSaaaapa	322	-48	0	0		0	0	0	0	0
107	1	321	20	-1	495	421	22.6	30	ABplaapaaa	301	465	0	0		0	0	0	0	0
108	1	167	113	-1	533	280	13.7	28	MSppaaap	232	561	0	0		0	0	0	0	0
109	1	162	29	-1	411	342	23.0	29	ABplaaaapp	278	40	0	0		0	0	0	0	0
110	1	228	86	-1	295	302	4.4	29	ABplpapppa	232	120	0	0		0	0	0	0	0
111	1	105	49	-1	511	386	22.8	28	ABalappaap	269	-494	0	0		0	0	0	0	0
112	1	145	21	-1	228	218	7.7	28	Capppp	458	0	0	0		0	0	0	0	0
113	1	261	287	-1	530	366	15.8	30	ABaraapaaa	261	-603	0	0		0	0	0	0	0
114	1	286	73	-1	375	282	10.8	32	MSaapaap	523	0	0	0		0	0	0	0	0
115	1	214	223	-1	159	279	17.1	30	ABplapapaa	375	0	0	0		0	0	0	0	0
116	1	225	288	-1	451	257	10.7	29	ABaraapppp	443	0	0	0		0	0	0	0	0
117	1	276	106	-1	405	371	10.4	28	MSapaapp	72	0	0	0		0	0	0	0	0
118	1	159	138	-1	415	241	11.0	30	MSpapaap	-21	0	0	0		0	0	0	0	0
119	1	213	118	-1	555	341	18.9	29	MSpaaaaa	239	-222	0	0		0	0	0	0	0
120	1	243	298	-1	581	400	18.0	29	ABalaaapal	-322	0	0	0		0	0	0	0	0
121	1	262	48	-1	564	210	20.4	31	ABpraaaapp	274	186	0	0		0	0	0	0	0
122	1	131	339	-1	408	94	20.8	34	ABarpppap	341	66	0	0		0	0	0	0	0
123	1	141	16	-1	562	349	12.0	30	ABaraaapaa	105	0	0	0		0	0	0	0	0
124	1	117	304	-1	255	143	3.6	30	Cppppa	298	-227	0	0		0	0	0	0	0
125	1	215	96	-1	535	228	16.5	29	ABpraaappa	249	-239	0	0		0	0	0	0	0
126	1	293	299	-1	540	334	9.8	27	ABaraaapapa	215	43	0	0		0	0	0	0	0
127	1	239	349	-1	346	266	7.3	29	MSaapapp	281	935	0	0		0	0	0	0	0
128	1	76	336	-1	365	274	16.0	32	Ealaa	321	711	0	0		0	0	0	0	0
129	1	138	104	-1	505	179	17.0	28	ABprpaappa	238	671	0	0		0	0	0	0	0
130	1	75	184	-1	210	283	4.7	28	ABplpppaap	283	654	0	0		0	0	0	0	0
131	1	177	83	-1	461	431	13.7	28	ABalppppaa	67	0	0	0		0	0	0	0	0
132	1	72	1	-1	487	273	15.5	28	MSpaapaa	240	999	0	0		0	0	0	0	0
133	1	139	353	-1	502	287	22.5	27	ABarpapaap	219	457	0	0		0	0	0	0	0
134	1	20	61	-1	332	421	15.7	29	ABplaappap	124	0	0	0		0	0	0	0	0
135	1	346	363	-1	368	212	11.0	31	Earpa	280	1331	0	0		0	0	0	0	0
136	1	334	119	-1	530	321	17.6	27	MSpaaaapa	207	445	0	0		0	0	0	0	0
137	1	50	37	-1	420	312	11.5	31	ABaraapapp	262	444	0	0		0	0	0	0	0
138	1	204	42	305	337	317	18.7	30	MSapppp	92	0	0	0		0	0	0	0	0
139	1	112	205	-1	402	410	16.6	26	ABalppppppa	125	0	0	0		0	0	0	0	0
140	1	241	160	-1	367	399	15.0	29	ABplpaappa	-41	0	0	0		0	0	0	0	0
141	1	309	108	-1	455	164	20.4	31	ABprapaaaa	297	487	0	0		0	0	0	0	0
142	1	189	156	-1	592	276	19.1	34	ABalaapppp	333	945	0	0		0	0	0	0	0
143	1	30	27	-1	551	332	15.2	29	ABaraappaa	195	0	0	0		0	0	0	0	0
144	1	92	290	-1	526	202	17.4	26	ABpraaapppa	375	0	0	0		0	0	0	0	0
145	1	201	354	-1	299	382	9.0	29	ABplppapaa	293	541	0	0		0	0	0	0	0
146	1	305	153	-1	403	294	15.8	24	MSaaappa	198	1117	0	0		0	0	0	0	0
147	1	119	52	-1	157	166	15.0	34	Caapp	345	-1281	0	0		0	0	0	0	0
148	1	89	55	-1	547	391	17.7	29	MSaaaaaa	104	0	0	0		0	0	0	0	0
149	1	278	25	-1	316	358	7.8	27	ABplppaapa	160	0	0	0		0	0	0	0	0
150	1	200	95	-1	384	70	14.2	30	ABprappaap	280	632	0	0		0	0	0	0	0
151	1	230	93	-1	241	272	5.1	28	ABplppppap	222	-772	0	0		0	0	0	0	0
152	1	97	227	-1	551	243	12.2	29	ABprpaaaaa	281	1092	0	0		0	0	0	0	0
153	1	154	103	-1	331	355	15.5	31	Daaa	311	753	0	0		0	0	0	0	0
154	1	88	251	-1	578	215	13.3	30	ABpraaaaaa	229	0	0	0		0	0	0	0	0
155	1	90	7	-1	423	164	7.3	28	ABprpapapa	219	-289	0	0		0	0	0	0	0
156	1	186	38	-1	490	223	14.1	27	MSppapap	41	0	0	0		0	0	0	0	0
157	1	83	148	-1	480	167	10.2	29	ABprppaaaa	289	463	0	0		0	0	0	0	0
158	1	192	342	-1	598	255	13.5	30	ABalaappap	236	0	0	0		0	0	0	0	0
159	1	216	231	-1	158	278	12.7	28	ABplapapap	267	-708	0	0		0	0	0	0	0
160	1	127	105	-1	504	195	20.5	30	ABpraaapppp	248	0	0	0		0	0	0	0	0
161	1	208	168	-1	444	361	10.0	24	MSapaapa	-202	0	0	0		0	0	0	0	0
162	1	341	80	-1	551	382	7.8	29	ABalpaaaaa	289	-848	0	0		0	0	0	0	0
163	1	13	315	-1	429	231	7.6	31	MSpapaaa	317	180	0	0		0	0	0	0	0
164	1	289	8	-1	459	210	10.3	25	MSpppaaa	-6	0	0	0		0	0	0	0	0
165	1	292	98	-1	245	150	15.2	33	Eprpp	330	693	0	0		0	0	0	0	0
166	1	345	159	-1	452	360	6.3	28	ABalpapapa	239	0	0	0		0	0	0	0	0
167	1	69	173	-1	224	132	10.6	31	Cpppaa	289	-1060	0	0		0	0	0	0	0
168	1	41	289	-1	529	157	13.2	29	ABprpaappp	256	913	0	0		0	0	0	0	0
169	1	197	71	-1	342	306	4.1	27	ABplpappap	249	347	0	0		0	0	0	0	0
170	1	244	314	-1	297	336	5.4	27	ABplppaapp	208	0	0	0		0	0	0	0	0
171	1	360	60	-1	521	448	11.5	20	Nuc155_13_519_443	-687	0	0	0		0	0	0	0	0
172	1	343	174	-1	363	368	11.7	28	MSappap	234	0	0	0		0	0	0	0	0
173	1	229	117	-1	237	315	4.9	28	ABplpppaaa	261	846	0	0		0	0	0	0	0
174	1	71	56	-1	441	255	17.0	29	MSpaaappp	57	0	0	0		0	0	0	0	0
175	1	279	269	-1	515	457	14.6	28	ABalapaapa	199	0	0	0		0	0	0	0	0
176	1	86	257	-1	375	74	9.7	29	ABprppappp	93	0	0	0		0	0	0	0	0
177	1	219	203	-1	216	254	3.4	26	ABplpppapaa	309	0	0	0		0	0	0	0	0
178	1	171	296	-1	370	288	7.4	28	MSaapapa	146	0	0	0		0	0	0	0	0
179	1	28	256	-1	585	345	19.5	31	ABalapppaa	350	0	0	0		0	0	0	0	0
180	1	176	18	-1	488	220	11.2	26	MSppaapp	234	106	0	0		0	0	0	0	0
181	1	356	313	-1	593	272	9.8	28	ABalaapaap	256	352	0	0		0	0	0	0	0
182	1	102	146	-1	353	129	15.4	32	Dpap	322	261	0	0		0	0	0	0	0
183	1	310	322	-1	361	115	23.4	36	ABarppppa	363	-918	0	0		0	0	0	0	0
184	1	357	366	-1	498	141	9.0	21	Nuc154_8_483_145	-54	0	0	0		0	0	0	0	0
185	1	226	13	-1	561	299	22.3	28	ABalappppa	279	25	0	0		0	0	0	0	0
186	1	250	179	-1	463	344	16.4	30	MSaaapaa	302	752	0	0		0	0	0	0	0
187	1	331	333	-1	337	77	20.4	31	ABprappapa	277	275	0	0		0	0	0	0	0
188	1	344	293	-1	307	137	7.9	29	Cppaap	275	-419	0	0		0	0	0	0	0
189	1	26	45	-1	315	395	16.6	31	ABplaapppa	256	73	0	0		0	0	0	0	0
190	1	358	185	-1	478	229	3.4	28	ABarappaap	253	-291	0	0		0	0	0	0	0
191	1	34	292	-1	206	321	19.6	30	ABplappapa	276	27	0	0		0	0	0	0	0
192	1	169	6	-1	445	425	10.2	29	ABplpaaaaa	259	-1143	0	0		0	0	0	0	0
193	1	322	347	-1	489	287	6.4	24	ABarapaappa	213	-1473	0	0		0	0	0	0	0
194	1	339	328	-1	348	172	7.1	26	MSpappaa	168	0	0	0		0	0	0	0	0
195	1	350	206	-1	400	384	13.2	24	MSapappa	243	897	0	0		0	0	0	0	0
196	1	61	75	-1	483	303	11.5	30	ABaraapppa	149	0	0	0		0	0	0	0	0
197	1	107	87	-1	508	171	7.4	29	ABprpaaaap	-72	0	0	0		0	0	0	0	0
198	1	330	229	-1	354	102	3.7	31	ABprppppap	307	495	0	0		0	0	0	0	0
199	1	67	51	-1	314	176	17.2	31	Eprap	314	234	0	0		0	0	0	0	0
200	1	161	88	-1	511	313	6.8	26	ABarapaapa	22	0	0	0		0	0	0	0	0
201	1	173	301	-1	191	280	9.8	26	ABplapppaa	254	122	0	0		0	0	0	0	0
202	1	98	135	-1	529	387	10.8	27	ABalpaapapa	250	250	0	0		0	0	0	0	0
203	1	270	362	-1	481	355	18.9	27	MSaaaaapp	9	0	0	0		0	0	0	0	0
204	1	101	157	-1	488	365	10.8	27	ABalpaapapp	76	0	0	0		0	0	0	0	0
205	1	304	310	-1	461	211	17.5	26	MSppppap	268	201	0	0		0	0	0	0	0
206	1	68	360	-1	311	234	11.2	32	Ealpp	288	0	0	0		0	0	0	0	0
207	1	269	319	-1	427	362	14.8	27	MSapapap	300	0	0	0		0	0	0	0	0
208	1	271	187	-1	188	223	12.4	31	Capppa	256	494	0	0		0	0	0	0	0
209	1	25	31	-1	511	272	17.8	28	MSppappa	217	-135	0	0		0	0	0	0	0
210	1	194	324	-1	443	209	19.7	28	MSpppppa	131	0	0	0		0	0	0	0	0
211	1	134	24	-1	345	367	21.0	29	ABplapaaaa	249	59	0	0		0	0	0	0	0
212	1	125	26	-1	333	258	14.9	34	Ealap	312	-20	0	0		0	0	0	0	0
213	1	85	197	-1	386	205	6.9	31	MSpapapp	302	502	0	0		0	0	0	0	0
214	1	7	276	-1	138	230	16.1	32	ABarppapp	311	1616	0	0		0	0	0	0	0
215	1	220	341	-1	382	145	6.2	28	ABprppaappp	82	0	0	0		0	0	0	0	0
216	1	150	99	-1	462	302	16.6	27	MSpaaappa	233	41	0	0		0	0	0	0	0
217	1	32	65	-1	410	364	5.5	31	ABalpapapp	234	923	0	0		0	0	0	0	0
218	1	277	101	-1	341	206	17.3	32	Epraa	321	-209	0	0		0	0	0	0	0
219	1	359	357	-1	554	332	22.1	28	ABalapppap	266	823	0	0		0	0	0	0	0
220	1	231	332	-1	456	235	6.0	26	ABarapapppa	207	-221	0	0		0	0	0	0	0
221	1	103	250	-1	479	392	25.2	31	ABplaaaaaa	316	-685	0	0		0	0	0	0	0
222	1	95	76	-1	520	283	6.3	27	ABarapapaa	242	-140	0	0		0	0	0	0	0
223	1	149	238	-1	436	438	6.7	33	ABalppaapp	313	956	0	0		0	0	0	0	0
224	1	14	158	-1	365	455	15.3	28	ABplaappaa	-78	0	0	0		0	0	0	0	0
225	1	223	210	-1	598	337	12.2	27	ABalaaaarr	496	0	0	0		0	0	0	0	0
226	1	333	134	-1	507	247	9.7	25	MSppaapa	217	96	0	0		0	0	0	0	0
227	1	16	190	-1	353	59	14.5	29	ABprappapp	249	-137	0	0		0	0	0	0	0
228	1	272	198	-1	538	221	13.6	29	ABprpaapaa	83	0	0	0		0	0	0	0	0
229	1	120	356	-1	220	298	16.8	31	Cappaa	311	-729	0	0		0	0	0	0	0
230	1	258	121	-1	218	164	5.6	29	Cppppp	283	-596	0	0		0	0	0	0	0
231	1	352	63	-1	266	300	3.5	28	ABplppppaa	281	573	0	0		0	0	0	0	0
232	1	44	263	-1	330	188	11.4	32	Earpp	311	765	0	0		0	0	0	0	0
233	1	114	78	-1	217	176	11.9	31	Eplpp	310	335	0	0		0	0	0	0	0
234	1	222	297	-1	463	382	21.6	29	ABplaaaaap	298	99	0	0		0	0	0	0	0
235	1	122	4	-1	158	202	9.5	29	ABplapappp	286	477	0	0		0	0	0	0	0
236	1	166	189	-1	387	244	8.4	25	MSpapapa	-193	0	0	0		0	0	0	0	0
237	1	316	214	-1	389	81	17.4	30	ABprappaaa	258	-1295	0	0		0	0	0	0	0
238	1	31	358	-1	500	423	7.3	29	ABalpaappp	278	1563	0	0		0	0	0	0	0
239	1	306	66	-1	255	160	8.7	29	Cppapp	103	0	0	0		0	0	0	0	0
240	1	318	122	-1	321	285	6.2	28	MSaappa	270	-177	0	0		0	0	0	0	0
241	1	187	234	-1	520	280	9.7	26	ABaraaapapp	204	-1186	0	0		0	0	0	0	0
242	1	307	361	-1	457	289	23.3	31	Nuc156_25_450_288p	292	-194	0	0		0	0	0	0	0
243	1	354	82	-1	589	245	9.6	23	Nuc153_11_578_261	149	798	0	0		0	0	0	0	0
244	1	113	131	-1	148	245	10.9	28	ABplapappa	-57	0	0	0		0	0	0	0	0
245	1	319	12	-1	442	137	7.5	27	ABprppaapa	211	-308	0	0		0	0	0	0	0
246	1	174	178	-1	492	443	17.9	25	ABalapappa	209	172	0	0		0	0	0	0	0
247	1	27	163	-1	578	374	11.9	28	ABaraaaaaa	86	0	0	0		0	0	0	0	0
248	1	273	321	-1	504	386	5.6	30	ABalpapaaa	300	-540	0	0		0	0	0	0	0
249	1	299	196	-1	303	107	4.3	27	ABprpppapap	186	1463	0	0		0	0	0	0	0
250	1	78	41	-1	479	458	10.7	28	ABalpppaap	170	0	0	0		0	0	0	0	0
251	1	287	192	-1	255	248	7.0	27	ABplpppppa	263	875	0	0		0	0	0	0	0
252	1	111	177	-1	589	388	14.5	28	ABalaaaarl	224	-221	0	0		0	0	0	0	0
253	1	351	281	-1	509	299	10.6	24	ABaraaaapp	201	-1892	0	0		0	0	0	0	0
254	1	195	109	-1	422	279	23.4	30	ABarpaapap	303	-542	0	0		0	0	0	0	0
255	1	334	316	-1	483	300	18.3	26	MSpaaaapp	196	133	0	0		0	0	0	0	0
256	1	217	167	-1	469	393	11.7	28	MSapaaap	252	0	0	0		0	0	0	0	0
257	1	267	102	-1	529	282	22.8	28	ABalappppp	213	153	0	0		0	0	0	0	0
258	1	11	355	-1	304	179	6.2	32	Z2	177	938	0	0		0	0	0	0	0
259	1	257	69	-1	483	196	23.5	33	ABarpappa	94	0	0	0		0	0	0	0	0
260	1	58	162	-1	509	251	13.6	25	MSppapaa	141	0	0	0		0	0	0	0	0
261	1	36	222	-1	220	285	13.1	28	Capapa	205	0	0	0		0	0	0	0	0
262	1	335	74	-1	268	74	15.7	28	ABarpppppp	266	485	0	0		0	0	0	0	0
263	1	322	33	-1	473	270	10.1	24	ABarapaappp	205	101	0	0		0	0	0	0	0
264	1	40	64	-1	551	387	14.1	29	ABalpaapaa	265	-202	0	0		0	0	0	0	0
265	1	94	326	-1	537	329	4.9	28	ABarapaaaa	-448	0	0	0		0	0	0	0	0
266	1	152	68	-1	358	406	21.7	28	ABplaaappa	284	364	0	0		0	0	0	0	0
267	1	9	272	-1	519	425	16.3	26	ABalapapaa	105	0	0	0		0	0	0	0	0
268	1	118	258	-1	260	361	8.6	29	ABplppapap	293	-728	0	0		0	0	0	0	0
269	1	147	132	-1	596	238	17.1	28	ABpraaaaap	246	414	0	0		0	0	0	0	0
270	1	70	30	-1	243	260	16.6	30	Dappp	295	-254	0	0		0	0	0	0	0
271	1	233	9	-1	280	320	17.6	33	Dapa	315	194	0	0		0	0	0	0	0
272	1	148	312	-1	282	56	9.2	26	ABprappppa	263	148	0	0		0	0	0	0	0
273	1	268	359	-1	436	215	23.3	32	ABarpapapp	293	-79	0	0		0	0	0	0	0
274	1	188	367	-1	207	172	24.6	36	Caaap	359	-909	0	0		0	0	0	0	0
275	1	353	318	-1	469	176	13.0	27	MSpppapa	225	23	0	0		0	0	0	0	0
276	1	168	89	-1	410	122	5.6	27	ABprppaappa	255	-235	0	0		0	0	0	0	0
277	1	15	284	-1	569	425	14.3	28	ABalaaaala	45	0	0	0		0	0	0	0	0
278	1	324	307	-1	405	265	5.1	27	ABalpappppp	239	87	0	0		0	0	0	0	0
279	1	259	246	-1	270	283	6.5	27	ABplpapppp	262	-498	0	0		0	0	0	0	0
280	1	19	340	-1	458	401	5.3	28	ABalppapaa	296	0	0	0		0	0	0	0	0
281	1	205	233	-1	470	439	19.0	32	ABalapappp	255	135	0	0		0	0	0	0	0
282	1	340	278	-1	200	126	19.7	38	Cpapa	383	1869	0	0		0	0	0	0	0
283	1	338	237	-1	545	176	14.9	27	ABprpaapap	255	412	0	0		0	0	0	0	0
284	1	265	279	-1	200	105	15.4	32	Cpappd	296	-631	0	0		0	0	0	0	0
285	1	80	123	-1	422	417	11.7	30	ABplpaapaa	295	815	0	0		0	0	0	0	0
286	1	327	247	-1	496	358	14.5	29	ABaraapaap	412	0	0	0		0	0	0	0	0
287	1	206	169	-1	397	392	6.1	30	ABalppappp	200	120	0	0		0	0	0	0	0
288	1	132	211	-1	438	162	11.1	27	MSpppapp	277	1232	0	0		0	0	0	0	0
289	1	175	254	-1	291	134	4.5	31	ABprpppppp	269	879	0	0		0	0	0	0	0
290	1	196	22	-1	530	356	12.9	26	ABaraaaapa	244	-959	0	0		0	0	0	0	0
291	1	329	19	-1	394	194	20.4	31	MSpppppp	237	1137	0	0		0	0	0	0	0
292	1	311	94	-1	585	278	12.7	24	ABalaappaa	227	-15	0	0		0	0	0	0	0
293	1	160	136	-1	379	428	17.7	27	ABalppppppp	251	726	0	0		0	0	0	0	0
294	1	93	208	-1	301	84	8.7	27	ABprapppap	146	0	0	0		0	0	0	0	0
295	1	190	128	-1	234	194	4.7	29	ABplpppppp	286	-198	0	0		0	0	0	0	0
296	1	151	115	-1	286	163	14.7	32	Eprpa	312	331	0	0		0	0	0	0	0
297	1	133	14	-1	577	209	16.8	28	ABpraaaapa	-157	0	0	0		0	0	0	0	0
298	1	232	351	-1	524	258	4.0	26	ABarappaaa	210	251	0	0		0	0	0	0	0
299	1	207	245	-1	603	294	11.3	24	ABalaapaaa	220	-518	0	0		0	0	0	0	0
300	1	284	175	-1	263	336	7.0	28	ABplppappa	269	-373	0	0		0	0	0	0	0
301	1	184	241	-1	435	170	24.1	37	ABarpappp	362	256	0	0		0	0	0	0	0
302	1	349	151	-1	284	116	13.2	31	Cppapa	300	263	0	0		0	0	0	0	0
303	1	183	77	-1	414	465	17.6	30	ABplaapapa	261	-50	0	0		0	0	0	0	0
304	1	57	282	-1	389	88	6.4	30	ABprpppaaa	240	-101	0	0		0	0	0	0	0
305	1	128	335	-1	289	126	24.0	35	Cpaapa	331	744	0	0		0	0	0	0	0
306	1	325	265	-1	180	314	12.5	28	ABplappapp	251	-17	0	0		0	0	0	0	0
307	1	308	283	-1	540	231	5.6	28	ABarapppap	266	1129	0	0		0	0	0	0	0
308	1	246	365	-1	227	228	4.3	27	ABplpppapap	247	0	0	0		0	0	0	0	0
309	1	199	176	-1	422	184	12.4	28	MSpppaap	248	132	0	0		0	0	0	0	0
310	1	303	240	-1	240	108	23.4	35	Cpaapp	350	-540	0	0		0	0	0	0	0
311	1	313	172	-1	518	370	19.1	28	MSaaaaapa	209	0	0	0		0	0	0	0	0
312	1	317	224	-1	274	211	14.3	33	Eplap	321	-98	0	0		0	0	0	0	0
313	1	124	67	-1	443	123	16.7	28	ABprapaapa	107	0	0	0		0	0	0	0	0
314	1	335	334	-1	296	97	20.3	29	ABarpppppa	290	199	0	0		0	0	0	0	0
315	1	180	107	-1	498	342	5.4	27	ABalpaaapp	232	950	0	0		0	0	0	0	0
316	1	4	218	-1	170	219	6.5	26	ABplappppa	252	777	0	0		0	0	0	0	0
317	1	328	220	-1	329	343	23.6	32	ABarppaaa	323	245	0	0		0	0	0	0	0
318	1	29	11	-1	390	148	17.6	32	Dppa	284	-735	0	0		0	0	0	0	0
319	1	299	261	-1	333	77	5.5	25	ABprpppapaa	182	210	0	0		0	0	0	0	0
320	1	344	277	-1	319	129	12.8	29	Cppaaa	252	-104	0	0		0	0	0	0	0
321	1	153	199	-1	511	409	13.6	26	MSapaaaa	-67	0	0	0		0	0	0	0	0
322	1	18	311	-1	282	213	23.5	39	Caaaa	396	234	0	0		0	0	0	0	0
323	1	238	5	-1	190	191	5.7	26	ABplappppp	263	-191	0	0		0	0	0	0	0
324	1	100	331	-1	204	241	14.9	31	Cappap	180	0	0	0		0	0	0	0	0
325	1	264	369	-1	334	228	3.4	33	Z3	331	228	0	0		0	0	0	0	0
326	1	252	213	-1	311	318	13.8	31	Daap	316	-587	0	0		0	0	0	0	0
327	1	234	306	-1	314	255	23.9	38	Cpaaa	386	935	0	0		0	0	0	0	0
328	1	227	70	-1	356	417	11.7	30	ABplpaappp	301	367	0	0		0	0	0	0	0
329	1	288	92	-1	334	106	8.3	28	ABprpppppa	235	-832	0	0		0	0	0	0	0
330	1	66	47	-1	317	369	20.6	32	ABplapaaap	262	-137	0	0		0	0	0	0	0
331	1	281	126	-1	371	364	22.9	32	ABplaaappp	283	-318	0	0		0	0	0	0	0
332	1	123	147	-1	576	343	8.8	29	ABaraaaaap	259	-480	0	0		0	0	0	0	0
333	1	17	280	-1	339	265	10.7	30	Ealpa	305	255	0	0		0	0	0	0	0
334	1	49	252	-1	374	316	4.7	30	ABplpapapp	269	1590	0	0		0	0	0	0	0
335	1	158	274	-1	188	244	8.2	26	ABplapppap	245	-18	0	0		0	0	0	0	0
336	1	12	127	-1	363	362	8.3	30	ABplpapaap	273	-240	0	0		0	0	0	0	0
337	1	22	243	-1	400	159	4.6	30	ABprpapapp	240	48	0	0		0	0	0	0	0
338	1	185	323	-1	499	340	23.8	27	ABarpaaaap	210	129	0	0		0	0	0	0	0
339	1	342	260	-1	277	105	7.4	28	ABprappppp	257	887	0	0		0	0	0	0	0
340	1	235	338	-1	179	138	10.5	30	Cpappv	133	0	0	0		0	0	0	0	0
341	1	236	221	-1	606	305	14.5	27	ABalaaappr	365	0	0	0		0	0	0	0	0
342	1	96	264	-1	246	371	16.7	30	ABplapaapp	275	687	0	0		0	0	0	0	0
343	1	33	170	-1	188	280	22.2	34	ABarppapa	-540	0	0	0		0	0	0	0	0
344	1	64	295	-1	406	229	15.7	30	Earaa	273	-216	0	0		0	0	0	0	0
345	1	110	239	-1	473	330	7.4	26	ABalpappaa	228	1666	0	0		0	0	0	0	0
346	1	23	242	-1	431	393	21.7	27	ABplaaapaa	240	-49	0	0		0	0	0	0	0
347	1	348	352	-1	429	219	4.8	28	ABarapapppp	276	42	0	0		0	0	0	0	0
348	1	282	145	-1	374	332	11.3	33	MSappaa	238	-6	0	0		0	0	0	0	0
349	1	332	344	-1	478	370	4.6	28	ABalpapaap	160	0	0	0		0	0	0	0	0
350	1	79	259	-1	352	401	5.5	29	ABplpaaaap	297	-813	0	0		0	0	0	0	0
351	1	336	249	-1	305	228	15.5	33	Eplaa	52	0	0	0		0	0	0	0	0
352	1	55	300	-1	431	388	3.8	28	ABalppapap	282	-1483	0	0		0	0	0	0	0
353	1	163	228	-1	559	265	23.5	33	ABpraapaap	-42	0	0	0		0	0	0	0	0
354	1	210	343	-1	476	244	18.5	26	MSppappp	262	1278	0	0		0	0	0	0	0
355	1	5	40	-1	502	446	10.4	33	ABalppaaap	244	180	0	0		0	0	0	0	0
356	1	245	186	-1	563	258	6.4	29	ABarapppaa	263	98	0	0		0	0	0	0	0
357	1	8	267	-1	222	321	7.7	28	ABplppappp	273	0	0	0		0	0	0	0	0
358	1	63	201	-1	431	178	16.4	29	Dpaa	285	427	0	0		0	0	0	0	0
359	1	144	111	-1	461	149	18.3	30	ABprapaaap	273	-662	0	0		0	0	0	0	0
360	1	45	325	350	438	321	5.5	30	ABalpappap	265	451	0	0		0	0	0	0	0
361	1	302	303	-1	344	149	18.9	35	Dppp	350	376	0	0		0	0	0	0	0
362	1	221	154	-1	403	410	21.5	30	ABplaaapap	305	1138	0	0		0	0	0	0	0
363	1	254	235	-1	351	275	23.3	34	ABarpaappp	330	115	0	0		0	0	0	0	0
364	1	56	114	-1	520	419	19.4	28	ABalapapap	112	0	0	0		0	0	0	0	0
365	1	24	141	-1	257	197	11.7	33	Eplpa	333	597	0	0		0	0	0	0	0
366	1	307	202	-1	482	259	24.4	31	Nuc156_25_450_288a	311	-625	0	0		0	0	0	0	0
367	0	361	-1	-1	240	123	10.099999	25		151	0	0	0		0	0	0	0	0
