# Supplementary material for: The AP-2 Transcription Factor APTF-2 Is Required for Neuroblast and Epidermal Morphogenesis in Caenorhabditis elegans Embryogenesis
Source: PLoS Genet. 2016 May 13;12(5):e1006048. doi: 10.1371/journal.pgen.1006048 (PMC4866721; doi:10.1371/journal.pgen.1006048)
Supplement: S7 Text — (ZIP) [file pgen.1006048.s035.zip › nuclei/t161-nuclei]

1	1	132	163	-1	478	275	15.6	27	MSpaapaa	41	0	0	0		0	0	0	0	0
2	1	84	100	-1	510	147	17.5	29	ABpraappap	225	0	0	0		0	0	0	0	0
3	1	54	335	-1	422	288	5.0	26	ABalpappppa	238	268	0	0		0	0	0	0	0
4	1	235	103	-1	157	198	9.4	29	ABplapappp	51	0	0	0		0	0	0	0	0
5	1	323	270	-1	188	193	5.6	27	ABplappppp	238	0	0	0		0	0	0	0	0
6	1	192	252	-1	437	428	10.2	29	ABplpaaaaa	259	119	0	0		0	0	0	0	0
7	1	155	303	-1	425	168	7.2	28	ABprpapapa	221	1	0	0		0	0	0	0	0
8	1	164	315	-1	456	212	10.4	25	MSpppaaa	231	-861	0	0		0	0	0	0	0
9	1	271	248	-1	276	318	17.5	33	Dapa	300	-735	0	0		0	0	0	0	0
10	1	29	211	-1	218	254	9.2	28	Capapp	-182	0	0	0		0	0	0	0	0
11	1	318	24	-1	391	152	17.5	32	Dppa	313	152	0	0		0	0	0	0	0
12	1	245	49	-1	442	140	7.7	26	ABprppaapa	250	341	0	0		0	0	0	0	0
13	1	185	85	-1	562	307	21.9	27	ABalappppa	240	0	0	0		0	0	0	0	0
14	1	297	219	-1	573	209	16.6	28	ABpraaaapa	152	0	0	0		0	0	0	0	0
15	1	66	185	-1	203	340	12.7	28	ABplappaap	282	882	0	0		0	0	0	0	0
16	1	123	68	-1	557	350	12.0	28	ABaraaapaa	256	66	0	0		0	0	0	0	0
17	1	11	70	-1	401	268	14.4	26	MSaaappp	75	0	0	0		0	0	0	0	0
18	1	180	139	-1	483	226	11.5	26	MSppaapp	264	-1194	0	0		0	0	0	0	0
19	1	291	296	-1	394	194	20.3	32	MSpppppp	232	503	0	0		0	0	0	0	0
20	1	107	198	-1	494	424	22.6	30	ABplaapaaa	52	0	0	0		0	0	0	0	0
21	1	112	18	-1	222	221	8.0	27	Capppp	161	0	0	0		0	0	0	0	0
22	1	290	158	-1	522	361	13.0	27	ABaraaaapa	261	170	0	0		0	0	0	0	0
23	1	51	96	-1	341	392	9.3	29	ABplppaaaa	291	-80	0	0		0	0	0	0	0
24	1	211	155	-1	344	369	20.8	29	ABplapaaaa	247	-878	0	0		0	0	0	0	0
25	1	149	39	-1	313	360	7.8	27	ABplppaapa	259	115	0	0		0	0	0	0	0
26	1	212	283	-1	331	255	14.9	33	Ealap	316	251	0	0		0	0	0	0	0
27	1	143	98	-1	545	334	15.1	29	ABaraappaa	207	0	0	0		0	0	0	0	0
28	1	93	205	-1	573	222	10.3	30	ABalaapapp	232	0	0	0		0	0	0	0	0
29	1	109	241	-1	408	346	23.4	30	ABplaaaapp	251	-846	0	0		0	0	0	0	0
30	1	270	53	-1	241	257	17.0	30	Dappp	273	-238	0	0		0	0	0	0	0
31	1	209	337	-1	508	276	17.7	27	MSppappa	227	-767	0	0		0	0	0	0	0
32	1	45	20	-1	454	109	13.4	29	ABpraapppp	278	0	0	0		0	0	0	0	0
33	1	263	269	-1	467	274	10.2	23	ABarapaappp	191	96	0	0		0	0	0	0	0
34	1	47	317	-1	517	184	11.1	28	ABprpaaapa	358	0	0	0		0	0	0	0	0
35	1	62	176	-1	318	60	13.9	28	ABprapapap	343	0	0	0		0	0	0	0	0
36	1	60	55	-1	276	380	15.2	30	ABplaapppp	110	0	0	0		0	0	0	0	0
37	1	137	218	-1	415	315	11.2	29	ABaraapapp	126	0	0	0		0	0	0	0	0
38	1	156	130	-1	491	227	14.1	27	MSppapap	200	-190	0	0		0	0	0	0	0
39	1	43	69	-1	455	259	13.7	33	MSpaapap	-37	0	0	0		0	0	0	0	0
40	1	355	65	-1	495	447	9.4	33	ABalppaaap	177	0	0	0		0	0	0	0	0
41	1	250	101	-1	472	460	10.4	28	ABalpppaap	245	817	0	0		0	0	0	0	0
42	1	138	102	-1	353	332	19.5	26	MSappppa	204	96	0	0		0	0	0	0	0
43	1	23	142	-1	554	257	8.8	30	ABarappppa	237	0	0	0		0	0	0	0	0
44	1	22	145	-1	503	321	14.2	30	ABaraappap	269	-264	0	0		0	0	0	0	0
45	1	189	256	-1	309	393	17.1	30	ABplaapppa	79	0	0	0		0	0	0	0	0
46	1	9	166	-1	422	432	19.6	30	ABplaapapp	286	200	0	0		0	0	0	0	0
47	1	330	293	-1	310	363	20.7	31	ABplapaaap	284	-776	0	0		0	0	0	0	0
48	1	121	175	-1	565	217	20.4	30	ABpraaaapp	308	215	0	0		0	0	0	0	0
49	1	111	128	-1	503	387	22.8	27	ABalappaap	247	402	0	0		0	0	0	0	0
50	1	13	250	-1	527	219	8.6	30	ABarappppp	217	92	0	0		0	0	0	0	0
51	1	199	76	-1	312	171	17.3	33	Eprap	318	329	0	0		0	0	0	0	0
52	1	147	229	-1	158	166	14.7	34	Caapp	338	-69	0	0		0	0	0	0	0
53	1	59	8	-1	540	434	11.1	28	ABalaaaalp	26	0	0	0		0	0	0	0	0
54	1	18	184	-1	586	337	22.8	31	ABpraapaaa	300	466	0	0		0	0	0	0	0
55	1	148	215	-1	541	392	18.0	28	MSaaaaaa	98	0	0	0		0	0	0	0	0
56	1	174	34	-1	439	259	17.2	28	MSpaaappp	280	133	0	0		0	0	0	0	0
57	1	52	89	-1	382	426	9.3	28	ABplpaaapa	262	108	0	0		0	0	0	0	0
58	1	38	90	-1	477	193	14.7	30	MSppppaa	70	0	0	0		0	0	0	0	0
59	1	95	21	-1	325	340	4.0	29	ABplpappaa	252	562	0	0		0	0	0	0	0
60	1	171	-1	-1	513	446	10.8	21	Nuc155_13_519_443	-531	0	0	0		0	0	0	0	0
61	1	134	154	-1	326	418	15.6	31	ABplaappap	-212	0	0	0		0	0	0	0	0
62	1	104	306	-1	575	296	6.9	28	ABaraaappp	297	0	0	0		0	0	0	0	0
63	1	231	233	-1	263	304	3.6	29	ABplppppaa	253	409	0	0		0	0	0	0	0
64	1	264	206	-1	542	389	14.2	28	ABalpaapaa	231	450	0	0		0	0	0	0	0
65	1	217	104	-1	406	362	5.3	33	ABalpapapp	241	604	0	0		0	0	0	0	0
66	1	239	244	-1	254	161	8.7	30	Cppapp	303	991	0	0		0	0	0	0	0
67	1	313	60	-1	444	127	16.8	27	ABprapaapa	262	-919	0	0		0	0	0	0	0
68	1	266	204	-1	357	409	21.7	29	ABplaaappa	15	0	0	0		0	0	0	0	0
69	1	259	45	-1	483	199	23.6	34	ABarpappa	127	0	0	0		0	0	0	0	0
70	1	328	42	-1	350	419	11.7	31	ABplpaappp	-116	0	0	0		0	0	0	0	0
71	1	169	255	-1	339	311	4.3	26	ABplpappap	226	73	0	0		0	0	0	0	0
72	1	32	308	-1	334	62	8.2	31	ABprpppaap	296	-385	0	0		0	0	0	0	0
73	1	114	112	-1	374	279	10.7	31	MSaapaap	263	1427	0	0		0	0	0	0	0
74	1	262	334	-1	269	78	14.7	28	ABarpppppp	271	-147	0	0		0	0	0	0	0
75	1	196	116	-1	479	309	11.5	31	ABaraapppa	157	0	0	0		0	0	0	0	0
76	1	222	59	-1	516	282	6.5	28	ABarapapaa	243	501	0	0		0	0	0	0	0
77	1	303	227	-1	415	466	17.9	30	ABplaapapa	-13	0	0	0		0	0	0	0	0
78	1	233	345	-1	214	178	11.4	31	Eplpp	305	59	0	0		0	0	0	0	0
79	1	83	264	-1	354	142	6.4	27	ABprpapppp	237	95	0	0		0	0	0	0	0
80	1	162	349	-1	543	387	8.1	29	ABalpaaaaa	278	65	0	0		0	0	0	0	0
81	1	87	237	-1	452	477	13.3	28	ABalpppapa	260	1269	0	0		0	0	0	0	0
82	1	243	311	-1	589	248	9.9	22	Nuc153_11_578_261	167	779	0	0		0	0	0	0	0
83	1	131	186	-1	458	436	13.8	30	ABalppppaa	301	388	0	0		0	0	0	0	0
84	1	53	108	-1	234	357	13.4	29	ABplappaaa	265	91	0	0		0	0	0	0	0
85	1	77	43	-1	538	257	21.2	29	ABpraapapa	260	98	0	0		0	0	0	0	0
86	1	110	247	-1	292	304	4.3	28	ABplpapppa	263	181	0	0		0	0	0	0	0
87	1	197	290	-1	507	172	7.5	30	ABprpaaaap	243	896	0	0		0	0	0	0	0
88	1	200	19	-1	509	316	7.1	27	ABarapaapa	209	46	0	0		0	0	0	0	0
89	1	276	156	-1	414	128	5.7	27	ABprppaappa	79	0	0	0		0	0	0	0	0
90	1	75	231	-1	476	323	24.2	30	ABarpaaapa	270	84	0	0		0	0	0	0	0
91	1	80	16	-1	441	408	7.8	32	ABalppappa	299	-39	0	0		0	0	0	0	0
92	1	329	230	-1	334	112	8.4	28	ABprpppppa	268	208	0	0		0	0	0	0	0
93	1	151	316	-1	236	274	5.1	28	ABplppppap	279	645	0	0		0	0	0	0	0
94	1	292	266	-1	580	283	13.2	24	ABalaappaa	200	-45	0	0		0	0	0	0	0
95	1	150	75	-1	381	69	14.1	29	ABprappaap	260	397	0	0		0	0	0	0	0
96	1	125	126	-1	534	231	16.5	30	ABpraaappa	42	0	0	0		0	0	0	0	0
97	1	21	114	-1	598	362	16.3	27	ABalaaapar	268	81	0	0		0	0	0	0	0
98	1	165	195	-1	246	151	14.5	34	Eprpp	333	110	0	0		0	0	0	0	0
99	1	216	228	-1	456	305	16.6	26	MSpaaappa	-241	0	0	0		0	0	0	0	0
100	1	79	54	-1	421	106	15.2	29	ABprapaapp	282	1425	0	0		0	0	0	0	0
101	1	218	318	-1	340	206	16.8	33	Epraa	334	256	0	0		0	0	0	0	0
102	1	257	29	-1	528	290	22.6	27	ABalappppp	263	495	0	0		0	0	0	0	0
103	1	153	347	-1	329	354	15.8	31	Daaa	305	638	0	0		0	0	0	0	0
104	1	129	6	-1	501	184	17.2	28	ABprpaappa	247	2	0	0		0	0	0	0	0
105	1	160	232	-1	500	198	20.6	30	ABpraaapppp	273	-2	0	0		0	0	0	0	0
106	1	117	27	-1	398	372	10.6	28	MSapaapp	283	906	0	0		0	0	0	0	0
107	1	315	362	-1	497	343	5.5	28	ABalpaaapp	251	-625	0	0		0	0	0	0	0
108	1	141	343	-1	452	173	20.6	32	ABprapaaaa	286	-202	0	0		0	0	0	0	0
109	1	254	268	-1	418	285	23.1	31	ABarpaapap	312	10	0	0		0	0	0	0	0
110	1	81	164	-1	454	441	21.6	32	ABplaapaap	492	0	0	0		0	0	0	0	0
111	1	359	275	-1	461	156	18.4	29	ABprapaaap	259	-71	0	0		0	0	0	0	0
112	1	56	288	-1	540	417	7.5	29	ABalpaappa	45	0	0	0		0	0	0	0	0
113	1	108	133	-1	529	285	14.5	27	MSppaaap	230	-694	0	0		0	0	0	0	0
114	1	364	119	-1	515	424	19.3	28	ABalapapap	278	-218	0	0		0	0	0	0	0
115	1	296	325	-1	289	161	14.5	32	Eprpa	324	1050	0	0		0	0	0	0	0
116	1	37	160	-1	394	349	7.2	29	ABplpapaaa	264	-27	0	0		0	0	0	0	0
117	1	173	115	-1	230	313	5.3	29	ABplpppaaa	240	548	0	0		0	0	0	0	0
118	1	119	213	-1	551	345	18.9	29	MSpaaaaa	409	0	0	0		0	0	0	0	0
119	1	136	216	-1	529	329	17.6	26	MSpaaaapa	202	1386	0	0		0	0	0	0	0
120	1	44	37	-1	447	130	21.0	32	ABarpppaa	319	-869	0	0		0	0	0	0	0
121	1	230	152	-1	221	166	5.5	27	Cppppp	270	-182	0	0		0	0	0	0	0
122	1	240	147	-1	318	288	6.2	29	MSaappa	275	-120	0	0		0	0	0	0	0
123	1	285	67	-1	414	417	11.7	31	ABplpaapaa	-20	0	0	0		0	0	0	0	0
124	1	25	138	-1	552	302	11.9	27	MSppaaaa	260	0	0	0		0	0	0	0	0
125	1	34	178	-1	256	306	13.6	30	Capaaa	284	218	0	0		0	0	0	0	0
126	1	331	123	-1	369	368	23.2	31	ABplaaappp	397	0	0	0		0	0	0	0	0
127	1	336	136	-1	358	364	8.3	30	ABplpapaap	278	1320	0	0		0	0	0	0	0
128	1	295	364	-1	229	196	4.6	30	ABplpppppp	262	23	0	0		0	0	0	0	0
129	1	31	12	-1	473	142	6.6	29	ABarappapp	256	-26	0	0		0	0	0	0	0
130	1	30	80	-1	479	140	15.4	29	ABpraapppa	256	-499	0	0		0	0	0	0	0
131	1	244	87	-1	148	245	10.9	28	ABplapappa	130	0	0	0		0	0	0	0	0
132	1	269	83	-1	596	240	16.9	28	ABpraaaaap	257	125	0	0		0	0	0	0	0
133	1	78	263	-1	554	257	18.7	30	ABpraaapap	290	817	0	0		0	0	0	0	0
134	1	226	132	-1	504	250	9.8	24	MSppaapa	116	0	0	0		0	0	0	0	0
135	1	202	234	-1	521	386	10.9	27	ABalpaapapa	280	591	0	0		0	0	0	0	0
136	1	293	267	-1	373	428	17.7	27	ABalppppppp	95	0	0	0		0	0	0	0	0
137	1	39	143	-1	406	290	8.9	29	MSaapaaa	288	28	0	0		0	0	0	0	0
138	1	118	97	-1	415	242	11.1	29	MSpapaap	245	-158	0	0		0	0	0	0	0
139	1	100	57	-1	501	136	11.4	30	ABprpaaapp	-577	0	0	0		0	0	0	0	0
140	1	24	121	-1	539	404	21.9	26	ABalappaaa	201	0	0	0		0	0	0	0	0
141	1	365	26	-1	258	196	11.5	33	Eplpa	281	55	0	0		0	0	0	0	0
142	1	86	111	-1	475	252	8.2	27	ABarapappa	266	26	0	0		0	0	0	0	0
143	1	94	279	-1	522	230	20.9	31	ABpraapapp	391	0	0	0		0	0	0	0	0
144	1	63	113	-1	525	320	24.2	27	ABarpapaaa	265	-852	0	0		0	0	0	0	0
145	1	348	246	-1	368	329	11.4	32	MSappaa	281	-311	0	0		0	0	0	0	0
146	1	182	328	-1	352	129	15.7	32	Dpap	277	397	0	0		0	0	0	0	0
147	1	332	292	-1	568	345	8.6	28	ABaraaaaap	279	450	0	0		0	0	0	0	0
148	1	157	125	-1	481	171	10.6	30	ABprppaaaa	184	0	0	0		0	0	0	0	0
149	1	65	258	-1	461	185	8.1	26	ABprpapaap	248	306	0	0		0	0	0	0	0
150	1	88	207	-1	363	128	11.6	30	MSpapppp	473	0	0	0		0	0	0	0	0
151	1	302	159	-1	283	118	12.9	29	Cppapa	286	-120	0	0		0	0	0	0	0
152	1	58	314	-1	454	200	3.8	28	ABprpappaa	283	145	0	0		0	0	0	0	0
153	1	146	117	-1	398	298	15.9	24	MSaaappa	215	202	0	0		0	0	0	0	0
154	1	362	50	-1	404	414	21.7	31	ABplaaapap	263	-127	0	0		0	0	0	0	0
155	1	69	238	-1	192	218	21.2	35	Caapa	329	-1011	0	0		0	0	0	0	0
156	1	142	220	-1	592	276	18.9	33	ABalaapppp	215	0	0	0		0	0	0	0	0
157	1	204	346	-1	479	366	10.7	27	ABalpaapapp	36	0	0	0		0	0	0	0	0
158	1	224	276	-1	358	454	15.5	27	ABplaappaa	265	0	0	0		0	0	0	0	0
159	1	166	312	-1	447	361	6.3	29	ABalpapapa	545	0	0	0		0	0	0	0	0
160	1	140	32	-1	359	401	15.2	30	ABplpaappa	164	0	0	0		0	0	0	0	0
161	1	6	91	-1	252	270	10.1	29	Capaap	287	811	0	0		0	0	0	0	0
162	1	260	135	-1	506	256	13.5	25	MSppapaa	223	194	0	0		0	0	0	0	0
163	1	247	284	-1	570	378	11.9	28	ABaraaaaaa	-226	0	0	0		0	0	0	0	0
164	1	82	150	-1	450	303	8.4	28	ABalpapppa	-231	0	0	0		0	0	0	0	0
165	1	102	226	-1	416	192	5.1	27	ABprpappap	345	0	0	0		0	0	0	0	0
166	1	28	307	-1	416	106	8.8	28	ABprppappa	268	-581	0	0		0	0	0	0	0
167	1	256	217	-1	462	395	11.5	29	MSapaaap	-60	0	0	0		0	0	0	0	0
168	1	161	342	-1	436	364	10.0	24	MSapaapa	120	0	0	0		0	0	0	0	0
169	1	287	58	-1	394	392	6.4	29	ABalppappp	-209	0	0	0		0	0	0	0	0
170	1	343	134	-1	185	277	22.2	34	ABarppapa	330	439	0	0		0	0	0	0	0
171	1	70	354	-1	478	261	4.5	31	ABarapapap	201	-233	0	0		0	0	0	0	0
172	1	311	358	-1	513	372	19.4	27	MSaaaaapa	206	0	0	0		0	0	0	0	0
173	1	167	302	-1	211	135	10.6	28	Cpppaa	265	328	0	0		0	0	0	0	0
174	1	172	222	-1	355	366	11.7	30	MSappap	223	-590	0	0		0	0	0	0	0
175	1	300	313	-1	258	338	7.3	29	ABplppappa	289	-201	0	0		0	0	0	0	0
176	1	309	127	-1	415	187	12.3	29	MSpppaap	114	0	0	0		0	0	0	0	0
177	1	252	82	-1	582	393	14.3	29	ABalaaaarl	95	0	0	0		0	0	0	0	0
178	1	246	304	-1	491	450	17.7	25	ABalapappa	198	164	0	0		0	0	0	0	0
179	1	186	305	-1	458	351	16.5	30	MSaaapaa	282	779	0	0		0	0	0	0	0
180	1	73	272	-1	458	340	10.5	26	ABaraapapaa	202	83	0	0		0	0	0	0	0
181	1	74	223	-1	543	166	17.3	26	ABpraappaa	170	0	0	0		0	0	0	0	0
182	1	48	224	-1	485	470	15.6	29	ABalapaapp	107	0	0	0		0	0	0	0	0
183	1	27	107	-1	416	462	13.8	28	ABalpppapp	272	-184	0	0		0	0	0	0	0
184	1	130	298	-1	205	282	4.6	28	ABplpppaap	263	153	0	0		0	0	0	0	0
185	1	190	352	-1	479	227	3.5	27	ABarappaap	212	-632	0	0		0	0	0	0	0
186	1	356	78	-1	561	262	6.4	29	ABarapppaa	298	-86	0	0		0	0	0	0	0
187	1	208	181	-1	186	224	12.4	30	Capppa	272	470	0	0		0	0	0	0	0
188	1	99	191	-1	285	52	12.1	28	ABprapappa	217	0	0	0		0	0	0	0	0
189	1	236	141	-1	382	242	8.1	25	MSpapapa	187	0	0	0		0	0	0	0	0
190	1	227	193	-1	350	62	14.2	29	ABprappapp	169	0	0	0		0	0	0	0	0
191	1	33	110	-1	435	353	22.9	30	ABplaaaapa	266	1050	0	0		0	0	0	0	0
192	1	251	261	-1	251	250	6.7	27	ABplpppppa	278	4	0	0		0	0	0	0	0
193	1	7	300	-1	454	298	20.4	28	MSpaaapa	125	0	0	0		0	0	0	0	0
194	1	90	351	-1	245	119	6.1	29	Cpppap	277	1414	0	0		0	0	0	0	0
195	1	15	99	-1	377	452	12.8	29	ABplpaapap	264	-765	0	0		0	0	0	0	0
196	1	249	339	-1	306	109	4.2	29	ABprpppapap	187	1151	0	0		0	0	0	0	0
197	1	213	278	-1	387	204	6.8	30	MSpapapp	258	-527	0	0		0	0	0	0	0
198	1	228	131	-1	537	228	13.5	29	ABprpaapaa	-231	0	0	0		0	0	0	0	0
199	1	321	321	-1	503	412	13.4	28	MSapaaaa	204	-40	0	0		0	0	0	0	0
200	1	64	92	-1	580	276	16.4	32	ABalaapppa	281	691	0	0		0	0	0	0	0
201	1	358	271	-1	429	182	16.3	29	Dpaa	292	625	0	0		0	0	0	0	0
202	1	366	161	-1	477	261	23.5	30	Nuc156_25_450_288a	251	-638	0	0		0	0	0	0	0
203	1	177	137	-1	215	249	3.6	26	ABplpppapaa	256	802	0	0		0	0	0	0	0
204	1	26	36	-1	367	157	9.3	25	MSpappap	214	346	0	0		0	0	0	0	0
205	1	139	73	-1	397	411	16.7	26	ABalppppppa	291	0	0	0		0	0	0	0	0
206	1	195	165	-1	395	384	13.4	24	MSapappa	229	18	0	0		0	0	0	0	0
207	1	40	140	-1	303	327	9.3	27	MSaapppa	197	358	0	0		0	0	0	0	0
208	1	294	146	-1	303	87	8.4	27	ABprapppap	188	0	0	0		0	0	0	0	0
209	1	57	106	-1	598	327	15.8	30	ABalaaappl	272	1297	0	0		0	0	0	0	0
210	1	225	153	-1	593	340	11.8	27	ABalaaaarr	205	1412	0	0		0	0	0	0	0
211	1	288	336	-1	436	164	11.2	26	MSpppapp	257	-747	0	0		0	0	0	0	0
212	1	5	56	-1	527	458	17.3	28	ABalapaaap	-542	0	0	0		0	0	0	0	0
213	1	326	326	-1	308	317	14.4	32	Daap	310	-61	0	0		0	0	0	0	0
214	1	237	48	-1	390	83	17.2	29	ABprappaaa	276	-382	0	0		0	0	0	0	0
215	1	35	199	-1	372	115	7.1	26	ABprppppaa	261	-119	0	0		0	0	0	0	0
216	1	16	322	-1	366	347	17.3	26	MSapppap	241	632	0	0		0	0	0	0	0
217	1	89	209	-1	282	378	20.3	28	ABplapaapa	230	0	0	0		0	0	0	0	0
218	1	316	243	-1	165	221	6.8	26	ABplappppa	241	-504	0	0		0	0	0	0	0
219	1	92	157	-1	421	318	14.7	30	MSaaapap	277	-346	0	0		0	0	0	0	0
220	1	317	320	-1	325	346	23.5	33	ABarppaaa	334	-49	0	0		0	0	0	0	0
221	1	341	77	-1	600	305	14.5	28	ABalaaappr	236	31	0	0		0	0	0	0	0
222	1	261	105	-1	215	284	13.5	28	Capapa	266	623	0	0		0	0	0	0	0
223	1	115	44	-1	155	281	17.2	30	ABplapapaa	287	512	0	0		0	0	0	0	0
224	1	312	172	-1	273	208	14.3	34	Eplap	343	1028	0	0		0	0	0	0	0
225	1	2	169	-1	565	326	6.1	27	ABaraaappa	256	1475	0	0		0	0	0	0	0
226	1	19	329	-1	314	80	11.1	27	ABprapppaa	49	0	0	0		0	0	0	0	0
227	1	152	265	-1	548	249	11.7	28	ABprpaaaaa	283	-174	0	0		0	0	0	0	0
228	1	353	118	-1	558	273	23.5	33	ABpraapaap	347	0	0	0		0	0	0	0	0
229	1	198	285	-1	355	103	3.9	31	ABprppppap	307	887	0	0		0	0	0	0	0
230	1	103	350	-1	263	342	22.4	36	ABarppaap	360	78	0	0		0	0	0	0	0
231	1	159	79	-1	154	279	12.6	29	ABplapapap	255	-382	0	0		0	0	0	0	0
232	1	1	120	-1	430	461	10.2	27	ABalpppaaa	245	-51	0	0		0	0	0	0	0
233	1	281	235	-1	469	444	19.1	33	ABalapappp	280	1394	0	0		0	0	0	0	0
234	1	241	212	-1	517	281	10.0	25	ABaraaapapp	242	0	0	0		0	0	0	0	0
235	1	363	197	-1	353	271	21.7	28	ABarpaappp	276	379	0	0		0	0	0	0	0
236	1	61	182	-1	398	154	10.8	29	MSpapppa	206	0	0	0		0	0	0	0	0
237	1	283	52	-1	538	180	14.7	29	ABprpaapap	190	0	0	0		0	0	0	0	0
238	1	223	281	-1	427	442	7.2	33	ABalppaapp	-6	0	0	0		0	0	0	0	0
239	1	345	203	-1	465	335	7.4	27	ABalpappaa	116	0	0	0		0	0	0	0	0
240	1	310	64	-1	239	108	23.2	34	Cpaapp	344	-39	0	0		0	0	0	0	0
241	1	301	63	-1	432	175	24.4	37	ABarpappp	367	-543	0	0		0	0	0	0	0
242	1	346	86	-1	431	396	21.6	28	ABplaaapaa	243	-46	0	0		0	0	0	0	0
243	1	337	17	-1	403	164	4.4	31	ABprpapapp	215	47	0	0		0	0	0	0	0
244	1	8	4	-1	411	87	11.5	29	ABprppapap	133	0	0	0		0	0	0	0	0
245	1	299	245	-1	602	296	11.5	24	ABalaapaaa	183	0	0	0		0	0	0	0	0
246	1	279	173	-1	268	282	6.2	27	ABplpapppp	102	0	0	0		0	0	0	0	0
247	1	286	330	-1	490	364	14.3	28	ABaraapaap	179	0	0	0		0	0	0	0	0
248	1	106	28	-1	476	332	20.7	32	MSaaaapa	313	-580	0	0		0	0	0	0	0
249	1	351	179	-1	305	227	15.6	33	Eplaa	331	281	0	0		0	0	0	0	0
250	1	221	72	-1	479	395	25.3	32	ABplaaaaaa	296	-971	0	0		0	0	0	0	0
251	1	154	51	-1	576	218	13.3	29	ABpraaaaaa	260	-155	0	0		0	0	0	0	0
252	1	334	183	-1	374	320	4.7	30	ABplpapapp	300	141	0	0		0	0	0	0	0
253	1	68	202	-1	511	354	8.3	26	ABalpaaapa	258	787	0	0		0	0	0	0	0
254	1	289	22	-1	290	133	4.4	30	ABprpppppp	251	536	0	0		0	0	0	0	0
255	1	17	7	-1	552	369	23.7	31	ABalappapp	334	0	0	0		0	0	0	0	0
256	1	179	257	-1	583	351	19.3	32	ABalapppaa	133	0	0	0		0	0	0	0	0
257	1	176	289	-1	382	76	9.4	30	ABprppappp	309	135	0	0		0	0	0	0	0
258	1	268	95	-1	254	359	9.2	30	ABplppapap	289	-335	0	0		0	0	0	0	0
259	1	350	323	-1	348	400	5.5	29	ABplpaaaap	298	-68	0	0		0	0	0	0	0
260	1	339	332	-1	277	102	7.1	28	ABprappppp	267	-46	0	0		0	0	0	0	0
261	1	319	310	-1	339	79	6.3	25	ABprpppapaa	200	0	0	0		0	0	0	0	0
262	1	14	33	-1	335	428	8.8	30	ABplpaaapp	278	-44	0	0		0	0	0	0	0
263	1	232	149	-1	327	187	11.3	31	Earpp	317	264	0	0		0	0	0	0	0
264	1	342	171	-1	242	369	16.8	29	ABplapaapp	289	1341	0	0		0	0	0	0	0
265	1	306	2	-1	178	314	13.0	28	ABplappapp	342	0	0	0		0	0	0	0	0
266	1	96	40	-1	456	115	9.6	30	ABprppapaa	267	-137	0	0		0	0	0	0	0
267	1	357	297	-1	218	319	7.8	29	ABplppappp	314	0	0	0		0	0	0	0	0
268	1	36	333	-1	448	311	12.5	25	ABaraapapap	230	-170	0	0		0	0	0	0	0
269	1	175	129	-1	511	456	14.0	28	ABalapaapa	-75	0	0	0		0	0	0	0	0
270	1	20	363	-1	562	386	21.3	24	ABalappapa	195	-654	0	0		0	0	0	0	0
271	1	101	47	-1	509	393	7.5	27	ABalpaaaap	231	598	0	0		0	0	0	0	0
272	1	267	14	-1	514	428	15.9	25	ABalapapaa	95	0	0	0		0	0	0	0	0
273	1	97	309	-1	547	430	18.1	25	ABalapaaaa	-6	0	0	0		0	0	0	0	0
274	1	335	239	-1	186	247	8.0	26	ABplapppap	260	-202	0	0		0	0	0	0	0
275	1	3	189	-1	536	300	5.3	26	ABarapaaap	396	0	0	0		0	0	0	0	0
276	1	214	66	-1	138	232	15.8	33	ABarppapp	323	354	0	0		0	0	0	0	0
277	1	320	84	-1	325	128	13.4	29	Cppaaa	289	-721	0	0		0	0	0	0	0
278	1	282	5	-1	201	126	19.6	38	Cpapa	378	1280	0	0		0	0	0	0	0
279	1	284	192	-1	201	108	15.3	33	Cpappd	332	437	0	0		0	0	0	0	0
280	1	333	259	-1	336	263	10.6	30	Ealpa	264	86	0	0		0	0	0	0	0
281	1	253	360	-1	505	301	10.6	24	ABaraaaapp	197	305	0	0		0	0	0	0	0
282	1	304	353	-1	391	93	6.4	30	ABprpppaaa	219	0	0	0		0	0	0	0	0
283	1	307	348	-1	538	235	5.4	29	ABarapppap	198	0	0	0		0	0	0	0	0
284	1	277	11	-1	566	426	14.2	28	ABalaaaala	63	0	0	0		0	0	0	0	0
285	1	50	319	-1	411	315	18.4	32	MSaaaapp	269	110	0	0		0	0	0	0	0
286	1	105	30	-1	447	443	16.4	31	ABalppppap	281	-111	0	0		0	0	0	0	0
287	1	113	31	-1	524	369	16.2	30	ABaraapaaa	252	661	0	0		0	0	0	0	0
288	1	116	242	-1	446	258	10.7	27	ABaraapppp	128	0	0	0		0	0	0	0	0
289	1	168	249	-1	529	158	13.1	31	ABprpaappp	-30	0	0	0		0	0	0	0	0
290	1	144	262	-1	523	209	17.2	27	ABpraaapppa	227	681	0	0		0	0	0	0	0
291	1	76	331	-1	523	359	23.1	27	ABarpaaaaa	235	-109	0	0		0	0	0	0	0
292	1	191	254	-1	204	322	20.1	31	ABplappapa	308	306	0	0		0	0	0	0	0
293	1	188	344	-1	304	138	7.5	29	Cppaap	273	-728	0	0		0	0	0	0	0
294	1	91	201	-1	403	366	18.1	27	MSapppaa	13	0	0	0		0	0	0	0	0
295	1	344	187	-1	405	229	15.8	31	Earaa	402	0	0	0		0	0	0	0	0
296	1	178	301	-1	365	287	7.4	28	MSaapapa	147	0	0	0		0	0	0	0	0
297	1	234	340	-1	460	386	21.8	30	ABplaaaaap	169	0	0	0		0	0	0	0	0
298	1	120	208	-1	576	401	17.6	29	ABalaaapal	293	663	0	0		0	0	0	0	0
299	1	126	221	-1	539	330	10.0	27	ABaraaapapa	62	0	0	0		0	0	0	0	0
300	1	352	177	-1	426	388	3.5	28	ABalppapap	268	335	0	0		0	0	0	0	0
301	1	201	61	-1	187	281	9.9	26	ABplapppaa	569	0	0	0		0	0	0	0	0
302	1	72	291	-1	266	88	10.4	28	ABprapappp	237	0	0	0		0	0	0	0	0
303	1	361	251	-1	342	151	19.2	35	Dppp	351	658	0	0		0	0	0	0	0
304	1	124	287	-1	256	145	3.7	29	Cppppa	292	620	0	0		0	0	0	0	0
305	1	138	356	-1	321	302	18.3	25	MSappppp	207	718	0	0		0	0	0	0	0
306	1	327	200	-1	315	251	23.5	40	Cpaaa	381	83	0	0		0	0	0	0	0
307	1	278	274	-1	399	267	4.7	27	ABalpappppp	247	701	0	0		0	0	0	0	0
308	1	71	25	-1	370	218	14.5	32	Earap	326	-168	0	0		0	0	0	0	0
309	1	42	167	-1	316	80	16.6	32	ABprapapaa	696	0	0	0		0	0	0	0	0
310	1	205	280	-1	461	216	17.5	27	MSppppap	258	-122	0	0		0	0	0	0	0
311	1	322	148	-1	283	213	23.6	38	Caaaa	352	92	0	0		0	0	0	0	0
312	1	272	190	-1	282	58	8.8	27	ABprappppa	31	0	0	0		0	0	0	0	0
313	1	181	286	-1	584	275	10.4	30	ABalaapaap	271	-268	0	0		0	0	0	0	0
314	1	170	295	-1	291	339	5.4	29	ABplppaapp	-83	0	0	0		0	0	0	0	0
315	1	163	1	-1	428	237	7.5	32	MSpapaaa	201	0	0	0		0	0	0	0	0
316	1	255	355	-1	480	301	18.1	26	MSpaaaapp	131	0	0	0		0	0	0	0	0
317	1	98	71	-1	490	215	7.8	26	ABprpapaaa	258	356	0	0		0	0	0	0	0
318	1	275	174	-1	464	179	13.1	26	MSpppapa	220	23	0	0		0	0	0	0	0
319	1	207	282	-1	419	364	15.2	27	MSapapap	294	0	0	0		0	0	0	0	0
320	1	85	74	-1	556	252	15.4	27	ABpraaapaa	69	0	0	0		0	0	0	0	0
321	1	248	62	-1	490	392	6.1	28	ABalpapaaa	274	190	0	0		0	0	0	0	0
322	1	183	124	-1	362	116	23.2	35	ABarppppa	341	-333	0	0		0	0	0	0	0
323	1	338	93	-1	498	341	23.8	29	ABarpaaaap	442	0	0	0		0	0	0	0	0
324	1	210	151	-1	444	214	20.0	27	MSpppppa	237	272	0	0		0	0	0	0	0
325	1	360	122	-1	425	320	4.6	26	ABalpappapp	165	730	0	0		0	0	0	0	0
326	1	265	88	-1	530	335	4.7	28	ABarapaaaa	-285	0	0	0		0	0	0	0	0
327	1	55	357	-1	350	356	5.5	29	ABplpapapa	254	532	0	0		0	0	0	0	0
328	1	194	214	-1	349	175	6.9	26	MSpappaa	221	-159	0	0		0	0	0	0	0
329	1	40	38	-1	287	295	8.5	27	MSaapppp	41	0	0	0		0	0	0	0	0
330	1	46	253	-1	416	408	14.4	32	ABalpppppa	306	106	0	0		0	0	0	0	0
331	1	324	168	-1	200	242	15.4	32	Cappap	310	807	0	0		0	0	0	0	0
332	1	220	13	-1	456	241	5.9	26	ABarapapppa	113	0	0	0		0	0	0	0	0
333	1	187	81	-1	338	76	19.8	31	ABprappapa	-82	0	0	0		0	0	0	0	0
334	1	314	9	-1	297	99	20.4	30	ABarpppppa	273	187	0	0		0	0	0	0	0
335	1	305	327	-1	287	128	23.9	35	Cpaapa	355	876	0	0		0	0	0	0	0
336	1	128	359	-1	364	276	16.1	33	Ealaa	274	-555	0	0		0	0	0	0	0
337	1	67	338	-1	385	348	14.1	27	MSapappp	240	-689	0	0		0	0	0	0	0
338	1	340	277	-1	173	139	10.5	30	Cpappv	193	0	0	0		0	0	0	0	0
339	1	122	236	-1	409	97	20.6	35	ABarpppap	336	427	0	0		0	0	0	0	0
340	1	280	144	-1	454	404	5.2	28	ABalppapaa	259	-217	0	0		0	0	0	0	0
341	1	215	3	-1	383	151	5.9	28	ABprppaappp	241	-533	0	0		0	0	0	0	0
342	1	158	194	-1	596	259	13.4	29	ABalaappap	278	-88	0	0		0	0	0	0	0
343	1	354	35	-1	476	250	19.2	28	MSppappp	175	0	0	0		0	0	0	0	0
344	1	349	188	-1	477	368	4.2	29	ABalpapaap	247	441	0	0		0	0	0	0	0
345	1	12	15	-1	274	260	20.4	33	Dappa	184	0	0	0		0	0	0	0	0
346	1	49	41	-1	385	269	22.6	31	ABarpaappa	306	-414	0	0		0	0	0	0	0
347	1	193	162	-1	487	293	6.5	24	ABarapaappa	-210	0	0	0		0	0	0	0	0
348	1	10	260	-1	507	201	5.2	29	ABarappapa	158	0	0	0		0	0	0	0	0
349	1	127	240	-1	340	266	7.1	29	MSaapapp	586	0	0	0		0	0	0	0	0
350	1	360	23	-1	442	326	5.7	25	ABalpappapa	192	-212	0	0		0	0	0	0	0
351	1	298	273	-1	519	260	4.1	27	ABarappaaa	258	279	0	0		0	0	0	0	0
352	1	347	361	-1	429	223	4.7	27	ABarapapppp	272	-278	0	0		0	0	0	0	0
353	1	133	299	-1	502	288	22.3	27	ABarpapaap	257	1088	0	0		0	0	0	0	0
354	1	145	94	-1	291	383	8.8	29	ABplppapaa	-91	0	0	0		0	0	0	0	0
355	1	258	365	-1	308	184	6.4	31	Z2	181	188	0	0		0	0	0	0	0
356	1	229	10	-1	221	300	17.3	31	Cappaa	93	0	0	0		0	0	0	0	0
357	1	219	46	-1	553	339	22.2	27	ABalapppap	103	0	0	0		0	0	0	0	0
358	1	238	180	-1	496	425	7.3	29	ABalpaappp	251	4	0	0		0	0	0	0	0
359	1	273	170	-1	435	219	23.5	30	ABarpapapp	300	-421	0	0		0	0	0	0	0
360	1	206	210	-1	307	234	11.1	33	Ealpp	296	999	0	0		0	0	0	0	0
361	1	242	225	-1	456	292	23.4	30	Nuc156_25_450_288p	300	-654	0	0		0	0	0	0	0
362	1	203	196	-1	476	358	18.9	26	MSaaaaapp	254	36	0	0		0	0	0	0	0
363	1	135	324	-1	365	216	10.7	31	Earpa	309	111	0	0		0	0	0	0	0
364	1	41	341	-1	448	382	13.9	26	MSapapaa	252	-328	0	0		0	0	0	0	0
365	1	308	294	-1	224	227	4.5	27	ABplpppapap	316	0	0	0		0	0	0	0	0
366	1	184	-1	-1	495	138	9.0	22	Nuc154_8_483_145	-34	0	0	0		0	0	0	0	0
367	1	274	109	-1	203	168	24.4	39	Caaap	230	0	0	0		0	0	0	0	0
368	0	367	-1	-1	236	121	10.4	26		-92	0	0	0		0	0	0	0	0
369	1	325	368	-1	336	227	3.8	32	Z3	246	107	0	0		0	0	0	0	0
370	1	4	366	-1	477	254	21.2	27	ABarpapapa	272	815	0	0		0	0	0	0	0
