# Supplementary material for: The AP-2 Transcription Factor APTF-2 Is Required for Neuroblast and Epidermal Morphogenesis in Caenorhabditis elegans Embryogenesis
Source: PLoS Genet. 2016 May 13;12(5):e1006048. doi: 10.1371/journal.pgen.1006048 (PMC4866721; doi:10.1371/journal.pgen.1006048)
Supplement: S7 Text — (ZIP) [file pgen.1006048.s035.zip › nuclei/t162-nuclei]

1	1	315	124	-1	431	235	7.4	32	MSpapaaa	323	189	0	0		0	0	0	0	0
2	1	265	163	-1	179	313	13.0	27	ABplappapp	251	-69	0	0		0	0	0	0	0
3	1	341	107	-1	387	152	6.0	28	ABprppaappp	225	123	0	0		0	0	0	0	0
4	1	244	77	-1	410	89	11.5	28	ABprppapap	246	825	0	0		0	0	0	0	0
5	1	278	325	-1	205	116	19.5	39	Cpapa	389	74	0	0		0	0	0	0	0
6	1	104	311	-1	498	183	17.3	27	ABprpaappa	266	-570	0	0		0	0	0	0	0
7	1	255	16	-1	554	374	23.5	31	ABalappapp	278	-109	0	0		0	0	0	0	0
8	1	53	204	-1	542	431	10.9	28	ABalaaaalp	273	-891	0	0		0	0	0	0	0
9	1	334	45	-1	303	99	19.8	30	ABarpppppa	303	202	0	0		0	0	0	0	0
10	1	356	314	-1	224	298	17.3	30	Cappaa	-132	0	0	0		0	0	0	0	0
11	1	284	8	-1	564	426	14.0	27	ABalaaaala	267	75	0	0		0	0	0	0	0
12	1	129	344	-1	474	142	6.5	29	ABarappapp	266	306	0	0		0	0	0	0	0
13	1	332	6	-1	458	235	6.3	27	ABarapapppa	198	391	0	0		0	0	0	0	0
14	1	272	116	-1	512	426	15.8	25	ABalapapaa	216	409	0	0		0	0	0	0	0
15	1	345	232	-1	271	259	20.5	32	Dappa	326	-1216	0	0		0	0	0	0	0
16	1	91	212	-1	442	407	7.5	32	ABalppappa	251	0	0	0		0	0	0	0	0
17	1	243	365	-1	410	162	4.4	29	ABprpapapp	223	45	0	0		0	0	0	0	0
18	1	21	71	-1	218	218	7.9	28	Capppp	265	31	0	0		0	0	0	0	0
19	1	88	50	-1	513	314	7.1	26	ABarapaapa	201	1281	0	0		0	0	0	0	0
20	1	32	158	-1	456	107	13.4	29	ABpraapppp	55	0	0	0		0	0	0	0	0
21	1	59	266	-1	323	337	3.9	30	ABplpappaa	227	235	0	0		0	0	0	0	0
22	1	254	109	-1	288	128	4.2	30	ABprpppppp	236	-96	0	0		0	0	0	0	0
23	1	350	319	-1	451	325	6.0	24	ABalpappapa	193	132	0	0		0	0	0	0	0
24	1	11	351	-1	393	152	17.4	31	Dppa	278	2407	0	0		0	0	0	0	0
25	1	308	257	-1	367	213	14.5	32	Earap	324	-5	0	0		0	0	0	0	0
26	1	141	125	-1	255	193	11.8	34	Eplpa	338	97	0	0		0	0	0	0	0
27	1	106	106	-1	396	372	10.6	28	MSapaapp	282	-41	0	0		0	0	0	0	0
28	1	248	366	-1	475	329	20.7	31	MSaaaapa	315	309	0	0		0	0	0	0	0
29	1	102	334	-1	528	295	22.4	26	ABalappppp	228	167	0	0		0	0	0	0	0
30	1	286	167	-1	443	441	16.5	30	ABalppppap	296	174	0	0		0	0	0	0	0
31	1	287	240	-1	522	370	16.3	28	ABaraapaaa	273	1611	0	0		0	0	0	0	0
32	1	160	51	-1	356	397	15.4	29	ABplpaappa	166	0	0	0		0	0	0	0	0
33	1	262	56	-1	338	424	8.7	31	ABplpaaapp	-38	0	0	0		0	0	0	0	0
34	1	56	247	-1	442	257	17.5	27	MSpaaappp	273	494	0	0		0	0	0	0	0
35	1	343	305	-1	479	247	18.8	27	MSppappp	175	0	0	0		0	0	0	0	0
36	1	204	159	-1	368	157	9.2	25	MSpappap	216	1603	0	0		0	0	0	0	0
37	1	120	141	-1	450	128	20.8	31	ABarpppaa	221	0	0	0		0	0	0	0	0
38	1	329	146	-1	280	285	8.5	28	MSaapppp	192	1651	0	0		0	0	0	0	0
39	1	25	347	-1	315	358	8.1	27	ABplppaapa	252	117	0	0		0	0	0	0	0
40	1	266	235	-1	459	120	9.7	30	ABprppapaa	294	199	0	0		0	0	0	0	0
41	1	346	120	-1	389	265	22.8	31	ABarpaappa	295	683	0	0		0	0	0	0	0
42	1	70	79	-1	353	421	12.0	30	ABplpaappp	176	0	0	0		0	0	0	0	0
43	1	85	166	-1	539	260	21.1	30	ABpraapapa	255	412	0	0		0	0	0	0	0
44	1	223	173	-1	154	281	17.1	29	ABplapapaa	200	0	0	0		0	0	0	0	0
45	1	69	224	-1	488	199	23.7	33	ABarpappa	332	-707	0	0		0	0	0	0	0
46	1	357	105	-1	553	338	22.4	27	ABalapppap	225	103	0	0		0	0	0	0	0
47	1	271	274	-1	509	390	7.5	26	ABalpaaaap	217	0	0	0		0	0	0	0	0
48	1	214	207	-1	391	83	17.3	29	ABprappaaa	225	0	0	0		0	0	0	0	0
49	1	12	288	-1	444	138	7.7	26	ABprppaapa	239	31	0	0		0	0	0	0	0
50	1	154	304	-1	404	416	22.3	31	ABplaaapap	293	191	0	0		0	0	0	0	0
51	1	251	85	-1	584	224	13.0	29	ABpraaaaaa	274	-406	0	0		0	0	0	0	0
52	1	237	308	-1	542	183	14.8	29	ABprpaapap	250	25	0	0		0	0	0	0	0
53	1	30	101	-1	240	255	17.5	29	Dappp	269	1001	0	0		0	0	0	0	0
54	1	100	54	-1	424	103	15.3	30	ABprapaapp	293	0	0	0		0	0	0	0	0
55	1	36	226	-1	277	376	15.2	31	ABplaapppp	120	0	0	0		0	0	0	0	0
56	1	212	31	-1	527	455	17.1	27	ABalapaaap	254	457	0	0		0	0	0	0	0
57	1	139	49	-1	506	138	11.3	30	ABprpaaapp	292	-86	0	0		0	0	0	0	0
58	1	169	278	279	392	392	6.5	28	ABalppappp	112	0	0	0		0	0	0	0	0
59	1	76	237	-1	515	279	6.6	28	ABarapapaa	-90	0	0	0		0	0	0	0	0
60	1	67	103	-1	446	130	16.6	28	ABprapaapa	414	0	0	0		0	0	0	0	0
61	1	301	219	-1	185	275	10.1	25	ABplapppaa	-55	0	0	0		0	0	0	0	0
62	1	321	335	-1	486	393	6.4	27	ABalpapaaa	221	179	0	0		0	0	0	0	0
63	1	241	369	-1	444	176	24.4	38	ABarpappp	379	-220	0	0		0	0	0	0	0
64	1	240	213	-1	242	103	23.0	35	Cpaapp	335	194	0	0		0	0	0	0	0
65	1	40	115	-1	498	444	9.4	32	ABalppaaap	218	0	0	0		0	0	0	0	0
66	1	276	36	-1	140	231	15.9	33	ABarppapp	310	-399	0	0		0	0	0	0	0
67	1	123	139	-1	412	414	11.6	31	ABplpaapaa	287	109	0	0		0	0	0	0	0
68	1	16	68	-1	556	350	12.2	28	ABaraaapaa	114	0	0	0		0	0	0	0	0
69	1	39	76	-1	452	259	14.2	34	MSpaapap	126	0	0	0		0	0	0	0	0
70	1	17	181	-1	401	267	14.5	26	MSaaappp	249	1265	0	0		0	0	0	0	0
71	1	317	131	-1	494	218	8.0	26	ABprpapaaa	248	-828	0	0		0	0	0	0	0
72	1	250	362	-1	474	399	25.2	33	ABplaaaaaa	334	1097	0	0		0	0	0	0	0
73	1	205	273	-1	392	411	16.6	27	ABalppppppa	142	0	0	0		0	0	0	0	0
74	1	320	245	-1	559	252	15.4	28	ABpraaapaa	253	348	0	0		0	0	0	0	0
75	1	95	353	-1	383	72	14.3	28	ABprappaap	246	92	0	0		0	0	0	0	0
76	1	51	264	-1	311	170	17.2	33	Eprap	324	730	0	0		0	0	0	0	0
77	1	221	336	-1	598	312	15.0	29	ABalaaappr	266	1007	0	0		0	0	0	0	0
78	1	186	208	-1	562	265	6.5	29	ABarapppaa	157	0	0	0		0	0	0	0	0
79	1	231	34	-1	154	275	12.6	28	ABplapapap	-249	0	0	0		0	0	0	0	0
80	1	130	10	-1	480	138	15.4	29	ABpraapppa	247	118	0	0		0	0	0	0	0
81	1	333	130	-1	340	76	19.8	30	ABprappapa	264	277	0	0		0	0	0	0	0
82	1	177	12	-1	581	392	14.1	29	ABalaaaarl	239	1979	0	0		0	0	0	0	0
83	1	132	66	-1	597	241	17.1	28	ABpraaaaap	125	0	0	0		0	0	0	0	0
84	1	277	317	-1	327	125	13.1	28	Cppaaa	287	45	0	0		0	0	0	0	0
85	1	13	110	-1	557	307	22.0	26	ABalappppa	423	0	0	0		0	0	0	0	0
86	1	242	215	-1	434	398	21.6	28	ABplaaapaa	-51	0	0	0		0	0	0	0	0
87	1	131	30	-1	144	238	11.1	28	ABplapappa	281	96	0	0		0	0	0	0	0
88	1	326	100	-1	530	331	4.4	29	ABarapaaaa	279	-427	0	0		0	0	0	0	0
89	1	57	42	-1	383	427	9.4	28	ABplpaaapa	243	-815	0	0		0	0	0	0	0
90	1	58	97	-1	480	193	14.6	28	MSppppaa	285	-7	0	0		0	0	0	0	0
91	1	161	179	-1	247	269	10.2	30	Capaap	244	718	0	0		0	0	0	0	0
92	1	200	323	-1	580	279	16.2	30	ABalaapppa	50	0	0	0		0	0	0	0	0
93	1	323	80	-1	500	342	23.7	29	ABarpaaaap	210	129	0	0		0	0	0	0	0
94	1	354	284	-1	288	381	8.5	30	ABplppapaa	323	0	0	0		0	0	0	0	0
95	1	258	309	-1	250	351	9.1	30	ABplppapap	653	0	0	0		0	0	0	0	0
96	1	23	349	-1	337	391	9.5	29	ABplppaaaa	260	350	0	0		0	0	0	0	0
97	1	138	268	-1	412	236	11.1	30	MSpapaap	208	453	0	0		0	0	0	0	0
98	1	27	43	-1	543	332	15.4	29	ABaraappaa	-87	0	0	0		0	0	0	0	0
99	1	195	260	-1	375	452	13.2	30	ABplpaapap	267	146	0	0		0	0	0	0	0
100	1	2	9	-1	510	147	17.4	29	ABpraappap	266	173	0	0		0	0	0	0	0
101	1	41	209	-1	473	458	9.9	28	ABalpppaap	141	0	0	0		0	0	0	0	0
102	1	42	327	-1	357	330	19.5	26	MSappppa	195	81	0	0		0	0	0	0	0
103	1	4	225	-1	157	193	9.7	30	ABplapappp	173	0	0	0		0	0	0	0	0
104	1	65	310	-1	404	358	4.9	33	ABalpapapp	278	-933	0	0		0	0	0	0	0
105	1	222	228	-1	214	281	13.5	28	Capapa	209	0	0	0		0	0	0	0	0
106	1	209	223	-1	595	335	16.6	28	ABalaaappl	51	0	0	0		0	0	0	0	0
107	1	183	272	-1	418	455	13.4	29	ABalpppapp	259	0	0	0		0	0	0	0	0
108	1	84	27	-1	233	358	13.4	29	ABplappaaa	404	0	0	0		0	0	0	0	0
109	1	367	321	-1	203	165	24.4	39	Caaap	394	562	0	0		0	0	0	0	0
110	1	191	227	-1	437	353	22.8	30	ABplaaaapa	272	414	0	0		0	0	0	0	0
111	1	142	121	-1	477	252	8.4	28	ABarapappa	85	0	0	0		0	0	0	0	0
112	1	73	44	-1	375	275	11.3	31	MSaapaap	310	-194	0	0		0	0	0	0	0
113	1	144	320	-1	524	320	23.9	27	ABarpapaaa	245	166	0	0		0	0	0	0	0
114	1	97	184	-1	596	367	16.7	28	ABalaaapar	266	-476	0	0		0	0	0	0	0
115	1	117	306	-1	231	314	5.2	28	ABplpppaaa	289	-533	0	0		0	0	0	0	0
116	1	75	117	-1	480	308	11.0	29	ABaraapppa	117	0	0	0		0	0	0	0	0
117	1	153	75	-1	403	295	15.8	24	MSaaappa	407	0	0	0		0	0	0	0	0
118	1	228	161	-1	560	272	23.6	35	ABpraapaap	341	-347	0	0		0	0	0	0	0
119	1	114	229	-1	512	425	19.4	28	ABalapapap	259	-531	0	0		0	0	0	0	0
120	1	232	244	-1	430	460	9.7	28	ABalpppaaa	263	-361	0	0		0	0	0	0	0
121	1	140	48	-1	531	403	22.1	26	ABalappaaa	204	0	0	0		0	0	0	0	0
122	1	325	348	-1	419	311	4.2	26	ABalpappapp	192	407	0	0		0	0	0	0	0
123	1	126	153	-1	371	367	22.9	31	ABplaaappp	292	273	0	0		0	0	0	0	0
124	1	322	286	-1	368	117	22.7	35	ABarppppa	349	559	0	0		0	0	0	0	0
125	1	148	11	-1	484	172	10.5	29	ABprppaaaa	814	0	0	0		0	0	0	0	0
126	1	96	169	-1	535	230	16.4	30	ABpraaappa	61	0	0	0		0	0	0	0	0
127	1	176	339	-1	416	185	12.5	27	MSpppaap	258	-780	0	0		0	0	0	0	0
128	1	49	157	-1	500	388	23.1	28	ABalappaap	237	-542	0	0		0	0	0	0	0
129	1	269	149	-1	513	460	13.6	28	ABalapaapa	157	0	0	0		0	0	0	0	0
130	1	38	24	-1	497	226	13.8	27	MSppapap	261	-524	0	0		0	0	0	0	0
131	1	198	136	-1	541	227	13.5	29	ABprpaapaa	253	0	0	0		0	0	0	0	0
132	1	134	211	-1	504	249	10.1	23	MSppaapa	195	590	0	0		0	0	0	0	0
133	1	113	255	-1	530	286	14.7	29	MSppaaap	232	-381	0	0		0	0	0	0	0
134	1	170	111	-1	185	278	22.2	34	ABarppapa	344	132	0	0		0	0	0	0	0
135	1	162	26	-1	507	256	13.9	26	MSppapaa	252	-423	0	0		0	0	0	0	0
136	1	127	182	-1	356	364	7.8	28	ABplpapaap	71	0	0	0		0	0	0	0	0
137	1	203	143	-1	213	247	3.8	25	ABplpppapaa	205	803	0	0		0	0	0	0	0
138	1	124	326	-1	554	303	11.8	27	MSppaaaa	-53	0	0	0		0	0	0	0	0
139	1	18	2	-1	481	225	11.7	26	MSppaapp	199	-231	0	0		0	0	0	0	0
140	1	207	195	-1	310	327	9.8	27	MSaapppa	204	-577	0	0		0	0	0	0	0
141	1	189	269	-1	382	241	8.0	25	MSpapapa	257	346	0	0		0	0	0	0	0
142	1	43	358	-1	556	261	9.3	30	ABarappppa	302	-1097	0	0		0	0	0	0	0
143	1	137	152	-1	407	287	8.9	28	MSaapaaa	115	0	0	0		0	0	0	0	0
144	1	340	189	-1	453	403	5.2	28	ABalppapaa	278	727	0	0		0	0	0	0	0
145	1	44	134	-1	503	319	14.2	30	ABaraappap	51	0	0	0		0	0	0	0	0
146	1	208	39	-1	305	89	8.3	27	ABprapppap	219	148	0	0		0	0	0	0	0
147	1	122	61	-1	315	290	6.4	29	MSaappa	285	427	0	0		0	0	0	0	0
148	1	311	194	-1	285	213	23.5	37	Caaaa	376	-157	0	0		0	0	0	0	0
149	1	263	328	-1	329	188	11.4	31	Earpp	310	-134	0	0		0	0	0	0	0
150	1	164	81	-1	448	302	8.3	28	ABalpapppa	44	0	0	0		0	0	0	0	0
151	1	324	122	-1	446	215	20.0	29	MSpppppa	287	209	0	0		0	0	0	0	0
152	1	121	118	-1	218	163	5.7	28	Cppppp	287	662	0	0		0	0	0	0	0
153	1	210	250	-1	593	342	12.0	26	ABalaaaarr	32	0	0	0		0	0	0	0	0
154	1	61	174	-1	324	417	15.4	31	ABplaappap	112	0	0	0		0	0	0	0	0
155	1	24	87	-1	343	366	21.2	29	ABplapaaaa	58	0	0	0		0	0	0	0	0
156	1	89	55	-1	414	124	6.1	28	ABprppaappa	241	-234	0	0		0	0	0	0	0
157	1	219	63	-1	418	319	14.5	29	MSaaapap	299	-59	0	0		0	0	0	0	0
158	1	22	280	-1	519	362	12.6	26	ABaraaaapa	85	0	0	0		0	0	0	0	0
159	1	151	78	-1	286	116	12.7	30	Cppapa	249	325	0	0		0	0	0	0	0
160	1	116	25	-1	392	349	7.3	27	ABplpapaaa	262	355	0	0		0	0	0	0	0
161	1	202	64	-1	479	259	23.4	31	Nuc156_25_450_288a	313	755	0	0		0	0	0	0	0
162	1	347	296	-1	486	295	6.5	24	ABarapaappa	241	335	0	0		0	0	0	0	0
163	1	1	32	-1	477	274	15.7	28	MSpaapaa	277	147	0	0		0	0	0	0	0
164	1	110	13	-1	449	449	21.4	33	ABplaapaap	-4	0	0	0		0	0	0	0	0
165	1	206	299	-1	393	384	13.4	25	MSapappa	215	-1234	0	0		0	0	0	0	0
166	1	46	218	-1	417	430	19.5	28	ABplaapapp	277	161	0	0		0	0	0	0	0
167	1	309	201	-1	316	80	16.5	31	ABprapapaa	119	0	0	0		0	0	0	0	0
168	1	331	168	-1	200	237	15.5	33	Cappap	290	557	0	0		0	0	0	0	0
169	1	225	251	-1	564	327	6.4	28	ABaraaappa	280	14	0	0		0	0	0	0	0
170	1	359	93	-1	443	220	23.4	30	ABarpapapp	299	-1205	0	0		0	0	0	0	0
171	1	264	364	-1	243	369	17.1	29	ABplapaapp	278	751	0	0		0	0	0	0	0
172	1	224	231	-1	274	203	14.2	33	Eplap	317	56	0	0		0	0	0	0	0
173	1	246	246	-1	265	282	6.2	28	ABplpapppp	260	1062	0	0		0	0	0	0	0
174	1	318	312	-1	460	182	13.1	26	MSpppapa	19	0	0	0		0	0	0	0	0
175	1	48	58	-1	568	216	19.8	31	ABpraaaapp	-73	0	0	0		0	0	0	0	0
176	1	35	171	-1	324	60	13.7	29	ABprapapap	-133	0	0	0		0	0	0	0	0
177	1	300	238	-1	424	388	3.7	29	ABalppapap	290	-407	0	0		0	0	0	0	0
178	1	125	187	-1	259	307	13.4	31	Capaaa	267	-96	0	0		0	0	0	0	0
179	1	249	361	-1	302	222	16.1	33	Eplaa	332	-836	0	0		0	0	0	0	0
180	1	358	236	-1	495	424	7.1	30	ABalpaappp	246	14	0	0		0	0	0	0	0
181	1	187	191	-1	184	218	12.8	30	Capppa	257	172	0	0		0	0	0	0	0
182	1	236	294	-1	399	153	10.6	29	MSpapppa	233	183	0	0		0	0	0	0	0
183	1	252	367	-1	375	316	4.7	29	ABplpapapp	297	895	0	0		0	0	0	0	0
184	1	54	331	-1	588	343	22.6	31	ABpraapaaa	294	194	0	0		0	0	0	0	0
185	1	15	96	-1	203	340	12.9	28	ABplappaap	257	-1445	0	0		0	0	0	0	0
186	1	83	28	-1	458	431	13.4	29	ABalppppaa	215	0	0	0		0	0	0	0	0
187	1	295	256	-1	404	231	16.0	31	Earaa	274	78	0	0		0	0	0	0	0
188	1	344	333	-1	474	369	4.1	28	ABalpapaap	278	694	0	0		0	0	0	0	0
189	1	275	95	-1	537	295	5.5	25	ABarapaaap	220	201	0	0		0	0	0	0	0
190	1	312	165	-1	288	57	8.8	27	ABprappppa	239	0	0	0		0	0	0	0	0
191	1	188	73	-1	292	51	12.1	28	ABprapappa	93	0	0	0		0	0	0	0	0
192	1	279	47	-1	201	102	14.9	32	Cpappd	326	1226	0	0		0	0	0	0	0
193	1	190	301	-1	353	63	14.7	28	ABprappapp	244	-773	0	0		0	0	0	0	0
194	1	342	285	-1	603	264	13.5	29	ABalaappap	222	0	0	0		0	0	0	0	0
195	1	98	307	-1	246	149	14.5	33	Eprpp	327	1909	0	0		0	0	0	0	0
196	1	362	53	-1	477	359	19.0	27	MSaaaaapp	231	90	0	0		0	0	0	0	0
197	1	235	277	-1	351	274	22.0	29	ABarpaappp	262	454	0	0		0	0	0	0	0
198	1	20	214	-1	489	426	22.5	30	ABplaapaaa	316	0	0	0		0	0	0	0	0
199	1	215	354	-1	374	117	6.8	27	ABprppppaa	236	878	0	0		0	0	0	0	0
200	1	306	283	-1	316	255	24.2	40	Cpaaa	388	-246	0	0		0	0	0	0	0
201	1	294	60	-1	403	363	18.2	26	MSapppaa	251	885	0	0		0	0	0	0	0
202	1	253	82	-1	507	352	8.2	27	ABalpaaapa	249	-935	0	0		0	0	0	0	0
203	1	239	23	-1	466	337	7.4	29	ABalpappaa	122	0	0	0		0	0	0	0	0
204	1	68	196	-1	355	407	21.7	28	ABplaaappa	273	27	0	0		0	0	0	0	0
205	1	28	180	-1	579	228	10.2	29	ABalaapapp	253	-424	0	0		0	0	0	0	0
206	1	64	52	-1	542	388	14.1	29	ABalpaapaa	268	-137	0	0		0	0	0	0	0
207	1	150	300	-1	363	133	11.5	30	MSpapppp	261	462	0	0		0	0	0	0	0
208	1	298	18	-1	573	403	17.7	29	ABalaaapal	86	0	0	0		0	0	0	0	0
209	1	217	243	-1	285	377	20.1	28	ABplapaapa	272	547	0	0		0	0	0	0	0
210	1	360	258	-1	301	229	10.9	32	Ealpp	319	-1011	0	0		0	0	0	0	0
211	1	10	40	-1	215	250	9.4	28	Capapp	249	146	0	0		0	0	0	0	0
212	1	234	154	-1	523	283	9.9	26	ABaraaapapp	218	-81	0	0		0	0	0	0	0
213	1	118	200	-1	547	344	18.9	28	MSpaaaaa	385	0	0	0		0	0	0	0	0
214	1	328	267	-1	354	176	6.9	25	MSpappaa	197	-490	0	0		0	0	0	0	0
215	1	55	57	-1	539	395	18.1	27	MSaaaaaa	76	0	0	0		0	0	0	0	0
216	1	119	72	-1	521	329	17.8	25	MSpaaaapa	252	-106	0	0		0	0	0	0	0
217	1	167	199	-1	458	391	11.3	28	MSapaaap	579	0	0	0		0	0	0	0	0
218	1	37	252	-1	415	314	11.2	30	ABaraapapp	279	443	0	0		0	0	0	0	0
219	1	14	341	-1	573	210	16.4	28	ABpraaaapa	151	0	0	0		0	0	0	0	0
220	1	156	164	-1	589	276	19.1	32	ABalaapppp	325	412	0	0		0	0	0	0	0
221	1	299	275	-1	534	333	10.4	26	ABaraaapapa	253	66	0	0		0	0	0	0	0
222	1	174	102	188	354	365	12.0	31	MSappap	93	0	0	0		0	0	0	0	0
223	1	181	5	-1	541	164	17.7	26	ABpraappaa	240	-724	0	0		0	0	0	0	0
224	1	182	239	-1	486	469	15.3	28	ABalapaapp	284	-687	0	0		0	0	0	0	0
225	1	361	156	-1	457	291	23.8	30	Nuc156_25_450_288p	280	461	0	0		0	0	0	0	0
226	1	165	119	-1	420	189	5.2	27	ABprpappap	212	656	0	0		0	0	0	0	0
227	1	77	37	-1	410	466	17.8	29	ABplaapapa	261	-66	0	0		0	0	0	0	0
228	1	99	197	-1	453	308	16.7	27	MSpaaappa	247	0	0	0		0	0	0	0	0
229	1	52	150	-1	158	160	14.7	34	Caapp	346	-870	0	0		0	0	0	0	0
230	1	92	293	-1	333	116	8.2	27	ABprpppppa	243	1250	0	0		0	0	0	0	0
231	1	90	329	-1	481	321	23.7	30	ABarpaaapa	283	687	0	0		0	0	0	0	0
232	1	105	290	-1	501	200	20.4	31	ABpraaapppp	300	-882	0	0		0	0	0	0	0
233	1	63	203	-1	262	298	3.4	28	ABplppppaa	273	-152	0	0		0	0	0	0	0
234	1	135	74	-1	519	390	10.7	28	ABalpaapapa	255	710	0	0		0	0	0	0	0
235	1	233	41	-1	466	451	19.1	31	ABalapappp	310	-683	0	0		0	0	0	0	0
236	1	339	338	-1	412	101	20.7	35	ABarpppap	346	-294	0	0		0	0	0	0	0
237	1	81	92	-1	454	474	13.1	29	ABalpppapa	33	0	0	0		0	0	0	0	0
238	1	155	20	-1	195	216	21.2	37	Caapa	365	-62	0	0		0	0	0	0	0
239	1	274	222	-1	182	243	8.3	27	ABplapppap	183	0	0	0		0	0	0	0	0
240	1	349	303	-1	338	271	7.3	30	MSaapapp	277	-49	0	0		0	0	0	0	0
241	1	29	192	-1	410	347	23.5	30	ABplaaaapp	296	-212	0	0		0	0	0	0	0
242	1	288	33	-1	447	258	10.8	28	ABaraapppp	205	0	0	0		0	0	0	0	0
243	1	218	112	-1	164	219	6.9	26	ABplappppa	133	0	0	0		0	0	0	0	0
244	1	66	67	-1	254	155	8.7	30	Cppapp	297	-111	0	0		0	0	0	0	0
245	1	245	276	-1	606	306	11.6	24	ABalaapaaa	199	513	0	0		0	0	0	0	0
246	1	145	289	-1	366	328	11.2	31	MSappaa	8	0	0	0		0	0	0	0	0
247	1	86	127	-1	288	305	4.6	28	ABplpapppa	229	701	0	0		0	0	0	0	0
248	1	9	21	-1	276	319	17.4	33	Dapa	324	1386	0	0		0	0	0	0	0
249	1	289	17	-1	531	161	13.3	31	ABprpaappp	247	281	0	0		0	0	0	0	0
250	1	50	324	-1	532	224	8.5	30	ABarappppp	75	0	0	0		0	0	0	0	0
251	1	303	176	-1	343	152	18.9	34	Dppp	323	159	0	0		0	0	0	0	0
252	1	6	90	-1	434	423	10.1	30	ABplpaaaaa	283	-380	0	0		0	0	0	0	0
253	1	330	69	-1	414	408	14.5	30	ABalpppppa	274	0	0	0		0	0	0	0	0
254	1	292	3	-1	205	323	20.3	42	ABplappapa	375	1123	0	0		0	0	0	0	0
255	1	71	265	-1	336	313	4.6	26	ABplpappap	69	0	0	0		0	0	0	0	0
256	1	45	148	-1	309	394	17.5	30	ABplaapppa	253	83	0	0		0	0	0	0	0
257	1	256	29	-1	576	357	19.4	31	ABalapppaa	250	139	0	0		0	0	0	0	0
258	1	149	185	-1	463	184	8.3	27	ABprpapaap	266	26	0	0		0	0	0	0	0
259	1	280	241	-1	331	260	10.9	30	Ealpa	305	254	0	0		0	0	0	0	0
260	1	348	114	-1	511	202	5.5	29	ABarappapa	279	-158	0	0		0	0	0	0	0
261	1	192	352	-1	248	248	6.9	28	ABplpppppa	250	-66	0	0		0	0	0	0	0
262	1	290	261	-1	524	206	17.4	28	ABpraaapppa	235	-268	0	0		0	0	0	0	0
263	1	133	65	-1	554	258	18.6	29	ABpraaapap	183	0	0	0		0	0	0	0	0
264	1	79	147	370	356	141	6.6	28	ABprpapppp	220	1028	0	0		0	0	0	0	0
265	1	227	316	-1	553	249	11.7	29	ABprpaaaaa	289	-1	0	0		0	0	0	0	0
266	1	94	205	-1	586	286	12.9	22	ABalaappaa	-44	0	0	0		0	0	0	0	0
267	1	136	38	-1	371	426	18.0	27	ABalppppppp	294	0	0	0		0	0	0	0	0
268	1	109	59	-1	422	288	23.3	31	ABarpaapap	301	-791	0	0		0	0	0	0	0
269	1	33	1	-1	467	272	10.4	25	ABarapaappp	200	731	0	0		0	0	0	0	0
270	1	5	140	-1	184	189	5.6	26	ABplappppp	254	-722	0	0		0	0	0	0	0
271	1	201	271	-1	431	183	16.5	29	Dpaa	279	-1454	0	0		0	0	0	0	0
272	1	180	70	-1	454	340	10.8	26	ABaraapapaa	95	0	0	0		0	0	0	0	0
273	1	351	104	-1	517	258	4.3	27	ABarappaaa	242	-316	0	0		0	0	0	0	0
274	1	307	340	-1	401	265	4.6	28	ABalpappppp	-78	0	0	0		0	0	0	0	0
275	1	111	230	-1	463	157	18.4	30	ABprapaaap	181	0	0	0		0	0	0	0	0
276	1	158	262	-1	355	452	15.6	27	ABplaappaa	243	258	0	0		0	0	0	0	0
277	1	338	15	-1	173	140	10.5	30	Cpappv	281	217	0	0		0	0	0	0	0
278	1	197	35	-1	388	203	6.6	30	MSpapapp	106	0	0	0		0	0	0	0	0
279	1	143	113	-1	521	236	21.0	31	ABpraapapp	276	70	0	0		0	0	0	0	0
280	1	310	287	-1	459	216	17.4	28	MSppppap	247	53	0	0		0	0	0	0	0
281	1	238	248	-1	423	437	6.6	32	ABalppaapp	297	3	0	0		0	0	0	0	0
282	1	319	129	-1	419	366	15.4	26	MSapapap	261	330	0	0		0	0	0	0	0
283	1	26	295	-1	327	252	14.7	33	Ealap	278	743	0	0		0	0	0	0	0
284	1	163	178	-1	568	378	11.4	28	ABaraaaaaa	89	0	0	0		0	0	0	0	0
285	1	229	350	-1	355	106	3.6	30	ABprppppap	304	-513	0	0		0	0	0	0	0
286	1	313	234	-1	594	280	10.4	30	ABalaapaap	270	659	0	0		0	0	0	0	0
287	1	304	220	-1	254	143	3.7	29	Cppppa	290	458	0	0		0	0	0	0	0
288	1	112	345	-1	536	414	7.5	29	ABalpaappa	30	0	0	0		0	0	0	0	0
289	1	257	133	-1	379	81	9.5	30	ABprppappp	279	-274	0	0		0	0	0	0	0
290	1	87	170	-1	507	175	7.6	29	ABprpaaaap	-19	0	0	0		0	0	0	0	0
291	1	302	137	-1	268	86	10.1	29	ABprapappp	271	228	0	0		0	0	0	0	0
292	1	147	145	-1	566	344	8.7	29	ABaraaaaap	296	-109	0	0		0	0	0	0	0
293	1	47	123	-1	311	360	20.7	31	ABplapaaap	258	179	0	0		0	0	0	0	0
294	1	365	359	-1	225	224	4.5	28	ABplpppapap	242	-950	0	0		0	0	0	0	0
295	1	314	253	-1	291	338	5.4	29	ABplppaapp	-30	0	0	0		0	0	0	0	0
296	1	19	155	-1	396	192	20.4	31	MSpppppp	308	184	0	0		0	0	0	0	0
297	1	267	298	-1	216	319	7.7	29	ABplppappp	-78	0	0	0		0	0	0	0	0
298	1	184	151	-1	206	279	5.0	28	ABplpppaap	266	208	0	0		0	0	0	0	0
299	1	353	346	-1	499	284	22.1	27	ABarpapaap	201	1085	0	0		0	0	0	0	0
300	1	193	360	-1	449	299	20.5	29	MSpaaapa	286	311	0	0		0	0	0	0	0
301	1	296	216	-1	366	288	7.6	27	MSaapapa	203	-175	0	0		0	0	0	0	0
302	1	173	19	-1	215	126	10.6	30	Cpppaa	-236	0	0	0		0	0	0	0	0
303	1	7	172	-1	430	164	7.1	27	ABprpapapa	259	-361	0	0		0	0	0	0	0
304	1	178	91	-1	485	443	17.3	29	ABalapappa	245	194	0	0		0	0	0	0	0
305	1	179	83	-1	458	349	16.9	29	MSaaapaa	267	-173	0	0		0	0	0	0	0
306	1	62	282	-1	574	297	6.8	27	ABaraaappp	295	0	0	0		0	0	0	0	0
307	1	166	210	-1	422	105	9.1	28	ABprppappa	-260	0	0	0		0	0	0	0	0
308	1	72	202	-1	337	63	8.3	29	ABprpppaap	271	-326	0	0		0	0	0	0	0
309	1	273	135	-1	545	432	18.5	26	ABalapaaaa	30	0	0	0		0	0	0	0	0
310	1	261	291	-1	342	81	6.3	25	ABprpppapaa	204	-438	0	0		0	0	0	0	0
311	1	82	368	-1	595	252	9.9	22	Nuc153_11_578_261	173	1103	0	0		0	0	0	0	0
312	1	159	259	-1	443	357	6.4	31	ABalpapapa	252	256	0	0		0	0	0	0	0
313	1	175	249	-1	268	336	7.5	29	ABplppappa	278	596	0	0		0	0	0	0	0
314	1	152	198	-1	459	196	3.9	27	ABprpappaa	225	0	0	0		0	0	0	0	0
315	1	8	98	-1	456	211	10.8	25	MSpppaaa	230	365	0	0		0	0	0	0	0
316	1	93	22	-1	234	272	5.0	28	ABplppppap	104	0	0	0		0	0	0	0	0
317	1	34	142	-1	522	186	11.1	28	ABprpaaapa	285	473	0	0		0	0	0	0	0
318	1	101	193	-1	343	205	15.5	32	Epraa	264	1392	0	0		0	0	0	0	0
319	1	285	190	-1	410	310	18.4	32	MSaaaapp	326	1144	0	0		0	0	0	0	0
320	1	220	302	-1	329	341	23.5	32	ABarppaaa	-462	0	0	0		0	0	0	0	0
321	1	199	233	-1	499	409	13.2	27	MSapaaaa	587	0	0	0		0	0	0	0	0
322	1	216	62	-1	368	348	17.2	27	MSapppap	-3	0	0	0		0	0	0	0	0
323	1	259	14	-1	346	398	5.4	29	ABplpaaaap	288	1004	0	0		0	0	0	0	0
324	1	363	132	-1	366	215	10.4	30	Earpa	88	0	0	0		0	0	0	0	0
325	1	115	297	-1	289	159	14.2	31	Eprpa	299	-466	0	0		0	0	0	0	0
326	1	213	128	-1	306	313	14.6	31	Daap	296	566	0	0		0	0	0	0	0
327	1	335	94	-1	288	129	23.8	35	Cpaapa	352	220	0	0		0	0	0	0	0
328	1	146	217	-1	356	129	15.6	32	Dpap	329	-52	0	0		0	0	0	0	0
329	1	226	7	-1	317	80	11.0	27	ABprapppaa	354	0	0	0		0	0	0	0	0
330	1	247	99	-1	490	358	13.8	29	ABaraapaap	290	729	0	0		0	0	0	0	0
331	1	291	292	-1	523	361	23.0	26	ABarpaaaaa	261	-307	0	0		0	0	0	0	0
332	1	260	84	-1	277	97	6.7	29	ABprappppp	280	-37	0	0		0	0	0	0	0
333	1	268	343	-1	446	309	12.2	24	ABaraapapap	214	-861	0	0		0	0	0	0	0
334	1	74	281	-1	268	74	14.3	29	ABarpppppp	267	-962	0	0		0	0	0	0	0
335	1	3	88	-1	425	282	5.2	26	ABalpappppa	233	268	0	0		0	0	0	0	0
336	1	211	89	-1	439	164	11.2	26	MSpppapp	237	-53	0	0		0	0	0	0	0
337	1	31	183	-1	507	272	17.3	26	MSppappa	256	-779	0	0		0	0	0	0	0
338	1	337	242	-1	386	347	14.3	27	MSapappp	-92	0	0	0		0	0	0	0	0
339	1	196	162	-1	307	108	4.1	29	ABprpppapap	234	211	0	0		0	0	0	0	0
340	1	297	254	-1	460	384	21.8	29	ABplaaaaap	290	-998	0	0		0	0	0	0	0
341	1	364	263	-1	446	377	13.6	27	MSapapaa	254	-669	0	0		0	0	0	0	0
342	1	168	138	-1	434	361	10.0	24	MSapaapa	120	0	0	0		0	0	0	0	0
343	1	108	160	-1	452	173	21.3	31	ABprapaaaa	298	105	0	0		0	0	0	0	0
344	1	293	175	-1	305	140	7.4	29	Cppaap	279	206	0	0		0	0	0	0	0
345	1	78	313	-1	217	173	11.0	32	Eplpp	314	-217	0	0		0	0	0	0	0
346	1	157	46	-1	475	366	10.5	27	ABalpaapapp	257	-230	0	0		0	0	0	0	0
347	1	103	186	-1	328	350	15.8	31	Daaa	631	0	0	0		0	0	0	0	0
348	1	283	357	-1	541	238	5.4	28	ABarapppap	270	525	0	0		0	0	0	0	0
349	1	80	177	-1	547	384	7.7	30	ABalpaaaaa	263	52	0	0		0	0	0	0	0
350	1	230	315	-1	266	340	22.5	35	ABarppaap	136	0	0	0		0	0	0	0	0
351	1	194	332	-1	246	118	6.3	28	Cpppap	175	0	0	0		0	0	0	0	0
352	1	185	4	-1	482	227	3.6	28	ABarappaap	235	4	0	0		0	0	0	0	0
353	1	282	270	-1	392	91	6.6	29	ABprpppaaa	294	-141	0	0		0	0	0	0	0
354	1	171	206	318	473	263	4.5	30	ABarapapap	86	0	0	0		0	0	0	0	0
355	1	316	108	-1	479	299	17.6	26	MSpaaaapp	127	0	0	0		0	0	0	0	0
356	1	305	363	-1	314	299	18.6	26	MSappppp	237	709	0	0		0	0	0	0	0
357	1	327	221	-1	349	352	5.3	29	ABplpapapa	293	579	0	0		0	0	0	0	0
358	1	172	144	-1	512	371	19.4	27	MSaaaaapa	491	0	0	0		0	0	0	0	0
359	1	336	126	-1	365	272	16.1	32	Ealaa	308	696	0	0		0	0	0	0	0
360	1	281	330	-1	508	298	10.6	23	ABaraaaapp	16	0	0	0		0	0	0	0	0
361	1	352	355	-1	432	218	4.7	28	ABarapapppp	116	0	0	0		0	0	0	0	0
362	1	107	322	-1	503	342	5.3	27	ABalpaaapp	295	0	0	0		0	0	0	0	0
363	1	270	86	-1	557	394	21.3	22	ABalappapa	248	0	0	0		0	0	0	0	0
364	1	128	342	-1	228	195	4.5	30	ABplpppppp	155	0	0	0		0	0	0	0	0
365	1	355	371	-1	309	178	6.5	30	Z2	24	0	0	0		0	0	0	0	0
366	1	370	356	-1	477	256	21.3	27	ABarpapapa	270	796	0	0		0	0	0	0	0
367	0	368	-1	-1	238	111	10.5	25		-94	0	0	0		0	0	0	0	0
368	1	369	372	-1	337	226	4.4	31	Z3	220	421	0	0		0	0	0	0	0
