# Supplementary material for: The AP-2 Transcription Factor APTF-2 Is Required for Neuroblast and Epidermal Morphogenesis in Caenorhabditis elegans Embryogenesis
Source: PLoS Genet. 2016 May 13;12(5):e1006048. doi: 10.1371/journal.pgen.1006048 (PMC4866721; doi:10.1371/journal.pgen.1006048)
Supplement: S7 Text — (ZIP) [file pgen.1006048.s035.zip › nuclei/t163-nuclei]

1	1	269	101	-1	464	270	11.0	24	ABarapaappp	199	728	0	0		0	0	0	0	0
2	1	139	57	-1	478	222	11.4	26	MSppaapp	-208	0	0	0		0	0	0	0	0
3	1	254	281	-1	208	316	20.5	36	ABplappapa	279	85	0	0		0	0	0	0	0
4	1	352	272	-1	481	226	3.6	27	ABarappaap	231	1	0	0		0	0	0	0	0
5	1	223	49	-1	542	168	18.0	26	ABpraappaa	-204	0	0	0		0	0	0	0	0
6	1	13	318	-1	460	237	6.9	26	ABarapapppa	254	168	0	0		0	0	0	0	0
7	1	329	141	-1	317	82	10.7	28	ABprapppaa	24	0	0	0		0	0	0	0	0
8	1	11	353	-1	560	421	13.6	28	ABalaaaala	-41	0	0	0		0	0	0	0	0
9	1	100	55	-1	511	146	17.4	30	ABpraappap	249	0	0	0		0	0	0	0	0
10	1	80	244	-1	480	139	15.5	30	ABpraapppa	-199	0	0	0		0	0	0	0	0
11	1	125	65	-1	484	170	10.8	30	ABprppaaaa	270	545	0	0		0	0	0	0	0
12	1	82	231	-1	579	387	13.9	28	ABalaaaarl	241	112	0	0		0	0	0	0	0
13	1	164	127	-1	449	444	21.5	32	ABplaapaap	159	0	0	0		0	0	0	0	0
14	1	323	114	-1	340	398	5.9	29	ABplpaaaap	294	247	0	0		0	0	0	0	0
15	1	277	143	-1	171	139	10.6	30	Cpappv	299	594	0	0		0	0	0	0	0
16	1	7	134	-1	553	372	23.3	30	ABalappapp	304	163	0	0		0	0	0	0	0
17	1	249	277	-1	535	162	13.1	30	ABprpaappp	250	290	0	0		0	0	0	0	0
18	1	208	79	-1	569	405	17.5	29	ABalaaapal	77	0	0	0		0	0	0	0	0
19	1	302	225	-1	213	125	10.6	31	Cpppaa	260	12	0	0		0	0	0	0	0
20	1	238	2	-1	194	210	21.1	36	Caapa	346	-678	0	0		0	0	0	0	0
21	1	248	336	-1	272	318	17.5	34	Dapa	326	-521	0	0		0	0	0	0	0
22	1	316	263	-1	234	269	4.8	29	ABplppppap	237	119	0	0		0	0	0	0	0
23	1	203	137	-1	462	335	7.8	30	ABalpappaa	123	0	0	0		0	0	0	0	0
24	1	130	317	-1	495	222	13.8	26	MSppapap	231	1352	0	0		0	0	0	0	0
25	1	160	228	-1	388	351	7.0	28	ABplpapaaa	285	608	0	0		0	0	0	0	0
26	1	135	297	-1	503	256	13.7	26	MSppapaa	218	-329	0	0		0	0	0	0	0
27	1	108	61	-1	226	356	13.5	28	ABplappaaa	146	0	0	0		0	0	0	0	0
28	1	186	255	-1	459	428	13.3	30	ABalppppaa	290	-145	0	0		0	0	0	0	0
29	1	257	62	-1	575	359	19.4	30	ABalapppaa	245	770	0	0		0	0	0	0	0
30	1	87	271	-1	144	236	11.3	28	ABplapappa	268	347	0	0		0	0	0	0	0
31	1	56	161	-1	522	453	17.0	27	ABalapaaap	92	0	0	0		0	0	0	0	0
32	1	163	47	-1	474	275	15.8	28	MSpaapaa	125	0	0	0		0	0	0	0	0
33	1	242	43	-1	443	257	10.6	30	ABaraapppp	265	109	0	0		0	0	0	0	0
34	1	79	210	-1	151	276	12.9	28	ABplapapap	272	-91	0	0		0	0	0	0	0
35	1	278	95	-1	384	204	6.6	29	MSpapapp	288	352	0	0		0	0	0	0	0
36	1	66	306	-1	137	225	16.3	32	ABarppapp	324	-650	0	0		0	0	0	0	0
37	1	227	136	-1	412	465	18.0	29	ABplaapapa	257	0	0	0		0	0	0	0	0
38	1	267	200	-1	370	425	18.1	27	ABalppppppp	265	73	0	0		0	0	0	0	0
39	1	146	260	-1	305	89	8.2	27	ABprapppap	266	1065	0	0		0	0	0	0	0
40	1	211	103	-1	213	248	9.5	28	Capapp	265	142	0	0		0	0	0	0	0
41	1	235	91	-1	464	438	18.8	31	ABalapappp	302	327	0	0		0	0	0	0	0
42	1	89	20	-1	387	428	9.5	29	ABplpaaapa	241	127	0	0		0	0	0	0	0
43	1	98	77	-1	543	334	15.4	30	ABaraappaa	295	0	0	0		0	0	0	0	0
44	1	112	42	-1	373	275	11.3	31	MSaapaap	307	-615	0	0		0	0	0	0	0
45	1	9	56	-1	305	96	20.3	30	ABarpppppa	269	139	0	0		0	0	0	0	0
46	1	346	177	-1	474	364	10.4	28	ABalpaapapp	468	0	0	0		0	0	0	0	0
47	1	192	26	-1	201	102	15.1	32	Cpappd	322	86	0	0		0	0	0	0	0
48	1	121	203	-1	526	402	22.2	26	ABalappaaa	213	517	0	0		0	0	0	0	0
49	1	57	259	-1	506	138	11.2	30	ABprpaaapp	272	225	0	0		0	0	0	0	0
50	1	19	175	-1	508	312	7.0	26	ABarapaapa	223	-289	0	0		0	0	0	0	0
51	1	32	19	-1	356	393	15.4	29	ABplpaappa	251	-760	0	0		0	0	0	0	0
52	1	206	108	123	540	387	14.1	30	ABalpaapaa	205	1379	0	0		0	0	0	0	0
53	1	196	206	-1	475	360	19.3	27	MSaaaaapp	260	-67	0	0		0	0	0	0	0
54	1	54	37	-1	424	104	15.5	29	ABprapaapp	-379	0	0	0		0	0	0	0	0
55	1	156	185	-1	411	124	6.3	28	ABprppaappa	284	85	0	0		0	0	0	0	0
56	1	33	10	-1	347	426	8.7	30	ABplpaaapp	272	0	0	0		0	0	0	0	0
57	1	215	64	-1	537	393	18.3	28	MSaaaaaa	243	68	0	0		0	0	0	0	0
58	1	175	152	-1	569	218	19.5	31	ABpraaaapp	309	220	0	0		0	0	0	0	0
59	1	268	323	-1	420	286	23.4	32	ABarpaapap	301	172	0	0		0	0	0	0	0
60	1	201	181	-1	404	359	18.2	27	MSapppaa	252	-688	0	0		0	0	0	0	0
61	1	147	346	-1	310	291	6.8	27	MSaappa	64	0	0	0		0	0	0	0	0
62	1	322	339	-1	368	347	17.5	27	MSapppap	230	-333	0	0		0	0	0	0	0
63	1	157	157	-1	414	318	14.6	30	MSaaapap	15	0	0	0		0	0	0	0	0
64	1	161	24	-1	477	259	23.5	29	Nuc156_25_450_288a	296	749	0	0		0	0	0	0	0
65	1	263	73	-1	559	256	19.2	28	ABpraaapap	275	154	0	0		0	0	0	0	0
66	1	83	31	-1	600	243	16.9	27	ABpraaaaap	273	112	0	0		0	0	0	0	0
67	1	244	248	-1	256	156	8.3	31	Cppapp	259	279	0	0		0	0	0	0	0
68	1	68	90	-1	553	349	12.4	29	ABaraaapaa	21	0	0	0		0	0	0	0	0
69	1	253	63	-1	415	411	14.6	32	ABalpppppa	136	0	0	0		0	0	0	0	0
70	1	272	191	-1	450	341	11.3	26	ABaraapapaa	212	405	0	0		0	0	0	0	0
71	1	18	14	-1	212	217	7.8	27	Capppp	271	697	0	0		0	0	0	0	0
72	1	216	314	-1	518	325	18.0	27	MSpaaaapa	246	320	0	0		0	0	0	0	0
73	1	191	162	-1	296	52	12.1	28	ABprapappa	-125	0	0	0		0	0	0	0	0
74	1	234	290	-1	521	385	10.5	28	ABalpaapapa	282	704	0	0		0	0	0	0	0
75	1	117	257	-1	404	290	15.8	24	MSaaappa	202	2150	0	0		0	0	0	0	0
76	1	69	80	-1	451	254	14.3	33	MSpaapap	290	-186	0	0		0	0	0	0	0
77	1	4	51	-1	406	94	11.6	30	ABprppapap	189	0	0	0		0	0	0	0	0
78	1	159	76	-1	285	115	12.6	30	Cppapa	255	-299	0	0		0	0	0	0	0
79	1	42	140	-1	358	422	12.1	31	ABplpaappp	167	0	0	0		0	0	0	0	0
80	1	93	69	-1	501	342	23.9	28	ABarpaaaap	284	580	0	0		0	0	0	0	0
81	1	150	8	-1	443	303	8.3	29	ABalpapppa	261	130	0	0		0	0	0	0	0
82	1	202	124	-1	502	347	8.3	26	ABalpaaapa	223	0	0	0		0	0	0	0	0
83	1	305	308	-1	458	350	16.7	31	MSaaapaa	197	-807	0	0		0	0	0	0	0
84	1	332	325	-1	275	93	7.1	27	ABprappppp	-69	0	0	0		0	0	0	0	0
85	1	51	226	-1	582	222	12.7	30	ABpraaaaaa	324	0	0	0		0	0	0	0	0
86	1	363	327	-1	557	393	21.5	23	ABalappapa	205	553	0	0		0	0	0	0	0
87	1	155	340	-1	343	367	21.2	28	ABplapaaaa	278	970	0	0		0	0	0	0	0
88	1	335	182	-1	423	282	5.1	27	ABalpappppa	-41	0	0	0		0	0	0	0	0
89	1	336	361	-1	439	165	11.2	26	MSpppapp	262	253	0	0		0	0	0	0	0
90	1	252	188	-1	438	425	10.0	30	ABplpaaaaa	255	0	0	0		0	0	0	0	0
91	1	304	58	-1	487	442	17.4	28	ABalapappa	-120	0	0	0		0	0	0	0	0
92	1	237	119	-1	451	474	13.1	29	ABalpppapa	24	0	0	0		0	0	0	0	0
93	1	170	262	-1	445	221	23.2	30	ABarpapapp	275	-48	0	0		0	0	0	0	0
94	1	327	5	-1	286	127	24.3	34	Cpaapa	328	766	0	0		0	0	0	0	0
95	1	189	207	-1	528	287	5.6	26	ABarapaaap	237	-432	0	0		0	0	0	0	0
96	1	185	311	-1	200	337	13.3	28	ABplappaap	258	-190	0	0		0	0	0	0	0
97	1	90	153	-1	479	189	14.6	28	MSppppaa	-14	0	0	0		0	0	0	0	0
98	1	315	72	-1	451	210	10.8	25	MSpppaaa	228	1112	0	0		0	0	0	0	0
99	1	330	192	-1	491	357	14.2	29	ABaraapaap	-155	0	0	0		0	0	0	0	0
100	1	88	132	-1	523	325	4.4	29	ABarapaaaa	284	508	0	0		0	0	0	0	0
101	1	53	15	-1	239	250	17.6	30	Dappp	252	85	0	0		0	0	0	0	0
102	1	222	304	-1	364	379	11.0	25	MSappapa	91	0	0	0		0	0	0	0	0
103	1	60	40	-1	446	134	16.6	28	ABprapaapa	104	0	0	0		0	0	0	0	0
104	1	273	117	-1	511	255	4.2	27	ABarappaaa	266	-614	0	0		0	0	0	0	0
105	1	46	326	-1	554	336	22.3	27	ABalapppap	206	92	0	0		0	0	0	0	0
106	1	27	238	-1	394	372	10.5	29	MSapaapp	258	191	0	0		0	0	0	0	0
107	1	3	172	-1	385	149	6.1	28	ABprppaappp	227	752	0	0		0	0	0	0	0
108	1	355	351	-1	481	303	17.6	26	MSpaaaapp	240	128	0	0		0	0	0	0	0
109	1	22	280	-1	281	119	4.2	29	ABprpppppp	256	-103	0	0		0	0	0	0	0
110	1	85	335	-1	558	307	22.0	25	ABalappppa	382	0	0	0		0	0	0	0	0
111	1	134	97	-1	184	276	22.2	34	ABarppapa	344	-205	0	0		0	0	0	0	0
112	1	243	315	-1	161	218	7.4	27	ABplappppa	232	101	0	0		0	0	0	0	0
113	1	279	292	-1	520	238	20.7	31	ABpraapapp	267	49	0	0		0	0	0	0	0
114	1	260	150	-1	511	205	5.3	30	ABarappapa	116	0	0	0		0	0	0	0	0
115	1	65	299	-1	499	442	9.3	33	ABalppaaap	319	553	0	0		0	0	0	0	0
116	1	14	75	-1	509	422	16.0	24	ABalapapaa	80	0	0	0		0	0	0	0	0
117	1	116	142	-1	477	303	11.1	30	ABaraapppa	75	0	0	0		0	0	0	0	0
118	1	152	52	-1	215	159	5.5	28	Cppppp	236	705	0	0		0	0	0	0	0
119	1	226	111	-1	421	185	5.3	27	ABprpappap	330	0	0	0		0	0	0	0	0
120	1	41	258	-1	389	266	23.3	31	ABarpaappa	271	-816	0	0		0	0	0	0	0
121	1	111	3	-1	479	252	8.5	28	ABarapappa	244	-238	0	0		0	0	0	0	0
122	1	151	211	-1	445	218	20.4	29	MSpppppa	267	519	0	0		0	0	0	0	0
123	1	293	333	-1	309	360	20.5	31	ABplapaaap	229	-123	0	0		0	0	0	0	0
124	1	1	39	-1	424	233	7.4	32	MSpapaaa	321	-192	0	0		0	0	0	0	0
125	1	26	286	-1	249	196	11.5	34	Eplpa	336	-219	0	0		0	0	0	0	0
126	1	359	312	-1	362	273	16.2	31	Ealaa	317	207	0	0		0	0	0	0	0
127	1	247	319	-1	287	302	4.4	27	ABplpapppa	249	1337	0	0		0	0	0	0	0
128	1	326	321	-1	300	310	14.8	31	Daap	294	1151	0	0		0	0	0	0	0
129	1	282	178	-1	419	369	15.8	26	MSapapap	61	0	0	0		0	0	0	0	0
130	1	81	165	-1	342	78	20.2	30	ABprappapa	280	-314	0	0		0	0	0	0	0
131	1	71	28	-1	496	217	8.2	25	ABprpapaaa	256	-537	0	0		0	0	0	0	0
132	1	324	352	-1	365	216	10.7	30	Earpa	297	77	0	0		0	0	0	0	0
133	1	289	146	-1	375	82	9.7	31	ABprppappp	311	-1569	0	0		0	0	0	0	0
134	1	145	197	-1	501	320	14.2	30	ABaraappap	34	0	0	0		0	0	0	0	0
135	1	309	329	-1	543	427	18.5	25	ABalapaaaa	31	0	0	0		0	0	0	0	0
136	1	131	293	-1	539	226	13.6	29	ABprpaapaa	265	659	0	0		0	0	0	0	0
137	1	291	98	-1	270	81	10.4	27	ABprapappp	262	857	0	0		0	0	0	0	0
138	1	342	261	-1	429	358	10.0	24	MSapaapa	116	0	0	0		0	0	0	0	0
139	1	67	169	-1	414	415	11.6	30	ABplpaapaa	109	0	0	0		0	0	0	0	0
140	1	270	82	-1	182	188	5.5	27	ABplappppp	269	-660	0	0		0	0	0	0	0
141	1	37	227	-1	448	131	20.8	31	ABarpppaa	287	-137	0	0		0	0	0	0	0
142	1	317	284	-1	525	184	10.8	29	ABprpaaapa	250	-627	0	0		0	0	0	0	0
143	1	137	7	-1	214	246	3.9	25	ABplpppapaa	216	101	0	0		0	0	0	0	0
144	1	358	316	-1	514	368	19.5	27	MSaaaaapa	-59	0	0	0		0	0	0	0	0
145	1	292	196	-1	560	336	8.9	28	ABaraaaaap	413	0	0	0		0	0	0	0	0
146	1	38	342	-1	276	283	8.3	30	MSaapppp	231	85	0	0		0	0	0	0	0
147	1	264	332	-1	350	143	5.6	24	ABprpappppp	217	-10	0	0		0	0	0	0	0
148	1	256	303	-1	309	393	17.5	30	ABplaapppa	275	87	0	0		0	0	0	0	0
149	1	129	214	-1	503	462	13.6	29	ABalapaapa	275	394	0	0		0	0	0	0	0
150	1	229	96	-1	158	157	14.8	35	Caapp	-257	0	0	0		0	0	0	0	0
151	1	298	89	-1	203	275	4.7	28	ABplpppaap	274	-433	0	0		0	0	0	0	0
152	1	143	218	-1	403	287	8.6	28	MSaapaaa	340	0	0	0		0	0	0	0	0
153	1	123	256	-1	372	367	22.9	31	ABplaaappp	213	0	0	0		0	0	0	0	0
154	1	212	6	-1	523	279	10.0	26	ABaraaapapp	-102	0	0	0		0	0	0	0	0
155	1	296	354	-1	399	192	20.2	30	MSpppppp	256	513	0	0		0	0	0	0	0
156	1	225	131	-1	454	295	23.6	30	Nuc156_25_450_288p	154	0	0	0		0	0	0	0	0
157	1	128	341	-1	500	384	23.3	28	ABalappaap	231	717	0	0		0	0	0	0	0
158	1	20	85	-1	457	108	13.8	28	ABpraapppp	276	220	0	0		0	0	0	0	0
159	1	36	87	-1	369	158	9.2	25	MSpappap	228	345	0	0		0	0	0	0	0
160	1	343	70	-1	448	176	20.6	30	ABprapaaaa	311	38	0	0		0	0	0	0	0
161	1	118	139	-1	558	270	23.7	35	ABpraapaap	336	-361	0	0		0	0	0	0	0
162	1	339	295	-1	308	107	4.1	28	ABprpppapap	227	1429	0	0		0	0	0	0	0
163	1	2	305	-1	176	310	13.3	27	ABplappapp	255	-1043	0	0		0	0	0	0	0
164	1	220	102	-1	588	280	18.6	32	ABalaapppp	322	494	0	0		0	0	0	0	0
165	1	190	337	-1	292	56	8.8	26	ABprappppa	235	-611	0	0		0	0	0	0	0
166	1	43	276	-1	538	264	20.7	29	ABpraapapa	255	456	0	0		0	0	0	0	0
167	1	30	187	-1	443	441	16.5	29	ABalppppap	279	312	0	0		0	0	0	0	0
168	1	168	216	-1	199	233	15.6	32	Cappap	304	-75	0	0		0	0	0	0	0
169	1	126	34	-1	534	232	16.4	31	ABpraaappa	287	61	0	0		0	0	0	0	0
170	1	290	160	-1	509	174	7.4	30	ABprpaaaap	287	0	0	0		0	0	0	0	0
171	1	176	159	-1	327	63	13.6	29	ABprapapap	-106	0	0	0		0	0	0	0	0
172	1	303	266	-1	431	162	7.1	27	ABprpapapa	224	297	0	0		0	0	0	0	0
173	1	44	93	-1	152	276	17.3	29	ABplapapaa	289	254	0	0		0	0	0	0	0
174	1	154	33	-1	325	414	15.3	30	ABplaappap	268	100	0	0		0	0	0	0	0
175	1	344	285	-1	298	141	7.2	29	Cppaap	257	223	0	0		0	0	0	0	0
176	1	251	283	-1	343	153	19.0	36	Dppp	356	117	0	0		0	0	0	0	0
177	1	349	235	-1	543	376	7.5	30	ABalpaaaaa	260	91	0	0		0	0	0	0	0
178	1	284	110	-1	563	378	11.0	27	ABaraaaaaa	-227	0	0	0		0	0	0	0	0
179	1	91	116	-1	241	270	10.1	30	Capaap	255	98	0	0		0	0	0	0	0
180	1	205	16	-1	578	223	10.1	29	ABalaapapp	272	195	0	0		0	0	0	0	0
181	1	70	144	-1	399	265	14.4	26	MSaaappp	233	331	0	0		0	0	0	0	0
182	1	136	282	-1	351	366	8.1	28	ABplpapaap	273	-703	0	0		0	0	0	0	0
183	1	337	92	-1	504	268	17.0	26	MSppappa	248	452	0	0		0	0	0	0	0
184	1	114	287	-1	591	366	16.2	28	ABalaaapar	240	-144	0	0		0	0	0	0	0
185	1	258	322	-1	468	183	8.4	28	ABprpapaap	283	32	0	0		0	0	0	0	0
186	1	347	350	-1	323	347	16.0	30	Daaa	288	408	0	0		0	0	0	0	0
187	1	178	113	-1	257	309	13.2	31	Capaaa	316	134	0	0		0	0	0	0	0
188	1	222	1	-1	341	353	13.0	25	MSappapp	191	-236	0	0		0	0	0	0	0
189	1	144	122	-1	451	402	4.8	28	ABalppapaa	309	0	0	0		0	0	0	0	0
190	1	319	347	-1	405	309	18.4	31	MSaaaapp	305	-143	0	0		0	0	0	0	0
191	1	181	158	-1	182	213	12.9	30	Capppa	275	-126	0	0		0	0	0	0	0
192	1	241	212	-1	407	347	23.1	27	ABplaaaapp	251	114	0	0		0	0	0	0	0
193	1	318	338	-1	337	204	16.5	33	Epraa	332	172	0	0		0	0	0	0	0
194	1	148	234	-1	285	213	23.5	39	Caaaa	391	974	0	0		0	0	0	0	0
195	1	140	173	-1	311	328	10.0	29	MSaapppa	206	64	0	0		0	0	0	0	0
196	1	204	190	-1	354	406	21.4	28	ABplaaappa	212	0	0	0		0	0	0	0	0
197	1	228	270	-1	452	308	16.8	27	MSpaaappa	268	-1248	0	0		0	0	0	0	0
198	1	314	313	-1	456	194	3.8	29	ABprpappaa	70	0	0	0		0	0	0	0	0
199	1	217	241	-1	455	388	10.8	27	MSapaaap	-50	0	0	0		0	0	0	0	0
200	1	213	35	-1	547	339	19.0	28	MSpaaaaa	446	0	0	0		0	0	0	0	0
201	1	167	115	-1	319	77	16.6	30	ABprapapaa	53	0	0	0		0	0	0	0	0
202	1	308	125	-1	338	64	8.2	29	ABprpppaap	271	1587	0	0		0	0	0	0	0
203	1	233	174	-1	256	302	3.6	28	ABplppppaa	279	505	0	0		0	0	0	0	0
204	1	8	105	-1	542	427	10.6	28	ABalaaaalp	267	357	0	0		0	0	0	0	0
205	1	266	372	-1	582	284	13.0	23	ABalaappaa	193	312	0	0		0	0	0	0	0
206	1	354	149	-1	480	274	4.8	26	ABarapapapa	170	-244	0	0		0	0	0	0	0
207	1	48	250	-1	394	87	17.6	29	ABprappaaa	297	1590	0	0		0	0	0	0	0
208	1	78	320	-1	565	259	6.5	30	ABarapppaa	287	843	0	0		0	0	0	0	0
209	1	101	118	-1	473	456	9.6	28	ABalpppaap	252	144	0	0		0	0	0	0	0
210	1	307	67	-1	417	102	9.1	28	ABprppappa	285	-408	0	0		0	0	0	0	0
211	1	132	107	-1	504	244	10.3	23	MSppaapa	233	1521	0	0		0	0	0	0	0
212	1	16	298	-1	448	407	7.6	30	ABalppappa	301	235	0	0		0	0	0	0	0
213	1	64	4	-1	244	103	22.9	36	Cpaapp	358	162	0	0		0	0	0	0	0
214	1	198	84	-1	491	426	22.9	31	ABplaapaaa	287	666	0	0		0	0	0	0	0
215	1	86	279	-1	438	400	22.0	27	ABplaaapaa	-59	0	0	0		0	0	0	0	0
216	1	301	183	-1	363	285	7.6	27	MSaapapa	236	465	0	0		0	0	0	0	0
217	1	328	334	-1	354	131	15.4	34	Dpap	343	683	0	0		0	0	0	0	0
218	1	166	23	-1	420	423	19.3	30	ABplaapapp	196	169	0	0		0	0	0	0	0
219	1	61	204	-1	180	274	10.2	25	ABplapppaa	244	85	0	0		0	0	0	0	0
220	1	287	104	-1	249	142	3.7	29	Cppppa	241	303	0	0		0	0	0	0	0
221	1	357	147	-1	342	352	5.5	29	ABplpapapa	260	722	0	0		0	0	0	0	0
222	1	239	307	-1	180	244	8.3	28	ABplapppap	216	0	0	0		0	0	0	0	0
223	1	106	59	-1	596	330	16.9	29	ABalaaappl	167	0	0	0		0	0	0	0	0
224	1	45	368	-1	491	199	23.4	34	ABarpappa	345	-273	0	0		0	0	0	0	0
225	1	103	12	-1	156	190	9.7	30	ABplapappp	130	0	0	0		0	0	0	0	0
226	1	55	221	-1	273	375	15.5	31	ABplaapppp	118	0	0	0		0	0	0	0	0
227	1	110	215	-1	437	356	22.8	29	ABplaaaapa	253	-802	0	0		0	0	0	0	0
228	1	105	274	-1	208	278	13.8	28	Capapa	476	0	0	0		0	0	0	0	0
229	1	119	170	-1	510	427	19.5	29	ABalapapap	285	-429	0	0		0	0	0	0	0
230	1	275	198	-1	463	161	18.5	28	ABprapaaap	275	-120	0	0		0	0	0	0	0
231	1	172	236	-1	271	202	14.2	33	Eplap	331	829	0	0		0	0	0	0	0
232	1	15	364	-1	270	258	20.7	33	Dappa	330	317	0	0		0	0	0	0	0
233	1	321	273	-1	498	407	13.2	27	MSapaaaa	271	0	0	0		0	0	0	0	0
234	1	286	254	-1	600	281	10.4	29	ABalaapaap	68	0	0	0		0	0	0	0	0
235	1	40	41	-1	458	116	9.6	30	ABprppapaa	273	-61	0	0		0	0	0	0	0
236	1	180	252	-1	497	422	6.9	28	ABalpaappp	262	-617	0	0		0	0	0	0	0
237	1	59	50	-1	507	277	7.0	28	ABarapapaa	279	510	0	0		0	0	0	0	0
238	1	177	184	-1	416	387	3.5	30	ABalppapap	440	0	0	0		0	0	0	0	0
239	1	224	94	-1	479	472	15.7	29	ABalapaapp	269	0	0	0		0	0	0	0	0
240	1	31	46	-1	523	367	16.5	30	ABaraapaaa	19	0	0	0		0	0	0	0	0
241	1	259	202	-1	327	261	10.7	30	Ealpa	301	-229	0	0		0	0	0	0	0
242	1	338	99	-1	383	350	14.2	27	MSapappp	380	0	0	0		0	0	0	0	0
243	1	209	164	-1	286	376	20.2	28	ABplapaapa	270	-678	0	0		0	0	0	0	0
244	1	120	129	-1	428	460	9.7	29	ABalpppaaa	271	0	0	0		0	0	0	0	0
245	1	74	213	-1	557	249	15.6	29	ABpraaapaa	56	0	0	0		0	0	0	0	0
246	1	173	194	-1	263	282	5.6	30	ABplpapppp	287	-174	0	0		0	0	0	0	0
247	1	34	121	-1	442	258	17.7	27	MSpaaappp	271	680	0	0		0	0	0	0	0
248	1	281	209	-1	421	438	7.1	31	ABalppaapp	263	-2	0	0		0	0	0	0	0
249	1	313	301	-1	267	337	7.8	29	ABplppappa	-462	0	0	0		0	0	0	0	0
250	1	153	130	-1	588	340	12.2	27	ABalaaaarr	216	173	0	0		0	0	0	0	0
251	1	169	48	-1	556	323	6.2	29	ABaraaappa	281	853	0	0		0	0	0	0	0
252	1	218	167	-1	412	314	11.3	30	ABaraapapp	295	391	0	0		0	0	0	0	0
253	1	295	78	-1	290	338	5.7	29	ABplppaapp	262	1844	0	0		0	0	0	0	0
254	1	340	278	-1	461	386	21.6	30	ABplaaaaap	261	186	0	0		0	0	0	0	0
255	1	133	224	-1	531	286	14.8	27	MSppaaap	244	-75	0	0		0	0	0	0	0
256	1	187	156	-1	400	232	16.4	31	Earaa	307	99	0	0		0	0	0	0	0
257	1	25	358	-1	366	215	14.6	32	Earap	328	495	0	0		0	0	0	0	0
258	1	210	171	-1	300	227	10.9	32	Ealpp	327	1600	0	0		0	0	0	0	0
259	1	312	205	-1	439	357	6.2	31	ABalpapapa	254	0	0	0		0	0	0	0	0
260	1	99	38	-1	379	451	13.6	30	ABplpaapap	229	783	0	0		0	0	0	0	0
261	1	262	44	-1	524	206	17.7	27	ABpraaapppa	45	0	0	0		0	0	0	0	0
262	1	276	45	-1	353	450	15.7	27	ABplaappaa	-69	0	0	0		0	0	0	0	0
263	1	341	288	-1	445	376	13.5	27	MSapapaa	220	582	0	0		0	0	0	0	0
264	1	76	302	-1	311	170	16.7	32	Eprap	314	50	0	0		0	0	0	0	0
265	1	255	166	-1	335	313	4.9	26	ABplpappap	135	0	0	0		0	0	0	0	0
266	1	21	251	-1	318	334	4.1	29	ABplpappaa	227	-388	0	0		0	0	0	0	0
267	1	214	363	-1	357	173	6.6	25	MSpappaa	206	-490	0	0		0	0	0	0	0
268	1	97	13	300	409	235	11.1	30	MSpapaap	123	0	0	0		0	0	0	0	0
269	1	141	133	-1	377	241	7.9	27	MSpapapa	252	0	0	0		0	0	0	0	0
270	1	353	230	-1	390	90	6.5	29	ABprpppaaa	183	0	0	0		0	0	0	0	0
271	1	271	309	-1	431	183	16.6	29	Dpaa	272	-594	0	0		0	0	0	0	0
272	1	107	269	-1	423	454	13.6	28	ABalpppapp	267	-869	0	0		0	0	0	0	0
273	1	73	27	-1	391	408	16.7	26	ABalppppppa	141	0	0	0		0	0	0	0	0
274	1	47	242	-1	507	383	7.5	27	ABalpaaaap	231	296	0	0		0	0	0	0	0
275	1	221	138	-1	529	326	10.3	26	ABaraaapapa	234	365	0	0		0	0	0	0	0
276	1	245	294	-1	610	306	11.6	26	ABalaapaaa	213	-749	0	0		0	0	0	0	0
277	1	197	229	-1	349	277	23.1	30	ABarpaappp	302	-1490	0	0		0	0	0	0	0
278	1	58	222	-1	407	403	7.0	24	ABalppapppa	201	1054	0	0		0	0	0	0	0
279	1	58	253	-1	371	382	5.3	24	ABalppapppp	75	0	0	0		0	0	0	0	0
280	1	158	53	-1	515	359	12.5	27	ABaraaaapa	230	156	0	0		0	0	0	0	0
281	1	334	189	-1	268	71	14.3	29	ABarpppppp	264	-1280	0	0		0	0	0	0	0
282	1	306	348	-1	569	295	6.7	27	ABaraaappp	259	258	0	0		0	0	0	0	0
283	1	200	331	-1	314	258	24.2	38	Cpaaa	380	331	0	0		0	0	0	0	0
284	1	94	180	-1	283	380	8.8	29	ABplppapaa	292	7	0	0		0	0	0	0	0
285	1	194	112	-1	601	266	13.5	29	ABalaappap	-105	0	0	0		0	0	0	0	0
286	1	124	219	246	374	126	22.7	35	ABarppppa	254	431	0	0		0	0	0	0	0
287	1	280	30	-1	460	216	17.6	28	MSppppap	276	-1447	0	0		0	0	0	0	0
288	1	49	66	-1	440	136	7.9	26	ABprppaapa	-250	0	0	0		0	0	0	0	0
289	1	246	330	-1	363	326	10.6	30	MSappaa	138	0	0	0		0	0	0	0	0
290	1	232	265	-1	502	201	20.5	31	ABpraaapppp	265	19	0	0		0	0	0	0	0
291	1	310	267	-1	343	80	6.0	23	ABprpppapaa	219	951	0	0		0	0	0	0	0
292	1	331	217	-1	525	358	23.0	25	ABarpaaaaa	255	674	0	0		0	0	0	0	0
293	1	230	296	-1	333	119	8.1	27	ABprpppppa	267	610	0	0		0	0	0	0	0
294	1	182	11	-1	400	152	10.8	30	MSpapppa	-124	0	0	0		0	0	0	0	0
295	1	283	128	-1	321	254	14.4	32	Ealap	321	27	0	0		0	0	0	0	0
296	1	162	201	-1	475	293	6.8	24	ABarapaappa	236	124	0	0		0	0	0	0	0
297	1	325	21	-1	290	157	14.0	31	Eprpa	31	0	0	0		0	0	0	0	0
298	1	297	154	-1	209	316	7.8	30	ABplppappp	262	0	0	0		0	0	0	0	0
299	1	165	245	-1	396	382	13.3	24	MSapappa	209	-600	0	0		0	0	0	0	0
300	1	207	25	-1	360	133	11.5	29	MSpapppp	-161	0	0	0		0	0	0	0	0
301	1	193	195	-1	353	64	14.9	29	ABprappapp	151	0	0	0		0	0	0	0	0
302	1	320	199	-1	330	342	23.4	31	ABarppaaa	162	0	0	0		0	0	0	0	0
303	1	240	81	-1	335	272	7.4	29	MSaapapp	-12	0	0	0		0	0	0	0	0
304	1	50	151	-1	403	413	22.4	30	ABplaaapap	82	0	0	0		0	0	0	0	0
305	1	35	359	-1	477	246	18.9	26	MSppappp	268	435	0	0		0	0	0	0	0
306	1	115	365	-1	226	311	5.4	29	ABplpppaaa	226	0	0	0		0	0	0	0	0
307	1	195	88	-1	248	145	14.2	34	Eprpp	330	969	0	0		0	0	0	0	0
308	1	52	208	-1	541	185	15.1	28	ABprpaapap	328	0	0	0		0	0	0	0	0
309	1	95	186	-1	239	346	9.2	29	ABplppapap	271	161	0	0		0	0	0	0	0
310	1	104	163	-1	400	355	4.7	32	ABalpapapp	5	0	0	0		0	0	0	0	0
311	1	6	310	-1	499	183	17.4	28	ABprpaappa	229	373	0	0		0	0	0	0	0
312	1	174	268	-1	457	187	13.3	25	MSpppapa	222	-91	0	0		0	0	0	0	0
313	1	345	344	-1	219	171	10.6	31	Eplpp	-131	0	0	0		0	0	0	0	0
314	1	10	247	-1	218	292	17.3	29	Cappaa	119	0	0	0		0	0	0	0	0
315	1	350	343	-1	266	338	22.7	36	ABarppaap	360	-127	0	0		0	0	0	0	0
316	1	265	18	-1	551	246	11.8	29	ABprpaaaaa	277	537	0	0		0	0	0	0	0
317	1	84	356	-1	327	124	13.1	28	Cppaaa	114	0	0	0		0	0	0	0	0
318	1	354	29	-1	458	248	4.7	25	ABarapapapp	177	75	0	0		0	0	0	0	0
319	1	23	106	-1	447	328	6.0	24	ABalpappapa	200	-816	0	0		0	0	0	0	0
320	1	113	239	-1	522	317	23.7	27	ABarpapaaa	224	1743	0	0		0	0	0	0	0
321	1	109	324	-1	202	162	24.2	39	Caaap	389	-1346	0	0		0	0	0	0	0
322	1	362	240	-1	496	338	5.3	28	ABalpaaapp	258	289	0	0		0	0	0	0	0
323	1	92	145	-1	573	279	15.7	29	ABalaapppa	46	0	0	0		0	0	0	0	0
324	1	250	100	-1	531	223	8.6	31	ABarappppp	389	0	0	0		0	0	0	0	0
325	1	5	355	-1	204	117	19.7	39	Cpapa	399	273	0	0		0	0	0	0	0
326	1	138	148	-1	552	301	11.8	27	MSppaaaa	-58	0	0	0		0	0	0	0	0
327	1	102	68	-1	358	330	19.7	27	MSappppa	98	0	0	0		0	0	0	0	0
328	1	149	345	-1	329	189	11.3	31	Earpp	317	558	0	0		0	0	0	0	0
329	1	231	376	-1	484	316	23.5	28	ABarpaaapa	-166	0	0	0		0	0	0	0	0
330	1	360	371	-1	505	293	10.4	22	ABaraaaapp	45	0	0	0		0	0	0	0	0
331	1	184	60	-1	586	342	22.7	32	ABpraapaaa	311	106	0	0		0	0	0	0	0
332	1	351	289	-1	245	115	6.5	29	Cpppap	289	775	0	0		0	0	0	0	0
333	1	188	243	-1	469	365	3.8	29	ABalpapaap	63	0	0	0		0	0	0	0	0
334	1	29	17	-1	529	294	22.0	27	ABalappppp	167	0	0	0		0	0	0	0	0
335	1	62	168	-1	487	386	6.2	27	ABalpapaaa	200	0	0	0		0	0	0	0	0
336	1	77	249	-1	599	313	15.3	28	ABalaaappr	349	0	0	0		0	0	0	0	0
337	0	367	-1	-1	235	107	10.3	26		-92	0	0	0		0	0	0	0	0
338	1	236	275	-1	415	103	21.0	35	ABarpppap	351	68	0	0		0	0	0	0	0
339	1	127	83	-1	416	185	12.6	27	MSpppaap	128	0	0	0		0	0	0	0	0
340	1	274	126	-1	398	263	4.5	26	ABalpappppp	-348	0	0	0		0	0	0	0	0
341	1	219	120	-1	575	212	16.1	28	ABpraaaapa	282	251	0	0		0	0	0	0	0
342	1	364	71	-1	223	192	4.6	29	ABplpppppp	282	508	0	0		0	0	0	0	0
343	1	333	291	-1	444	307	12.0	24	ABaraapapap	224	69	0	0		0	0	0	0	0
344	1	12	193	-1	473	140	6.7	29	ABarappapp	263	595	0	0		0	0	0	0	0
345	1	288	360	-1	535	405	7.1	29	ABalpaappa	254	329	0	0		0	0	0	0	0
346	1	299	237	-1	501	282	22.0	27	ABarpapaap	141	0	0	0		0	0	0	0	0
347	1	39	9	-1	309	358	8.2	26	ABplppaapa	226	-283	0	0		0	0	0	0	0
348	1	122	22	-1	419	307	3.8	26	ABalpappapp	222	84	0	0		0	0	0	0	0
349	1	96	232	-1	330	391	10.1	29	ABplppaaaa	39	0	0	0		0	0	0	0	0
350	1	285	54	-1	348	105	3.7	28	ABprppppap	282	-25	0	0		0	0	0	0	0
351	1	24	36	-1	391	155	17.2	32	Dppa	296	-90	0	0		0	0	0	0	0
352	1	261	32	-1	244	246	7.0	28	ABplpppppa	565	0	0	0		0	0	0	0	0
353	1	75	233	-1	385	72	14.7	29	ABprappaap	92	0	0	0		0	0	0	0	0
354	1	199	367	-1	379	121	4.8	23	ABprppppaa	192	-152	0	0		0	0	0	0	0
355	1	361	369	-1	437	214	5.4	28	ABarapapppp	227	9	0	0		0	0	0	0	0
356	1	366	375	-1	478	256	21.5	25	ABarpapapa	259	920	0	0		0	0	0	0	0
357	1	348	362	-1	537	243	5.4	27	ABarapppap	-121	0	0	0		0	0	0	0	0
358	1	142	86	-1	558	259	9.2	30	ABarappppa	288	541	0	0		0	0	0	0	0
359	1	294	223	-1	217	222	4.4	27	ABplpppapap	30	0	0	0		0	0	0	0	0
360	1	300	179	-1	447	296	20.4	30	MSpaaapa	284	-269	0	0		0	0	0	0	0
361	1	179	155	-1	299	222	16.3	33	Eplaa	330	-863	0	0		0	0	0	0	0
362	1	72	135	-1	473	396	24.7	32	ABplaaaaaa	297	313	0	0		0	0	0	0	0
363	1	356	264	-1	310	298	18.7	27	MSappppp	264	-676	0	0		0	0	0	0	0
364	1	171	220	-1	239	369	17.1	29	ABplapaapp	296	772	0	0		0	0	0	0	0
365	1	17	328	-1	409	158	4.4	29	ABprpapapp	218	54	0	0		0	0	0	0	0
366	1	28	176	-1	475	327	20.6	31	MSaaaapa	309	507	0	0		0	0	0	0	0
367	1	183	109	-1	370	314	5.0	29	ABplpapapp	273	67	0	0		0	0	0	0	0
368	1	311	373	-1	594	249	10.0	23	Nuc153_11_578_261	163	0	0	0		0	0	0	0	0
369	1	63	370	-1	446	177	24.1	36	ABarpappp	173	0	0	0		0	0	0	0	0
370	1	264	349	-1	356	134	8.0	22	ABprpappppa	315	0	0	0		0	0	0	0	0
371	1	365	366	-1	314	175	6.5	28	Z2	298	0	0	0		0	0	0	0	0
372	1	368	74	-1	327	225	4.5	32	Z3	320	-544	0	0		0	0	0	0	0
