# Supplementary material for: The AP-2 Transcription Factor APTF-2 Is Required for Neuroblast and Epidermal Morphogenesis in Caenorhabditis elegans Embryogenesis
Source: PLoS Genet. 2016 May 13;12(5):e1006048. doi: 10.1371/journal.pgen.1006048 (PMC4866721; doi:10.1371/journal.pgen.1006048)
Supplement: S7 Text — (ZIP) [file pgen.1006048.s035.zip › nuclei/t164-nuclei]

1	1	188	209	-1	338	356	13.7	26	MSappapp	244	390	0	0		0	0	0	0	0
2	1	20	140	-1	191	207	21.2	36	Caapa	367	-719	0	0		0	0	0	0	0
3	1	121	116	-1	474	253	8.1	30	ABarapappa	26	0	0	0		0	0	0	0	0
4	1	213	200	-1	247	101	22.7	35	Cpaapp	147	0	0	0		0	0	0	0	0
5	1	94	48	-1	289	126	24.1	35	Cpaapa	350	784	0	0		0	0	0	0	0
6	1	154	191	-1	524	280	10.3	26	ABaraaapapp	221	198	0	0		0	0	0	0	0
7	1	143	281	-1	218	243	3.6	24	ABplpppapaa	237	134	0	0		0	0	0	0	0
8	1	81	338	-1	439	306	8.2	29	ABalpapppa	135	0	0	0		0	0	0	0	0
9	1	347	50	-1	307	360	8.5	26	ABplppaapa	623	0	0	0		0	0	0	0	0
10	1	56	172	-1	349	427	9.4	29	ABplpaaapp	299	110	0	0		0	0	0	0	0
11	1	294	31	-1	399	153	11.1	30	MSpapppa	269	190	0	0		0	0	0	0	0
12	1	225	77	-1	157	188	9.4	30	ABplapappp	275	0	0	0		0	0	0	0	0
13	1	268	201	-1	425	247	10.2	26	MSpapaapa	187	102	0	0		0	0	0	0	0
14	1	71	29	-1	210	216	7.7	27	Capppp	243	1230	0	0		0	0	0	0	0
15	1	101	168	-1	237	246	18.2	30	Dappp	243	56	0	0		0	0	0	0	0
16	1	180	299	-1	577	228	9.6	30	ABalaapapp	287	-433	0	0		0	0	0	0	0
17	1	334	296	-1	532	289	22.6	27	ABalappppp	205	796	0	0		0	0	0	0	0
18	1	316	51	-1	550	249	11.6	29	ABprpaaaaa	277	241	0	0		0	0	0	0	0
19	1	51	315	-1	357	392	15.4	31	ABplpaappa	-120	0	0	0		0	0	0	0	0
20	1	42	46	-1	387	430	9.8	29	ABplpaaapa	103	0	0	0		0	0	0	0	0
21	1	297	292	-1	289	155	14.0	33	Eprpa	301	156	0	0		0	0	0	0	0
22	1	348	139	-1	410	310	3.7	27	ABalpappapp	267	19	0	0		0	0	0	0	0
23	1	218	230	353	420	424	19.2	29	ABplaapapp	208	166	0	0		0	0	0	0	0
24	1	64	90	-1	482	256	23.5	29	Nuc156_25_450_288a	299	856	0	0		0	0	0	0	0
25	1	300	60	-1	363	131	11.2	29	MSpapppp	253	-517	0	0		0	0	0	0	0
26	1	47	260	-1	199	102	15.2	31	Cpappd	289	220	0	0		0	0	0	0	0
27	1	273	314	-1	389	404	16.6	26	ABalppppppa	63	0	0	0		0	0	0	0	0
28	1	131	265	-1	492	220	8.0	27	ABprpapaaa	277	-349	0	0		0	0	0	0	0
29	1	318	236	-1	450	254	4.3	25	ABarapapapp	201	704	0	0		0	0	0	0	0
30	1	287	57	-1	458	217	17.5	27	MSppppap	234	1100	0	0		0	0	0	0	0
31	1	66	45	-1	601	241	16.6	26	ABpraaaaap	468	0	0	0		0	0	0	0	0
32	1	352	30	-1	243	245	7.2	29	ABplpppppa	257	-63	0	0		0	0	0	0	0
33	1	174	164	-1	327	414	15.7	30	ABplaappap	303	120	0	0		0	0	0	0	0
34	1	169	205	-1	535	234	16.4	31	ABpraaappa	403	0	0	0		0	0	0	0	0
35	1	200	41	-1	544	339	19.1	29	MSpaaaaa	263	-183	0	0		0	0	0	0	0
36	1	351	240	-1	392	156	17.3	31	Dppa	311	1486	0	0		0	0	0	0	0
37	1	54	147	-1	425	105	15.6	29	ABprapaapp	264	0	0	0		0	0	0	0	0
38	1	260	98	-1	380	453	13.8	29	ABplpaapap	142	0	0	0		0	0	0	0	0
39	1	124	247	-1	421	230	7.3	30	MSpapaaa	-264	0	0	0		0	0	0	0	0
40	1	103	156	-1	449	133	16.6	27	ABprapaapa	277	1236	0	0		0	0	0	0	0
41	1	235	235	-1	457	116	9.5	31	ABprppapaa	275	245	0	0		0	0	0	0	0
42	1	44	199	-1	374	273	11.5	30	MSaapaap	-19	0	0	0		0	0	0	0	0
43	1	33	208	-1	443	266	10.5	30	ABaraapppp	-208	0	0	0		0	0	0	0	0
44	1	261	54	-1	523	208	17.4	27	ABpraaapppa	46	0	0	0		0	0	0	0	0
45	1	262	82	-1	352	448	16.1	26	ABplaappaa	48	0	0	0		0	0	0	0	0
46	1	240	68	-1	522	368	16.4	30	ABaraapaaa	64	0	0	0		0	0	0	0	0
47	1	32	335	-1	474	275	15.6	28	MSpaapaa	132	0	0	0		0	0	0	0	0
48	1	251	351	-1	556	330	6.2	29	ABaraaappa	273	-835	0	0		0	0	0	0	0
49	1	5	154	-1	543	170	17.4	26	ABpraappaa	268	0	0	0		0	0	0	0	0
50	1	237	70	-1	506	280	7.1	28	ABarapapaa	99	0	0	0		0	0	0	0	0
51	1	77	340	-1	411	96	11.6	30	ABprppapap	136	0	0	0		0	0	0	0	0
52	1	118	108	-1	213	157	5.1	28	Cppppp	276	-78	0	0		0	0	0	0	0
53	1	280	35	-1	514	358	11.9	26	ABaraaaapa	116	0	0	0		0	0	0	0	0
54	1	350	242	-1	349	111	4.1	28	ABprppppap	262	428	0	0		0	0	0	0	0
55	1	9	257	-1	513	146	16.5	29	ABpraappap	430	0	0	0		0	0	0	0	0
56	1	45	19	-1	308	96	20.3	29	ABarpppppa	293	-25	0	0		0	0	0	0	0
57	1	2	368	-1	479	226	11.4	26	MSppaapp	239	104	0	0		0	0	0	0	0
58	1	91	256	-1	489	441	17.5	30	ABalapappa	233	-119	0	0		0	0	0	0	0
59	1	223	94	-1	595	328	16.8	28	ABalaaappl	256	1099	0	0		0	0	0	0	0
60	1	331	162	-1	589	340	22.6	31	ABpraapaaa	271	-172	0	0		0	0	0	0	0
61	1	27	127	-1	227	356	13.4	28	ABplappaaa	281	1432	0	0		0	0	0	0	0
62	1	29	65	-1	576	360	19.2	31	ABalapppaa	122	0	0	0		0	0	0	0	0
63	1	69	16	104	418	410	14.5	33	ABalpppppa	496	0	0	0		0	0	0	0	0
64	1	57	78	-1	537	391	17.8	28	MSaaaaaa	245	66	0	0		0	0	0	0	0
65	1	11	9	-1	482	172	10.8	30	ABprppaaaa	-134	0	0	0		0	0	0	0	0
66	1	288	189	-1	443	140	7.9	27	ABprppaapa	264	33	0	0		0	0	0	0	0
67	1	210	81	-1	419	106	9.3	29	ABprppappa	271	592	0	0		0	0	0	0	0
68	1	327	167	-1	357	325	20.1	28	MSappppa	61	0	0	0		0	0	0	0	0
69	1	80	336	-1	504	344	24.0	28	ABarpaaaap	254	-94	0	0		0	0	0	0	0
70	1	160	73	-1	450	175	21.0	31	ABprapaaaa	42	0	0	0		0	0	0	0	0
71	1	342	279	-1	220	192	4.5	29	ABplpppppp	244	-649	0	0		0	0	0	0	0
72	1	98	34	-1	449	213	10.7	25	MSpppaaa	-144	0	0	0		0	0	0	0	0
73	1	65	132	-1	561	255	19.1	31	ABpraaapap	279	0	0	0		0	0	0	0	0
74	1	372	20	-1	324	229	5.4	32	Z3	251	354	0	0		0	0	0	0	0
75	1	116	327	-1	511	419	16.1	24	ABalapapaa	201	39	0	0		0	0	0	0	0
76	1	78	324	-1	285	115	12.3	30	Cppapa	-6	0	0	0		0	0	0	0	0
77	1	43	24	-1	538	331	15.6	28	ABaraappaa	266	0	0	0		0	0	0	0	0
78	1	253	358	-1	289	340	5.8	29	ABplppaapp	277	488	0	0		0	0	0	0	0
79	1	18	272	-1	570	404	17.2	28	ABalaaapal	-90	0	0	0		0	0	0	0	0
80	1	76	75	-1	448	256	14.3	33	MSpaapap	571	0	0	0		0	0	0	0	0
81	1	303	99	-1	336	271	7.4	30	MSaapapp	282	-157	0	0		0	0	0	0	0
82	1	140	198	-1	182	192	5.3	27	ABplappppp	247	-1075	0	0		0	0	0	0	0
83	1	339	27	-1	412	184	12.6	27	MSpppaap	198	0	0	0		0	0	0	0	0
84	1	214	83	-1	491	423	22.8	30	ABplaapaaa	-265	0	0	0		0	0	0	0	0
85	1	158	177	-1	461	105	13.8	28	ABpraapppp	-86	0	0	0		0	0	0	0	0
86	1	358	363	-1	559	269	8.5	30	ABarappppa	277	-103	0	0		0	0	0	0	0
87	1	159	170	-1	366	160	9.2	25	MSpappap	339	0	0	0		0	0	0	0	0
88	1	307	365	-1	249	145	13.5	32	Eprpp	327	145	0	0		0	0	0	0	0
89	1	151	243	-1	206	272	4.6	28	ABplpppaap	263	572	0	0		0	0	0	0	0
90	1	68	37	-1	551	352	12.6	28	ABaraaapaa	78	0	0	0		0	0	0	0	0
91	1	41	278	-1	462	431	18.8	29	ABalapappp	142	0	0	0		0	0	0	0	0
92	1	183	181	-1	502	268	16.9	25	MSppappa	257	208	0	0		0	0	0	0	0
93	1	173	233	-1	155	276	17.4	30	ABplapapaa	306	0	0	0		0	0	0	0	0
94	1	239	115	-1	481	469	16.0	29	ABalapaapp	332	0	0	0		0	0	0	0	0
95	1	35	218	-1	383	208	6.5	29	MSpapapp	246	-187	0	0		0	0	0	0	0
96	1	150	203	-1	159	155	14.7	34	Caapp	348	-145	0	0		0	0	0	0	0
97	1	111	195	-1	182	279	22.1	35	ABarppapa	343	-535	0	0		0	0	0	0	0
98	1	137	231	-1	276	78	10.4	28	ABprapappp	269	-1281	0	0		0	0	0	0	0
99	1	242	318	-1	383	349	14.3	27	MSapappp	274	-425	0	0		0	0	0	0	0
100	1	324	120	285	530	225	8.3	30	ABarappppp	208	397	0	0		0	0	0	0	0
101	1	1	216	-1	464	271	10.9	24	ABarapaappp	191	-206	0	0		0	0	0	0	0
102	1	164	295	-1	590	279	18.3	32	ABalaapppp	885	0	0	0		0	0	0	0	0
103	1	40	135	-1	212	247	9.8	29	Capapp	269	179	0	0		0	0	0	0	0
104	1	220	251	-1	250	142	3.7	29	Cppppa	331	0	0	0		0	0	0	0	0
105	1	204	97	-1	539	426	10.4	29	ABalaaaalp	51	0	0	0		0	0	0	0	0
106	1	319	248	-1	445	325	5.4	25	ABalpappapa	234	-165	0	0		0	0	0	0	0
107	1	211	323	-1	503	247	10.1	24	MSppaapa	197	-60	0	0		0	0	0	0	0
108	1	52	169	-1	521	385	13.2	26	ABalpaapaap	198	-177	0	0		0	0	0	0	0
109	1	367	188	-1	368	318	5.1	29	ABplpapapp	297	-313	0	0		0	0	0	0	0
110	1	178	129	-1	561	380	10.9	27	ABaraaaaaa	77	0	0	0		0	0	0	0	0
111	1	119	361	-1	421	184	5.4	28	ABprpappap	-29	0	0	0		0	0	0	0	0
112	1	285	286	-1	602	265	13.2	29	ABalaappap	316	0	0	0		0	0	0	0	0
113	1	187	217	-1	257	311	13.0	32	Capaaa	269	-664	0	0		0	0	0	0	0
114	1	14	7	-1	336	399	6.7	29	ABplpaaaap	248	-767	0	0		0	0	0	0	0
115	1	201	141	-1	319	74	16.6	29	ABprapapaa	290	-242	0	0		0	0	0	0	0
116	1	179	179	-1	240	269	10.2	29	Capaap	102	0	0	0		0	0	0	0	0
117	1	104	149	-1	509	251	4.4	26	ABarappaaa	269	684	0	0		0	0	0	0	0
118	1	209	38	-1	468	454	9.4	28	ABalpppaap	282	322	0	0		0	0	0	0	0
119	1	92	152	-1	454	475	13.0	29	ABalpppapa	-295	0	0	0		0	0	0	0	0
120	1	341	32	-1	573	209	15.6	28	ABpraaaapa	158	0	0	0		0	0	0	0	0
121	1	247	347	-1	442	254	17.8	27	MSpaaappp	267	-413	0	0		0	0	0	0	0
122	1	189	47	-1	447	402	4.6	29	ABalppapaa	406	0	0	0		0	0	0	0	0
123	1	52	155	-1	554	387	14.4	25	ABalpaapaaa	180	-443	0	0		0	0	0	0	0
124	1	82	84	-1	497	347	8.3	27	ABalpaaapa	237	-921	0	0		0	0	0	0	0
125	1	202	18	-1	337	65	7.7	29	ABprpppaap	284	-931	0	0		0	0	0	0	0
126	1	340	204	-1	395	261	4.5	26	ABalpappppp	265	534	0	0		0	0	0	0	0
127	1	13	161	-1	452	446	21.5	33	ABplaapaap	-150	0	0	0		0	0	0	0	0
128	1	295	103	-1	318	252	14.6	30	Ealap	306	-281	0	0		0	0	0	0	0
129	1	244	262	-1	425	460	10.4	29	ABalpppaaa	251	293	0	0		0	0	0	0	0
130	1	250	80	-1	585	343	11.5	27	ABalaaaarr	197	140	0	0		0	0	0	0	0
131	1	156	244	-1	458	295	24.2	29	Nuc156_25_450_288p	296	-1048	0	0		0	0	0	0	0
132	1	100	283	-1	525	327	5.0	28	ABarapaaaa	242	-466	0	0		0	0	0	0	0
133	1	269	254	-1	377	241	8.4	26	MSpapapa	-233	0	0	0		0	0	0	0	0
134	1	16	196	-1	553	373	23.3	31	ABalappapp	305	103	0	0		0	0	0	0	0
135	1	362	357	-1	475	394	24.7	32	ABplaaaaaa	316	-8	0	0		0	0	0	0	0
136	1	37	63	-1	415	465	17.8	30	ABplaapapa	-70	0	0	0		0	0	0	0	0
137	1	23	87	-1	458	336	7.6	28	ABalpappaa	-189	0	0	0		0	0	0	0	0
138	1	275	271	-1	524	324	10.6	27	ABaraaapapa	359	0	0	0		0	0	0	0	0
139	1	161	55	-1	561	269	23.4	34	ABpraapaap	334	217	0	0		0	0	0	0	0
140	1	79	312	-1	361	422	12.4	30	ABplpaappp	295	781	0	0		0	0	0	0	0
141	1	7	106	-1	314	81	11.1	27	ABprapppaa	237	967	0	0		0	0	0	0	0
142	1	117	40	-1	480	304	10.8	30	ABaraapppa	226	426	0	0		0	0	0	0	0
143	1	15	210	-1	173	137	10.4	30	Cpappv	301	1101	0	0		0	0	0	0	0
144	1	181	291	-1	395	267	14.6	27	MSaaappp	272	538	0	0		0	0	0	0	0
145	1	323	25	-1	574	279	15.5	29	ABalaapppa	274	-534	0	0		0	0	0	0	0
146	1	133	321	-1	378	75	9.6	31	ABprppappp	295	290	0	0		0	0	0	0	0
147	1	221	302	-1	339	353	5.3	28	ABplpapapa	265	728	0	0		0	0	0	0	0
148	1	326	92	-1	552	304	11.5	26	MSppaaaa	206	-388	0	0		0	0	0	0	0
149	1	206	246	-1	481	278	4.6	26	ABarapapapa	196	-558	0	0		0	0	0	0	0
150	1	114	107	-1	500	208	5.2	29	ABarappapa	211	-197	0	0		0	0	0	0	0
151	1	304	330	-1	399	414	22.4	30	ABplaaapap	300	63	0	0		0	0	0	0	0
152	1	58	17	-1	574	218	19.4	30	ABpraaaapp	-51	0	0	0		0	0	0	0	0
153	1	97	21	-1	479	190	14.6	29	MSppppaa	314	0	0	0		0	0	0	0	0
154	1	298	289	-1	213	314	7.7	29	ABplppappp	292	1126	0	0		0	0	0	0	0
155	1	361	143	-1	297	218	16.2	33	Eplaa	334	-81	0	0		0	0	0	0	0
156	1	256	206	-1	399	230	16.5	31	Earaa	291	-913	0	0		0	0	0	0	0
157	1	63	124	-1	414	317	15.2	32	MSaaapap	292	-297	0	0		0	0	0	0	0
158	1	191	350	-1	183	206	13.1	31	Capppa	248	-146	0	0		0	0	0	0	0
159	1	171	52	-1	334	63	13.4	28	ABprapapap	243	773	0	0		0	0	0	0	0
160	1	170	145	-1	507	172	7.4	30	ABprpaaaap	241	293	0	0		0	0	0	0	0
161	1	31	101	-1	520	450	16.6	26	ABalapaaap	256	59	0	0		0	0	0	0	0
162	1	73	346	-1	303	50	12.2	28	ABprapappa	96	0	0	0		0	0	0	0	0
163	1	310	138	-1	397	359	4.6	31	ABalpapapp	251	72	0	0		0	0	0	0	0
164	1	243	150	-1	285	374	19.7	26	ABplapaapa	182	947	0	0		0	0	0	0	0
165	1	130	345	-1	345	76	20.3	30	ABprappapa	292	330	0	0		0	0	0	0	0
166	1	265	186	-1	334	314	4.8	25	ABplpappap	239	-517	0	0		0	0	0	0	0
167	1	252	93	-1	411	315	11.1	29	ABaraapapp	287	-237	0	0		0	0	0	0	0
168	1	335	39	-1	483	389	5.9	23	ABalpapaaa	172	183	0	0		0	0	0	0	0
169	1	139	62	-1	414	415	11.5	31	ABplpaapaa	16	0	0	0		0	0	0	0	0
170	1	229	372	-1	511	427	19.6	29	ABalapapap	262	43	0	0		0	0	0	0	0
171	1	258	126	-1	296	226	10.7	31	Ealpp	289	363	0	0		0	0	0	0	0
172	1	107	259	-1	389	149	6.4	28	ABprppaappp	216	444	0	0		0	0	0	0	0
173	1	195	202	-1	309	325	10.0	27	MSaapppa	213	66	0	0		0	0	0	0	0
174	1	203	6	-1	259	295	3.6	30	ABplppppaa	268	-185	0	0		0	0	0	0	0
175	1	50	88	-1	502	315	6.7	26	ABarapaapa	17	0	0	0		0	0	0	0	0
176	1	366	322	-1	479	322	20.6	31	MSaaaapa	134	0	0	0		0	0	0	0	0
177	1	46	151	-1	470	362	10.4	28	ABalpaapapp	243	-112	0	0		0	0	0	0	0
178	1	129	356	-1	418	369	16.5	27	MSapapap	219	-125	0	0		0	0	0	0	0
179	1	360	89	-1	449	291	20.2	30	MSpaaapa	307	459	0	0		0	0	0	0	0
180	1	284	280	-1	283	379	8.8	30	ABplppapaa	268	0	0	0		0	0	0	0	0
181	1	60	367	-1	405	357	18.6	27	MSapppaa	220	146	0	0		0	0	0	0	0
182	1	88	220	-1	421	285	5.1	27	ABalpappppa	237	-40	0	0		0	0	0	0	0
183	1	216	207	-1	362	286	8.2	27	MSaapapa	208	163	0	0		0	0	0	0	0
184	1	238	276	-1	412	389	3.6	30	ABalppapap	299	-305	0	0		0	0	0	0	0
185	1	55	117	-1	415	123	6.2	27	ABprppaappa	242	53	0	0		0	0	0	0	0
186	1	309	1	-1	236	346	8.9	28	ABplppapap	270	280	0	0		0	0	0	0	0
187	1	167	146	-1	444	442	16.5	30	ABalppppap	129	0	0	0		0	0	0	0	0
188	1	90	56	-1	437	422	9.8	31	ABplpaaaaa	294	114	0	0		0	0	0	0	0
189	1	281	294	-1	269	71	14.3	30	ABarpppppp	286	-83	0	0		0	0	0	0	0
190	1	196	229	-1	358	404	21.9	30	ABplaaappa	274	-820	0	0		0	0	0	0	0
191	1	70	237	-1	445	340	11.7	25	ABaraapapaa	74	0	0	0		0	0	0	0	0
192	1	99	160	-1	489	359	14.1	29	ABaraapaap	266	128	0	0		0	0	0	0	0
193	1	344	301	-1	470	140	6.4	29	ABarappapp	268	-351	0	0		0	0	0	0	0
194	1	246	11	-1	265	280	5.7	29	ABplpapppp	280	1387	0	0		0	0	0	0	0
195	1	301	273	-1	355	62	15.4	29	ABprappapp	255	-1109	0	0		0	0	0	0	0
196	1	145	44	-1	559	339	8.9	28	ABaraaaaap	269	136	0	0		0	0	0	0	0
197	1	134	190	-1	497	318	14.2	30	ABaraappap	231	0	0	0		0	0	0	0	0
198	1	230	325	-1	463	159	18.6	29	ABprapaaap	266	-473	0	0		0	0	0	0	0
199	1	302	119	-1	327	340	23.5	32	ABarppaaa	290	-428	0	0		0	0	0	0	0
200	1	38	333	-1	371	426	18.1	28	ABalppppppp	83	0	0	0		0	0	0	0	0
201	1	296	64	-1	470	294	6.9	24	ABarapaappa	234	-196	0	0		0	0	0	0	0
202	1	241	85	-1	325	262	10.8	31	Ealpa	301	86	0	0		0	0	0	0	0
203	1	48	326	-1	524	399	21.9	26	ABalappaaa	206	-762	0	0		0	0	0	0	0
204	1	219	290	-1	180	273	10.3	26	ABplapppaa	301	0	0	0		0	0	0	0	0
205	1	259	26	-1	435	356	6.4	32	ABalpapapa	222	-999	0	0		0	0	0	0	0
206	1	53	245	-1	477	357	19.5	27	MSaaaaapp	266	-828	0	0		0	0	0	0	0
207	1	95	343	-1	527	290	5.3	25	ABarapaaap	221	1142	0	0		0	0	0	0	0
208	1	308	221	-1	536	189	14.5	30	ABprpaapap	250	1275	0	0		0	0	0	0	0
209	1	248	133	-1	418	436	6.8	30	ABalppaapp	107	0	0	0		0	0	0	0	0
210	1	34	130	-1	154	275	13.3	28	ABplapapap	220	0	0	0		0	0	0	0	0
211	1	122	374	-1	445	218	20.4	32	MSpppppa	316	26	0	0		0	0	0	0	0
212	1	192	219	-1	413	343	23.5	29	ABplaaaapp	265	82	0	0		0	0	0	0	0
213	1	245	122	-1	560	249	15.5	30	ABpraaapaa	57	0	0	0		0	0	0	0	0
214	1	149	58	-1	503	456	13.4	28	ABalapaapa	281	698	0	0		0	0	0	0	0
215	1	227	79	-1	440	356	22.9	28	ABplaaaapa	267	443	0	0		0	0	0	0	0
216	1	168	319	-1	199	231	15.6	31	Cappap	-70	0	0	0		0	0	0	0	0
217	1	292	15	-1	528	357	23.2	26	ABarpaaaaa	205	733	0	0		0	0	0	0	0
218	1	152	148	-1	402	287	8.4	28	MSaapaaa	-34	0	0	0		0	0	0	0	0
219	1	286	212	-1	352	114	22.8	31	ABarppppap	252	386	0	0		0	0	0	0	0
220	1	364	158	-1	241	370	16.6	29	ABplapaapp	267	1337	0	0		0	0	0	0	0
221	1	226	100	-1	274	374	15.9	32	ABplaapppp	288	440	0	0		0	0	0	0	0
222	1	278	134	-1	406	404	7.1	26	ABalppapppa	112	0	0	0		0	0	0	0	0
223	1	359	174	-1	219	222	4.5	28	ABplpppapap	213	29	0	0		0	0	0	0	0
224	1	255	269	-1	532	286	14.9	28	MSppaaap	239	0	0	0		0	0	0	0	0
225	1	19	239	-1	216	123	10.5	30	Cpppaa	288	29	0	0		0	0	0	0	0
226	1	85	178	-1	582	224	12.4	30	ABpraaaaaa	291	-428	0	0		0	0	0	0	0
227	1	141	306	-1	450	132	21.1	31	ABarpppaa	280	-1398	0	0		0	0	0	0	0
228	1	25	373	-1	385	355	7.2	29	ABplpapaaa	81	0	0	0		0	0	0	0	0
229	1	277	67	-1	351	279	22.8	31	ABarpaappp	309	384	0	0		0	0	0	0	0
230	1	270	95	-1	391	90	6.6	30	ABprpppaaa	-121	0	0	0		0	0	0	0	0
231	1	12	369	-1	579	389	13.5	29	ABalaaaarl	218	416	0	0		0	0	0	0	0
232	1	349	111	-1	332	389	10.4	30	ABplppaaaa	24	0	0	0		0	0	0	0	0
233	1	353	142	-1	386	72	14.8	28	ABprappaap	264	-216	0	0		0	0	0	0	0
234	1	194	226	-1	286	216	23.5	39	Caaaa	395	1237	0	0		0	0	0	0	0
235	1	177	12	-1	540	376	7.3	29	ABalpaaaaa	279	110	0	0		0	0	0	0	0
236	1	231	222	-1	267	198	14.0	33	Eplap	325	-475	0	0		0	0	0	0	0
237	1	346	214	-1	504	282	22.0	25	ABarpapaap	249	356	0	0		0	0	0	0	0
238	1	106	344	-1	393	369	10.6	28	MSapaapp	369	0	0	0		0	0	0	0	0
239	1	320	349	-1	532	314	24.3	26	ABarpapaaa	163	0	0	0		0	0	0	0	0
240	1	322	267	-1	490	341	5.2	27	ABalpaaapp	246	328	0	0		0	0	0	0	0
241	1	199	313	-1	454	386	10.6	26	MSapaaap	274	0	0	0		0	0	0	0	0
242	1	274	377	-1	499	385	6.4	30	ABalpaaaap	305	0	0	0		0	0	0	0	0
243	1	333	317	-1	464	365	3.6	28	ABalpapaap	273	102	0	0		0	0	0	0	0
244	1	10	76	-1	483	139	15.5	29	ABpraapppa	116	0	0	0		0	0	0	0	0
245	1	299	249	-1	396	380	13.4	24	MSapappa	80	0	0	0		0	0	0	0	0
246	1	286	305	-1	386	142	23.3	31	ABarppppaa	-243	0	0	0		0	0	0	0	0
247	1	314	253	-1	217	288	17.4	30	Cappaa	-60	0	0	0		0	0	0	0	0
248	1	67	287	-1	257	154	7.7	29	Cppapp	294	127	0	0		0	0	0	0	0
249	1	336	136	-1	599	314	14.4	28	ABalaaappr	263	-573	0	0		0	0	0	0	0
250	1	207	171	-1	393	89	18.1	30	ABprappaaa	302	534	0	0		0	0	0	0	0
251	1	266	362	-1	312	332	4.1	27	ABplpappaa	229	578	0	0		0	0	0	0	0
252	1	236	5	-1	497	422	6.8	29	ABalpaappp	12	0	0	0		0	0	0	0	0
253	1	279	105	-1	366	383	5.0	25	ABalppapppp	178	69	0	0		0	0	0	0	0
254	1	234	42	-1	601	284	9.7	29	ABalaapaap	237	0	0	0		0	0	0	0	0
255	1	28	66	-1	459	428	13.2	28	ABalppppaa	221	0	0	0		0	0	0	0	0
256	1	153	300	-1	375	363	23.0	31	ABplaaappp	274	299	0	0		0	0	0	0	0
257	1	75	225	-1	408	289	16.0	24	MSaaappa	205	275	0	0		0	0	0	0	0
258	1	120	297	-1	391	258	22.9	31	ABarpaappa	312	213	0	0		0	0	0	0	0
259	1	49	359	-1	509	139	10.9	30	ABprpaaapp	204	0	0	0		0	0	0	0	0
260	1	39	59	-1	309	92	8.3	27	ABprapppap	250	0	0	0		0	0	0	0	0
261	1	138	258	-1	428	358	9.9	24	MSapaapa	198	746	0	0		0	0	0	0	0
262	1	93	298	-1	447	219	22.7	30	ABarpapapp	305	751	0	0		0	0	0	0	0
263	1	22	261	-1	239	263	4.5	29	ABplppppap	256	-857	0	0		0	0	0	0	0
264	1	363	223	-1	312	298	18.8	28	MSappppp	-332	0	0	0		0	0	0	0	0
265	1	290	320	-1	503	200	20.5	33	ABpraaapppp	331	-82	0	0		0	0	0	0	0
266	1	172	153	-1	431	166	7.3	27	ABprpapapa	200	600	0	0		0	0	0	0	0
267	1	291	144	-1	344	81	5.6	25	ABprpppapaa	217	388	0	0		0	0	0	0	0
268	1	312	354	-1	458	184	13.6	25	MSpppapa	-103	0	0	0		0	0	0	0	0
269	1	272	277	-1	423	457	13.6	28	ABalpppapp	730	0	0	0		0	0	0	0	0
270	1	197	128	-1	451	306	16.7	27	MSpaaappa	228	-285	0	0		0	0	0	0	0
271	1	30	49	-1	143	236	11.6	28	ABplapappa	509	0	0	0		0	0	0	0	0
272	1	4	110	-1	478	237	3.5	27	ABarappaap	251	606	0	0		0	0	0	0	0
273	1	233	268	-1	494	407	13.1	28	MSapaaaa	267	0	0	0		0	0	0	0	0
274	1	228	13	-1	206	278	14.0	29	Capapa	289	-170	0	0		0	0	0	0	0
275	1	338	337	-1	414	104	21.2	35	ABarpppap	322	467	0	0		0	0	0	0	0
276	1	166	371	-1	541	265	20.4	28	ABpraapapa	-172	0	0	0		0	0	0	0	0
277	1	17	176	-1	535	164	12.7	31	ABprpaappp	247	-19	0	0		0	0	0	0	0
278	1	254	339	-1	462	386	21.5	30	ABplaaaaap	247	-750	0	0		0	0	0	0	0
279	1	215	334	-1	439	402	22.0	26	ABplaaapaa	256	252	0	0		0	0	0	0	0
280	1	109	43	-1	281	117	4.4	29	ABprpppppp	252	219	0	0		0	0	0	0	0
281	1	3	22	-1	210	315	20.5	33	ABplappapa	284	710	0	0		0	0	0	0	0
282	1	182	284	-1	348	367	8.4	27	ABplpapaap	373	0	0	0		0	0	0	0	0
283	1	176	184	-1	342	154	18.9	37	Dppp	373	150	0	0		0	0	0	0	0
284	1	142	224	-1	525	186	10.4	29	ABprpaaapa	246	357	0	0		0	0	0	0	0
285	1	175	159	-1	300	140	7.1	29	Cppaap	281	-171	0	0		0	0	0	0	0
286	1	125	232	-1	247	194	11.5	34	Eplpa	315	185	0	0		0	0	0	0	0
287	1	184	69	-1	590	364	15.8	28	ABalaaapar	274	639	0	0		0	0	0	0	0
288	1	263	173	-1	442	376	13.8	26	MSapapaa	248	245	0	0		0	0	0	0	0
289	1	332	23	-1	244	113	6.6	28	Cpppap	235	-646	0	0		0	0	0	0	0
290	1	74	332	-1	519	383	9.9	28	ABalpaapapa	40	0	0	0		0	0	0	0	0
291	1	343	304	-1	440	305	12.1	24	ABaraapapap	224	409	0	0		0	0	0	0	0
292	1	113	112	-1	523	239	20.4	31	ABpraapapp	244	378	0	0		0	0	0	0	0
293	1	136	175	-1	539	226	13.0	28	ABprpaapaa	-283	0	0	0		0	0	0	0	0
294	1	276	114	-1	611	308	10.9	25	ABalaapaaa	184	0	0	0		0	0	0	0	0
295	1	162	355	-1	309	106	3.9	27	ABprpppapap	272	216	0	0		0	0	0	0	0
296	1	293	310	-1	334	122	8.2	28	ABprpppppa	243	0	0	0		0	0	0	0	0
297	1	26	213	-1	501	259	13.4	26	MSppapaa	247	622	0	0		0	0	0	0	0
298	1	212	28	-1	449	407	7.5	30	ABalppappa	262	519	0	0		0	0	0	0	0
299	1	115	187	-1	495	446	9.4	32	ABalppaaap	295	-120	0	0		0	0	0	0	0
300	1	268	234	-1	392	226	11.6	26	MSpapaapp	111	0	0	0		0	0	0	0	0
301	1	249	14	-1	268	335	8.2	29	ABplppappa	276	306	0	0		0	0	0	0	0
302	1	264	10	-1	310	167	16.7	33	Eprap	332	-126	0	0		0	0	0	0	0
303	1	148	165	-1	311	390	17.8	30	ABplaapppa	275	990	0	0		0	0	0	0	0
304	1	102	192	-1	364	378	11.5	25	MSappapa	214	716	0	0		0	0	0	0	0
305	1	163	193	-1	177	310	13.0	28	ABplappapp	245	531	0	0		0	0	0	0	0
306	1	36	36	-1	139	225	16.4	32	ABarppapp	321	387	0	0		0	0	0	0	0
307	1	222	266	-1	180	245	8.4	27	ABplapppap	268	492	0	0		0	0	0	0	0
308	1	83	252	348	457	350	17.1	29	MSaaapaa	274	287	0	0		0	0	0	0	0
309	1	271	288	-1	437	183	16.0	26	Dpaa	256	-424	0	0		0	0	0	0	0
310	1	311	113	-1	502	185	17.7	27	ABprpaappa	277	-48	0	0		0	0	0	0	0
311	1	96	309	-1	199	335	13.8	28	ABplappaap	124	0	0	0		0	0	0	0	0
312	1	126	255	-1	359	272	16.2	33	Ealaa	293	716	0	0		0	0	0	0	0
313	1	198	270	-1	457	198	4.0	28	ABprpappaa	258	-645	0	0		0	0	0	0	0
314	1	72	194	-1	513	327	18.1	26	MSpaaaapa	323	0	0	0		0	0	0	0	0
315	1	112	263	-1	160	218	7.5	27	ABplappppa	243	422	0	0		0	0	0	0	0
316	1	144	72	-1	513	366	19.5	27	MSaaaaapa	270	-661	0	0		0	0	0	0	0
317	1	24	137	-1	495	226	13.5	27	MSppapap	220	405	0	0		0	0	0	0	0
318	1	6	366	-1	456	236	6.9	25	ABarapapppa	165	0	0	0		0	0	0	0	0
319	1	127	307	-1	285	303	4.7	28	ABplpapppa	243	-245	0	0		0	0	0	0	0
320	1	208	282	-1	562	268	5.9	28	ABarapppaa	283	112	0	0		0	0	0	0	0
321	1	128	118	-1	294	305	14.6	32	Daap	320	-207	0	0		0	0	0	0	0
322	1	185	8	-1	469	186	8.5	28	ABprpapaap	230	824	0	0		0	0	0	0	0
323	1	59	180	-1	424	283	23.4	30	ABarpaapap	304	-989	0	0		0	0	0	0	0
324	1	321	275	-1	207	158	24.3	39	Caaap	386	108	0	0		0	0	0	0	0
325	1	84	250	-1	277	95	6.9	27	ABprappppp	277	615	0	0		0	0	0	0	0
326	1	105	197	-1	555	338	22.4	27	ABalapppap	-216	0	0	0		0	0	0	0	0
327	1	86	376	-1	555	394	21.4	23	ABalappapa	-109	0	0	0		0	0	0	0	0
328	1	365	2	-1	412	156	4.8	29	ABprpapapp	234	48	0	0		0	0	0	0	0
329	1	135	33	-1	540	430	18.0	25	ABalapaaaa	-25	0	0	0		0	0	0	0	0
330	1	289	215	228	360	328	10.4	31	MSappaa	194	146	0	0		0	0	0	0	0
331	1	283	123	-1	317	257	24.2	38	Cpaaa	388	69	0	0		0	0	0	0	0
332	1	147	370	-1	355	142	5.7	24	ABprpappppp	57	0	0	0		0	0	0	0	0
333	1	123	157	-1	312	354	20.0	25	ABplapaaap	232	-1054	0	0		0	0	0	0	0
334	1	217	331	-1	358	132	15.4	33	Dpap	312	683	0	0		0	0	0	0	0
335	1	110	241	-1	559	310	22.0	27	ABalappppa	237	-907	0	0		0	0	0	0	0
336	1	21	293	308	270	316	17.4	33	Dapa	228	1322	0	0		0	0	0	0	0
337	1	165	61	-1	296	54	8.7	25	ABprappppa	251	1539	0	0		0	0	0	0	0
338	1	193	342	-1	335	203	16.5	33	Epraa	334	166	0	0		0	0	0	0	0
339	1	62	163	-1	368	345	17.5	26	MSapppap	264	70	0	0		0	0	0	0	0
340	1	87	166	-1	344	363	21.1	29	ABplapaaaa	238	694	0	0		0	0	0	0	0
341	1	157	121	-1	502	381	23.3	27	ABalappaap	337	0	0	0		0	0	0	0	0
342	1	146	341	-1	275	281	8.4	31	MSaapppp	85	0	0	0		0	0	0	0	0
343	1	315	183	-1	266	339	22.6	34	ABarppaap	333	-47	0	0		0	0	0	0	0
344	1	313	274	-1	221	168	10.0	32	Eplpp	319	-789	0	0		0	0	0	0	0
345	1	328	328	-1	325	188	11.3	31	Earpp	306	93	0	0		0	0	0	0	0
346	1	61	91	-1	311	292	7.0	27	MSaappa	270	-295	0	0		0	0	0	0	0
347	1	190	311	-1	406	310	18.5	30	MSaaaapp	275	204	0	0		0	0	0	0	0
348	1	282	71	-1	574	302	6.6	28	ABaraaappp	262	865	0	0		0	0	0	0	0
349	1	370	329	-1	361	133	7.8	22	ABprpappppa	99	0	0	0		0	0	0	0	0
350	1	186	364	-1	320	341	16.1	31	Daaa	307	67	0	0		0	0	0	0	0
351	1	108	379	-1	481	303	17.5	24	MSpaaaapp	160	0	0	0		0	0	0	0	0
352	1	132	102	-1	359	216	10.5	30	Earpa	260	-856	0	0		0	0	0	0	0
353	1	8	264	-1	556	421	13.4	26	ABalaaaala	256	10	0	0		0	0	0	0	0
354	1	155	211	-1	399	192	20.5	29	MSpppppp	292	-185	0	0		0	0	0	0	0
355	1	325	125	-1	202	120	19.5	39	Cpapa	390	-847	0	0		0	0	0	0	0
356	1	317	109	-1	331	118	13.1	29	Cppaaa	282	-225	0	0		0	0	0	0	0
357	0	337	-1	-1	237	104	10.1	25		-104	0	0	0		0	0	0	0	0
358	1	257	86	-1	366	212	15.0	33	Earap	336	0	0	0		0	0	0	0	0
359	1	305	3	-1	480	247	18.7	27	MSppappp	228	-119	0	0		0	0	0	0	0
360	1	345	316	-1	535	405	6.9	27	ABalpaappa	304	0	0	0		0	0	0	0	0
361	1	89	74	-1	437	169	11.3	26	MSpppapp	264	-349	0	0		0	0	0	0	0
362	1	357	96	-1	538	245	5.3	28	ABarapppap	279	-398	0	0		0	0	0	0	0
363	1	267	4	-1	361	172	6.3	24	MSpappaa	224	-490	0	0		0	0	0	0	0
364	1	232	182	-1	270	257	20.8	32	Dappa	323	672	0	0		0	0	0	0	0
365	1	306	227	-1	226	308	5.2	30	ABplpppaaa	-87	0	0	0		0	0	0	0	0
366	1	371	-1	-1	315	176	6.4	31	Z2	-19	0	0	0		0	0	0	0	0
367	1	354	185	-1	381	125	4.2	23	ABprppppaa	103	0	0	0		0	0	0	0	0
368	1	224	352	-1	499	198	23.2	36	ABarpappa	100	0	0	0		0	0	0	0	0
369	1	355	131	-1	433	216	5.0	26	ABarapapppp	2	0	0	0		0	0	0	0	0
370	1	369	375	-1	450	175	24.2	36	ABarpappp	5	0	0	0		0	0	0	0	0
371	1	330	378	-1	510	299	10.3	22	ABaraaaapp	103	0	0	0		0	0	0	0	0
372	1	205	360	-1	582	285	12.4	23	ABalaappaa	108	0	0	0		0	0	0	0	0
373	1	368	380	-1	595	254	9.4	22	Nuc153_11_578_261	289	0	0	0		0	0	0	0	0
374	0	271	-1	-1	445	185	19.2	22		172	1544	0	0		0	0	0	0	0
375	1	356	53	-1	480	253	21.6	24	ABarpapapa	245	921	0	0		0	0	0	0	0
376	1	329	303	-1	492	314	24.9	26	ABarpaaapa	258	156	0	0		0	0	0	0	0
