# Supplementary material for: The AP-2 Transcription Factor APTF-2 Is Required for Neuroblast and Epidermal Morphogenesis in Caenorhabditis elegans Embryogenesis
Source: PLoS Genet. 2016 May 13;12(5):e1006048. doi: 10.1371/journal.pgen.1006048 (PMC4866721; doi:10.1371/journal.pgen.1006048)
Supplement: S7 Text — (ZIP) [file pgen.1006048.s035.zip › nuclei/t165-nuclei]

1	1	186	7	-1	240	348	9.2	29	ABplppapap	-63	0	0	0		0	0	0	0	0
2	1	328	373	-1	415	158	5.3	28	ABprpapapp	223	45	0	0		0	0	0	0	0
3	1	359	242	-1	482	250	18.7	27	MSppappp	232	181	0	0		0	0	0	0	0
4	1	363	225	-1	359	172	6.5	24	MSpappaa	222	-164	0	0		0	0	0	0	0
5	1	252	345	-1	495	417	6.7	28	ABalpaappp	235	-4	0	0		0	0	0	0	0
6	1	174	300	-1	258	296	3.4	29	ABplppppaa	270	979	0	0		0	0	0	0	0
7	1	114	21	351	335	400	7.3	30	ABplpaaaap	200	121	0	0		0	0	0	0	0
8	1	322	272	-1	470	187	8.6	28	ABprpapaap	272	374	0	0		0	0	0	0	0
9	1	65	253	-1	482	167	10.7	29	ABprppaaaa	279	-121	0	0		0	0	0	0	0
10	1	302	5	-1	311	167	16.4	32	Eprap	289	83	0	0		0	0	0	0	0
11	1	194	313	-1	266	281	6.3	29	ABplpapppp	23	0	0	0		0	0	0	0	0
12	1	235	354	-1	542	370	6.8	28	ABalpaaaaa	209	24	0	0		0	0	0	0	0
13	1	274	146	-1	209	277	14.2	29	Capapa	293	1535	0	0		0	0	0	0	0
14	1	301	43	-1	270	339	8.2	30	ABplppappa	282	-11	0	0		0	0	0	0	0
15	1	217	381	-1	528	354	22.9	24	ABarpaaaaa	209	110	0	0		0	0	0	0	0
16	1	63	27	-1	404	420	15.0	26	ABalpppppap	201	820	0	0		0	0	0	0	0
17	1	152	293	-1	573	219	19.1	29	ABpraaaapp	126	0	0	0		0	0	0	0	0
18	1	125	94	-1	341	67	7.5	29	ABprpppaap	271	663	0	0		0	0	0	0	0
19	1	56	264	-1	310	92	20.1	29	ABarpppppa	292	182	0	0		0	0	0	0	0
20	1	74	367	-1	322	229	4.4	32	Z3	317	331	0	0		0	0	0	0	0
21	1	153	226	-1	479	192	14.5	28	MSppppaa	125	0	0	0		0	0	0	0	0
22	1	281	170	-1	210	315	20.6	31	ABplappapa	279	739	0	0		0	0	0	0	0
23	1	289	320	-1	241	113	6.6	28	Cpppap	279	-332	0	0		0	0	0	0	0
24	1	77	85	-1	536	330	15.5	28	ABaraappaa	136	0	0	0		0	0	0	0	0
25	1	145	90	-1	576	277	15.6	29	ABalaapppa	63	0	0	0		0	0	0	0	0
26	1	205	210	-1	437	354	6.1	30	ABalpapapa	-1	0	0	0		0	0	0	0	0
27	1	83	256	-1	411	186	12.6	28	MSpppaap	237	-733	0	0		0	0	0	0	0
28	1	298	195	-1	452	408	7.7	31	ABalppappa	281	-109	0	0		0	0	0	0	0
29	1	14	262	-1	213	217	7.7	27	Capppp	266	-50	0	0		0	0	0	0	0
30	1	32	49	-1	247	242	7.2	29	ABplpppppa	251	0	0	0		0	0	0	0	0
31	1	11	258	-1	398	153	11.3	31	MSpapppa	165	0	0	0		0	0	0	0	0
32	1	120	168	-1	571	211	15.3	29	ABpraaaapa	262	197	0	0		0	0	0	0	0
33	1	329	259	-1	538	427	17.4	25	ABalapaaaa	253	-1089	0	0		0	0	0	0	0
34	1	72	106	-1	445	212	10.9	24	MSpppaaa	135	0	0	0		0	0	0	0	0
35	1	53	69	-1	516	356	11.8	26	ABaraaaapa	362	0	0	0		0	0	0	0	0
36	1	306	121	-1	142	224	16.2	32	ABarppapp	306	204	0	0		0	0	0	0	0
37	1	90	247	-1	554	351	12.5	28	ABaraaapaa	95	0	0	0		0	0	0	0	0
38	1	118	209	-1	467	456	9.5	28	ABalpppaap	-249	0	0	0		0	0	0	0	0
39	1	168	159	-1	483	386	5.8	27	ABalpapaaa	219	233	0	0		0	0	0	0	0
40	1	142	359	362	478	299	10.5	30	ABaraapppa	75	0	0	0		0	0	0	0	0
41	1	35	212	-1	542	334	19.2	29	MSpaaaaa	258	434	0	0		0	0	0	0	0
42	1	254	275	-1	601	283	10.2	31	ABalaapaap	310	675	0	0		0	0	0	0	0
43	1	280	15	-1	282	119	4.2	28	ABprpppppp	276	-67	0	0		0	0	0	0	0
44	1	196	145	-1	557	340	8.8	28	ABaraaaaap	284	665	0	0		0	0	0	0	0
45	1	31	19	-1	603	245	16.5	26	ABpraaaaap	255	230	0	0		0	0	0	0	0
46	1	20	113	-1	390	428	9.7	28	ABplpaaapa	109	0	0	0		0	0	0	0	0
47	1	122	377	-1	448	401	4.8	29	ABalppapaa	292	927	0	0		0	0	0	0	0
48	1	5	10	-1	292	127	25.2	31	Cpaapa	253	1339	0	0		0	0	0	0	0
49	1	271	36	-1	147	240	11.6	29	ABplapappa	247	102	0	0		0	0	0	0	0
50	1	9	139	-1	315	361	8.6	26	ABplppaapa	216	125	0	0		0	0	0	0	0
51	1	18	319	-1	552	254	11.8	30	ABprpaaaaa	294	369	0	0		0	0	0	0	0
52	1	159	176	-1	335	61	13.3	29	ABprapapap	257	739	0	0		0	0	0	0	0
53	1	375	380	-1	484	256	20.5	25	ABarpapapa	253	973	0	0		0	0	0	0	0
54	1	44	154	-1	519	206	17.3	27	ABpraaapppa	43	0	0	0		0	0	0	0	0
55	1	139	288	-1	558	267	23.4	34	ABpraapaap	249	0	0	0		0	0	0	0	0
56	1	188	18	-1	437	425	10.1	29	ABplpaaaaa	302	0	0	0		0	0	0	0	0
57	1	30	125	-1	455	219	17.3	28	MSppppap	265	504	0	0		0	0	0	0	0
58	1	214	33	-1	501	454	13.2	29	ABalapaapa	280	503	0	0		0	0	0	0	0
59	1	260	179	-1	308	93	8.2	27	ABprapppap	259	1379	0	0		0	0	0	0	0
60	1	25	30	-1	362	128	11.3	29	MSpapppp	141	0	0	0		0	0	0	0	0
61	1	337	104	-1	296	56	8.5	25	ABprappppa	34	0	0	0		0	0	0	0	0
62	1	169	236	-1	413	412	11.6	30	ABplpaapaa	-166	0	0	0		0	0	0	0	0
63	1	136	109	-1	415	461	18.4	29	ABplaapapa	289	-1149	0	0		0	0	0	0	0
64	1	201	374	-1	468	295	6.9	24	ABarapaappa	211	1092	0	0		0	0	0	0	0
65	1	62	38	-1	573	357	19.1	30	ABalapppaa	266	-826	0	0		0	0	0	0	0
66	1	255	8	-1	459	431	13.3	29	ABalppppaa	201	0	0	0		0	0	0	0	0
67	1	229	74	-1	357	275	22.9	33	ABarpaappp	335	-69	0	0		0	0	0	0	0
68	1	46	119	-1	527	366	15.8	28	ABaraapaaa	283	-745	0	0		0	0	0	0	0
69	1	287	91	-1	593	364	16.2	29	ABalaaapar	98	0	0	0		0	0	0	0	0
70	1	50	24	-1	504	278	7.0	28	ABarapapaa	285	-119	0	0		0	0	0	0	0
71	1	348	186	-1	568	301	6.3	28	ABaraaappp	244	849	0	0		0	0	0	0	0
72	1	316	233	-1	514	364	19.5	28	MSaaaaapa	280	273	0	0		0	0	0	0	0
73	1	70	232	-1	451	177	21.3	33	ABprapaaaa	337	60	0	0		0	0	0	0	0
74	1	361	358	-1	435	170	11.3	27	MSpppapp	270	98	0	0		0	0	0	0	0
75	1	80	133	-1	442	255	14.3	31	MSpaapap	279	1401	0	0		0	0	0	0	0
76	1	244	202	-1	482	141	15.4	30	ABpraapppa	-195	0	0	0		0	0	0	0	0
77	1	12	98	-1	160	192	9.4	30	ABplapappp	296	1393	0	0		0	0	0	0	0
78	1	64	231	-1	538	391	17.4	29	MSaaaaaa	85	0	0	0		0	0	0	0	0
79	1	215	73	-1	444	356	22.8	29	ABplaaaapa	283	-864	0	0		0	0	0	0	0
80	1	130	161	-1	586	341	11.6	27	ABalaaaarr	160	0	0	0		0	0	0	0	0
81	1	67	12	-1	419	107	9.5	30	ABprppappa	280	0	0	0		0	0	0	0	0
82	1	45	156	-1	352	448	16.3	26	ABplaappaa	1	0	0	0		0	0	0	0	0
83	1	84	238	-1	494	425	22.6	30	ABplaapaaa	47	0	0	0		0	0	0	0	0
84	1	124	265	-1	500	347	8.1	27	ABalpaaapa	345	0	0	0		0	0	0	0	0
85	1	202	278	-1	325	265	10.8	31	Ealpa	307	797	0	0		0	0	0	0	0
86	1	358	190	-1	367	211	15.3	33	Earap	331	239	0	0		0	0	0	0	0
87	1	137	70	-1	455	331	7.3	27	ABalpappaa	130	0	0	0		0	0	0	0	0
88	1	175	149	-1	501	313	6.4	27	ABarapaapa	309	0	0	0		0	0	0	0	0
89	1	179	129	-1	444	293	20.1	30	MSpaaapa	37	0	0	0		0	0	0	0	0
90	1	24	99	-1	481	260	23.4	29	Nuc156_25_450_288a	299	-1026	0	0		0	0	0	0	0
91	1	346	135	-1	312	291	6.8	27	MSaappa	249	-222	0	0		0	0	0	0	0
92	1	148	375	-1	552	303	11.7	26	MSppaaaa	216	-76	0	0		0	0	0	0	0
93	1	167	173	-1	414	311	10.7	29	ABaraapapp	193	0	0	0		0	0	0	0	0
94	1	59	81	-1	591	328	16.8	27	ABalaaappl	275	84	0	0		0	0	0	0	0
95	1	230	184	-1	387	92	6.9	29	ABprpppaaa	290	865	0	0		0	0	0	0	0
96	1	362	138	-1	536	237	5.3	29	ABarapppap	298	1044	0	0		0	0	0	0	0
97	1	105	222	-1	537	425	10.1	30	ABalaaaalp	43	0	0	0		0	0	0	0	0
98	1	38	22	-1	379	455	14.2	29	ABplpaapap	432	0	0	0		0	0	0	0	0
99	1	81	332	-1	339	272	7.2	31	MSaapapp	293	177	0	0		0	0	0	0	0
100	1	221	260	-1	276	378	16.0	31	ABplaapppp	281	410	0	0		0	0	0	0	0
101	1	161	318	-1	517	452	16.7	26	ABalapaaap	235	135	0	0		0	0	0	0	0
102	1	352	292	-1	359	213	10.4	29	Earpa	288	121	0	0		0	0	0	0	0
103	1	128	63	-1	310	248	14.9	24	Ealap	162	998	0	0		0	0	0	0	0
104	1	63	182	-1	435	405	14.2	25	ABalpppppaa	193	-139	0	0		0	0	0	0	0
105	1	253	295	-1	367	388	4.4	26	ABalppapppp	205	644	0	0		0	0	0	0	0
106	1	141	35	-1	312	81	11.1	26	ABprapppaa	227	-288	0	0		0	0	0	0	0
107	1	150	39	228	496	211	5.1	28	ABarappapa	234	111	0	0		0	0	0	0	0
108	1	52	343	-1	212	157	5.0	29	Cppppp	278	152	0	0		0	0	0	0	0
109	1	356	244	-1	331	119	12.8	28	Cppaaa	261	414	0	0		0	0	0	0	0
110	1	272	317	-1	480	242	3.6	26	ABarappaap	260	-602	0	0		0	0	0	0	0
111	1	232	336	-1	339	389	10.5	30	ABplppaaaa	269	-290	0	0		0	0	0	0	0
112	1	292	263	-1	525	233	20.6	31	ABpraapapp	253	934	0	0		0	0	0	0	0
113	1	310	357	-1	498	184	17.7	28	ABprpaappa	37	0	0	0		0	0	0	0	0
114	1	294	339	-1	599	313	9.8	24	ABalaapaaa	204	141	0	0		0	0	0	0	0
115	1	94	172	-1	480	471	15.7	29	ABalapaapp	17	0	0	0		0	0	0	0	0
116	1	3	370	-1	469	255	7.6	30	ABarapappa	233	656	0	0		0	0	0	0	0
117	1	185	51	-1	416	120	6.4	27	ABprppaappa	272	257	0	0		0	0	0	0	0
118	1	321	218	-1	287	303	14.7	32	Daap	332	0	0	0		0	0	0	0	0
119	1	199	142	-1	334	339	23.5	32	ABarppaaa	320	447	0	0		0	0	0	0	0
120	1	100	334	-1	545	241	7.9	26	ABarapppppa	197	69	0	0		0	0	0	0	0
121	1	341	97	-1	504	385	23.6	27	ABalappaap	-102	0	0	0		0	0	0	0	0
122	1	213	348	-1	559	250	15.6	30	ABpraaapaa	-270	0	0	0		0	0	0	0	0
123	1	331	347	-1	313	262	24.4	34	Cpaaa	288	309	0	0		0	0	0	0	0
124	1	157	180	-1	414	315	14.6	32	MSaaapap	269	968	0	0		0	0	0	0	0
125	1	355	248	-1	202	122	19.5	39	Cpapa	392	-189	0	0		0	0	0	0	0
126	1	171	219	-1	294	229	10.7	32	Ealpp	309	701	0	0		0	0	0	0	0
127	1	61	76	-1	229	360	13.6	29	ABplappaaa	107	0	0	0		0	0	0	0	0
128	1	270	6	-1	454	307	16.7	27	MSpaaappa	186	0	0	0		0	0	0	0	0
129	1	110	92	-1	560	379	10.8	29	ABaraaaaaa	96	0	0	0		0	0	0	0	0
130	1	210	127	-1	156	277	13.3	28	ABplapapap	265	558	0	0		0	0	0	0	0
131	1	369	47	-1	422	217	4.3	26	ABarapapppp	263	-894	0	0		0	0	0	0	0
132	1	73	112	-1	562	256	18.8	31	ABpraaapap	284	-309	0	0		0	0	0	0	0
133	1	209	223	-1	418	436	6.8	31	ABalppaapp	-58	0	0	0		0	0	0	0	0
134	1	222	140	-1	406	406	7.2	25	ABalppapppa	116	0	0	0		0	0	0	0	0
135	1	103	28	-1	216	249	10.1	28	Capapp	75	0	0	0		0	0	0	0	0
136	1	249	14	-1	596	312	14.4	28	ABalaaappr	232	-278	0	0		0	0	0	0	0
137	1	317	75	-1	494	224	13.2	27	MSppapap	260	-273	0	0		0	0	0	0	0
138	1	163	79	-1	391	363	5.2	31	ABalpapapp	312	-711	0	0		0	0	0	0	0
139	1	22	103	-1	398	311	3.8	26	ABalpappapp	208	0	0	0		0	0	0	0	0
140	1	2	312	-1	189	204	21.4	36	Caapa	342	1231	0	0		0	0	0	0	0
141	1	115	297	-1	316	71	16.5	30	ABprapapaa	83	0	0	0		0	0	0	0	0
142	1	233	255	-1	386	72	15.0	29	ABprappaap	275	-217	0	0		0	0	0	0	0
143	1	155	52	-1	301	218	16.1	33	Eplaa	320	-392	0	0		0	0	0	0	0
144	1	267	353	-1	343	83	5.2	24	ABprpppapaa	207	1333	0	0		0	0	0	0	0
145	1	160	17	-1	504	169	7.2	31	ABprpaaaap	306	-623	0	0		0	0	0	0	0
146	1	187	82	-1	448	437	16.6	29	ABalppppap	124	0	0	0		0	0	0	0	0
147	1	37	280	-1	423	105	15.9	29	ABprapaapp	94	0	0	0		0	0	0	0	0
148	1	218	126	-1	398	286	8.2	29	MSaapaaa	290	9	0	0		0	0	0	0	0
149	1	117	120	-1	510	251	5.1	25	ABarappaaa	230	126	0	0		0	0	0	0	0
150	1	164	240	-1	286	382	20.5	29	ABplapaapa	287	-971	0	0		0	0	0	0	0
151	1	177	155	-1	467	358	10.3	27	ABalpaapapp	277	-739	0	0		0	0	0	0	0
152	1	119	147	-1	453	474	13.0	28	ABalpppapa	136	0	0	0		0	0	0	0	0
153	1	266	83	-1	434	169	7.4	28	ABprpapapa	209	-340	0	0		0	0	0	0	0
154	1	49	385	-1	543	170	17.1	25	ABpraappaa	227	2161	0	0		0	0	0	0	0
155	1	123	257	-1	555	389	14.4	25	ABalpaapaaa	175	0	0	0		0	0	0	0	0
156	1	40	337	-1	450	133	16.6	28	ABprapaapa	55	0	0	0		0	0	0	0	0
157	1	333	3	-1	313	363	20.8	29	ABplapaaap	263	822	0	0		0	0	0	0	0
158	1	220	309	-1	242	372	16.7	28	ABplapaapp	-282	0	0	0		0	0	0	0	0
159	1	285	250	-1	301	139	6.9	29	Cppaap	281	1413	0	0		0	0	0	0	0
160	1	192	239	-1	489	357	13.7	31	ABaraapaap	263	379	0	0		0	0	0	0	0
161	1	127	360	-1	454	446	21.5	33	ABplaapaap	290	0	0	0		0	0	0	0	0
162	1	60	234	-1	587	337	22.6	31	ABpraapaaa	294	-472	0	0		0	0	0	0	0
163	1	339	224	-1	369	342	17.5	26	MSapppap	295	0	0	0		0	0	0	0	0
164	1	33	68	-1	326	417	15.4	30	ABplaappap	293	99	0	0		0	0	0	0	0
165	1	303	132	-1	313	393	17.7	30	ABplaapppa	270	67	0	0		0	0	0	0	0
166	1	340	328	-1	351	360	21.1	28	ABplapaaaa	252	-1198	0	0		0	0	0	0	0
167	1	68	352	-1	353	324	19.7	29	MSappppa	228	-1874	0	0		0	0	0	0	0
168	1	15	241	-1	233	243	18.8	29	Dappp	89	0	0	0		0	0	0	0	0
169	1	108	308	-1	518	385	12.5	26	ABalpaapaap	-198	0	0	0		0	0	0	0	0
170	1	87	88	-1	366	158	9.4	26	MSpappap	231	334	0	0		0	0	0	0	0
171	1	250	368	-1	391	91	18.1	29	ABprappaaa	283	164	0	0		0	0	0	0	0
172	1	10	221	-1	355	430	8.9	30	ABplpaaapp	294	642	0	0		0	0	0	0	0
173	1	288	77	-1	441	372	14.0	26	MSapapaa	218	200	0	0		0	0	0	0	0
174	1	223	163	-1	230	222	4.5	27	ABplpppapap	193	-269	0	0		0	0	0	0	0
175	1	293	86	-1	538	224	12.6	28	ABprpaapaa	274	-8	0	0		0	0	0	0	0
176	1	277	136	-1	535	165	12.4	30	ABprpaappp	-33	0	0	0		0	0	0	0	0
177	1	85	9	-1	458	105	13.9	28	ABpraapppp	229	0	0	0		0	0	0	0	0
178	1	226	118	-1	582	224	12.2	29	ABpraaaaaa	224	0	0	0		0	0	0	0	0
179	1	116	301	-1	240	274	10.1	29	Capaap	97	0	0	0		0	0	0	0	0
180	1	323	167	-1	424	290	23.3	31	ABarpaapap	286	825	0	0		0	0	0	0	0
181	1	92	1	-1	506	265	16.6	25	MSppappa	233	-978	0	0		0	0	0	0	0
182	1	364	327	-1	270	258	21.1	31	Dappa	308	135	0	0		0	0	0	0	0
183	1	343	311	-1	271	339	22.5	35	ABarppaap	349	1046	0	0		0	0	0	0	0
184	1	283	220	-1	342	147	19.3	34	Dppp	331	403	0	0		0	0	0	0	0
185	1	367	269	-1	383	125	5.0	25	ABprppppaa	249	-778	0	0		0	0	0	0	0
186	1	166	344	-1	332	315	5.0	25	ABplpappap	420	0	0	0		0	0	0	0	0
187	1	299	166	-1	492	446	8.7	32	ABalppaaap	170	0	0	0		0	0	0	0	0
188	1	109	283	-1	367	319	5.1	29	ABplpapapp	296	285	0	0		0	0	0	0	0
189	1	66	214	-1	444	140	8.4	27	ABprppaapa	247	-305	0	0		0	0	0	0	0
190	1	197	117	-1	496	315	14.2	31	ABaraappap	95	0	0	0		0	0	0	0	0
191	1	6	89	-1	524	282	10.6	26	ABaraaapapp	-68	0	0	0		0	0	0	0	0
192	1	304	204	-1	368	376	12.0	24	MSappapa	71	0	0	0		0	0	0	0	0
193	1	305	29	-1	178	312	13.0	27	ABplappapp	263	-707	0	0		0	0	0	0	0
194	1	314	32	-1	511	325	18.3	26	MSpaaaapa	232	959	0	0		0	0	0	0	0
195	1	97	183	-1	180	278	21.8	34	ABarppapa	321	731	0	0		0	0	0	0	0
196	1	134	203	-1	557	376	23.4	31	ABalappapp	303	-90	0	0		0	0	0	0	0
197	1	326	349	-1	551	341	22.6	26	ABalapppap	261	332	0	0		0	0	0	0	0
198	1	82	284	-1	182	197	5.3	28	ABplappppp	256	505	0	0		0	0	0	0	0
199	1	42	273	330	373	281	11.7	32	MSaapaap	103	0	0	0		0	0	0	0	0
200	1	4	60	-1	250	98	22.7	33	Cpaapp	338	-919	0	0		0	0	0	0	0
201	1	13	296	-1	430	245	10.1	25	MSpapaapa	204	91	0	0		0	0	0	0	0
202	1	173	53	-1	308	323	10.1	27	MSaapppa	250	147	0	0		0	0	0	0	0
203	1	96	341	-1	161	154	14.5	35	Caapp	340	-188	0	0		0	0	0	0	0
204	1	126	16	-1	391	265	4.5	27	ABalpappppp	222	-621	0	0		0	0	0	0	0
205	1	34	59	-1	527	234	16.4	32	ABpraaappa	92	0	0	0		0	0	0	0	0
206	1	156	123	-1	398	230	16.9	31	Earaa	315	253	0	0		0	0	0	0	0
207	1	183	100	-1	360	286	8.5	29	MSaapapa	243	-156	0	0		0	0	0	0	0
208	1	43	213	-1	442	271	10.1	30	ABaraapppp	80	0	0	0		0	0	0	0	0
209	1	1	303	-1	336	356	13.4	28	MSappapp	214	27	0	0		0	0	0	0	0
210	1	143	198	-1	171	140	10.2	31	Cpappv	287	478	0	0		0	0	0	0	0
211	1	354	4	-1	401	196	20.0	30	MSpppppp	290	-78	0	0		0	0	0	0	0
212	1	219	101	-1	346	107	22.6	31	ABarppppap	254	68	0	0		0	0	0	0	0
213	1	297	305	-1	502	258	13.1	26	MSppapaa	69	0	0	0		0	0	0	0	0
214	1	237	299	-1	504	281	22.6	26	ABarpapaap	255	-476	0	0		0	0	0	0	0
215	1	330	191	-1	341	319	11.6	26	MSappaap	197	-830	0	0		0	0	0	0	0
216	1	101	363	-1	467	267	10.9	25	ABarapaappp	188	93	0	0		0	0	0	0	0
217	1	113	235	-1	255	315	13.2	31	Capaaa	279	268	0	0		0	0	0	0	0
218	1	95	37	-1	385	209	6.7	29	MSpapapp	415	0	0	0		0	0	0	0	0
219	1	212	58	-1	416	344	23.1	29	ABplaaaapp	248	167	0	0		0	0	0	0	0
220	1	182	62	-1	416	286	4.9	26	ABalpappppa	257	367	0	0		0	0	0	0	0
221	1	208	80	-1	534	188	14.6	31	ABprpaapap	22	0	0	0		0	0	0	0	0
222	1	236	268	-1	272	199	13.5	34	Eplap	314	-1403	0	0		0	0	0	0	0
223	1	264	61	-1	308	299	19.3	27	MSappppp	262	613	0	0		0	0	0	0	0
224	1	284	13	-1	522	188	10.2	29	ABprpaaapa	298	479	0	0		0	0	0	0	0
225	1	257	215	-1	409	287	15.9	24	MSaaappa	225	0	0	0		0	0	0	0	0
226	1	234	331	-1	286	212	23.5	38	Caaaa	386	1086	0	0		0	0	0	0	0
227	1	365	276	-1	228	312	5.4	30	ABplpppaaa	259	-89	0	0		0	0	0	0	0
228	1	330	143	-1	382	336	10.0	26	MSappaaa	218	1076	0	0		0	0	0	0	0
229	1	190	115	-1	360	404	22.2	30	ABplaaappa	269	417	0	0		0	0	0	0	0
230	1	23	361	-1	398	425	19.7	26	ABplaapappp	214	-471	0	0		0	0	0	0	0
231	1	98	185	-1	274	78	10.1	27	ABprapappp	153	0	0	0		0	0	0	0	0
232	1	286	192	-1	245	194	11.8	33	Eplpa	339	820	0	0		0	0	0	0	0
233	1	93	175	-1	155	279	17.5	30	ABplapapaa	302	-860	0	0		0	0	0	0	0
234	1	300	11	-1	387	227	11.9	26	MSpapaapp	125	0	0	0		0	0	0	0	0
235	1	41	188	-1	461	113	9.8	30	ABprppapaa	246	232	0	0		0	0	0	0	0
236	1	29	254	-1	446	256	3.8	26	ABarapapapp	81	0	0	0		0	0	0	0	0
237	1	191	67	-1	444	341	11.9	24	ABaraapapaa	204	383	0	0		0	0	0	0	0
238	1	-1	72	-1	443	186	19.1	22	Nuc166_19_443_186	181	1513	0	0		0	0	0	0	0
239	1	225	329	-1	214	120	10.3	32	Cpppaa	320	-598	0	0		0	0	0	0	0
240	1	36	372	-1	391	156	17.4	30	Dppa	277	2133	0	0		0	0	0	0	0
241	1	335	340	-1	559	309	22.0	26	ABalappppa	263	580	0	0		0	0	0	0	0
242	1	54	194	-1	354	112	4.1	28	ABprppppap	257	-169	0	0		0	0	0	0	0
243	1	89	165	-1	208	275	4.9	28	ABplpppaap	259	288	0	0		0	0	0	0	0
244	1	131	346	-1	459	297	24.3	30	Nuc156_25_450_288p	257	196	0	0		0	0	0	0	0
245	1	206	266	-1	473	356	19.5	27	MSaaaaapp	268	634	0	0		0	0	0	0	0
246	1	149	48	-1	482	279	4.1	26	ABarapapapa	189	694	0	0		0	0	0	0	0
247	1	39	105	-1	417	237	7.3	32	MSpapaaa	211	410	0	0		0	0	0	0	0
248	1	106	174	-1	438	317	4.4	26	ABalpappapa	232	1234	0	0		0	0	0	0	0
249	1	245	205	-1	403	381	13.7	26	MSapappa	197	124	0	0		0	0	0	0	0
250	1	325	65	-1	277	94	6.7	28	ABprappppp	250	1303	0	0		0	0	0	0	0
251	1	104	169	-1	250	144	3.7	29	Cppppa	273	-582	0	0		0	0	0	0	0
252	1	308	371	-1	478	364	16.5	26	MSaaapaaa	237	87	0	0		0	0	0	0	0
253	1	247	151	-1	216	286	17.8	30	Cappaa	273	268	0	0		0	0	0	0	0
254	1	133	270	-1	380	244	8.7	27	MSpapapa	-56	0	0	0		0	0	0	0	0
255	1	312	84	-1	356	272	16.7	32	Ealaa	323	312	0	0		0	0	0	0	0
256	1	58	384	-1	488	444	17.3	29	ABalapappa	250	530	0	0		0	0	0	0	0
257	1	55	64	-1	513	144	16.0	30	ABpraappap	101	0	0	0		0	0	0	0	0
258	1	261	66	-1	427	359	10.0	25	MSapaapa	190	1375	0	0		0	0	0	0	0
259	1	172	306	-1	390	149	6.5	29	ABprppaappp	115	0	0	0		0	0	0	0	0
260	1	26	251	-1	197	102	15.1	31	Cpappd	298	-117	0	0		0	0	0	0	0
261	1	263	271	-1	243	261	4.3	29	ABplppppap	80	0	0	0		0	0	0	0	0
262	1	129	207	-1	425	461	10.5	29	ABalpppaaa	242	895	0	0		0	0	0	0	0
263	1	315	54	-1	162	224	7.5	28	ABplappppa	236	426	0	0		0	0	0	0	0
264	1	353	267	-1	553	426	13.7	28	ABalaaaala	236	-1232	0	0		0	0	0	0	0
265	1	28	50	-1	490	221	8.4	28	ABprpapaaa	283	-340	0	0		0	0	0	0	0
266	1	307	227	-1	182	246	8.6	27	ABplapppap	-160	0	0	0		0	0	0	0	0
267	1	240	102	-1	488	339	5.4	28	ABalpaaapp	252	332	0	0		0	0	0	0	0
268	1	273	34	-1	490	407	12.9	28	MSapaaaa	199	-371	0	0		0	0	0	0	0
269	1	224	302	-1	534	286	14.8	28	MSppaaap	-95	0	0	0		0	0	0	0	0
270	1	313	282	-1	453	201	4.1	27	ABprpappaa	262	-957	0	0		0	0	0	0	0
271	1	138	249	-1	521	323	10.6	27	ABaraaapapa	42	0	0	0		0	0	0	0	0
272	1	79	307	-1	568	404	17.5	27	ABalaaapal	259	-14	0	0		0	0	0	0	0
273	1	195	144	-1	355	66	15.4	30	ABprappapp	123	0	0	0		0	0	0	0	0
274	1	344	350	-1	223	168	9.5	32	Eplpp	315	195	0	0		0	0	0	0	0
275	1	324	93	-1	214	162	24.0	39	Caaap	389	681	0	0		0	0	0	0	0
276	1	184	281	-1	413	390	3.7	30	ABalppapap	288	155	0	0		0	0	0	0	0
277	1	269	316	-1	417	457	14.1	28	ABalpppapp	290	-52	0	0		0	0	0	0	0
278	1	91	326	376	469	432	19.1	29	ABalapappp	233	-120	0	0		0	0	0	0	0
279	1	71	230	-1	222	194	4.4	29	ABplpppppp	248	-16	0	0		0	0	0	0	0
280	1	180	200	-1	290	382	8.7	29	ABplppapaa	262	-351	0	0		0	0	0	0	0
281	1	7	197	-1	216	247	4.1	24	ABplpppapaa	208	-317	0	0		0	0	0	0	0
282	1	320	122	-1	560	267	5.8	28	ABarapppaa	270	35	0	0		0	0	0	0	0
283	1	132	23	-1	524	328	5.0	28	ABarapaaaa	194	0	0	0		0	0	0	0	0
284	1	282	274	-1	351	364	8.4	28	ABplpapaap	-48	0	0	0		0	0	0	0	0
285	1	100	287	-1	518	210	7.6	26	ABarapppppp	189	-557	0	0		0	0	0	0	0
286	1	112	41	-1	602	260	13.2	29	ABalaappap	275	957	0	0		0	0	0	0	0
287	1	248	189	-1	259	152	7.4	30	Cppapp	291	206	0	0		0	0	0	0	0
288	1	309	208	-1	436	183	16.0	29	Dpaa	283	-80	0	0		0	0	0	0	0
289	1	154	42	-1	212	319	7.8	29	ABplppappp	292	616	0	0		0	0	0	0	0
290	1	204	128	-1	181	273	10.4	26	ABplapppaa	235	61	0	0		0	0	0	0	0
291	1	144	56	-1	394	267	15.0	27	MSaaappp	239	305	0	0		0	0	0	0	0
292	1	21	365	-1	287	153	14.0	34	Eprpa	338	257	0	0		0	0	0	0	0
293	1	336	355	-1	283	330	17.7	29	Dapaa	191	725	0	0		0	0	0	0	0
294	1	189	130	-1	270	73	14.2	29	ABarpppppp	275	-1313	0	0		0	0	0	0	0
295	1	102	229	-1	593	281	18.4	31	ABalaapppp	320	-3	0	0		0	0	0	0	0
296	1	17	342	-1	532	287	22.9	26	ABalappppp	218	-151	0	0		0	0	0	0	0
297	1	258	134	-1	396	254	22.7	31	ABarpaappa	297	-835	0	0		0	0	0	0	0
298	1	262	321	-1	448	223	22.6	31	ABarpapapp	315	203	0	0		0	0	0	0	0
299	1	16	153	-1	576	228	9.4	31	ABalaapapp	209	0	0	0		0	0	0	0	0
300	1	256	285	-1	377	363	23.3	31	ABplaaappp	268	-14	0	0		0	0	0	0	0
301	1	193	71	-1	467	137	6.3	29	ABarappapp	284	287	0	0		0	0	0	0	0
302	1	147	178	-1	338	351	5.6	28	ABplpapapa	399	0	0	0		0	0	0	0	0
303	1	376	366	-1	492	314	24.0	23	ABarpaaapa	231	148	0	0		0	0	0	0	0
304	1	291	338	-1	440	305	12.4	24	ABaraapapap	201	-641	0	0		0	0	0	0	0
305	1	246	110	-1	395	150	23.3	31	ABarppppaa	300	1064	0	0		0	0	0	0	0
306	1	227	246	-1	454	130	20.8	31	ABarpppaa	301	1351	0	0		0	0	0	0	0
307	1	319	314	-1	283	304	5.0	27	ABplpapppa	272	87	0	0		0	0	0	0	0
308	1	336	310	-1	255	301	18.0	29	Dapap	410	0	0	0		0	0	0	0	0
309	1	311	286	-1	201	337	14.0	28	ABplappaap	-25	0	0	0		0	0	0	0	0
310	1	296	333	-1	337	123	8.2	27	ABprpppppa	269	126	0	0		0	0	0	0	0
311	1	347	252	-1	406	308	18.4	31	MSaaaapp	-123	0	0	0		0	0	0	0	0
312	1	140	111	-1	363	422	12.4	31	ABplpaappp	258	503	0	0		0	0	0	0	0
313	1	241	211	-1	453	385	10.5	28	MSapaaap	208	899	0	0		0	0	0	0	0
314	1	27	157	-1	393	400	16.6	28	ABalppppppa	252	-226	0	0		0	0	0	0	0
315	1	19	26	-1	357	387	15.5	30	ABplpaappa	284	156	0	0		0	0	0	0	0
316	1	360	243	-1	536	402	6.6	28	ABalpaappa	278	-1283	0	0		0	0	0	0	0
317	1	243	116	-1	463	363	4.1	28	ABalpapaap	28	0	0	0		0	0	0	0	0
318	1	99	364	-1	382	349	14.2	27	MSapappp	268	584	0	0		0	0	0	0	0
319	1	216	131	-1	201	230	15.9	30	Cappap	299	-181	0	0		0	0	0	0	0
320	1	265	261	-1	501	200	20.5	33	ABpraaapppp	295	-282	0	0		0	0	0	0	0
321	1	146	78	-1	381	75	9.7	30	ABprppappp	259	309	0	0		0	0	0	0	0
322	1	176	25	-1	478	319	20.4	30	MSaaaapa	287	-164	0	0		0	0	0	0	0
323	1	107	150	-1	502	244	10.2	24	MSppaapa	-15	0	0	0		0	0	0	0	0
324	1	76	369	-1	287	112	12.3	29	Cppapa	267	-6	0	0		0	0	0	0	0
325	1	198	108	-1	464	162	18.2	31	ABprapaaap	140	0	0	0		0	0	0	0	0
326	1	203	148	-1	527	393	21.5	26	ABalappaaa	251	-55	0	0		0	0	0	0	0
327	1	75	187	-1	513	419	16.0	24	ABalapapaa	354	0	0	0		0	0	0	0	0
328	1	345	181	-1	326	188	11.4	32	Earpp	224	0	0	0		0	0	0	0	0
329	1	349	201	-1	362	137	7.5	24	ABprpappppa	229	1049	0	0		0	0	0	0	0
330	1	151	294	-1	404	411	22.6	31	ABplaaapap	315	579	0	0		0	0	0	0	0
331	1	334	20	-1	354	127	15.5	31	Dpap	316	386	0	0		0	0	0	0	0
332	1	290	291	-1	519	383	9.5	29	ABalpaapapa	64	0	0	0		0	0	0	0	0
333	1	200	44	-1	365	419	17.9	28	ABalppppppp	260	-139	0	0		0	0	0	0	0
334	1	279	322	-1	443	405	22.0	25	ABplaaapaa	208	208	0	0		0	0	0	0	0
335	1	47	96	-1	474	280	15.5	28	MSpaapaa	113	0	0	0		0	0	0	0	0
336	1	69	289	-1	502	348	24.0	28	ABarpaaaap	230	514	0	0		0	0	0	0	0
337	1	275	199	-1	414	104	20.9	34	ABarpppap	343	571	0	0		0	0	0	0	0
338	1	8	335	-1	435	310	7.7	29	ABalpapppa	261	782	0	0		0	0	0	0	0
339	1	278	277	-1	465	388	21.5	30	ABplaaaaap	579	0	0	0		0	0	0	0	0
340	1	51	162	-1	409	96	11.7	30	ABprppapap	284	-426	0	0		0	0	0	0	0
341	1	342	152	-1	275	286	8.5	30	MSaapppp	86	0	0	0		0	0	0	0	0
342	1	338	46	-1	337	200	16.8	34	Epraa	323	0	0	0		0	0	0	0	0
343	1	207	107	-1	519	290	4.5	26	ABarapaaap	240	0	0	0		0	0	0	0	0
344	1	238	164	-1	395	371	11.1	28	MSapaapp	-182	0	0	0		0	0	0	0	0
345	1	165	124	-1	342	74	20.2	28	ABprappapa	274	350	0	0		0	0	0	0	0
346	1	162	31	-1	304	51	12.0	28	ABprapappa	279	-234	0	0		0	0	0	0	0
347	1	121	356	-1	443	258	17.8	27	MSpaaappp	-20	0	0	0		0	0	0	0	0
348	1	308	171	-1	432	340	18.1	25	MSaaapaap	202	87	0	0		0	0	0	0	0
349	1	239	196	-1	527	318	24.1	25	ABarpapaaa	240	1111	0	0		0	0	0	0	0
350	1	158	304	-1	184	204	13.3	31	Capppa	174	0	0	0		0	0	0	0	0
351	1	48	57	-1	553	327	6.3	29	ABaraaappa	256	790	0	0		0	0	0	0	0
352	1	368	216	-1	498	195	23.4	35	ABarpappa	352	461	0	0		0	0	0	0	0
353	1	23	217	-1	442	421	19.3	27	ABplaapappa	179	471	0	0		0	0	0	0	0
354	1	268	95	-1	455	195	13.6	25	MSpppapa	-120	0	0	0		0	0	0	0	0
355	1	295	193	-1	312	111	4.0	28	ABprpppapap	236	232	0	0		0	0	0	0	0
356	1	178	245	-1	426	377	17.3	28	MSapapap	58	0	0	0		0	0	0	0	0
357	1	135	315	-1	475	394	24.7	33	ABplaaaaaa	330	-494	0	0		0	0	0	0	0
358	1	78	55	-1	291	338	6.2	29	ABplppaapp	258	-471	0	0		0	0	0	0	0
359	1	259	137	-1	505	136	10.8	29	ABprpaaapp	-78	0	0	0		0	0	0	0	0
360	1	372	290	-1	586	284	12.4	23	ABalaappaa	218	-517	0	0		0	0	0	0	0
361	1	111	325	-1	421	187	5.5	29	ABprpappap	231	1228	0	0		0	0	0	0	0
362	1	251	45	-1	311	333	4.2	27	ABplpappaa	276	112	0	0		0	0	0	0	0
363	1	86	40	-1	557	273	8.5	29	ABarappppa	281	220	0	0		0	0	0	0	0
364	1	350	114	-1	321	341	16.2	31	Daaa	296	51	0	0		0	0	0	0	0
365	1	88	206	-1	248	142	13.4	31	Eprpp	311	505	0	0		0	0	0	0	0
366	1	318	177	-1	453	237	6.3	25	ABarapapppa	205	-783	0	0		0	0	0	0	0
367	1	181	323	-1	403	356	18.6	26	MSapppaa	229	529	0	0		0	0	0	0	0
368	1	57	2	-1	475	227	11.5	25	MSppaapp	203	116	0	0		0	0	0	0	0
369	1	231	87	-1	578	394	13.5	29	ABalaaaarl	233	-203	0	0		0	0	0	0	0
370	1	332	378	-1	357	147	5.3	23	ABprpappppp	47	0	0	0		0	0	0	0	0
371	1	276	324	-1	541	265	20.3	30	ABpraapapa	44	0	0	0		0	0	0	0	0
372	1	170	158	-1	514	429	19.5	31	ABalapapap	-33	0	0	0		0	0	0	0	0
373	1	228	141	-1	383	361	7.4	30	ABplpapaaa	-185	0	0	0		0	0	0	0	0
374	1	211	298	-1	442	220	20.1	31	MSpppppa	282	0	0	0		0	0	0	0	0
375	1	370	379	-1	451	179	24.4	38	ABarpappp	-14	0	0	0		0	0	0	0	0
376	1	327	279	-1	556	387	21.0	22	ABalappapa	-122	0	0	0		0	0	0	0	0
377	1	242	237	-1	506	378	5.9	26	ABalpaaaap	184	0	0	0		0	0	0	0	0
378	1	371	382	-1	512	297	9.3	22	ABaraaaapp	103	0	0	0		0	0	0	0	0
379	1	351	160	-1	490	292	17.0	22	MSpaaaapp	64	0	0	0		0	0	0	0	0
380	1	373	383	-1	591	253	9.0	23	Nuc153_11_578_261	237	0	0	0		0	0	0	0	0
