# Supplementary material for: The AP-2 Transcription Factor APTF-2 Is Required for Neuroblast and Epidermal Morphogenesis in Caenorhabditis elegans Embryogenesis
Source: PLoS Genet. 2016 May 13;12(5):e1006048. doi: 10.1371/journal.pgen.1006048 (PMC4866721; doi:10.1371/journal.pgen.1006048)
Supplement: S7 Text — (ZIP) [file pgen.1006048.s035.zip › nuclei/t166-nuclei]

1	1	181	220	-1	503	261	16.4	26	MSppappa	195	276	0	0		0	0	0	0	0
2	1	368	203	-1	475	224	11.4	26	MSppaapp	220	411	0	0		0	0	0	0	0
3	1	157	239	-1	320	362	20.3	31	ABplapaaap	274	-426	0	0		0	0	0	0	0
4	1	211	67	-1	401	197	20.3	29	MSpppppp	288	8	0	0		0	0	0	0	0
5	1	10	105	-1	312	164	16.0	33	Eprap	328	4	0	0		0	0	0	0	0
6	1	128	161	-1	452	305	16.7	27	MSpaaappa	72	0	0	0		0	0	0	0	0
7	1	1	138	-1	237	349	9.3	29	ABplppapap	-155	0	0	0		0	0	0	0	0
8	1	66	24	-1	458	431	13.2	29	ABalppppaa	176	0	0	0		0	0	0	0	0
9	1	177	205	-1	455	103	14.1	28	ABpraapppp	141	0	0	0		0	0	0	0	0
10	1	48	21	-1	290	122	24.6	32	Cpaapa	303	-1295	0	0		0	0	0	0	0
11	1	234	200	-1	386	231	12.3	28	MSpapaapp	250	-185	0	0		0	0	0	0	0
12	1	81	95	-1	417	103	9.7	30	ABprppappa	-79	0	0	0		0	0	0	0	0
13	1	224	251	-1	519	187	10.4	30	ABprpaaapa	288	-535	0	0		0	0	0	0	0
14	1	136	143	-1	595	314	15.1	29	ABalaaappr	285	-575	0	0		0	0	0	0	0
15	1	43	222	-1	282	122	3.9	29	ABprpppppp	287	565	0	0		0	0	0	0	0
16	1	204	159	-1	389	263	4.5	27	ABalpappppp	273	147	0	0		0	0	0	0	0
17	1	145	48	-1	503	173	6.9	31	ABprpaaaap	232	1066	0	0		0	0	0	0	0
18	1	56	64	-1	436	423	9.8	30	ABplpaaaaa	-83	0	0	0		0	0	0	0	0
19	1	45	276	-1	600	241	16.7	26	ABpraaaaap	257	856	0	0		0	0	0	0	0
20	1	331	89	-1	350	123	15.7	32	Dpap	319	977	0	0		0	0	0	0	0
21	1	7	336	-1	326	391	6.9	27	ABplpaaaapp	198	143	0	0		0	0	0	0	0
22	1	98	122	-1	377	454	14.1	29	ABplpaapap	253	763	0	0		0	0	0	0	0
23	1	283	304	-1	526	327	4.7	28	ABarapaaaa	282	125	0	0		0	0	0	0	0
24	1	70	296	-1	504	278	7.1	29	ABarapapaa	107	0	0	0		0	0	0	0	0
25	1	322	23	-1	470	319	20.4	31	MSaaaapa	248	131	0	0		0	0	0	0	0
26	1	315	215	-1	356	385	15.6	30	ABplpaappa	259	142	0	0		0	0	0	0	0
27	1	16	29	-1	398	423	14.7	25	ABalpppppap	201	534	0	0		0	0	0	0	0
28	1	135	10	-1	217	246	10.6	29	Capapp	321	0	0	0		0	0	0	0	0
29	1	193	26	-1	178	313	13.2	28	ABplappapp	251	51	0	0		0	0	0	0	0
30	1	60	34	-1	362	133	11.5	29	MSpapppp	119	0	0	0		0	0	0	0	0
31	1	346	131	-1	301	52	12.1	28	ABprapappa	284	607	0	0		0	0	0	0	0
32	1	194	3	-1	505	324	18.1	27	MSpaaaapa	222	-358	0	0		0	0	0	0	0
33	1	58	160	-1	497	455	13.4	29	ABalapaapa	382	0	0	0		0	0	0	0	0
34	1	268	50	-1	487	403	12.8	27	MSapaaaa	207	-371	0	0		0	0	0	0	0
35	1	106	229	-1	310	84	11.0	26	ABprapppaa	342	0	0	0		0	0	0	0	0
36	1	49	15	-1	148	241	11.8	28	ABplapappa	203	0	0	0		0	0	0	0	0
37	1	218	359	-1	383	213	7.1	29	MSpapapp	286	-1534	0	0		0	0	0	0	0
38	1	65	104	-1	569	355	19.3	30	ABalapppaa	117	0	0	0		0	0	0	0	0
39	1	107	192	-1	516	214	5.4	26	ABarappapaa	189	443	0	0		0	0	0	0	0
40	1	363	337	-1	560	275	9.1	29	ABarappppa	189	0	0	0		0	0	0	0	0
41	1	286	137	-1	600	257	13.2	30	ABalaappap	-5	0	0	0		0	0	0	0	0
42	1	289	301	-1	214	320	8.2	30	ABplppappp	275	598	0	0		0	0	0	0	0
43	1	14	100	-1	269	344	8.4	29	ABplppappa	265	267	0	0		0	0	0	0	0
44	1	333	196	-1	360	416	18.2	28	ABalppppppp	286	189	0	0		0	0	0	0	0
45	1	362	333	-1	308	332	4.5	27	ABplpappaa	226	233	0	0		0	0	0	0	0
46	1	342	7	-1	335	198	16.7	33	Epraa	149	0	0	0		0	0	0	0	0
47	1	131	201	-1	415	214	4.3	27	ABarapapppp	276	-1356	0	0		0	0	0	0	0
48	1	246	287	-1	482	272	4.0	25	ABarapapapa	198	63	0	0		0	0	0	0	0
49	1	30	58	-1	245	246	7.4	29	ABplpppppa	253	0	0	0		0	0	0	0	0
50	1	265	155	-1	496	223	7.8	28	ABprpapaaa	283	497	0	0		0	0	0	0	0
51	1	117	282	-1	414	119	6.5	28	ABprppaappa	246	-71	0	0		0	0	0	0	0
52	1	143	321	-1	298	215	16.4	34	Eplaa	335	880	0	0		0	0	0	0	0
53	1	202	18	-1	305	324	10.0	27	MSaapppa	319	0	0	0		0	0	0	0	0
54	1	263	332	-1	157	225	7.7	26	ABplappppa	257	484	0	0		0	0	0	0	0
55	1	358	199	-1	284	340	6.1	30	ABplppaapp	286	-727	0	0		0	0	0	0	0
56	1	291	267	-1	395	268	15.1	28	MSaaappp	272	1919	0	0		0	0	0	0	0
57	1	351	369	-1	557	328	6.4	29	ABaraaappa	259	-470	0	0		0	0	0	0	0
58	1	219	252	-1	414	346	22.8	28	ABplaaaapp	277	-438	0	0		0	0	0	0	0
59	1	205	213	-1	526	231	16.3	31	ABpraaappa	110	0	0	0		0	0	0	0	0
60	1	200	234	-1	248	97	22.6	33	Cpaapp	330	40	0	0		0	0	0	0	0
61	1	223	328	-1	303	298	19.5	28	MSappppp	273	619	0	0		0	0	0	0	0
62	1	220	128	-1	416	284	4.8	26	ABalpappppa	259	348	0	0		0	0	0	0	0
63	1	103	72	-1	316	250	14.0	31	Ealap	316	102	0	0		0	0	0	0	0
64	1	257	149	-1	511	144	16.2	30	ABpraappap	249	86	0	0		0	0	0	0	0
65	1	250	253	-1	276	92	6.5	28	ABprappppp	261	-499	0	0		0	0	0	0	0
66	1	258	96	-1	425	356	9.7	24	MSapaapa	190	1064	0	0		0	0	0	0	0
67	1	237	355	-1	444	340	12.1	25	ABaraapapaa	213	68	0	0		0	0	0	0	0
68	1	164	119	-1	323	415	15.2	30	ABplaappap	71	0	0	0		0	0	0	0	0
69	1	35	180	-1	514	355	12.1	27	ABaraaaapa	170	0	0	0		0	0	0	0	0
70	1	87	129	-1	457	326	7.2	27	ABalpappaa	-161	0	0	0		0	0	0	0	0
71	1	301	361	-1	464	134	6.4	29	ABarappapp	293	0	0	0		0	0	0	0	0
72	1	238	375	-1	441	184	19.9	22	Nuc166_19_443_186	162	1504	0	0		0	0	0	0	0
73	1	79	212	-1	444	359	23.0	28	ABplaaaapa	275	-231	0	0		0	0	0	0	0
74	1	67	154	-1	355	273	23.2	33	ABarpaappp	326	357	0	0		0	0	0	0	0
75	1	137	193	-1	493	224	13.3	27	MSppapap	256	103	0	0		0	0	0	0	0
76	1	127	94	-1	228	355	13.9	29	ABplappaaa	146	0	0	0		0	0	0	0	0
77	1	173	233	-1	437	370	14.2	25	MSapapaa	135	0	0	0		0	0	0	0	0
78	1	321	343	-1	381	77	9.7	31	ABprppappp	301	-639	0	0		0	0	0	0	0
79	1	138	191	-1	390	360	5.3	30	ABalpapapp	-24	0	0	0		0	0	0	0	0
80	1	221	9	-1	535	187	14.5	30	ABprpaapap	224	19	0	0		0	0	0	0	0
81	1	94	153	-1	586	330	17.5	27	ABalaaappl	246	-309	0	0		0	0	0	0	0
82	1	146	68	163	444	432	16.6	31	ABalppppap	125	0	0	0		0	0	0	0	0
83	1	153	261	-1	435	167	7.4	27	ABprpapapa	291	0	0	0		0	0	0	0	0
84	1	255	198	-1	352	268	16.7	32	Ealaa	324	-178	0	0		0	0	0	0	0
85	1	24	218	-1	532	329	15.5	29	ABaraappaa	297	0	0	0		0	0	0	0	0
86	1	175	55	-1	534	226	12.7	27	ABprpaapaa	276	931	0	0		0	0	0	0	0
87	1	369	327	-1	574	394	13.7	28	ABalaaaarl	212	429	0	0		0	0	0	0	0
88	1	170	35	-1	368	160	9.5	26	MSpappap	-299	0	0	0		0	0	0	0	0
89	1	191	36	-1	522	283	10.9	26	ABaraaapapp	211	563	0	0		0	0	0	0	0
90	1	25	54	-1	576	274	15.6	30	ABalaapppa	279	-548	0	0		0	0	0	0	0
91	1	69	152	-1	588	365	16.2	29	ABalaaapar	241	79	0	0		0	0	0	0	0
92	1	129	111	-1	554	379	11.0	28	ABaraaaaaa	23	0	0	0		0	0	0	0	0
93	1	275	92	-1	215	156	24.0	39	Caaap	391	-49	0	0		0	0	0	0	0
94	1	18	109	-1	339	65	7.5	29	ABprpppaap	260	-600	0	0		0	0	0	0	0
95	1	354	146	-1	453	192	13.5	25	MSpppapa	204	-747	0	0		0	0	0	0	0
96	1	335	108	-1	473	278	15.3	29	MSpaapaa	265	-167	0	0		0	0	0	0	0
97	1	121	214	-1	502	383	23.5	27	ABalappaap	225	824	0	0		0	0	0	0	0
98	1	77	210	-1	159	189	9.3	29	ABplapappp	90	0	0	0		0	0	0	0	0
99	1	90	338	-1	477	262	23.4	30	Nuc156_25_450_288a	278	-4	0	0		0	0	0	0	0
100	1	207	225	-1	358	281	8.6	28	MSaapapa	242	473	0	0		0	0	0	0	0
101	1	212	170	-1	343	107	22.5	31	ABarppppap	253	1366	0	0		0	0	0	0	0
102	1	267	135	-1	491	338	5.8	26	ABalpaaapp	260	627	0	0		0	0	0	0	0
103	1	139	13	-1	397	310	4.1	26	ABalpappapp	258	331	0	0		0	0	0	0	0
104	1	61	25	-1	297	55	8.5	25	ABprappppa	-44	0	0	0		0	0	0	0	0
105	1	247	30	85	419	231	7.4	32	MSpapaaa	211	-229	0	0		0	0	0	0	0
106	1	34	259	-1	446	209	10.8	25	MSpppaaa	248	174	0	0		0	0	0	0	0
107	1	343	78	-1	520	289	4.2	27	ABarapaaap	253	267	0	0		0	0	0	0	0
108	1	325	265	-1	462	164	18.3	30	ABprapaaap	125	0	0	0		0	0	0	0	0
109	1	63	101	-1	411	457	18.5	31	ABplaapapa	279	-239	0	0		0	0	0	0	0
110	1	305	91	-1	395	150	23.4	31	ABarppppaa	295	-812	0	0		0	0	0	0	0
111	1	312	86	-1	358	424	12.4	31	ABplpaappp	340	0	0	0		0	0	0	0	0
112	1	132	186	-1	556	254	18.6	31	ABpraaapap	256	323	0	0		0	0	0	0	0
113	1	46	69	-1	391	429	9.7	28	ABplpaaapa	154	0	0	0		0	0	0	0	0
114	1	364	324	-1	324	338	16.4	31	Daaa	308	867	0	0		0	0	0	0	0
115	1	229	274	-1	359	403	22.2	30	ABplaaappa	58	0	0	0		0	0	0	0	0
116	1	317	42	-1	458	367	4.3	27	ABalpapaap	236	92	0	0		0	0	0	0	0
117	1	190	217	-1	493	315	14.0	32	ABaraappap	200	103	0	0		0	0	0	0	0
118	1	178	221	-1	578	219	11.9	31	ABpraaaaaa	293	552	0	0		0	0	0	0	0
119	1	68	316	-1	523	366	16.1	28	ABaraapaaa	150	0	0	0		0	0	0	0	0
120	1	149	142	-1	512	253	5.2	26	ABarappaaa	263	145	0	0		0	0	0	0	0
121	1	36	320	-1	141	223	16.3	33	ABarppapp	220	0	0	0		0	0	0	0	0
122	1	282	209	-1	561	268	6.1	28	ABarapppaa	261	959	0	0		0	0	0	0	0
123	1	206	367	-1	394	229	17.5	31	Earaa	270	0	0	0		0	0	0	0	0
124	1	345	46	-1	342	72	19.7	30	ABprappapa	64	0	0	0		0	0	0	0	0
125	1	57	140	-1	455	220	17.5	27	MSppppap	94	0	0	0		0	0	0	0	0
126	1	148	59	-1	399	284	8.2	29	MSaapaaa	291	467	0	0		0	0	0	0	0
127	1	130	51	-1	156	281	13.2	28	ABplapapap	271	-381	0	0		0	0	0	0	0
128	1	290	156	-1	180	269	10.7	26	ABplapppaa	263	-571	0	0		0	0	0	0	0
129	1	89	206	-1	440	292	19.9	29	MSpaaapa	299	105	0	0		0	0	0	0	0
130	1	294	322	-1	266	73	14.2	29	ABarpppppp	-206	0	0	0		0	0	0	0	0
131	1	319	326	-1	198	227	15.9	31	Cappap	292	153	0	0		0	0	0	0	0
132	1	165	151	-1	311	394	17.7	31	ABplaapppa	68	0	0	0		0	0	0	0	0
133	1	75	226	-1	438	254	14.3	34	MSpaapap	124	0	0	0		0	0	0	0	0
134	1	297	305	-1	393	257	22.7	31	ABarpaappa	299	-235	0	0		0	0	0	0	0
135	1	91	374	-1	313	284	6.4	28	MSaappa	234	395	0	0		0	0	0	0	0
136	1	176	20	-1	533	164	12.6	29	ABprpaappp	252	-325	0	0		0	0	0	0	0
137	1	359	39	-1	504	137	10.9	29	ABprpaaapp	268	-389	0	0		0	0	0	0	0
138	1	96	381	-1	536	241	5.3	29	ABarapppap	289	-682	0	0		0	0	0	0	0
139	1	50	204	-1	312	362	8.9	27	ABplppaapa	242	426	0	0		0	0	0	0	0
140	1	134	185	-1	407	398	7.2	25	ABalppapppa	252	959	0	0		0	0	0	0	0
141	1	373	150	-1	383	358	7.6	30	ABplpapaaa	299	751	0	0		0	0	0	0	0
142	1	119	79	-1	335	340	23.5	32	ABarppaaa	324	131	0	0		0	0	0	0	0
143	1	228	378	-1	382	330	9.9	27	MSappaaa	217	-175	0	0		0	0	0	0	0
144	1	273	32	-1	353	63	15.0	30	ABprappapp	249	443	0	0		0	0	0	0	0
145	1	44	113	-1	558	340	9.1	29	ABaraaaaap	-155	0	0	0		0	0	0	0	0
146	1	13	313	-1	205	275	14.4	29	Capapa	258	1396	0	0		0	0	0	0	0
147	1	152	173	-1	452	472	12.9	28	ABalpppapa	285	115	0	0		0	0	0	0	0
148	1	326	52	-1	524	394	21.2	26	ABalappaaa	227	221	0	0		0	0	0	0	0
149	1	88	360	-1	501	313	6.2	27	ABarapaapa	310	0	0	0		0	0	0	0	0
150	1	323	258	-1	501	238	10.4	23	MSppaapa	198	371	0	0		0	0	0	0	0
151	1	253	307	-1	212	280	17.8	31	Cappaa	304	751	0	0		0	0	0	0	0
152	1	341	47	-1	276	286	8.5	30	MSaapppp	406	0	0	0		0	0	0	0	0
153	1	299	224	-1	576	230	9.3	30	ABalaapapp	218	0	0	0		0	0	0	0	0
154	1	54	118	-1	519	203	17.3	27	ABpraaapppa	46	0	0	0		0	0	0	0	0
155	1	151	8	-1	465	352	9.8	26	ABalpaapapp	268	-356	0	0		0	0	0	0	0
156	1	82	127	-1	352	447	16.1	27	ABplaappaa	268	1551	0	0		0	0	0	0	0
157	1	314	273	-1	390	400	16.7	27	ABalppppppa	42	0	0	0		0	0	0	0	0
158	1	372	334	-1	510	428	19.5	30	ABalapapap	273	0	0	0		0	0	0	0	0
159	1	39	124	-1	483	386	5.6	29	ABalpapaaa	233	-710	0	0		0	0	0	0	0
160	1	379	278	-1	487	287	17.6	23	MSpaaaapp	219	1026	0	0		0	0	0	0	0
161	1	80	295	-1	584	343	12.0	28	ABalaaaarr	208	-155	0	0		0	0	0	0	0
162	1	340	5	-1	411	94	12.2	29	ABprppapap	266	857	0	0		0	0	0	0	0
163	1	174	385	-1	220	225	4.7	26	ABplpppapap	212	339	0	0		0	0	0	0	0
164	1	344	294	-1	392	372	11.2	28	MSapaapp	60	0	0	0		0	0	0	0	0
165	1	243	121	-1	200	272	5.2	30	ABplpppaap	256	291	0	0		0	0	0	0	0
166	1	187	134	-1	493	447	8.7	31	ABalppaaap	268	211	0	0		0	0	0	0	0
167	1	180	70	-1	416	290	23.4	32	ABarpaapap	320	907	0	0		0	0	0	0	0
168	1	32	120	-1	569	209	15.2	29	ABpraaaapa	299	0	0	0		0	0	0	0	0
169	1	251	1	-1	246	143	3.7	29	Cppppa	253	72	0	0		0	0	0	0	0
170	1	22	230	-1	211	313	21.1	30	ABplappapa	302	-169	0	0		0	0	0	0	0
171	1	348	37	-1	431	335	18.0	25	MSaaapaap	192	73	0	0		0	0	0	0	0
172	1	115	157	-1	473	472	15.8	28	ABalapaapp	11	0	0	0		0	0	0	0	0
173	1	93	216	-1	416	306	10.5	30	ABaraapapp	-10	0	0	0		0	0	0	0	0
174	1	248	323	-1	435	312	4.2	26	ABalpappapa	231	-633	0	0		0	0	0	0	0
175	1	233	87	-1	154	277	17.5	30	ABplapapaa	99	0	0	0		0	0	0	0	0
176	1	52	315	-1	331	59	13.5	29	ABprapapap	256	-801	0	0		0	0	0	0	0
177	1	366	382	-1	453	236	6.5	25	ABarapapppa	232	-522	0	0		0	0	0	0	0
178	1	302	277	-1	336	347	5.9	29	ABplpapapa	238	-898	0	0		0	0	0	0	0
179	1	59	291	-1	307	91	8.1	27	ABprapppap	270	764	0	0		0	0	0	0	0
180	1	124	126	-1	411	313	14.6	30	MSaaapap	232	638	0	0		0	0	0	0	0
181	1	328	342	-1	325	188	11.3	32	Earpp	34	0	0	0		0	0	0	0	0
182	1	104	43	-1	434	403	14.1	26	ABalpppppaa	148	0	0	0		0	0	0	0	0
183	1	195	290	-1	179	276	21.6	34	ABarppapa	324	-1153	0	0		0	0	0	0	0
184	1	95	268	-1	382	92	7.2	30	ABprpppaaa	302	838	0	0		0	0	0	0	0
185	1	231	123	-1	272	79	9.7	28	ABprapappp	233	0	0	0		0	0	0	0	0
186	1	71	169	-1	572	299	6.7	28	ABaraaappp	266	1140	0	0		0	0	0	0	0
187	1	327	84	-1	509	416	16.2	24	ABalapapaa	37	0	0	0		0	0	0	0	0
188	1	235	56	-1	457	112	10.2	30	ABprppapaa	273	879	0	0		0	0	0	0	0
189	1	287	269	-1	259	150	7.3	30	Cppapp	304	148	0	0		0	0	0	0	0
190	1	86	6	-1	366	209	15.5	33	Earap	314	131	0	0		0	0	0	0	0
191	1	215	41	-1	336	318	11.8	27	MSappaap	200	-202	0	0		0	0	0	0	0
192	1	232	310	-1	243	196	12.0	34	Eplpa	339	21	0	0		0	0	0	0	0
193	1	355	335	-1	313	112	4.0	28	ABprpppapap	221	1172	0	0		0	0	0	0	0
194	1	242	73	-1	354	113	4.4	29	ABprppppap	185	-365	0	0		0	0	0	0	0
195	1	28	365	-1	456	409	8.1	31	ABalppappa	276	-110	0	0		0	0	0	0	0
196	1	349	341	-1	525	318	23.9	27	ABarpapaaa	236	1159	0	0		0	0	0	0	0
197	1	281	17	-1	216	248	4.1	23	ABplpppapaa	226	997	0	0		0	0	0	0	0
198	1	210	298	-1	171	141	10.4	30	Cpappv	287	0	0	0		0	0	0	0	0
199	1	337	97	-1	412	102	20.7	34	ABarpppap	326	-756	0	0		0	0	0	0	0
200	1	280	219	-1	289	382	8.6	29	ABplppapaa	264	-349	0	0		0	0	0	0	0
201	1	329	388	-1	363	139	7.5	24	ABprpappppa	223	-1577	0	0		0	0	0	0	0
202	1	76	318	-1	482	137	15.5	29	ABpraapppa	95	0	0	0		0	0	0	0	0
203	1	196	249	-1	554	369	23.4	30	ABalappapp	294	-682	0	0		0	0	0	0	0
204	1	192	237	-1	364	378	12.3	25	MSappapa	199	-272	0	0		0	0	0	0	0
205	1	249	241	-1	402	379	14.1	26	MSapappa	206	-833	0	0		0	0	0	0	0
206	1	365	80	-1	247	143	13.4	31	Eprpp	313	517	0	0		0	0	0	0	0
207	1	262	63	-1	424	460	10.3	28	ABalpppaaa	192	0	0	0		0	0	0	0	0
208	1	288	246	-1	434	182	15.9	29	Dpaa	230	0	0	0		0	0	0	0	0
209	1	38	372	-1	468	454	9.5	29	ABalpppaap	251	532	0	0		0	0	0	0	0
210	1	26	356	-1	435	349	5.7	29	ABalpapapa	210	171	0	0		0	0	0	0	0
211	1	313	364	-1	448	381	10.3	27	MSapaaap	267	0	0	0		0	0	0	0	0
212	1	41	284	-1	537	331	19.3	29	MSpaaaaa	-166	0	0	0		0	0	0	0	0
213	1	208	275	-1	443	267	9.8	29	ABaraapppp	247	1028	0	0		0	0	0	0	0
214	1	189	254	-1	448	142	8.7	27	ABprppaapa	275	113	0	0		0	0	0	0	0
215	1	225	211	-1	411	283	16.3	24	MSaaappa	210	-95	0	0		0	0	0	0	0
216	1	352	330	-1	499	196	23.2	34	ABarpappa	340	-170	0	0		0	0	0	0	0
217	1	353	353	-1	442	417	19.4	26	ABplaapappa	185	-156	0	0		0	0	0	0	0
218	1	118	279	-1	280	298	15.4	33	Daap	297	-684	0	0		0	0	0	0	0
219	1	126	349	-1	289	229	10.6	32	Ealpp	317	799	0	0		0	0	0	0	0
220	1	184	45	-1	342	147	19.5	34	Dppp	339	-492	0	0		0	0	0	0	0
221	1	172	99	-1	357	427	8.5	30	ABplpaaapp	295	-1234	0	0		0	0	0	0	0
222	1	97	346	-1	536	423	10.1	29	ABalaaaalp	279	49	0	0		0	0	0	0	0
223	1	133	306	-1	413	434	6.8	30	ABalppaapp	301	263	0	0		0	0	0	0	0
224	1	163	53	-1	367	340	17.4	25	MSapppap	236	295	0	0		0	0	0	0	0
225	1	4	340	-1	359	173	6.6	24	MSpappaa	106	0	0	0		0	0	0	0	0
226	1	21	166	-1	478	190	14.6	28	MSppppaa	254	-805	0	0		0	0	0	0	0
227	1	266	60	-1	183	241	9.1	27	ABplapppap	-299	0	0	0		0	0	0	0	0
228	1	107	387	-1	474	201	4.4	26	ABarappapap	181	-185	0	0		0	0	0	0	0
229	1	295	22	-1	585	280	18.4	33	ABalaapppp	321	55	0	0		0	0	0	0	0
230	1	279	171	-1	225	195	4.3	29	ABplpppppp	296	258	0	0		0	0	0	0	0
231	1	78	76	-1	536	391	17.8	28	MSaaaaaa	66	0	0	0		0	0	0	0	0
232	1	73	289	-1	449	176	21.4	34	ABprapaaaa	351	63	0	0		0	0	0	0	0
233	1	72	197	-1	512	362	19.5	28	MSaaaaapa	-110	0	0	0		0	0	0	0	0
234	1	162	266	-1	582	338	23.1	31	ABpraapaaa	147	0	0	0		0	0	0	0	0
235	1	217	182	-1	253	315	13.4	30	Capaaa	265	278	0	0		0	0	0	0	0
236	1	62	297	-1	412	415	11.6	30	ABplpaapaa	-110	0	0	0		0	0	0	0	0
237	1	377	178	-1	503	374	6.1	26	ABalpaaaap	237	306	0	0		0	0	0	0	0
238	1	83	133	-1	496	426	22.6	31	ABplaapaaa	664	0	0	0		0	0	0	0	0
239	1	160	125	-1	479	354	13.7	33	ABaraapaap	211	735	0	0		0	0	0	0	0
240	1	150	82	-1	290	378	20.4	28	ABplapaapa	249	-264	0	0		0	0	0	0	0
241	1	168	44	-1	233	240	19.1	29	Dappp	257	66	0	0		0	0	0	0	0
242	1	3	61	-1	480	250	18.8	27	MSppappp	212	181	0	0		0	0	0	0	0
243	1	316	292	-1	534	401	6.8	28	ABalpaappa	268	-4	0	0		0	0	0	0	0
244	1	109	176	-1	328	119	12.4	29	Cppaaa	252	702	0	0		0	0	0	0	0
245	1	356	376	-1	424	377	17.7	27	MSapapap	259	183	0	0		0	0	0	0	0
246	1	306	227	-1	457	129	20.7	30	ABarpppaa	295	-145	0	0		0	0	0	0	0
247	1	37	184	-1	553	346	12.8	30	ABaraaapaa	241	-824	0	0		0	0	0	0	0
248	1	125	190	-1	202	121	19.1	39	Cpapa	390	-8	0	0		0	0	0	0	0
249	1	271	103	-1	522	324	10.8	27	ABaraaapapa	232	-265	0	0		0	0	0	0	0
250	1	159	28	-1	299	136	6.8	29	Cppaap	277	-475	0	0		0	0	0	0	0
251	1	260	250	-1	196	101	14.7	31	Cpappd	288	-18	0	0		0	0	0	0	0
252	1	311	40	-1	402	306	18.4	31	MSaaaapp	310	-7	0	0		0	0	0	0	0
253	1	9	263	-1	481	166	10.8	29	ABprppaaaa	140	0	0	0		0	0	0	0	0
254	1	236	366	-1	449	251	3.6	27	ABarapapapp	270	48	0	0		0	0	0	0	0
255	1	142	31	-1	384	69	14.8	30	ABprappaap	290	-1187	0	0		0	0	0	0	0
256	1	27	363	-1	410	185	12.6	28	MSpppaap	196	827	0	0		0	0	0	0	0
257	1	155	286	-1	551	387	14.4	24	ABalpaapaaa	212	-504	0	0		0	0	0	0	0
258	1	31	347	-1	399	153	11.3	29	MSpapppa	273	0	0	0		0	0	0	0	0
259	1	33	112	-1	535	430	17.2	26	ABalapaaaa	220	-505	0	0		0	0	0	0	0
260	1	100	164	-1	276	378	15.8	31	ABplaapppp	267	89	0	0		0	0	0	0	0
261	1	320	172	-1	501	197	20.4	33	ABpraaapppp	326	374	0	0		0	0	0	0	0
262	1	29	33	-1	214	217	7.8	27	Capppp	186	0	0	0		0	0	0	0	0
263	1	112	257	352	523	233	20.7	29	ABpraapapp	-21	0	0	0		0	0	0	0	0
264	1	19	12	-1	307	87	20.0	29	ABarpppppa	292	104	0	0		0	0	0	0	0
265	1	84	144	-1	506	345	8.1	27	ABalpaaapa	273	713	0	0		0	0	0	0	0
266	1	245	71	-1	468	360	19.8	28	MSaaaaapp	244	1025	0	0		0	0	0	0	0
267	1	264	136	-1	550	423	13.5	26	ABalaaaala	239	-289	0	0		0	0	0	0	0
268	1	222	371	-1	271	198	13.7	33	Eplap	332	-23	0	0		0	0	0	0	0
269	1	185	208	-1	385	128	4.6	26	ABprppppaa	251	160	0	0		0	0	0	0	0
270	1	254	147	-1	379	245	8.9	26	MSpapapa	264	352	0	0		0	0	0	0	0
271	1	261	319	-1	237	266	4.4	29	ABplppppap	236	454	0	0		0	0	0	0	0
272	1	8	228	-1	473	190	8.6	28	ABprpapaap	313	0	0	0		0	0	0	0	0
273	1	199	351	-1	359	266	11.7	27	MSaapaapp	207	-547	0	0		0	0	0	0	0
274	1	284	280	-1	349	362	8.3	28	ABplpapaap	276	-1004	0	0		0	0	0	0	0
275	1	42	49	-1	607	284	10.5	31	ABalaapaap	260	-5	0	0		0	0	0	0	0
276	1	227	271	-1	222	313	5.6	31	ABplpppaaa	296	-72	0	0		0	0	0	0	0
277	1	339	62	-1	468	396	21.5	29	ABplaaaaap	278	19	0	0		0	0	0	0	0
278	1	85	368	-1	322	267	10.8	31	Ealpa	256	1128	0	0		0	0	0	0	0
279	1	376	183	-1	556	388	21.4	22	ABalappapa	150	0	0	0		0	0	0	0	0
280	1	147	194	-1	420	103	16.3	30	ABprapaapp	95	0	0	0		0	0	0	0	0
281	1	276	235	-1	413	394	4.2	31	ABalppapap	306	-152	0	0		0	0	0	0	0
282	1	270	88	-1	448	193	4.3	28	ABprpappaa	124	0	0	0		0	0	0	0	0
283	1	188	110	-1	367	319	5.0	30	ABplpapapp	248	0	0	0		0	0	0	0	0
284	1	198	141	-1	183	202	5.3	27	ABplappppp	252	-140	0	0		0	0	0	0	0
285	1	300	188	-1	374	363	23.3	31	ABplaaappp	312	-759	0	0		0	0	0	0	0
286	1	309	232	-1	201	337	14.2	28	ABplappaap	399	0	0	0		0	0	0	0	0
287	1	285	380	-1	523	205	7.7	25	ABarapppppp	195	-251	0	0		0	0	0	0	0
288	1	55	19	-1	560	266	23.5	33	ABpraapaap	337	233	0	0		0	0	0	0	0
289	1	336	244	-1	496	345	24.1	28	ABarpaaaap	283	1528	0	0		0	0	0	0	0
290	1	360	383	-1	588	283	12.6	23	ABalaappaa	203	416	0	0		0	0	0	0	0
291	1	332	181	-1	515	378	9.6	28	ABalpaapapa	281	-240	0	0		0	0	0	0	0
292	1	102	358	-1	356	214	10.3	29	Earpa	226	350	0	0		0	0	0	0	0
293	1	17	285	-1	570	221	18.9	29	ABpraaaapp	69	0	0	0		0	0	0	0	0
294	1	330	314	-1	409	414	22.6	31	ABplaaapap	286	-441	0	0		0	0	0	0	0
295	1	105	329	-1	368	383	4.0	26	ABalppapppp	224	15	0	0		0	0	0	0	0
296	1	201	116	-1	426	246	10.1	27	MSpapaapa	211	714	0	0		0	0	0	0	0
297	1	141	93	-1	313	74	16.4	30	ABprapapaa	290	376	0	0		0	0	0	0	0
298	1	374	11	-1	439	222	20.3	30	MSpppppa	289	-22	0	0		0	0	0	0	0
299	1	214	379	-1	499	282	22.8	28	ABarpapaap	207	122	0	0		0	0	0	0	0
300	1	6	312	-1	251	299	3.5	29	ABplppppaa	298	-61	0	0		0	0	0	0	0
301	1	179	175	-1	238	277	10.1	29	Capaap	87	0	0	0		0	0	0	0	0
302	1	269	370	-1	534	290	14.6	28	MSppaaap	216	206	0	0		0	0	0	0	0
303	1	209	167	-1	333	357	13.3	27	MSappapp	27	0	0	0		0	0	0	0	0
304	1	350	317	-1	182	201	13.3	30	Capppa	273	191	0	0		0	0	0	0	0
305	1	213	384	-1	501	259	12.7	26	MSppapaa	235	755	0	0		0	0	0	0	0
306	1	259	255	-1	390	153	6.6	29	ABprppaappp	216	-199	0	0		0	0	0	0	0
307	1	272	130	-1	569	400	18.0	28	ABalaaapal	279	1100	0	0		0	0	0	0	0
308	1	169	27	-1	514	380	13.1	25	ABalpaapaap	206	1618	0	0		0	0	0	0	0
309	1	158	14	-1	243	368	17.0	29	ABplapaapp	273	92	0	0		0	0	0	0	0
310	1	308	117	-1	248	298	18.4	29	Dapap	225	730	0	0		0	0	0	0	0
311	1	183	98	-1	273	337	22.6	34	ABarppaap	347	1087	0	0		0	0	0	0	0
312	1	140	357	-1	184	201	21.4	35	Caapa	343	-648	0	0		0	0	0	0	0
313	1	11	174	-1	261	284	6.3	30	ABplpapppp	250	-242	0	0		0	0	0	0	0
314	1	307	177	-1	281	306	5.4	28	ABplpapppa	228	410	0	0		0	0	0	0	0
315	1	357	350	-1	479	395	25.3	32	ABplaaaaaa	306	546	0	0		0	0	0	0	0
316	1	277	236	373	416	457	14.0	27	ABalpppapp	75	0	0	0		0	0	0	0	0
317	1	110	247	-1	485	240	3.6	26	ABarappaap	249	-86	0	0		0	0	0	0	0
318	1	101	168	-1	509	446	16.3	26	ABalapaaap	389	0	0	0		0	0	0	0	0
319	1	51	106	-1	549	254	11.7	29	ABprpaaaaa	-84	0	0	0		0	0	0	0	0
320	1	23	354	-1	237	110	6.5	28	Cpppap	281	1134	0	0		0	0	0	0	0
321	1	298	179	-1	451	222	23.5	31	ABarpapapp	278	233	0	0		0	0	0	0	0
322	1	334	81	-1	441	406	22.3	27	ABplaaapaa	208	0	0	0		0	0	0	0	0
323	1	367	264	-1	401	355	18.3	26	MSapppaa	207	171	0	0		0	0	0	0	0
324	1	371	303	-1	537	266	20.5	31	ABpraapapa	332	0	0	0		0	0	0	0	0
325	1	361	75	-1	417	183	5.2	28	ABprpappap	318	0	0	0		0	0	0	0	0
326	1	278	102	-1	469	435	19.1	25	ABalapapppp	227	-150	0	0		0	0	0	0	0
327	1	182	262	-1	267	257	21.2	33	Dappa	174	0	0	0		0	0	0	0	0
328	1	166	38	-1	353	359	20.7	29	ABplapaaaa	279	0	0	0		0	0	0	0	0
329	1	239	293	-1	213	119	10.2	31	Cpppaa	290	972	0	0		0	0	0	0	0
330	1	199	195	-1	382	286	12.1	27	MSaapaapa	99	0	0	0		0	0	0	0	0
331	1	226	2	-1	285	209	23.5	38	Caaaa	381	123	0	0		0	0	0	0	0
332	1	99	162	-1	342	271	6.6	31	MSaapapp	275	519	0	0		0	0	0	0	0
333	1	310	309	-1	339	125	8.3	28	ABprpppppa	254	-485	0	0		0	0	0	0	0
334	1	120	377	-1	542	249	8.2	26	ABarapppppa	192	1635	0	0		0	0	0	0	0
335	1	338	165	-1	434	310	7.5	30	ABalpapppa	260	1023	0	0		0	0	0	0	0
336	1	111	90	-1	341	387	10.5	30	ABplppaaaa	256	-1232	0	0		0	0	0	0	0
337	1	156	238	-1	447	135	16.4	28	ABprapaapa	62	0	0	0		0	0	0	0	0
338	1	304	302	-1	437	306	12.4	24	ABaraapapap	231	523	0	0		0	0	0	0	0
339	1	114	145	-1	598	309	10.6	25	ABalaapaaa	203	-1116	0	0		0	0	0	0	0
340	1	241	308	-1	558	306	21.9	26	ABalappppa	113	0	0	0		0	0	0	0	0
341	1	203	281	-1	157	151	14.5	36	Caapp	355	-520	0	0		0	0	0	0	0
342	1	296	272	-1	528	284	22.9	27	ABalappppp	180	0	0	0		0	0	0	0	0
343	1	108	189	-1	208	159	4.9	30	Cppppp	115	0	0	0		0	0	0	0	0
344	1	186	242	-1	330	315	5.2	25	ABplpappap	248	-539	0	0		0	0	0	0	0
345	1	5	243	-1	497	418	6.6	28	ABalpaappp	314	0	0	0		0	0	0	0	0
346	1	244	114	-1	456	295	23.9	29	Nuc156_25_450_288p	283	1629	0	0		0	0	0	0	0
347	1	123	245	-1	316	252	23.5	35	Cpaaa	345	790	0	0		0	0	0	0	0
348	1	122	231	-1	556	248	15.3	28	ABpraaapaa	232	46	0	0		0	0	0	0	0
349	1	197	202	-1	547	335	22.0	25	ABalapppap	374	0	0	0		0	0	0	0	0
350	1	274	223	-1	226	169	9.4	32	Eplpp	322	844	0	0		0	0	0	0	0
351	1	7	57	-1	352	396	6.6	27	ABplpaaaapa	184	731	0	0		0	0	0	0	0
352	1	167	187	-1	349	321	19.6	29	MSappppa	326	0	0	0		0	0	0	0	0
353	1	144	158	-1	336	83	5.3	24	ABprpppapaa	198	77	0	0		0	0	0	0	0
354	1	12	260	-1	538	371	7.0	24	ABalpaaaaa	220	-296	0	0		0	0	0	0	0
355	1	293	283	-1	286	333	17.6	28	Dapaa	249	88	0	0		0	0	0	0	0
356	1	347	83	-1	440	255	18.0	26	MSpaaappp	263	1939	0	0		0	0	0	0	0
357	1	113	299	-1	494	185	17.5	29	ABprpaappa	59	0	0	0		0	0	0	0	0
358	1	74	345	-1	438	167	11.4	27	MSpppapp	253	239	0	0		0	0	0	0	0
359	1	40	240	-1	467	290	11.4	25	ABaraapppap	115	0	0	0		0	0	0	0	0
360	1	161	65	-1	453	449	21.2	33	ABplaapaap	321	0	0	0		0	0	0	0	0
361	1	230	139	-1	391	425	19.8	27	ABplaapappp	195	777	0	0		0	0	0	0	0
362	1	40	107	-1	490	310	9.6	25	ABaraapppaa	209	107	0	0		0	0	0	0	0
363	1	216	4	-1	469	257	10.8	23	ABarapaappp	217	-274	0	0		0	0	0	0	0
364	1	318	207	-1	378	347	14.0	28	MSapappp	286	-271	0	0		0	0	0	0	0
365	1	292	288	-1	283	149	14.0	33	Eprpa	316	-1401	0	0		0	0	0	0	0
366	1	303	348	-1	485	317	23.5	29	ABarpaaapa	232	138	0	0		0	0	0	0	0
367	1	20	311	-1	325	226	4.5	32	Z3	314	680	0	0		0	0	0	0	0
368	1	171	74	-1	391	88	17.7	29	ABprappaaa	290	1602	0	0		0	0	0	0	0
369	1	324	325	-1	283	112	12.0	28	Cppapa	261	0	0	0		0	0	0	0	0
370	1	116	77	-1	471	255	7.4	29	ABarapappa	228	345	0	0		0	0	0	0	0
371	1	252	115	-1	475	359	16.4	28	MSaaapaaa	224	120	0	0		0	0	0	0	0
372	1	240	248	-1	388	157	17.2	31	Dppa	309	533	0	0		0	0	0	0	0
373	1	2	132	-1	415	153	5.6	27	ABprpapapp	214	56	0	0		0	0	0	0	0
374	1	64	344	-1	468	295	6.9	23	ABarapaappa	227	-445	0	0		0	0	0	0	0
375	1	92	66	-1	551	302	11.9	28	MSppaaaa	238	0	0	0		0	0	0	0	0
376	1	278	331	-1	485	444	17.1	22	ABalapapppa	-212	0	0	0		0	0	0	0	0
377	1	47	16	-1	449	405	5.1	30	ABalppapaa	237	0	0	0		0	0	0	0	0
378	1	370	256	-1	358	148	5.4	22	ABprpappppp	46	0	0	0		0	0	0	0	0
379	1	375	-1	-1	451	180	24.4	34	ABarpappp	420	0	0	0		0	0	0	0	0
380	1	53	339	-1	479	253	20.8	26	ABarpapapa	266	809	0	0		0	0	0	0	0
381	1	15	270	-1	524	356	22.9	24	ABarpaaaaa	432	0	0	0		0	0	0	0	0
382	1	378	386	-1	516	299	9.3	22	ABaraaaapp	161	0	0	0		0	0	0	0	0
383	1	380	300	-1	592	254	9.1	22	Nuc153_11_578_261	197	0	0	0		0	0	0	0	0
384	1	256	362	-1	476	431	16.4	24	ABalapappa	220	349	0	0		0	0	0	0	0
385	1	154	148	-1	527	177	16.6	26	ABpraappaa	178	1860	0	0		0	0	0	0	0
