# Supplementary material for: The AP-2 Transcription Factor APTF-2 Is Required for Neuroblast and Epidermal Morphogenesis in Caenorhabditis elegans Embryogenesis
Source: PLoS Genet. 2016 May 13;12(5):e1006048. doi: 10.1371/journal.pgen.1006048 (PMC4866721; doi:10.1371/journal.pgen.1006048)
Supplement: S7 Text — (ZIP) [file pgen.1006048.s035.zip › nuclei/t167-nuclei]

1	1	169	260	-1	241	145	4.1	29	Cppppa	-77	0	0	0		0	0	0	0	0
2	1	331	366	-1	285	205	23.5	38	Caaaa	376	-32	0	0		0	0	0	0	0
3	1	32	95	-1	504	323	17.8	26	MSpaaaapa	-30	0	0	0		0	0	0	0	0
4	1	363	169	-1	470	253	11.0	24	ABarapaappp	191	45	0	0		0	0	0	0	0
5	1	162	263	-1	412	97	11.9	28	ABprppapap	287	-636	0	0		0	0	0	0	0
6	1	190	88	-1	365	210	15.5	32	Earap	321	550	0	0		0	0	0	0	0
7	1	46	60	-1	331	205	16.7	32	Epraa	306	-383	0	0		0	0	0	0	0
8	1	155	29	-1	460	348	9.9	27	ABalpaapapp	245	-165	0	0		0	0	0	0	0
9	1	80	202	-1	536	188	14.8	30	ABprpaapap	239	19	0	0		0	0	0	0	0
10	1	28	25	-1	215	246	10.9	29	Capapp	-135	0	0	0		0	0	0	0	0
11	1	298	159	-1	441	225	20.6	30	MSpppppa	302	518	0	0		0	0	0	0	0
12	1	264	288	-1	307	86	19.8	28	ABarpppppa	271	-257	0	0		0	0	0	0	0
13	1	103	161	-1	397	310	4.2	27	ABalpappapp	236	-458	0	0		0	0	0	0	0
14	1	309	293	-1	242	368	16.9	29	ABplapaapp	277	-217	0	0		0	0	0	0	0
15	1	36	67	-1	146	244	11.9	28	ABplapappa	49	0	0	0		0	0	0	0	0
16	1	377	229	-1	450	407	4.9	29	ABalppapaa	-61	0	0	0		0	0	0	0	0
17	1	197	321	-1	221	244	4.2	23	ABplpppapaa	195	331	0	0		0	0	0	0	0
18	1	53	266	-1	303	325	10.2	27	MSaapppa	278	130	0	0		0	0	0	0	0
19	1	288	315	-1	567	269	23.2	35	ABpraapaap	343	-661	0	0		0	0	0	0	0
20	1	136	59	215	528	164	12.5	31	ABprpaappp	290	72	0	0		0	0	0	0	0
21	1	10	167	-1	286	121	24.4	34	Cpaapa	344	330	0	0		0	0	0	0	0
22	1	229	252	-1	582	279	17.7	32	ABalaapppp	299	151	0	0		0	0	0	0	0
23	1	25	380	384	471	319	20.3	32	MSaaaapa	317	321	0	0		0	0	0	0	0
24	1	8	16	-1	457	425	12.8	28	ABalppppaa	-14	0	0	0		0	0	0	0	0
25	1	104	20	-1	297	54	8.5	25	ABprappppa	-108	0	0	0		0	0	0	0	0
26	1	29	191	-1	180	312	13.3	27	ABplappapp	237	0	0	0		0	0	0	0	0
27	1	308	156	-1	516	375	13.1	26	ABalpaapaap	120	0	0	0		0	0	0	0	0
28	1	250	70	-1	299	135	6.9	28	Cppaap	275	623	0	0		0	0	0	0	0
29	1	27	6	-1	398	425	14.6	26	ABalpppppap	201	530	0	0		0	0	0	0	0
30	1	105	345	-1	403	226	8.5	25	MSpapaaap	197	-781	0	0		0	0	0	0	0
31	1	255	28	-1	385	69	14.7	28	ABprappaap	289	0	0	0		0	0	0	0	0
32	1	144	76	-1	354	62	15.0	28	ABprappapp	135	0	0	0		0	0	0	0	0
33	1	262	249	-1	213	217	8.0	27	Capppp	268	185	0	0		0	0	0	0	0
34	1	30	39	-1	364	136	11.4	30	MSpapppp	118	0	0	0		0	0	0	0	0
35	1	88	14	-1	368	158	9.4	26	MSpappap	15	0	0	0		0	0	0	0	0
36	1	89	3	-1	520	281	10.9	26	ABaraaapapp	-37	0	0	0		0	0	0	0	0
37	1	171	375	-1	428	335	18.0	26	MSaaapaap	215	-198	0	0		0	0	0	0	0
38	1	328	193	-1	350	360	20.9	30	ABplapaaaa	282	1213	0	0		0	0	0	0	0
39	1	137	85	-1	501	135	10.5	30	ABprpaaapp	279	890	0	0		0	0	0	0	0
40	1	252	245	-1	400	310	18.5	32	MSaaaapp	265	62	0	0		0	0	0	0	0
41	1	191	1	-1	338	318	11.8	28	MSappaap	215	1369	0	0		0	0	0	0	0
42	1	116	294	-1	457	370	4.4	27	ABalpapaap	275	1523	0	0		0	0	0	0	0
43	1	182	358	-1	434	403	14.3	27	ABalpppppaa	218	778	0	0		0	0	0	0	0
44	1	241	314	-1	233	237	19.4	29	Dappp	292	110	0	0		0	0	0	0	0
45	1	220	54	-1	342	150	19.8	36	Dppp	363	68	0	0		0	0	0	0	0
46	1	124	17	-1	346	74	19.7	30	ABprappapa	375	0	0	0		0	0	0	0	0
47	1	152	21	-1	276	287	8.6	30	MSaapppp	89	0	0	0		0	0	0	0	0
48	1	17	232	-1	500	174	7.3	29	ABprpaaaap	187	740	0	0		0	0	0	0	0
49	1	275	84	-1	607	283	10.5	32	ABalaapaap	319	-322	0	0		0	0	0	0	0
50	1	34	75	-1	488	402	12.5	27	MSapaaaa	212	254	0	0		0	0	0	0	0
51	1	127	66	-1	157	283	12.6	28	ABplapapap	277	675	0	0		0	0	0	0	0
52	1	148	226	-1	526	393	21.0	26	ABalappaaa	233	222	0	0		0	0	0	0	0
53	1	224	92	-1	366	339	17.3	25	MSapppap	244	926	0	0		0	0	0	0	0
54	1	90	114	-1	574	277	14.5	30	ABalaapppa	283	-546	0	0		0	0	0	0	0
55	1	86	277	-1	535	225	12.7	28	ABprpaapaa	275	985	0	0		0	0	0	0	0
56	1	188	311	-1	455	116	10.3	29	ABprppapaa	292	-42	0	0		0	0	0	0	0
57	1	351	357	-1	357	401	6.7	25	ABplpaaaapa	172	105	0	0		0	0	0	0	0
58	1	49	325	-1	243	245	7.7	28	ABplpppppa	283	194	0	0		0	0	0	0	0
59	1	126	108	-1	398	281	7.7	28	MSaapaaa	73	0	0	0		0	0	0	0	0
60	1	227	312	-1	181	239	9.2	27	ABplapppap	101	0	0	0		0	0	0	0	0
61	1	242	128	-1	482	249	18.8	26	MSppappp	252	205	0	0		0	0	0	0	0
62	1	277	137	-1	472	394	21.3	30	ABplaaaaap	267	-305	0	0		0	0	0	0	0
63	1	207	48	-1	426	457	10.1	30	ABalpppaaa	-51	0	0	0		0	0	0	0	0
64	1	18	143	-1	431	421	9.8	30	ABplpaaaaa	195	0	0	0		0	0	0	0	0
65	1	360	165	-1	452	454	20.7	33	ABplaapaap	308	110	0	0		0	0	0	0	0
66	1	375	73	-1	551	301	11.8	27	MSppaaaa	228	-65	0	0		0	0	0	0	0
67	1	4	304	-1	400	201	20.5	28	MSpppppp	278	-558	0	0		0	0	0	0	0
68	1	82	310	-1	451	442	15.7	26	ABalppppapa	197	-833	0	0		0	0	0	0	0
69	1	113	204	-1	389	427	10.1	29	ABplpaaapa	253	766	0	0		0	0	0	0	0
70	1	167	326	-1	415	291	23.4	31	ABarpaapap	294	105	0	0		0	0	0	0	0
71	1	266	125	-1	465	359	19.5	27	MSaaaaapp	260	-686	0	0		0	0	0	0	0
72	1	63	262	-1	312	251	14.0	31	Ealap	306	67	0	0		0	0	0	0	0
73	1	194	162	387	351	113	4.5	29	ABprppppap	204	257	0	0		0	0	0	0	0
74	1	368	381	-1	393	89	17.4	28	ABprappaaa	466	0	0	0		0	0	0	0	0
75	1	325	180	-1	417	185	5.4	28	ABprpappap	231	-656	0	0		0	0	0	0	0
76	1	231	36	-1	531	386	17.5	27	MSaaaaaa	254	-242	0	0		0	0	0	0	0
77	1	370	121	-1	471	253	7.4	29	ABarapappa	23	0	0	0		0	0	0	0	0
78	1	107	100	-1	525	289	4.6	27	ABarapaaap	272	-372	0	0		0	0	0	0	0
79	1	142	56	-1	334	338	23.1	32	ABarppaaa	277	51	0	0		0	0	0	0	0
80	1	206	185	-1	247	138	13.0	32	Eprpp	319	267	0	0		0	0	0	0	0
81	1	322	168	-1	444	408	22.1	27	ABplaaapaa	-102	0	0	0		0	0	0	0	0
82	1	240	96	-1	289	376	20.2	28	ABplapaapa	279	315	0	0		0	0	0	0	0
83	1	356	194	-1	436	256	18.0	26	MSpaaappp	265	-634	0	0		0	0	0	0	0
84	1	187	244	-1	508	413	16.1	24	ABalapapaa	200	-879	0	0		0	0	0	0	0
85	1	105	157	-1	433	241	6.4	25	MSpapaaaa	214	-507	0	0		0	0	0	0	0
86	1	111	37	-1	358	422	12.5	32	ABplpaappp	255	166	0	0		0	0	0	0	0
87	1	175	317	-1	154	276	17.4	29	ABplapapaa	89	0	0	0		0	0	0	0	0
88	1	282	141	-1	445	193	4.3	28	ABprpappaa	124	0	0	0		0	0	0	0	0
89	1	20	258	-1	350	125	15.8	31	Dpap	291	442	0	0		0	0	0	0	0
90	1	336	367	-1	350	386	10.3	30	ABplppaaaa	299	440	0	0		0	0	0	0	0
91	1	110	368	-1	394	154	23.5	32	ABarppppaa	301	49	0	0		0	0	0	0	0
92	1	93	223	-1	215	158	24.4	39	Caaap	390	274	0	0		0	0	0	0	0
93	1	297	9	-1	313	74	16.5	31	ABprapapaa	183	0	0	0		0	0	0	0	0
94	1	76	186	-1	226	357	13.9	28	ABplappaaa	269	-435	0	0		0	0	0	0	0
95	1	12	176	-1	419	107	9.1	29	ABprppappa	278	23	0	0		0	0	0	0	0
96	1	66	318	-1	424	358	9.2	24	MSapaapa	203	-512	0	0		0	0	0	0	0
97	1	199	361	-1	412	101	20.6	34	ABarpppap	347	221	0	0		0	0	0	0	0
98	1	311	170	-1	273	338	22.6	35	ABarppaap	352	86	0	0		0	0	0	0	0
99	1	221	329	-1	355	427	8.5	31	ABplpaaapp	272	348	0	0		0	0	0	0	0
100	1	43	77	-1	268	344	8.3	29	ABplppappa	285	0	0	0		0	0	0	0	0
101	1	109	8	-1	413	453	18.8	31	ABplaapapa	55	0	0	0		0	0	0	0	0
102	1	326	219	-1	471	437	18.8	27	ABalapapppp	257	752	0	0		0	0	0	0	0
103	1	249	273	-1	521	322	10.9	27	ABaraaapapa	44	0	0	0		0	0	0	0	0
104	1	38	196	-1	569	356	18.8	30	ABalapppaa	244	432	0	0		0	0	0	0	0
105	1	5	308	-1	309	161	16.1	31	Eprap	316	-848	0	0		0	0	0	0	0
106	1	319	322	-1	548	249	11.5	29	ABprpaaaaa	287	33	0	0		0	0	0	0	0
107	1	362	10	-1	490	311	9.3	24	ABaraapppaa	204	986	0	0		0	0	0	0	0
108	1	96	267	-1	472	274	15.4	29	MSpaapaa	134	0	0	0		0	0	0	0	0
109	1	94	42	-1	340	65	7.5	30	ABprpppaap	29	0	0	0		0	0	0	0	0
110	1	283	178	-1	365	320	5.3	29	ABplpapapp	296	731	0	0		0	0	0	0	0
111	1	92	98	-1	552	379	10.7	28	ABaraaaaaa	274	1024	0	0		0	0	0	0	0
112	1	259	189	-1	532	427	17.0	26	ABalapaaaa	214	-191	0	0		0	0	0	0	0
113	1	145	155	-1	553	338	8.8	28	ABaraaaaap	278	-454	0	0		0	0	0	0	0
114	1	346	19	-1	454	297	23.5	28	Nuc156_25_450_288p	273	987	0	0		0	0	0	0	0
115	1	371	339	-1	474	356	16.4	29	MSaaapaaa	249	748	0	0		0	0	0	0	0
116	1	296	166	-1	419	251	10.4	27	MSpapaapa	396	0	0	0		0	0	0	0	0
117	1	310	138	-1	242	296	18.7	29	Dapap	245	-522	0	0		0	0	0	0	0
118	1	154	284	-1	518	205	17.5	28	ABpraaapppa	189	0	0	0		0	0	0	0	0
119	1	68	251	-1	326	417	15.7	30	ABplaappap	108	0	0	0		0	0	0	0	0
120	1	168	198	-1	569	211	15.1	29	ABpraaaapa	289	235	0	0		0	0	0	0	0
121	1	165	187	-1	201	268	5.2	29	ABplpppaap	263	66	0	0		0	0	0	0	0
122	1	22	144	-1	379	455	13.8	29	ABplpaapap	492	0	0	0		0	0	0	0	0
123	1	185	65	-1	273	77	9.9	29	ABprapappp	269	-373	0	0		0	0	0	0	0
124	1	159	372	-1	484	383	5.5	29	ABalpapaaa	268	549	0	0		0	0	0	0	0
125	1	239	174	241	479	355	13.3	28	ABaraapaap	246	-1155	0	0		0	0	0	0	0
126	1	180	135	-1	414	319	14.6	30	MSaaapap	199	81	0	0		0	0	0	0	0
127	1	156	111	-1	354	445	16.3	26	ABplaappaa	226	0	0	0		0	0	0	0	0
128	1	62	292	-1	420	281	4.4	26	ABalpappppa	232	-576	0	0		0	0	0	0	0
129	1	70	86	-1	457	325	7.3	27	ABalpappaa	327	0	0	0		0	0	0	0	0
130	1	307	90	-1	564	401	17.9	29	ABalaaapal	256	999	0	0		0	0	0	0	0
131	1	31	152	-1	303	53	12.1	29	ABprapappa	125	0	0	0		0	0	0	0	0
132	1	373	386	-1	415	156	5.6	25	ABprpapapp	204	-233	0	0		0	0	0	0	0
133	1	238	238	-1	501	424	22.5	31	ABplaapaaa	61	0	0	0		0	0	0	0	0
134	1	166	11	-1	494	449	9.4	31	ABalppaaap	232	0	0	0		0	0	0	0	0
135	1	102	289	-1	484	340	5.7	26	ABalpaaapp	225	361	0	0		0	0	0	0	0
136	1	267	282	-1	551	423	13.7	28	ABalaaaala	239	-282	0	0		0	0	0	0	0
137	1	41	227	-1	603	257	13.0	30	ABalaappap	-126	0	0	0		0	0	0	0	0
138	1	7	83	-1	235	347	9.3	29	ABplppapap	-7	0	0	0		0	0	0	0	0
139	1	361	240	-1	393	424	19.8	28	ABplaapappp	201	-159	0	0		0	0	0	0	0
140	1	125	261	-1	455	220	17.7	27	MSppppap	-85	0	0	0		0	0	0	0	0
141	1	284	40	-1	182	204	5.5	27	ABplappppp	260	60	0	0		0	0	0	0	0
142	1	120	106	-1	515	251	5.4	27	ABarappaaa	230	-380	0	0		0	0	0	0	0
143	1	14	61	-1	595	312	15.1	30	ABalaaappr	247	-564	0	0		0	0	0	0	0
144	1	265	342	-1	501	347	8.0	26	ABalpaaapa	77	0	0	0		0	0	0	0	0
145	1	339	160	-1	597	304	11.2	24	ABalaapaaa	202	-186	0	0		0	0	0	0	0
146	1	95	274	-1	449	192	13.4	24	MSpppapa	197	196	0	0		0	0	0	0	0
147	1	270	139	-1	379	248	9.3	28	MSpapapa	-185	0	0	0		0	0	0	0	0
148	1	385	12	-1	543	167	17.2	27	ABpraappaa	231	-361	0	0		0	0	0	0	0
149	1	64	136	-1	511	145	16.2	31	ABpraappap	231	1659	0	0		0	0	0	0	0
150	1	141	146	-1	380	360	7.6	30	ABplpapaaa	22	0	0	0		0	0	0	0	0
151	1	132	142	-1	311	393	17.5	30	ABplaapppa	280	91	0	0		0	0	0	0	0
152	1	91	233	-1	587	363	15.8	28	ABalaaapar	398	0	0	0		0	0	0	0	0
153	1	81	211	-1	586	330	17.1	27	ABalaaappl	123	0	0	0		0	0	0	0	0
154	1	74	31	-1	351	273	22.5	31	ABarpaappp	256	453	0	0		0	0	0	0	0
155	1	50	102	-1	496	221	7.8	27	ABprpapaaa	255	136	0	0		0	0	0	0	0
156	1	128	164	-1	182	266	10.9	26	ABplapppaa	-12	0	0	0		0	0	0	0	0
157	1	172	49	-1	475	470	15.6	28	ABalapaapp	343	0	0	0		0	0	0	0	0
158	1	353	87	-1	334	87	5.5	24	ABprpppapaa	195	84	0	0		0	0	0	0	0
159	1	16	278	-1	390	265	4.4	27	ABalpappppp	250	-857	0	0		0	0	0	0	0
160	1	33	271	-1	499	458	13.5	28	ABalapaapa	-59	0	0	0		0	0	0	0	0
161	1	6	348	-1	449	305	16.7	27	MSpaaappa	187	0	0	0		0	0	0	0	0
162	1	332	354	-1	344	271	6.5	31	MSaapapp	273	-120	0	0		0	0	0	0	0
163	1	82	343	-1	430	423	17.1	25	ABalppppapp	213	746	0	0		0	0	0	0	0
164	1	260	119	-1	277	377	15.6	31	ABplaapppp	257	103	0	0		0	0	0	0	0
165	1	335	101	-1	434	307	6.7	31	ABalpapppa	268	424	0	0		0	0	0	0	0
166	1	226	58	-1	476	195	14.5	28	MSppppaa	158	0	0	0		0	0	0	0	0
167	1	303	4	-1	335	357	13.1	27	MSappapp	270	-78	0	0		0	0	0	0	0
168	1	318	147	-1	507	442	16.2	26	ABalapaaap	-227	0	0	0		0	0	0	0	0
169	1	186	323	-1	569	298	6.6	27	ABaraaappp	260	-737	0	0		0	0	0	0	0
170	1	101	353	-1	344	110	22.7	33	ABarppppap	309	437	0	0		0	0	0	0	0
171	1	230	158	-1	222	197	4.2	29	ABplpppppp	257	465	0	0		0	0	0	0	0
172	1	261	140	-1	497	193	20.3	31	ABpraaapppp	312	-373	0	0		0	0	0	0	0
173	1	147	248	-1	450	469	12.8	29	ABalpppapa	0	0	0	0		0	0	0	0	0
174	1	313	257	-1	259	282	6.4	28	ABplpapppp	255	110	0	0		0	0	0	0	0
175	1	301	115	-1	236	279	10.1	28	Capaap	186	0	0	0		0	0	0	0	0
176	1	244	192	-1	330	119	12.5	28	Cppaaa	259	100	0	0		0	0	0	0	0
177	1	314	234	-1	283	304	5.3	27	ABplpapppa	231	731	0	0		0	0	0	0	0
178	1	237	336	-1	505	371	5.5	25	ABalpaaaap	208	221	0	0		0	0	0	0	0
179	1	321	35	-1	453	226	23.5	31	ABarpapapp	310	314	0	0		0	0	0	0	0
180	1	69	120	-1	515	352	11.6	26	ABaraaaapa	189	0	0	0		0	0	0	0	0
181	1	291	236	-1	512	379	9.5	29	ABalpaapapa	289	-625	0	0		0	0	0	0	0
182	1	235	123	-1	253	316	13.4	30	Capaaa	-41	0	0	0		0	0	0	0	0
183	1	279	392	-1	552	381	21.3	21	ABalappapa	692	0	0	0		0	0	0	0	0
184	1	247	148	-1	553	345	12.4	32	ABaraaapaa	89	0	0	0		0	0	0	0	0
185	1	140	269	-1	406	396	7.4	25	ABalppapppa	15	0	0	0		0	0	0	0	0
186	1	112	27	-1	557	253	18.7	30	ABpraaapap	-281	0	0	0		0	0	0	0	0
187	1	352	287	-1	349	318	19.7	29	MSappppa	1	0	0	0		0	0	0	0	0
188	1	285	221	-1	371	365	23.4	31	ABplaaappp	-43	0	0	0		0	0	0	0	0
189	1	343	290	-1	202	160	5.0	30	Cppppp	304	-28	0	0		0	0	0	0	0
190	1	248	254	-1	203	119	19.2	38	Cpapa	372	1033	0	0		0	0	0	0	0
191	1	79	197	-1	385	359	5.0	30	ABalpapapp	238	164	0	0		0	0	0	0	0
192	1	39	344	-1	517	211	5.2	24	ABarappapaa	219	-184	0	0		0	0	0	0	0
193	1	75	218	-1	495	222	13.3	26	MSppapap	250	55	0	0		0	0	0	0	0
194	1	280	220	-1	421	105	16.4	31	ABprapaapp	258	-203	0	0		0	0	0	0	0
195	1	330	225	-1	389	294	11.8	26	MSaapaapa	422	0	0	0		0	0	0	0	0
196	1	44	163	-1	361	413	18.4	29	ABalppppppp	267	-101	0	0		0	0	0	0	0
197	1	233	103	-1	507	359	19.2	27	MSaaaaapa	276	-197	0	0		0	0	0	0	0
198	1	84	72	-1	349	269	16.7	32	Ealaa	324	-517	0	0		0	0	0	0	0
199	1	55	207	-1	279	341	5.6	31	ABplppaapp	282	1228	0	0		0	0	0	0	0
200	1	11	30	-1	383	237	12.4	28	MSpapaapp	148	0	0	0		0	0	0	0	0
201	1	47	374	-1	413	214	4.6	28	ABarapapppp	257	971	0	0		0	0	0	0	0
202	1	349	69	-1	551	337	22.1	27	ABalapppap	245	1041	0	0		0	0	0	0	0
203	1	2	286	-1	473	224	11.3	26	MSppaapp	197	728	0	0		0	0	0	0	0
204	1	139	43	-1	311	363	9.4	28	ABplppaapa	251	127	0	0		0	0	0	0	0
205	1	9	74	-1	454	103	14.1	28	ABpraapppp	273	105	0	0		0	0	0	0	0
206	1	129	382	-1	438	290	20.1	30	MSpaaapa	295	82	0	0		0	0	0	0	0
207	1	364	53	-1	374	345	13.9	29	MSapappp	277	196	0	0		0	0	0	0	0
208	1	269	184	-1	383	129	4.3	27	ABprppppaa	234	459	0	0		0	0	0	0	0
209	1	122	324	-1	566	265	6.4	28	ABarapppaa	271	12	0	0		0	0	0	0	0
210	1	98	51	-1	161	191	9.2	29	ABplapappp	462	0	0	0		0	0	0	0	0
211	1	215	295	-1	410	283	16.4	23	MSaaappa	210	-100	0	0		0	0	0	0	0
212	1	73	200	-1	445	357	23.2	29	ABplaaaapa	9	0	0	0		0	0	0	0	0
213	1	59	217	-1	526	232	16.5	30	ABpraaappa	103	0	0	0		0	0	0	0	0
214	1	97	370	-1	506	384	23.8	27	ABalappaap	232	780	0	0		0	0	0	0	0
215	1	26	32	-1	358	385	15.8	29	ABplpaappa	142	0	0	0		0	0	0	0	0
216	1	173	364	-1	421	308	10.2	30	ABaraapapp	274	351	0	0		0	0	0	0	0
217	1	117	93	-1	490	312	13.8	32	ABaraappap	418	0	0	0		0	0	0	0	0
218	1	85	38	-1	530	327	15.4	29	ABaraappaa	315	0	0	0		0	0	0	0	0
219	1	200	331	-1	281	382	8.7	28	ABplppapaa	142	0	0	0		0	0	0	0	0
220	1	1	255	-1	504	259	16.2	26	MSppappa	206	-660	0	0		0	0	0	0	0
221	1	118	228	-1	581	218	12.3	32	ABpraaaaaa	288	862	0	0		0	0	0	0	0
222	1	15	243	-1	278	120	4.2	31	ABprpppppp	250	-88	0	0		0	0	0	0	0
223	1	350	124	-1	228	169	9.3	33	Eplpp	315	-1228	0	0		0	0	0	0	0
224	1	153	268	-1	574	222	9.6	31	ABalaapapp	310	-706	0	0		0	0	0	0	0
225	1	100	299	-1	360	280	8.7	27	MSaapapa	263	424	0	0		0	0	0	0	0
226	1	133	57	298	435	257	14.2	31	MSpaapap	249	112	0	0		0	0	0	0	0
227	1	246	360	-1	458	130	20.7	30	ABarpppaa	307	484	0	0		0	0	0	0	0
228	1	272	231	-1	471	191	8.5	27	ABprpapaap	279	7	0	0		0	0	0	0	0
229	1	35	206	-1	313	83	10.8	26	ABprapppaa	29	0	0	0		0	0	0	0	0
230	1	170	145	-1	209	319	21.0	33	ABplappapa	329	876	0	0		0	0	0	0	0
231	1	348	117	-1	555	250	15.1	28	ABpraaapaa	265	-275	0	0		0	0	0	0	0
232	1	286	55	-1	201	335	14.2	28	ABplappaap	248	-830	0	0		0	0	0	0	0
233	1	77	242	-1	438	371	14.1	27	MSapapaa	216	190	0	0		0	0	0	0	0
234	1	60	15	-1	248	94	22.5	32	Cpaapp	323	-164	0	0		0	0	0	0	0
235	1	281	62	-1	410	393	4.5	30	ABalppapap	294	-471	0	0		0	0	0	0	0
236	1	316	264	-1	414	463	15.8	24	ABalpppappp	232	599	0	0		0	0	0	0	0
237	1	204	44	-1	364	378	12.4	26	MSappapa	199	-272	0	0		0	0	0	0	0
238	1	337	214	-1	446	136	16.3	27	ABprapaapa	31	0	0	0		0	0	0	0	0
239	1	3	80	-1	320	361	20.2	32	ABplapaaap	260	519	0	0		0	0	0	0	0
240	1	359	133	-1	464	288	11.0	26	ABaraapppap	114	0	0	0		0	0	0	0	0
241	1	205	177	-1	404	380	14.3	27	MSapappa	91	0	0	0		0	0	0	0	0
242	1	344	22	-1	331	315	5.5	26	ABplpappap	198	-188	0	0		0	0	0	0	0
243	1	345	2	-1	500	417	6.6	26	ABalpaappp	251	-657	0	0		0	0	0	0	0
244	1	289	91	-1	494	345	24.1	28	ABarpaaaap	242	338	0	0		0	0	0	0	0
245	1	347	371	-1	321	244	22.5	35	Cpaaa	345	-115	0	0		0	0	0	0	0
246	1	208	209	-1	430	185	16.1	28	Dpaa	267	-1046	0	0		0	0	0	0	0
247	1	317	239	-1	490	229	3.6	27	ABarappaap	265	-99	0	0		0	0	0	0	0
248	1	372	5	-1	385	158	17.2	31	Dppa	287	219	0	0		0	0	0	0	0
249	1	203	18	-1	551	367	23.4	30	ABalappapp	274	-446	0	0		0	0	0	0	0
250	1	251	190	-1	199	99	14.7	31	Cpappd	302	841	0	0		0	0	0	0	0
251	1	13	99	-1	519	188	10.3	30	ABprpaaapa	108	0	0	0		0	0	0	0	0
252	1	58	153	-1	413	344	23.1	29	ABplaaaapp	249	1056	0	0		0	0	0	0	0
253	1	65	205	-1	278	89	6.5	28	ABprappppp	229	1026	0	0		0	0	0	0	0
254	1	214	46	-1	444	143	9.0	27	ABprppaapa	266	1539	0	0		0	0	0	0	0
255	1	306	235	-1	389	154	6.6	28	ABprppaappp	97	0	0	0		0	0	0	0	0
256	1	378	350	-1	359	143	6.3	24	ABprpappppp	226	-939	0	0		0	0	0	0	0
257	1	263	151	-1	522	212	21.4	26	ABpraapappp	194	659	0	0		0	0	0	0	0
258	1	150	306	-1	500	237	10.3	23	MSppaapa	181	57	0	0		0	0	0	0	0
259	1	106	81	-1	444	213	10.9	25	MSpppaaa	592	0	0	0		0	0	0	0	0
260	1	354	116	-1	538	371	7.3	25	ABalpaaaaa	204	270	0	0		0	0	0	0	0
261	1	83	303	-1	433	168	7.4	27	ABprpapapa	212	603	0	0		0	0	0	0	0
262	1	327	297	-1	265	257	21.5	32	Dappa	318	1173	0	0		0	0	0	0	0
263	1	253	50	-1	479	165	10.8	29	ABprppaaaa	290	-351	0	0		0	0	0	0	0
264	1	323	127	-1	403	357	18.5	26	MSapppaa	222	1126	0	0		0	0	0	0	0
265	1	108	208	-1	461	167	18.4	29	ABprapaaap	120	0	0	0		0	0	0	0	0
266	1	234	110	-1	581	335	23.3	33	ABpraapaaa	287	463	0	0		0	0	0	0	0
267	1	56	296	-1	390	272	14.9	29	MSaaappp	-86	0	0	0		0	0	0	0	0
268	1	184	150	-1	379	93	7.1	31	ABprpppaaa	201	764	0	0		0	0	0	0	0
269	1	189	182	-1	261	148	7.3	30	Cppapp	292	-844	0	0		0	0	0	0	0
270	1	381	391	-1	523	353	22.9	24	ABarpaaaaa	242	-160	0	0		0	0	0	0	0
271	1	276	104	-1	223	309	5.5	28	ABplpppaaa	252	-39	0	0		0	0	0	0	0
272	1	342	341	-1	529	283	23.2	27	ABalappppp	248	-389	0	0		0	0	0	0	0
273	1	157	129	-1	392	402	16.8	27	ABalppppppa	267	-331	0	0		0	0	0	0	0
274	1	115	64	-1	360	403	22.2	30	ABplaaappa	266	658	0	0		0	0	0	0	0
275	1	213	7	-1	443	264	9.6	29	ABaraapppp	95	0	0	0		0	0	0	0	0
276	1	19	79	-1	600	241	16.9	27	ABpraaaaap	243	-393	0	0		0	0	0	0	0
277	1	178	33	-1	331	348	6.4	29	ABplpapapa	251	355	0	0		0	0	0	0	0
278	1	160	346	-1	486	284	17.8	24	MSpaaaapp	234	-95	0	0		0	0	0	0	0
279	1	218	118	-1	269	295	15.6	32	Daap	284	-89	0	0		0	0	0	0	0
280	1	274	97	-1	345	366	7.7	29	ABplpapaap	77	0	0	0		0	0	0	0	0
281	1	341	94	-1	159	145	14.6	35	Caapp	348	380	0	0		0	0	0	0	0
282	1	51	247	-1	413	121	6.4	28	ABprppaappa	242	243	0	0		0	0	0	0	0
283	1	355	335	-1	284	331	17.7	28	Dapaa	286	494	0	0		0	0	0	0	0
284	1	212	265	-1	534	331	19.1	29	MSpaaaaa	120	0	0	0		0	0	0	0	0
285	1	293	82	-1	572	222	18.9	30	ABpraaaapp	-152	0	0	0		0	0	0	0	0
286	1	257	272	-1	552	388	13.9	24	ABalpaapaaa	-200	0	0	0		0	0	0	0	0
287	1	48	359	-1	489	265	4.3	25	ABarapapapa	228	380	0	0		0	0	0	0	0
288	1	365	149	-1	284	148	13.8	31	Eprpa	314	254	0	0		0	0	0	0	0
289	1	232	302	-1	453	178	21.7	32	ABprapaaaa	325	64	0	0		0	0	0	0	0
290	1	183	154	-1	176	277	21.4	33	ABarppapa	336	-276	0	0		0	0	0	0	0
291	1	179	280	-1	307	89	7.9	27	ABprapppap	274	748	0	0		0	0	0	0	0
292	1	243	291	-1	533	399	6.6	29	ABalpaappa	259	632	0	0		0	0	0	0	0
293	1	329	327	-1	212	118	10.2	29	Cpppaa	29	0	0	0		0	0	0	0	0
294	1	164	216	-1	393	373	11.3	28	MSapaapp	56	0	0	0		0	0	0	0	0
295	1	161	173	-1	583	344	11.5	29	ABalaaaarr	161	0	0	0		0	0	0	0	0
296	1	24	188	-1	503	279	6.7	31	ABarapapaa	217	396	0	0		0	0	0	0	0
297	1	236	78	-1	412	415	11.8	31	ABplpaapaa	298	423	0	0		0	0	0	0	0
298	1	198	134	-1	170	139	10.4	30	Cpappv	288	18	0	0		0	0	0	0	0
299	1	357	107	-1	493	188	16.9	28	ABprpaappa	57	0	0	0		0	0	0	0	0
300	1	383	377	-1	591	248	9.0	26	Nuc153_11_578_261	250	0	0	0		0	0	0	0	0
301	1	42	179	-1	211	318	8.2	29	ABplppappp	275	564	0	0		0	0	0	0	0
302	1	338	330	-1	441	309	12.2	25	ABaraapapap	223	-1404	0	0		0	0	0	0	0
303	1	324	355	-1	537	277	20.1	29	ABpraapapa	266	-287	0	0		0	0	0	0	0
304	1	23	281	-1	523	326	4.6	28	ABarapaaaa	250	206	0	0		0	0	0	0	0
305	1	134	313	-1	391	261	22.8	32	ABarpaappa	309	79	0	0		0	0	0	0	0
306	1	223	316	-1	407	434	7.0	31	ABalppaapp	38	0	0	0		0	0	0	0	0
307	1	151	333	-1	210	274	17.7	31	Cappaa	289	128	0	0		0	0	0	0	0
308	1	340	283	-1	554	307	21.9	25	ABalappppa	240	703	0	0		0	0	0	0	0
309	1	333	259	-1	341	123	8.5	29	ABprpppppa	255	774	0	0		0	0	0	0	0
310	1	192	181	-1	242	187	12.2	35	Eplpa	353	-972	0	0		0	0	0	0	0
311	1	367	383	-1	322	230	5.4	30	Z3	229	38	0	0		0	0	0	0	0
312	1	300	131	-1	255	297	3.6	29	ABplppppaa	256	637	0	0		0	0	0	0	0
313	1	146	71	-1	202	275	14.6	29	Capapa	285	-60	0	0		0	0	0	0	0
314	1	294	332	-1	417	414	22.7	32	ABplaaapap	287	1436	0	0		0	0	0	0	0
315	1	176	63	-1	330	57	13.7	30	ABprapapap	146	0	0	0		0	0	0	0	0
316	1	119	347	-1	524	365	15.6	30	ABaraapaaa	261	937	0	0		0	0	0	0	0
317	1	304	301	-1	182	197	13.3	30	Capppa	201	0	0	0		0	0	0	0	0
318	1	202	213	-1	480	138	15.6	30	ABpraapppa	248	413	0	0		0	0	0	0	0
319	1	271	328	-1	238	264	4.3	28	ABplppppap	256	-229	0	0		0	0	0	0	0
320	1	121	285	-1	140	219	16.4	33	ABarppapp	328	504	0	0		0	0	0	0	0
321	1	52	126	-1	297	214	16.0	33	Eplaa	312	271	0	0		0	0	0	0	0
322	1	130	130	-1	267	72	14.1	30	ABarpppppp	300	-501	0	0		0	0	0	0	0
323	1	174	199	-1	435	313	4.0	26	ABalpappapa	283	0	0	0		0	0	0	0	0
324	1	114	300	-1	323	335	16.3	30	Daaa	167	0	0	0		0	0	0	0	0
325	1	369	352	-1	284	111	11.7	30	Cppapa	235	-663	0	0		0	0	0	0	0
326	1	131	105	-1	196	226	16.0	31	Cappap	308	-1656	0	0		0	0	0	0	0
327	1	87	337	-1	576	394	13.4	28	ABalaaaarl	110	0	0	0		0	0	0	0	0
328	1	61	89	-1	299	297	19.6	28	MSappppp	313	0	0	0		0	0	0	0	0
329	1	295	68	-1	363	383	4.0	26	ABalppapppp	16	0	0	0		0	0	0	0	0
330	1	216	23	-1	496	194	23.4	33	ABarpappa	317	739	0	0		0	0	0	0	0
331	1	376	203	-1	484	446	17.0	22	ABalapapppa	98	0	0	0		0	0	0	0	0
332	1	54	132	-1	155	226	8.1	27	ABplappppa	238	1395	0	0		0	0	0	0	0
333	1	45	279	-1	306	330	4.7	26	ABplpappaa	257	189	0	0		0	0	0	0	0
334	1	158	319	-1	508	425	19.4	31	ABalapapap	302	-244	0	0		0	0	0	0	0
335	1	193	373	-1	312	115	4.2	27	ABprpppapap	852	0	0	0		0	0	0	0	0
336	1	21	356	-1	309	389	7.2	26	ABplpaaaapp	193	-473	0	0		0	0	0	0	0
337	1	40	175	-1	560	274	9.2	29	ABarappppa	282	-390	0	0		0	0	0	0	0
338	1	99	230	-1	481	263	23.2	29	Nuc156_25_450_288a	286	880	0	0		0	0	0	0	0
339	1	380	-1	-1	481	252	20.7	27	ABarpapapa	267	651	0	0		0	0	0	0	0
340	1	225	112	-1	357	175	6.6	25	MSpappaa	419	0	0	0		0	0	0	0	0
341	1	196	52	-1	530	318	24.1	28	ABarpapaaa	274	295	0	0		0	0	0	0	0
342	1	181	307	-1	323	186	11.2	32	Earpp	115	0	0	0		0	0	0	0	0
343	1	78	183	-1	384	80	9.8	32	ABprppappp	310	973	0	0		0	0	0	0	0
344	1	374	309	-1	470	291	6.9	23	ABarapaappa	197	-1203	0	0		0	0	0	0	0
345	1	358	385	-1	440	173	11.5	26	MSpppapp	252	415	0	0		0	0	0	0	0
346	1	222	224	-1	536	422	10.2	28	ABalaaaalp	255	-576	0	0		0	0	0	0	0
347	1	258	212	-1	400	155	11.5	28	MSpapppa	206	0	0	0		0	0	0	0	0
348	1	366	195	-1	484	317	23.6	25	ABarpaaapa	237	-696	0	0		0	0	0	0	0
349	1	219	379	-1	285	228	10.6	32	Ealpp	326	101	0	0		0	0	0	0	0
350	1	315	222	-1	475	390	25.1	31	ABplaaaaaa	317	37	0	0		0	0	0	0	0
351	1	273	172	-1	347	263	11.5	27	MSaapaapp	84	0	0	0		0	0	0	0	0
352	1	263	13	-1	523	255	20.7	27	ABpraapappa	190	366	0	0		0	0	0	0	0
353	1	217	305	-1	445	416	19.2	26	ABplaapappa	95	0	0	0		0	0	0	0	0
354	1	320	171	-1	234	109	6.5	31	Cpppap	282	375	0	0		0	0	0	0	0
355	1	67	349	-1	442	342	12.4	26	ABaraapapaa	203	-248	0	0		0	0	0	0	0
356	1	210	24	334	429	348	5.6	28	ABalpapapa	413	0	0	0		0	0	0	0	0
357	1	312	201	-1	182	201	21.4	36	Caapa	356	-648	0	0		0	0	0	0	0
358	1	292	363	-1	353	215	10.3	29	Earpa	280	42	0	0		0	0	0	0	0
359	1	37	113	-1	381	212	6.6	30	MSpapapp	78	0	0	0		0	0	0	0	0
360	1	149	237	-1	496	314	5.8	27	ABarapaapa	205	0	0	0		0	0	0	0	0
361	1	71	253	-1	462	135	6.7	27	ABarappapp	258	442	0	0		0	0	0	0	0
362	1	384	109	-1	478	426	15.8	23	ABalapappa	182	473	0	0		0	0	0	0	0
363	1	256	320	-1	409	190	12.6	27	MSpppaap	232	-135	0	0		0	0	0	0	0
364	1	211	45	-1	448	381	10.2	26	MSapaaap	264	0	0	0		0	0	0	0	0
365	1	195	47	-1	456	413	8.2	31	ABalppappa	83	0	0	0		0	0	0	0	0
366	1	254	340	-1	451	248	3.5	28	ABarapapapp	108	0	0	0		0	0	0	0	0
367	1	123	122	-1	392	232	17.4	31	Earaa	306	461	0	0		0	0	0	0	0
368	1	278	26	-1	315	270	10.8	31	Ealpa	-24	0	0	0		0	0	0	0	0
369	1	57	388	-1	554	325	5.8	28	ABaraaappa	284	466	0	0		0	0	0	0	0
370	1	302	41	-1	533	288	14.6	28	MSppaaap	219	0	0	0		0	0	0	0	0
371	1	268	378	-1	270	195	13.7	33	Eplap	313	-810	0	0		0	0	0	0	0
372	1	209	256	-1	468	457	9.3	29	ABalpppaap	244	487	0	0		0	0	0	0	0
373	1	316	34	-1	425	454	12.1	23	ABalpppappa	352	0	0	0		0	0	0	0	0
374	1	135	369	-1	316	283	6.0	29	MSaappa	213	140	0	0		0	0	0	0	0
375	1	72	351	-1	439	188	19.7	25	Nuc166_19_443_186	391	0	0	0		0	0	0	0	0
376	1	245	270	-1	426	376	17.9	26	MSapapap	238	137	0	0		0	0	0	0	0
377	1	334	276	-1	540	239	8.1	26	ABarapppppa	241	100	0	0		0	0	0	0	0
378	1	143	246	-1	381	333	9.7	27	MSappaaa	238	751	0	0		0	0	0	0	0
379	1	299	210	-1	501	287	22.6	25	ABarpapaap	-23	0	0	0		0	0	0	0	0
380	1	287	338	-1	525	199	7.4	25	ABarapppppp	67	0	0	0		0	0	0	0	0
381	1	138	250	-1	541	236	5.6	29	ABarapppap	70	0	0	0		0	0	0	0	0
382	1	177	365	-1	458	232	6.5	25	ABarapapppa	448	0	0	0		0	0	0	0	0
383	1	290	362	-1	587	278	12.5	22	ABalaappaa	-4	0	0	0		0	0	0	0	0
384	1	305	376	-1	500	257	12.7	25	MSppapaa	-189	0	0	0		0	0	0	0	0
385	1	163	389	-1	231	223	4.9	22	ABplpppapap	-15	0	0	0		0	0	0	0	0
386	1	382	390	-1	514	296	9.2	22	ABaraaaapp	165	0	0	0		0	0	0	0	0
387	1	228	275	-1	470	197	4.4	27	ABarappapap	122	0	0	0		0	0	0	0	0
388	1	201	393	-1	365	138	8.0	22	ABprpappppa	174	285	0	0		0	0	0	0	0
