# Supplementary material for: The AP-2 Transcription Factor APTF-2 Is Required for Neuroblast and Epidermal Morphogenesis in Caenorhabditis elegans Embryogenesis
Source: PLoS Genet. 2016 May 13;12(5):e1006048. doi: 10.1371/journal.pgen.1006048 (PMC4866721; doi:10.1371/journal.pgen.1006048)
Supplement: S7 Text — (ZIP) [file pgen.1006048.s035.zip › nuclei/t168-nuclei]

1	1	41	245	-1	335	321	11.7	28	MSappaap	240	113	0	0		0	0	0	0	0
2	1	243	236	-1	497	415	6.6	28	ABalpaappp	-34	0	0	0		0	0	0	0	0
3	1	36	50	-1	519	286	10.9	26	ABaraaapapp	246	-34	0	0		0	0	0	0	0
4	1	167	176	-1	335	357	12.8	27	MSappapp	213	1258	0	0		0	0	0	0	0
5	1	248	221	-1	388	156	17.3	31	Dppa	317	-1326	0	0		0	0	0	0	0
6	1	29	49	-1	398	430	15.1	26	ABalpppppap	217	0	0	0		0	0	0	0	0
7	1	275	40	-1	440	263	9.9	29	ABaraapppp	251	402	0	0		0	0	0	0	0
8	1	101	232	-1	414	450	19.0	31	ABplaapapa	34	0	0	0		0	0	0	0	0
9	1	93	244	-1	314	69	16.4	31	ABprapapaa	150	0	0	0		0	0	0	0	0
10	1	107	16	-1	489	312	9.1	24	ABaraapppaa	305	0	0	0		0	0	0	0	0
11	1	134	222	-1	490	448	8.6	31	ABalppaaap	-93	0	0	0		0	0	0	0	0
12	1	148	266	-1	546	170	17.3	25	ABpraappaa	282	0	0	0		0	0	0	0	0
13	1	352	289	-1	521	259	20.4	27	ABpraapappa	187	-598	0	0		0	0	0	0	0
14	1	35	29	-1	374	159	9.4	25	MSpappap	311	0	0	0		0	0	0	0	0
15	1	234	294	-1	250	91	22.3	33	Cpaapp	213	0	0	0		0	0	0	0	0
16	1	24	95	-1	456	418	12.8	28	ABalppppaa	207	0	0	0		0	0	0	0	0
17	1	46	180	-1	349	73	19.7	30	ABprappapa	376	0	0	0		0	0	0	0	0
18	1	249	337	-1	555	367	23.3	31	ABalappapp	302	190	0	0		0	0	0	0	0
19	1	114	298	-1	459	300	23.5	29	Nuc156_25_450_288p	286	-33	0	0		0	0	0	0	0
20	1	25	153	-1	301	55	8.3	26	ABprappppa	257	0	0	0		0	0	0	0	0
21	1	47	328	-1	274	287	8.5	30	MSaapppp	91	0	0	0		0	0	0	0	0
22	1	242	251	-1	332	316	5.6	27	ABplpappap	228	112	0	0		0	0	0	0	0
23	1	330	86	-1	499	198	23.5	35	ABarpappa	336	1077	0	0		0	0	0	0	0
24	1	356	195	-1	444	350	5.4	25	ABalpapapaa	168	116	0	0		0	0	0	0	0
25	1	10	89	-1	216	244	11.0	29	Capapp	291	337	0	0		0	0	0	0	0
26	1	368	94	-1	313	270	10.5	30	Ealpa	308	-945	0	0		0	0	0	0	0
27	1	186	215	-1	565	259	18.6	30	ABpraaapap	341	0	0	0		0	0	0	0	0
28	1	31	19	-1	387	70	14.8	29	ABprappaap	104	0	0	0		0	0	0	0	0
29	1	8	75	-1	457	349	9.9	28	ABalpaapapp	246	0	0	0		0	0	0	0	0
30	1	200	77	-1	384	234	12.4	27	MSpapaapp	236	-1110	0	0		0	0	0	0	0
31	1	154	158	-1	353	272	23.5	33	ABarpaappp	333	1265	0	0		0	0	0	0	0
32	1	215	32	-1	354	386	15.7	30	ABplpaappa	254	-149	0	0		0	0	0	0	0
33	1	277	152	-1	326	348	6.5	28	ABplpapapa	285	-388	0	0		0	0	0	0	0
34	1	373	366	-1	427	449	12.4	24	ABalpppappa	199	-30	0	0		0	0	0	0	0
35	1	179	305	-1	455	220	24.2	30	ABarpapapp	256	225	0	0		0	0	0	0	0
36	1	76	56	-1	534	386	17.5	28	MSaaaaaa	57	0	0	0		0	0	0	0	0
37	1	86	269	283	356	421	12.6	30	ABplpaappp	478	0	0	0		0	0	0	0	0
38	1	218	300	-1	530	329	15.4	29	ABaraappaa	286	230	0	0		0	0	0	0	0
39	1	34	100	-1	369	134	11.4	30	MSpapppp	118	0	0	0		0	0	0	0	0
40	1	141	356	-1	181	204	5.5	27	ABplappppp	246	117	0	0		0	0	0	0	0
41	1	370	51	-1	533	291	14.6	27	MSppaaap	241	0	0	0		0	0	0	0	0
42	1	109	258	-1	343	66	7.1	30	ABprpppaap	267	970	0	0		0	0	0	0	0
43	1	204	378	-1	306	359	9.5	28	ABplppaapa	124	0	0	0		0	0	0	0	0
44	1	237	325	-1	362	370	12.7	25	MSappapa	216	1297	0	0		0	0	0	0	0
45	1	364	198	-1	450	381	10.2	28	MSapaaap	205	-360	0	0		0	0	0	0	0
46	1	254	129	-1	443	146	9.2	27	ABprppaapa	257	1	0	0		0	0	0	0	0
47	1	365	396	-1	457	412	8.3	30	ABalppappa	208	0	0	0		0	0	0	0	0
48	1	63	270	-1	422	458	9.9	28	ABalpppaaa	256	866	0	0		0	0	0	0	0
49	1	157	73	-1	474	467	15.5	28	ABalapaapp	246	40	0	0		0	0	0	0	0
50	1	263	140	-1	480	171	11.3	29	ABprppaaaa	87	0	0	0		0	0	0	0	0
51	1	210	41	-1	161	188	9.3	29	ABplapappp	265	0	0	0		0	0	0	0	0
52	1	341	393	-1	533	318	24.5	28	ABarpapaaa	240	181	0	0		0	0	0	0	0
53	1	207	26	-1	371	343	14.2	29	MSapappp	255	1483	0	0		0	0	0	0	0
54	1	45	285	-1	343	147	19.9	34	Dppp	349	925	0	0		0	0	0	0	0
55	1	232	27	-1	197	331	14.3	28	ABplappaap	426	0	0	0		0	0	0	0	0
56	1	79	352	-1	333	335	23.0	33	ABarppaaa	308	1031	0	0		0	0	0	0	0
57	1	226	7	-1	414	249	14.5	26	MSpaapapp	202	110	0	0		0	0	0	0	0
58	1	166	18	-1	478	198	14.8	29	MSppppaa	136	0	0	0		0	0	0	0	0
59	1	20	25	-1	534	172	12.3	27	ABprpaapppa	215	-236	0	0		0	0	0	0	0
60	1	7	224	-1	331	202	17.1	33	Epraa	330	973	0	0		0	0	0	0	0
61	1	143	333	-1	594	318	14.5	30	ABalaaappr	59	0	0	0		0	0	0	0	0
62	1	235	324	-1	407	388	4.4	30	ABalppapap	242	723	0	0		0	0	0	0	0
63	1	315	97	-1	333	57	13.7	29	ABprapapap	267	-1436	0	0		0	0	0	0	0
64	1	274	92	-1	358	405	22.1	29	ABplaaappa	273	-1225	0	0		0	0	0	0	0
65	1	123	178	-1	279	79	9.7	30	ABprapappp	259	0	0	0		0	0	0	0	0
66	1	51	31	-1	154	280	12.2	28	ABplapapap	-45	0	0	0		0	0	0	0	0
67	1	15	237	-1	144	241	11.8	28	ABplapappa	173	0	0	0		0	0	0	0	0
68	1	329	389	-1	361	388	4.1	26	ABalppapppp	231	-2	0	0		0	0	0	0	0
69	1	202	351	-1	550	337	22.0	28	ABalapppap	237	-539	0	0		0	0	0	0	0
70	1	28	345	-1	301	134	7.3	28	Cppaap	288	-1104	0	0		0	0	0	0	0
71	1	313	227	-1	199	272	14.6	29	Capapa	265	1062	0	0		0	0	0	0	0
72	1	198	286	-1	347	266	16.5	32	Ealaa	322	371	0	0		0	0	0	0	0
73	1	66	39	-1	551	306	12.0	28	MSppaaaa	192	232	0	0		0	0	0	0	0
74	1	205	149	-1	454	102	14.0	28	ABpraapppp	310	0	0	0		0	0	0	0	0
75	1	50	170	-1	488	401	12.3	27	MSapaaaa	198	246	0	0		0	0	0	0	0
76	1	32	317	-1	357	61	15.2	28	ABprappapp	228	450	0	0		0	0	0	0	0
77	1	100	312	-1	262	340	8.3	29	ABplppappa	270	288	0	0		0	0	0	0	0
78	1	297	78	-1	413	416	12.3	31	ABplpaapaa	490	0	0	0		0	0	0	0	0
79	1	276	55	-1	603	243	16.6	27	ABpraaaaap	-51	0	0	0		0	0	0	0	0
80	1	239	357	-1	317	356	20.2	31	ABplapaaap	278	-1046	0	0		0	0	0	0	0
81	1	259	191	-1	443	215	11.2	24	MSpppaaa	210	228	0	0		0	0	0	0	0
82	1	285	126	-1	574	225	18.5	30	ABpraaaapp	283	43	0	0		0	0	0	0	0
83	1	138	226	-1	230	341	9.4	29	ABplppapap	267	955	0	0		0	0	0	0	0
84	1	49	319	-1	613	290	11.0	32	ABalaapaap	282	512	0	0		0	0	0	0	0
85	1	39	10	-1	503	137	10.3	29	ABprpaaapp	175	0	0	0		0	0	0	0	0
86	1	129	58	-1	453	324	7.2	27	ABalpappaa	99	0	0	0		0	0	0	0	0
87	1	158	388	-1	338	92	5.4	24	ABprpppapaa	193	84	0	0		0	0	0	0	0
88	1	6	208	-1	359	211	15.4	32	Earap	321	-1317	0	0		0	0	0	0	0
89	1	328	371	-1	297	294	19.7	30	MSappppp	293	612	0	0		0	0	0	0	0
90	1	130	184	-1	560	406	17.0	28	ABalaaapal	228	0	0	0		0	0	0	0	0
91	1	244	316	-1	496	350	23.8	28	ABarpaaaap	253	23	0	0		0	0	0	0	0
92	1	53	113	-1	362	340	17.4	26	MSapppap	215	-514	0	0		0	0	0	0	0
93	1	217	187	206	489	313	13.7	33	ABaraappap	246	-68	0	0		0	0	0	0	0
94	1	281	360	-1	162	136	14.5	35	Caapp	345	-208	0	0		0	0	0	0	0
95	1	3	248	-1	500	325	17.5	27	MSpaaaapa	247	243	0	0		0	0	0	0	0
96	1	82	214	-1	287	377	20.1	28	ABplapaapa	113	0	0	0		0	0	0	0	0
97	1	280	277	-1	341	365	8.2	29	ABplpapaap	255	-240	0	0		0	0	0	0	0
98	1	111	175	-1	549	380	10.1	28	ABaraaaaaa	-126	0	0	0		0	0	0	0	0
99	1	251	2	-1	520	189	10.3	29	ABprpaaapa	167	0	0	0		0	0	0	0	0
100	1	78	329	-1	528	291	5.0	26	ABarapaaap	241	-393	0	0		0	0	0	0	0
101	1	165	108	-1	430	309	7.2	29	ABalpapppa	209	0	0	0		0	0	0	0	0
102	1	155	183	-1	500	221	8.0	27	ABprpapaaa	264	143	0	0		0	0	0	0	0
103	1	197	203	-1	507	362	19.4	28	MSaaaaapa	161	0	0	0		0	0	0	0	0
104	1	271	57	-1	217	295	5.8	29	ABplpppaaa	196	54	0	0		0	0	0	0	0
105	1	326	321	-1	194	223	16.0	30	Cappap	298	243	0	0		0	0	0	0	0
106	1	142	330	-1	524	252	5.1	26	ABarappaaa	198	-77	0	0		0	0	0	0	0
107	1	299	34	-1	497	185	17.4	28	ABprpaappa	274	96	0	0		0	0	0	0	0
108	1	59	63	-1	397	278	7.7	30	MSaapaaa	77	0	0	0		0	0	0	0	0
109	1	362	-1	-1	481	423	15.8	22	ABalapappa	147	211	0	0		0	0	0	0	0
110	1	266	309	-1	581	337	23.2	32	ABpraapaaa	284	-1114	0	0		0	0	0	0	0
111	1	127	37	-1	354	447	15.7	26	ABplaappaa	36	0	0	0		0	0	0	0	0
112	1	340	45	-1	359	175	6.7	24	MSpappaa	221	336	0	0		0	0	0	0	0
113	1	359	304	-1	381	213	6.5	29	MSpapapp	-62	0	0	0		0	0	0	0	0
114	1	54	79	-1	575	280	13.9	30	ABalaapppa	93	0	0	0		0	0	0	0	0
115	1	175	82	-1	234	279	10.3	28	Capaap	75	0	0	0		0	0	0	0	0
116	1	260	242	-1	535	363	6.5	25	ABalpaaaaa	222	304	0	0		0	0	0	0	0
117	1	231	209	-1	556	252	14.6	29	ABpraaapaa	-276	0	0	0		0	0	0	0	0
118	1	279	12	-1	261	291	15.9	34	Daap	323	-65	0	0		0	0	0	0	0
119	1	164	52	-1	275	377	15.7	30	ABplaapppp	305	-402	0	0		0	0	0	0	0
120	1	180	359	-1	515	352	11.6	26	ABaraaaapa	305	0	0	0		0	0	0	0	0
121	1	77	349	-1	469	254	7.6	29	ABarapappa	-311	0	0	0		0	0	0	0	0
122	1	367	311	-1	390	232	18.1	31	Earaa	284	-865	0	0		0	0	0	0	0
123	1	182	42	-1	250	314	13.6	30	Capaaa	269	-42	0	0		0	0	0	0	0
124	1	223	259	-1	226	166	9.3	33	Eplpp	325	81	0	0		0	0	0	0	0
125	1	71	201	-1	467	354	19.2	28	MSaaaaapp	275	187	0	0		0	0	0	0	0
126	1	321	200	-1	295	210	15.8	34	Eplaa	331	456	0	0		0	0	0	0	0
127	1	264	61	-1	399	356	18.5	27	MSapppaa	220	-1381	0	0		0	0	0	0	0
128	1	61	172	-1	484	253	18.8	26	MSppappp	263	545	0	0		0	0	0	0	0
129	1	273	334	-1	390	400	16.6	27	ABalppppppa	125	0	0	0		0	0	0	0	0
130	1	322	297	-1	267	70	13.8	30	ABarpppppp	301	302	0	0		0	0	0	0	0
131	1	312	381	-1	254	293	3.8	29	ABplppppaa	270	587	0	0		0	0	0	0	0
132	1	332	155	-1	153	221	8.3	26	ABplappppa	250	-752	0	0		0	0	0	0	0
133	1	240	190	-1	466	291	10.5	26	ABaraapppap	112	0	0	0		0	0	0	0	0
134	1	298	105	-1	170	135	10.4	31	Cpappv	278	-187	0	0		0	0	0	0	0
135	1	126	340	390	410	318	14.7	29	MSaaapap	238	83	0	0		0	0	0	0	0
136	1	149	99	-1	513	144	16.6	29	ABpraappap	385	0	0	0		0	0	0	0	0
137	1	62	166	-1	467	390	21.1	29	ABplaaaaap	250	111	0	0		0	0	0	0	0
138	1	117	306	-1	237	295	18.8	28	Dapap	275	-480	0	0		0	0	0	0	0
139	1	147	30	-1	377	248	9.8	26	MSpapapa	229	212	0	0		0	0	0	0	0
140	1	172	267	-1	500	189	20.0	32	ABpraaapppp	297	-247	0	0		0	0	0	0	0
141	1	88	196	-1	448	202	3.8	29	ABprpappaa	282	123	0	0		0	0	0	0	0
142	1	151	13	-1	309	395	17.7	31	ABplaapppa	269	-230	0	0		0	0	0	0	0
143	1	64	156	-1	428	418	9.7	29	ABplpaaaaa	274	1396	0	0		0	0	0	0	0
144	1	122	90	-1	382	455	13.8	28	ABplpaapap	229	0	0	0		0	0	0	0	0
145	1	230	342	-1	211	308	21.6	32	ABplappapa	317	115	0	0		0	0	0	0	0
146	1	150	162	-1	378	359	7.7	29	ABplpapaaa	286	-917	0	0		0	0	0	0	0
147	1	168	35	-1	506	441	15.8	26	ABalapaaap	252	-737	0	0		0	0	0	0	0
148	1	184	83	235	553	350	12.4	30	ABaraaapaa	400	0	0	0		0	0	0	0	0
149	1	288	255	-1	283	147	14.1	31	Eprpa	287	893	0	0		0	0	0	0	0
150	1	268	234	301	386	95	7.3	32	ABprpppaaa	241	745	0	0		0	0	0	0	0
151	1	257	119	-1	524	209	21.3	27	ABpraapappp	199	6	0	0		0	0	0	0	0
152	1	131	54	-1	304	52	11.8	29	ABprapappa	266	905	0	0		0	0	0	0	0
153	1	252	354	-1	412	345	23.2	29	ABplaaaapp	257	-875	0	0		0	0	0	0	0
154	1	290	247	-1	175	273	21.4	34	ABarppapa	340	224	0	0		0	0	0	0	0
155	1	113	163	-1	552	335	8.7	28	ABaraaaaap	268	182	0	0		0	0	0	0	0
156	1	27	120	-1	519	379	12.6	26	ABalpaapaap	226	61	0	0		0	0	0	0	0
157	1	85	395	-1	435	247	6.3	24	MSpapaaaa	117	0	0	0		0	0	0	0	0
158	1	171	233	-1	220	191	4.2	29	ABplpppppp	208	-807	0	0		0	0	0	0	0
159	1	11	375	-1	447	227	20.9	31	MSpppppa	302	929	0	0		0	0	0	0	0
160	1	145	144	-1	598	310	10.7	24	ABalaapaaa	188	-201	0	0		0	0	0	0	0
161	1	13	118	-1	394	304	3.9	26	ABalpappapp	236	389	0	0		0	0	0	0	0
162	1	73	133	-1	363	106	4.9	24	ABprppppapa	184	274	0	0		0	0	0	0	0
163	1	196	69	-1	361	417	18.3	30	ABalppppppp	292	155	0	0		0	0	0	0	0
164	1	156	216	-1	182	263	10.9	26	ABplapppaa	261	-23	0	0		0	0	0	0	0
165	1	65	87	-1	453	453	20.8	32	ABplaapaap	-137	0	0	0		0	0	0	0	0
166	1	116	15	-1	417	249	10.4	25	MSpapaapa	210	707	0	0		0	0	0	0	0
167	1	21	379	-1	289	118	24.2	34	Cpaapa	342	1722	0	0		0	0	0	0	0
168	1	81	11	-1	444	409	21.9	27	ABplaaapaa	241	0	0	0		0	0	0	0	0
169	1	4	367	-1	473	254	10.9	23	ABarapaappp	-87	0	0	0		0	0	0	0	0
170	1	98	257	-1	271	339	22.5	35	ABarppaap	333	1599	0	0		0	0	0	0	0
171	1	354	382	-1	236	108	6.3	29	Cpppap	281	46	0	0		0	0	0	0	0
172	1	351	380	-1	344	260	11.4	26	MSaapaapp	197	394	0	0		0	0	0	0	0
173	1	295	186	-1	582	343	11.0	29	ABalaaaarr	202	169	0	0		0	0	0	0	0
174	1	125	138	-1	498	363	13.6	26	ABaraapaapa	189	105	0	0		0	0	0	0	0
175	1	337	17	-1	562	276	9.2	30	ABarappppa	304	825	0	0		0	0	0	0	0
176	1	95	123	-1	422	110	9.2	30	ABprppappa	281	920	0	0		0	0	0	0	0
177	1	241	139	-1	404	377	14.4	26	MSapappa	205	-1060	0	0		0	0	0	0	0
178	1	110	239	-1	364	319	5.5	29	ABplpapapp	-56	0	0	0		0	0	0	0	0
179	1	301	323	-1	211	313	8.1	30	ABplppappp	-60	0	0	0		0	0	0	0	0
180	1	75	21	-1	418	188	5.4	28	ABprpappap	282	0	0	0		0	0	0	0	0
181	1	310	391	-1	243	190	12.2	34	Eplpa	343	946	0	0		0	0	0	0	0
182	1	269	23	-1	263	147	7.3	30	Cppapp	275	252	0	0		0	0	0	0	0
183	1	343	343	-1	381	81	10.3	30	ABprppappp	272	339	0	0		0	0	0	0	0
184	1	208	355	-1	385	129	4.3	27	ABprppppaa	264	-762	0	0		0	0	0	0	0
185	1	80	341	-1	248	140	12.8	32	Eprpp	329	178	0	0		0	0	0	0	0
186	1	94	28	-1	223	351	14.1	28	ABplappaaa	281	846	0	0		0	0	0	0	0
187	1	121	197	392	199	260	5.2	31	ABplpppaap	212	-921	0	0		0	0	0	0	0
188	1	296	131	-1	501	279	6.5	31	ABarapapaa	203	-899	0	0		0	0	0	0	0
189	1	112	136	-1	534	428	16.2	26	ABalapaaaa	219	438	0	0		0	0	0	0	0
190	1	250	80	-1	201	99	14.7	31	Cpappd	312	92	0	0		0	0	0	0	0
191	1	26	202	-1	177	308	13.6	27	ABplappapp	-3	0	0	0		0	0	0	0	0
192	1	176	302	-1	329	120	12.5	29	Cppaaa	292	559	0	0		0	0	0	0	0
193	1	38	109	-1	349	362	20.6	29	ABplapaaaa	268	-240	0	0		0	0	0	0	0
194	1	83	218	-1	438	258	18.0	26	MSpaaappp	260	-53	0	0		0	0	0	0	0
195	1	348	287	-1	489	320	22.8	30	ABarpaaapa	297	688	0	0		0	0	0	0	0
196	1	104	148	-1	567	357	18.6	29	ABalapppaa	230	433	0	0		0	0	0	0	0
197	1	191	384	-1	380	356	4.6	28	ABalpapapp	196	119	0	0		0	0	0	0	0
198	1	120	143	-1	569	213	14.7	29	ABpraaaapa	285	-55	0	0		0	0	0	0	0
199	1	323	207	-1	430	308	3.8	27	ABalpappapa	235	-6	0	0		0	0	0	0	0
200	1	212	130	-1	443	355	23.3	29	ABplaaaapa	26	0	0	0		0	0	0	0	0
201	1	357	376	-1	179	199	21.5	35	Caapa	359	-222	0	0		0	0	0	0	0
202	1	9	284	-1	538	192	15.1	29	ABprpaapap	221	30	0	0		0	0	0	0	0
203	1	331	106	-1	484	443	17.3	22	ABalapapppa	172	438	0	0		0	0	0	0	0
204	1	69	20	-1	387	428	10.3	30	ABplpaaapa	245	1709	0	0		0	0	0	0	0
205	1	253	173	-1	285	90	6.6	27	ABprappppp	272	763	0	0		0	0	0	0	0
206	1	229	125	-1	316	83	11.0	26	ABprapppaa	332	0	0	0		0	0	0	0	0
207	1	199	249	-1	277	339	5.6	31	ABplppaapp	279	579	0	0		0	0	0	0	0
208	1	265	33	-1	463	167	17.9	29	ABprapaaap	114	0	0	0		0	0	0	0	0
209	1	246	322	-1	434	185	16.2	29	Dpaa	285	167	0	0		0	0	0	0	0
210	1	379	387	-1	504	289	22.5	26	ABarpapaap	210	-135	0	0		0	0	0	0	0
211	1	153	88	-1	586	333	16.7	27	ABalaaappl	225	0	0	0		0	0	0	0	0
212	1	347	253	-1	404	160	11.5	28	MSpapppa	185	0	0	0		0	0	0	0	0
213	1	318	141	-1	483	137	15.2	30	ABpraapppa	113	0	0	0		0	0	0	0	0
214	1	238	8	-1	447	138	16.0	26	ABprapaapa	26	0	0	0		0	0	0	0	0
215	1	20	147	-1	525	157	14.0	26	ABprpaapppp	-235	0	0	0		0	0	0	0	0
216	1	294	262	-1	393	371	11.3	29	MSapaapp	278	68	0	0		0	0	0	0	0
217	1	213	177	250	531	234	16.6	29	ABpraaappa	414	0	0	0		0	0	0	0	0
218	1	193	263	-1	496	222	13.3	27	MSppapap	347	0	0	0		0	0	0	0	0
219	1	102	157	-1	473	429	19.1	28	ABalapapppp	270	-197	0	0		0	0	0	0	0
220	1	194	104	-1	423	104	16.4	30	ABprapaapp	124	0	0	0		0	0	0	0	0
221	1	188	260	-1	371	366	23.4	31	ABplaaappp	293	-125	0	0		0	0	0	0	0
222	1	350	315	-1	472	390	24.6	32	ABplaaaaaa	308	-224	0	0		0	0	0	0	0
223	1	92	60	-1	217	156	24.0	39	Caaap	390	366	0	0		0	0	0	0	0
224	1	346	293	-1	529	424	9.7	29	ABalaaaalp	225	329	0	0		0	0	0	0	0
225	1	195	66	-1	389	295	12.0	26	MSaapaapa	215	103	0	0		0	0	0	0	0
226	1	52	241	-1	524	393	20.8	26	ABalappaaa	249	0	0	0		0	0	0	0	0
227	1	137	103	-1	602	255	12.6	30	ABalaappap	797	0	0	0		0	0	0	0	0
228	1	221	223	-1	581	218	11.9	32	ABpraaaaaa	838	0	0	0		0	0	0	0	0
229	1	16	107	-1	447	407	5.2	29	ABalppapaa	294	168	0	0		0	0	0	0	0
230	1	338	85	-1	484	263	23.1	30	Nuc156_25_450_288a	250	334	0	0		0	0	0	0	0
231	1	228	71	-1	472	196	8.5	27	ABprpapaap	142	0	0	0		0	0	0	0	0
232	1	48	229	364	501	176	7.4	28	ABprpaaaap	238	239	0	0		0	0	0	0	0
233	1	152	101	-1	585	369	15.6	29	ABalaaapar	232	-845	0	0		0	0	0	0	0
234	1	177	361	-1	283	302	5.1	27	ABplpapppa	233	-212	0	0		0	0	0	0	0
235	1	255	205	-1	391	154	6.4	29	ABprppaappp	223	381	0	0		0	0	0	0	0
236	1	181	189	-1	512	376	9.4	28	ABalpaapapa	40	0	0	0		0	0	0	0	0
237	1	360	70	-1	498	312	5.6	27	ABarapaapa	201	-332	0	0		0	0	0	0	0
238	1	133	192	-1	500	424	22.3	31	ABplaapaaa	43	0	0	0		0	0	0	0	0
239	1	247	36	-1	496	230	3.7	28	ABarappaap	258	420	0	0		0	0	0	0	0
240	1	139	53	-1	398	422	20.3	28	ABplaapappp	261	-737	0	0		0	0	0	0	0
241	1	125	353	-1	460	345	13.2	26	ABaraapaapp	201	732	0	0		0	0	0	0	0
242	1	233	142	-1	435	372	14.1	27	MSapapaa	250	0	0	0		0	0	0	0	0
243	1	222	204	-1	279	117	4.3	30	ABprpppppp	275	-392	0	0		0	0	0	0	0
244	1	84	169	-1	509	413	16.2	25	ABalapapaa	63	0	0	0		0	0	0	0	0
245	1	40	59	-1	399	311	18.6	32	MSaaaapp	217	-242	0	0		0	0	0	0	0
246	1	378	291	-1	379	332	10.0	26	MSappaaa	216	1056	0	0		0	0	0	0	0
247	1	282	145	-1	417	124	6.6	28	ABprppaappa	254	-393	0	0		0	0	0	0	0
248	1	173	24	-1	445	468	12.6	29	ABalpppapa	257	690	0	0		0	0	0	0	0
249	1	33	14	-1	213	217	7.9	27	Capppp	258	789	0	0		0	0	0	0	0
250	1	381	350	-1	544	234	5.8	29	ABarapppap	55	0	0	0		0	0	0	0	0
251	1	119	22	-1	322	413	15.2	30	ABplaappap	497	0	0	0		0	0	0	0	0
252	1	22	213	-1	588	283	17.2	30	ABalaapppp	302	580	0	0		0	0	0	0	0
253	1	361	240	-1	462	138	6.8	27	ABarappapp	203	41	0	0		0	0	0	0	0
254	1	190	199	-1	205	117	19.4	38	Cpapa	382	698	0	0		0	0	0	0	0
255	1	220	238	-1	504	261	16.3	26	MSppappa	218	269	0	0		0	0	0	0	0
256	1	372	188	-1	464	451	9.4	29	ABalpppaap	191	0	0	0		0	0	0	0	0
257	1	174	168	-1	260	279	6.5	29	ABplpapppp	235	99	0	0		0	0	0	0	0
258	1	89	48	-1	353	124	15.7	31	Dpap	312	483	0	0		0	0	0	0	0
259	1	309	307	-1	345	121	8.5	29	ABprpppppa	134	0	0	0		0	0	0	0	0
260	1	1	374	-1	241	144	4.1	28	Cppppa	-21	0	0	0		0	0	0	0	0
261	1	140	296	-1	459	223	17.7	27	MSppppap	270	-63	0	0		0	0	0	0	0
262	1	72	128	-1	309	251	14.0	32	Ealap	298	13	0	0		0	0	0	0	0
263	1	5	299	-1	412	99	11.8	28	ABprppapap	499	0	0	0		0	0	0	0	0
264	1	236	332	-1	423	464	16.4	27	ABalpppappp	272	77	0	0		0	0	0	0	0
265	1	284	167	-1	532	332	19.0	29	MSpaaaaa	321	0	0	0		0	0	0	0	0
266	1	18	159	-1	299	325	10.1	27	MSaapppa	-16	0	0	0		0	0	0	0	0
267	1	108	211	-1	475	275	15.8	29	MSpaapaa	165	0	0	0		0	0	0	0	0
268	1	224	43	-1	576	227	9.4	31	ABalaapapp	284	-701	0	0		0	0	0	0	0
269	1	185	47	-1	400	392	7.5	28	ABalppapppa	259	744	0	0		0	0	0	0	0
270	1	376	9	-1	424	373	18.0	25	MSapapap	258	-478	0	0		0	0	0	0	0
271	1	160	111	-1	494	461	13.2	29	ABalapaapa	49	0	0	0		0	0	0	0	0
272	1	286	165	-1	550	390	13.5	24	ABalpaapaaa	222	197	0	0		0	0	0	0	0
273	1	103	225	-1	523	321	10.9	26	ABaraaapapa	354	0	0	0		0	0	0	0	0
274	1	146	116	-1	453	190	13.3	24	MSpppapa	199	-82	0	0		0	0	0	0	0
275	1	387	256	-1	477	192	4.5	27	ABarappapap	212	-206	0	0		0	0	0	0	0
276	1	377	268	-1	538	239	8.3	27	ABarapppppa	223	1059	0	0		0	0	0	0	0
277	1	55	194	-1	538	230	12.6	28	ABprpaapaa	71	0	0	0		0	0	0	0	0
278	1	159	271	-1	391	262	4.5	26	ABalpappppp	229	96	0	0		0	0	0	0	0
279	1	333	67	-1	306	329	4.5	27	ABplpappaa	214	0	0	0		0	0	0	0	0
280	1	291	368	-1	317	88	8.2	27	ABprapppap	40	0	0	0		0	0	0	0	0
281	1	304	280	-1	520	327	4.6	29	ABarapaaaa	246	-414	0	0		0	0	0	0	0
282	1	136	362	-1	550	423	12.7	28	ABalaaaala	263	352	0	0		0	0	0	0	0
283	1	308	347	-1	553	310	21.2	26	ABalappppa	127	0	0	0		0	0	0	0	0
284	1	118	254	-1	518	208	17.5	28	ABpraaapppa	239	1653	0	0		0	0	0	0	0
285	1	320	261	-1	139	213	16.4	33	ABarppapp	320	-113	0	0		0	0	0	0	0
286	1	203	377	-1	475	225	11.6	25	MSppaapp	90	0	0	0		0	0	0	0	0
287	1	187	134	-1	347	317	19.8	28	MSappppa	3	0	0	0		0	0	0	0	0
288	1	12	348	-1	310	83	19.5	30	ABarpppppa	-17	0	0	0		0	0	0	0	0
289	1	135	370	-1	481	335	5.4	26	ABalpaaapp	248	383	0	0		0	0	0	0	0
290	1	189	386	-1	200	156	5.1	30	Cppppp	298	-527	0	0		0	0	0	0	0
291	1	292	212	-1	529	397	6.2	27	ABalpaappa	59	0	0	0		0	0	0	0	0
292	1	128	93	-1	419	277	4.3	25	ABalpappppa	230	53	0	0		0	0	0	0	0
293	1	14	288	-1	242	367	16.9	30	ABplapaapp	427	0	0	0		0	0	0	0	0
294	1	42	276	-1	451	372	4.4	28	ABalpapaap	258	-278	0	0		0	0	0	0	0
295	1	211	310	-1	411	284	16.3	23	MSaaappa	393	0	0	0		0	0	0	0	0
296	1	267	230	-1	389	273	14.9	28	MSaaappp	231	-393	0	0		0	0	0	0	0
297	1	262	318	-1	267	255	21.4	32	Dappa	266	-177	0	0		0	0	0	0	0
298	1	226	1	-1	454	263	13.6	25	MSpaapapa	207	1047	0	0		0	0	0	0	0
299	1	225	150	-1	360	281	9.5	26	MSaapapa	239	1053	0	0		0	0	0	0	0
300	1	324	114	-1	317	330	16.0	31	Daaa	-35	0	0	0		0	0	0	0	0
301	1	317	64	-1	182	194	13.3	30	Capppa	-160	0	0	0		0	0	0	0	0
302	1	289	383	-1	458	178	23.1	35	ABprapaaaa	332	951	0	0		0	0	0	0	0
303	1	261	336	-1	440	172	6.7	27	ABprpapapa	256	-342	0	0		0	0	0	0	0
304	1	67	372	-1	402	197	20.5	29	MSpppppp	289	-303	0	0		0	0	0	0	0
305	1	353	161	-1	440	413	18.9	26	ABplaapappa	194	407	0	0		0	0	0	0	0
306	1	258	185	-1	502	248	10.3	24	MSppaapa	194	-567	0	0		0	0	0	0	0
307	1	342	160	-1	322	186	11.4	31	Earpp	308	-106	0	0		0	0	0	0	0
308	1	105	135	-1	310	160	16.2	32	Eprap	320	-752	0	0		0	0	0	0	0
309	1	344	369	-1	467	290	6.9	23	ABarapaappa	100	0	0	0		0	0	0	0	0
310	1	68	182	-1	457	444	16.0	25	ABalppppapa	188	1353	0	0		0	0	0	0	0
311	1	56	62	-1	461	117	10.5	29	ABprppapaa	366	0	0	0		0	0	0	0	0
312	1	60	179	-1	180	234	9.3	27	ABplapppap	105	0	0	0		0	0	0	0	0
313	1	305	193	-1	396	260	22.8	31	ABarpaappa	292	-146	0	0		0	0	0	0	0
314	1	44	112	-1	232	233	19.6	30	Dappp	372	0	0	0		0	0	0	0	0
315	1	19	38	-1	572	275	22.7	33	ABpraapaap	308	-139	0	0		0	0	0	0	0
316	1	306	5	-1	408	432	7.1	30	ABalppaapp	307	987	0	0		0	0	0	0	0
317	1	87	295	-1	151	268	17.6	30	ABplapapaa	278	503	0	0		0	0	0	0	0
318	1	96	365	-1	423	356	9.0	23	MSapaapa	229	-658	0	0		0	0	0	0	0
319	1	334	385	-1	514	423	18.6	33	ABalapapap	59	0	0	0		0	0	0	0	0
320	1	363	74	-1	412	192	12.8	27	MSpppaap	183	0	0	0		0	0	0	0	0
321	1	17	91	-1	228	239	4.4	24	ABplpppapaa	194	971	0	0		0	0	0	0	0
322	1	106	127	-1	552	251	11.5	30	ABprpaaaaa	296	364	0	0		0	0	0	0	0
323	1	169	151	-1	566	299	6.3	28	ABaraaappp	293	0	0	0		0	0	0	0	0
324	1	209	219	-1	566	265	6.4	28	ABarapppaa	330	0	0	0		0	0	0	0	0
325	1	58	327	-1	243	244	8.2	28	ABplpppppa	262	-698	0	0		0	0	0	0	0
326	1	70	96	-1	422	289	23.5	31	ABarpaapap	318	125	0	0		0	0	0	0	0
327	1	293	81	-1	214	114	9.9	31	Cpppaa	286	-589	0	0		0	0	0	0	0
328	1	319	122	-1	244	259	4.5	28	ABplppppap	252	-543	0	0		0	0	0	0	0
329	1	99	137	-1	358	430	8.4	30	ABplpaaapp	24	0	0	0		0	0	0	0	0
330	1	302	228	-1	437	304	12.2	25	ABaraapapap	245	732	0	0		0	0	0	0	0
331	1	219	110	-1	276	376	8.6	29	ABplppapaa	347	0	0	0		0	0	0	0	0
332	1	314	278	-1	412	410	22.6	31	ABplaaapap	42	0	0	0		0	0	0	0	0
333	1	307	46	-1	205	270	18.0	32	Cappaa	37	0	0	0		0	0	0	0	0
334	1	356	217	-1	414	337	4.8	25	ABalpapapap	430	0	0	0		0	0	0	0	0
335	1	283	326	-1	280	328	17.4	28	Dapaa	-421	0	0	0		0	0	0	0	0
336	1	178	65	-1	502	375	5.7	27	ABalpaaaap	-77	0	0	0		0	0	0	0	0
337	1	327	6	-1	574	390	12.5	29	ABalaaaarl	209	116	0	0		0	0	0	0	0
338	1	380	154	-1	528	202	7.4	25	ABarapppppp	204	364	0	0		0	0	0	0	0
339	1	115	231	-1	468	356	16.6	29	MSaaapaaa	265	126	0	0		0	0	0	0	0
340	1	366	344	-1	456	247	3.5	27	ABarapapapp	269	932	0	0		0	0	0	0	0
341	1	272	102	-1	532	282	23.1	30	ABalappppp	251	542	0	0		0	0	0	0	0
342	1	144	146	-1	491	350	8.2	28	ABalpaaapa	248	1017	0	0		0	0	0	0	0
343	1	163	98	-1	423	416	16.9	25	ABalppppapp	218	1062	0	0		0	0	0	0	0
344	1	192	290	-1	516	210	5.3	24	ABarappapaa	102	0	0	0		0	0	0	0	0
345	1	30	121	-1	402	221	8.7	25	MSpapaaap	96	0	0	0		0	0	0	0	0
346	1	278	275	-1	487	289	18.2	25	MSpaaaapp	18	0	0	0		0	0	0	0	0
347	1	316	265	-1	526	365	15.7	29	ABaraapaaa	273	0	0	0		0	0	0	0	0
348	1	161	210	-1	445	304	16.4	27	MSpaaappa	121	0	0	0		0	0	0	0	0
349	1	355	76	-1	436	341	12.3	26	ABaraapapaa	193	75	0	0		0	0	0	0	0
350	1	256	338	-1	358	145	6.3	23	ABprpappppp	-8	0	0	0		0	0	0	0	0
351	1	375	124	-1	445	184	20.3	30	Nuc166_19_443_186	299	-616	0	0		0	0	0	0	0
352	1	325	264	-1	285	106	12.3	30	Cppapa	304	-80	0	0		0	0	0	0	0
353	1	170	273	-1	349	105	22.9	32	ABarppppap	293	-509	0	0		0	0	0	0	0
354	1	162	164	-1	345	266	6.8	30	MSaapapp	235	0	0	0		0	0	0	0	0
355	1	303	363	-1	539	275	19.8	29	ABpraapapa	96	0	0	0		0	0	0	0	0
356	1	336	335	-1	304	389	7.4	27	ABplpaaaapp	184	775	0	0		0	0	0	0	0
357	1	57	331	-1	354	398	6.8	24	ABplpaaaapa	193	135	0	0		0	0	0	0	0
358	1	43	117	-1	431	403	14.6	27	ABalpppppaa	-219	0	0	0		0	0	0	0	0
359	1	287	3	-1	493	256	4.7	24	ABarapapapa	385	0	0	0		0	0	0	0	0
360	1	227	68	-1	459	131	20.7	31	ABarpppaa	284	402	0	0		0	0	0	0	0
361	1	97	292	-1	412	102	20.7	34	ABarpppap	334	-929	0	0		0	0	0	0	0
362	1	383	398	-1	591	283	12.4	22	ABalaappaa	113	0	0	0		0	0	0	0	0
363	1	358	4	-1	352	211	10.4	29	Earpa	262	669	0	0		0	0	0	0	0
364	1	216	279	-1	417	306	10.2	30	ABaraapapp	278	-547	0	0		0	0	0	0	0
365	1	382	281	-1	465	232	6.1	24	ABarapapppa	340	0	0	0		0	0	0	0	0
366	1	2	274	-1	289	204	23.4	37	Caaaa	373	207	0	0		0	0	0	0	0
367	1	90	72	-1	351	384	10.1	30	ABplppaaaa	296	707	0	0		0	0	0	0	0
368	1	91	313	-1	398	159	23.4	31	ABarppppaa	316	470	0	0		0	0	0	0	0
369	1	374	282	-1	317	281	5.8	29	MSaappa	145	0	0	0		0	0	0	0	0
370	1	214	358	-1	509	387	23.7	26	ABalappaap	259	-18	0	0		0	0	0	0	0
371	1	245	243	-1	326	243	22.0	35	Cpaaa	353	-147	0	0		0	0	0	0	0
372	1	124	308	-1	479	382	5.6	27	ABalpapaaa	218	-80	0	0		0	0	0	0	0
373	1	335	246	-1	313	116	4.5	27	ABprpppapap	263	429	0	0		0	0	0	0	0
374	1	201	171	-1	421	216	5.5	29	ABarapapppp	218	337	0	0		0	0	0	0	0
375	1	37	115	-1	423	337	18.4	26	MSaaapaap	203	-187	0	0		0	0	0	0	0
376	1	384	303	-1	502	260	13.1	26	MSppapaa	262	609	0	0		0	0	0	0	0
377	1	300	373	-1	591	251	8.4	24	Nuc153_11_578_261	249	0	0	0		0	0	0	0	0
378	1	371	84	-1	266	192	14.4	32	Eplap	321	738	0	0		0	0	0	0	0
379	1	349	346	-1	287	226	10.6	33	Ealpp	325	-215	0	0		0	0	0	0	0
380	1	23	339	-1	450	317	19.4	26	MSaaaapap	228	1395	0	0		0	0	0	0	0
381	1	74	314	-1	394	89	17.4	29	ABprappaaa	265	156	0	0		0	0	0	0	0
382	1	206	44	-1	437	285	20.0	29	MSpaaapa	270	656	0	0		0	0	0	0	0
383	1	311	399	-1	324	225	5.8	33	Z3	341	0	0	0		0	0	0	0	0
384	1	23	220	-1	490	320	20.8	24	MSaaaapaa	165	0	0	0		0	0	0	0	0
385	1	345	252	-1	440	177	11.2	26	MSpppapp	80	0	0	0		0	0	0	0	0
386	1	132	181	-1	417	160	5.5	26	ABprpapapp	393	0	0	0		0	0	0	0	0
387	1	73	174	-1	343	130	4.2	25	ABprppppapp	284	0	0	0		0	0	0	0	0
388	1	369	320	-1	553	327	6.1	29	ABaraaappa	534	0	0	0		0	0	0	0	0
389	1	385	272	-1	233	218	5.0	27	ABplpppapap	279	0	0	0		0	0	0	0	0
390	1	386	397	-1	510	300	9.1	20	ABaraaaapp	-147	0	0	0		0	0	0	0	0
391	1	270	132	-1	524	356	23.2	25	ABarpaaaaa	172	0	0	0		0	0	0	0	0
392	1	183	394	-1	554	383	21.1	22	ABalappapa	-197	0	0	0		0	0	0	0	0
393	1	388	400	-1	367	141	7.9	22	ABprpappppa	179	176	0	0		0	0	0	0	0
