# Supplementary material for: The AP-2 Transcription Factor APTF-2 Is Required for Neuroblast and Epidermal Morphogenesis in Caenorhabditis elegans Embryogenesis
Source: PLoS Genet. 2016 May 13;12(5):e1006048. doi: 10.1371/journal.pgen.1006048 (PMC4866721; doi:10.1371/journal.pgen.1006048)
Supplement: S7 Text — (ZIP) [file pgen.1006048.s035.zip › nuclei/t169-nuclei]

1	1	298	110	-1	455	263	13.6	26	MSpaapapa	203	105	0	0		0	0	0	0	0
2	1	99	207	-1	514	190	9.9	29	ABprpaaapa	244	781	0	0		0	0	0	0	0
3	1	359	270	-1	490	255	4.8	25	ABarapapapa	414	0	0	0		0	0	0	0	0
4	1	363	283	-1	350	211	10.1	29	Earpa	295	200	0	0		0	0	0	0	0
5	1	316	26	-1	404	430	6.8	29	ABalppaapp	311	0	0	0		0	0	0	0	0
6	1	337	276	-1	572	391	12.2	29	ABalaaaarl	103	0	0	0		0	0	0	0	0
7	1	57	273	-1	416	247	14.2	26	MSpaapapp	118	0	0	0		0	0	0	0	0
8	1	214	199	-1	446	138	15.8	27	ABprapaapa	222	45	0	0		0	0	0	0	0
9	1	270	266	-1	423	374	18.1	26	MSapapap	219	297	0	0		0	0	0	0	0
10	1	85	288	-1	505	141	9.9	31	ABprpaaapp	275	263	0	0		0	0	0	0	0
11	1	168	109	-1	443	414	21.9	27	ABplaaapaa	255	541	0	0		0	0	0	0	0
12	1	118	143	-1	262	296	16.4	33	Daap	-66	0	0	0		0	0	0	0	0
13	1	142	275	-1	310	394	17.6	31	ABplaapppa	91	0	0	0		0	0	0	0	0
14	1	249	95	-1	212	218	8.3	28	Capppp	238	1073	0	0		0	0	0	0	0
15	1	166	124	-1	417	247	10.3	25	MSpapaapa	227	363	0	0		0	0	0	0	0
16	1	10	74	-1	485	312	9.8	23	ABaraapppaa	207	-22	0	0		0	0	0	0	0
17	1	175	28	-1	560	279	9.1	31	ABarappppa	273	-48	0	0		0	0	0	0	0
18	1	58	58	-1	477	202	15.1	29	MSppppaa	239	762	0	0		0	0	0	0	0
19	1	28	30	-1	387	72	14.8	29	ABprappaap	267	1403	0	0		0	0	0	0	0
20	1	204	77	-1	386	426	10.5	31	ABplpaaapa	273	166	0	0		0	0	0	0	0
21	1	180	289	-1	413	191	5.5	28	ABprpappap	222	283	0	0		0	0	0	0	0
22	1	251	179	-1	324	416	15.3	30	ABplaappap	53	0	0	0		0	0	0	0	0
23	1	182	375	-1	261	143	7.3	31	Cppapp	254	249	0	0		0	0	0	0	0
24	1	248	145	-1	445	465	12.6	29	ABalpppapa	260	-231	0	0		0	0	0	0	0
25	1	59	186	-1	539	174	11.0	25	ABprpaapppa	210	-1170	0	0		0	0	0	0	0
26	1	53	216	-1	374	339	14.3	28	MSapappp	381	0	0	0		0	0	0	0	0
27	1	55	181	-1	197	330	14.4	29	ABplappaap	-199	0	0	0		0	0	0	0	0
28	1	186	10	-1	224	351	14.3	28	ABplappaaa	-62	0	0	0		0	0	0	0	0
29	1	14	342	-1	376	160	9.7	25	MSpappap	243	-13	0	0		0	0	0	0	0
30	1	139	176	-1	372	243	9.5	26	MSpapapa	262	671	0	0		0	0	0	0	0
31	1	66	200	-1	153	280	12.1	28	ABplapapap	262	-37	0	0		0	0	0	0	0
32	1	32	79	-1	352	385	16.1	28	ABplpaappa	277	-106	0	0		0	0	0	0	0
33	1	208	104	-1	462	165	18.3	30	ABprapaaap	277	1083	0	0		0	0	0	0	0
34	1	107	202	-1	500	186	16.6	28	ABprpaappa	207	-19	0	0		0	0	0	0	0
35	1	147	293	-1	505	446	15.5	27	ABalapaaap	277	1018	0	0		0	0	0	0	0
36	1	239	282	-1	494	232	3.7	27	ABarappaap	246	568	0	0		0	0	0	0	0
37	1	111	306	-1	352	446	15.1	26	ABplaappaa	250	-153	0	0		0	0	0	0	0
38	1	315	100	-1	567	278	22.3	32	ABpraapaap	321	722	0	0		0	0	0	0	0
39	1	73	260	-1	550	308	11.9	26	MSppaaaa	194	548	0	0		0	0	0	0	0
40	1	7	81	-1	440	264	10.0	29	ABaraapppp	228	77	0	0		0	0	0	0	0
41	1	51	102	-1	162	188	9.5	28	ABplapappp	14	0	0	0		0	0	0	0	0
42	1	123	136	-1	249	314	13.8	29	Capaaa	297	1125	0	0		0	0	0	0	0
43	1	268	117	-1	577	233	9.3	30	ABalaapapp	287	432	0	0		0	0	0	0	0
44	1	382	156	-1	435	285	19.7	30	MSpaaapa	15	0	0	0		0	0	0	0	0
45	1	112	73	-1	358	176	6.9	25	MSpappaa	199	22	0	0		0	0	0	0	0
46	1	333	292	-1	207	266	18.2	31	Cappaa	289	387	0	0		0	0	0	0	0
47	1	269	67	-1	400	391	7.8	27	ABalppapppa	26	0	0	0		0	0	0	0	0
48	1	258	284	-1	351	126	15.7	30	Dpap	267	1141	0	0		0	0	0	0	0
49	1	6	99	-1	399	435	15.2	27	ABalpppppap	269	198	0	0		0	0	0	0	0
50	1	3	52	-1	516	290	11.1	26	ABaraaapapp	262	26	0	0		0	0	0	0	0
51	1	41	348	-1	531	293	14.9	27	MSppaaap	224	560	0	0		0	0	0	0	0
52	1	119	5	-1	272	374	16.1	30	ABplaapppp	133	0	0	0		0	0	0	0	0
53	1	240	297	-1	397	425	20.1	28	ABplaapappp	231	182	0	0		0	0	0	0	0
54	1	152	29	-1	303	52	11.8	28	ABprapappa	272	0	0	0		0	0	0	0	0
55	1	79	97	-1	598	244	16.3	28	ABpraaaaap	293	0	0	0		0	0	0	0	0
56	1	36	111	-1	536	388	17.2	27	MSaaaaaa	74	0	0	0		0	0	0	0	0
57	1	104	17	401	219	296	5.7	28	ABplpppaaa	253	200	0	0		0	0	0	0	0
58	1	86	16	-1	451	327	7.4	28	ABalpappaa	260	424	0	0		0	0	0	0	0
59	1	245	196	211	395	311	18.5	32	MSaaaapp	204	702	0	0		0	0	0	0	0
60	1	223	66	-1	223	160	23.5	38	Caaap	383	380	0	0		0	0	0	0	0
61	1	127	204	-1	398	353	18.8	26	MSapppaa	-164	0	0	0		0	0	0	0	0
62	1	311	320	-1	461	119	10.1	29	ABprppapaa	292	-558	0	0		0	0	0	0	0
63	1	108	133	-1	391	280	7.6	30	MSaapaaa	257	404	0	0		0	0	0	0	0
64	1	301	187	-1	181	190	13.4	30	Capppa	255	196	0	0		0	0	0	0	0
65	1	336	125	-1	499	377	6.2	28	ABalpaaaap	260	-1014	0	0		0	0	0	0	0
66	1	225	210	-1	382	293	11.5	26	MSaapaapa	225	-492	0	0		0	0	0	0	0
67	1	279	390	-1	303	327	4.1	28	ABplpappaa	247	215	0	0		0	0	0	0	0
68	1	360	215	-1	461	133	20.7	31	ABarpppaa	311	-1768	0	0		0	0	0	0	0
69	1	163	349	-1	358	417	18.4	30	ABalppppppp	302	241	0	0		0	0	0	0	0
70	1	237	1	-1	492	313	5.9	27	ABarapaapa	195	1560	0	0		0	0	0	0	0
71	1	231	19	-1	477	197	8.4	28	ABprpapaap	260	778	0	0		0	0	0	0	0
72	1	367	367	-1	354	384	10.2	29	ABplppaaaa	420	0	0	0		0	0	0	0	0
73	1	49	287	-1	471	469	15.2	28	ABalapaapp	0	0	0	0		0	0	0	0	0
74	1	320	305	-1	407	186	12.8	26	MSpppaap	211	825	0	0		0	0	0	0	0
75	1	29	62	-1	456	347	10.4	29	ABalpaapapp	-55	0	0	0		0	0	0	0	0
76	1	349	267	-1	433	338	12.1	25	ABaraapapaa	213	54	0	0		0	0	0	0	0
77	1	30	311	-1	385	233	12.2	27	MSpapaapp	-223	0	0	0		0	0	0	0	0
78	1	78	350	-1	411	414	12.5	31	ABplpaapaa	303	93	0	0		0	0	0	0	0
79	1	114	68	-1	575	284	13.7	29	ABalaapppa	67	0	0	0		0	0	0	0	0
80	1	190	366	-1	201	100	15.1	31	Cpappd	314	785	0	0		0	0	0	0	0
81	1	327	250	-1	210	112	10.1	30	Cpppaa	287	-249	0	0		0	0	0	0	0
82	1	115	165	-1	232	279	10.4	28	Capaap	102	0	0	0		0	0	0	0	0
83	1	148	119	-1	556	359	13.2	25	ABaraaapaaa	225	716	0	0		0	0	0	0	0
84	1	378	355	-1	269	194	14.3	31	Eplap	300	312	0	0		0	0	0	0	0
85	1	230	251	-1	485	264	23.4	30	Nuc156_25_450_288a	-172	0	0	0		0	0	0	0	0
86	1	23	168	-1	500	198	23.3	34	ABarpappa	343	-717	0	0		0	0	0	0	0
87	1	165	150	-1	454	455	20.6	33	ABplaapaap	160	0	0	0		0	0	0	0	0
88	1	211	265	-1	587	334	16.2	27	ABalaaappl	274	199	0	0		0	0	0	0	0
89	1	25	183	-1	212	244	11.1	29	Capapp	288	128	0	0		0	0	0	0	0
90	1	144	291	-1	381	455	14.1	29	ABplpaapap	267	477	0	0		0	0	0	0	0
91	1	321	379	-1	225	234	5.0	24	ABplpppapaa	208	338	0	0		0	0	0	0	0
92	1	64	372	-1	357	406	22.1	29	ABplaaappa	269	-907	0	0		0	0	0	0	0
93	1	292	368	-1	417	280	4.4	26	ABalpappppa	261	-431	0	0		0	0	0	0	0
94	1	26	209	-1	314	266	10.4	29	Ealpa	283	377	0	0		0	0	0	0	0
95	1	16	23	-1	455	417	13.2	29	ABalppppaa	84	0	0	0		0	0	0	0	0
96	1	326	383	-1	428	290	24.2	30	ABarpaapap	291	1263	0	0		0	0	0	0	0
97	1	63	228	-1	332	59	13.8	29	ABprapapap	183	0	0	0		0	0	0	0	0
98	1	343	96	-1	420	415	16.8	25	ABalppppapp	205	-168	0	0		0	0	0	0	0
99	1	136	98	-1	511	145	16.8	30	ABpraappap	76	0	0	0		0	0	0	0	0
100	1	39	148	-1	367	133	11.5	29	MSpapppp	286	1080	0	0		0	0	0	0	0
101	1	233	242	-1	585	372	15.1	28	ABalaaapar	113	0	0	0		0	0	0	0	0
102	1	341	157	-1	534	285	22.7	29	ABalappppp	255	219	0	0		0	0	0	0	0
103	1	227	294	-1	602	255	12.5	29	ABalaappap	141	0	0	0		0	0	0	0	0
104	1	220	227	-1	422	105	16.3	30	ABprapaapp	265	163	0	0		0	0	0	0	0
105	1	134	45	-1	167	136	10.4	32	Cpappv	124	0	0	0		0	0	0	0	0
106	1	203	42	-1	487	444	17.3	25	ABalapapppa	228	-154	0	0		0	0	0	0	0
107	1	229	327	-1	445	411	5.5	30	ABalppapaa	293	176	0	0		0	0	0	0	0
108	1	101	123	-1	426	311	7.3	30	ABalpapppa	419	0	0	0		0	0	0	0	0
109	1	193	38	-1	350	358	20.8	29	ABplapaaaa	269	388	0	0		0	0	0	0	0
110	1	331	120	-1	274	371	8.6	29	ABplppapaa	338	0	0	0		0	0	0	0	0
111	1	271	83	-1	493	461	12.8	29	ABalapaapa	289	402	0	0		0	0	0	0	0
112	1	314	139	-1	230	229	19.8	30	Dappp	245	348	0	0		0	0	0	0	0
113	1	92	85	-1	364	339	17.5	25	MSapppap	22	0	0	0		0	0	0	0	0
114	1	300	240	-1	317	333	16.1	31	Daaa	-23	0	0	0		0	0	0	0	0
115	1	375	309	-1	423	339	18.4	25	MSaaapaap	247	124	0	0		0	0	0	0	0
116	1	274	24	-1	453	191	13.6	25	MSpppapa	-82	0	0	0		0	0	0	0	0
117	1	358	88	-1	426	399	14.6	26	ABalpppppaa	223	100	0	0		0	0	0	0	0
118	1	161	392	-1	392	306	4.1	25	ABalpappapp	245	-705	0	0		0	0	0	0	0
119	1	151	328	-1	532	206	21.3	28	ABpraapappp	224	-311	0	0		0	0	0	0	0
120	1	156	90	-1	520	380	12.6	25	ABalpaapaap	-127	0	0	0		0	0	0	0	0
121	1	345	239	-1	403	221	8.5	26	MSpapaaap	98	0	0	0		0	0	0	0	0
122	1	328	222	-1	245	257	4.5	27	ABplppppap	269	-183	0	0		0	0	0	0	0
123	1	176	51	-1	420	113	9.4	30	ABprppappa	273	-556	0	0		0	0	0	0	0
124	1	351	268	-1	443	185	20.5	32	Nuc166_19_443_186	273	714	0	0		0	0	0	0	0
125	1	206	49	-1	312	83	11.1	26	ABprapppaa	249	-330	0	0		0	0	0	0	0
126	1	82	226	-1	568	225	18.6	31	ABpraaaapp	109	0	0	0		0	0	0	0	0
127	1	322	272	-1	551	257	11.4	31	ABprpaaaaa	396	0	0	0		0	0	0	0	0
128	1	262	335	-1	305	253	14.2	33	Ealap	331	255	0	0		0	0	0	0	0
129	1	46	298	-1	442	148	9.2	27	ABprppaapa	271	332	0	0		0	0	0	0	0
130	1	200	391	-1	450	358	23.3	29	ABplaaaapa	250	-578	0	0		0	0	0	0	0
131	1	188	313	382	496	281	6.7	29	ABarapapaa	62	0	0	0		0	0	0	0	0
132	1	391	388	-1	531	357	23.9	26	ABarpaaaaa	189	170	0	0		0	0	0	0	0
133	1	162	264	-1	364	101	4.9	24	ABprppppapa	195	-38	0	0		0	0	0	0	0
134	1	287	300	-1	346	317	19.9	28	MSappppa	251	-307	0	0		0	0	0	0	0
135	1	308	217	-1	311	162	15.8	33	Eprap	64	0	0	0		0	0	0	0	0
136	1	189	358	-1	533	430	16.2	26	ABalapaaaa	124	0	0	0		0	0	0	0	0
137	1	329	261	-1	360	431	8.6	29	ABplpaaapp	395	0	0	0		0	0	0	0	0
138	1	174	14	-1	497	364	13.9	26	ABaraapaapa	199	420	0	0		0	0	0	0	0
139	1	177	178	-1	401	373	14.3	26	MSapappa	222	192	0	0		0	0	0	0	0
140	1	50	232	-1	483	176	11.3	29	ABprppaaaa	28	0	0	0		0	0	0	0	0
141	1	213	128	-1	479	138	15.1	31	ABpraapppa	118	0	0	0		0	0	0	0	0
142	1	242	76	-1	438	372	13.7	25	MSapapaa	207	-327	0	0		0	0	0	0	0
143	1	198	20	-1	564	217	14.5	30	ABpraaaapa	251	-667	0	0		0	0	0	0	0
144	1	160	238	-1	599	312	10.1	23	ABalaapaaa	193	-235	0	0		0	0	0	0	0
145	1	247	229	-1	414	125	6.6	28	ABprppaappa	-117	0	0	0		0	0	0	0	0
146	1	342	70	-1	484	352	8.5	29	ABalpaaapa	92	0	0	0		0	0	0	0	0
147	1	215	247	-1	519	154	13.8	26	ABprpaapppp	264	-432	0	0		0	0	0	0	0
148	1	196	12	-1	569	360	18.4	30	ABalapppaa	130	0	0	0		0	0	0	0	0
149	1	74	61	-1	451	101	14.0	29	ABpraapppp	-122	0	0	0		0	0	0	0	0
150	1	299	296	-1	358	281	9.5	26	MSaapapa	202	741	0	0		0	0	0	0	0
151	1	323	188	-1	566	304	6.3	29	ABaraaappp	232	293	0	0		0	0	0	0	0
152	1	33	369	-1	324	348	6.5	29	ABplpapapa	262	-334	0	0		0	0	0	0	0
153	1	20	343	-1	301	57	8.2	25	ABprappppa	570	0	0	0		0	0	0	0	0
154	1	338	399	-1	531	209	7.2	25	ABarapppppp	193	61	0	0		0	0	0	0	0
155	1	132	140	-1	152	220	8.6	26	ABplappppa	249	1466	0	0		0	0	0	0	0
156	1	143	3	-1	427	418	9.8	30	ABplpaaaaa	-64	0	0	0		0	0	0	0	0
157	1	219	63	-1	470	427	19.1	27	ABalapapppp	239	432	0	0		0	0	0	0	0
158	1	31	182	408	360	268	22.9	33	ABarpaappp	301	-62	0	0		0	0	0	0	0
159	1	266	243	-1	298	325	10.3	27	MSaapppa	5	0	0	0		0	0	0	0	0
160	1	307	82	-1	318	184	11.4	32	Earpp	321	916	0	0		0	0	0	0	0
161	1	305	7	-1	434	415	19.1	25	ABplaapappa	226	360	0	0		0	0	0	0	0
162	1	146	362	-1	376	360	7.8	29	ABplpapaaa	516	0	0	0		0	0	0	0	0
163	1	155	190	-1	548	336	8.4	28	ABaraaaaap	282	1205	0	0		0	0	0	0	0
164	1	354	60	-1	341	266	7.3	30	MSaapapp	255	-707	0	0		0	0	0	0	0
165	1	272	31	-1	546	392	13.4	23	ABalpaapaaa	236	1588	0	0		0	0	0	0	0
166	1	137	25	395	468	385	20.5	32	ABplaaaaap	189	-201	0	0		0	0	0	0	0
167	1	265	205	-1	531	333	18.9	29	MSpaaaaa	310	0	0	0		0	0	0	0	0
168	1	257	302	-1	260	281	7.0	30	ABplpapppp	271	90	0	0		0	0	0	0	0
169	1	244	8	-1	508	414	16.8	24	ABalapapaa	383	0	0	0		0	0	0	0	0
170	1	75	245	-1	487	403	12.2	28	MSapaaaa	251	0	0	0		0	0	0	0	0
171	1	374	308	-1	422	219	5.5	28	ABarapapppp	240	1269	0	0		0	0	0	0	0
172	1	128	72	-1	483	251	19.2	26	MSppappp	230	-640	0	0		0	0	0	0	0
173	1	205	214	-1	285	94	6.8	28	ABprappppp	245	167	0	0		0	0	0	0	0
174	1	387	329	-1	336	141	4.2	25	ABprppppapp	251	550	0	0		0	0	0	0	0
175	1	98	87	-1	546	381	9.9	27	ABaraaaaaa	18	0	0	0		0	0	0	0	0
176	1	4	108	-1	337	355	12.5	27	MSappapp	270	1389	0	0		0	0	0	0	0
177	1	217	192	-1	538	245	15.5	25	ABpraaappaa	64	0	0	0		0	0	0	0	0
178	1	65	224	-1	276	80	9.8	29	ABprapappp	260	-64	0	0		0	0	0	0	0
179	1	312	146	-1	179	232	9.6	27	ABplapppap	83	0	0	0		0	0	0	0	0
180	1	17	6	-1	350	74	19.7	30	ABprappapa	252	-788	0	0		0	0	0	0	0
181	1	386	396	-1	411	159	5.1	27	ABprpapapp	219	-507	0	0		0	0	0	0	0
182	1	310	162	-1	457	444	16.0	25	ABalppppapa	189	411	0	0		0	0	0	0	0
183	1	102	11	-1	500	223	7.8	27	ABprpapaaa	229	61	0	0		0	0	0	0	0
184	1	90	341	-1	560	407	17.2	29	ABalaaapal	43	0	0	0		0	0	0	0	0
185	1	306	252	-1	497	248	10.4	24	MSppaapa	180	108	0	0		0	0	0	0	0
186	1	173	132	-1	579	343	11.0	28	ABalaaaarr	-147	0	0	0		0	0	0	0	0
187	1	93	235	-1	472	302	14.3	27	ABaraappapp	206	418	0	0		0	0	0	0	0
188	1	256	15	-1	459	449	9.3	29	ABalpppaap	195	0	0	0		0	0	0	0	0
189	1	236	173	-1	507	378	9.6	28	ABalpaapapa	260	-584	0	0		0	0	0	0	0
190	1	133	248	-1	467	288	10.8	26	ABaraapppap	119	0	0	0		0	0	0	0	0
191	1	81	175	-1	442	216	11.1	25	MSpppaaa	227	860	0	0		0	0	0	0	0
192	1	238	44	-1	499	426	22.3	31	ABplaapaaa	2	0	0	0		0	0	0	0	0
193	1	313	134	-1	401	265	23.5	32	ABarpaappa	318	-1990	0	0		0	0	0	0	0
194	1	277	177	-1	537	230	12.4	28	ABprpaapaa	285	-762	0	0		0	0	0	0	0
195	1	24	317	-1	448	348	5.2	25	ABalpapapaa	126	0	0	0		0	0	0	0	0
196	1	141	147	-1	446	209	4.0	29	ABprpappaa	269	-81	0	0		0	0	0	0	0
197	1	187	78	-1	200	248	4.5	28	ABplpppaapp	176	18	0	0		0	0	0	0	0
198	1	45	221	-1	448	378	10.2	27	MSapaaap	-41	0	0	0		0	0	0	0	0
199	1	254	55	-1	206	117	19.5	39	Cpapa	373	1330	0	0		0	0	0	0	0
200	1	126	354	-1	297	212	16.4	34	Eplaa	336	-158	0	0		0	0	0	0	0
201	1	125	135	-1	467	352	19.5	28	MSaaaaapp	236	701	0	0		0	0	0	0	0
202	1	191	86	-1	174	308	13.7	27	ABplappapp	-73	0	0	0		0	0	0	0	0
203	1	103	174	-1	508	364	19.0	28	MSaaaaapa	37	0	0	0		0	0	0	0	0
204	1	243	107	-1	280	118	4.5	30	ABprpppppp	292	291	0	0		0	0	0	0	0
205	1	235	48	-1	390	153	6.7	30	ABprppaappp	227	128	0	0		0	0	0	0	0
206	1	93	212	-1	501	327	13.6	27	ABaraappapa	69	0	0	0		0	0	0	0	0
207	1	199	152	-1	430	312	3.9	25	ABalpappapa	37	0	0	0		0	0	0	0	0
208	1	88	184	-1	361	211	15.3	32	Earap	327	-152	0	0		0	0	0	0	0
209	1	117	377	-1	557	258	14.8	29	ABpraaapaa	78	0	0	0		0	0	0	0	0
210	1	348	47	-1	438	304	16.4	27	MSpaaappa	436	0	0	0		0	0	0	0	0
211	1	267	13	-1	473	267	16.3	29	MSpaapaa	268	-453	0	0		0	0	0	0	0
212	1	291	325	-1	524	400	6.1	28	ABalpaappa	214	411	0	0		0	0	0	0	0
213	1	252	64	259	585	285	17.1	30	ABalaapppp	-309	0	0	0		0	0	0	0	0
214	1	96	219	-1	291	374	20.0	27	ABplapaapa	271	-1094	0	0		0	0	0	0	0
215	1	27	89	-1	561	264	18.6	29	ABpraaapap	226	709	0	0		0	0	0	0	0
216	1	164	164	-1	180	264	10.9	26	ABplapppaa	-36	0	0	0		0	0	0	0	0
217	1	334	314	-1	409	337	4.7	25	ABalpapapap	198	2000	0	0		0	0	0	0	0
218	1	194	371	-1	435	256	17.6	27	MSpaaappp	216	183	0	0		0	0	0	0	0
219	1	324	122	-1	563	271	6.3	28	ABarapppaa	284	433	0	0		0	0	0	0	0
220	1	384	189	-1	489	322	21.3	26	MSaaaapaa	212	-796	0	0		0	0	0	0	0
221	1	5	236	-1	392	157	17.3	31	Dppa	60	0	0	0		0	0	0	0	0
222	1	11	324	-1	487	449	8.6	31	ABalppaaap	229	0	0	0		0	0	0	0	0
223	1	228	347	-1	580	217	11.7	31	ABpraaaaaa	-90	0	0	0		0	0	0	0	0
224	1	60	103	-1	331	199	17.1	33	Epraa	320	75	0	0		0	0	0	0	0
225	1	273	154	-1	523	321	10.8	26	ABaraaapapa	353	0	0	0		0	0	0	0	0
226	1	83	36	-1	230	345	9.6	29	ABplppapap	265	279	0	0		0	0	0	0	0
227	1	71	370	-1	197	271	14.8	30	Capapa	287	-181	0	0		0	0	0	0	0
228	1	330	84	-1	433	302	12.4	26	ABaraapapap	60	0	0	0		0	0	0	0	0
229	1	232	386	-1	513	196	6.5	24	ABprpaaaapa	177	-839	0	0		0	0	0	0	0
230	1	296	131	-1	388	272	15.0	27	MSaaappp	-79	0	0	0		0	0	0	0	0
231	1	339	277	-1	470	359	16.5	29	MSaaapaaa	227	126	0	0		0	0	0	0	0
232	1	8	158	-1	414	448	18.5	31	ABplaapapa	43	0	0	0		0	0	0	0	0
233	1	158	69	-1	217	191	4.5	30	ABplpppppp	193	115	0	0		0	0	0	0	0
234	1	150	385	-1	396	101	7.0	25	ABprpppaaaa	173	113	0	0		0	0	0	0	0
235	1	148	230	-1	540	344	11.5	25	ABaraaapaap	203	715	0	0		0	0	0	0	0
236	1	2	94	-1	487	412	6.3	28	ABalpaappp	-113	0	0	0		0	0	0	0	0
237	1	67	32	-1	143	242	12.0	28	ABplapappa	274	-320	0	0		0	0	0	0	0
238	1	255	116	-1	504	259	16.3	25	MSppappa	-205	0	0	0		0	0	0	0	0
239	1	178	225	-1	362	321	5.6	29	ABplpapapp	388	0	0	0		0	0	0	0	0
240	1	253	169	397	456	137	6.6	27	ABarappapp	248	342	0	0		0	0	0	0	0
241	1	226	301	-1	521	398	20.8	26	ABalappaaa	-148	0	0	0		0	0	0	0	0
242	1	116	403	-1	527	363	6.5	24	ABalpaaaaa	199	320	0	0		0	0	0	0	0
243	1	371	389	-1	323	241	22.5	35	Cpaaa	341	-177	0	0		0	0	0	0	0
244	1	9	50	-1	313	69	16.5	32	ABprapapaa	-74	0	0	0		0	0	0	0	0
245	1	1	285	-1	333	322	11.7	27	MSappaap	223	63	0	0		0	0	0	0	0
246	1	373	39	-1	312	118	4.6	27	ABprpppapap	228	166	0	0		0	0	0	0	0
247	1	154	27	-1	175	271	21.4	33	ABarppapa	333	262	0	0		0	0	0	0	0
248	1	95	257	-1	497	324	17.4	29	MSpaaaapa	-26	0	0	0		0	0	0	0	0
249	1	207	316	-1	276	338	5.5	30	ABplppaapp	274	565	0	0		0	0	0	0	0
250	1	217	279	-1	519	228	17.7	25	ABpraaappap	203	71	0	0		0	0	0	0	0
251	1	22	304	-1	329	317	5.5	26	ABplpappap	207	-816	0	0		0	0	0	0	0
252	1	385	75	-1	440	182	11.1	26	MSpppapp	357	0	0	0		0	0	0	0	0
253	1	212	37	-1	404	160	11.5	30	MSpapppa	230	0	0	0		0	0	0	0	0
254	1	284	331	-1	517	205	17.6	27	ABpraaapppa	215	357	0	0		0	0	0	0	0
255	1	149	92	-1	281	146	14.3	33	Eprpa	330	1107	0	0		0	0	0	0	0
256	1	275	194	-1	477	191	3.8	27	ABarappapap	245	105	0	0		0	0	0	0	0
257	1	170	384	-1	272	335	22.7	36	ABarppaap	365	428	0	0		0	0	0	0	0
258	1	42	376	-1	340	69	6.8	30	ABprpppaap	230	701	0	0		0	0	0	0	0
259	1	124	361	-1	227	165	9.2	32	Eplpp	280	-2	0	0		0	0	0	0	0
260	1	221	151	-1	370	368	23.3	31	ABplaaappp	313	-901	0	0		0	0	0	0	0
261	1	285	321	-1	140	209	16.4	33	ABarppapp	326	263	0	0		0	0	0	0	0
262	1	216	318	-1	392	370	11.3	28	MSapaapp	281	613	0	0		0	0	0	0	0
263	1	218	213	-1	499	223	13.3	27	MSppapap	233	67	0	0		0	0	0	0	0
264	1	352	160	-1	280	105	12.5	29	Cppapa	235	279	0	0		0	0	0	0	0
265	1	347	271	-1	523	366	15.7	28	ABaraapaaa	280	1220	0	0		0	0	0	0	0
266	1	12	195	-1	543	169	16.6	25	ABpraappaa	250	54	0	0		0	0	0	0	0
267	1	140	393	-1	501	189	20.1	32	ABpraaapppp	273	67	0	0		0	0	0	0	0
268	1	276	193	-1	537	244	8.4	27	ABarapppppa	240	99	0	0		0	0	0	0	0
269	1	37	278	-1	372	417	13.3	27	ABplpaapppa	204	805	0	0		0	0	0	0	0
270	1	48	198	-1	421	456	10.0	30	ABalpppaaa	-90	0	0	0		0	0	0	0	0
271	1	278	339	-1	389	263	4.5	27	ABalpappppp	224	405	0	0		0	0	0	0	0
272	1	389	398	-1	233	212	5.9	21	ABplpppapap	383	0	0	0		0	0	0	0	0
273	1	353	35	-1	358	105	23.0	31	ABarppppap	312	756	0	0		0	0	0	0	0
274	1	366	340	-1	294	199	23.4	37	Caaaa	362	2	0	0		0	0	0	0	0
275	1	346	303	-1	482	287	18.5	26	MSpaaaapp	209	245	0	0		0	0	0	0	0
276	1	294	290	-1	446	374	4.6	29	ABalpapaap	278	-607	0	0		0	0	0	0	0
277	1	97	206	-1	339	365	8.1	29	ABplpapaap	222	-259	0	0		0	0	0	0	0
278	1	332	167	-1	411	413	22.7	32	ABplaaapap	325	100	0	0		0	0	0	0	0
279	1	364	233	-1	415	307	10.4	30	ABaraapapp	117	0	0	0		0	0	0	0	0
280	1	281	59	-1	515	322	4.9	28	ABarapaaaa	251	170	0	0		0	0	0	0	0
281	1	365	326	-1	465	235	6.4	25	ABarapapppa	217	7	0	0		0	0	0	0	0
282	1	369	223	365	318	279	5.5	29	MSaappa	146	0	0	0		0	0	0	0	0
283	1	37	220	-1	334	420	11.6	26	ABplpaapppp	159	0	0	0		0	0	0	0	0
284	1	202	115	-1	537	187	14.1	29	ABprpaapap	282	399	0	0		0	0	0	0	0
285	1	54	170	-1	345	146	19.6	33	Dppp	331	-142	0	0		0	0	0	0	0
286	1	72	197	-1	345	267	16.3	34	Ealaa	341	260	0	0		0	0	0	0	0
287	1	195	363	-1	492	326	24.5	30	ABarpaaapa	308	4	0	0		0	0	0	0	0
288	1	293	4	-1	238	365	17.2	29	ABplapaapp	262	166	0	0		0	0	0	0	0
289	1	13	323	-1	517	259	20.6	25	ABpraapappa	316	0	0	0		0	0	0	0	0
290	1	344	299	-1	516	217	4.9	24	ABarappapaa	217	42	0	0		0	0	0	0	0
291	1	246	364	-1	377	331	10.3	26	MSappaaa	214	-237	0	0		0	0	0	0	0
292	1	361	359	-1	415	104	20.7	34	ABarpppap	311	-280	0	0		0	0	0	0	0
293	1	224	114	-1	528	425	9.5	28	ABalaaaalp	340	0	0	0		0	0	0	0	0
294	1	15	310	-1	252	88	22.1	34	Cpaapp	348	712	0	0		0	0	0	0	0
295	1	317	241	-1	150	267	17.5	30	ABplapapaa	188	0	0	0		0	0	0	0	0
296	1	261	274	-1	456	223	17.9	26	MSppppap	236	53	0	0		0	0	0	0	0
297	1	130	374	-1	265	69	13.6	29	ABarpppppp	267	459	0	0		0	0	0	0	0
298	1	19	269	-1	462	305	23.3	28	Nuc156_25_450_288p	264	647	0	0		0	0	0	0	0
299	1	263	315	-1	411	98	11.6	30	ABprppapap	138	0	0	0		0	0	0	0	0
300	1	38	101	-1	532	330	15.2	27	ABaraappaa	43	0	0	0		0	0	0	0	0
301	1	150	43	-1	377	89	7.0	25	ABprpppaaap	196	-202	0	0		0	0	0	0	0
302	1	192	126	-1	329	120	12.7	29	Cppaaa	247	-767	0	0		0	0	0	0	0
303	1	376	344	-1	502	259	13.4	26	MSppapaa	215	202	0	0		0	0	0	0	0
304	1	113	161	-1	382	218	6.7	30	MSpapapp	283	1044	0	0		0	0	0	0	0
305	1	35	71	-1	457	222	24.2	30	ABarpapapp	243	0	0	0		0	0	0	0	0
306	1	138	127	-1	236	297	19.1	28	Dapap	-125	0	0	0		0	0	0	0	0
307	1	259	218	-1	343	123	8.3	31	ABprpppppa	237	401	0	0		0	0	0	0	0
308	1	372	149	-1	480	375	4.5	29	ABalpapaaa	-154	0	0	0		0	0	0	0	0
309	1	110	57	-1	587	336	22.8	31	ABpraapaaa	306	-801	0	0		0	0	0	0	0
310	1	295	353	-1	410	282	16.4	24	MSaaappa	200	-1182	0	0		0	0	0	0	0
311	1	122	406	-1	387	235	18.3	30	Earaa	310	252	0	0		0	0	0	0	0
312	1	77	118	-1	259	339	8.1	28	ABplppappa	260	-20	0	0		0	0	0	0	0
313	1	368	373	-1	404	162	23.9	32	ABarppppaa	317	1350	0	0		0	0	0	0	0
314	1	381	22	-1	393	89	17.4	30	ABprappaaa	112	0	0	0		0	0	0	0	0
315	1	222	255	-1	478	398	24.6	32	ABplaaaaaa	313	500	0	0		0	0	0	0	0
316	1	91	172	-1	499	352	23.8	29	ABarpaaaap	205	683	0	0		0	0	0	0	0
317	1	76	34	-1	357	63	14.7	29	ABprappapp	233	147	0	0		0	0	0	0	0
318	1	297	65	-1	265	253	21.4	33	Dappa	324	738	0	0		0	0	0	0	0
319	1	84	286	-1	611	288	10.6	31	ABalaapaap	282	-143	0	0		0	0	0	0	0
320	1	388	191	-1	549	328	5.5	29	ABaraaappa	258	199	0	0		0	0	0	0	0
321	1	105	254	-1	196	221	15.8	31	Cappap	283	1757	0	0		0	0	0	0	0
322	1	209	237	-1	435	185	16.4	28	Dpaa	270	66	0	0		0	0	0	0	0
323	1	179	334	-1	211	317	8.2	30	ABplppappp	287	-682	0	0		0	0	0	0	0
324	1	62	338	-1	406	390	4.7	28	ABalppapap	140	0	0	0		0	0	0	0	0
325	1	44	330	-1	360	369	13.0	26	MSappapa	203	-564	0	0		0	0	0	0	0
326	1	335	234	-1	278	330	17.4	28	Dapaa	233	1034	0	0		0	0	0	0	0
327	1	325	337	-1	241	243	8.4	28	ABplpppppa	215	0	0	0		0	0	0	0	0
328	1	21	201	-1	273	291	9.2	30	MSaapppp	117	0	0	0		0	0	0	0	0
329	1	100	18	-1	523	288	5.1	27	ABarapaaap	205	490	0	0		0	0	0	0	0
330	1	106	112	-1	522	255	5.0	27	ABarappaaa	193	-80	0	0		0	0	0	0	0
331	1	357	41	-1	349	397	6.5	25	ABplpaaaapa	215	1396	0	0		0	0	0	0	0
332	1	264	307	-1	425	469	16.0	27	ABalpppappp	247	357	0	0		0	0	0	0	0
333	1	61	137	-1	592	318	13.7	29	ABalaaappr	268	68	0	0		0	0	0	0	0
334	1	129	356	-1	388	398	16.7	27	ABalppppppa	185	0	0	0		0	0	0	0	0
335	1	356	319	-1	301	390	7.4	27	ABplpaaaapp	180	-1110	0	0		0	0	0	0	0
336	1	303	295	-1	438	173	6.6	27	ABprpapapa	86	0	0	0		0	0	0	0	0
337	1	18	142	-1	557	366	22.6	30	ABalappapp	185	0	0	0		0	0	0	0	0
338	1	350	332	-1	358	147	7.0	23	ABprpappppp	228	506	0	0		0	0	0	0	0
339	1	380	378	-1	448	315	19.3	27	MSaaaapap	123	0	0	0		0	0	0	0	0
340	1	135	185	-1	418	339	15.2	25	MSaaapapa	185	-573	0	0		0	0	0	0	0
341	1	185	380	-1	247	143	12.7	33	Eprpp	334	73	0	0		0	0	0	0	0
342	1	145	345	-1	207	307	21.5	30	ABplappapa	281	670	0	0		0	0	0	0	0
343	1	183	153	-1	379	82	10.2	29	ABprppappp	257	1278	0	0		0	0	0	0	0
344	1	340	2	-1	457	253	3.6	26	ABarapapapp	41	0	0	0		0	0	0	0	0
345	1	70	40	-1	298	135	7.6	28	Cppaap	241	573	0	0		0	0	0	0	0
346	1	379	138	-1	282	229	10.6	31	Ealpp	312	138	0	0		0	0	0	0	0
347	1	283	93	-1	556	312	20.5	26	ABalappppa	-334	0	0	0		0	0	0	0	0
348	1	288	113	-1	311	80	19.5	29	ABarpppppa	289	-812	0	0		0	0	0	0	0
349	1	121	56	-1	466	256	7.7	27	ABarapappa	268	40	0	0		0	0	0	0	0
350	1	250	106	-1	542	239	5.6	30	ABarapppap	-16	0	0	0		0	0	0	0	0
351	1	69	246	-1	554	337	21.7	26	ABalapppap	233	-431	0	0		0	0	0	0	0
352	1	56	144	-1	333	334	23.2	33	ABarppaaa	404	0	0	0		0	0	0	0	0
353	1	241	166	-1	460	340	13.6	27	ABaraapaapp	215	688	0	0		0	0	0	0	0
354	1	153	208	-1	416	352	23.3	28	ABplaaaapp	285	747	0	0		0	0	0	0	0
355	1	184	129	-1	375	137	4.4	27	ABprppppaa	257	-431	0	0		0	0	0	0	0
356	1	40	91	-1	181	206	5.5	27	ABplappppp	447	0	0	0		0	0	0	0	0
357	1	80	360	-1	318	353	19.8	30	ABplapaaap	290	-433	0	0		0	0	0	0	0
358	1	370	387	-1	510	386	23.6	27	ABalappaap	243	69	0	0		0	0	0	0	0
359	1	120	21	-1	508	354	11.8	26	ABaraaaapa	-326	0	0	0		0	0	0	0	0
360	1	94	231	-1	168	130	14.4	36	Caapp	362	20	0	0		0	0	0	0	0
361	1	234	312	-1	281	303	5.1	28	ABplpapppa	272	107	0	0		0	0	0	0	0
362	1	282	336	-1	551	423	13.1	27	ABalaaaala	86	0	0	0		0	0	0	0	0
363	1	355	256	-1	533	277	19.5	30	ABpraapapa	262	67	0	0		0	0	0	0	0
364	1	232	105	-1	482	163	6.7	25	ABprpaaaapp	183	405	0	0		0	0	0	0	0
365	1	318	46	-1	420	360	9.2	24	MSapaapa	200	26	0	0		0	0	0	0	0
366	1	34	80	-1	427	444	12.5	24	ABalpppappa	216	271	0	0		0	0	0	0	0
367	1	169	394	-1	472	252	10.9	24	ABarapaappp	244	639	0	0		0	0	0	0	0
368	1	280	180	-1	316	89	8.3	27	ABprapppap	257	194	0	0		0	0	0	0	0
369	1	309	281	-1	461	292	7.2	24	ABarapaappa	196	1195	0	0		0	0	0	0	0
370	1	289	262	-1	480	338	5.9	26	ABalpaaapp	395	0	0	0		0	0	0	0	0
371	1	89	249	-1	294	292	19.9	29	MSappppp	623	0	0	0		0	0	0	0	0
372	1	304	121	-1	401	196	20.6	30	MSpppppp	274	456	0	0		0	0	0	0	0
373	1	377	402	-1	585	251	8.2	22	Nuc153_11_578_261	137	0	0	0		0	0	0	0	0
374	1	260	53	-1	240	145	4.2	28	Cppppa	249	285	0	0		0	0	0	0	0
375	1	159	9	-1	448	228	21.3	27	MSpppppa	207	98	0	0		0	0	0	0	0
376	1	201	159	-1	181	197	21.4	35	Caapa	351	-433	0	0		0	0	0	0	0
377	1	286	381	-1	473	223	12.0	25	MSppaapp	102	0	0	0		0	0	0	0	0
378	1	43	253	-1	305	359	9.7	27	ABplppaapa	271	127	0	0		0	0	0	0	0
379	1	167	322	-1	289	116	24.4	33	Cpaapa	338	-336	0	0		0	0	0	0	0
380	1	172	155	-1	345	256	11.5	26	MSaapaapp	196	382	0	0		0	0	0	0	0
381	1	131	280	-1	256	288	3.6	28	ABplppppaa	223	56	0	0		0	0	0	0	0
382	1	171	33	-1	233	107	6.4	28	Cpppap	275	157	0	0		0	0	0	0	0
383	1	302	333	-1	464	181	22.9	33	ABprapaaaa	311	-1074	0	0		0	0	0	0	0
384	1	197	130	163	372	357	4.6	29	ABalpapapp	200	163	0	0		0	0	0	0	0
385	1	319	400	-1	517	425	18.7	32	ABalapapap	393	0	0	0		0	0	0	0	0
386	1	290	244	-1	197	154	5.3	29	Cppppp	294	447	0	0		0	0	0	0	0
387	1	210	357	-1	507	289	22.8	28	ABarpapaap	224	805	0	0		0	0	0	0	0
388	1	87	263	-1	334	97	5.1	24	ABprpppapaa	216	1336	0	0		0	0	0	0	0
389	1	68	258	-1	359	393	4.1	27	ABalppapppp	269	1794	0	0		0	0	0	0	0
390	1	135	54	-1	390	299	14.6	24	MSaaapapp	177	365	0	0		0	0	0	0	0
391	1	181	141	-1	248	190	11.6	34	Eplpa	579	0	0	0		0	0	0	0	0
392	1	187	171	-1	208	273	5.0	26	ABplpppaapa	21	0	0	0		0	0	0	0	0
393	1	52	351	-1	534	317	24.4	28	ABarpapaaa	169	0	0	0		0	0	0	0	0
394	1	392	-1	-1	550	387	21.2	22	ABalappapa	72	0	0	0		0	0	0	0	0
395	1	157	352	-1	435	251	6.4	24	MSpapaaaa	150	0	0	0		0	0	0	0	0
396	1	47	203	-1	450	405	8.1	27	ABalppappa	107	0	0	0		0	0	0	0	0
397	1	390	407	-1	507	302	9.1	19	ABaraaaapp	-217	0	0	0		0	0	0	0	0
398	1	362	404	-1	591	280	11.5	23	ABalaappaa	127	0	0	0		0	0	0	0	0
399	1	383	405	-1	323	194	3.8	32	Z3	256	194	0	0		0	0	0	0	0
400	1	393	346	-1	369	141	7.8	24	ABprpappppa	174	186	0	0		0	0	0	0	0
