# Supplementary material for: The AP-2 Transcription Factor APTF-2 Is Required for Neuroblast and Epidermal Morphogenesis in Caenorhabditis elegans Embryogenesis
Source: PLoS Genet. 2016 May 13;12(5):e1006048. doi: 10.1371/journal.pgen.1006048 (PMC4866721; doi:10.1371/journal.pgen.1006048)
Supplement: S7 Text — (ZIP) [file pgen.1006048.s035.zip › nuclei/t170-nuclei]

1	1	70	249	-1	489	311	6.4	28	ABarapaapa	269	0	0	0		0	0	0	0	0
2	1	344	335	-1	462	244	3.9	27	ABarapapapp	245	77	0	0		0	0	0	0	0
3	1	156	84	-1	426	413	10.1	29	ABplpaaaaa	-102	0	0	0		0	0	0	0	0
4	1	288	54	-1	242	363	17.3	30	ABplapaapp	169	0	0	0		0	0	0	0	0
5	1	52	148	-1	273	372	16.2	30	ABplaapppp	144	0	0	0		0	0	0	0	0
6	1	180	208	-1	357	76	19.8	30	ABprappapa	290	1095	0	0		0	0	0	0	0
7	1	161	147	-1	434	414	19.2	24	ABplaapappa	226	433	0	0		0	0	0	0	0
8	1	169	351	-1	508	415	17.1	24	ABalapapaa	205	76	0	0		0	0	0	0	0
9	1	375	230	-1	443	231	20.4	31	MSpppppa	300	-29	0	0		0	0	0	0	0
10	1	28	355	-1	224	350	14.6	29	ABplappaaa	94	0	0	0		0	0	0	0	0
11	1	183	307	-1	506	221	7.8	28	ABprpapaaa	248	-311	0	0		0	0	0	0	0
12	1	148	272	-1	569	360	18.5	30	ABalapppaa	136	0	0	0		0	0	0	0	0
13	1	211	71	-1	472	264	16.6	29	MSpaapaa	291	-503	0	0		0	0	0	0	0
14	1	138	345	-1	494	367	14.3	27	ABaraapaapa	-213	0	0	0		0	0	0	0	0
15	1	188	262	-1	459	450	8.8	29	ABalpppaap	200	0	0	0		0	0	0	0	0
16	1	58	43	-1	447	329	7.5	30	ABalpappaa	78	0	0	0		0	0	0	0	0
17	1	57	134	-1	209	283	6.5	25	ABplpppaaap	194	66	0	0		0	0	0	0	0
18	1	329	52	-1	520	288	5.2	27	ABarapaaap	60	0	0	0		0	0	0	0	0
19	1	71	200	-1	484	193	8.3	27	ABprpapaap	276	389	0	0		0	0	0	0	0
20	1	143	273	-1	567	213	14.4	30	ABpraaaapa	282	-999	0	0		0	0	0	0	0
21	1	359	220	-1	506	356	12.2	27	ABaraaaapa	230	-12	0	0		0	0	0	0	0
22	1	314	292	-1	399	92	17.4	27	ABprappaaa	112	0	0	0		0	0	0	0	0
23	1	95	240	-1	455	418	13.5	30	ABalppppaa	269	-206	0	0		0	0	0	0	0
24	1	116	354	-1	462	192	13.6	23	MSpppapa	535	0	0	0		0	0	0	0	0
25	1	166	80	-1	481	395	20.3	28	ABplaaaaapa	189	1056	0	0		0	0	0	0	0
26	1	5	312	-1	403	425	6.8	29	ABalppaapp	31	0	0	0		0	0	0	0	0
27	1	247	400	-1	176	270	21.4	33	ABarppapa	334	395	0	0		0	0	0	0	0
28	1	17	4	-1	567	286	9.1	29	ABarappppa	144	0	0	0		0	0	0	0	0
29	1	54	69	-1	308	50	12.1	28	ABprapappa	230	0	0	0		0	0	0	0	0
30	1	19	182	-1	393	70	15.1	29	ABprappaap	254	157	0	0		0	0	0	0	0
31	1	165	295	-1	542	390	13.6	24	ABalpaapaaa	207	397	0	0		0	0	0	0	0
32	1	237	75	-1	146	238	12.2	28	ABplapappa	279	39	0	0		0	0	0	0	0
33	1	382	85	-1	235	102	6.5	28	Cpppap	261	99	0	0		0	0	0	0	0
34	1	317	291	-1	366	66	14.3	28	ABprappapp	248	-492	0	0		0	0	0	0	0
35	1	273	16	-1	366	106	22.6	31	ABarppppap	274	-1107	0	0		0	0	0	0	0
36	1	226	74	-1	233	345	10.1	29	ABplppapap	291	0	0	0		0	0	0	0	0
37	1	253	129	-1	406	157	11.5	31	MSpapppa	225	0	0	0		0	0	0	0	0
38	1	109	296	-1	352	353	21.3	29	ABplapaaaa	291	1469	0	0		0	0	0	0	0
39	1	246	87	-1	315	118	4.5	27	ABprpppapap	220	156	0	0		0	0	0	0	0
40	1	345	266	-1	300	132	7.8	28	Cppaap	275	251	0	0		0	0	0	0	0
41	1	331	374	-1	350	393	6.3	25	ABplpaaaapa	225	216	0	0		0	0	0	0	0
42	1	106	68	-1	489	444	17.1	25	ABalapapppa	211	163	0	0		0	0	0	0	0
43	1	301	145	-1	369	84	7.2	25	ABprpppaaap	194	127	0	0		0	0	0	0	0
44	1	192	111	-1	504	426	22.2	31	ABplaapaaa	301	0	0	0		0	0	0	0	0
45	1	105	381	-1	167	134	10.5	31	Cpappv	312	821	0	0		0	0	0	0	0
46	1	365	393	-1	413	357	9.6	23	MSapaapa	192	661	0	0		0	0	0	0	0
47	1	210	180	-1	434	303	16.4	26	MSpaaappa	509	0	0	0		0	0	0	0	0
48	1	205	156	-1	389	153	6.8	28	ABprppaappp	128	0	0	0		0	0	0	0	0
49	1	125	25	-1	315	82	11.2	27	ABprapppaa	267	-731	0	0		0	0	0	0	0
50	1	244	214	-1	318	69	16.5	31	ABprapapaa	282	-1053	0	0		0	0	0	0	0
51	1	123	254	-1	425	113	9.3	29	ABprppappa	262	362	0	0		0	0	0	0	0
52	1	50	102	-1	518	287	11.0	26	ABaraaapapp	204	0	0	0		0	0	0	0	0
53	1	374	398	-1	240	140	4.4	29	Cppppa	287	1951	0	0		0	0	0	0	0
54	1	390	386	-1	384	300	14.8	25	MSaaapapp	251	-378	0	0		0	0	0	0	0
55	1	199	252	-1	210	117	20.0	39	Cpapa	376	252	0	0		0	0	0	0	0
56	1	349	23	-1	470	251	8.4	28	ABarapappa	93	0	0	0		0	0	0	0	0
57	1	309	24	-1	584	335	23.2	30	ABpraapaaa	273	-162	0	0		0	0	0	0	0
58	1	18	36	-1	480	202	15.5	29	MSppppaa	114	0	0	0		0	0	0	0	0
59	1	280	326	-1	515	319	5.5	27	ABarapaaaa	270	486	0	0		0	0	0	0	0
60	1	164	369	-1	339	263	7.2	30	MSaapapp	302	137	0	0		0	0	0	0	0
61	1	149	192	-1	456	102	13.8	28	ABpraapppp	111	0	0	0		0	0	0	0	0
62	1	75	404	-1	452	345	10.6	28	ABalpaapapp	268	389	0	0		0	0	0	0	0
63	1	157	100	-1	467	426	18.9	27	ABalapapppp	368	0	0	0		0	0	0	0	0
64	1	213	392	-1	588	277	18.5	26	ABalaappppp	378	0	0	0		0	0	0	0	0
65	1	318	229	-1	267	250	21.4	33	Dappa	276	468	0	0		0	0	0	0	0
66	1	60	174	-1	229	162	23.6	39	Caaap	380	1006	0	0		0	0	0	0	0
67	1	47	347	-1	404	388	7.9	26	ABalppapppa	246	380	0	0		0	0	0	0	0
68	1	79	61	-1	578	281	13.7	29	ABalaapppa	-165	0	0	0		0	0	0	0	0
69	1	233	172	-1	215	188	4.4	29	ABplpppppp	191	115	0	0		0	0	0	0	0
70	1	146	315	-1	479	351	9.0	27	ABalpaaapa	700	0	0	0		0	0	0	0	0
71	1	305	257	-1	462	223	23.9	30	ABarpapapp	296	1101	0	0		0	0	0	0	0
72	1	172	362	-1	485	252	20.2	27	MSppappp	251	47	0	0		0	0	0	0	0
73	1	45	89	-1	361	176	7.2	24	MSpappaa	201	-922	0	0		0	0	0	0	0
74	1	16	26	-1	484	315	10.1	24	ABaraapppaa	-300	0	0	0		0	0	0	0	0
75	1	252	55	-1	445	184	11.1	26	MSpppapp	243	-48	0	0		0	0	0	0	0
76	1	142	57	-1	438	369	13.5	24	MSapapaa	-30	0	0	0		0	0	0	0	0
77	1	20	128	-1	389	425	10.4	30	ABplpaaapa	237	155	0	0		0	0	0	0	0
78	1	197	348	-1	204	228	4.0	26	ABplpppaapp	175	-299	0	0		0	0	0	0	0
79	1	32	56	-1	353	383	16.1	29	ABplpaappa	293	-86	0	0		0	0	0	0	0
80	1	366	99	-1	426	445	12.6	23	ABalpppappa	55	0	0	0		0	0	0	0	0
81	1	40	31	-1	442	260	9.9	30	ABaraapppp	93	0	0	0		0	0	0	0	0
82	1	160	241	-1	316	183	11.2	32	Earpp	321	135	0	0		0	0	0	0	0
83	1	111	70	-1	497	461	12.3	30	ABalapaapa	286	670	0	0		0	0	0	0	0
84	1	228	203	-1	429	299	12.6	27	ABaraapapap	267	321	0	0		0	0	0	0	0
85	1	113	209	-1	368	333	17.7	26	MSapppap	243	-271	0	0		0	0	0	0	0
86	1	202	317	-1	178	308	13.5	27	ABplappapp	-18	0	0	0		0	0	0	0	0
87	1	175	14	-1	544	377	10.3	28	ABaraaaaaa	271	645	0	0		0	0	0	0	0
88	1	117	142	-1	424	397	14.7	25	ABalpppppaa	243	4	0	0		0	0	0	0	0
89	1	215	210	390	562	260	18.3	31	ABpraaapap	82	0	0	0		0	0	0	0	0
90	1	120	228	-1	519	382	13.0	26	ABalpaapaap	96	0	0	0		0	0	0	0	0
91	1	356	79	-1	181	204	5.7	27	ABplappppp	274	1044	0	0		0	0	0	0	0
92	1	255	28	-1	282	143	14.0	33	Eprpa	332	34	0	0		0	0	0	0	0
93	1	347	371	-1	560	312	20.0	27	ABalappppa	280	-99	0	0		0	0	0	0	0
94	1	236	306	402	486	407	6.6	30	ABalpaappp	185	491	0	0		0	0	0	0	0
95	1	14	303	-1	209	217	8.4	28	Capppp	123	0	0	0		0	0	0	0	0
96	1	98	123	-1	424	414	16.8	25	ABalppppapp	212	-794	0	0		0	0	0	0	0
97	1	55	30	-1	599	245	16.3	29	ABpraaaaap	544	0	0	0		0	0	0	0	0
98	1	99	115	-1	514	145	16.6	28	ABpraappap	75	0	0	0		0	0	0	0	0
99	1	49	237	-1	399	429	15.0	26	ABalpppppap	258	0	0	0		0	0	0	0	0
100	1	38	258	376	564	273	22.4	33	ABpraapaap	220	-558	0	0		0	0	0	0	0
101	1	300	50	-1	533	328	15.0	27	ABaraappaa	262	139	0	0		0	0	0	0	0
102	1	41	318	-1	164	185	9.6	28	ABplapappp	-148	0	0	0		0	0	0	0	0
103	1	224	372	-1	333	196	17.0	34	Epraa	341	262	0	0		0	0	0	0	0
104	1	33	300	-1	464	160	18.5	30	ABprapaaap	297	1091	0	0		0	0	0	0	0
105	1	364	308	-1	487	162	6.6	26	ABprpaaaapp	199	-221	0	0		0	0	0	0	0
106	1	350	175	-1	546	242	5.8	30	ABarapppap	-16	0	0	0		0	0	0	0	0
107	1	204	136	-1	281	115	4.7	30	ABprpppppp	238	-160	0	0		0	0	0	0	0
108	1	176	227	-1	343	350	12.3	27	MSappapp	233	885	0	0		0	0	0	0	0
109	1	11	138	-1	445	420	21.9	26	ABplaaapaa	267	0	0	0		0	0	0	0	0
110	1	1	7	-1	454	260	13.7	26	MSpaapapa	-218	0	0	0		0	0	0	0	0
111	1	56	37	-1	535	391	17.4	28	MSaaaaaa	-277	0	0	0		0	0	0	0	0
112	1	330	324	-1	529	259	5.5	27	ABarappaaa	198	-726	0	0		0	0	0	0	0
113	1	348	305	-1	320	80	19.8	29	ABarpppppa	289	279	0	0		0	0	0	0	0
114	1	293	48	-1	526	423	9.5	27	ABalaaaalp	-146	0	0	0		0	0	0	0	0
115	1	284	274	-1	538	186	14.0	30	ABprpaapap	268	376	0	0		0	0	0	0	0
116	1	238	218	-1	504	256	16.7	25	MSppappa	238	-989	0	0		0	0	0	0	0
117	1	43	357	-1	581	236	9.2	29	ABalaapapp	293	-393	0	0		0	0	0	0	0
118	1	312	114	-1	261	340	8.1	28	ABplppappa	268	22	0	0		0	0	0	0	0
119	1	83	177	-1	556	357	13.5	24	ABaraaapaaa	-304	0	0	0		0	0	0	0	0
120	1	110	340	-1	274	372	8.8	28	ABplppapaa	286	-873	0	0		0	0	0	0	0
121	1	372	92	-1	405	194	20.6	28	MSpppppp	279	-78	0	0		0	0	0	0	0
122	1	219	183	-1	569	274	6.4	28	ABarapppaa	276	-608	0	0		0	0	0	0	0
123	1	108	188	-1	430	310	7.0	31	ABalpapppa	271	-541	0	0		0	0	0	0	0
124	1	15	32	-1	419	247	9.9	25	MSpapaapa	119	0	0	0		0	0	0	0	0
125	1	65	49	-1	496	371	6.2	28	ABalpaaaap	237	1205	0	0		0	0	0	0	0
126	1	302	106	-1	332	124	12.8	29	Cppaaa	294	132	0	0		0	0	0	0	0
127	1	306	319	-1	236	292	19.4	28	Dapap	283	270	0	0		0	0	0	0	0
128	1	141	95	-1	484	139	15.0	30	ABpraapppa	104	0	0	0		0	0	0	0	0
129	1	355	278	-1	378	128	4.1	28	ABprppppaa	224	409	0	0		0	0	0	0	0
130	1	384	196	-1	354	350	4.1	26	ABalpapappp	180	1701	0	0		0	0	0	0	0
131	1	230	298	-1	391	269	14.7	27	MSaaappp	230	0	0	0		0	0	0	0	0
132	1	186	167	-1	577	342	10.8	29	ABalaaaarr	-150	0	0	0		0	0	0	0	0
133	1	63	10	370	392	279	7.5	29	MSaapaaa	77	0	0	0		0	0	0	0	0
134	1	193	394	-1	405	265	23.1	32	ABarpaappa	280	-223	0	0		0	0	0	0	0
135	1	201	360	-1	469	352	19.5	27	MSaaaaapp	246	-250	0	0		0	0	0	0	0
136	1	42	86	-1	254	311	14.2	30	Capaaa	291	-61	0	0		0	0	0	0	0
137	1	333	385	-1	592	323	13.6	29	ABalaaappr	261	696	0	0		0	0	0	0	0
138	1	346	281	-1	280	228	10.8	31	Ealpp	313	-366	0	0		0	0	0	0	0
139	1	112	201	-1	233	225	20.2	30	Dappp	295	-50	0	0		0	0	0	0	0
140	1	155	375	-1	150	216	8.7	26	ABplappppa	244	-391	0	0		0	0	0	0	0
141	1	391	286	-1	241	182	12.3	34	Eplpa	339	521	0	0		0	0	0	0	0
142	1	337	1	-1	556	370	22.4	31	ABalappapp	98	0	0	0		0	0	0	0	0
143	1	12	346	-1	268	291	17.0	32	Daap	272	-694	0	0		0	0	0	0	0
144	1	352	302	-1	341	328	23.4	32	ABarppaaa	279	-63	0	0		0	0	0	0	0
145	1	24	179	-1	445	466	12.4	29	ABalpppapa	65	0	0	0		0	0	0	0	0
146	1	179	93	-1	179	230	9.7	26	ABplapppap	255	-1163	0	0		0	0	0	0	0
147	1	196	149	-1	454	207	3.9	27	ABprpappaa	-28	0	0	0		0	0	0	0	0
148	1	100	255	-1	369	128	11.5	29	MSpapppp	465	0	0	0		0	0	0	0	0
149	1	308	259	-1	488	366	3.8	31	ABalpapaaa	311	508	0	0		0	0	0	0	0
150	1	87	67	-1	460	456	20.5	33	ABplaapaap	328	-521	0	0		0	0	0	0	0
151	1	260	233	-1	375	368	23.5	31	ABplaaappp	296	193	0	0		0	0	0	0	0
152	1	207	294	-1	432	311	3.9	25	ABalpappapa	244	1581	0	0		0	0	0	0	0
153	1	343	130	-1	388	83	9.7	31	ABprppappp	306	-16	0	0		0	0	0	0	0
154	1	225	155	-1	515	317	10.9	26	ABaraaapapa	214	32	0	0		0	0	0	0	0
155	1	380	34	-1	349	254	11.4	27	MSaapaapp	262	914	0	0		0	0	0	0	0
156	1	44	64	-1	432	286	19.7	30	MSpaaapa	285	111	0	0		0	0	0	0	0
157	1	102	244	-1	537	291	22.6	28	ABalappppp	238	-74	0	0		0	0	0	0	0
158	1	232	166	-1	416	447	18.3	30	ABplaapapa	43	0	0	0		0	0	0	0	0
159	1	376	316	-1	182	195	21.5	36	Caapa	362	637	0	0		0	0	0	0	0
160	1	264	161	-1	282	102	12.6	29	Cppapa	236	-38	0	0		0	0	0	0	0
161	1	304	39	-1	382	214	6.8	29	MSpapapp	78	0	0	0		0	0	0	0	0
162	1	182	361	-1	459	445	16.3	25	ABalppppapa	-211	0	0	0		0	0	0	0	0
163	1	384	65	-1	393	362	4.4	25	ABalpapappa	443	0	0	0		0	0	0	0	0
164	1	216	310	-1	184	263	10.7	25	ABplapppaa	247	1241	0	0		0	0	0	0	0
165	1	82	5	-1	229	278	10.7	28	Capaap	-247	0	0	0		0	0	0	0	0
166	1	353	170	-1	464	335	14.0	26	ABaraapaapp	233	-570	0	0		0	0	0	0	0
167	1	278	368	-1	412	417	22.5	32	ABplaaapap	130	0	0	0		0	0	0	0	0
168	1	86	387	-1	509	207	23.5	35	ABarpappa	338	-467	0	0		0	0	0	0	0
169	1	240	289	-1	465	153	6.8	24	ABarappappa	178	375	0	0		0	0	0	0	0
170	1	285	256	-1	344	141	19.5	27	Dppp	193	672	0	0		0	0	0	0	0
171	1	392	288	-1	205	269	4.8	25	ABplpppaapa	188	21	0	0		0	0	0	0	0
172	1	316	118	-1	500	350	23.6	28	ABarpaaaap	226	1002	0	0		0	0	0	0	0
173	1	189	389	-1	505	376	9.9	27	ABalpaapapa	-222	0	0	0		0	0	0	0	0
174	1	203	47	-1	508	363	19.0	29	MSaaaaapa	290	-46	0	0		0	0	0	0	0
175	1	191	157	-1	440	210	11.3	25	MSpppaaa	199	214	0	0		0	0	0	0	0
176	1	30	15	-1	374	239	9.3	27	MSpapapa	351	0	0	0		0	0	0	0	0
177	1	194	103	-1	539	230	12.6	29	ABprpaapaa	271	890	0	0		0	0	0	0	0
178	1	139	356	-1	401	371	14.7	24	MSapappa	180	0	0	0		0	0	0	0	0
179	1	22	304	-1	322	414	15.1	30	ABplaappap	307	-153	0	0		0	0	0	0	0
180	1	368	81	-1	318	88	8.5	27	ABprapppap	239	-117	0	0		0	0	0	0	0
181	1	27	120	-1	199	331	14.4	29	ABplappaap	420	0	0	0		0	0	0	0	0
182	1	158	152	-1	376	260	22.6	29	ABarpaapppa	286	838	0	0		0	0	0	0	0
183	1	89	363	-1	210	241	11.6	29	Capapp	251	0	0	0		0	0	0	0	0
184	1	208	119	-1	362	209	15.3	33	Earap	315	-491	0	0		0	0	0	0	0
185	1	340	378	-1	416	336	15.4	26	MSaaapapa	203	995	0	0		0	0	0	0	0
186	1	25	234	-1	544	171	11.1	25	ABprpaapppa	229	423	0	0		0	0	0	0	0
187	1	64	365	-1	181	182	13.5	31	Capppa	249	-1081	0	0		0	0	0	0	0
188	1	151	176	-1	564	306	6.1	29	ABaraaappp	294	0	0	0		0	0	0	0	0
189	1	220	253	-1	492	319	21.4	26	MSaaaapaa	230	157	0	0		0	0	0	0	0
190	1	163	125	-1	547	339	8.3	29	ABaraaaaap	525	0	0	0		0	0	0	0	0
191	1	320	94	-1	544	330	5.6	30	ABaraaappa	261	816	0	0		0	0	0	0	0
192	1	177	407	-1	539	248	15.5	25	ABpraaappaa	192	375	0	0		0	0	0	0	0
193	1	268	314	-1	542	248	8.6	26	ABarapppppa	100	0	0	0		0	0	0	0	0
194	1	256	205	-1	483	190	3.7	27	ABarappapap	133	0	0	0		0	0	0	0	0
195	1	266	127	-1	548	166	16.4	25	ABpraappaa	86	0	0	0		0	0	0	0	0
196	1	59	333	-1	388	289	17.9	27	MSaaaappp	255	659	0	0		0	0	0	0	0
197	1	286	280	-1	343	265	16.1	34	Ealaa	343	-205	0	0		0	0	0	0	0
198	1	270	78	-1	419	453	9.6	27	ABalpppaaa	-2	0	0	0		0	0	0	0	0
199	1	8	19	-1	450	135	15.5	26	ABprapaapa	225	672	0	0		0	0	0	0	0
200	1	31	9	-1	158	279	11.7	28	ABplapapap	262	584	0	0		0	0	0	0	0
201	1	328	283	-1	270	290	9.4	30	MSaapppp	-209	0	0	0		0	0	0	0	0
202	1	34	265	-1	503	186	16.8	26	ABprpaappa	207	-17	0	0		0	0	0	0	0
203	1	396	51	-1	453	406	8.3	29	ABalppappa	227	699	0	0		0	0	0	0	0
204	1	61	313	-1	401	352	18.8	25	MSapppaa	481	0	0	0		0	0	0	0	0
205	1	167	41	-1	528	330	18.8	29	MSpaaaaa	262	-399	0	0		0	0	0	0	0
206	1	277	284	-1	340	362	8.1	28	ABplpapaap	385	0	0	0		0	0	0	0	0
207	1	2	58	-1	517	191	10.1	30	ABprpaaapa	156	0	0	0		0	0	0	0	0
208	1	354	139	-1	419	351	23.4	30	ABplaaaapp	279	-203	0	0		0	0	0	0	0
209	1	94	353	-1	312	266	10.4	30	Ealpa	291	-213	0	0		0	0	0	0	0
210	1	66	146	-1	380	288	11.3	27	MSaapaapa	173	0	0	0		0	0	0	0	0
211	1	59	13	-1	405	325	19.3	25	MSaaaappa	191	33	0	0		0	0	0	0	0
212	1	206	12	-1	499	326	13.9	27	ABaraappapa	-248	0	0	0		0	0	0	0	0
213	1	263	46	-1	501	226	13.4	25	MSppapap	254	-323	0	0		0	0	0	0	0
214	1	173	250	-1	289	90	6.7	28	ABprappppp	283	-983	0	0		0	0	0	0	0
215	1	68	226	-1	464	136	20.8	31	ABarpppaa	311	-22	0	0		0	0	0	0	0
216	1	26	336	-1	375	337	14.2	28	MSapappp	271	401	0	0		0	0	0	0	0
217	1	135	247	-1	314	162	15.6	32	Eprap	-48	0	0	0		0	0	0	0	0
218	1	307	8	-1	344	124	8.1	29	ABprpppppa	270	340	0	0		0	0	0	0	0
219	1	214	219	-1	294	372	19.9	26	ABplapaapa	309	0	0	0		0	0	0	0	0
220	1	283	194	-1	332	420	11.7	27	ABplpaapppp	214	-160	0	0		0	0	0	0	0
221	1	198	63	-1	448	377	10.4	27	MSapaaap	-43	0	0	0		0	0	0	0	0
222	1	122	271	-1	242	254	4.6	28	ABplppppap	219	1198	0	0		0	0	0	0	0
223	1	282	243	-1	300	271	6.0	26	MSaappap	228	-1369	0	0		0	0	0	0	0
224	1	178	104	-1	281	78	9.8	28	ABprapappp	265	0	0	0		0	0	0	0	0
225	1	239	270	-1	363	322	5.5	30	ABplpapapp	281	-345	0	0		0	0	0	0	0
226	1	126	164	181	569	222	18.4	33	ABpraaaapp	117	0	0	0		0	0	0	0	0
227	1	104	171	-1	425	105	16.2	30	ABprapaapp	154	0	0	0		0	0	0	0	0
228	1	97	153	-1	339	58	13.8	28	ABprapapap	150	0	0	0		0	0	0	0	0
229	1	145	151	-1	414	128	6.6	27	ABprppaappa	142	0	0	0		0	0	0	0	0
230	1	235	2	-1	534	341	11.0	24	ABaraaapaap	407	0	0	0		0	0	0	0	0
231	1	360	107	-1	179	127	14.4	36	Caapp	352	223	0	0		0	0	0	0	0
232	1	140	29	-1	486	178	11.4	28	ABprppaaaa	286	760	0	0		0	0	0	0	0
233	1	279	20	-1	417	303	10.4	29	ABaraapapp	239	-880	0	0		0	0	0	0	0
234	1	326	202	-1	279	329	17.4	27	Dapaa	25	0	0	0		0	0	0	0	0
235	1	187	135	-1	469	299	14.5	27	ABaraappapp	224	-272	0	0		0	0	0	0	0
236	1	221	279	-1	397	158	17.3	31	Dppa	310	206	0	0		0	0	0	0	0
237	1	322	287	-1	440	186	16.0	30	Dpaa	280	31	0	0		0	0	0	0	0
238	1	144	131	-1	598	313	9.9	23	ABalaapaaa	199	78	0	0		0	0	0	0	0
239	1	121	246	-1	409	220	8.4	26	MSpapaaap	202	428	0	0		0	0	0	0	0
240	1	114	358	-1	319	333	16.1	31	Daaa	-1	0	0	0		0	0	0	0	0
241	1	295	321	-1	154	267	17.3	30	ABplapapaa	147	0	0	0		0	0	0	0	0
242	1	101	269	-1	583	376	14.9	27	ABalaaapar	275	511	0	0		0	0	0	0	0
243	1	159	132	-1	297	324	10.4	29	MSaapppa	296	0	0	0		0	0	0	0	0
244	1	386	27	-1	196	155	5.4	30	Cppppp	268	93	0	0		0	0	0	0	0
245	1	170	66	-1	484	402	11.8	27	MSapaaaa	206	-59	0	0		0	0	0	0	0
246	1	351	116	-1	556	338	21.5	27	ABalapppap	-131	0	0	0		0	0	0	0	0
247	1	147	225	-1	527	150	13.5	26	ABprpaapppp	33	0	0	0		0	0	0	0	0
248	1	190	35	-1	470	286	11.1	26	ABaraapppap	93	0	0	0		0	0	0	0	0
249	1	371	248	-1	297	289	20.3	30	MSappppp	264	-640	0	0		0	0	0	0	0
250	1	81	190	-1	212	108	10.4	31	Cpppaa	310	-494	0	0		0	0	0	0	0
251	1	85	331	-1	483	265	23.5	30	Nuc156_25_450_288a	306	-545	0	0		0	0	0	0	0
252	1	185	299	-1	498	250	10.3	24	MSppaapa	112	0	0	0		0	0	0	0	0
253	1	378	97	-1	309	354	9.7	28	ABplppaapa	256	-202	0	0		0	0	0	0	0
254	1	321	285	-1	196	217	16.0	32	Cappap	267	-442	0	0		0	0	0	0	0
255	1	315	322	-1	488	405	24.6	32	ABplaaaaaa	325	-1344	0	0		0	0	0	0	0
256	1	363	222	-1	534	271	19.5	31	ABpraapapa	278	60	0	0		0	0	0	0	0
257	1	248	377	-1	499	319	17.4	27	MSpaaaapa	291	0	0	0		0	0	0	0	0
258	1	389	297	-1	366	387	4.2	26	ABalppapppp	255	0	0	0		0	0	0	0	0
259	1	213	301	-1	587	305	16.2	26	ABalaappppa	26	0	0	0		0	0	0	0	0
260	1	39	126	-1	553	309	11.8	25	MSppaaaa	207	233	0	0		0	0	0	0	0
261	1	137	261	-1	362	426	9.0	31	ABplpaaapp	-160	0	0	0		0	0	0	0	0
262	1	370	187	-1	477	334	6.2	26	ABalpaaapp	252	623	0	0		0	0	0	0	0
263	1	388	206	-1	338	100	5.0	24	ABprpppapaa	221	68	0	0		0	0	0	0	0
264	1	133	384	-1	364	95	4.8	24	ABprppppapa	223	-27	0	0		0	0	0	0	0
265	1	88	62	-1	587	341	16.1	27	ABalaaappl	245	-379	0	0		0	0	0	0	0
266	1	9	53	-1	423	373	18.4	26	MSapapap	224	-33	0	0		0	0	0	0	0
267	1	76	215	-1	429	337	12.3	26	ABaraapapaa	356	0	0	0		0	0	0	0	0
268	1	124	242	-1	445	184	20.5	31	Nuc166_19_443_186	259	404	0	0		0	0	0	0	0
269	1	298	338	-1	467	309	23.4	28	Nuc156_25_450_288p	265	18	0	0		0	0	0	0	0
270	1	3	382	-1	492	250	4.3	24	ABarapapapa	220	-209	0	0		0	0	0	0	0
271	1	265	403	-1	523	364	15.8	29	ABaraapaaa	252	0	0	0		0	0	0	0	0
272	1	127	18	-1	553	255	11.4	31	ABprpaaaaa	311	57	0	0		0	0	0	0	0
273	1	7	117	-1	419	248	13.8	26	MSpaapapp	244	1105	0	0		0	0	0	0	0
274	1	296	178	-1	458	224	18.0	26	MSppppap	261	-709	0	0		0	0	0	0	0
275	1	13	6	-1	312	389	17.6	31	ABplaapppa	404	0	0	0		0	0	0	0	0
276	1	6	108	-1	567	393	12.0	27	ABalaaaarl	226	397	0	0		0	0	0	0	0
277	1	231	112	-1	470	359	16.8	28	MSaaapaaa	284	-728	0	0		0	0	0	0	0
278	1	269	143	-1	371	419	13.1	26	ABplpaapppa	124	0	0	0		0	0	0	0	0
279	1	250	3	-1	525	227	17.6	26	ABpraaappap	206	703	0	0		0	0	0	0	0
280	1	381	411	-1	254	285	3.6	28	ABplppppaa	258	59	0	0		0	0	0	0	0
281	1	369	101	-1	462	290	7.3	24	ABarapaappa	241	-89	0	0		0	0	0	0	0
282	1	36	98	-1	505	229	4.1	27	ABarappaap	228	898	0	0		0	0	0	0	0
283	1	4	395	-1	351	204	10.3	29	Earpa	75	0	0	0		0	0	0	0	0
284	1	48	137	-1	359	126	16.1	31	Dpap	-142	0	0	0		0	0	0	0	0
285	1	245	212	-1	336	318	11.6	28	MSappaap	63	0	0	0		0	0	0	0	0
286	1	319	173	-1	614	292	10.6	31	ABalaapaap	314	209	0	0		0	0	0	0	0
287	1	73	122	-1	477	468	15.1	28	ABalapaapp	269	0	0	0		0	0	0	0	0
288	1	10	311	-1	508	144	9.6	30	ABprpaaapp	265	0	0	0		0	0	0	0	0
289	1	21	44	-1	420	192	5.7	28	ABprpappap	216	911	0	0		0	0	0	0	0
290	1	276	90	-1	451	371	4.7	29	ABalpapaap	295	-430	0	0		0	0	0	0	0
291	1	90	334	-1	378	453	13.9	28	ABplpaapap	255	-146	0	0		0	0	0	0	0
292	1	46	373	-1	207	261	18.4	31	Cappaa	216	0	0	0		0	0	0	0	0
293	1	35	320	-1	503	439	14.7	28	ABalapaaap	430	0	0	0		0	0	0	0	0
294	1	103	267	-1	607	257	12.6	30	ABalaappap	287	556	0	0		0	0	0	0	0
295	1	336	189	-1	441	173	6.7	26	ABprpapapa	226	923	0	0		0	0	0	0	0
296	1	150	73	-1	355	278	9.4	27	MSaapapa	106	0	0	0		0	0	0	0	0
297	1	53	45	-1	399	420	19.8	28	ABplaapappp	267	-778	0	0		0	0	0	0	0
298	1	129	276	-1	445	148	9.4	27	ABprppaapa	241	500	0	0		0	0	0	0	0
299	1	290	409	-1	525	214	4.8	23	ABarappapaa	210	349	0	0		0	0	0	0	0
300	1	134	221	-1	350	313	19.9	27	MSappppa	255	-20	0	0		0	0	0	0	0
301	1	241	33	-1	519	398	20.6	25	ABalappaaa	201	0	0	0		0	0	0	0	0
302	1	168	158	-1	256	279	7.2	29	ABplpapppp	261	404	0	0		0	0	0	0	0
303	1	275	399	-1	484	284	18.4	25	MSpaaaapp	199	-273	0	0		0	0	0	0	0
304	1	251	343	-1	330	314	5.6	27	ABplpappap	112	0	0	0		0	0	0	0	0
305	1	74	330	-1	409	180	13.4	26	MSpppaap	243	187	0	0		0	0	0	0	0
306	1	37	251	-1	351	442	15.2	26	ABplaappaa	252	409	0	0		0	0	0	0	0
307	1	332	154	-1	425	467	16.0	27	ABalpppappp	-188	0	0	0		0	0	0	0	0
308	1	171	290	-1	426	223	5.4	27	ABarapapppp	221	-305	0	0		0	0	0	0	0
309	1	115	186	-1	428	336	18.2	24	MSaaapaap	-66	0	0	0		0	0	0	0	0
310	1	294	17	-1	260	86	22.0	35	Cpaapp	352	501	0	0		0	0	0	0	0
311	1	77	96	-1	387	229	11.7	28	MSpapaapp	241	106	0	0		0	0	0	0	0
312	1	361	150	-1	282	300	5.0	28	ABplpapppa	129	0	0	0		0	0	0	0	0
313	1	131	328	-1	501	294	7.5	25	ABarapapaaa	359	0	0	0		0	0	0	0	0
314	1	217	245	-1	408	332	4.5	26	ABalpapapap	207	780	0	0		0	0	0	0	0
315	1	299	238	-1	416	100	11.6	28	ABprppapap	256	-1	0	0		0	0	0	0	0
316	1	249	144	-1	276	334	5.6	31	ABplppaapp	283	-393	0	0		0	0	0	0	0
317	1	195	309	-1	450	343	4.9	24	ABalpapapaa	192	431	0	0		0	0	0	0	0
318	1	262	332	-1	391	370	11.5	28	MSapaapp	5	0	0	0		0	0	0	0	0
319	1	335	165	-1	305	382	7.4	26	ABplpaaaapp	200	1094	0	0		0	0	0	0	0
320	1	62	359	-1	466	121	9.8	29	ABprppapaa	369	0	0	0		0	0	0	0	0
321	1	261	76	-1	138	209	16.3	33	ABarppapp	328	1329	0	0		0	0	0	0	0
322	1	379	263	-1	293	118	24.3	34	Cpaapa	-12	0	0	0		0	0	0	0	0
323	1	289	364	-1	523	253	21.0	25	ABpraapappa	197	647	0	0		0	0	0	0	0
324	1	222	60	-1	487	447	8.4	31	ABalppaaap	255	858	0	0		0	0	0	0	0
325	1	212	133	-1	525	394	5.8	30	ABalpaappa	263	-241	0	0		0	0	0	0	0
326	1	281	105	-1	466	233	6.3	25	ABarapapppa	312	0	0	0		0	0	0	0	0
327	1	107	339	-1	446	409	5.4	30	ABalppapaa	305	1434	0	0		0	0	0	0	0
328	1	119	379	-1	537	205	20.8	27	ABpraapappp	246	-343	0	0		0	0	0	0	0
329	1	174	231	-1	339	141	3.9	24	ABprppppapp	222	519	0	0		0	0	0	0	0
330	1	325	169	-1	367	366	13.1	25	MSappapa	202	-251	0	0		0	0	0	0	0
331	1	254	268	-1	521	203	17.7	26	ABpraaapppa	37	0	0	0		0	0	0	0	0
332	1	338	113	-1	356	149	6.2	23	ABprpappppp	170	-637	0	0		0	0	0	0	0
333	1	383	197	-1	472	184	22.8	31	ABprapaaaa	287	1093	0	0		0	0	0	0	0
334	1	323	38	-1	213	319	8.3	29	ABplppappp	261	-371	0	0		0	0	0	0	0
335	1	128	239	-1	305	249	14.1	32	Ealap	313	1019	0	0		0	0	0	0	0
336	1	362	82	-1	550	425	12.9	28	ABalaaaala	229	-543	0	0		0	0	0	0	0
337	1	327	236	-1	238	243	8.6	28	ABplpppppa	-102	0	0	0		0	0	0	0	0
338	1	324	185	260	409	388	4.6	28	ABalppapap	117	0	0	0		0	0	0	0	0
339	1	271	162	-1	392	258	4.4	27	ABalpappppp	35	0	0	0		0	0	0	0	0
340	1	274	191	-1	302	199	23.2	36	Caaaa	13	0	0	0		0	0	0	0	0
341	1	184	235	-1	558	407	17.1	29	ABalaaapal	58	0	0	0		0	0	0	0	0
342	1	29	109	-1	378	153	9.8	26	MSpappap	67	0	0	0		0	0	0	0	0
343	1	153	380	-1	308	52	8.4	26	ABprappppa	226	908	0	0		0	0	0	0	0
344	1	303	213	-1	506	257	13.4	26	MSppapaa	239	-115	0	0		0	0	0	0	0
345	1	342	383	-1	209	303	21.7	29	ABplappapa	274	-243	0	0		0	0	0	0	0
346	1	400	163	-1	365	142	7.4	24	ABprpappppa	181	148	0	0		0	0	0	0	0
347	1	223	11	-1	581	220	11.6	31	ABpraaaaaa	-97	0	0	0		0	0	0	0	0
348	1	51	216	-1	531	292	14.8	27	MSppaaap	255	0	0	0		0	0	0	0	0
349	1	69	91	-1	359	413	18.4	31	ABalppppppp	223	0	0	0		0	0	0	0	0
350	1	78	388	-1	409	417	12.5	31	ABplpaapaa	280	-113	0	0		0	0	0	0	0
351	1	393	277	-1	538	321	23.8	28	ABarpapaaa	172	0	0	0		0	0	0	0	0
352	1	395	349	-1	436	249	6.4	24	MSpapaaaa	245	-311	0	0		0	0	0	0	0
353	1	310	224	-1	411	275	16.4	24	MSaaappa	196	1335	0	0		0	0	0	0	0
354	1	200	77	-1	294	209	16.4	34	Eplaa	343	-638	0	0		0	0	0	0	0
355	1	84	193	-1	267	190	14.2	32	Eplap	-250	0	0	0		0	0	0	0	0
356	1	334	329	-1	389	397	16.9	27	ABalppppppa	-26	0	0	0		0	0	0	0	0
357	1	387	352	-1	510	287	23.1	28	ABarpapaap	205	438	0	0		0	0	0	0	0
358	1	136	168	-1	530	431	16.0	26	ABalapaaaa	239	87	0	0		0	0	0	0	0
359	1	292	40	-1	420	105	20.5	33	ABarpppap	321	696	0	0		0	0	0	0	0
360	1	357	327	-1	319	362	20.7	25	ABplapaaap	190	-706	0	0		0	0	0	0	0
361	1	259	396	-1	227	164	9.0	32	Eplpp	319	-365	0	0		0	0	0	0	0
362	1	162	275	-1	380	362	7.5	29	ABplpapaaa	292	0	0	0		0	0	0	0	0
363	1	287	72	-1	497	320	24.2	27	ABarpaaapa	253	-267	0	0		0	0	0	0	0
364	1	291	217	-1	378	326	10.0	25	MSappaaa	262	0	0	0		0	0	0	0	0
365	1	282	207	-1	332	276	4.5	25	MSaappaa	182	-461	0	0		0	0	0	0	0
366	1	80	110	-1	204	99	15.6	32	Cpappd	288	63	0	0		0	0	0	0	0
367	1	72	124	-1	354	385	10.1	29	ABplppaaaa	200	1062	0	0		0	0	0	0	0
368	1	93	88	-1	420	280	4.3	26	ABalpappppa	231	44	0	0		0	0	0	0	0
369	1	152	140	-1	322	344	6.7	28	ABplpapapa	100	0	0	0		0	0	0	0	0
370	1	227	160	-1	199	268	15.1	30	Capapa	447	0	0	0		0	0	0	0	0
371	1	218	59	-1	432	251	17.3	26	MSpaaappp	266	264	0	0		0	0	0	0	0
372	1	92	367	-1	359	406	22.2	29	ABplaaappa	294	473	0	0		0	0	0	0	0
373	1	313	204	-1	408	167	24.5	33	ABarppppaa	152	0	0	0		0	0	0	0	0
374	1	297	42	-1	269	65	13.5	29	ABarpppppp	294	701	0	0		0	0	0	0	0
375	1	23	21	-1	262	140	7.4	31	Cppapp	-48	0	0	0		0	0	0	0	0
376	1	258	337	-1	339	69	6.9	31	ABprpppaap	198	-846	0	0		0	0	0	0	0
377	1	209	22	-1	561	259	14.6	31	ABpraaapaa	69	0	0	0		0	0	0	0	0
378	1	339	344	-1	449	313	19.4	28	MSaaaapap	212	126	0	0		0	0	0	0	0
379	1	91	199	-1	224	232	5.4	23	ABplpppapaa	174	128	0	0		0	0	0	0	0
380	1	341	198	-1	249	138	12.3	32	Eprpp	320	387	0	0		0	0	0	0	0
381	1	377	282	-1	473	223	11.7	24	MSppaapp	223	-255	0	0		0	0	0	0	0
382	1	131	325	-1	492	264	5.8	24	ABarapapaap	224	38	0	0		0	0	0	0	0
383	1	96	341	-1	431	289	24.1	32	ABarpaapap	264	0	0	0		0	0	0	0	0
384	1	257	350	-1	274	335	22.7	36	ABarppaap	363	236	0	0		0	0	0	0	0
385	1	234	121	-1	408	103	6.3	25	ABprpppaaaa	186	740	0	0		0	0	0	0	0
386	1	229	406	-1	521	193	6.9	25	ABprpaaaapa	105	0	0	0		0	0	0	0	0
387	1	358	184	-1	512	381	23.4	27	ABalappaap	270	-301	0	0		0	0	0	0	0
388	1	132	408	-1	535	356	23.7	26	ABarpaaaaa	265	0	0	0		0	0	0	0	0
389	1	243	141	-1	325	249	22.5	33	Cpaaa	318	-799	0	0		0	0	0	0	0
390	1	67	211	-1	305	320	4.3	30	ABplpappaa	257	759	0	0		0	0	0	0	0
391	1	130	159	-1	453	363	23.4	29	ABplaaaapa	297	455	0	0		0	0	0	0	0
392	1	118	342	-1	392	301	4.1	25	ABalpappapp	212	-322	0	0		0	0	0	0	0
393	1	267	264	-1	512	184	20.2	30	ABpraaapppp	63	0	0	0		0	0	0	0	0
394	1	367	232	-1	475	249	11.5	23	ABarapaappp	-269	0	0	0		0	0	0	0	0
395	1	166	397	-1	457	386	21.8	25	ABplaaaaapp	-196	0	0	0		0	0	0	0	0
396	1	181	195	-1	412	166	6.4	26	ABprpapapp	142	0	0	0		0	0	0	0	0
397	1	240	366	-1	443	124	6.2	24	ABarappappp	65	0	0	0		0	0	0	0	0
398	1	272	223	-1	234	210	5.7	27	ABplpppapap	14	0	0	0		0	0	0	0	0
399	1	154	83	-1	535	216	7.5	24	ABarapppppp	-247	0	0	0		0	0	0	0	0
400	1	385	323	-1	516	435	19.3	27	ABalapapap	389	0	0	0		0	0	0	0	0
401	1	57	293	-1	234	313	5.5	25	ABplpppaaaa	57	0	0	0		0	0	0	0	0
402	1	373	410	-1	595	257	8.4	22	Nuc153_11_578_261	-50	0	0	0		0	0	0	0	0
403	1	242	405	-1	525	361	6.6	22	ABalpaaaaa	22	0	0	0		0	0	0	0	0
404	1	398	412	-1	595	280	11.6	22	ABalaappaa	129	0	0	0		0	0	0	0	0
405	1	399	401	-1	327	189	3.9	32	Z3	327	142	0	0		0	0	0	0	0
406	1	311	413	-1	395	226	17.4	26	Earaa	260	358	0	0		0	0	0	0	0
407	1	397	-1	-1	503	296	10.1	20	ABaraaaapp	-196	0	0	0		0	0	0	0	0
408	1	158	391	-1	339	244	25.4	28	ABarpaapppp	168	216	0	0		0	0	0	0	0
