# Supplementary material for: The AP-2 Transcription Factor APTF-2 Is Required for Neuroblast and Epidermal Morphogenesis in Caenorhabditis elegans Embryogenesis
Source: PLoS Genet. 2016 May 13;12(5):e1006048. doi: 10.1371/journal.pgen.1006048 (PMC4866721; doi:10.1371/journal.pgen.1006048)
Supplement: S7 Text — (ZIP) [file pgen.1006048.s035.zip › nuclei/t171-nuclei]

1	1	142	308	-1	551	370	22.6	32	ABalappapp	254	-167	0	0		0	0	0	0	0
2	1	230	310	-1	539	345	10.8	24	ABaraaapaap	409	0	0	0		0	0	0	0	0
3	1	279	388	-1	520	227	17.6	26	ABpraaappap	170	80	0	0		0	0	0	0	0
4	1	28	305	-1	567	292	9.3	29	ABarappppa	359	0	0	0		0	0	0	0	0
5	1	165	68	-1	227	281	10.8	29	Capaap	371	0	0	0		0	0	0	0	0
6	1	275	18	-1	311	394	17.4	31	ABplaapppa	84	0	0	0		0	0	0	0	0
7	1	110	167	-1	451	266	13.8	27	MSpaapapa	228	369	0	0		0	0	0	0	0
8	1	218	279	-1	342	125	7.4	28	ABprpppppa	271	67	0	0		0	0	0	0	0
9	1	200	294	-1	158	283	11.9	28	ABplapapap	279	830	0	0		0	0	0	0	0
10	1	133	237	-1	380	268	8.3	27	MSaapaaap	203	104	0	0		0	0	0	0	0
11	1	347	180	-1	586	227	12.1	30	ABpraaaaaa	294	529	0	0		0	0	0	0	0
12	1	212	112	-1	498	329	14.1	27	ABaraappapa	224	123	0	0		0	0	0	0	0
13	1	211	34	-1	404	329	19.4	24	MSaaaappa	195	678	0	0		0	0	0	0	0
14	1	87	120	-1	545	379	10.7	28	ABaraaaaaa	231	62	0	0		0	0	0	0	0
15	1	176	150	-1	371	235	9.5	29	MSpapapa	256	381	0	0		0	0	0	0	0
16	1	35	79	-1	366	108	22.5	31	ABarppppap	261	454	0	0		0	0	0	0	0
17	1	310	340	-1	260	88	22.1	33	Cpaapp	336	111	0	0		0	0	0	0	0
18	1	272	134	-1	555	258	11.4	31	ABprpaaaaa	289	841	0	0		0	0	0	0	0
19	1	199	13	-1	449	140	15.5	27	ABprapaapa	225	39	0	0		0	0	0	0	0
20	1	233	332	-1	414	304	10.6	30	ABaraapapp	206	13	0	0		0	0	0	0	0
21	1	375	246	-1	265	144	7.3	31	Cppapp	311	153	0	0		0	0	0	0	0
22	1	377	33	-1	562	259	14.9	30	ABpraaapaa	427	0	0	0		0	0	0	0	0
23	1	56	242	-1	467	256	8.5	28	ABarapappa	100	0	0	0		0	0	0	0	0
24	1	57	165	-1	580	336	23.1	29	ABpraapaaa	481	0	0	0		0	0	0	0	0
25	1	49	399	-1	314	85	11.1	27	ABprapppaa	273	-64	0	0		0	0	0	0	0
26	1	74	298	-1	481	314	9.9	25	ABaraapppaa	117	0	0	0		0	0	0	0	0
27	1	244	333	-1	195	155	5.5	29	Cppppp	283	61	0	0		0	0	0	0	0
28	1	92	361	-1	279	148	13.8	32	Eprpa	308	76	0	0		0	0	0	0	0
29	1	232	233	-1	483	180	11.0	28	ABprppaaaa	105	0	0	0		0	0	0	0	0
30	1	97	185	-1	601	248	16.6	29	ABpraaaaap	259	0	0	0		0	0	0	0	0
31	1	81	86	-1	441	265	10.1	30	ABaraapppp	417	0	0	0		0	0	0	0	0
32	1	124	226	-1	415	253	9.9	25	MSpapaapa	135	0	0	0		0	0	0	0	0
33	1	301	164	-1	521	394	20.5	25	ABalappaaa	198	0	0	0		0	0	0	0	0
34	1	155	116	-1	347	260	11.4	26	MSaapaapp	260	-6	0	0		0	0	0	0	0
35	1	248	90	-1	469	289	11.2	25	ABaraapppap	3	0	0	0		0	0	0	0	0
36	1	58	267	-1	476	205	15.4	28	MSppppaa	181	0	0	0		0	0	0	0	0
37	1	111	39	-1	533	389	17.2	28	MSaaaaaa	61	0	0	0		0	0	0	0	0
38	1	334	289	-1	216	317	8.0	29	ABplppappp	251	-45	0	0		0	0	0	0	0
39	1	161	54	-1	384	221	6.6	29	MSpapapp	211	393	0	0		0	0	0	0	0
40	1	359	168	-1	418	105	20.3	34	ABarpppap	340	-410	0	0		0	0	0	0	0
41	1	205	315	419	524	329	19.0	30	MSpaaaaa	-208	0	0	0		0	0	0	0	0
42	1	374	107	-1	269	67	13.4	29	ABarpppppp	294	-72	0	0		0	0	0	0	0
43	1	16	256	-1	443	335	7.4	30	ABalpappaa	251	698	0	0		0	0	0	0	0
44	1	289	214	-1	423	198	5.5	29	ABprpappap	233	587	0	0		0	0	0	0	0
45	1	297	345	-1	403	424	19.6	28	ABplaapappp	258	461	0	0		0	0	0	0	0
46	1	213	196	-1	498	228	13.3	25	MSppapap	222	22	0	0		0	0	0	0	0
47	1	174	132	-1	502	364	19.0	30	MSaaaaapa	358	0	0	0		0	0	0	0	0
48	1	114	334	-1	525	424	9.7	28	ABalaaaalp	242	-939	0	0		0	0	0	0	0
49	1	125	184	-1	497	368	6.0	28	ABalpaaaap	-7	0	0	0		0	0	0	0	0
50	1	101	9	-1	531	329	15.2	27	ABaraappaa	394	0	0	0		0	0	0	0	0
51	1	203	113	138	452	411	8.1	29	ABalppappa	203	757	0	0		0	0	0	0	0
52	1	18	280	-1	517	290	5.1	27	ABarapaaap	275	138	0	0		0	0	0	0	0
53	1	266	202	-1	419	375	18.6	26	MSapapap	269	954	0	0		0	0	0	0	0
54	1	4	22	-1	241	364	17.8	30	ABplapaapp	265	841	0	0		0	0	0	0	0
55	1	75	257	-1	443	192	10.4	29	MSpppapp	235	198	0	0		0	0	0	0	0
56	1	79	103	-1	352	389	16.3	30	ABplpaappa	-146	0	0	0		0	0	0	0	0
57	1	76	208	-1	437	373	13.7	24	MSapapaa	209	229	0	0		0	0	0	0	0
58	1	207	303	-1	520	194	10.0	28	ABprpaaapa	170	0	0	0		0	0	0	0	0
59	1	371	409	-1	429	252	17.2	26	MSpaaappp	253	-190	0	0		0	0	0	0	0
60	1	324	119	-1	482	444	7.8	30	ABalppaaap	-4	0	0	0		0	0	0	0	0
61	1	68	56	-1	587	278	14.6	29	ABalaapppa	263	-853	0	0		0	0	0	0	0
62	1	265	411	-1	586	346	16.2	27	ABalaaappl	246	-91	0	0		0	0	0	0	0
63	1	221	372	-1	446	379	10.3	27	MSapaaap	273	0	0	0		0	0	0	0	0
64	1	156	366	-1	425	288	19.5	31	MSpaaapa	306	1521	0	0		0	0	0	0	0
65	1	163	342	-1	391	365	4.4	24	ABalpapappa	188	401	0	0		0	0	0	0	0
66	1	245	52	-1	482	404	11.3	28	MSapaaaa	217	-38	0	0		0	0	0	0	0
67	1	150	5	-1	468	458	20.5	32	ABplaapaap	319	120	0	0		0	0	0	0	0
68	1	42	204	-1	492	446	17.1	24	ABalapapppa	224	867	0	0		0	0	0	0	0
69	1	29	157	-1	307	53	12.0	28	ABprapappa	298	0	0	0		0	0	0	0	0
70	1	83	293	-1	487	464	12.4	30	ABalapaapa	286	75	0	0		0	0	0	0	0
71	1	13	111	-1	469	264	16.6	30	MSpaapaa	278	145	0	0		0	0	0	0	0
72	1	363	336	-1	503	325	23.9	24	ABarpaaapa	167	704	0	0		0	0	0	0	0
73	1	296	249	-1	350	284	9.4	28	MSaapapa	267	464	0	0		0	0	0	0	0
74	1	36	146	-1	232	345	9.8	29	ABplppapap	233	0	0	0		0	0	0	0	0
75	1	32	205	-1	146	243	12.0	28	ABplapappa	337	0	0	0		0	0	0	0	0
76	1	321	307	-1	138	215	16.4	33	ABarppapp	-564	0	0	0		0	0	0	0	0
77	1	354	190	-1	287	213	16.4	33	Eplaa	302	355	0	0		0	0	0	0	0
78	1	198	314	-1	420	456	10.2	26	ABalpppaaa	101	0	0	0		0	0	0	0	0
79	1	91	14	-1	177	202	5.6	26	ABplappppp	277	0	0	0		0	0	0	0	0
80	1	25	175	-1	488	404	20.1	26	ABplaaaaapa	115	0	0	0		0	0	0	0	0
81	1	180	131	-1	318	93	8.5	29	ABprapppap	269	-1064	0	0		0	0	0	0	0
82	1	336	357	-1	550	429	13.1	28	ABalaaaala	237	403	0	0		0	0	0	0	0
83	1	399	63	-1	537	221	7.7	24	ABarapppppp	213	342	0	0		0	0	0	0	0
84	1	3	234	-1	422	414	10.3	28	ABplpaaaaa	118	0	0	0		0	0	0	0	0
85	1	33	139	-1	232	103	6.8	30	Cpppap	300	41	0	0		0	0	0	0	0
86	1	136	99	-1	253	315	14.3	30	Capaaa	240	0	0	0		0	0	0	0	0
87	1	39	77	-1	312	123	4.5	27	ABprpppapap	216	-471	0	0		0	0	0	0	0
88	1	368	48	-1	421	281	4.1	26	ABalpappppa	49	0	0	0		0	0	0	0	0
89	1	73	137	-1	364	180	7.6	25	MSpappaa	229	12	0	0		0	0	0	0	0
90	1	290	313	-1	447	369	4.4	31	ABalpapaap	249	-95	0	0		0	0	0	0	0
91	1	349	62	-1	359	415	18.6	31	ABalppppppp	282	1159	0	0		0	0	0	0	0
92	1	121	17	-1	403	196	20.7	29	MSpppppp	280	239	0	0		0	0	0	0	0
93	1	146	373	-1	177	231	9.8	26	ABplapppap	266	-1161	0	0		0	0	0	0	0
94	1	191	215	-1	540	333	5.3	30	ABaraaappa	275	480	0	0		0	0	0	0	0
95	1	128	199	-1	483	140	14.7	29	ABpraapppa	-196	0	0	0		0	0	0	0	0
96	1	311	40	-1	382	231	12.0	27	MSpapaapp	273	757	0	0		0	0	0	0	0
97	1	253	50	-1	310	356	9.6	28	ABplppaapa	251	-1130	0	0		0	0	0	0	0
98	1	282	389	-1	512	236	3.9	29	ABarappaap	217	-679	0	0		0	0	0	0	0
99	1	80	179	-1	428	447	13.0	23	ABalpppappa	188	0	0	0		0	0	0	0	0
100	1	63	133	-1	473	426	19.3	26	ABalapapppp	232	211	0	0		0	0	0	0	0
101	1	281	174	-1	462	293	7.4	24	ABarapaappa	217	337	0	0		0	0	0	0	0
102	1	52	241	-1	520	289	10.9	26	ABaraaapapp	229	-169	0	0		0	0	0	0	0
103	1	177	219	-1	534	237	12.6	29	ABprpaapaa	228	306	0	0		0	0	0	0	0
104	1	224	65	-1	278	81	9.7	29	ABprapappp	237	0	0	0		0	0	0	0	0
105	1	326	354	-1	464	239	6.2	26	ABarapapppa	-7	0	0	0		0	0	0	0	0
106	1	126	57	-1	329	128	12.6	29	Cppaaa	231	-104	0	0		0	0	0	0	0
107	1	231	258	-1	178	127	14.3	36	Caapp	356	-1136	0	0		0	0	0	0	0
108	1	276	269	-1	565	397	12.3	27	ABalaaaarl	279	0	0	0		0	0	0	0	0
109	1	342	390	-1	377	156	9.6	26	MSpappap	-212	0	0	0		0	0	0	0	0
110	1	366	207	-1	205	101	15.7	32	Cpappd	176	0	0	0		0	0	0	0	0
111	1	44	304	-1	513	426	22.3	31	ABplaapaaa	-5	0	0	0		0	0	0	0	0
112	1	277	288	-1	466	364	16.7	29	MSaaapaaa	260	429	0	0		0	0	0	0	0
113	1	332	414	-1	354	152	5.9	22	ABprpappppp	174	11	0	0		0	0	0	0	0
114	1	118	212	-1	262	340	8.0	29	ABplppappa	258	-8	0	0		0	0	0	0	0
115	1	98	106	-1	512	148	16.0	28	ABpraappap	274	730	0	0		0	0	0	0	0
116	1	246	397	-1	551	338	21.3	26	ABalapppap	239	-127	0	0		0	0	0	0	0
117	1	273	10	-1	416	253	13.7	27	MSpaapapp	-116	0	0	0		0	0	0	0	0
118	1	172	222	-1	497	350	23.5	28	ABarpaaaap	230	58	0	0		0	0	0	0	0
119	1	184	412	-1	359	213	15.4	33	Earap	325	679	0	0		0	0	0	0	0
120	1	181	335	-1	199	334	14.3	29	ABplappaap	117	0	0	0		0	0	0	0	0
121	1	385	321	-1	408	108	5.9	25	ABprpppaaaa	191	776	0	0		0	0	0	0	0
122	1	287	27	-1	478	470	15.2	29	ABalapaapp	252	598	0	0		0	0	0	0	0
123	1	96	311	-1	423	414	16.9	25	ABalppppapp	149	0	0	0		0	0	0	0	0
124	1	367	144	329	352	388	10.3	31	ABplppaaaa	220	1376	0	0		0	0	0	0	0
125	1	190	360	-1	546	343	8.2	29	ABaraaaaap	291	232	0	0		0	0	0	0	0
126	1	260	306	-1	552	313	12.4	26	MSppaaaa	199	226	0	0		0	0	0	0	0
127	1	195	6	-1	546	170	16.4	26	ABpraappaa	35	0	0	0		0	0	0	0	0
128	1	77	60	-1	392	434	10.4	29	ABplpaaapa	154	0	0	0		0	0	0	0	0
129	1	37	154	-1	404	161	11.4	31	MSpapppa	212	0	0	0		0	0	0	0	0
130	1	153	376	-1	384	91	9.6	31	ABprppappp	288	1534	0	0		0	0	0	0	0
131	1	238	417	-1	598	315	10.0	22	ABalaapaaa	191	1059	0	0		0	0	0	0	0
132	1	243	152	-1	297	329	10.8	30	MSaapppa	235	594	0	0		0	0	0	0	0
133	1	325	44	-1	529	394	6.1	30	ABalpaappa	262	75	0	0		0	0	0	0	0
134	1	17	297	-1	207	288	6.5	25	ABplpppaaap	182	387	0	0		0	0	0	0	0
135	1	235	263	-1	469	303	14.5	27	ABaraappapp	194	1611	0	0		0	0	0	0	0
136	1	107	84	-1	278	118	5.0	29	ABprpppppp	227	777	0	0		0	0	0	0	0
137	1	284	67	-1	358	128	16.2	31	Dpap	290	-40	0	0		0	0	0	0	0
138	1	109	140	-1	450	422	22.0	26	ABplaaapaa	259	253	0	0		0	0	0	0	0
139	1	208	266	-1	413	351	23.6	28	ABplaaaapp	288	795	0	0		0	0	0	0	0
140	1	369	235	-1	321	344	6.8	28	ABplpapapa	271	656	0	0		0	0	0	0	0
141	1	389	91	-1	331	244	21.9	34	Cpaaa	342	424	0	0		0	0	0	0	0
142	1	88	220	-1	425	396	15.1	25	ABalpppppaa	83	0	0	0		0	0	0	0	0
143	1	278	160	-1	372	426	12.9	25	ABplpaapppa	135	0	0	0		0	0	0	0	0
144	1	316	53	-1	275	335	5.2	31	ABplppaapp	263	-382	0	0		0	0	0	0	0
145	1	43	377	-1	371	86	7.2	25	ABprpppaaap	182	414	0	0		0	0	0	0	0
146	1	210	394	-1	377	293	11.5	27	MSaapaapa	173	0	0	0		0	0	0	0	0
147	1	7	72	-1	437	417	19.3	25	ABplaapappa	100	0	0	0		0	0	0	0	0
148	1	5	19	-1	273	374	16.2	30	ABplaapppp	261	-201	0	0		0	0	0	0	0
149	1	147	343	-1	457	213	4.2	28	ABprpappaa	245	0	0	0		0	0	0	0	0
150	1	312	406	-1	281	298	5.1	28	ABplpapppa	106	0	0	0		0	0	0	0	0
151	1	229	349	-1	414	134	6.4	27	ABprppaappa	253	-801	0	0		0	0	0	0	0
152	1	182	94	-1	375	259	22.5	31	ABarpaapppa	241	146	0	0		0	0	0	0	0
153	1	228	312	-1	338	61	13.8	29	ABprapapap	252	-161	0	0		0	0	0	0	0
154	1	307	32	-1	430	471	16.0	27	ABalpppappp	274	-946	0	0		0	0	0	0	0
155	1	154	224	-1	515	319	11.0	26	ABaraaapapa	227	-283	0	0		0	0	0	0	0
156	1	48	149	-1	386	160	6.8	27	ABprppaappp	225	1401	0	0		0	0	0	0	0
157	1	175	125	-1	435	215	11.5	25	MSpppaaa	206	-1025	0	0		0	0	0	0	0
158	1	302	61	-1	255	280	7.1	29	ABplpapppp	259	1335	0	0		0	0	0	0	0
159	1	391	323	-1	446	361	23.5	30	ABplaaaapa	112	0	0	0		0	0	0	0	0
160	1	370	59	-1	198	271	15.3	30	Capapa	309	-435	0	0		0	0	0	0	0
161	1	160	82	-1	284	105	12.5	29	Cppapa	273	234	0	0		0	0	0	0	0
162	1	339	339	-1	392	262	4.6	26	ABalpappppp	262	275	0	0		0	0	0	0	0
163	1	346	155	-1	364	142	7.6	24	ABprpappppa	206	160	0	0		0	0	0	0	0
164	1	226	181	-1	556	217	18.3	26	ABpraaaappp	184	-811	0	0		0	0	0	0	0
165	1	319	97	-1	304	385	7.4	25	ABplpaaaapp	163	0	0	0		0	0	0	0	0
166	1	158	227	-1	418	450	18.4	31	ABplaapapa	280	-10	0	0		0	0	0	0	0
167	1	132	255	-1	578	344	10.8	28	ABalaaaarr	162	0	0	0		0	0	0	0	0
168	1	358	1	-1	526	432	15.3	26	ABalapaaaa	238	1034	0	0		0	0	0	0	0
169	1	330	403	-1	367	371	13.1	24	MSappapa	376	0	0	0		0	0	0	0	0
170	1	166	228	-1	466	341	14.2	27	ABaraapaapp	264	385	0	0		0	0	0	0	0
171	1	227	317	-1	428	105	15.8	30	ABprapaapp	132	0	0	0		0	0	0	0	0
172	1	69	64	278	213	188	4.3	29	ABplpppppp	202	-518	0	0		0	0	0	0	0
173	1	286	187	-1	616	302	11.1	31	ABalaapaap	269	-1704	0	0		0	0	0	0	0
174	1	66	248	-1	230	162	23.4	37	Caaap	372	17	0	0		0	0	0	0	0
175	1	106	126	-1	550	251	5.8	30	ABarapppap	248	99	0	0		0	0	0	0	0
176	1	188	203	-1	562	309	6.2	28	ABaraaappp	229	-1284	0	0		0	0	0	0	0
177	1	119	200	-1	554	357	13.5	24	ABaraaapaaa	195	316	0	0		0	0	0	0	0
178	1	274	166	-1	457	223	17.9	27	MSppppap	228	-486	0	0		0	0	0	0	0
179	1	145	38	-1	444	470	12.7	29	ABalpppapa	106	0	0	0		0	0	0	0	0
180	1	47	272	-1	431	306	16.6	26	MSpaaappa	240	1084	0	0		0	0	0	0	0
181	1	226	11	-1	577	222	17.4	26	ABpraaaappa	198	119	0	0		0	0	0	0	0
182	1	30	210	-1	391	74	14.6	29	ABprappaap	245	151	0	0		0	0	0	0	0
183	1	122	70	-1	572	277	6.4	28	ABarapppaa	242	1307	0	0		0	0	0	0	0
184	1	387	401	-1	502	382	23.1	27	ABalappaap	-231	0	0	0		0	0	0	0	0
185	1	338	292	-1	428	390	4.9	24	ABalppapapa	174	181	0	0		0	0	0	0	0
186	1	309	156	-1	429	339	18.5	24	MSaaapaap	134	0	0	0		0	0	0	0	0
187	1	262	284	-1	473	337	6.5	26	ABalpaaapp	217	1422	0	0		0	0	0	0	0
188	1	123	127	-1	429	314	7.1	32	ABalpapppa	75	0	0	0		0	0	0	0	0
189	1	295	367	-1	447	177	6.1	27	ABprpapapa	194	114	0	0		0	0	0	0	0
190	1	250	198	-1	209	107	10.4	31	Cpppaa	276	396	0	0		0	0	0	0	0
191	1	340	250	-1	301	202	23.1	37	Caaaa	372	287	0	0		0	0	0	0	0
192	1	61	55	-1	456	106	13.4	29	ABpraapppp	249	767	0	0		0	0	0	0	0
193	1	355	114	-1	266	190	14.4	31	Eplap	103	0	0	0		0	0	0	0	0
194	1	220	35	-1	338	429	12.1	28	ABplpaapppp	277	-1011	0	0		0	0	0	0	0
195	1	396	290	-1	410	170	6.0	27	ABprpapapp	197	149	0	0		0	0	0	0	0
196	1	130	404	-1	347	350	3.9	24	ABalpapappp	176	-493	0	0		0	0	0	0	0
197	1	333	275	-1	468	182	23.1	31	ABprapaaaa	315	578	0	0		0	0	0	0	0
198	1	380	217	-1	246	138	11.8	32	Eprpp	298	564	0	0		0	0	0	0	0
199	1	379	117	-1	215	233	5.0	23	ABplpppapaa	196	-231	0	0		0	0	0	0	0
200	1	19	46	-1	487	203	8.1	27	ABprpapaap	270	720	0	0		0	0	0	0	0
201	1	139	42	-1	231	222	20.5	31	Dappp	313	-77	0	0		0	0	0	0	0
202	1	234	319	-1	277	333	17.4	27	Dapaa	275	78	0	0		0	0	0	0	0
203	1	84	320	-1	428	304	13.1	27	ABaraapapap	247	963	0	0		0	0	0	0	0
204	1	373	123	-1	407	165	24.3	32	ABarppppaa	301	158	0	0		0	0	0	0	0
205	1	194	173	-1	487	200	3.5	27	ABarappapap	235	-481	0	0		0	0	0	0	0
206	1	263	302	-1	339	104	4.6	24	ABprpppapaa	220	377	0	0		0	0	0	0	0
207	1	365	239	-1	338	274	4.1	25	MSaappaa	201	760	0	0		0	0	0	0	0
208	1	6	398	-1	357	79	20.1	30	ABprappapa	275	86	0	0		0	0	0	0	0
209	1	85	385	-1	369	334	18.0	27	MSapppap	227	-292	0	0		0	0	0	0	0
210	1	89	183	-1	569	274	18.5	25	ABpraaapapa	199	-267	0	0		0	0	0	0	0
211	1	390	88	-1	303	319	4.8	28	ABplpappaa	223	-215	0	0		0	0	0	0	0
212	1	285	74	-1	338	323	11.5	27	MSappaap	206	62	0	0		0	0	0	0	0
213	1	344	115	-1	502	264	13.4	26	MSppapaa	232	1161	0	0		0	0	0	0	0
214	1	50	281	-1	316	71	16.4	31	ABprapapaa	304	-395	0	0		0	0	0	0	0
215	1	267	182	-1	428	341	12.6	26	ABaraapapaa	220	-269	0	0		0	0	0	0	0
216	1	348	413	-1	532	292	15.0	28	MSppaaap	212	-373	0	0		0	0	0	0	0
217	1	364	78	-1	375	328	9.7	26	MSappaaa	33	0	0	0		0	0	0	0	0
218	1	116	337	-1	501	253	17.0	25	MSppappa	216	-698	0	0		0	0	0	0	0
219	1	219	16	-1	291	377	19.8	27	ABplapaapa	72	0	0	0		0	0	0	0	0
220	1	21	147	-1	507	353	12.1	26	ABaraaaapa	313	0	0	0		0	0	0	0	0
221	1	300	382	-1	346	314	20.1	29	MSappppa	256	-2	0	0		0	0	0	0	0
222	1	256	43	-1	533	264	19.2	30	ABpraapapa	304	-140	0	0		0	0	0	0	0
223	1	398	98	-1	233	212	5.6	27	ABplpppapap	208	1269	0	0		0	0	0	0	0
224	1	353	118	-1	407	279	16.0	23	MSaaappa	183	395	0	0		0	0	0	0	0
225	1	247	416	-1	531	153	13.0	25	ABprpaapppp	638	0	0	0		0	0	0	0	0
226	1	215	244	-1	462	134	20.6	31	ABarpppaa	147	0	0	0		0	0	0	0	0
227	1	108	189	-1	345	353	12.1	28	MSappapp	218	-369	0	0		0	0	0	0	0
228	1	90	176	-1	516	384	12.9	27	ABalpaapaap	230	-218	0	0		0	0	0	0	0
229	1	65	379	-1	265	253	21.5	32	Dappa	309	-159	0	0		0	0	0	0	0
230	1	9	396	-1	437	233	19.9	31	MSpppppa	259	226	0	0		0	0	0	0	0
231	1	329	105	-1	336	141	3.6	27	ABprppppapp	220	497	0	0		0	0	0	0	0
232	1	394	26	-1	472	257	11.7	24	ABarapaappp	218	378	0	0		0	0	0	0	0
233	1	151	206	-1	372	370	23.5	31	ABplaaappp	308	-35	0	0		0	0	0	0	0
234	1	186	245	-1	546	178	11.3	25	ABprpaapppa	202	-924	0	0		0	0	0	0	0
235	1	341	75	-1	558	408	17.1	29	ABalaaapal	64	0	0	0		0	0	0	0	0
236	1	337	262	-1	235	245	8.6	29	ABplpppppa	264	1182	0	0		0	0	0	0	0
237	1	99	362	-1	399	428	15.2	26	ABalpppppap	-83	0	0	0		0	0	0	0	0
238	1	315	47	-1	414	106	11.3	29	ABprppapap	6	0	0	0		0	0	0	0	0
239	1	335	309	-1	307	252	14.0	32	Ealap	304	-1069	0	0		0	0	0	0	0
240	1	23	161	-1	455	419	13.8	31	ABalppppaa	98	0	0	0		0	0	0	0	0
241	1	82	209	-1	314	188	11.3	33	Earpp	316	-458	0	0		0	0	0	0	0
242	1	268	369	-1	446	184	20.5	31	Nuc166_19_443_186	267	409	0	0		0	0	0	0	0
243	1	223	192	-1	298	268	6.1	25	MSaappap	211	515	0	0		0	0	0	0	0
244	1	157	348	-1	534	296	22.4	28	ABalappppp	-89	0	0	0		0	0	0	0	0
245	1	314	124	-1	406	334	4.2	26	ABalpapapap	248	423	0	0		0	0	0	0	0
246	1	239	291	-1	411	220	8.5	26	MSpapaaap	127	0	0	0		0	0	0	0	0
247	1	217	29	-1	311	164	15.4	32	Eprap	297	85	0	0		0	0	0	0	0
248	1	249	211	-1	296	293	20.3	30	MSappppp	290	-83	0	0		0	0	0	0	0
249	1	1	108	-1	491	315	6.8	27	ABarapaapa	208	589	0	0		0	0	0	0	0
250	1	214	100	-1	289	90	6.5	27	ABprappppp	458	0	0	0		0	0	0	0	0
251	1	306	36	-1	352	447	15.3	27	ABplaappaa	96	0	0	0		0	0	0	0	0
252	1	55	201	-1	210	119	20.2	39	Cpapa	84	0	0	0		0	0	0	0	0
253	1	189	331	-1	489	317	21.1	26	MSaaaapaa	222	-765	0	0		0	0	0	0	0
254	1	51	254	-1	427	121	9.2	30	ABprppappa	278	15	0	0		0	0	0	0	0
255	1	148	145	-1	367	131	11.6	29	MSpapppp	132	0	0	0		0	0	0	0	0
256	1	170	129	-1	352	154	20.3	34	Dppp	344	-601	0	0		0	0	0	0	0
257	1	71	277	-1	466	227	23.5	31	ABarpapapp	242	258	0	0		0	0	0	0	0
258	1	100	415	-1	567	282	22.4	31	ABpraapaapa	241	-558	0	0		0	0	0	0	0
259	1	149	194	-1	487	368	3.8	31	ABalpapaaa	314	53	0	0		0	0	0	0	0
260	1	338	23	-1	388	395	4.6	24	ABalppapapp	201	-448	0	0		0	0	0	0	0
261	1	261	73	-1	365	428	9.0	28	ABplpaaapp	139	0	0	0		0	0	0	0	0
262	1	15	4	-1	456	454	9.0	28	ABalpppaap	278	996	0	0		0	0	0	0	0
263	1	322	169	-1	291	119	24.1	34	Cpaapa	-290	0	0	0		0	0	0	0	0
264	1	393	282	-1	506	186	20.3	33	ABpraaapppp	267	689	0	0		0	0	0	0	0
265	1	202	386	-1	490	187	17.0	27	ABprpaappa	239	1245	0	0		0	0	0	0	0
266	1	40	110	-1	303	135	7.9	28	Cppaap	288	481	0	0		0	0	0	0	0
267	1	294	225	-1	608	264	12.8	31	ABalaappap	273	-111	0	0		0	0	0	0	0
268	1	331	49	-1	518	202	17.8	28	ABpraaapppa	41	0	0	0		0	0	0	0	0
269	1	242	188	-1	582	381	15.0	28	ABalaaapar	248	1159	0	0		0	0	0	0	0
270	1	225	93	-1	364	325	5.3	29	ABplpapapp	259	-31	0	0		0	0	0	0	0
271	1	222	346	375	234	255	4.9	29	ABplppppap	226	-57	0	0		0	0	0	0	0
272	1	12	92	-1	567	360	18.8	31	ABalapppaa	141	0	0	0		0	0	0	0	0
273	1	20	87	-1	568	215	14.0	30	ABpraaaapa	300	263	0	0		0	0	0	0	0
274	1	115	177	-1	534	188	14.0	29	ABprpaapap	281	-542	0	0		0	0	0	0	0
275	1	362	197	-1	377	365	7.4	29	ABplpapaaa	260	294	0	0		0	0	0	0	0
276	1	298	410	-1	446	156	9.0	28	ABprppaapa	281	410	0	0		0	0	0	0	0
277	1	351	271	-1	531	323	23.0	27	ABarpapaaa	246	172	0	0		0	0	0	0	0
278	1	129	264	-1	378	130	4.0	30	ABprppppaa	201	94	0	0		0	0	0	0	0
279	1	236	370	-1	396	161	17.3	31	Dppa	286	142	0	0		0	0	0	0	0
280	1	197	395	-1	343	266	15.9	32	Ealaa	323	513	0	0		0	0	0	0	0
281	1	138	122	-1	279	230	10.6	31	Ealpp	311	-650	0	0		0	0	0	0	0
282	1	381	259	-1	470	228	12.0	25	MSppaapp	200	-554	0	0		0	0	0	0	0
283	1	201	85	-1	268	292	9.4	30	MSaapppp	455	0	0	0		0	0	0	0	0
284	1	206	316	-1	335	369	7.5	27	ABplpapaap	262	681	0	0		0	0	0	0	0
285	1	254	299	-1	190	218	15.7	31	Cappap	186	0	0	0		0	0	0	0	0
286	1	141	402	-1	240	188	12.3	34	Eplpa	345	603	0	0		0	0	0	0	0
287	1	237	2	-1	440	186	15.8	29	Dpaa	292	425	0	0		0	0	0	0	0
288	1	171	391	-1	204	275	4.5	26	ABplpppaapa	222	315	0	0		0	0	0	0	0
289	1	169	301	-1	471	157	6.1	26	ABarappappa	172	100	0	0		0	0	0	0	0
290	1	308	358	-1	426	228	5.3	26	ABarapapppp	14	0	0	0		0	0	0	0	0
291	1	34	159	-1	363	66	14.3	28	ABprappapp	146	0	0	0		0	0	0	0	0
292	1	22	260	-1	399	94	16.9	28	ABprappaaa	252	1053	0	0		0	0	0	0	0
293	1	401	130	-1	237	318	5.3	25	ABplpppaaaa	200	690	0	0		0	0	0	0	0
294	1	152	383	-1	429	315	4.1	24	ABalpappapa	240	1034	0	0		0	0	0	0	0
295	1	31	238	-1	541	391	13.8	24	ABalpaapaaa	71	0	0	0		0	0	0	0	0
296	1	38	251	-1	353	360	21.1	30	ABplapaaaa	293	-459	0	0		0	0	0	0	0
297	1	258	338	-1	360	387	4.3	25	ABalppapppp	197	-855	0	0		0	0	0	0	0
298	1	131	378	-1	385	271	14.6	27	MSaaappp	-108	0	0	0		0	0	0	0	0
299	1	252	221	-1	496	253	10.3	24	MSppaapa	198	-205	0	0		0	0	0	0	0
300	1	104	384	-1	460	164	18.4	29	ABprapaaap	215	0	0	0		0	0	0	0	0
301	1	259	15	-1	588	314	15.8	24	ABalaappppa	334	0	0	0		0	0	0	0	0
302	1	144	69	-1	341	332	23.2	32	ABarppaaa	-462	0	0	0		0	0	0	0	0
303	1	95	240	-1	208	220	8.5	27	Capppp	161	0	0	0		0	0	0	0	0
304	1	179	141	-1	320	417	15.1	30	ABplaappap	281	702	0	0		0	0	0	0	0
305	1	113	273	-1	316	83	19.7	30	ABarpppppa	191	0	0	0		0	0	0	0	0
306	1	94	89	-1	472	412	5.7	24	ABalpaapppp	170	-143	0	0		0	0	0	0	0
307	1	11	341	-1	508	225	8.2	27	ABprpapaaa	-3	0	0	0		0	0	0	0	0
308	1	105	380	-1	491	170	6.4	26	ABprpaaaapp	196	-585	0	0		0	0	0	0	0
309	1	317	330	-1	448	346	5.0	22	ABalpapapaa	174	1369	0	0		0	0	0	0	0
310	1	164	365	-1	183	266	10.2	25	ABplapppaa	234	-863	0	0		0	0	0	0	0
311	1	288	285	-1	512	151	9.4	30	ABprpaaapp	242	0	0	0		0	0	0	0	0
312	1	26	12	-1	405	424	7.0	30	ABalppaapp	201	447	0	0		0	0	0	0	0
313	1	204	37	-1	395	355	18.7	26	MSapppaa	258	-52	0	0		0	0	0	0	0
314	1	193	81	-1	547	255	8.7	27	ABarapppppa	247	-188	0	0		0	0	0	0	0
315	1	70	265	-1	474	353	9.2	28	ABalpaaapa	218	407	0	0		0	0	0	0	0
316	1	159	151	-1	180	199	21.4	36	Caapa	338	-538	0	0		0	0	0	0	0
317	1	86	324	-1	179	310	13.2	28	ABplappapp	275	74	0	0		0	0	0	0	0
318	1	102	195	-1	162	187	9.9	29	ABplapappp	286	-470	0	0		0	0	0	0	0
319	1	127	253	-1	237	295	19.6	27	Dapap	203	0	0	0		0	0	0	0	0
320	1	293	163	-1	498	441	14.4	27	ABalapaaap	270	224	0	0		0	0	0	0	0
321	1	241	231	-1	153	273	17.0	30	ABplapapaa	297	-195	0	0		0	0	0	0	0
322	1	255	364	-1	488	410	24.5	32	ABplaaaaaa	287	-682	0	0		0	0	0	0	0
323	1	400	327	-1	523	430	18.5	34	ABalapapap	329	94	0	0		0	0	0	0	0
324	1	112	363	-1	527	263	6.1	28	ABarappaaa	204	1160	0	0		0	0	0	0	0
325	1	382	326	-1	486	268	6.0	26	ABarapapaap	183	1311	0	0		0	0	0	0	0
326	1	59	104	-1	512	323	5.4	29	ABarapaaaa	98	0	0	0		0	0	0	0	0
327	1	360	3	-1	323	360	19.8	27	ABplapaaap	319	0	0	0		0	0	0	0	0
328	1	313	143	-1	503	296	7.3	24	ABarapapaaa	367	0	0	0		0	0	0	0	0
329	1	356	287	-1	388	400	16.9	26	ABalppppppa	264	508	0	0		0	0	0	0	0
330	1	305	232	-1	407	180	13.4	28	MSpppaap	231	184	0	0		0	0	0	0	0
331	1	251	328	-1	480	265	23.0	30	Nuc156_25_450_288a	269	-24	0	0		0	0	0	0	0
332	1	318	31	-1	391	372	11.5	28	MSapaapp	344	0	0	0		0	0	0	0	0
333	1	196	216	-1	384	293	17.7	27	MSaaaappp	202	404	0	0		0	0	0	0	0
334	1	291	218	-1	382	458	14.5	29	ABplpaapap	279	-727	0	0		0	0	0	0	0
335	1	2	24	-1	462	248	4.0	25	ABarapapapp	242	19	0	0		0	0	0	0	0
336	1	216	121	-1	375	342	14.3	26	MSapappp	263	758	0	0		0	0	0	0	0
337	1	376	243	322	337	74	6.8	30	ABprpppaap	199	-251	0	0		0	0	0	0	0
338	1	269	171	-1	467	309	23.6	29	Nuc156_25_450_288p	273	-931	0	0		0	0	0	0	0
339	1	327	350	-1	445	412	4.7	30	ABalppapaa	280	112	0	0		0	0	0	0	0
340	1	120	83	-1	275	371	8.6	27	ABplppapaa	6	0	0	0		0	0	0	0	0
341	1	383	158	-1	430	292	23.4	31	ABarpaapap	313	1385	0	0		0	0	0	0	0
342	1	392	270	-1	385	300	3.8	26	ABalpappapp	260	584	0	0		0	0	0	0	0
343	1	304	28	-1	331	310	5.6	27	ABplpappap	212	783	0	0		0	0	0	0	0
344	1	378	135	-1	449	311	19.9	27	MSaaaapap	116	0	0	0		0	0	0	0	0
345	1	14	374	-1	494	370	14.3	27	ABaraapaapa	132	0	0	0		0	0	0	0	0
346	1	143	20	-1	263	293	17.3	32	Daap	271	1202	0	0		0	0	0	0	0
347	1	67	261	-1	401	388	7.7	26	ABalppapppa	201	-279	0	0		0	0	0	0	0
348	1	78	352	-1	197	228	3.7	25	ABplpppaapp	186	-300	0	0		0	0	0	0	0
349	1	352	295	-1	432	254	6.7	25	MSpapaaaa	64	0	0	0		0	0	0	0	0
350	1	384	30	-1	277	339	22.7	35	ABarppaap	355	-213	0	0		0	0	0	0	0
351	1	8	392	-1	509	417	17.2	24	ABalapapaa	201	374	0	0		0	0	0	0	0
352	1	357	407	-1	510	283	23.2	30	ABarpapaap	290	79	0	0		0	0	0	0	0
353	1	209	296	-1	311	272	10.5	29	Ealpa	293	121	0	0		0	0	0	0	0
354	1	24	283	-1	458	193	13.0	24	MSpppapa	200	651	0	0		0	0	0	0	0
355	1	10	351	-1	224	354	14.7	29	ABplappaaa	259	99	0	0		0	0	0	0	0
356	1	178	153	-1	399	372	14.8	24	MSapappa	226	-134	0	0		0	0	0	0	0
357	1	117	286	-1	585	244	9.4	28	ABalaapapp	270	456	0	0		0	0	0	0	0
358	1	240	8	-1	317	337	16.0	33	Daaa	298	534	0	0		0	0	0	0	0
359	1	320	21	-1	468	133	9.6	29	ABprppapaa	209	-576	0	0		0	0	0	0	0
360	1	135	71	-1	467	352	19.8	26	MSaaaaapp	717	0	0	0		0	0	0	0	0
361	1	162	58	-1	460	444	16.7	25	ABalppppapa	141	0	0	0		0	0	0	0	0
362	1	72	359	-1	484	252	19.9	26	MSppappp	253	415	0	0		0	0	0	0	0
363	1	183	268	-1	210	245	11.9	30	Capapp	302	654	0	0		0	0	0	0	0
364	1	323	178	-1	520	250	21.0	25	ABpraapappa	223	-282	0	0		0	0	0	0	0
365	1	187	325	-1	179	180	13.9	30	Capppa	169	0	0	0		0	0	0	0	0
366	1	397	344	-1	444	126	6.3	25	ABarappappp	203	1948	0	0		0	0	0	0	0
367	1	372	101	-1	361	409	22.2	29	ABplaaappa	263	3	0	0		0	0	0	0	0
368	1	167	102	-1	413	422	22.5	32	ABplaaapap	311	-185	0	0		0	0	0	0	0
369	1	60	347	-1	337	270	6.9	31	MSaapapp	300	-783	0	0		0	0	0	0	0
370	1	133	170	-1	399	300	6.8	25	MSaapaaaa	334	0	0	0		0	0	0	0	0
371	1	93	51	-1	556	309	19.9	27	ABalappppa	255	567	0	0		0	0	0	0	0
372	1	103	393	-1	329	198	16.1	33	Epraa	298	421	0	0		0	0	0	0	0
373	1	292	25	-1	209	259	18.5	32	Cappaa	309	-677	0	0		0	0	0	0	0
374	1	41	408	-1	339	397	5.8	25	ABplpaaaapa	242	-1007	0	0		0	0	0	0	0
375	1	140	381	-1	149	217	8.8	27	ABplappppa	261	-93	0	0		0	0	0	0	0
376	1	100	191	-1	552	261	22.5	30	ABpraapaapp	223	693	0	0		0	0	0	0	0
377	1	257	368	-1	499	318	17.1	27	MSpaaaapa	-22	0	0	0		0	0	0	0	0
378	1	185	148	-1	414	341	15.7	26	MSaaapapa	87	0	0	0		0	0	0	0	0
379	1	328	236	-1	536	206	20.9	28	ABpraapappp	281	-573	0	0		0	0	0	0	0
380	1	343	172	-1	305	58	8.5	26	ABprappppa	225	288	0	0		0	0	0	0	0
381	1	45	223	-1	163	136	10.5	31	Cpappv	262	124	0	0		0	0	0	0	0
382	1	270	274	-1	496	252	4.8	25	ABarapapapa	231	706	0	0		0	0	0	0	0
383	1	345	276	-1	209	308	21.5	30	ABplappapa	284	1382	0	0		0	0	0	0	0
384	1	264	80	-1	371	96	4.5	27	ABprppppapa	224	360	0	0		0	0	0	0	0
385	1	137	252	-1	590	325	13.3	28	ABalaaappr	72	0	0	0		0	0	0	0	0
386	1	54	45	-1	380	308	14.6	26	MSaaapapp	223	71	0	0		0	0	0	0	0
387	1	168	387	-1	510	209	23.6	34	ABarpappa	342	1042	0	0		0	0	0	0	0
388	1	350	7	-1	406	420	13.1	32	ABplpaapaa	-72	0	0	0		0	0	0	0	0
389	1	173	142	-1	504	376	10.2	27	ABalpaapapa	275	549	0	0		0	0	0	0	0
390	1	89	193	-1	559	249	18.8	26	ABpraaapapp	47	0	0	0		0	0	0	0	0
391	1	408	66	-1	336	244	24.4	29	ABarpaapppp	237	152	0	0		0	0	0	0	0
392	1	64	128	-1	594	274	18.8	27	ABalaappppp	253	282	0	0		0	0	0	0	0
393	1	46	247	-1	410	357	9.8	24	MSapaapa	199	-922	0	0		0	0	0	0	0
394	1	134	355	-1	405	266	23.2	32	ABarpaappa	253	82	0	0		0	0	0	0	0
395	1	283	95	-1	352	202	10.5	29	Earpa	269	377	0	0		0	0	0	0	0
396	1	361	96	-1	225	168	9.0	32	Eplpp	323	1023	0	0		0	0	0	0	0
397	1	395	400	-1	451	387	22.3	25	ABplaaaaapp	224	-535	0	0		0	0	0	0	0
398	1	53	41	-1	235	139	4.5	28	Cppppa	275	781	0	0		0	0	0	0	0
399	1	303	76	-1	484	285	18.4	24	MSpaaaapp	236	9	0	0		0	0	0	0	0
400	1	27	230	-1	175	275	21.3	34	ABarppapa	315	419	0	0		0	0	0	0	0
401	1	405	109	-1	336	192	3.5	33	Z3	249	247	0	0		0	0	0	0	0
402	1	94	162	-1	503	401	6.9	23	ABalpaapppa	173	195	0	0		0	0	0	0	0
403	1	271	318	-1	519	367	15.6	28	ABaraapaaa	247	-368	0	0		0	0	0	0	0
404	1	62	186	-1	446	344	10.4	29	ABalpaapapp	50	0	0	0		0	0	0	0	0
405	1	403	353	-1	529	368	7.2	22	ABalpaaaaa	303	0	0	0		0	0	0	0	0
406	1	386	136	-1	524	198	7.0	23	ABprpaaaapa	469	0	0	0		0	0	0	0	0
407	1	192	213	-1	538	249	15.4	27	ABpraaappaa	59	0	0	0		0	0	0	0	0
408	1	388	229	-1	526	359	23.8	26	ABarpaaaaa	106	0	0	0		0	0	0	0	0
409	1	299	356	-1	530	218	5.0	23	ABarappapaa	-116	0	0	0		0	0	0	0	0
410	1	402	418	-1	597	266	8.8	20	Nuc153_11_578_261	-35	0	0	0		0	0	0	0	0
411	1	280	405	-1	250	286	4.1	30	ABplppppaa	390	0	0	0		0	0	0	0	0
412	1	404	371	-1	597	287	12.1	22	ABalaappaa	306	0	0	0		0	0	0	0	0
413	1	406	300	-1	387	223	16.4	27	Earaa	191	356	0	0		0	0	0	0	0
