# Supplementary material for: The AP-2 Transcription Factor APTF-2 Is Required for Neuroblast and Epidermal Morphogenesis in Caenorhabditis elegans Embryogenesis
Source: PLoS Genet. 2016 May 13;12(5):e1006048. doi: 10.1371/journal.pgen.1006048 (PMC4866721; doi:10.1371/journal.pgen.1006048)
Supplement: S7 Text — (ZIP) [file pgen.1006048.s035.zip › nuclei/t172-nuclei]

1	1	168	114	-1	530	429	15.0	26	ABalapaaaa	261	232	0	0		0	0	0	0	0
2	1	287	18	-1	437	181	15.7	30	Dpaa	274	329	0	0		0	0	0	0	0
3	1	327	248	-1	323	361	19.8	32	ABplapaaap	320	-215	0	0		0	0	0	0	0
4	1	262	236	-1	454	450	8.7	30	ABalpppaap	264	163	0	0		0	0	0	0	0
5	1	67	210	-1	462	454	20.5	31	ABplaapaap	106	0	0	0		0	0	0	0	0
6	1	127	7	-1	543	166	16.1	27	ABpraappaa	-260	0	0	0		0	0	0	0	0
7	1	388	113	-1	407	421	13.4	32	ABplpaapaa	324	48	0	0		0	0	0	0	0
8	1	358	34	-1	320	339	15.9	31	Daaa	317	-321	0	0		0	0	0	0	0
9	1	50	78	-1	527	328	15.2	28	ABaraappaa	252	-16	0	0		0	0	0	0	0
10	1	117	154	-1	414	254	13.5	27	MSpaapapp	140	0	0	0		0	0	0	0	0
11	1	181	257	-1	582	226	17.6	25	ABpraaaappa	212	118	0	0		0	0	0	0	0
12	1	312	196	379	405	419	6.8	28	ABalppaapp	206	453	0	0		0	0	0	0	0
13	1	19	175	-1	448	138	15.3	26	ABprapaapa	214	20	0	0		0	0	0	0	0
14	1	79	402	-1	178	202	5.8	27	ABplappppp	259	435	0	0		0	0	0	0	0
15	1	301	291	-1	590	310	15.8	25	ABalaappppa	239	-171	0	0		0	0	0	0	0
16	1	219	297	-1	293	380	19.7	28	ABplapaapa	-29	0	0	0		0	0	0	0	0
17	1	92	410	-1	403	195	20.7	28	MSpppppp	262	220	0	0		0	0	0	0	0
18	1	6	152	-1	311	399	17.4	32	ABplaapppa	71	0	0	0		0	0	0	0	0
19	1	148	263	-1	272	375	16.0	30	ABplaapppp	90	0	0	0		0	0	0	0	0
20	1	346	281	-1	263	294	17.3	32	Daap	326	156	0	0		0	0	0	0	0
21	1	359	137	338	468	133	9.6	30	ABprppapaa	198	40	0	0		0	0	0	0	0
22	1	54	165	-1	241	365	17.6	30	ABplapaapp	304	251	0	0		0	0	0	0	0
23	1	260	192	-1	383	395	4.4	25	ABalppapapp	149	0	0	0		0	0	0	0	0
24	1	335	96	-1	462	247	4.0	26	ABarapapapp	40	0	0	0		0	0	0	0	0
25	1	373	159	-1	211	258	18.5	32	Cappaa	322	219	0	0		0	0	0	0	0
26	1	232	67	-1	469	253	11.8	23	ABarapaappp	380	0	0	0		0	0	0	0	0
27	1	122	295	-1	483	469	14.9	30	ABalapaapp	231	-312	0	0		0	0	0	0	0
28	1	343	178	-1	335	308	5.6	25	ABplpappap	258	0	0	0		0	0	0	0	0
29	1	247	66	-1	309	164	14.9	32	Eprap	297	-224	0	0		0	0	0	0	0
30	1	350	422	-1	280	341	23.1	36	ABarppaap	-102	0	0	0		0	0	0	0	0
31	1	332	219	-1	389	375	11.7	29	MSapaapp	265	-871	0	0		0	0	0	0	0
32	1	154	247	-1	435	468	15.7	27	ABalpppappp	265	-344	0	0		0	0	0	0	0
33	1	22	317	-1	559	258	15.1	29	ABpraaapaa	-158	0	0	0		0	0	0	0	0
34	1	13	419	-1	407	328	19.3	24	MSaaaappa	202	365	0	0		0	0	0	0	0
35	1	194	258	-1	342	432	12.4	28	ABplpaapppp	467	0	0	0		0	0	0	0	0
36	1	251	83	-1	358	447	15.3	26	ABplaappaa	58	0	0	0		0	0	0	0	0
37	1	313	171	-1	393	352	18.7	27	MSapppaa	252	0	0	0		0	0	0	0	0
38	1	179	181	-1	450	466	12.5	30	ABalpppapa	252	-203	0	0		0	0	0	0	0
39	1	37	100	-1	535	384	16.8	28	MSaaaaaa	390	0	0	0		0	0	0	0	0
40	1	96	167	-1	380	230	12.0	29	MSpapaapp	258	2	0	0		0	0	0	0	0
41	1	398	398	-1	232	136	4.5	28	Cppppa	279	459	0	0		0	0	0	0	0
42	1	201	134	-1	232	223	20.5	31	Dappp	305	1039	0	0		0	0	0	0	0
43	1	222	31	-1	535	261	18.7	31	ABpraapapa	37	0	0	0		0	0	0	0	0
44	1	133	41	-1	529	386	5.7	31	ABalpaappa	310	273	0	0		0	0	0	0	0
45	1	386	56	-1	379	305	14.7	26	MSaaapapp	210	-267	0	0		0	0	0	0	0
46	1	200	395	-1	488	198	7.8	28	ABprpapaap	287	393	0	0		0	0	0	0	0
47	1	238	153	-1	411	103	11.1	30	ABprppapap	251	-1326	0	0		0	0	0	0	0
48	1	88	404	-1	420	280	4.2	27	ABalpappppa	235	232	0	0		0	0	0	0	0
49	1	268	199	-1	517	201	17.9	27	ABpraaapppa	234	356	0	0		0	0	0	0	0
50	1	97	311	-1	311	359	10.0	27	ABplppaapa	268	472	0	0		0	0	0	0	0
51	1	371	308	-1	552	306	19.5	28	ABalappppa	215	572	0	0		0	0	0	0	0
52	1	66	205	-1	481	400	10.8	29	MSapaaaa	219	591	0	0		0	0	0	0	0
53	1	144	406	-1	278	336	5.1	30	ABplppaapp	282	301	0	0		0	0	0	0	0
54	1	39	99	-1	383	217	6.6	29	MSpapapp	71	0	0	0		0	0	0	0	0
55	1	192	119	-1	453	103	13.3	28	ABpraapppp	-87	0	0	0		0	0	0	0	0
56	1	61	12	-1	582	277	15.0	29	ABalaapppa	75	0	0	0		0	0	0	0	0
57	1	106	73	-1	330	126	12.8	28	Cppaaa	286	109	0	0		0	0	0	0	0
58	1	361	144	-1	465	444	16.6	26	ABalppppapa	162	0	0	0		0	0	0	0	0
59	1	160	256	-1	198	273	15.4	31	Capapa	289	-554	0	0		0	0	0	0	0
60	1	128	21	-1	395	436	10.5	28	ABplpaaapa	-150	0	0	0		0	0	0	0	0
61	1	158	235	-1	259	275	6.8	29	ABplpapppp	263	707	0	0		0	0	0	0	0
62	1	91	340	-1	367	415	18.7	30	ABalppppppp	-217	0	0	0		0	0	0	0	0
63	1	83	288	-1	540	224	8.0	24	ABarapppppp	31	0	0	0		0	0	0	0	0
64	1	172	239	-1	202	177	4.5	26	ABplppppppp	188	-207	0	0		0	0	0	0	0
65	1	104	129	-1	280	80	9.8	29	ABprapappp	251	1132	0	0		0	0	0	0	0
66	1	391	370	-1	332	267	24.8	31	ABarpaapppp	310	-2	0	0		0	0	0	0	0
67	1	137	98	-1	356	128	16.3	32	Dpap	321	577	0	0		0	0	0	0	0
68	1	5	202	-1	230	282	10.8	29	Capaap	272	-262	0	0		0	0	0	0	0
69	1	302	307	-1	340	334	23.1	32	ABarppaaa	275	-371	0	0		0	0	0	0	0
70	1	183	143	-1	574	277	6.6	28	ABarapppaa	281	535	0	0		0	0	0	0	0
71	1	360	23	-1	467	351	20.1	27	MSaaaaapp	242	1028	0	0		0	0	0	0	0
72	1	147	250	-1	440	415	19.2	25	ABplaapappa	220	-1177	0	0		0	0	0	0	0
73	1	261	242	-1	366	427	9.3	28	ABplpaaapp	-230	0	0	0		0	0	0	0	0
74	1	212	87	-1	339	323	11.5	27	MSappaap	228	63	0	0		0	0	0	0	0
75	1	235	355	-1	560	405	17.0	29	ABalaaapal	90	0	0	0		0	0	0	0	0
76	1	399	284	-1	482	283	18.5	25	MSpaaaapp	194	73	0	0		0	0	0	0	0
77	1	87	387	-1	310	129	4.4	27	ABprpppapap	228	-772	0	0		0	0	0	0	0
78	1	217	313	-1	377	326	9.7	26	MSappaaa	68	0	0	0		0	0	0	0	0
79	1	16	354	-1	367	107	22.4	31	ABarppppap	283	-473	0	0		0	0	0	0	0
80	1	384	305	-1	369	97	4.4	27	ABprppppapa	184	674	0	0		0	0	0	0	0
81	1	314	42	-1	546	257	8.9	26	ABarapppppa	266	381	0	0		0	0	0	0	0
82	1	161	274	-1	282	105	12.8	30	Cppapa	222	247	0	0		0	0	0	0	0
83	1	340	52	-1	276	378	9.0	28	ABplppapaa	212	70	0	0		0	0	0	0	0
84	1	136	396	420	273	116	5.4	29	ABprpppppp	218	151	0	0		0	0	0	0	0
85	1	283	223	-1	269	293	9.4	30	MSaapppp	262	154	0	0		0	0	0	0	0
86	1	31	27	-1	439	261	10.3	30	ABaraapppp	107	0	0	0		0	0	0	0	0
87	1	273	15	-1	567	217	14.3	28	ABpraaaapa	-341	0	0	0		0	0	0	0	0
88	1	211	407	-1	305	319	4.7	30	ABplpappaa	192	-549	0	0		0	0	0	0	0
89	1	306	136	-1	469	405	5.6	24	ABalpaapppp	169	-768	0	0		0	0	0	0	0
90	1	35	255	-1	472	283	11.4	26	ABaraapppap	247	-1168	0	0		0	0	0	0	0
91	1	141	5	-1	331	246	22.2	34	Cpaaa	345	-134	0	0		0	0	0	0	0
92	1	272	28	-1	568	359	18.7	32	ABalapppaa	274	-196	0	0		0	0	0	0	0
93	1	270	189	-1	366	329	5.4	29	ABplpapapp	296	108	0	0		0	0	0	0	0
94	1	152	390	-1	377	255	22.4	31	ABarpaapppa	313	554	0	0		0	0	0	0	0
95	1	395	130	-1	352	199	10.5	30	Earpa	243	388	0	0		0	0	0	0	0
96	1	396	368	-1	229	172	8.7	32	Eplpp	322	-709	0	0		0	0	0	0	0
97	1	165	228	-1	308	388	7.3	26	ABplpaaaapp	215	-159	0	0		0	0	0	0	0
98	1	223	309	-1	230	211	5.6	25	ABplpppapap	209	-56	0	0		0	0	0	0	0
99	1	86	275	-1	250	316	14.2	30	Capaaa	-132	0	0	0		0	0	0	0	0
100	1	250	323	-1	291	89	6.4	29	ABprappppp	269	1	0	0		0	0	0	0	0
101	1	367	94	-1	368	410	22.1	30	ABplaaappa	306	0	0	0		0	0	0	0	0
102	1	368	65	-1	417	421	22.4	32	ABplaaapap	132	0	0	0		0	0	0	0	0
103	1	56	76	-1	355	392	16.3	31	ABplpaappa	-143	0	0	0		0	0	0	0	0
104	1	326	362	-1	513	317	5.5	30	ABarapaaaa	210	80	0	0		0	0	0	0	0
105	1	231	220	-1	336	139	3.4	27	ABprppppapp	242	810	0	0		0	0	0	0	0
106	1	115	20	-1	510	146	15.6	29	ABpraappap	394	0	0	0		0	0	0	0	0
107	1	42	169	-1	267	66	13.5	30	ABarpppppp	242	0	0	0		0	0	0	0	0
108	1	249	16	-1	489	315	6.8	26	ABarapaapa	229	556	0	0		0	0	0	0	0
109	1	401	-1	-1	333	195	3.8	31	Z3	315	257	0	0		0	0	0	0	0
110	1	266	400	-1	303	138	8.0	29	Cppaap	269	310	0	0		0	0	0	0	0
111	1	71	19	-1	462	266	16.6	30	MSpaapaa	402	0	0	0		0	0	0	0	0
112	1	12	194	-1	496	323	14.1	26	ABaraappapa	213	123	0	0		0	0	0	0	0
113	1	51	164	-1	475	414	8.6	25	ABalppappaa	205	-200	0	0		0	0	0	0	0
114	1	193	342	-1	265	193	14.4	31	Eplap	309	1433	0	0		0	0	0	0	0
115	1	213	302	-1	501	255	13.6	27	MSppapaa	245	-694	0	0		0	0	0	0	0
116	1	34	103	-1	346	261	11.5	26	MSaapaapp	228	-714	0	0		0	0	0	0	0
117	1	199	53	-1	213	232	4.9	25	ABplpppapaa	213	393	0	0		0	0	0	0	0
118	1	224	85	-1	404	278	16.1	24	MSaaappa	208	391	0	0		0	0	0	0	0
119	1	60	415	-1	484	450	8.3	28	ABalppaaap	84	0	0	0		0	0	0	0	0
120	1	14	133	-1	544	375	10.8	28	ABaraaaaaa	251	41	0	0		0	0	0	0	0
121	1	336	211	-1	376	338	14.4	27	MSapappp	259	-338	0	0		0	0	0	0	0
122	1	281	198	-1	275	232	10.8	30	Ealpp	287	1827	0	0		0	0	0	0	0
123	1	204	30	-1	407	162	24.3	32	ABarppppaa	277	-143	0	0		0	0	0	0	0
124	1	245	270	-1	404	336	4.6	26	ABalpapapap	225	-1122	0	0		0	0	0	0	0
125	1	157	294	-1	436	210	11.6	25	MSpppaaa	232	0	0	0		0	0	0	0	0
126	1	175	177	-1	548	248	6.0	28	ABarapppap	229	-217	0	0		0	0	0	0	0
127	1	188	74	-1	430	307	7.3	30	ABalpapppa	73	0	0	0		0	0	0	0	0
128	1	392	327	-1	595	271	19.1	27	ABalaappppp	273	-310	0	0		0	0	0	0	0
129	1	256	142	-1	350	152	20.3	35	Dppp	348	1089	0	0		0	0	0	0	0
130	1	293	383	-1	245	325	4.8	24	ABplpppaaaa	206	-254	0	0		0	0	0	0	0
131	1	81	105	-1	316	93	8.5	28	ABprapppap	-110	0	0	0		0	0	0	0	0
132	1	47	243	-1	503	363	19.0	29	MSaaaaapa	274	386	0	0		0	0	0	0	0
133	1	100	69	-1	481	431	19.1	27	ABalapapppp	231	191	0	0		0	0	0	0	0
134	1	18	139	-1	556	259	11.5	29	ABprpaaaaa	292	752	0	0		0	0	0	0	0
135	1	344	54	-1	447	309	20.0	27	MSaaaapap	116	0	0	0		0	0	0	0	0
136	1	406	359	-1	527	200	7.2	24	ABprpaaaapa	219	-487	0	0		0	0	0	0	0
137	1	89	13	-1	364	176	7.9	25	MSpappaa	327	0	0	0		0	0	0	0	0
138	1	51	341	-1	437	401	7.6	25	ABalppappap	196	182	0	0		0	0	0	0	0
139	1	85	58	-1	230	103	6.8	29	Cpppap	273	-497	0	0		0	0	0	0	0
140	1	138	64	-1	457	419	21.8	27	ABplaaapaa	-51	0	0	0		0	0	0	0	0
141	1	304	2	-1	324	419	15.4	30	ABplaappap	77	0	0	0		0	0	0	0	0
142	1	389	244	-1	501	371	10.3	28	ABalpaapapa	317	0	0	0		0	0	0	0	0
143	1	328	268	-1	501	294	7.0	24	ABarapapaaa	190	349	0	0		0	0	0	0	0
144	1	124	289	-1	341	385	10.3	27	ABplppaaaap	221	439	0	0		0	0	0	0	0
145	1	255	344	-1	364	127	11.5	28	MSpapppp	103	0	0	0		0	0	0	0	0
146	1	74	283	-1	234	347	9.5	28	ABplppapap	12	0	0	0		0	0	0	0	0
147	1	220	72	-1	506	349	12.4	27	ABaraaaapa	19	0	0	0		0	0	0	0	0
148	1	378	357	-1	418	336	15.9	26	MSaaapapa	213	-221	0	0		0	0	0	0	0
149	1	156	315	-1	389	151	7.0	24	ABprppaappp	219	320	0	0		0	0	0	0	0
150	1	15	187	-1	369	235	9.7	30	MSpapapa	289	-177	0	0		0	0	0	0	0
151	1	316	127	-1	183	201	21.6	36	Caapa	358	-862	0	0		0	0	0	0	0
152	1	132	124	-1	296	332	10.9	29	MSaapppa	262	-11	0	0		0	0	0	0	0
153	1	356	155	-1	399	373	15.0	24	MSapappa	205	454	0	0		0	0	0	0	0
154	1	129	68	-1	403	160	10.8	31	MSpapppa	233	-436	0	0		0	0	0	0	0
155	1	163	191	-1	363	139	7.7	22	ABprpappppa	183	1100	0	0		0	0	0	0	0
156	1	186	102	-1	433	340	18.4	25	MSaaapaap	214	362	0	0		0	0	0	0	0
157	1	69	95	-1	305	53	12.0	27	ABprapappa	414	0	0	0		0	0	0	0	0
158	1	341	216	-1	428	296	24.4	32	ABarpaapap	327	-75	0	0		0	0	0	0	0
159	1	291	185	-1	365	63	13.6	28	ABprappapp	237	-479	0	0		0	0	0	0	0
160	1	143	29	-1	373	430	12.8	24	ABplpaapppa	203	436	0	0		0	0	0	0	0
161	1	240	269	-1	460	420	14.1	30	ABalppppaa	152	0	0	0		0	0	0	0	0
162	1	402	161	-1	510	402	6.8	23	ABalpaapppa	194	0	0	0		0	0	0	0	0
163	1	320	246	-1	503	442	14.4	28	ABalapaaap	258	237	0	0		0	0	0	0	0
164	1	33	201	-1	520	393	20.6	24	ABalappaaa	215	-129	0	0		0	0	0	0	0
165	1	24	32	-1	579	336	23.2	31	ABpraapaaa	300	128	0	0		0	0	0	0	0
166	1	178	151	-1	454	222	18.1	28	MSppppap	144	0	0	0		0	0	0	0	0
167	1	7	88	-1	447	262	13.8	27	MSpaapapa	91	0	0	0		0	0	0	0	0
168	1	40	254	-1	417	103	20.3	34	ABarpppap	329	-446	0	0		0	0	0	0	0
169	1	263	89	-1	290	119	24.1	34	Cpaapa	345	-299	0	0		0	0	0	0	0
170	1	370	411	-1	398	297	6.6	26	MSaapaaaa	192	-301	0	0		0	0	0	0	0
171	1	338	77	-1	465	307	24.0	30	Nuc156_25_450_288p	232	0	0	0		0	0	0	0	0
172	1	380	81	-1	299	55	8.7	25	ABprappppa	234	288	0	0		0	0	0	0	0
173	1	205	384	-1	491	199	3.5	27	ABarappapap	265	-889	0	0		0	0	0	0	0
174	1	101	176	-1	465	288	7.7	24	ABarapaappa	238	227	0	0		0	0	0	0	0
175	1	80	6	-1	492	404	20.3	26	ABplaaaaapa	178	0	0	0		0	0	0	0	0
176	1	228	364	-1	513	381	12.7	25	ABalpaapaap	224	108	0	0		0	0	0	0	0
177	1	274	326	-1	535	188	14.1	29	ABprpaapap	267	655	0	0		0	0	0	0	0
178	1	364	245	-1	516	250	20.5	26	ABpraapappa	258	184	0	0		0	0	0	0	0
179	1	99	221	-1	434	445	13.1	24	ABalpppappa	204	503	0	0		0	0	0	0	0
180	1	11	122	-1	586	229	12.0	30	ABpraaaaaa	266	0	0	0		0	0	0	0	0
181	1	164	197	-1	552	212	18.1	26	ABpraaaappp	212	-177	0	0		0	0	0	0	0
182	1	215	209	-1	427	340	12.6	25	ABaraapapaa	252	168	0	0		0	0	0	0	0
183	1	210	55	-1	569	281	18.5	26	ABpraaapapa	207	-279	0	0		0	0	0	0	0
184	1	49	361	-1	497	357	6.1	28	ABalpaaaap	286	97	0	0		0	0	0	0	0
185	1	30	75	-1	597	247	16.6	29	ABpraaaaap	254	381	0	0		0	0	0	0	0
186	1	404	301	-1	444	339	10.6	30	ABalpaapapp	300	129	0	0		0	0	0	0	0
187	1	173	93	-1	616	302	11.5	32	ABalaapaap	301	101	0	0		0	0	0	0	0
188	1	269	61	-1	581	377	14.6	27	ABalaaapar	-106	0	0	0		0	0	0	0	0
189	1	227	360	-1	348	353	12.0	27	MSappapp	226	-76	0	0		0	0	0	0	0
190	1	77	218	-1	288	213	16.4	33	Eplaa	330	366	0	0		0	0	0	0	0
191	1	376	306	-1	548	250	22.3	27	ABpraapaapp	228	380	0	0		0	0	0	0	0
192	1	243	184	-1	299	262	6.2	25	MSaappap	202	1213	0	0		0	0	0	0	0
193	1	390	292	-1	559	245	18.7	25	ABpraaapapp	350	0	0	0		0	0	0	0	0
194	1	259	418	-1	485	371	4.5	29	ABalpapaaa	238	-110	0	0		0	0	0	0	0
195	1	318	230	-1	162	185	9.7	29	ABplapappp	247	0	0	0		0	0	0	0	0
196	1	46	26	-1	498	223	13.7	25	MSppapap	246	665	0	0		0	0	0	0	0
197	1	275	253	-1	374	366	7.4	29	ABplpapaaa	226	1548	0	0		0	0	0	0	0
198	1	190	319	-1	204	106	10.3	31	Cpppaa	302	365	0	0		0	0	0	0	0
199	1	95	36	-1	480	140	14.6	30	ABpraapppa	230	-1145	0	0		0	0	0	0	0
200	1	177	172	-1	549	353	13.8	24	ABaraaapaaa	317	0	0	0		0	0	0	0	0
201	1	252	111	-1	208	119	20.4	39	Cpapa	387	843	0	0		0	0	0	0	0
202	1	53	381	-1	420	374	18.8	27	MSapapap	248	683	0	0		0	0	0	0	0
203	1	176	217	-1	557	301	6.4	29	ABaraaappp	199	-349	0	0		0	0	0	0	0
204	1	68	382	-1	496	432	16.5	27	ABalapapppa	532	0	0	0		0	0	0	0	0
205	1	75	86	-1	146	243	11.9	27	ABplapappa	207	0	0	0		0	0	0	0	0
206	1	233	51	-1	374	370	23.5	31	ABplaaappp	310	-1012	0	0		0	0	0	0	0
207	1	110	416	-1	199	108	16.3	33	Cpappd	282	777	0	0		0	0	0	0	0
208	1	57	273	-1	435	374	13.9	26	MSapapaa	220	-406	0	0		0	0	0	0	0
209	1	241	141	-1	310	192	11.0	33	Earpp	308	178	0	0		0	0	0	0	0
210	1	182	157	-1	388	74	14.4	30	ABprappaap	262	-159	0	0		0	0	0	0	0
211	1	248	4	-1	293	294	20.4	30	MSappppp	-36	0	0	0		0	0	0	0	0
212	1	114	14	-1	267	343	8.2	29	ABplppappa	312	0	0	0		0	0	0	0	0
213	1	407	158	-1	538	245	15.2	26	ABpraaappaa	67	0	0	0		0	0	0	0	0
214	1	44	214	-1	424	202	5.4	30	ABprpappap	226	585	0	0		0	0	0	0	0
215	1	94	261	-1	540	332	5.4	29	ABaraaappa	291	-508	0	0		0	0	0	0	0
216	1	333	180	-1	380	286	17.7	27	MSaaaappp	238	992	0	0		0	0	0	0	0
217	1	198	238	-1	243	137	11.8	32	Eprpp	325	225	0	0		0	0	0	0	0
218	1	334	60	-1	390	460	14.4	29	ABplpaapap	267	0	0	0		0	0	0	0	0
219	1	103	312	-1	535	235	12.4	29	ABprpaapaa	8	0	0	0		0	0	0	0	0
220	1	142	118	-1	424	395	15.5	25	ABalpppppaa	68	0	0	0		0	0	0	0	0
221	1	299	9	-1	498	244	10.1	24	MSppaapa	197	124	0	0		0	0	0	0	0
222	1	118	82	-1	499	352	23.9	29	ABarpaaaap	268	350	0	0		0	0	0	0	0
223	1	381	421	-1	160	139	10.7	30	Cpappv	291	867	0	0		0	0	0	0	0
224	1	155	120	-1	511	315	11.1	26	ABaraaapapa	235	-604	0	0		0	0	0	0	0
225	1	267	163	-1	607	263	13.3	31	ABalaappap	276	-125	0	0		0	0	0	0	0
226	1	32	179	-1	413	252	9.9	24	MSpapaapa	265	0	0	0		0	0	0	0	0
227	1	166	145	-1	425	449	18.2	30	ABplaapapa	-289	0	0	0		0	0	0	0	0
228	1	170	45	-1	464	339	14.0	28	ABaraapaapp	228	700	0	0		0	0	0	0	0
229	1	408	423	-1	533	355	24.5	25	ABarpaaaaa	206	768	0	0		0	0	0	0	0
230	1	400	347	-1	176	276	21.1	34	ABarppapa	323	111	0	0		0	0	0	0	0
231	1	321	90	-1	151	274	17.1	29	ABplapapaa	298	-665	0	0		0	0	0	0	0
232	1	330	272	-1	403	178	13.7	28	MSpppaap	263	-133	0	0		0	0	0	0	0
233	1	29	59	-1	482	178	10.8	30	ABprppaaaa	16	0	0	0		0	0	0	0	0
234	1	84	260	-1	424	412	10.2	29	ABplpaaaaa	-173	0	0	0		0	0	0	0	0
235	1	140	8	-1	324	341	7.1	28	ABplpapapa	17	0	0	0		0	0	0	0	0
236	1	379	296	-1	531	205	21.1	27	ABpraapappp	255	710	0	0		0	0	0	0	0
237	1	10	35	-1	379	262	8.2	26	MSaapaaap	181	726	0	0		0	0	0	0	0
238	1	295	277	-1	538	388	13.8	24	ABalpaapaaa	211	314	0	0		0	0	0	0	0
239	1	207	200	-1	345	274	4.0	26	MSaappaa	243	-163	0	0		0	0	0	0	0
240	1	303	170	-1	209	221	8.5	28	Capppp	256	785	0	0		0	0	0	0	0
241	1	102	207	-1	517	286	10.8	25	ABaraaapapp	221	142	0	0		0	0	0	0	0
242	1	23	1	-1	467	251	8.4	29	ABarapappa	-289	0	0	0		0	0	0	0	0
243	1	337	252	-1	346	83	6.3	26	ABprpppaapa	185	1019	0	0		0	0	0	0	0
244	1	226	299	-1	461	132	20.6	32	ABarpppaa	311	750	0	0		0	0	0	0	0
245	1	234	352	-1	546	176	11.0	24	ABprpaapppa	226	-80	0	0		0	0	0	0	0
246	1	21	48	-1	265	144	7.4	30	Cppapp	287	-127	0	0		0	0	0	0	0
247	1	393	109	-1	404	351	10.0	24	MSapaapa	20	0	0	0		0	0	0	0	0
248	1	174	117	-1	234	165	23.5	38	Caaap	381	-814	0	0		0	0	0	0	0
249	1	73	300	-1	349	284	9.3	28	MSaapapa	265	491	0	0		0	0	0	0	0
250	1	191	353	-1	318	201	23.4	34	Caaaa	257	778	0	0		0	0	0	0	0
251	1	296	231	-1	354	359	21.0	30	ABplapaaaa	256	1287	0	0		0	0	0	0	0
252	1	385	156	-1	589	324	12.8	28	ABalaaappr	101	0	0	0		0	0	0	0	0
253	1	319	44	-1	234	295	19.7	28	Dapap	283	-80	0	0		0	0	0	0	0
254	1	254	278	-1	425	123	9.0	29	ABprppappa	285	-296	0	0		0	0	0	0	0
255	1	167	237	-1	575	344	10.8	26	ABalaaaarr	61	0	0	0		0	0	0	0	0
256	1	43	22	-1	438	333	7.5	30	ABalpappaa	82	0	0	0		0	0	0	0	0
257	1	55	293	-1	443	189	10.3	28	MSpppapp	234	509	0	0		0	0	0	0	0
258	1	107	303	-1	181	126	14.2	37	Caapp	369	878	0	0		0	0	0	0	0
259	1	282	367	-1	469	225	12.2	25	MSppaapp	218	709	0	0		0	0	0	0	0
260	1	292	204	-1	398	92	16.7	27	ABprappaaa	234	1049	0	0		0	0	0	0	0
261	1	347	149	-1	403	386	7.7	26	ABalppapppa	199	25	0	0		0	0	0	0	0
262	1	236	101	-1	235	247	8.6	28	ABplpppppa	-89	0	0	0		0	0	0	0	0
263	1	135	62	-1	470	294	14.8	27	ABaraappapp	43	0	0	0		0	0	0	0	0
264	1	278	346	386	374	136	3.8	31	ABprppppaa	230	-206	0	0		0	0	0	0	0
265	1	315	132	-1	472	354	9.4	28	ABalpaaapa	261	442	0	0		0	0	0	0	0
266	1	139	39	-1	415	349	23.6	29	ABplaaaapp	277	518	0	0		0	0	0	0	0
267	1	36	11	-1	475	206	15.3	28	MSppppaa	262	308	0	0		0	0	0	0	0
268	1	363	226	-1	207	248	11.8	30	Capapp	-65	0	0	0		0	0	0	0	0
269	1	108	279	-1	566	392	12.0	29	ABalaaaarl	232	411	0	0		0	0	0	0	0
270	1	342	314	-1	383	296	3.8	28	ABalpappapp	252	-19	0	0		0	0	0	0	0
271	1	277	286	-1	533	322	22.5	25	ABarpapaaa	203	1135	0	0		0	0	0	0	0
272	1	180	349	-1	432	305	16.9	26	MSpaaappa	268	-308	0	0		0	0	0	0	0
273	1	305	203	-1	315	80	19.6	32	ABarpppppa	325	-357	0	0		0	0	0	0	0
274	1	382	138	-1	495	254	5.1	25	ABarapapapa	216	786	0	0		0	0	0	0	0
275	1	197	213	-1	465	176	23.0	35	ABprapaaaa	312	41	0	0		0	0	0	0	0
276	1	383	373	-1	211	310	21.6	28	ABplappapa	283	82	0	0		0	0	0	0	0
277	1	257	380	-1	466	229	23.5	31	ABarpapapp	257	584	0	0		0	0	0	0	0
278	1	172	267	-1	236	194	3.9	24	ABplppppppa	213	-517	0	0		0	0	0	0	0
279	1	8	135	-1	337	126	7.2	29	ABprpppppa	266	367	0	0		0	0	0	0	0
280	1	52	183	-1	517	287	5.2	27	ABarapaaap	238	927	0	0		0	0	0	0	0
281	1	214	276	-1	315	71	16.4	31	ABprapapaa	238	0	0	0		0	0	0	0	0
282	1	264	46	-1	502	183	20.4	32	ABpraaapppp	358	0	0	0		0	0	0	0	0
283	1	354	399	-1	456	187	13.0	24	MSpppapa	187	-290	0	0		0	0	0	0	0
284	1	187	392	-1	468	335	6.6	25	ABalpaaapp	216	766	0	0		0	0	0	0	0
285	1	311	375	-1	511	150	9.4	30	ABprpaaapp	-31	0	0	0		0	0	0	0	0
286	1	357	148	-1	588	247	9.4	29	ABalaapapp	287	1433	0	0		0	0	0	0	0
287	1	329	290	-1	391	399	17.1	26	ABalppppppa	268	-79	0	0		0	0	0	0	0
288	1	112	225	-1	464	358	16.8	28	MSaaapaaa	258	-200	0	0		0	0	0	0	0
289	1	38	147	-1	222	317	7.5	29	ABplppappp	281	-45	0	0		0	0	0	0	0
290	1	195	249	-1	410	170	5.6	27	ABprpapapp	200	-188	0	0		0	0	0	0	0
291	1	246	285	-1	413	216	8.7	25	MSpapaaap	-177	0	0	0		0	0	0	0	0
292	1	185	25	-1	422	387	4.6	24	ABalppapapa	179	483	0	0		0	0	0	0	0
293	1	70	160	-1	494	455	11.7	30	ABalapaapa	304	-358	0	0		0	0	0	0	0
294	1	9	107	-1	159	283	11.7	27	ABplapapap	144	0	0	0		0	0	0	0	0
295	1	349	322	-1	429	251	7.2	24	MSpapaaaa	203	693	0	0		0	0	0	0	0
296	1	353	389	-1	309	274	10.3	29	Ealpa	260	453	0	0		0	0	0	0	0
297	1	134	146	-1	207	287	6.6	25	ABplpppaaap	203	-813	0	0		0	0	0	0	0
298	1	26	106	-1	476	309	9.9	24	ABaraapppaa	161	0	0	0		0	0	0	0	0
299	1	285	108	-1	189	218	15.5	31	Cappap	191	0	0	0		0	0	0	0	0
300	1	413	186	-1	384	233	17.2	27	Earaa	270	20	0	0		0	0	0	0	0
301	1	289	408	-1	474	149	5.9	26	ABarappappa	191	99	0	0		0	0	0	0	0
302	1	206	320	-1	337	104	4.3	25	ABprpppapaa	35	0	0	0		0	0	0	0	0
303	1	58	350	-1	519	190	10.1	28	ABprpaaapa	433	0	0	0		0	0	0	0	0
304	1	111	17	-1	516	430	21.7	32	ABplaapaaa	293	39	0	0		0	0	0	0	0
305	1	4	331	376	569	292	9.8	27	ABarappppa	-51	0	0	0		0	0	0	0	0
306	1	126	38	-1	550	308	12.4	26	MSppaaaa	218	-362	0	0		0	0	0	0	0
307	1	76	168	-1	139	216	16.4	32	ABarppapp	-232	0	0	0		0	0	0	0	0
308	1	1	222	-1	551	369	22.4	30	ABalappapp	143	0	0	0		0	0	0	0	0
309	1	239	348	-1	306	252	13.8	31	Ealap	312	-567	0	0		0	0	0	0	0
310	1	2	371	-1	536	340	10.7	25	ABaraaapaap	233	93	0	0		0	0	0	0	0
311	1	123	394	-1	429	419	16.9	24	ABalppppapp	191	0	0	0		0	0	0	0	0
312	1	153	24	-1	337	58	13.7	28	ABprapapap	126	0	0	0		0	0	0	0	0
313	1	90	304	-1	447	367	4.4	29	ABalpapaap	254	534	0	0		0	0	0	0	0
314	1	78	123	-1	422	455	10.0	26	ABalpppaaa	232	-193	0	0		0	0	0	0	0
315	1	41	208	-1	515	325	19.3	28	MSpaaaaap	281	120	0	0		0	0	0	0	0
316	1	284	298	-1	336	372	7.7	27	ABplpapaap	248	306	0	0		0	0	0	0	0
317	1	171	40	-1	426	104	16.0	30	ABprapaapp	143	0	0	0		0	0	0	0	0
318	1	403	79	-1	514	365	15.8	30	ABaraapaaa	299	0	0	0		0	0	0	0	0
319	1	202	43	-1	279	334	17.5	28	Dapaa	242	-676	0	0		0	0	0	0	0
320	1	203	128	-1	431	301	13.3	27	ABaraapapap	22	0	0	0		0	0	0	0	0
321	1	121	356	-1	407	110	5.6	25	ABprpppaaaa	217	147	0	0		0	0	0	0	0
322	1	337	388	-1	324	64	6.8	25	ABprpppaapp	158	-236	0	0		0	0	0	0	0
323	1	159	264	-1	449	362	23.7	30	ABplaaaapa	118	0	0	0		0	0	0	0	0
324	1	317	224	-1	180	311	12.8	27	ABplappapp	419	0	0	0		0	0	0	0	0
325	1	365	227	-1	180	179	13.7	30	Capppa	190	0	0	0		0	0	0	0	0
326	1	325	140	-1	481	272	5.6	24	ABarapapaap	36	0	0	0		0	0	0	0	0
327	1	323	393	-1	528	426	18.4	33	ABalapapap	284	-516	0	0		0	0	0	0	0
328	1	331	193	-1	481	263	23.6	30	Nuc156_25_450_288a	301	285	0	0		0	0	0	0	0
329	1	124	259	-1	365	390	9.5	25	ABplppaaaaa	179	1057	0	0		0	0	0	0	0
330	1	309	3	-1	448	339	4.1	23	ABalpapapaa	198	-534	0	0		0	0	0	0	0
331	1	253	131	-1	488	318	21.3	26	MSaaaapaa	-11	0	0	0		0	0	0	0	0
332	1	20	365	366	412	302	10.6	30	ABaraapapp	335	0	0	0		0	0	0	0	0
333	1	27	334	-1	195	152	5.6	29	Cppppp	290	1023	0	0		0	0	0	0	0
334	1	48	195	-1	530	418	9.5	28	ABalaaaalp	295	0	0	0		0	0	0	0	0
335	1	120	343	-1	199	334	13.8	29	ABplappaap	253	-826	0	0		0	0	0	0	0
336	1	72	329	-1	509	320	24.5	26	ABarpaaapa	236	322	0	0		0	0	0	0	0
337	1	218	363	-1	496	252	16.8	25	MSppappa	225	-85	0	0		0	0	0	0	0
338	1	297	63	-1	357	387	4.5	25	ABalppapppp	-94	0	0	0		0	0	0	0	0
339	1	162	377	-1	389	261	4.6	26	ABalpappppp	242	136	0	0		0	0	0	0	0
340	1	17	104	-1	259	87	22.3	33	Cpaapp	322	58	0	0		0	0	0	0	0
341	1	307	166	-1	511	222	8.2	26	ABprpapaaa	238	618	0	0		0	0	0	0	0
342	1	65	351	-1	390	365	4.0	24	ABalpapappa	226	-267	0	0		0	0	0	0	0
343	1	149	287	-1	463	217	4.4	28	ABprpappaa	635	0	0	0		0	0	0	0	0
344	1	366	280	-1	445	128	6.2	25	ABarappappp	165	62	0	0		0	0	0	0	0
345	1	45	335	-1	408	423	19.7	27	ABplaapappp	-167	0	0	0		0	0	0	0	0
346	1	271	80	-1	226	266	4.8	26	ABplppppapa	24	0	0	0		0	0	0	0	0
347	1	369	110	-1	335	271	6.7	30	MSaapapp	306	-29	0	0		0	0	0	0	0
348	1	244	336	-1	539	293	22.5	28	ABalappppp	194	0	0	0		0	0	0	0	0
349	1	151	240	-1	415	135	6.1	27	ABprppaappa	158	0	0	0		0	0	0	0	0
350	1	339	49	-1	442	408	4.5	29	ABalppapaa	186	0	0	0		0	0	0	0	0
351	1	355	150	-1	225	353	14.2	29	ABplappaaa	281	135	0	0		0	0	0	0	0
352	1	348	182	-1	198	227	3.5	25	ABplpppaapp	192	706	0	0		0	0	0	0	0
353	1	405	409	-1	524	371	7.6	31	ABalpaaaaa	294	-159	0	0		0	0	0	0	0
354	1	105	126	-1	461	245	6.3	28	ABarapapppa	83	0	0	0		0	0	0	0	0
355	1	394	50	-1	408	263	23.0	33	ABarpaappa	280	-1170	0	0		0	0	0	0	0
356	1	409	318	-1	531	218	5.1	24	ABarappapaa	219	517	0	0		0	0	0	0	0
357	1	82	84	-1	552	422	12.8	29	ABalaaaala	252	365	0	0		0	0	0	0	0
358	1	290	310	-1	426	230	5.2	26	ABarapapppp	289	0	0	0		0	0	0	0	0
359	1	362	391	-1	480	253	19.7	27	MSppappp	191	0	0	0		0	0	0	0	0
360	1	125	232	-1	541	334	8.3	29	ABaraaaaap	295	-532	0	0		0	0	0	0	0
361	1	28	403	-1	279	149	13.9	31	Eprpa	72	0	0	0		0	0	0	0	0
362	1	237	414	-1	401	427	15.4	25	ABalpppppap	243	0	0	0		0	0	0	0	0
363	1	324	401	-1	527	265	5.9	28	ABarappaaa	203	239	0	0		0	0	0	0	0
364	1	322	234	-1	491	413	24.4	33	ABplaaaaaa	-44	0	0	0		0	0	0	0	0
365	1	310	10	-1	184	266	9.7	26	ABplapppaa	236	1218	0	0		0	0	0	0	0
366	1	64	71	-1	420	288	19.6	30	MSpaaapa	292	-192	0	0		0	0	0	0	0
367	1	189	337	358	443	179	6.1	28	ABprpapapa	124	0	0	0		0	0	0	0	0
368	1	377	206	-1	496	317	17.1	26	MSpaaaapa	-74	0	0	0		0	0	0	0	0
369	1	242	339	-1	444	185	20.5	29	Nuc166_19_443_186	268	-205	0	0		0	0	0	0	0
370	1	279	121	-1	393	161	17.7	31	Dppa	302	444	0	0		0	0	0	0	0
371	1	412	328	-1	596	287	12.6	22	ABalaappaa	-6	0	0	0		0	0	0	0	0
372	1	63	262	-1	443	377	10.0	28	MSapaaap	-41	0	0	0		0	0	0	0	0
373	1	93	162	-1	176	229	9.9	27	ABplapppap	388	0	0	0		0	0	0	0	0
374	1	345	212	-1	491	366	14.4	25	ABaraapaapa	226	-182	0	0		0	0	0	0	0
375	1	271	97	-1	243	238	5.0	25	ABplppppapp	184	326	0	0		0	0	0	0	0
376	1	130	369	-1	380	89	9.3	32	ABprppappp	298	302	0	0		0	0	0	0	0
377	1	145	332	-1	370	84	7.0	28	ABprpppaaap	232	-532	0	0		0	0	0	0	0
378	1	298	57	-1	384	268	14.7	26	MSaaappp	227	-726	0	0		0	0	0	0	0
379	1	229	112	-1	264	255	21.8	31	Dappa	318	5	0	0		0	0	0	0	0
380	1	308	397	-1	491	168	6.1	27	ABprpaaaapp	238	51	0	0		0	0	0	0	0
381	1	375	417	-1	147	216	8.8	26	ABplappppa	243	785	0	0		0	0	0	0	0
382	1	221	282	-1	344	312	20.1	28	MSappppa	251	13	0	0		0	0	0	0	0
383	1	294	405	-1	424	315	4.0	24	ABalpappapa	238	-360	0	0		0	0	0	0	0
384	1	300	190	-1	457	166	18.4	29	ABprapaaap	226	0	0	0		0	0	0	0	0
385	1	209	37	-1	367	332	17.9	27	MSapppap	-297	0	0	0		0	0	0	0	0
386	1	265	324	-1	490	184	16.8	26	ABprpaappa	259	691	0	0		0	0	0	0	0
387	1	387	316	-1	505	206	23.7	35	ABarpappa	338	-277	0	0		0	0	0	0	0
388	1	3	173	-1	512	230	17.5	28	ABpraaappap	197	81	0	0		0	0	0	0	0
389	1	98	174	-1	513	242	4.0	26	ABarappaap	236	580	0	0		0	0	0	0	0
390	1	109	251	-1	377	150	9.6	27	MSpappap	419	0	0	0		0	0	0	0	0
391	1	288	325	-1	202	272	4.3	27	ABplpppaapa	245	938	0	0		0	0	0	0	0
392	1	351	116	-1	514	412	17.1	23	ABalapapaa	200	354	0	0		0	0	0	0	0
393	1	372	241	-1	326	200	15.5	32	Epraa	316	52	0	0		0	0	0	0	0
394	1	146	372	-1	376	292	11.3	26	MSaapaapa	234	175	0	0		0	0	0	0	0
395	1	280	229	-1	341	262	15.8	32	Ealaa	323	189	0	0		0	0	0	0	0
396	1	230	233	-1	436	227	20.1	29	MSpppppa	275	-756	0	0		0	0	0	0	0
397	1	116	424	-1	555	338	21.1	27	ABalapppap	268	0	0	0		0	0	0	0	0
398	1	208	33	-1	355	78	19.8	30	ABprappapa	288	705	0	0		0	0	0	0	0
399	1	25	333	-1	312	85	11.1	27	ABprapppaa	228	-2	0	0		0	0	0	0	0
400	1	397	413	-1	451	389	22.5	25	ABplaaaaapp	95	0	0	0		0	0	0	0	0
401	1	184	412	-1	499	383	23.1	26	ABalappaap	479	0	0	0		0	0	0	0	0
402	1	286	91	-1	233	186	12.5	34	Eplpa	-76	0	0	0		0	0	0	0	0
403	1	169	70	-1	366	373	13.3	24	MSappapa	196	63	0	0		0	0	0	0	0
404	1	196	115	-1	347	348	3.9	23	ABalpapappp	235	-169	0	0		0	0	0	0	0
405	1	411	125	-1	246	288	4.3	30	ABplppppaa	209	696	0	0		0	0	0	0	0
406	1	150	271	-1	280	297	5.3	29	ABplpapppa	222	739	0	0		0	0	0	0	0
407	1	352	188	-1	511	281	23.3	29	ABarpapaap	294	-527	0	0		0	0	0	0	0
408	1	374	92	-1	339	399	6.3	25	ABplpaaaapa	205	246	0	0		0	0	0	0	0
409	1	59	374	-1	425	249	17.2	26	MSpaaappp	296	0	0	0		0	0	0	0	0
410	1	276	266	-1	449	159	8.7	28	ABprppaapa	238	-393	0	0		0	0	0	0	0
411	1	62	385	-1	587	345	16.2	28	ABalaaappl	185	0	0	0		0	0	0	0	0
412	1	119	47	-1	355	209	14.8	31	Earap	306	-246	0	0		0	0	0	0	0
413	1	216	345	-1	533	290	15.3	30	MSppaaap	198	-376	0	0		0	0	0	0	0
414	1	113	265	-1	354	151	6.2	23	ABprpappppp	12	0	0	0		0	0	0	0	0
415	1	258	321	-1	567	292	21.9	27	ABpraapaapa	4	0	0	0		0	0	0	0	0
416	1	225	330	-1	526	154	12.7	25	ABprpaapppp	10	0	0	0		0	0	0	0	0
417	1	131	215	-1	603	313	9.5	22	ABalaapaaa	144	0	0	0		0	0	0	0	0
418	1	410	-1	-1	604	268	9.0	22	Nuc153_11_578_261	-43	0	0	0		0	0	0	0	0
419	1	41	378	-1	545	335	19.7	22	MSpaaaaaa	163	134	0	0		0	0	0	0	0
