# Supplementary material for: The AP-2 Transcription Factor APTF-2 Is Required for Neuroblast and Epidermal Morphogenesis in Caenorhabditis elegans Embryogenesis
Source: PLoS Genet. 2016 May 13;12(5):e1006048. doi: 10.1371/journal.pgen.1006048 (PMC4866721; doi:10.1371/journal.pgen.1006048)
Supplement: S7 Text — (ZIP) [file pgen.1006048.s035.zip › nuclei/t173-nuclei]

1	1	242	128	-1	467	253	8.6	28	ABarapappa	-118	0	0	0		0	0	0	0	0
2	1	141	38	-1	323	416	15.6	31	ABplaappap	298	90	0	0		0	0	0	0	0
3	1	330	174	-1	443	332	4.1	24	ABalpapapaa	211	724	0	0		0	0	0	0	0
4	1	211	222	-1	295	293	20.4	29	MSappppp	283	393	0	0		0	0	0	0	0
5	1	91	415	-1	332	246	21.8	33	Cpaaa	331	1056	0	0		0	0	0	0	0
6	1	175	266	-1	493	404	20.4	26	ABplaaaaapa	202	-148	0	0		0	0	0	0	0
7	1	6	52	-1	545	167	15.9	27	ABpraappaa	83	0	0	0		0	0	0	0	0
8	1	235	426	-1	325	341	6.9	28	ABplpapapa	232	-3	0	0		0	0	0	0	0
9	1	221	406	-1	498	245	10.0	24	MSppaapa	195	118	0	0		0	0	0	0	0
10	1	365	402	-1	184	263	9.5	26	ABplapppaa	238	-982	0	0		0	0	0	0	0
11	1	267	139	-1	476	207	15.2	27	MSppppaa	-203	0	0	0		0	0	0	0	0
12	1	56	276	-1	586	282	14.9	29	ABalaapppa	72	0	0	0		0	0	0	0	0
13	1	137	59	-1	366	170	8.1	25	MSpappaa	233	-12	0	0		0	0	0	0	0
14	1	212	304	-1	268	340	8.1	28	ABplppappa	239	617	0	0		0	0	0	0	0
15	1	87	129	-1	568	219	14.5	29	ABpraaaapa	313	0	0	0		0	0	0	0	0
16	1	108	232	-1	484	310	7.1	26	ABarapaapa	236	-32	0	0		0	0	0	0	0
17	1	304	151	-1	520	432	21.4	32	ABplaapaaa	64	0	0	0		0	0	0	0	0
18	1	2	57	-1	437	181	15.9	29	Dpaa	281	-565	0	0		0	0	0	0	0
19	1	111	67	-1	457	264	16.6	29	MSpaapaa	216	0	0	0		0	0	0	0	0
20	1	106	91	-1	512	146	16.1	28	ABpraappap	145	0	0	0		0	0	0	0	0
21	1	60	55	-1	394	430	10.3	28	ABplpaaapa	-108	0	0	0		0	0	0	0	0
22	1	256	44	-1	439	329	7.6	30	ABalpappaa	232	-219	0	0		0	0	0	0	0
23	1	71	268	-1	468	352	20.1	28	MSaaaaapp	226	-528	0	0		0	0	0	0	0
24	1	312	381	-1	339	60	13.6	28	ABprapapap	123	0	0	0		0	0	0	0	0
25	1	292	187	-1	417	383	4.5	23	ABalppapapa	222	-471	0	0		0	0	0	0	0
26	1	196	190	-1	501	224	13.6	25	MSppapap	225	-239	0	0		0	0	0	0	0
27	1	86	48	-1	439	260	10.4	30	ABaraapppp	92	0	0	0		0	0	0	0	0
28	1	92	113	-1	566	357	18.7	32	ABalapppaa	267	108	0	0		0	0	0	0	0
29	1	160	70	-1	372	430	13.0	24	ABplpaapppa	145	0	0	0		0	0	0	0	0
30	1	123	250	-1	411	161	24.0	32	ABarppppaa	325	-166	0	0		0	0	0	0	0
31	1	43	212	-1	540	262	19.1	32	ABpraapapa	308	339	0	0		0	0	0	0	0
32	1	165	249	-1	579	336	23.1	31	ABpraapaaa	380	0	0	0		0	0	0	0	0
33	1	398	358	-1	359	78	20.2	29	ABprappapa	-66	0	0	0		0	0	0	0	0
34	1	8	66	-1	318	339	15.8	32	Daaa	321	170	0	0		0	0	0	0	0
35	1	237	116	-1	380	259	8.2	25	MSaapaaap	99	0	0	0		0	0	0	0	0
36	1	199	78	-1	482	142	14.8	30	ABpraapppa	131	0	0	0		0	0	0	0	0
37	1	385	279	-1	364	332	18.0	27	MSapppap	235	49	0	0		0	0	0	0	0
38	1	306	309	-1	551	309	12.8	27	MSppaaaa	235	0	0	0		0	0	0	0	0
39	1	266	257	-1	414	350	23.6	29	ABplaaaapp	294	110	0	0		0	0	0	0	0
40	1	317	302	-1	426	107	16.0	30	ABprapaapp	151	0	0	0		0	0	0	0	0
41	1	44	157	-1	528	380	5.4	30	ABalpaappa	282	-1471	0	0		0	0	0	0	0
42	1	81	186	-1	543	252	9.2	26	ABarapppppa	229	-251	0	0		0	0	0	0	0
43	1	319	42	-1	278	333	17.4	27	Dapaa	219	554	0	0		0	0	0	0	0
44	1	253	168	-1	235	294	19.9	27	Dapap	263	-412	0	0		0	0	0	0	0
45	1	228	94	-1	464	335	14.1	27	ABaraapaapp	264	85	0	0		0	0	0	0	0
46	1	282	347	-1	507	184	20.4	31	ABpraaapppp	50	0	0	0		0	0	0	0	0
47	1	412	121	-1	357	214	15.2	31	Earap	300	-296	0	0		0	0	0	0	0
48	1	246	337	-1	266	141	7.3	30	Cppapp	290	219	0	0		0	0	0	0	0
49	1	350	115	-1	444	404	4.4	31	ABalppapaa	205	0	0	0		0	0	0	0	0
50	1	355	365	-1	411	258	24.0	34	ABarpaappa	317	457	0	0		0	0	0	0	0
51	1	206	162	-1	372	372	23.6	31	ABplaaappp	303	-462	0	0		0	0	0	0	0
52	1	83	238	314	273	374	9.1	29	ABplppapaa	92	0	0	0		0	0	0	0	0
53	1	117	221	-1	218	231	4.5	25	ABplpppapaa	199	89	0	0		0	0	0	0	0
54	1	135	258	-1	450	304	20.5	28	MSaaaapap	274	1037	0	0		0	0	0	0	0
55	1	183	185	-1	572	288	18.8	27	ABpraaapapa	245	-622	0	0		0	0	0	0	0
56	1	45	418	-1	381	302	14.7	26	MSaaapapp	186	355	0	0		0	0	0	0	0
57	1	378	239	-1	384	268	14.7	26	MSaaappp	255	-7	0	0		0	0	0	0	0
58	1	139	136	-1	231	98	6.7	28	Cpppap	273	716	0	0		0	0	0	0	0
59	1	233	23	95	482	186	10.8	29	ABprppaaaa	200	28	0	0		0	0	0	0	0
60	1	218	96	-1	390	458	14.3	28	ABplpaapap	276	-960	0	0		0	0	0	0	0
61	1	188	46	-1	582	376	14.5	27	ABalaaapar	-82	0	0	0		0	0	0	0	0
62	1	263	331	-1	472	290	14.8	27	ABaraappapp	375	0	0	0		0	0	0	0	0
63	1	338	319	-1	354	388	4.8	24	ABalppapppp	212	37	0	0		0	0	0	0	0
64	1	140	71	-1	454	417	21.9	26	ABplaaapaa	76	0	0	0		0	0	0	0	0
65	1	102	92	-1	419	423	22.4	32	ABplaaapap	305	-477	0	0		0	0	0	0	0
66	1	29	322	-1	311	158	15.0	31	Eprap	291	83	0	0		0	0	0	0	0
67	1	26	204	-1	470	250	11.9	23	ABarapaappp	65	0	0	0		0	0	0	0	0
68	1	154	39	-1	403	154	11.5	33	MSpapppa	207	0	0	0		0	0	0	0	0
69	1	133	51	-1	482	431	18.8	29	ABalapapppp	258	186	0	0		0	0	0	0	0
70	1	403	118	-1	363	373	13.2	24	MSappapa	9	0	0	0		0	0	0	0	0
71	1	366	254	-1	417	290	19.7	30	MSpaaapa	28	0	0	0		0	0	0	0	0
72	1	147	119	-1	507	346	12.6	26	ABaraaaapa	263	879	0	0		0	0	0	0	0
73	1	57	201	-1	329	124	12.7	28	Cppaaa	69	0	0	0		0	0	0	0	0
74	1	127	163	-1	428	303	7.4	29	ABalpapppa	241	76	0	0		0	0	0	0	0
75	1	185	62	-1	602	253	16.4	28	ABpraaaaap	81	0	0	0		0	0	0	0	0
76	1	103	98	-1	356	393	16.5	29	ABplpaappa	-214	0	0	0		0	0	0	0	0
77	1	171	359	-1	466	311	24.2	29	Nuc156_25_450_288p	30	0	0	0		0	0	0	0	0
78	1	9	170	-1	526	328	15.7	29	ABaraappaa	265	666	0	0		0	0	0	0	0
79	1	318	175	-1	515	363	15.7	29	ABaraapaaa	266	626	0	0		0	0	0	0	0
80	1	346	410	-1	223	266	4.7	24	ABplppppapa	238	177	0	0		0	0	0	0	0
81	1	172	390	-1	298	55	8.6	26	ABprappppa	266	-445	0	0		0	0	0	0	0
82	1	222	243	-1	499	355	23.6	28	ABarpaaaap	213	350	0	0		0	0	0	0	0
83	1	36	34	-1	360	446	15.6	26	ABplaappaa	64	0	0	0		0	0	0	0	0
84	1	357	366	-1	552	420	12.6	28	ABalaaaala	64	0	0	0		0	0	0	0	0
85	1	118	316	-1	404	276	16.0	24	MSaaappa	86	0	0	0		0	0	0	0	0
86	1	205	172	-1	145	245	11.8	28	ABplapappa	265	148	0	0		0	0	0	0	0
87	1	74	233	-1	337	321	11.2	26	MSappaap	263	-477	0	0		0	0	0	0	0
88	1	167	1	-1	446	264	13.7	26	MSpaapapa	160	0	0	0		0	0	0	0	0
89	1	169	400	-1	291	121	24.2	35	Cpaapa	349	786	0	0		0	0	0	0	0
90	1	231	75	-1	152	277	16.6	30	ABplapapaa	-115	0	0	0		0	0	0	0	0
91	1	402	147	-1	230	187	12.7	33	Eplpa	329	194	0	0		0	0	0	0	0
92	1	408	165	-1	335	399	6.6	26	ABplpaaaapa	241	-282	0	0		0	0	0	0	0
93	1	187	142	-1	612	300	11.5	30	ABalaapaap	145	0	0	0		0	0	0	0	0
94	1	101	196	-1	368	412	22.1	30	ABplaaappa	305	0	0	0		0	0	0	0	0
95	1	157	160	-1	309	51	11.9	28	ABprapappa	78	0	0	0		0	0	0	0	0
96	1	24	29	-1	464	242	3.9	26	ABarapapapp	224	-257	0	0		0	0	0	0	0
97	1	375	321	-1	248	230	5.1	25	ABplppppapp	177	-311	0	0		0	0	0	0	0
98	1	67	100	-1	353	124	16.5	28	Dpap	285	-975	0	0		0	0	0	0	0
99	1	54	227	-1	381	212	6.9	29	MSpapapp	210	667	0	0		0	0	0	0	0
100	1	39	89	-1	536	384	16.8	28	MSaaaaaa	483	0	0	0		0	0	0	0	0
101	1	262	308	-1	235	249	8.4	29	ABplpppppa	117	0	0	0		0	0	0	0	0
102	1	156	209	-1	434	341	18.2	26	MSaaapaap	200	379	0	0		0	0	0	0	0
103	1	116	58	-1	348	260	11.3	26	MSaapaapp	236	227	0	0		0	0	0	0	0
104	1	340	417	-1	263	86	22.4	34	Cpaapp	332	659	0	0		0	0	0	0	0
105	1	131	315	-1	317	92	8.4	27	ABprapppap	269	1117	0	0		0	0	0	0	0
106	1	298	18	-1	474	308	10.4	24	ABaraapppaa	-122	0	0	0		0	0	0	0	0
107	1	294	263	-1	162	285	11.6	27	ABplapapap	-78	0	0	0		0	0	0	0	0
108	1	299	248	-1	191	217	15.7	31	Cappap	169	0	0	0		0	0	0	0	0
109	1	247	144	-1	397	353	10.4	24	MSapaapa	187	-611	0	0		0	0	0	0	0
110	1	347	285	-1	340	268	6.6	31	MSaapapp	281	110	0	0		0	0	0	0	0
111	1	201	387	-1	208	123	20.3	40	Cpapa	404	-219	0	0		0	0	0	0	0
112	1	379	140	-1	267	251	21.8	31	Dappa	303	-264	0	0		0	0	0	0	0
113	1	7	43	-1	407	418	13.3	32	ABplpaapaa	60	0	0	0		0	0	0	0	0
114	1	1	105	-1	525	429	14.6	26	ABalapaaaa	770	0	0	0		0	0	0	0	0
115	1	404	278	-1	345	356	3.6	24	ABalpapappp	250	-431	0	0		0	0	0	0	0
116	1	392	41	-1	515	408	17.1	23	ABalapapaa	298	0	0	0		0	0	0	0	0
117	1	248	377	-1	236	170	23.6	38	Caaap	378	124	0	0		0	0	0	0	0
118	1	220	273	-1	422	394	15.5	26	ABalpppppaa	102	0	0	0		0	0	0	0	0
119	1	55	72	-1	455	101	13.4	29	ABpraapppp	206	0	0	0		0	0	0	0	0
120	1	224	64	-1	510	312	11.0	26	ABaraaapapa	23	0	0	0		0	0	0	0	0
121	1	370	79	-1	395	159	18.0	32	Dppa	307	193	0	0		0	0	0	0	0
122	1	180	164	-1	583	227	11.8	30	ABpraaaaaa	301	132	0	0		0	0	0	0	0
123	1	314	234	-1	419	453	10.1	26	ABalpppaaa	-10	0	0	0		0	0	0	0	0
124	1	152	109	-1	297	328	10.9	28	MSaapppa	230	-328	0	0		0	0	0	0	0
125	1	405	271	333	247	293	4.1	29	ABplppppaa	195	66	0	0		0	0	0	0	0
126	1	354	421	-1	461	242	6.2	28	ABarapapppa	232	398	0	0		0	0	0	0	0
127	1	151	395	-1	182	203	21.8	37	Caapa	372	151	0	0		0	0	0	0	0
128	1	320	155	-1	429	299	13.0	27	ABaraapapap	219	23	0	0		0	0	0	0	0
129	1	65	275	-1	280	82	10.1	29	ABprapappp	317	0	0	0		0	0	0	0	0
130	1	95	176	-1	356	192	10.6	28	Earpa	246	0	0	0		0	0	0	0	0
131	1	331	264	-1	486	321	21.4	27	MSaaaapaa	219	592	0	0		0	0	0	0	0
132	1	265	150	-1	468	352	9.7	28	ABalpaaapa	234	-183	0	0		0	0	0	0	0
133	1	120	97	-1	539	374	10.7	28	ABaraaaaaa	15	0	0	0		0	0	0	0	0
134	1	42	334	-1	233	224	20.4	30	Dappp	280	-105	0	0		0	0	0	0	0
135	1	279	81	-1	340	124	7.7	30	ABprpppppa	246	394	0	0		0	0	0	0	0
136	1	89	294	-1	473	404	5.6	25	ABalpaapppp	203	816	0	0		0	0	0	0	0
137	1	21	88	-1	466	119	9.6	27	ABprppapaap	194	27	0	0		0	0	0	0	0
138	1	274	24	-1	495	253	5.1	24	ABarapapapa	206	789	0	0		0	0	0	0	0
139	1	134	65	-1	557	263	11.7	28	ABprpaaaaa	71	0	0	0		0	0	0	0	0
140	1	326	344	-1	479	274	5.3	24	ABarapapaap	210	-985	0	0		0	0	0	0	0
141	1	209	5	-1	307	192	10.5	32	Earpp	318	502	0	0		0	0	0	0	0
142	1	129	47	-1	348	151	20.4	34	Dppp	337	-42	0	0		0	0	0	0	0
143	1	70	355	-1	577	280	6.6	29	ABarapppaa	290	-408	0	0		0	0	0	0	0
144	1	58	131	-1	467	444	16.5	26	ABalppppapa	225	790	0	0		0	0	0	0	0
145	1	227	110	-1	423	444	17.8	31	ABplaapapa	-12	0	0	0		0	0	0	0	0
146	1	297	407	-1	207	286	6.5	25	ABplpppaaap	123	0	0	0		0	0	0	0	0
147	1	289	26	-1	224	315	7.3	29	ABplppappp	-351	0	0	0		0	0	0	0	0
148	1	286	93	-1	589	247	9.6	30	ABalaapapp	273	65	0	0		0	0	0	0	0
149	1	261	411	-1	403	386	7.7	25	ABalppapppa	229	314	0	0		0	0	0	0	0
150	1	351	194	-1	226	353	13.9	28	ABplappaaa	255	141	0	0		0	0	0	0	0
151	1	166	300	-1	452	222	18.0	26	MSppppap	231	-809	0	0		0	0	0	0	0
152	1	18	125	-1	308	396	17.4	32	ABplaapppa	387	0	0	0		0	0	0	0	0
153	1	47	101	-1	413	99	11.2	29	ABprppapap	245	0	0	0		0	0	0	0	0
154	1	10	171	-1	415	250	13.6	27	MSpaapapp	272	-472	0	0		0	0	0	0	0
155	1	153	11	-1	399	369	15.1	26	MSapappa	317	0	0	0		0	0	0	0	0
156	1	252	74	-1	589	327	12.8	27	ABalaaappr	112	0	0	0		0	0	0	0	0
157	1	210	277	-1	392	73	14.5	29	ABprappaap	91	0	0	0		0	0	0	0	0
158	1	213	392	-1	538	246	15.6	27	ABpraaappaa	202	384	0	0		0	0	0	0	0
159	1	25	208	-1	214	257	18.4	32	Cappaa	329	272	0	0		0	0	0	0	0
160	1	293	9	-1	502	447	11.6	31	ABalapaapa	278	715	0	0		0	0	0	0	0
161	1	162	374	-1	509	400	6.5	25	ABalpaapppa	196	0	0	0		0	0	0	0	0
162	1	373	159	-1	175	226	9.9	27	ABplapppap	396	0	0	0		0	0	0	0	0
163	1	225	145	-1	608	261	12.9	31	ABalaappap	267	827	0	0		0	0	0	0	0
164	1	113	214	-1	481	411	8.7	25	ABalppappaa	194	-520	0	0		0	0	0	0	0
165	1	22	114	-1	240	361	17.7	30	ABplapaapp	289	248	0	0		0	0	0	0	0
166	1	341	236	-1	512	223	8.0	26	ABprpapaaa	39	0	0	0		0	0	0	0	0
167	1	40	373	-1	385	227	12.1	28	MSpapaapp	253	323	0	0		0	0	0	0	0
168	1	307	307	-1	141	220	16.4	32	ABarppapp	319	430	0	0		0	0	0	0	0
169	1	107	16	-1	269	61	13.5	30	ABarpppppp	289	-72	0	0		0	0	0	0	0
170	1	240	195	-1	211	222	8.3	28	Capppp	157	0	0	0		0	0	0	0	0
171	1	37	83	-1	394	350	18.7	28	MSapppaa	219	-119	0	0		0	0	0	0	0
172	1	200	40	-1	548	353	13.7	24	ABaraaapaaa	29	0	0	0		0	0	0	0	0
173	1	388	301	-1	514	231	17.5	27	ABpraaappap	50	0	0	0		0	0	0	0	0
174	1	389	245	-1	512	240	4.2	28	ABarappaap	211	221	0	0		0	0	0	0	0
175	1	13	111	-1	454	139	15.3	26	ABprapaapa	320	0	0	0		0	0	0	0	0
176	1	174	412	-1	466	284	8.1	24	ABarapaappa	196	-880	0	0		0	0	0	0	0
177	1	126	104	-1	549	250	6.1	30	ABarapppap	197	112	0	0		0	0	0	0	0
178	1	28	351	-1	339	313	5.6	26	ABplpappap	211	447	0	0		0	0	0	0	0
179	1	226	184	-1	413	247	10.0	24	MSpapaapa	162	0	0	0		0	0	0	0	0
180	1	216	32	-1	379	287	17.9	26	MSaaaappp	267	672	0	0		0	0	0	0	0
181	1	38	267	-1	449	464	12.2	30	ABalpppapa	-224	0	0	0		0	0	0	0	0
182	1	352	422	-1	199	224	3.4	26	ABplpppaapp	208	1640	0	0		0	0	0	0	0
183	1	280	77	-1	518	286	5.4	28	ABarapaaap	254	-49	0	0		0	0	0	0	0
184	1	192	283	-1	303	263	6.2	25	MSaappap	206	-47	0	0		0	0	0	0	0
185	1	159	256	-1	364	65	14.2	28	ABprappapp	229	-475	0	0		0	0	0	0	0
186	1	300	427	-1	382	232	15.8	26	Earaa	222	31	0	0		0	0	0	0	0
187	1	150	362	-1	366	232	9.8	26	MSpapapa	97	0	0	0		0	0	0	0	0
188	1	407	200	-1	511	286	23.4	29	ABarpapaap	235	335	0	0		0	0	0	0	0
189	1	93	213	-1	369	332	5.4	28	ABplpapapp	269	572	0	0		0	0	0	0	0
190	1	384	340	-1	459	174	19.2	31	ABprapaaap	312	-262	0	0		0	0	0	0	0
191	1	155	429	-1	366	133	8.0	22	ABprpappppa	179	-164	0	0		0	0	0	0	0
192	1	23	251	-1	384	396	4.3	24	ABalppapapp	222	160	0	0		0	0	0	0	0
193	1	328	336	-1	485	265	23.6	29	Nuc156_25_450_288a	282	-657	0	0		0	0	0	0	0
194	1	112	260	-1	495	320	14.3	26	ABaraappapa	105	0	0	0		0	0	0	0	0
195	1	334	156	-1	530	416	9.4	28	ABalaaaalp	6	0	0	0		0	0	0	0	0
196	1	12	380	-1	382	416	7.1	26	ABalppaappp	198	189	0	0		0	0	0	0	0
197	1	181	181	-1	559	210	18.1	26	ABpraaaappp	199	1343	0	0		0	0	0	0	0
198	1	122	178	-1	276	230	10.8	30	Ealpp	296	-127	0	0		0	0	0	0	0
199	1	49	382	-1	522	205	17.8	27	ABpraaapppa	202	37	0	0		0	0	0	0	0
200	1	239	146	-1	345	276	4.1	26	MSaappaa	267	252	0	0		0	0	0	0	0
201	1	164	82	-1	520	394	20.8	25	ABalappaaa	185	0	0	0		0	0	0	0	0
202	1	68	240	-1	230	282	10.5	30	Capaap	265	703	0	0		0	0	0	0	0
203	1	273	56	-1	318	81	19.7	30	ABarpppppa	258	-249	0	0		0	0	0	0	0
204	1	260	182	-1	398	92	17.0	27	ABprappaaa	447	0	0	0		0	0	0	0	0
205	1	52	424	-1	480	396	10.7	29	MSapaaaa	197	276	0	0		0	0	0	0	0
206	1	368	345	-1	491	318	17.2	27	MSpaaaapa	268	0	0	0		0	0	0	0	0
207	1	241	27	-1	516	283	11.2	25	ABaraaapapp	237	392	0	0		0	0	0	0	0
208	1	315	237	-1	512	326	19.6	28	MSpaaaaap	22	0	0	0		0	0	0	0	0
209	1	182	167	-1	425	339	12.8	26	ABaraapapaa	223	0	0	0		0	0	0	0	0
210	1	5	7	-1	462	455	20.3	31	ABplaapaap	222	138	0	0		0	0	0	0	0
211	1	121	216	-1	378	337	14.5	28	MSapappp	270	-949	0	0		0	0	0	0	0
212	1	374	122	-1	489	365	14.7	25	ABaraapaapa	201	-809	0	0		0	0	0	0	0
213	1	275	166	-1	470	180	23.1	34	ABprapaaaa	322	-283	0	0		0	0	0	0	0
214	1	214	107	-1	428	202	5.5	29	ABprpappap	-27	0	0	0		0	0	0	0	0
215	1	417	401	-1	605	317	9.3	22	ABalaapaaa	202	845	0	0		0	0	0	0	0
216	1	158	386	-1	428	293	24.1	32	ABarpaapap	319	345	0	0		0	0	0	0	0
217	1	203	36	361	553	303	6.3	30	ABaraaappp	205	1	0	0		0	0	0	0	0
218	1	190	378	-1	291	211	16.4	32	Eplaa	320	-354	0	0		0	0	0	0	0
219	1	31	31	-1	385	376	12.0	28	MSapaapp	287	-230	0	0		0	0	0	0	0
220	1	105	30	-1	339	133	3.5	27	ABprppppapp	209	477	0	0		0	0	0	0	0
221	1	179	137	-1	432	441	13.0	23	ABalpppappa	176	0	0	0		0	0	0	0	0
222	1	308	133	-1	551	370	22.3	30	ABalappapp	294	-688	0	0		0	0	0	0	0
223	1	85	10	-1	269	292	9.3	29	MSaapppp	265	468	0	0		0	0	0	0	0
224	1	324	86	-1	182	308	13.1	27	ABplappapp	254	-250	0	0		0	0	0	0	0
225	1	288	370	-1	465	361	16.8	28	MSaaapaaa	285	328	0	0		0	0	0	0	0
226	1	268	228	-1	207	245	11.8	30	Capapp	302	801	0	0		0	0	0	0	0
227	1	325	177	-1	179	178	13.6	30	Capppa	261	-750	0	0		0	0	0	0	0
228	1	97	262	-1	303	387	7.4	25	ABplpaaaapp	218	754	0	0		0	0	0	0	0
229	1	395	385	-1	339	259	15.5	32	Ealaa	317	1079	0	0		0	0	0	0	0
230	1	195	414	-1	163	183	9.7	28	ABplapappp	-68	0	0	0		0	0	0	0	0
231	1	251	274	-1	355	357	20.8	29	ABplapaaaa	296	-383	0	0		0	0	0	0	0
232	1	360	19	-1	537	333	8.4	29	ABaraaaaap	-40	0	0	0		0	0	0	0	0
233	1	396	127	-1	433	223	20.3	30	MSpppppa	244	231	0	0		0	0	0	0	0
234	1	364	350	-1	496	416	24.2	32	ABplaaaaaa	321	308	0	0		0	0	0	0	0
235	1	61	241	-1	262	272	6.5	28	ABplpapppp	282	-607	0	0		0	0	0	0	0
236	1	4	4	-1	450	447	8.6	30	ABalpppaap	118	0	0	0		0	0	0	0	0
237	1	255	367	-1	572	343	10.7	26	ABalaaaarr	169	0	0	0		0	0	0	0	0
238	1	217	403	-1	245	137	11.5	33	Eprpp	316	-992	0	0		0	0	0	0	0
239	1	64	320	-1	199	179	4.3	27	ABplppppppp	200	109	0	0		0	0	0	0	0
240	1	349	225	-1	418	133	6.1	27	ABprppaappa	234	0	0	0		0	0	0	0	0
241	1	393	295	-1	327	195	15.4	33	Epraa	330	-95	0	0		0	0	0	0	0
242	1	73	375	399	359	425	9.5	30	ABplpaaapp	208	-834	0	0		0	0	0	0	0
243	1	132	332	-1	504	363	19.0	28	MSaaaaapa	407	0	0	0		0	0	0	0	0
244	1	142	106	-1	499	366	10.4	28	ABalpaapapa	273	-143	0	0		0	0	0	0	0
245	1	178	244	-1	517	253	20.3	25	ABpraapappa	222	1601	0	0		0	0	0	0	0
246	1	163	394	-1	500	445	14.4	29	ABalapaaap	246	222	0	0		0	0	0	0	0
247	1	32	206	-1	438	463	15.6	28	ABalpppappp	247	1233	0	0		0	0	0	0	0
248	1	3	217	-1	324	356	19.3	30	ABplapaaap	257	1154	0	0		0	0	0	0	0
249	1	290	396	-1	406	169	5.3	28	ABprpapapp	194	-514	0	0		0	0	0	0	0
250	1	72	291	-1	443	415	19.2	25	ABplaapappa	62	0	0	0		0	0	0	0	0
251	1	390	287	-1	382	146	9.6	27	MSpappap	96	0	0	0		0	0	0	0	0
252	1	243	13	-1	350	81	6.4	26	ABprpppaapa	152	737	0	0		0	0	0	0	0
253	1	197	123	-1	370	367	7.2	27	ABplpapaaa	8	0	0	0		0	0	0	0	0
254	1	168	408	-1	422	101	20.4	34	ABarpppap	338	815	0	0		0	0	0	0	0
255	1	90	21	-1	474	277	11.8	26	ABaraapppap	232	403	0	0		0	0	0	0	0
256	1	59	235	-1	197	267	15.5	31	Capapa	310	240	0	0		0	0	0	0	0
257	1	11	326	-1	587	230	17.3	25	ABpraaaappa	202	1045	0	0		0	0	0	0	0
258	1	35	188	-1	340	431	12.8	28	ABplpaapppp	271	399	0	0		0	0	0	0	0
259	1	329	286	-1	367	387	9.3	25	ABplppaaaaa	186	445	0	0		0	0	0	0	0
260	1	234	130	161	430	409	9.8	29	ABplpaaaaa	289	0	0	0		0	0	0	0	0
261	1	215	33	-1	535	332	5.1	27	ABaraaappa	265	22	0	0		0	0	0	0	0
262	1	372	148	-1	442	376	10.0	25	MSapaaap	198	-960	0	0		0	0	0	0	0
263	1	19	158	-1	269	373	16.0	30	ABplaapppp	85	0	0	0		0	0	0	0	0
264	1	323	180	-1	447	364	23.6	29	ABplaaaapa	88	0	0	0		0	0	0	0	0
265	1	414	219	-1	356	147	6.2	23	ABprpappppp	213	1434	0	0		0	0	0	0	0
266	1	410	327	-1	451	159	8.5	27	ABprppaapa	-38	0	0	0		0	0	0	0	0
267	1	278	154	-1	241	186	4.0	24	ABplppppppa	241	-476	0	0		0	0	0	0	0
268	1	143	325	-1	500	290	7.2	24	ABarapapaaa	194	52	0	0		0	0	0	0	0
269	1	161	134	398	457	421	12.7	24	ABalppppaa	225	0	0	0		0	0	0	0	0
270	1	124	409	-1	402	332	4.8	26	ABalpapapap	218	135	0	0		0	0	0	0	0
271	1	406	379	-1	284	289	4.8	29	ABplpapppa	248	47	0	0		0	0	0	0	0
272	1	232	246	-1	406	175	13.5	27	MSpppaap	257	180	0	0		0	0	0	0	0
273	1	208	397	-1	432	372	13.7	25	MSapapaa	229	-66	0	0		0	0	0	0	0
274	1	82	220	-1	284	100	13.3	29	Cppapa	276	1190	0	0		0	0	0	0	0
275	1	99	183	-1	250	315	14.2	30	Capaaa	147	0	0	0		0	0	0	0	0
276	1	281	197	-1	317	63	16.5	31	ABprapapaa	302	-239	0	0		0	0	0	0	0
277	1	238	49	-1	537	387	13.6	23	ABalpaapaaa	616	0	0	0		0	0	0	0	0
278	1	254	152	-1	426	124	9.3	29	ABprppappa	262	-375	0	0		0	0	0	0	0
279	1	269	230	-1	564	388	11.8	28	ABalaaaarl	97	0	0	0		0	0	0	0	0
280	1	344	8	-1	449	127	6.4	24	ABarappappp	195	23	0	0		0	0	0	0	0
281	1	20	303	-1	265	293	17.1	32	Daap	-15	0	0	0		0	0	0	0	0
282	1	382	35	-1	343	309	20.2	28	MSappppa	287	46	0	0		0	0	0	0	0
283	1	146	369	-1	234	340	9.2	35	ABplppapap	-196	0	0	0		0	0	0	0	0
284	1	76	132	-1	476	281	18.5	24	MSpaaaapp	111	0	0	0		0	0	0	0	0
285	1	291	269	-1	419	215	8.8	25	MSpapaaap	235	-183	0	0		0	0	0	0	0
286	1	271	388	-1	533	322	23.1	27	ABarpapaaa	221	212	0	0		0	0	0	0	0
287	1	343	223	-1	465	214	4.1	28	ABprpappaa	267	-51	0	0		0	0	0	0	0
288	1	63	84	-1	539	221	8.3	24	ABarapppppp	199	353	0	0		0	0	0	0	0
289	1	144	120	-1	330	385	11.2	27	ABplppaaaap	255	424	0	0		0	0	0	0	0
290	1	287	12	-1	394	395	17.1	26	ABalppppppa	-99	0	0	0		0	0	0	0	0
291	1	15	346	-1	597	311	16.4	26	ABalaappppa	267	-1	0	0		0	0	0	0	0
292	1	193	169	-1	569	243	18.9	26	ABpraaapapp	345	0	0	0		0	0	0	0	0
293	1	257	297	-1	443	189	10.1	28	MSpppapp	231	820	0	0		0	0	0	0	0
294	1	125	191	-1	434	206	12.3	26	MSpppaaa	207	861	0	0		0	0	0	0	0
295	1	27	255	-1	484	465	13.8	28	ABalapaapp	236	0	0	0		0	0	0	0	0
296	1	236	141	-1	536	210	20.9	26	ABpraapappp	262	454	0	0		0	0	0	0	0
297	1	16	124	-1	294	378	19.9	27	ABplapaapa	387	0	0	0		0	0	0	0	0
298	1	316	428	-1	335	372	8.1	26	ABplpapaap	-8	0	0	0		0	0	0	0	0
299	1	244	393	-1	464	132	20.4	31	ABarpppaa	46	0	0	0		0	0	0	0	0
300	1	249	323	-1	347	283	9.3	28	MSaapapa	257	447	0	0		0	0	0	0	0
301	1	186	376	-1	440	340	10.7	29	ABalpaapapp	276	-532	0	0		0	0	0	0	0
302	1	115	405	-1	501	249	13.2	27	MSppapaa	229	901	0	0		0	0	0	0	0
303	1	258	352	-1	182	121	14.0	37	Caapp	230	0	0	0		0	0	0	0	0
304	1	313	330	-1	445	363	5.0	24	ABalpapaap	233	87	0	0		0	0	0	0	0
305	1	80	423	-1	368	94	4.4	25	ABprppppapa	205	331	0	0		0	0	0	0	0
306	1	191	192	-1	552	249	22.3	28	ABpraapaapp	226	392	0	0		0	0	0	0	0
307	1	69	305	-1	344	332	23.2	32	ABarppaaa	311	1078	0	0		0	0	0	0	0
308	1	51	342	-1	552	304	19.9	28	ABalappppa	256	0	0	0		0	0	0	0	0
309	1	98	328	-1	226	207	5.3	25	ABplpppapap	225	395	0	0		0	0	0	0	0
310	1	358	226	-1	427	229	5.2	27	ABarapapppp	238	1523	0	0		0	0	0	0	0
311	1	50	17	-1	310	356	9.7	28	ABplppaapa	80	0	0	0		0	0	0	0	0
312	1	219	282	-1	539	235	12.6	29	ABprpaapaa	-35	0	0	0		0	0	0	0	0
313	1	78	202	-1	377	324	9.9	26	MSappaaa	54	0	0	0		0	0	0	0	0
314	1	270	360	-1	378	294	4.0	25	ABalpappapp	257	-209	0	0		0	0	0	0	0
315	1	149	25	-1	387	153	6.7	28	ABprppaappp	114	0	0	0		0	0	0	0	0
316	1	387	215	-1	510	204	23.5	35	ABarpappa	342	1279	0	0		0	0	0	0	0
317	1	33	265	-1	559	261	15.7	29	ABpraaapaa	236	136	0	0		0	0	0	0	0
318	1	356	14	-1	534	217	5.5	24	ABarappapaa	386	0	0	0		0	0	0	0	0
319	1	198	284	-1	204	107	10.2	31	Cpppaa	299	1364	0	0		0	0	0	0	0
320	1	302	357	-1	337	94	4.3	25	ABprpppapaa	213	-895	0	0		0	0	0	0	0
321	1	415	364	-1	574	295	22.3	27	ABpraapaapa	342	0	0	0		0	0	0	0	0
322	1	295	231	-1	429	251	6.9	25	MSpapaaaa	85	0	0	0		0	0	0	0	0
323	1	100	335	-1	288	88	6.8	27	ABprappppp	269	443	0	0		0	0	0	0	0
324	1	386	102	430	498	185	17.2	28	ABprpaappa	371	0	0	0		0	0	0	0	0
325	1	391	108	-1	196	264	4.6	27	ABplpppaapa	192	-57	0	0		0	0	0	0	0
326	1	177	420	-1	538	189	14.0	30	ABprpaapap	239	1599	0	0		0	0	0	0	0
327	1	128	356	-1	596	273	18.6	27	ABalaappppp	251	572	0	0		0	0	0	0	0
328	1	371	348	-1	588	285	12.0	22	ABalaappaa	190	-13	0	0		0	0	0	0	0
329	1	336	391	-1	505	326	24.2	26	ABarpaaapa	267	-254	0	0		0	0	0	0	0
330	1	416	288	-1	527	160	13.2	25	ABprpaapppp	229	-247	0	0		0	0	0	0	0
331	1	305	45	-1	560	274	8.8	24	ABarappppap	206	358	0	0		0	0	0	0	0
332	1	377	368	-1	372	84	7.3	26	ABprpppaaap	105	0	0	0		0	0	0	0	0
333	1	399	87	-1	315	84	11.1	27	ABprapppaa	-15	0	0	0		0	0	0	0	0
334	1	333	339	-1	195	150	5.7	28	Cppppp	279	-912	0	0		0	0	0	0	0
335	1	345	363	-1	411	424	19.7	26	ABplaapappp	213	461	0	0		0	0	0	0	0
336	1	348	80	-1	540	290	22.5	28	ABalappppp	94	0	0	0		0	0	0	0	0
337	1	367	54	-1	431	172	6.1	24	ABprpapapap	176	125	0	0		0	0	0	0	0
338	1	21	207	-1	473	148	10.5	25	ABprppapaaa	58	0	0	0		0	0	0	0	0
339	1	369	289	-1	443	185	20.8	30	Nuc166_19_443_186	248	-192	0	0		0	0	0	0	0
340	1	62	312	-1	372	421	18.7	29	ABalppppppp	283	-836	0	0		0	0	0	0	0
341	1	138	317	-1	437	398	7.2	25	ABalppappap	192	810	0	0		0	0	0	0	0
342	1	114	2	-1	264	189	14.3	32	Eplap	-99	0	0	0		0	0	0	0	0
343	1	335	15	-1	201	332	13.8	29	ABplappaap	115	0	0	0		0	0	0	0	0
344	1	145	50	-1	364	125	11.7	30	MSpapppp	155	0	0	0		0	0	0	0	0
345	1	413	189	-1	534	292	15.3	29	MSppaaap	248	0	0	0		0	0	0	0	0
346	1	264	69	-1	385	142	3.3	25	ABprppppaaa	212	690	0	0		0	0	0	0	0
347	1	230	389	-1	178	275	20.7	34	ABarppapa	346	989	0	0		0	0	0	0	0
348	1	309	338	-1	306	251	13.7	32	Ealap	291	379	0	0		0	0	0	0	0
349	1	272	292	-1	433	302	17.1	26	MSpaaappa	398	0	0	0		0	0	0	0	0
350	1	303	85	-1	523	191	10.2	29	ABprpaaapa	70	0	0	0		0	0	0	0	0
351	1	342	20	-1	389	364	3.8	25	ABalpapappa	246	-931	0	0		0	0	0	0	0
352	1	245	252	-1	549	175	11.2	24	ABprpaapppa	209	564	0	0		0	0	0	0	0
353	1	250	3	-1	308	200	22.8	37	Caaaa	236	0	0	0		0	0	0	0	0
354	1	79	193	-1	369	109	22.5	31	ABarppppap	292	-158	0	0		0	0	0	0	0
355	1	75	149	-1	560	404	16.5	29	ABalaaapal	414	0	0	0		0	0	0	0	0
356	1	321	153	-1	405	107	5.4	26	ABprpppaaaa	220	-457	0	0		0	0	0	0	0
357	1	148	354	-1	421	328	16.1	27	MSaaapapa	238	721	0	0		0	0	0	0	0
358	1	367	63	-1	463	179	5.5	24	ABprpapapaa	134	0	0	0		0	0	0	0	0
359	1	136	341	-1	530	197	7.1	24	ABprpaaaapa	211	-715	0	0		0	0	0	0	0
360	1	189	253	-1	350	349	11.7	27	MSappapp	239	0	0	0		0	0	0	0	0
361	1	184	218	-1	492	355	5.7	28	ABalpaaaap	188	0	0	0		0	0	0	0	0
362	1	104	103	-1	506	315	5.5	29	ABarapaaaa	77	0	0	0		0	0	0	0	0
363	1	337	383	-1	493	249	16.7	26	MSppappa	261	807	0	0		0	0	0	0	0
364	1	176	229	-1	510	379	12.9	24	ABalpaapaap	-95	0	0	0		0	0	0	0	0
365	1	332	60	-1	411	318	10.2	26	ABaraapappa	184	642	0	0		0	0	0	0	0
366	1	332	138	-1	407	281	11.0	25	ABaraapappp	324	0	0	0		0	0	0	0	0
367	1	259	343	-1	466	223	11.8	25	MSppaapp	203	87	0	0		0	0	0	0	0
368	1	96	329	-1	232	171	8.6	32	Eplpp	320	-29	0	0		0	0	0	0	0
369	1	376	259	-1	384	92	9.4	30	ABprppappp	272	597	0	0		0	0	0	0	0
370	1	66	6	-1	334	256	24.1	35	ABarpaapppp	355	-974	0	0		0	0	0	0	0
371	1	310	419	-1	534	332	11.0	24	ABaraaapaap	249	-924	0	0		0	0	0	0	0
372	1	394	22	-1	374	292	11.3	26	MSaapaapa	166	0	0	0		0	0	0	0	0
373	1	276	404	-1	212	311	21.5	30	ABplappapa	-128	0	0	0		0	0	0	0	0
374	1	409	28	-1	425	247	17.5	27	MSpaaappp	63	0	0	0		0	0	0	0	0
375	1	285	61	-1	512	152	9.6	30	ABprpaaapp	108	0	0	0		0	0	0	0	0
376	1	305	247	-1	572	310	10.5	23	ABarappppaa	176	669	0	0		0	0	0	0	0
377	1	339	242	-1	389	260	4.9	26	ABalpappppp	265	160	0	0		0	0	0	0	0
378	1	419	432	-1	545	334	20.8	22	MSpaaaaaa	173	96	0	0		0	0	0	0	0
379	1	12	173	-1	425	423	5.9	24	ABalppaappa	182	0	0	0		0	0	0	0	0
380	1	277	310	-1	470	229	23.6	30	ABarpapapp	228	0	0	0		0	0	0	0	0
381	1	202	324	-1	421	373	19.2	27	MSapapap	362	0	0	0		0	0	0	0	0
382	1	204	211	-1	490	417	15.7	24	ABalapapppa	169	264	0	0		0	0	0	0	0
383	1	130	353	-1	251	326	4.5	24	ABplpppaaaa	56	0	0	0		0	0	0	0	0
384	1	173	372	-1	494	197	3.5	26	ABarappapap	324	0	0	0		0	0	0	0	0
385	1	411	306	-1	585	344	16.0	28	ABalaaappl	222	0	0	0		0	0	0	0	0
386	1	264	416	-1	366	121	4.9	25	ABprppppaap	176	376	0	0		0	0	0	0	0
387	1	77	318	-1	314	130	4.4	27	ABprpppapap	147	0	0	0		0	0	0	0	0
388	1	322	117	-1	314	60	6.6	26	ABprpppaapp	173	710	0	0		0	0	0	0	0
389	1	296	198	-1	312	273	10.4	29	Ealpa	146	0	0	0		0	0	0	0	0
390	1	94	53	-1	378	258	22.7	31	ABarpaapppa	319	-184	0	0		0	0	0	0	0
391	1	359	90	-1	478	253	19.7	27	MSppappp	267	130	0	0		0	0	0	0	0
392	1	284	205	-1	464	335	6.5	26	ABalpaaapp	195	122	0	0		0	0	0	0	0
393	1	327	384	-1	528	429	18.3	33	ABalapapap	293	93	0	0		0	0	0	0	0
394	1	311	73	-1	432	413	16.7	25	ABalppppapp	185	0	0	0		0	0	0	0	0
395	1	46	298	-1	494	197	7.7	28	ABprpapaap	244	111	0	0		0	0	0	0	0
396	1	84	135	-1	262	114	5.2	28	ABprppppppp	170	461	0	0		0	0	0	0	0
397	1	380	99	-1	495	164	6.3	26	ABprpaaaapp	230	669	0	0		0	0	0	0	0
398	1	41	349	-1	230	134	4.6	28	Cppppa	259	272	0	0		0	0	0	0	0
399	1	283	199	-1	453	186	12.9	23	MSpppapa	197	5	0	0		0	0	0	0	0
400	1	110	270	-1	305	137	7.9	29	Cppaap	247	-360	0	0		0	0	0	0	0
401	1	363	296	-1	528	265	5.9	27	ABarappaaa	237	0	0	0		0	0	0	0	0
402	1	14	280	-1	179	202	5.9	27	ABplappppp	129	0	0	0		0	0	0	0	0
403	1	361	203	-1	277	145	13.8	31	Eprpa	165	0	0	0		0	0	0	0	0
404	1	48	224	-1	418	278	4.1	27	ABalpappppa	231	-82	0	0		0	0	0	0	0
405	1	383	272	-1	422	310	4.3	24	ABalpappapa	214	-1238	0	0		0	0	0	0	0
406	1	53	112	-1	279	334	4.9	28	ABplppaapp	275	190	0	0		0	0	0	0	0
407	1	88	293	-1	306	316	5.3	29	ABplpappaa	198	1295	0	0		0	0	0	0	0
408	1	301	313	-1	474	145	6.0	24	ABarappappa	226	-155	0	0		0	0	0	0	0
409	1	353	143	-1	519	369	7.8	33	ABalpaaaaa	286	-524	0	0		0	0	0	0	0
410	1	17	281	-1	404	192	20.9	26	MSpppppp	257	45	0	0		0	0	0	0	0
411	1	170	311	-1	394	292	6.6	24	MSaapaaaa	68	0	0	0		0	0	0	0	0
412	1	401	299	-1	498	385	22.9	25	ABalappaap	225	627	0	0		0	0	0	0	0
413	1	400	290	-1	458	395	23.7	26	ABplaaaaapp	389	0	0	0		0	0	0	0	0
414	1	362	76	-1	400	422	15.3	24	ABalpppppap	-67	0	0	0		0	0	0	0	0
415	1	119	126	-1	479	441	7.6	28	ABalppaaap	274	0	0	0		0	0	0	0	0
416	1	207	431	-1	192	119	16.6	35	Cpappd	318	146	0	0		0	0	0	0	0
417	1	381	371	-1	147	215	8.7	26	ABplappppa	215	811	0	0		0	0	0	0	0
418	1	194	210	-1	476	368	4.9	26	ABalpapaaa	184	89	0	0		0	0	0	0	0
419	1	34	261	-1	412	327	19.2	24	MSaaaappa	201	681	0	0		0	0	0	0	0
420	1	84	68	-1	293	114	4.8	26	ABprppppppa	162	1427	0	0		0	0	0	0	0
421	1	223	413	-1	158	138	11.2	30	Cpappv	-226	0	0	0		0	0	0	0	0
422	1	30	179	-1	280	340	22.7	35	ABarppaap	350	-141	0	0		0	0	0	0	0
423	1	229	425	-1	531	357	24.3	22	ABarpaaaaa	-203	0	0	0		0	0	0	0	0
424	1	397	37	-1	558	340	21.9	21	ABalapppap	119	0	0	0		0	0	0	0	0
