# Supplementary material for: The AP-2 Transcription Factor APTF-2 Is Required for Neuroblast and Epidermal Morphogenesis in Caenorhabditis elegans Embryogenesis
Source: PLoS Genet. 2016 May 13;12(5):e1006048. doi: 10.1371/journal.pgen.1006048 (PMC4866721; doi:10.1371/journal.pgen.1006048)
Supplement: S7 Text — (ZIP) [file pgen.1006048.s035.zip › nuclei/t174-nuclei]

1	1	88	113	-1	448	266	13.6	26	MSpaapapa	243	-165	0	0		0	0	0	0	0
2	1	342	373	-1	263	185	14.3	32	Eplap	179	0	0	0		0	0	0	0	0
3	1	353	235	-1	311	202	22.7	38	Caaaa	387	391	0	0		0	0	0	0	0
4	1	236	370	-1	451	447	8.4	28	ABalpppaap	-135	0	0	0		0	0	0	0	0
5	1	141	15	-1	312	190	10.9	32	Earpp	325	537	0	0		0	0	0	0	0
6	1	370	402	-1	329	252	24.2	37	ABarpaapppp	375	404	0	0		0	0	0	0	0
7	1	210	290	322	462	450	20.2	30	ABplaapaap	296	356	0	0		0	0	0	0	0
8	1	280	409	-1	456	130	6.7	25	ABarappappp	201	340	0	0		0	0	0	0	0
9	1	160	13	-1	504	437	11.5	30	ABalapaapa	-94	0	0	0		0	0	0	0	0
10	1	223	136	-1	270	288	9.3	30	MSaapppp	176	0	0	0		0	0	0	0	0
11	1	155	331	-1	399	365	15.2	26	MSapappa	-27	0	0	0		0	0	0	0	0
12	1	290	244	-1	393	394	17.2	27	ABalppppppa	234	-183	0	0		0	0	0	0	0
13	1	252	434	-1	353	82	6.4	26	ABprpppaapa	177	105	0	0		0	0	0	0	0
14	1	318	72	-1	533	217	5.2	24	ABarappapaa	234	345	0	0		0	0	0	0	0
15	1	343	208	-1	199	329	13.6	28	ABplappaap	261	88	0	0		0	0	0	0	0
16	1	169	246	-1	272	57	13.5	29	ABarpppppp	295	353	0	0		0	0	0	0	0
17	1	311	167	-1	307	354	9.5	28	ABplppaapa	228	-238	0	0		0	0	0	0	0
18	1	106	128	-1	473	305	10.7	23	ABaraapppaa	-3	0	0	0		0	0	0	0	0
19	1	232	7	-1	534	330	8.5	30	ABaraaaaap	302	217	0	0		0	0	0	0	0
20	1	351	282	-1	386	362	3.5	26	ABalpapappa	220	396	0	0		0	0	0	0	0
21	1	255	376	-1	476	276	12.0	26	ABaraapppap	233	407	0	0		0	0	0	0	0
22	1	372	52	-1	375	289	11.0	25	MSaapaapa	226	449	0	0		0	0	0	0	0
23	1	59	132	-1	490	204	11.0	26	ABprppaaaaa	198	-278	0	0		0	0	0	0	0
24	1	138	146	-1	497	251	5.2	24	ABarapapapa	198	485	0	0		0	0	0	0	0
25	1	315	34	-1	389	145	6.7	30	ABprppaappp	238	-205	0	0		0	0	0	0	0
26	1	147	415	-1	228	311	7.4	28	ABplppappp	250	0	0	0		0	0	0	0	0
27	1	207	147	-1	517	283	11.4	26	ABaraaapapp	39	0	0	0		0	0	0	0	0
28	1	374	340	-1	425	247	17.5	26	MSpaaappp	66	0	0	0		0	0	0	0	0
29	1	96	110	-1	472	239	4.3	24	ABarapapapp	228	1271	0	0		0	0	0	0	0
30	1	220	360	-1	345	133	3.3	27	ABprppppapp	278	-33	0	0		0	0	0	0	0
31	1	219	275	-1	384	374	12.2	28	MSapaapp	261	-848	0	0		0	0	0	0	0
32	1	180	266	-1	380	287	17.7	27	MSaaaappp	239	165	0	0		0	0	0	0	0
33	1	261	210	-1	539	331	5.3	28	ABaraaappa	246	-22	0	0		0	0	0	0	0
34	1	83	1	-1	360	443	15.8	27	ABplaappaa	260	-181	0	0		0	0	0	0	0
35	1	282	295	-1	342	311	19.8	29	MSappppa	287	-1	0	0		0	0	0	0	0
36	1	217	203	-1	558	315	7.2	25	ABaraaapppa	178	311	0	0		0	0	0	0	0
37	1	424	337	-1	554	338	21.3	24	ABalapppap	214	1163	0	0		0	0	0	0	0
38	1	2	352	-1	320	415	15.8	32	ABplaappap	287	363	0	0		0	0	0	0	0
39	1	68	19	-1	401	149	11.8	34	MSpapppa	297	-113	0	0		0	0	0	0	0
40	1	172	25	-1	550	347	13.7	24	ABaraaapaaa	207	-271	0	0		0	0	0	0	0
41	1	116	123	-1	516	405	17.4	25	ABalapapaa	300	0	0	0		0	0	0	0	0
42	1	43	50	-1	276	333	17.3	26	Dapaa	259	888	0	0		0	0	0	0	0
43	1	113	82	-1	407	415	13.4	33	ABplpaapaa	336	206	0	0		0	0	0	0	0
44	1	22	293	-1	438	328	7.6	29	ABalpappaa	245	97	0	0		0	0	0	0	0
45	1	331	335	-1	561	271	9.5	25	ABarappppap	194	307	0	0		0	0	0	0	0
46	1	61	165	-1	582	372	14.3	28	ABalaaapar	255	-468	0	0		0	0	0	0	0
47	1	142	258	-1	349	152	20.6	34	Dppp	332	218	0	0		0	0	0	0	0
48	1	27	229	-1	440	260	10.0	28	ABaraapppp	260	92	0	0		0	0	0	0	0
49	1	277	109	-1	537	383	13.7	24	ABalpaapaaa	325	0	0	0		0	0	0	0	0
50	1	344	103	-1	366	126	12.0	29	MSpapppp	142	0	0	0		0	0	0	0	0
51	1	69	268	-1	485	427	18.5	29	ABalapapppp	195	0	0	0		0	0	0	0	0
52	1	7	47	-1	547	165	15.8	25	ABpraappaa	230	987	0	0		0	0	0	0	0
53	1	390	29	-1	373	262	23.3	33	ABarpaapppa	330	659	0	0		0	0	0	0	0
54	1	337	433	-1	432	170	6.1	24	ABprpapapap	164	-508	0	0		0	0	0	0	0
55	1	21	120	-1	394	427	10.5	30	ABplpaaapa	241	-108	0	0		0	0	0	0	0
56	1	203	37	-1	318	78	19.7	31	ABarpppppa	292	704	0	0		0	0	0	0	0
57	1	18	299	-1	444	183	16.1	29	Dpaa	234	-584	0	0		0	0	0	0	0
58	1	103	178	-1	347	259	11.1	27	MSaapaapp	230	216	0	0		0	0	0	0	0
59	1	13	273	-1	365	166	8.5	25	MSpappaa	252	0	0	0		0	0	0	0	0
60	1	365	283	-1	413	320	10.4	27	ABaraapappa	155	63	0	0		0	0	0	0	0
61	1	375	60	-1	508	150	9.8	30	ABprpaaapp	108	0	0	0		0	0	0	0	0
62	1	75	17	-1	606	256	16.6	28	ABpraaaaap	180	0	0	0		0	0	0	0	0
63	1	358	163	-1	469	181	5.4	25	ABprpapapaa	179	133	0	0		0	0	0	0	0
64	1	120	334	-1	511	310	11.3	27	ABaraaapapa	26	0	0	0		0	0	0	0	0
65	1	139	94	-1	560	262	12.2	30	ABprpaaaaa	75	0	0	0		0	0	0	0	0
66	1	34	153	-1	321	338	15.8	31	Daaa	212	0	0	0		0	0	0	0	0
67	1	19	192	-1	460	265	16.5	29	MSpaapaa	269	-182	0	0		0	0	0	0	0
68	1	420	309	-1	302	117	4.6	26	ABprppppppa	179	179	0	0		0	0	0	0	0
69	1	346	356	-1	389	142	3.2	26	ABprppppaaa	261	739	0	0		0	0	0	0	0
70	1	29	327	-1	371	426	13.1	25	ABplpaapppa	120	0	0	0		0	0	0	0	0
71	1	64	88	-1	454	417	22.1	25	ABplaaapaa	396	0	0	0		0	0	0	0	0
72	1	119	311	-1	458	101	13.5	28	ABpraapppp	277	101	0	0		0	0	0	0	0
73	1	394	233	-1	431	408	16.9	24	ABalppppapp	221	529	0	0		0	0	0	0	0
74	1	156	137	-1	589	329	12.7	26	ABalaaappr	235	191	0	0		0	0	0	0	0
75	1	90	242	-1	153	274	16.5	30	ABplapapaa	289	1140	0	0		0	0	0	0	0
76	1	414	412	-1	400	420	15.2	23	ABalpppppap	-68	0	0	0		0	0	0	0	0
77	1	183	211	-1	523	285	5.9	28	ABarapaaap	223	-55	0	0		0	0	0	0	0
78	1	36	36	-1	484	145	15.1	30	ABpraapppa	134	0	0	0		0	0	0	0	0
79	1	121	411	-1	398	159	17.9	31	Dppa	307	782	0	0		0	0	0	0	0
80	1	336	371	-1	541	289	22.5	29	ABalappppp	234	140	0	0		0	0	0	0	0
81	1	135	3	-1	341	124	8.0	28	ABprpppppa	401	0	0	0		0	0	0	0	0
82	1	201	16	-1	519	391	21.3	24	ABalappaaa	-78	0	0	0		0	0	0	0	0
83	1	171	344	-1	397	348	18.8	27	MSapppaa	205	-736	0	0		0	0	0	0	0
84	1	288	127	-1	542	219	8.9	25	ABarapppppp	357	0	0	0		0	0	0	0	0
85	1	350	11	-1	524	190	9.8	30	ABprpaaapa	-63	0	0	0		0	0	0	0	0
86	1	224	187	-1	181	306	12.9	28	ABplappapp	249	335	0	0		0	0	0	0	0
87	1	333	380	-1	317	83	11.0	26	ABprapppaa	279	0	0	0		0	0	0	0	0
88	1	137	140	-1	459	105	9.5	26	ABprppapaap	42	0	0	0		0	0	0	0	0
89	1	100	199	-1	539	379	17.2	27	MSaaaaaa	211	0	0	0		0	0	0	0	0
90	1	391	213	-1	479	251	19.6	29	MSppappp	256	-107	0	0		0	0	0	0	0
91	1	20	131	-1	515	148	16.2	29	ABpraappap	128	0	0	0		0	0	0	0	0
92	1	65	78	-1	419	425	21.6	32	ABplaaapap	239	0	0	0		0	0	0	0	0
93	1	148	170	-1	593	246	9.9	30	ABalaapapp	286	-560	0	0		0	0	0	0	0
94	1	45	149	-1	463	337	13.9	25	ABaraapaapp	259	-803	0	0		0	0	0	0	0
95	1	59	320	-1	474	171	10.3	25	ABprppaaaap	152	344	0	0		0	0	0	0	0
96	1	60	324	-1	390	457	14.1	29	ABplpaapap	115	0	0	0		0	0	0	0	0
97	1	133	67	-1	542	370	10.8	27	ABaraaaaaa	50	0	0	0		0	0	0	0	0
98	1	76	30	-1	354	390	16.8	30	ABplpaappa	269	2614	0	0		0	0	0	0	0
99	1	397	121	-1	496	162	6.4	25	ABprpaaaapp	237	1280	0	0		0	0	0	0	0
100	1	98	256	-1	347	119	16.9	21	Dpap	162	95	0	0		0	0	0	0	0
101	1	153	86	-1	414	96	11.4	29	ABprppapap	237	0	0	0		0	0	0	0	0
102	1	324	392	-1	492	177	18.6	25	ABprpaappap	197	712	0	0		0	0	0	0	0
103	1	362	38	-1	508	312	5.1	29	ABarapaaaa	65	0	0	0		0	0	0	0	0
104	1	177	301	436	551	245	6.4	31	ABarapppap	200	429	0	0		0	0	0	0	0
105	1	114	221	-1	525	426	14.5	26	ABalapaaaa	228	-801	0	0		0	0	0	0	0
106	1	244	423	-1	497	362	10.5	28	ABalpaapapa	159	0	0	0		0	0	0	0	0
107	1	214	104	-1	430	199	5.4	30	ABprpappap	262	622	0	0		0	0	0	0	0
108	1	325	422	-1	197	252	4.6	26	ABplpppaapa	258	-476	0	0		0	0	0	0	0
109	1	124	79	-1	295	328	11.0	28	MSaapppa	333	0	0	0		0	0	0	0	0
110	1	145	188	-1	419	442	17.5	30	ABplaapapa	334	0	0	0		0	0	0	0	0
111	1	175	160	-1	455	139	15.0	27	ABprapaapa	310	0	0	0		0	0	0	0	0
112	1	406	274	-1	282	332	5.4	28	ABplppaapp	274	199	0	0		0	0	0	0	0
113	1	28	176	-1	567	357	18.7	33	ABalapppaa	267	-508	0	0		0	0	0	0	0
114	1	165	107	-1	240	359	17.5	29	ABplapaapp	265	481	0	0		0	0	0	0	0
115	1	49	354	-1	444	400	4.4	31	ABalppapaa	286	835	0	0		0	0	0	0	0
116	1	35	201	-1	384	262	7.9	25	MSaapaaap	248	755	0	0		0	0	0	0	0
117	1	388	390	-1	318	62	6.2	26	ABprpppaapp	187	692	0	0		0	0	0	0	0
118	1	70	114	-1	359	370	13.0	24	MSappapa	208	64	0	0		0	0	0	0	0
119	1	72	92	-1	506	343	12.7	27	ABaraaaapa	232	309	0	0		0	0	0	0	0
120	1	289	217	-1	324	386	10.8	27	ABplppaaaap	254	123	0	0		0	0	0	0	0
121	1	47	323	-1	359	213	15.6	32	Earap	321	667	0	0		0	0	0	0	0
122	1	212	384	-1	487	363	14.6	25	ABaraapaapa	132	0	0	0		0	0	0	0	0
123	1	253	14	-1	363	368	7.1	27	ABplpapaaa	247	316	0	0		0	0	0	0	0
124	1	297	32	-1	293	375	19.5	28	ABplapaapa	275	965	0	0		0	0	0	0	0
125	1	152	168	-1	309	392	17.5	32	ABplaapppa	265	81	0	0		0	0	0	0	0
126	1	415	339	-1	480	439	7.4	29	ABalppaaap	279	-421	0	0		0	0	0	0	0
127	1	233	278	-1	435	226	20.5	29	MSpppppa	291	-47	0	0		0	0	0	0	0
128	1	1	166	-1	469	253	8.3	29	ABarapappa	213	0	0	0		0	0	0	0	0
129	1	15	26	-1	571	220	14.9	29	ABpraaaapa	101	0	0	0		0	0	0	0	0
130	1	260	401	-1	454	412	9.6	25	ABplpaaaaaa	201	128	0	0		0	0	0	0	0
131	1	144	269	-1	470	444	16.5	27	ABalppppapa	-146	0	0	0		0	0	0	0	0
132	1	284	87	-1	478	280	18.1	24	MSpaaaapp	205	750	0	0		0	0	0	0	0
133	1	222	189	-1	551	366	22.2	29	ABalappapp	234	0	0	0		0	0	0	0	0
134	1	269	150	-1	470	407	12.0	24	ABalppppaav	220	453	0	0		0	0	0	0	0
135	1	396	227	-1	259	113	4.9	26	ABprppppppp	211	144	0	0		0	0	0	0	0
136	1	58	285	-1	232	98	6.8	28	Cpppap	266	1014	0	0		0	0	0	0	0
137	1	221	69	-1	432	439	13.0	24	ABalpppappa	218	184	0	0		0	0	0	0	0
138	1	366	326	-1	408	279	10.7	24	ABaraapappp	206	568	0	0		0	0	0	0	0
139	1	11	56	-1	476	203	15.3	26	MSppppaa	233	-191	0	0		0	0	0	0	0
140	1	112	186	-1	266	247	22.2	32	Dappa	320	962	0	0		0	0	0	0	0
141	1	296	143	-1	538	213	20.8	27	ABpraapappp	261	-239	0	0		0	0	0	0	0
142	1	93	353	-1	615	304	11.0	30	ABalaapaap	270	132	0	0		0	0	0	0	0
143	1	409	174	-1	521	369	8.2	30	ABalpaaaaa	221	762	0	0		0	0	0	0	0
144	1	109	319	-1	390	352	10.3	23	MSapaapa	202	646	0	0		0	0	0	0	0
145	1	163	225	-1	609	267	13.2	32	ABalaappap	292	520	0	0		0	0	0	0	0
146	1	200	406	-1	346	276	4.1	25	MSaappaa	236	428	0	0		0	0	0	0	0
147	1	91	298	-1	227	183	12.4	32	Eplpa	318	-498	0	0		0	0	0	0	0
148	1	262	164	-1	447	380	10.3	26	MSapaaap	210	-13	0	0		0	0	0	0	0
149	1	355	264	-1	563	404	16.6	28	ABalaaapal	221	710	0	0		0	0	0	0	0
150	1	132	108	396	467	352	9.4	28	ABalpaaapa	102	0	0	0		0	0	0	0	0
151	1	17	190	-1	516	429	21.3	32	ABplaapaaa	298	-906	0	0		0	0	0	0	0
152	1	278	27	-1	429	123	9.2	29	ABprppappa	-71	0	0	0		0	0	0	0	0
153	1	356	307	-1	405	106	5.3	25	ABprpppaaaa	211	795	0	0		0	0	0	0	0
154	1	267	341	-1	247	180	3.8	24	ABplppppppa	193	71	0	0		0	0	0	0	0
155	1	128	338	-1	426	298	12.7	26	ABaraapapap	238	0	0	0		0	0	0	0	0
156	1	195	100	-1	533	413	9.2	27	ABalaaaalp	311	0	0	0		0	0	0	0	0
157	1	41	175	-1	530	375	5.6	30	ABalpaappa	290	322	0	0		0	0	0	0	0
158	1	263	130	-1	269	371	16.0	30	ABplaapppp	415	0	0	0		0	0	0	0	0
159	1	162	138	-1	175	221	10.1	27	ABplapppap	267	1080	0	0		0	0	0	0	0
160	1	95	133	-1	313	52	11.5	28	ABprapappa	-59	0	0	0		0	0	0	0	0
161	1	260	400	-1	412	401	9.7	25	ABplpaaaaap	172	0	0	0		0	0	0	0	0
162	1	51	76	-1	374	371	23.5	31	ABplaaappp	318	-159	0	0		0	0	0	0	0
163	1	74	122	-1	433	300	7.4	30	ABalpapppa	52	0	0	0		0	0	0	0	0
164	1	122	58	-1	588	228	12.3	30	ABpraaaaaa	291	-221	0	0		0	0	0	0	0
165	1	92	135	-1	326	395	6.6	28	ABplpaaaapa	251	313	0	0		0	0	0	0	0
166	1	213	171	-1	474	180	23.1	34	ABprapaaaa	365	0	0	0		0	0	0	0	0
167	1	209	288	-1	423	338	12.8	26	ABaraapapaa	132	0	0	0		0	0	0	0	0
168	1	44	427	-1	235	290	20.2	28	Dapap	273	-469	0	0		0	0	0	0	0
169	1	292	435	-1	574	244	19.0	26	ABpraaapapp	12	0	0	0		0	0	0	0	0
170	1	78	101	-1	529	327	16.1	29	ABaraappaa	-38	0	0	0		0	0	0	0	0
171	1	154	145	-1	417	246	13.6	27	MSpaapapp	69	0	0	0		0	0	0	0	0
172	1	86	41	-1	146	242	11.8	27	ABplapappa	275	-347	0	0		0	0	0	0	0
173	1	379	245	-1	428	424	5.6	24	ABalppaappa	243	128	0	0		0	0	0	0	0
174	1	3	330	-1	446	330	4.1	24	ABalpapapaa	228	429	0	0		0	0	0	0	0
175	1	79	248	-1	513	357	15.8	27	ABaraapaaa	272	200	0	0		0	0	0	0	0
176	1	130	364	-1	356	191	11.1	27	Earpa	265	-409	0	0		0	0	0	0	0
177	1	227	241	-1	180	174	13.7	30	Capppa	-121	0	0	0		0	0	0	0	0
178	1	198	206	-1	276	228	11.0	29	Ealpp	298	8	0	0		0	0	0	0	0
179	1	422	257	-1	281	342	22.6	34	ABarppaap	346	1338	0	0		0	0	0	0	0
180	1	264	191	-1	448	366	23.5	29	ABplaaaapa	273	85	0	0		0	0	0	0	0
181	1	197	387	-1	565	211	18.4	26	ABpraaaappp	254	-238	0	0		0	0	0	0	0
182	1	204	65	-1	399	89	17.3	29	ABprappaaa	255	1032	0	0		0	0	0	0	0
183	1	275	70	-1	250	313	14.1	30	Capaaa	299	545	0	0		0	0	0	0	0
184	1	179	372	-1	415	243	10.3	24	MSpapaapa	222	-163	0	0		0	0	0	0	0
185	1	55	404	-1	573	288	19.3	26	ABpraaapapa	248	-648	0	0		0	0	0	0	0
186	1	42	260	-1	545	246	9.6	25	ABarapppppa	63	0	0	0		0	0	0	0	0
187	1	25	303	-1	414	381	3.9	24	ABalppapapa	244	-671	0	0		0	0	0	0	0
188	1	258	407	-1	336	429	13.4	29	ABplpaapppp	272	760	0	0		0	0	0	0	0
189	1	345	74	-1	539	291	15.4	27	MSppaaap	204	552	0	0		0	0	0	0	0
190	1	26	429	-1	504	223	13.5	25	MSppapap	302	0	0	0		0	0	0	0	0
191	1	294	369	-1	432	200	12.4	28	MSpppaaa	327	0	0	0		0	0	0	0	0
192	1	306	253	-1	556	247	22.5	29	ABpraapaapp	230	79	0	0		0	0	0	0	0
193	1	354	215	-1	374	110	22.5	31	ABarppppap	243	144	0	0		0	0	0	0	0
194	1	150	237	-1	223	350	14.2	28	ABplappaaa	-60	0	0	0		0	0	0	0	0
195	1	170	63	-1	213	220	8.3	28	Capppp	250	473	0	0		0	0	0	0	0
196	1	94	75	-1	369	410	22.2	30	ABplaaappa	-14	0	0	0		0	0	0	0	0
197	1	276	8	-1	317	60	16.3	31	ABprapapaa	288	17	0	0		0	0	0	0	0
198	1	389	366	-1	312	267	10.0	29	Ealpa	294	77	0	0		0	0	0	0	0
199	1	399	279	-1	456	189	12.7	22	MSpppapa	180	2	0	0		0	0	0	0	0
200	1	188	277	-1	512	287	23.2	28	ABarpapaap	280	202	0	0		0	0	0	0	0
201	1	73	247	-1	328	123	12.7	29	Cppaaa	392	0	0	0		0	0	0	0	0
202	1	313	318	-1	377	321	9.8	26	MSappaaa	212	58	0	0		0	0	0	0	0
203	1	403	44	-1	277	142	14.0	32	Eprpa	301	306	0	0		0	0	0	0	0
204	1	67	209	-1	469	248	11.8	23	ABarapaappp	191	341	0	0		0	0	0	0	0
205	1	392	428	-1	464	330	6.8	27	ABalpaaapp	201	142	0	0		0	0	0	0	0
206	1	247	255	-1	438	460	15.7	28	ABalpppappp	40	0	0	0		0	0	0	0	0
207	1	338	118	-1	473	145	10.8	25	ABprppapaaa	46	0	0	0		0	0	0	0	0
208	1	159	98	-1	217	250	18.3	33	Cappaa	328	234	0	0		0	0	0	0	0
209	1	102	194	-1	436	339	18.0	25	MSaaapaap	207	696	0	0		0	0	0	0	0
210	1	418	424	-1	484	366	4.4	29	ABalpapaaa	200	-201	0	0		0	0	0	0	0
211	1	382	367	-1	494	417	15.8	26	ABalapapppa	253	-48	0	0		0	0	0	0	0
212	1	31	259	-1	545	258	19.2	34	ABpraapapa	318	327	0	0		0	0	0	0	0
213	1	189	218	-1	374	335	5.5	29	ABplpapapp	294	-475	0	0		0	0	0	0	0
214	1	164	317	-1	487	409	8.7	25	ABalppappaa	191	-875	0	0		0	0	0	0	0
215	1	316	61	-1	511	202	23.4	35	ABarpappa	339	-877	0	0		0	0	0	0	0
216	1	211	363	-1	377	335	14.2	28	MSapappp	-36	0	0	0		0	0	0	0	0
217	1	248	159	-1	321	351	19.4	29	ABplapaaap	269	848	0	0		0	0	0	0	0
218	1	361	45	-1	495	353	6.2	29	ABalpaaaap	275	380	0	0		0	0	0	0	0
219	1	265	48	-1	358	148	6.1	24	ABprpappppp	199	738	0	0		0	0	0	0	0
220	1	274	222	-1	285	98	13.3	29	Cppapa	249	629	0	0		0	0	0	0	0
221	1	53	355	-1	223	227	4.2	25	ABplpppapaa	227	209	0	0		0	0	0	0	0
222	1	4	239	-1	297	292	20.4	30	MSappppp	287	-113	0	0		0	0	0	0	0
223	1	287	126	-1	462	211	3.8	28	ABprpappaa	281	259	0	0		0	0	0	0	0
224	1	404	297	-1	418	278	4.0	26	ABalpappppa	232	0	0	0		0	0	0	0	0
225	1	240	195	-1	419	131	6.4	27	ABprppaappa	149	0	0	0		0	0	0	0	0
226	1	310	156	-1	426	227	5.1	27	ABarapapppp	258	588	0	0		0	0	0	0	0
227	1	99	125	432	382	209	7.0	28	MSpapapp	280	114	0	0		0	0	0	0	0
228	1	226	200	-1	209	242	11.8	29	Capapp	97	0	0	0		0	0	0	0	0
229	1	364	398	-1	510	376	12.8	24	ABalpaapaap	63	0	0	0		0	0	0	0	0
230	1	279	43	-1	564	387	11.8	28	ABalaaaarl	219	-223	0	0		0	0	0	0	0
231	1	322	198	-1	430	250	6.9	24	MSpapaaaa	390	0	0	0		0	0	0	0	0
232	1	16	40	-1	485	309	7.2	26	ABarapaapa	227	852	0	0		0	0	0	0	0
233	1	87	226	-1	337	320	10.7	26	MSappaap	8	0	0	0		0	0	0	0	0
234	1	123	10	-1	421	448	9.8	27	ABalpppaaa	256	1062	0	0		0	0	0	0	0
235	1	256	315	-1	201	264	15.7	30	Capapa	307	-75	0	0		0	0	0	0	0
236	1	166	292	-1	514	223	7.9	27	ABprpapaaa	361	0	0	0		0	0	0	0	0
237	1	208	379	-1	512	316	19.7	29	MSpaaaaap	102	0	0	0		0	0	0	0	0
238	1	52	73	-1	280	385	10.2	25	ABplppapaaa	207	382	0	0		0	0	0	0	0
239	1	57	378	-1	387	267	14.4	27	MSaaappp	424	0	0	0		0	0	0	0	0
240	1	202	84	-1	232	277	10.8	29	Capaap	273	-868	0	0		0	0	0	0	0
241	1	235	24	-1	263	262	6.5	27	ABplpapppp	263	282	0	0		0	0	0	0	0
242	1	377	230	-1	392	260	4.6	26	ABalpappppp	231	-193	0	0		0	0	0	0	0
243	1	82	182	-1	499	352	23.3	29	ABarpaaaap	294	1268	0	0		0	0	0	0	0
244	1	245	289	-1	521	251	20.4	25	ABpraapappa	346	0	0	0		0	0	0	0	0
245	1	174	304	-1	513	241	4.1	29	ABarappaap	229	200	0	0		0	0	0	0	0
246	1	272	272	-1	404	167	14.4	30	MSpppaap	270	451	0	0		0	0	0	0	0
247	1	376	4	-1	577	309	10.3	23	ABarappppaa	187	-876	0	0		0	0	0	0	0
248	1	108	193	-1	191	214	15.6	30	Cappap	189	0	0	0		0	0	0	0	0
249	1	32	116	-1	581	337	23.1	32	ABpraapaaa	447	0	0	0		0	0	0	0	0
250	1	30	425	-1	411	161	24.0	32	ABarppppaa	302	-79	0	0		0	0	0	0	0
251	1	192	31	-1	383	400	4.6	25	ABalppapapp	206	-360	0	0		0	0	0	0	0
252	1	352	351	-1	546	172	11.2	24	ABprpaapppa	197	-684	0	0		0	0	0	0	0
253	1	360	336	-1	349	349	11.3	26	MSappapp	263	718	0	0		0	0	0	0	0
254	1	71	162	-1	416	290	19.5	29	MSpaaapa	253	-633	0	0		0	0	0	0	0
255	1	295	89	-1	483	459	13.1	28	ABalapaapp	237	0	0	0		0	0	0	0	0
256	1	185	263	-1	363	62	15.1	29	ABprappapp	245	-795	0	0		0	0	0	0	0
257	1	39	281	-1	420	348	23.7	30	ABplaaaapp	284	975	0	0		0	0	0	0	0
258	1	54	385	-1	450	301	20.4	29	MSaaaapap	283	494	0	0		0	0	0	0	0
259	1	369	66	-1	387	90	9.4	31	ABprppappp	296	-44	0	0		0	0	0	0	0
260	1	194	53	-1	496	317	14.3	25	ABaraappapa	219	-573	0	0		0	0	0	0	0
261	1	419	286	-1	414	324	19.1	24	MSaaaappa	242	44	0	0		0	0	0	0	0
262	1	228	347	-1	297	389	7.6	25	ABplpaaaapp	137	0	0	0		0	0	0	0	0
263	1	107	238	-1	162	282	11.5	28	ABplapapap	-26	0	0	0		0	0	0	0	0
264	1	131	62	-1	483	317	20.9	25	MSaaaapaa	251	-454	0	0		0	0	0	0	0
265	1	317	71	-1	566	262	16.2	29	ABpraaapaa	225	863	0	0		0	0	0	0	0
266	1	6	152	-1	490	400	20.4	27	ABplaaaaapa	233	470	0	0		0	0	0	0	0
267	1	181	291	-1	448	461	12.2	29	ABalpppapa	90	0	0	0		0	0	0	0	0
268	1	23	313	-1	470	350	19.6	27	MSaaaaapp	276	488	0	0		0	0	0	0	0
269	1	285	157	-1	418	212	8.9	24	MSpapaaap	-30	0	0	0		0	0	0	0	0
270	1	400	124	-1	308	139	8.1	28	Cppaap	285	217	0	0		0	0	0	0	0
271	1	125	417	-1	251	293	3.3	26	ABplppppaaa	209	-577	0	0		0	0	0	0	0
272	1	405	262	-1	420	308	4.2	24	ABalpappapa	217	-285	0	0		0	0	0	0	0
273	1	118	68	-1	419	391	15.2	25	ABalpppppaa	240	91	0	0		0	0	0	0	0
274	1	231	294	-1	356	357	20.9	31	ABplapaaaa	285	351	0	0		0	0	0	0	0
275	1	129	184	-1	284	79	10.1	29	ABprapappp	263	-737	0	0		0	0	0	0	0
276	1	12	214	-1	587	282	15.1	29	ABalaapppa	271	378	0	0		0	0	0	0	0
277	1	157	305	-1	393	71	14.8	29	ABprappaap	271	-532	0	0		0	0	0	0	0
278	1	115	403	-1	344	356	3.6	25	ABalpapappp	229	1373	0	0		0	0	0	0	0
279	1	37	172	-1	366	332	17.9	26	MSapppap	30	0	0	0		0	0	0	0	0
280	1	402	321	-1	178	205	6.0	27	ABplappppp	-152	0	0	0		0	0	0	0	0
281	1	410	83	-1	405	196	20.9	26	MSpppppp	266	1209	0	0		0	0	0	0	0
282	1	312	134	-1	538	235	12.7	27	ABprpaapaa	270	-201	0	0		0	0	0	0	0
283	1	184	223	-1	305	262	6.4	25	MSaappap	215	-13	0	0		0	0	0	0	0
284	1	319	408	-1	206	105	10.2	31	Cpppaa	114	0	0	0		0	0	0	0	0
285	1	110	375	-1	341	264	6.5	31	MSaapapp	304	-570	0	0		0	0	0	0	0
286	1	259	196	-1	366	389	9.4	25	ABplppaaaaa	199	442	0	0		0	0	0	0	0
287	1	251	224	-1	382	145	10.1	26	MSpappap	251	137	0	0		0	0	0	0	0
288	1	330	357	-1	527	162	13.1	25	ABprpaapppp	208	-232	0	0		0	0	0	0	0
289	1	339	96	-1	443	183	21.2	31	Nuc166_19_443_186	276	76	0	0		0	0	0	0	0
290	1	413	397	-1	463	396	23.8	23	ABplaaaaapp	221	156	0	0		0	0	0	0	0
291	1	250	416	-1	443	415	19.2	25	ABplaapappa	345	0	0	0		0	0	0	0	0
292	1	349	240	-1	434	304	17.0	26	MSpaaappa	262	114	0	0		0	0	0	0	0
293	1	407	346	359	305	312	5.0	28	ABplpappaa	49	0	0	0		0	0	0	0	0
294	1	136	55	-1	480	403	5.3	25	ABalpaapppp	193	-127	0	0		0	0	0	0	0
295	1	241	95	-1	331	195	15.3	33	Epraa	323	91	0	0		0	0	0	0	0
296	1	401	5	-1	529	263	6.2	26	ABarappaaa	193	550	0	0		0	0	0	0	0
297	1	293	105	-1	441	191	10.0	29	MSpppapp	252	-402	0	0		0	0	0	0	0
298	1	395	426	-1	497	196	7.9	27	ABprpapaap	270	1344	0	0		0	0	0	0	0
299	1	412	236	-1	493	380	22.6	24	ABalappaap	223	475	0	0		0	0	0	0	0
300	1	151	179	-1	455	221	17.9	25	MSppppap	248	-504	0	0		0	0	0	0	0
301	1	173	80	-1	516	230	16.9	26	ABpraaappap	231	-264	0	0		0	0	0	0	0
302	1	40	270	-1	428	104	16.2	31	ABprapaapp	151	0	0	0		0	0	0	0	0
303	1	281	197	-1	266	293	17.4	33	Daap	312	878	0	0		0	0	0	0	0
304	1	14	51	-1	267	337	8.1	29	ABplppappa	-303	0	0	0		0	0	0	0	0
305	1	307	180	-1	344	332	23.5	32	ABarppaaa	-60	0	0	0		0	0	0	0	0
306	1	385	6	-1	589	342	16.3	27	ABalaaappl	74	0	0	0		0	0	0	0	0
307	1	168	129	-1	141	218	16.5	34	ABarppapp	322	31	0	0		0	0	0	0	0
308	1	101	142	-1	237	244	8.4	29	ABplpppppa	127	0	0	0		0	0	0	0	0
309	1	38	361	-1	553	310	12.9	25	MSppaaaa	217	-77	0	0		0	0	0	0	0
310	1	380	85	-1	470	230	23.7	30	ABarpapapp	261	-393	0	0		0	0	0	0	0
311	1	411	119	-1	395	290	6.6	25	MSaapaaaa	214	757	0	0		0	0	0	0	0
312	1	340	117	-1	374	419	18.6	28	ABalppppppp	-15	0	0	0		0	0	0	0	0
313	1	408	97	-1	478	139	6.5	26	ABarappappa	229	469	0	0		0	0	0	0	0
314	1	52	21	-1	258	361	8.9	25	ABplppapaap	172	-564	0	0		0	0	0	0	0
315	1	105	345	-1	320	90	8.2	28	ABprapppap	-138	0	0	0		0	0	0	0	0
316	1	85	312	-1	404	278	15.8	24	MSaaappa	402	0	0	0		0	0	0	0	0
317	1	341	49	-1	438	400	7.0	26	ABalppappap	225	-110	0	0		0	0	0	0	0
318	1	387	207	-1	323	128	4.6	26	ABprpppapap	148	0	0	0		0	0	0	0	0
319	1	63	33	-1	352	390	4.9	24	ABalppapppp	207	40	0	0		0	0	0	0	0
320	1	239	261	-1	198	178	4.4	26	ABplppppppp	174	-204	0	0		0	0	0	0	0
321	1	97	249	-1	253	224	5.0	25	ABplppppapp	176	-5	0	0		0	0	0	0	0
322	1	66	381	-1	310	160	15.0	31	Eprap	313	541	0	0		0	0	0	0	0
323	1	300	9	-1	346	281	9.2	28	MSaapapa	278	514	0	0		0	0	0	0	0
324	1	381	204	-1	423	371	19.2	26	MSapapap	229	268	0	0		0	0	0	0	0
325	1	268	328	-1	502	294	7.3	24	ABarapapaaa	199	335	0	0		0	0	0	0	0
326	1	257	228	-1	592	234	17.6	24	ABpraaaappa	-220	0	0	0		0	0	0	0	0
327	1	266	111	-1	451	159	8.5	27	ABprppaapa	272	686	0	0		0	0	0	0	0
328	1	309	39	-1	228	198	4.9	27	ABplpppapap	250	104	0	0		0	0	0	0	0
329	1	368	115	-1	234	169	8.6	33	Eplpp	335	12	0	0		0	0	0	0	0
330	1	304	232	-1	446	359	4.4	27	ABalpapaap	127	0	0	0		0	0	0	0	0
331	1	62	343	-1	475	286	14.7	27	ABaraappapp	-219	0	0	0		0	0	0	0	0
332	1	243	267	-1	508	360	19.1	28	MSaaaaapa	88	0	0	0		0	0	0	0	0
333	1	125	102	-1	236	275	4.5	25	ABplppppaap	170	-879	0	0		0	0	0	0	0
334	1	134	202	-1	233	220	20.5	30	Dappp	298	1184	0	0		0	0	0	0	0
335	1	323	271	-1	292	88	6.7	26	ABprappppp	262	-102	0	0		0	0	0	0	0
336	1	193	212	-1	483	266	23.4	30	Nuc156_25_450_288a	262	301	0	0		0	0	0	0	0
337	1	48	276	-1	269	137	7.5	29	Cppapp	295	202	0	0		0	0	0	0	0
338	1	348	265	-1	306	253	13.6	32	Ealap	320	241	0	0		0	0	0	0	0
339	1	334	296	-1	194	146	5.8	29	Cppppp	287	-198	0	0		0	0	0	0	0
340	1	190	333	-1	463	170	18.7	30	ABprapaaap	105	0	0	0		0	0	0	0	0
341	1	359	358	-1	531	197	7.1	24	ABprpaaaapa	213	-1927	0	0		0	0	0	0	0
342	1	308	252	-1	556	304	20.3	26	ABalappppa	235	226	0	0		0	0	0	0	0
343	1	367	414	-1	464	224	11.6	25	MSppaapp	204	-1488	0	0		0	0	0	0	0
344	1	140	216	-1	481	277	4.9	24	ABarapapaap	324	0	0	0		0	0	0	0	0
345	1	206	306	-1	493	316	17.3	28	MSpaaaapa	237	-1006	0	0		0	0	0	0	0
346	1	291	46	-1	606	310	15.9	27	ABalaappppa	254	0	0	0		0	0	0	0	0
347	1	46	308	-1	511	186	20.5	31	ABpraaapppp	287	414	0	0		0	0	0	0	0
348	1	328	418	-1	589	288	11.8	23	ABalaappaa	163	767	0	0		0	0	0	0	0
349	1	398	365	-1	231	136	4.6	28	Cppppa	278	260	0	0		0	0	0	0	0
350	1	234	173	-1	499	409	24.3	32	ABplaaaaaa	287	671	0	0		0	0	0	0	0
351	1	178	314	-1	342	310	5.5	28	ABplpappap	205	1417	0	0		0	0	0	0	0
352	1	303	243	-1	182	117	14.2	36	Caapp	366	-966	0	0		0	0	0	0	0
353	1	383	154	-1	248	319	4.5	24	ABplpppaaaa	207	-560	0	0		0	0	0	0	0
354	1	357	350	-1	422	327	15.6	27	MSaaapapa	237	-177	0	0		0	0	0	0	0
355	1	143	12	-1	580	273	7.0	30	ABarapppaa	299	801	0	0		0	0	0	0	0
356	1	327	430	-1	600	277	18.7	28	ABalaappppp	240	0	0	0		0	0	0	0	0
357	1	320	144	-1	338	93	4.2	25	ABprpppapaa	218	676	0	0		0	0	0	0	0
358	1	33	20	-1	358	78	20.5	30	ABprappapa	276	-945	0	0		0	0	0	0	0
359	1	77	177	-1	467	312	23.9	29	Nuc156_25_450_288p	285	742	0	0		0	0	0	0	0
360	1	314	42	-1	377	295	4.2	26	ABalpappapp	246	1527	0	0		0	0	0	0	0
361	1	217	181	-1	554	287	5.8	25	ABaraaapppp	-5	0	0	0		0	0	0	0	0
362	1	187	220	-1	368	230	10.2	27	MSpapapa	73	0	0	0		0	0	0	0	0
363	1	335	329	-1	412	422	19.4	26	ABplaapappp	151	0	0	0		0	0	0	0	0
364	1	321	310	-1	582	295	22.4	26	ABpraapaapa	232	648	0	0		0	0	0	0	0
365	1	50	393	-1	408	265	23.5	30	ABarpaappa	267	469	0	0		0	0	0	0	0
366	1	84	35	-1	551	420	12.6	28	ABalaaaala	67	0	0	0		0	0	0	0	0
367	1	237	161	-1	573	344	10.6	26	ABalaaaarr	167	0	0	0		0	0	0	0	0
368	1	332	399	-1	375	82	7.4	27	ABprpppaaap	235	102	0	0		0	0	0	0	0
369	1	283	59	-1	233	338	9.4	32	ABplppapap	199	0	0	0		0	0	0	0	0
370	1	225	386	-1	466	361	16.8	28	MSaaapaaa	285	106	0	0		0	0	0	0	0
371	1	417	205	-1	147	211	8.9	26	ABplappppa	232	-136	0	0		0	0	0	0	0
372	1	384	250	-1	494	196	3.6	27	ABarappapap	267	-699	0	0		0	0	0	0	0
373	1	167	395	-1	389	226	12.2	28	MSpapaapp	236	663	0	0		0	0	0	0	0
374	1	161	287	-1	512	400	6.3	24	ABalpaapppa	230	-722	0	0		0	0	0	0	0
375	1	242	382	-1	342	422	10.7	25	ABplpaaappp	215	1732	0	0		0	0	0	0	0
376	1	301	169	-1	437	343	10.9	29	ABalpaapapp	104	0	0	0		0	0	0	0	0
377	1	117	155	-1	238	169	23.6	36	Caaap	361	-561	0	0		0	0	0	0	0
378	1	218	112	-1	292	208	16.4	34	Eplaa	183	0	0	0		0	0	0	0	0
379	1	271	183	-1	281	287	4.5	30	ABplpapppa	235	-579	0	0		0	0	0	0	0
380	1	196	254	-1	381	415	7.3	26	ABalppaappp	144	0	0	0		0	0	0	0	0
381	1	24	251	-1	340	57	13.5	28	ABprapapap	255	-181	0	0		0	0	0	0	0
382	1	199	405	-1	518	207	18.4	29	ABpraaapppa	248	55	0	0		0	0	0	0	0
383	1	363	332	-1	494	248	16.7	25	MSppappa	240	-389	0	0		0	0	0	0	0
384	1	393	93	-1	530	423	18.2	32	ABalapapap	96	0	0	0		0	0	0	0	0
385	1	229	374	-1	341	262	15.4	32	Ealaa	237	0	0	0		0	0	0	0	0
386	1	216	389	-1	431	292	23.5	30	ABarpaapap	259	1061	0	0		0	0	0	0	0
387	1	111	383	-1	210	121	20.5	40	Cpapa	99	0	0	0		0	0	0	0	0
388	1	286	420	-1	539	322	23.8	26	ABarpapaaa	-81	0	0	0		0	0	0	0	0
389	1	347	185	-1	178	272	20.7	33	ABarppapa	337	78	0	0		0	0	0	0	0
390	1	81	22	-1	299	55	8.2	26	ABprappppa	218	556	0	0		0	0	0	0	0
391	1	329	158	-1	505	319	24.5	26	ABarpaaapa	205	591	0	0		0	0	0	0	0
392	1	158	90	-1	539	245	16.1	26	ABpraaappaa	72	0	0	0		0	0	0	0	0
393	1	299	413	-1	462	132	20.5	31	ABarpppaa	286	1388	0	0		0	0	0	0	0
394	1	246	300	-1	500	440	14.3	27	ABalapaaap	231	848	0	0		0	0	0	0	0
395	1	127	410	-1	186	205	22.1	37	Caapa	376	224	0	0		0	0	0	0	0
396	1	249	284	-1	405	167	5.3	27	ABprpapapp	179	437	0	0		0	0	0	0	0
397	1	273	302	-1	432	375	13.4	27	MSapapaa	199	232	0	0		0	0	0	0	0
398	1	269	148	-1	450	422	14.5	24	ABalppppaad	209	574	0	0		0	0	0	0	0
399	1	242	280	-1	373	431	9.3	25	ABplpaaappa	203	158	0	0		0	0	0	0	0
400	1	89	219	-1	294	119	24.6	34	Cpaapa	325	-513	0	0		0	0	0	0	0
401	1	215	391	-1	604	317	8.8	22	ABalaapaaa	193	-1766	0	0		0	0	0	0	0
402	1	10	325	-1	184	258	9.4	27	ABplapppaa	-19	0	0	0		0	0	0	0	0
403	1	238	348	-1	248	132	11.5	33	Eprpp	326	-46	0	0		0	0	0	0	0
404	1	373	91	-1	210	312	21.4	29	ABplappapa	273	199	0	0		0	0	0	0	0
405	1	302	99	-1	505	250	12.7	27	MSppapaa	207	-354	0	0		0	0	0	0	0
406	1	9	431	-1	496	242	9.9	22	MSppaapa	191	-194	0	0		0	0	0	0	0
407	1	146	57	-1	206	278	6.7	25	ABplpppaaap	206	442	0	0		0	0	0	0	0
408	1	254	231	-1	423	102	20.6	35	ABarpppap	343	-84	0	0		0	0	0	0	0
409	1	270	54	-1	407	334	4.6	26	ABalpapapap	205	1077	0	0		0	0	0	0	0
410	1	80	77	-1	221	261	4.8	24	ABplppppapa	179	-192	0	0		0	0	0	0	0
411	1	149	2	-1	405	384	7.2	27	ABalppapppa	261	-153	0	0		0	0	0	0	0
412	1	176	362	-1	468	284	8.4	25	ABarapaappa	188	399	0	0		0	0	0	0	0
413	1	421	18	-1	156	140	11.6	29	Cpappv	297	-352	0	0		0	0	0	0	0
414	1	230	234	-1	165	180	9.5	29	ABplapappp	290	-369	0	0		0	0	0	0	0
415	1	5	141	-1	330	246	21.5	32	Cpaaa	324	1187	0	0		0	0	0	0	0
416	1	386	28	-1	361	117	4.8	25	ABprppppaap	167	-239	0	0		0	0	0	0	0
417	1	104	81	-1	264	84	22.4	33	Cpaapp	330	779	0	0		0	0	0	0	0
418	1	56	421	-1	381	306	14.5	27	MSaaapapp	211	-583	0	0		0	0	0	0	0
419	1	371	377	-1	534	330	10.9	25	ABaraaapaap	119	0	0	0		0	0	0	0	0
420	1	326	394	-1	543	188	13.8	30	ABprpaapap	-292	0	0	0		0	0	0	0	0
421	1	126	368	-1	458	250	5.8	28	ABarapapppa	96	0	0	0		0	0	0	0	0
422	1	182	139	-1	204	218	3.5	27	ABplpppaapp	74	0	0	0		0	0	0	0	0
423	1	305	151	-1	371	95	4.2	26	ABprppppapa	317	0	0	0		0	0	0	0	0
424	1	205	419	-1	485	392	10.0	28	MSapaaaa	293	0	0	0		0	0	0	0	0
425	1	423	316	-1	535	360	23.9	22	ABarpaaaaa	58	0	0	0		0	0	0	0	0
426	1	8	23	-1	331	345	6.5	29	ABplpapapa	306	0	0	0		0	0	0	0	0
427	1	186	388	-1	390	227	17.4	30	Earaa	191	-1416	0	0		0	0	0	0	0
428	1	298	437	-1	337	373	8.3	22	ABplpapaap	-58	0	0	0		0	0	0	0	0
429	1	191	106	-1	369	133	8.0	22	ABprpappppa	-166	0	0	0		0	0	0	0	0
430	1	324	64	-1	509	198	15.6	24	ABprpaappaa	83	0	0	0		0	0	0	0	0
431	1	416	349	-1	192	120	17.1	34	Cpappd	303	127	0	0		0	0	0	0	0
432	1	378	342	-1	529	321	21.8	22	MSpaaaaaa	158	128	0	0		0	0	0	0	0
