# Supplementary material for: The AP-2 Transcription Factor APTF-2 Is Required for Neuroblast and Epidermal Morphogenesis in Caenorhabditis elegans Embryogenesis
Source: PLoS Genet. 2016 May 13;12(5):e1006048. doi: 10.1371/journal.pgen.1006048 (PMC4866721; doi:10.1371/journal.pgen.1006048)
Supplement: S7 Text — (ZIP) [file pgen.1006048.s035.zip › nuclei/t175-nuclei]

1	1	34	282	-1	363	446	15.9	26	ABplaappaa	84	0	0	0		0	0	0	0	0
2	1	411	321	-1	405	387	7.3	27	ABalppapppa	389	0	0	0		0	0	0	0	0
3	1	81	168	-1	338	125	8.2	28	ABprpppppa	278	-88	0	0		0	0	0	0	0
4	1	247	80	-1	576	307	10.5	24	ABarappppaa	198	388	0	0		0	0	0	0	0
5	1	296	291	-1	527	257	6.6	27	ABarappaaa	197	238	0	0		0	0	0	0	0
6	1	306	253	-1	590	343	16.5	27	ABalaaappl	254	499	0	0		0	0	0	0	0
7	1	19	199	-1	533	325	8.7	30	ABaraaaaap	279	248	0	0		0	0	0	0	0
8	1	197	28	-1	317	60	16.3	31	ABprapapaa	23	0	0	0		0	0	0	0	0
9	1	323	239	-1	342	284	9.1	27	MSaapapa	266	760	0	0		0	0	0	0	0
10	1	234	176	-1	426	453	10.1	27	ABalpppaaa	85	0	0	0		0	0	0	0	0
11	1	85	301	-1	522	190	10.1	28	ABprpaaapa	-62	0	0	0		0	0	0	0	0
12	1	355	220	-1	581	277	7.4	29	ABarapppaa	255	98	0	0		0	0	0	0	0
13	1	9	228	-1	507	439	11.6	29	ABalapaapa	137	0	0	0		0	0	0	0	0
14	1	123	108	-1	361	373	7.3	28	ABplpapaaa	-72	0	0	0		0	0	0	0	0
15	1	5	283	-1	308	190	10.8	31	Earpp	315	868	0	0		0	0	0	0	0
16	1	82	263	-1	516	391	21.5	24	ABalappaaa	200	123	0	0		0	0	0	0	0
17	1	62	110	-1	604	252	16.7	28	ABpraaaaap	162	0	0	0		0	0	0	0	0
18	1	413	177	-1	152	142	12.1	29	Cpappv	-19	0	0	0		0	0	0	0	0
19	1	39	56	-1	398	149	11.6	34	MSpapppa	294	532	0	0		0	0	0	0	0
20	1	358	133	-1	359	80	20.6	30	ABprappapa	303	117	0	0		0	0	0	0	0
21	1	314	435	-1	255	358	8.5	24	ABplppapaap	184	367	0	0		0	0	0	0	0
22	1	390	378	-1	292	54	8.2	26	ABprappppa	235	259	0	0		0	0	0	0	0
23	1	426	146	-1	334	344	6.6	31	ABplpapapa	202	57	0	0		0	0	0	0	0
24	1	241	359	-1	259	260	6.6	27	ABplpapppp	246	-358	0	0		0	0	0	0	0
25	1	40	266	-1	549	342	13.9	24	ABaraaapaaa	237	81	0	0		0	0	0	0	0
26	1	129	128	-1	567	218	15.4	29	ABpraaaapa	328	0	0	0		0	0	0	0	0
27	1	152	95	-1	426	124	9.3	28	ABprppappa	307	0	0	0		0	0	0	0	0
28	1	416	382	-1	359	114	5.0	24	ABprppppaap	171	75	0	0		0	0	0	0	0
29	1	53	349	-1	374	262	22.8	32	ABarpaapppa	303	87	0	0		0	0	0	0	0
30	1	98	243	274	355	388	16.7	28	ABplpaappa	246	423	0	0		0	0	0	0	0
31	1	251	284	-1	385	404	4.6	25	ABalppapapp	248	-355	0	0		0	0	0	0	0
32	1	124	183	-1	293	378	19.4	29	ABplapaapa	263	-353	0	0		0	0	0	0	0
33	1	319	265	-1	355	396	5.4	24	ABalppapppp	217	678	0	0		0	0	0	0	0
34	1	25	33	-1	386	145	6.7	30	ABprppaappp	229	425	0	0		0	0	0	0	0
35	1	366	26	-1	551	416	12.5	28	ABalaaaala	68	0	0	0		0	0	0	0	0
36	1	78	221	-1	482	144	15.0	30	ABpraapppa	137	0	0	0		0	0	0	0	0
37	1	56	75	-1	318	81	19.4	30	ABarpppppa	282	-276	0	0		0	0	0	0	0
38	1	103	420	-1	507	310	5.3	28	ABarapaaaa	179	-873	0	0		0	0	0	0	0
39	1	328	407	-1	225	199	4.7	26	ABplpppapap	254	605	0	0		0	0	0	0	0
40	1	232	27	-1	482	312	7.1	25	ABarapaapa	-109	0	0	0		0	0	0	0	0
41	1	172	100	-1	142	239	12.1	27	ABplapappa	-6	0	0	0		0	0	0	0	0
42	1	360	148	-1	375	297	4.2	26	ABalpappapp	239	289	0	0		0	0	0	0	0
43	1	230	312	-1	564	384	11.2	28	ABalaaaarl	219	91	0	0		0	0	0	0	0
44	1	203	247	-1	276	143	14.4	31	Eprpa	294	-23	0	0		0	0	0	0	0
45	1	218	160	-1	496	349	6.4	29	ABalpaaaap	269	137	0	0		0	0	0	0	0
46	1	346	12	-1	600	307	16.2	26	ABalaappppa	263	1252	0	0		0	0	0	0	0
47	1	52	226	-1	545	165	15.7	25	ABpraappaa	238	48	0	0		0	0	0	0	0
48	1	219	367	-1	354	146	6.2	23	ABprpappppp	210	-522	0	0		0	0	0	0	0
49	1	317	400	-1	439	398	7.2	27	ABalppappap	234	-1044	0	0		0	0	0	0	0
50	1	42	436	-1	275	333	17.1	27	Dapaa	269	129	0	0		0	0	0	0	0
51	1	304	165	-1	272	339	8.1	29	ABplppappa	238	-39	0	0		0	0	0	0	0
52	1	22	310	-1	374	293	10.9	25	MSaapaapa	243	432	0	0		0	0	0	0	0
53	1	260	245	-1	496	312	14.6	25	ABaraappapa	51	0	0	0		0	0	0	0	0
54	1	409	319	-1	411	339	4.6	25	ABalpapapap	251	-127	0	0		0	0	0	0	0
55	1	294	427	-1	480	401	5.2	25	ABalpaapppp	206	496	0	0		0	0	0	0	0
56	1	139	120	-1	475	202	15.4	26	MSppppaa	256	0	0	0		0	0	0	0	0
57	1	407	325	-1	209	275	7.0	25	ABplpppaaap	241	-144	0	0		0	0	0	0	0
58	1	164	51	-1	587	227	12.4	29	ABpraaaaaa	37	0	0	0		0	0	0	0	0
59	1	369	118	-1	232	338	9.7	31	ABplppapap	21	0	0	0		0	0	0	0	0
60	1	61	36	45	505	150	9.7	30	ABprpaaapp	228	101	0	0		0	0	0	0	0
61	1	215	379	-1	509	201	23.5	35	ABarpappa	345	-400	0	0		0	0	0	0	0
62	1	264	113	-1	480	314	21.1	27	MSaaaapaa	249	-23	0	0		0	0	0	0	0
63	1	195	1	-1	209	222	8.3	26	Capppp	173	0	0	0		0	0	0	0	0
64	1	430	275	-1	506	200	15.4	25	ABprpaappaa	210	705	0	0		0	0	0	0	0
65	1	182	188	-1	400	89	17.4	30	ABprappaaa	245	-542	0	0		0	0	0	0	0
66	1	259	337	-1	383	85	9.5	30	ABprppappp	238	0	0	0		0	0	0	0	0
67	1	97	320	-1	544	368	11.2	27	ABaraaaaaa	269	446	0	0		0	0	0	0	0
68	1	273	229	-1	420	389	15.1	24	ABalpppppaa	243	100	0	0		0	0	0	0	0
69	1	137	238	-1	430	439	13.2	24	ABalpppappa	200	-160	0	0		0	0	0	0	0
70	1	183	93	-1	248	313	14.3	31	Capaaa	303	309	0	0		0	0	0	0	0
71	1	265	268	432	565	258	16.2	30	ABpraaapaa	239	-364	0	0		0	0	0	0	0
72	1	14	296	-1	531	211	5.3	25	ABarappapaa	203	72	0	0		0	0	0	0	0
73	1	238	134	-1	281	391	10.2	25	ABplppapaaa	202	-1181	0	0		0	0	0	0	0
74	1	189	7	-1	540	289	15.7	28	MSppaaap	245	-399	0	0		0	0	0	0	0
75	1	196	112	-1	364	409	22.2	30	ABplaaappa	288	-277	0	0		0	0	0	0	0
76	1	162	130	-1	371	370	23.7	30	ABplaaappp	307	1473	0	0		0	0	0	0	0
77	1	410	417	-1	217	258	4.3	25	ABplppppapa	168	101	0	0		0	0	0	0	0
78	1	92	158	-1	414	420	22.5	29	ABplaaapap	292	42	0	0		0	0	0	0	0
79	1	109	65	-1	296	330	10.8	28	MSaapppa	1	0	0	0		0	0	0	0	0
80	1	301	150	-1	511	229	16.9	25	ABpraaappap	210	-239	0	0		0	0	0	0	0
81	1	417	362	-1	266	83	21.9	33	Cpaapp	73	0	0	0		0	0	0	0	0
82	1	43	254	-1	417	410	12.4	31	ABplpaapaa	294	331	0	0		0	0	0	0	0
83	1	281	279	-1	402	197	21.0	28	MSpppppp	268	1296	0	0		0	0	0	0	0
84	1	240	272	-1	229	281	11.0	30	Capaap	379	0	0	0		0	0	0	0	0
85	1	310	303	-1	468	230	23.8	31	ABarpapapp	273	551	0	0		0	0	0	0	0
86	1	101	121	-1	411	96	11.2	29	ABprppapap	264	541	0	0		0	0	0	0	0
87	1	132	42	-1	469	282	17.9	24	MSpaaaapp	224	396	0	0		0	0	0	0	0
88	1	71	159	-1	456	417	22.2	27	ABplaaapaa	240	0	0	0		0	0	0	0	0
89	1	255	172	-1	484	461	12.8	27	ABalapaapp	-85	0	0	0		0	0	0	0	0
90	1	392	202	-1	533	244	16.4	27	ABpraaappaa	209	701	0	0		0	0	0	0	0
91	1	404	180	-1	209	308	21.8	30	ABplappapa	299	50	0	0		0	0	0	0	0
92	1	119	306	-1	505	340	13.1	26	ABaraaaapa	336	0	0	0		0	0	0	0	0
93	1	384	277	-1	534	419	18.1	31	ABalapapap	416	0	0	0		0	0	0	0	0
94	1	65	161	-1	560	261	12.4	29	ABprpaaaaa	145	0	0	0		0	0	0	0	0
95	1	295	292	-1	330	194	14.9	34	Epraa	335	661	0	0		0	0	0	0	0
96	1	289	430	-1	438	182	21.4	30	Nuc166_19_443_186	255	93	0	0		0	0	0	0	0
97	1	313	336	-1	475	140	6.5	24	ABarappappa	201	241	0	0		0	0	0	0	0
98	1	208	396	-1	217	250	17.7	33	Cappaa	283	516	0	0		0	0	0	0	0
99	1	405	402	-1	505	244	12.4	27	MSppapaa	221	270	0	0		0	0	0	0	0
100	1	156	145	-1	532	414	9.2	27	ABalaaaalp	20	0	0	0		0	0	0	0	0
101	1	170	179	-1	529	324	16.2	29	ABaraappaa	-56	0	0	0		0	0	0	0	0
102	1	333	370	-1	231	272	5.1	25	ABplppppaap	158	389	0	0		0	0	0	0	0
103	1	50	22	-1	367	121	12.4	30	MSpapppp	188	0	0	0		0	0	0	0	0
104	1	107	260	-1	431	197	5.5	31	ABprpappap	260	307	0	0		0	0	0	0	0
105	1	297	8	-1	439	192	9.8	28	MSpppapp	252	-74	0	0		0	0	0	0	0
106	1	429	352	-1	367	129	7.8	23	ABprpappppa	83	0	0	0		0	0	0	0	0
107	1	114	4	-1	238	359	17.5	29	ABplapaapp	262	-461	0	0		0	0	0	0	0
108	1	150	69	-1	473	354	9.8	26	ABalpaaapaa	259	96	0	0		0	0	0	0	0
109	1	49	201	-1	536	379	13.8	25	ABalpaapaaa	229	-492	0	0		0	0	0	0	0
110	1	29	206	-1	470	242	4.1	24	ABarapapapp	220	341	0	0		0	0	0	0	0
111	1	327	298	-1	449	160	8.4	28	ABprppaapa	34	0	0	0		0	0	0	0	0
112	1	378	249	-1	290	204	16.4	33	Eplaa	339	836	0	0		0	0	0	0	0
113	1	1	195	-1	447	268	13.9	26	MSpaapapa	316	0	0	0		0	0	0	0	0
114	1	118	258	-1	359	369	13.4	24	MSappapa	-299	0	0	0		0	0	0	0	0
115	1	329	241	-1	229	167	8.6	33	Eplpp	335	259	0	0		0	0	0	0	0
116	1	249	264	-1	578	343	23.0	33	ABpraapaaa	128	0	0	0		0	0	0	0	0
117	1	312	38	-1	371	421	18.7	29	ABalppppppp	158	0	0	0		0	0	0	0	0
118	1	207	348	-1	471	140	10.5	27	ABprppapaaa	195	395	0	0		0	0	0	0	0
119	1	311	346	-1	392	291	6.8	25	MSaapaaaa	237	1703	0	0		0	0	0	0	0
120	1	55	262	-1	401	434	10.7	30	ABplpaaapa	252	-1096	0	0		0	0	0	0	0
121	1	99	209	-1	494	161	6.2	25	ABprpaaaapp	248	1260	0	0		0	0	0	0	0
122	1	163	124	-1	431	301	7.2	30	ABalpapppa	241	-884	0	0		0	0	0	0	0
123	1	41	210	-1	515	406	17.5	23	ABalapapaa	215	-949	0	0		0	0	0	0	0
124	1	270	24	-1	306	137	8.3	29	Cppaap	285	-86	0	0		0	0	0	0	0
125	1	227	106	-1	368	195	6.9	25	MSpapappp	187	83	0	0		0	0	0	0	0
126	1	223	141	-1	459	211	3.8	29	ABprpappaa	258	-680	0	0		0	0	0	0	0
127	1	84	184	-1	540	218	9.0	24	ABarapppppp	207	1258	0	0		0	0	0	0	0
128	1	18	175	-1	472	303	10.7	24	ABaraapppaa	409	0	0	0		0	0	0	0	0
129	1	307	171	-1	138	216	16.7	33	ABarppapp	513	0	0	0		0	0	0	0	0
130	1	158	237	-1	269	370	16.0	31	ABplaapppp	-212	0	0	0		0	0	0	0	0
131	1	91	104	-1	515	147	16.1	28	ABpraappap	136	0	0	0		0	0	0	0	0
132	1	23	16	-1	489	200	10.8	25	ABprppaaaaa	35	0	0	0		0	0	0	0	0
133	1	160	96	-1	311	52	11.5	28	ABprapappa	582	0	0	0		0	0	0	0	0
134	1	282	25	-1	537	234	13.2	28	ABprpaapaa	116	0	0	0		0	0	0	0	0
135	1	165	302	-1	327	399	6.8	27	ABplpaaaapa	251	521	0	0		0	0	0	0	0
136	1	10	126	-1	270	288	9.4	30	MSaapppp	174	0	0	0		0	0	0	0	0
137	1	74	156	-1	588	329	13.0	26	ABalaaappr	266	41	0	0		0	0	0	0	0
138	1	159	308	-1	174	222	10.1	27	ABplapppap	151	0	0	0		0	0	0	0	0
139	1	422	431	-1	198	222	3.5	26	ABplpppaapp	181	-564	0	0		0	0	0	0	0
140	1	88	357	-1	453	101	9.2	26	ABprppapaap	335	0	0	0		0	0	0	0	0
141	1	415	41	-1	333	250	21.6	32	Cpaaa	306	468	0	0		0	0	0	0	0
142	1	308	207	-1	233	246	8.5	29	ABplpppppa	131	0	0	0		0	0	0	0	0
143	1	141	34	-1	531	214	21.0	28	ABpraapappp	242	50	0	0		0	0	0	0	0
144	1	357	198	-1	338	94	4.2	25	ABprpppapaa	217	358	0	0		0	0	0	0	0
145	1	171	122	-1	416	247	13.6	27	MSpaapapp	32	0	0	0		0	0	0	0	0
146	1	24	309	-1	495	253	5.1	24	ABarapapapa	497	0	0	0		0	0	0	0	0
147	1	27	225	-1	517	281	11.8	27	ABaraaapapp	36	0	0	0		0	0	0	0	0
148	1	398	40	-1	451	417	14.8	24	ABalppppaad	208	-54	0	0		0	0	0	0	0
149	1	94	101	-1	460	334	14.0	27	ABaraapaapp	135	0	0	0		0	0	0	0	0
150	1	134	236	-1	475	410	12.0	25	ABalppppaav	199	155	0	0		0	0	0	0	0
151	1	423	15	-1	373	95	4.0	25	ABprppppapa	222	307	0	0		0	0	0	0	0
152	1	266	189	-1	491	399	20.3	26	ABplaaaaapa	-160	0	0	0		0	0	0	0	0
153	1	66	98	-1	319	337	15.5	32	Daaa	-31	0	0	0		0	0	0	0	0
154	1	353	398	-1	247	322	5.2	25	ABplpppaaaa	210	397	0	0		0	0	0	0	0
155	1	377	440	-1	240	168	23.2	36	Caaap	362	-69	0	0		0	0	0	0	0
156	1	226	317	-1	434	229	5.3	25	ABarapapppp	206	0	0	0		0	0	0	0	0
157	1	269	111	-1	414	213	9.1	25	MSpapaaap	126	0	0	0		0	0	0	0	0
158	1	391	307	-1	501	323	24.0	26	ABarpaaapa	222	-674	0	0		0	0	0	0	0
159	1	217	50	-1	326	355	19.4	30	ABplapaaap	299	-195	0	0		0	0	0	0	0
160	1	111	155	-1	453	137	14.9	27	ABprapaapa	14	0	0	0		0	0	0	0	0
161	1	367	257	-1	573	342	10.4	27	ABalaaaarr	156	0	0	0		0	0	0	0	0
162	1	254	267	-1	415	287	19.5	29	MSpaaapa	131	0	0	0		0	0	0	0	0
163	1	63	422	-1	469	180	5.4	24	ABprpapapaa	155	0	0	0		0	0	0	0	0
164	1	148	35	-1	457	386	11.3	26	MSapaaap	275	0	0	0		0	0	0	0	0
165	1	46	205	-1	580	373	14.4	29	ABalaaapar	144	0	0	0		0	0	0	0	0
166	1	128	77	-1	465	253	8.4	30	ABarapappa	38	0	0	0		0	0	0	0	0
167	1	17	131	-1	304	357	9.6	27	ABplppaapa	74	0	0	0		0	0	0	0	0
168	1	125	318	-1	307	395	17.5	34	ABplaapppa	289	-232	0	0		0	0	0	0	0
169	1	376	297	-1	437	345	11.2	29	ABalpaapapp	-53	0	0	0		0	0	0	0	0
170	1	93	391	-1	592	243	9.8	29	ABalaapapp	284	1119	0	0		0	0	0	0	0
171	1	166	58	-1	472	182	23.0	32	ABprapaaaa	295	-264	0	0		0	0	0	0	0
172	1	279	340	-1	365	332	17.9	26	MSapppap	266	-337	0	0		0	0	0	0	0
173	1	350	157	-1	503	407	24.4	32	ABplaaaaaa	300	44	0	0		0	0	0	0	0
174	1	143	89	-1	521	365	8.3	31	ABalpaaaaa	451	0	0	0		0	0	0	0	0
175	1	157	316	-1	532	372	5.4	29	ABalpaappa	445	0	0	0		0	0	0	0	0
176	1	113	376	-1	567	356	18.7	33	ABalapppaa	284	118	0	0		0	0	0	0	0
177	1	359	419	-1	467	313	23.9	30	Nuc156_25_450_288p	302	-199	0	0		0	0	0	0	0
178	1	58	140	-1	349	259	11.1	26	MSaapaapp	-185	0	0	0		0	0	0	0	0
179	1	300	115	-1	451	217	18.0	25	MSppppap	221	-214	0	0		0	0	0	0	0
180	1	305	384	-1	342	330	23.5	33	ABarppaaa	332	-902	0	0		0	0	0	0	0
181	1	361	224	-1	555	278	6.0	24	ABaraaapppp	13	0	0	0		0	0	0	0	0
182	1	243	304	-1	499	354	23.1	29	ABarpaaaap	232	30	0	0		0	0	0	0	0
183	1	379	174	-1	276	284	5.5	30	ABplpapppa	265	364	0	0		0	0	0	0	0
184	1	275	23	-1	280	80	10.1	28	ABprapappp	116	0	0	0		0	0	0	0	0
185	1	389	99	-1	178	273	20.7	33	ABarppapa	333	116	0	0		0	0	0	0	0
186	1	140	331	-1	266	248	21.8	32	Dappa	321	1086	0	0		0	0	0	0	0
187	1	86	19	-1	179	305	13.0	28	ABplappapp	277	1938	0	0		0	0	0	0	0
188	1	110	144	-1	415	436	17.5	30	ABplaapapa	426	0	0	0		0	0	0	0	0
189	1	133	78	-1	549	364	21.9	29	ABalappapp	255	522	0	0		0	0	0	0	0
190	1	151	187	-1	515	426	21.4	32	ABplaapaaa	355	0	0	0		0	0	0	0	0
191	1	180	84	-1	450	367	23.6	28	ABplaaaapa	274	-348	0	0		0	0	0	0	0
192	1	67	14	-1	456	258	17.0	29	MSpaapaa	291	-148	0	0		0	0	0	0	0
193	1	248	286	-1	189	213	15.5	30	Cappap	-85	0	0	0		0	0	0	0	0
194	1	209	418	-1	434	339	18.0	24	MSaaapaap	239	1319	0	0		0	0	0	0	0
195	1	225	358	-1	415	132	6.6	27	ABprppaappa	266	-475	0	0		0	0	0	0	0
196	1	286	351	-1	364	392	9.4	25	ABplppaaaaa	193	-169	0	0		0	0	0	0	0
197	1	303	214	-1	270	295	17.4	32	Daap	308	-325	0	0		0	0	0	0	0
198	1	231	90	-1	426	253	6.9	24	MSpapaaaa	57	0	0	0		0	0	0	0	0
199	1	89	138	-1	539	376	17.3	28	MSaaaaaa	272	95	0	0		0	0	0	0	0
200	1	228	242	-1	208	240	12.1	31	Capapp	288	-474	0	0		0	0	0	0	0
201	1	116	178	-1	380	266	7.9	25	MSaapaaap	234	-1396	0	0		0	0	0	0	0
202	1	334	372	-1	232	222	20.6	31	Dappp	292	756	0	0		0	0	0	0	0
203	1	36	103	-1	558	314	7.3	24	ABaraaapppa	-4	0	0	0		0	0	0	0	0
204	1	324	380	-1	424	370	19.2	26	MSapapap	207	-1312	0	0		0	0	0	0	0
205	1	371	62	-1	144	211	9.1	26	ABplappppa	157	0	0	0		0	0	0	0	0
206	1	178	167	-1	274	229	11.5	30	Ealpp	271	431	0	0		0	0	0	0	0
207	1	318	314	-1	320	129	4.5	28	ABprpppapap	224	756	0	0		0	0	0	0	0
208	1	15	182	-1	196	329	13.8	28	ABplappaap	87	0	0	0		0	0	0	0	0
209	1	204	151	-1	466	247	12.1	23	ABarapaappp	58	0	0	0		0	0	0	0	0
210	1	33	30	-1	536	329	5.4	27	ABaraaappa	271	67	0	0		0	0	0	0	0
211	1	77	97	-1	522	282	6.1	28	ABarapaaap	227	1197	0	0		0	0	0	0	0
212	1	336	18	-1	482	266	23.6	29	Nuc156_25_450_288a	256	229	0	0		0	0	0	0	0
213	1	90	102	-1	479	248	19.5	29	MSppappp	225	268	0	0		0	0	0	0	0
214	1	276	341	-1	587	281	15.4	28	ABalaapppa	21	0	0	0		0	0	0	0	0
215	1	193	294	-1	370	113	22.5	30	ABarppppap	290	-551	0	0		0	0	0	0	0
216	1	344	305	-1	480	281	5.3	25	ABarapapaap	367	0	0	0		0	0	0	0	0
217	1	120	5	-1	325	383	11.0	26	ABplppaaaap	267	-300	0	0		0	0	0	0	0
218	1	213	326	-1	381	340	5.5	30	ABplpapapp	307	-364	0	0		0	0	0	0	0
219	1	400	74	-1	291	121	25.0	34	Cpaapa	348	113	0	0		0	0	0	0	0
220	1	362	54	-1	370	226	9.6	28	MSpapapa	272	353	0	0		0	0	0	0	0
221	1	105	81	-1	523	421	14.4	26	ABalapaaaa	142	0	0	0		0	0	0	0	0
222	1	220	186	-1	282	98	13.3	30	Cppapa	267	-344	0	0		0	0	0	0	0
223	1	283	345	-1	306	264	6.5	25	MSaappap	213	-640	0	0		0	0	0	0	0
224	1	287	405	-1	380	141	10.1	27	MSpappap	141	0	0	0		0	0	0	0	0
225	1	145	92	-1	606	267	13.2	30	ABalaappap	-122	0	0	0		0	0	0	0	0
226	1	233	368	-1	335	320	10.6	25	MSappaap	209	951	0	0		0	0	0	0	0
227	1	135	347	-1	254	111	4.9	25	ABprppppppp	220	154	0	0		0	0	0	0	0
228	1	326	153	-1	587	232	17.8	24	ABpraaaappa	-219	0	0	0		0	0	0	0	0
229	1	48	3	-1	438	257	10.2	29	ABaraapppp	80	0	0	0		0	0	0	0	0
230	1	242	387	-1	389	263	4.7	26	ABalpappppp	257	-148	0	0		0	0	0	0	0
231	1	408	355	-1	420	102	20.5	33	ABarpppap	320	-682	0	0		0	0	0	0	0
232	1	330	87	-1	447	358	4.9	26	ABalpapaap	58	0	0	0		0	0	0	0	0
233	1	73	360	-1	434	402	16.8	26	ABalppppapp	220	-97	0	0		0	0	0	0	0
234	1	414	31	-1	162	181	9.7	29	ABplapappp	270	0	0	0		0	0	0	0	0
235	1	3	415	-1	312	205	22.7	37	Caaaa	375	1312	0	0		0	0	0	0	0
236	1	299	270	-1	494	379	22.5	25	ABalappaap	106	0	0	0		0	0	0	0	0
237	1	194	181	-1	220	350	14.3	28	ABplappaaa	260	442	0	0		0	0	0	0	0
238	1	263	276	-1	158	280	11.7	27	ABplapapap	278	-40	0	0		0	0	0	0	0
239	1	222	416	-1	297	290	20.4	29	MSappppp	298	795	0	0		0	0	0	0	0
240	1	292	385	-1	435	303	17.1	27	MSpaaappa	107	0	0	0		0	0	0	0	0
241	1	177	330	-1	177	171	13.8	30	Capppa	274	494	0	0		0	0	0	0	0
242	1	75	6	-1	151	274	16.6	30	ABplapapaa	222	0	0	0		0	0	0	0	0
243	1	352	147	-1	179	116	13.7	37	Caapp	356	-706	0	0		0	0	0	0	0
244	1	12	231	-1	391	391	17.2	27	ABalppppppa	233	-786	0	0		0	0	0	0	0
245	1	173	289	-1	428	426	5.8	24	ABalppaappa	211	924	0	0		0	0	0	0	0
246	1	16	287	-1	272	59	13.5	30	ABarpppppp	246	-413	0	0		0	0	0	0	0
247	1	201	139	-1	328	126	12.6	29	Cppaaa	-393	0	0	0		0	0	0	0	0
248	1	175	211	-1	512	353	15.8	28	ABaraapaaa	-121	0	0	0		0	0	0	0	0
249	1	321	311	-1	252	222	4.6	25	ABplppppapp	243	34	0	0		0	0	0	0	0
250	1	372	227	-1	490	197	3.7	27	ABarappapap	222	5	0	0		0	0	0	0	0
251	1	381	83	-1	338	55	13.5	29	ABprapapap	137	0	0	0		0	0	0	0	0
252	1	342	255	-1	560	300	20.4	26	ABalappppa	198	-107	0	0		0	0	0	0	0
253	1	192	85	-1	556	250	23.1	29	ABpraapaapp	271	-531	0	0		0	0	0	0	0
254	1	380	230	-1	377	421	7.4	27	ABalppaappp	-134	0	0	0		0	0	0	0	0
255	1	206	429	-1	440	456	16.3	28	ABalpppappp	268	509	0	0		0	0	0	0	0
256	1	100	333	-1	353	122	16.7	28	Dpap	137	0	0	0		0	0	0	0	0
257	1	179	335	-1	277	342	22.6	35	ABarppaap	355	-308	0	0		0	0	0	0	0
258	1	47	192	-1	348	159	21.2	31	Dppp	277	229	0	0		0	0	0	0	0
259	1	212	361	-1	544	255	19.4	33	ABpraapapa	298	30	0	0		0	0	0	0	0
260	1	186	44	-1	550	244	9.7	25	ABarapppppa	215	1332	0	0		0	0	0	0	0
261	1	320	374	-1	198	183	4.5	25	ABplppppppp	212	-205	0	0		0	0	0	0	0
262	1	272	215	-1	418	309	4.4	25	ABalpappapa	233	349	0	0		0	0	0	0	0
263	1	256	401	-1	359	63	15.3	29	ABprappapp	241	1693	0	0		0	0	0	0	0
264	1	149	63	-1	562	403	16.5	27	ABalaaapal	247	-215	0	0		0	0	0	0	0
265	1	338	408	-1	306	252	13.4	31	Ealap	-57	0	0	0		0	0	0	0	0
266	1	32	47	-1	378	287	17.6	28	MSaaaappp	431	0	0	0		0	0	0	0	0
267	1	332	204	-1	506	356	18.9	28	MSaaaaapa	286	-351	0	0		0	0	0	0	0
268	1	51	434	-1	486	429	18.5	30	ABalapapppp	-91	0	0	0		0	0	0	0	0
269	1	131	233	-1	472	443	16.5	27	ABalppppapa	-111	0	0	0		0	0	0	0	0
270	1	302	166	-1	427	104	16.2	30	ABprapaapp	164	0	0	0		0	0	0	0	0
271	1	335	342	-1	288	93	6.8	26	ABprappppp	261	-741	0	0		0	0	0	0	0
272	1	246	438	-1	400	164	14.3	30	MSpppaap	280	-115	0	0		0	0	0	0	0
273	1	59	43	-1	362	164	8.4	26	MSpappaa	222	-879	0	0		0	0	0	0	0
274	1	112	322	-1	283	326	5.4	29	ABplppaapp	238	440	0	0		0	0	0	0	0
275	1	31	29	-1	383	378	12.4	28	MSapaapp	117	0	0	0		0	0	0	0	0
276	1	337	94	-1	268	137	7.4	30	Cppapp	279	-661	0	0		0	0	0	0	0
277	1	200	123	-1	509	290	23.2	28	ABarpapaap	278	782	0	0		0	0	0	0	0
278	1	127	91	-1	430	224	20.5	27	MSpppppa	251	-671	0	0		0	0	0	0	0
279	1	199	424	-1	455	189	12.6	22	MSpppapa	145	20	0	0		0	0	0	0	0
280	1	399	280	-1	376	436	9.6	26	ABplpaaappa	359	0	0	0		0	0	0	0	0
281	1	257	86	-1	419	349	23.6	30	ABplaaaapp	300	1238	0	0		0	0	0	0	0
282	1	20	132	-1	385	363	3.4	27	ABalpapappa	199	405	0	0		0	0	0	0	0
283	1	60	125	-1	411	318	10.3	26	ABaraapappa	198	-251	0	0		0	0	0	0	0
284	1	396	59	251	406	169	5.3	29	ABprpapapp	171	431	0	0		0	0	0	0	0
285	1	136	235	-1	231	98	7.1	29	Cpppap	254	88	0	0		0	0	0	0	0
286	1	261	10	-1	410	323	19.1	24	MSaaaappa	191	0	0	0		0	0	0	0	0
287	1	374	288	-1	514	402	6.2	25	ABalpaapppa	94	0	0	0		0	0	0	0	0
288	1	167	32	-1	419	336	12.8	27	ABaraapapaa	246	1071	0	0		0	0	0	0	0
289	1	244	222	-1	521	252	20.6	23	ABpraapappa	74	0	0	0		0	0	0	0	0
290	1	7	61	-1	484	451	20.2	27	ABplaapaapa	203	533	0	0		0	0	0	0	0
291	1	267	196	-1	450	457	12.5	31	ABalpppapa	220	172	0	0		0	0	0	0	0
292	1	236	37	-1	511	219	8.0	28	ABprpapaaa	370	0	0	0		0	0	0	0	0
293	1	44	20	-1	436	328	7.9	30	ABalpappaa	252	-225	0	0		0	0	0	0	0
294	1	274	299	-1	355	356	21.2	30	ABplapaaaa	286	425	0	0		0	0	0	0	0
295	1	35	149	-1	343	308	19.9	28	MSappppa	278	-332	0	0		0	0	0	0	0
296	1	339	343	-1	192	149	5.8	28	Cppppp	283	-58	0	0		0	0	0	0	0
297	1	224	406	-1	419	279	4.1	25	ABalpappppa	250	863	0	0		0	0	0	0	0
298	1	147	425	-1	228	185	12.3	33	Eplpa	-117	0	0	0		0	0	0	0	0
299	1	57	208	-1	442	182	15.8	28	Dpaa	91	0	0	0		0	0	0	0	0
300	1	394	410	-1	500	444	14.3	27	ABalapaaap	231	-725	0	0		0	0	0	0	0
301	1	104	375	-1	560	252	6.6	26	ABarapppapa	183	339	0	0		0	0	0	0	0
302	1	397	344	-1	423	374	12.3	26	MSapapaa	214	28	0	0		0	0	0	0	0
303	1	187	217	-1	414	380	3.6	25	ABalppapapa	211	-1161	0	0		0	0	0	0	0
304	1	245	414	-1	512	239	3.9	30	ABarappaap	245	214	0	0		0	0	0	0	0
305	1	277	412	-1	388	72	14.8	28	ABprappaap	249	734	0	0		0	0	0	0	0
306	1	345	338	-1	492	311	17.4	27	MSpaaaapa	441	0	0	0		0	0	0	0	0
307	1	153	66	-1	403	105	5.6	26	ABprpppaaaa	159	0	0	0		0	0	0	0	0
308	1	347	17	-1	507	185	20.5	31	ABpraaapppp	281	693	0	0		0	0	0	0	0
309	1	68	135	-1	298	117	4.3	26	ABprppppppa	213	500	0	0		0	0	0	0	0
310	1	364	68	-1	579	302	22.6	26	ABpraapaapa	237	230	0	0		0	0	0	0	0
311	1	72	203	-1	454	100	13.7	29	ABpraapppp	103	0	0	0		0	0	0	0	0
312	1	316	373	-1	402	276	15.7	24	MSaaappa	394	0	0	0		0	0	0	0	0
313	1	268	116	-1	468	348	19.8	27	MSaaaaapp	258	176	0	0		0	0	0	0	0
314	1	351	49	-1	344	306	5.5	27	ABplpappap	157	0	0	0		0	0	0	0	0
315	1	235	79	-1	197	264	15.9	30	Capapa	282	0	0	0		0	0	0	0	0
316	1	425	119	-1	530	359	26.0	22	ABarpaaaaa	228	445	0	0		0	0	0	0	0
317	1	214	200	-1	492	408	9.0	25	ABalppappaa	224	23	0	0		0	0	0	0	0
318	1	202	109	-1	375	323	9.7	25	MSappaaa	382	0	0	0		0	0	0	0	0
319	1	144	433	-1	391	356	10.4	23	MSapaapa	378	0	0	0		0	0	0	0	0
320	1	95	261	-1	471	166	10.5	25	ABprppaaaap	197	-293	0	0		0	0	0	0	0
321	1	280	197	-1	175	206	6.1	27	ABplappppp	251	794	0	0		0	0	0	0	0
322	1	7	173	-1	440	441	20.4	27	ABplaapaapp	201	1023	0	0		0	0	0	0	0
323	1	121	13	-1	361	219	15.5	34	Earap	333	-384	0	0		0	0	0	0	0
324	1	96	71	-1	393	457	14.2	28	ABplpaapap	276	-450	0	0		0	0	0	0	0
325	1	402	248	-1	181	261	9.4	26	ABplapppaa	233	633	0	0		0	0	0	0	0
326	1	138	285	-1	405	278	10.6	24	ABaraapappp	183	891	0	0		0	0	0	0	0
327	1	70	324	-1	369	426	13.2	24	ABplpaapppa	116	0	0	0		0	0	0	0	0
328	1	325	300	-1	500	292	7.6	24	ABarapapaaa	217	54	0	0		0	0	0	0	0
329	1	363	397	-1	408	412	19.5	26	ABplaapappp	233	-145	0	0		0	0	0	0	0
330	1	174	259	-1	445	332	4.9	22	ABalpapapaa	201	782	0	0		0	0	0	0	0
331	1	11	371	-1	400	363	15.2	25	MSapappa	287	0	0	0		0	0	0	0	0
332	1	383	162	-1	490	247	16.9	25	MSppappa	228	1209	0	0		0	0	0	0	0
333	1	340	152	-1	459	172	18.7	30	ABprapaaap	284	-141	0	0		0	0	0	0	0
334	1	64	377	-1	511	308	11.6	27	ABaraaapapa	26	0	0	0		0	0	0	0	0
335	1	45	369	-1	559	270	9.6	26	ABarappppap	204	288	0	0		0	0	0	0	0
336	1	253	293	-1	351	352	11.3	26	MSappapp	227	-123	0	0		0	0	0	0	0
337	1	37	9	-1	553	333	21.2	27	ABalapppap	236	-82	0	0		0	0	0	0	0
338	1	155	21	-1	426	298	12.5	25	ABaraapapap	367	0	0	0		0	0	0	0	0
339	1	126	55	-1	481	433	7.3	30	ABalppaaap	202	725	0	0		0	0	0	0	0
340	1	28	129	-1	422	246	17.4	27	MSpaaappp	240	709	0	0		0	0	0	0	0
341	1	154	72	-1	240	178	3.6	25	ABplppppppa	255	124	0	0		0	0	0	0	0
342	1	432	354	-1	534	321	23.1	27	MSpaaaaaa	196	252	0	0		0	0	0	0	0
343	1	331	323	-1	476	284	14.7	26	ABaraappapp	240	725	0	0		0	0	0	0	0
344	1	83	57	-1	397	347	19.0	25	MSapppaa	244	163	0	0		0	0	0	0	0
345	1	315	143	-1	318	89	7.9	28	ABprapppap	250	262	0	0		0	0	0	0	0
346	1	293	216	-1	319	327	5.0	25	ABplpappaaa	176	682	0	0		0	0	0	0	0
347	1	262	290	-1	300	389	7.5	25	ABplpaaaapp	221	1399	0	0		0	0	0	0	0
348	1	403	395	-1	244	134	11.5	32	Eprpp	320	269	0	0		0	0	0	0	0
349	1	431	365	-1	191	121	17.4	34	Cpappd	319	442	0	0		0	0	0	0	0
350	1	354	137	-1	420	325	15.5	28	MSaaapapa	222	1781	0	0		0	0	0	0	0
351	1	252	421	-1	548	176	10.9	24	ABprpaapppa	219	-147	0	0		0	0	0	0	0
352	1	38	327	-1	317	415	15.6	33	ABplaappap	294	371	0	0		0	0	0	0	0
353	1	142	67	-1	616	307	11.4	30	ABalaapaap	249	131	0	0		0	0	0	0	0
354	1	115	409	-1	441	400	4.5	30	ABalppapaa	245	207	0	0		0	0	0	0	0
355	1	221	413	-1	223	228	4.1	24	ABplpppapaa	193	-85	0	0		0	0	0	0	0
356	1	69	393	-1	386	141	3.4	26	ABprppppaaa	215	-195	0	0		0	0	0	0	0
357	1	288	364	-1	526	162	13.0	26	ABprpaapppp	215	-545	0	0		0	0	0	0	0
358	1	341	218	-1	528	190	6.9	24	ABprpaaaapa	225	607	0	0		0	0	0	0	0
359	1	293	334	-1	298	294	4.2	26	ABplpappaap	184	1309	0	0		0	0	0	0	0
360	1	30	383	-1	344	137	3.2	27	ABprppppapp	277	-1397	0	0		0	0	0	0	0
361	1	309	389	-1	550	305	12.7	26	MSppaaaa	205	866	0	0		0	0	0	0	0
362	1	412	232	-1	465	284	8.3	24	ABarapaappa	87	0	0	0		0	0	0	0	0
363	1	216	142	-1	374	335	14.2	27	MSapappp	235	289	0	0		0	0	0	0	0
364	1	176	170	-1	356	193	10.8	28	Earpa	154	0	0	0		0	0	0	0	0
365	1	349	185	-1	229	137	4.8	28	Cppppa	246	1034	0	0		0	0	0	0	0
366	1	198	315	-1	312	262	9.6	31	Ealpa	309	-232	0	0		0	0	0	0	0
367	1	211	428	-1	495	418	15.7	27	ABalapapppa	201	0	0	0		0	0	0	0	0
368	1	421	388	-1	453	255	5.5	27	ABarapapppa	215	117	0	0		0	0	0	0	0
369	1	191	2	-1	427	199	12.6	27	MSpppaaa	214	261	0	0		0	0	0	0	0
370	1	4	191	-1	454	446	8.5	29	ABalpppaap	181	0	0	0		0	0	0	0	0
371	1	80	169	-1	540	291	22.6	28	ABalappppp	125	0	0	0		0	0	0	0	0
372	1	184	64	-1	413	245	10.4	24	MSpapaapa	5	0	0	0		0	0	0	0	0
373	1	2	328	-1	259	185	14.4	32	Eplap	324	752	0	0		0	0	0	0	0
374	1	385	350	-1	339	263	15.3	31	Ealaa	312	268	0	0		0	0	0	0	0
375	1	285	52	-1	343	261	6.4	30	MSaapapp	3	0	0	0		0	0	0	0	0
376	1	21	60	-1	478	276	12.2	26	ABaraapppap	252	420	0	0		0	0	0	0	0
377	1	419	117	-1	531	331	10.9	25	ABaraaapaap	231	694	0	0		0	0	0	0	0
378	1	239	164	-1	380	269	14.3	28	MSaaappp	249	-851	0	0		0	0	0	0	0
379	1	237	46	-1	507	302	19.7	30	MSpaaaaap	302	2079	0	0		0	0	0	0	0
380	1	87	234	-1	317	82	11.1	26	ABprapppaa	237	-957	0	0		0	0	0	0	0
381	1	322	219	-1	306	161	15.0	32	Eprap	316	-1446	0	0		0	0	0	0	0
382	1	375	82	-1	338	423	11.0	26	ABplpaaappp	138	0	0	0		0	0	0	0	0
383	1	387	256	-1	210	122	20.8	41	Cpapa	411	913	0	0		0	0	0	0	0
384	1	122	154	-1	483	360	15.1	26	ABaraapaapa	298	0	0	0		0	0	0	0	0
385	1	258	281	-1	446	302	20.5	28	MSaaaapap	274	-163	0	0		0	0	0	0	0
386	1	370	363	-1	466	360	17.3	28	MSaaapaaa	198	0	0	0		0	0	0	0	0
387	1	181	353	-1	565	210	18.5	26	ABpraaaappp	208	-1506	0	0		0	0	0	0	0
388	1	427	105	-1	390	225	17.2	28	Earaa	190	-1415	0	0		0	0	0	0	0
389	1	386	404	-1	433	289	23.4	24	ABarpaapap	265	0	0	0		0	0	0	0	0
390	1	117	193	-1	313	62	6.1	27	ABprpppaapp	187	-243	0	0		0	0	0	0	0
391	1	401	269	-1	600	313	9.1	22	ABalaapaaa	199	768	0	0		0	0	0	0	0
392	1	102	223	-1	486	175	18.5	24	ABprpaappap	89	0	0	0		0	0	0	0	0
393	1	365	423	-1	406	269	23.4	30	ABarpaappa	283	349	0	0		0	0	0	0	0
394	1	420	194	-1	542	187	13.7	29	ABprpaapap	20	0	0	0		0	0	0	0	0
395	1	373	190	-1	386	225	11.9	27	MSpapaapp	426	0	0	0		0	0	0	0	0
396	1	150	411	-1	463	337	8.9	22	ABalpaaapap	71	0	0	0		0	0	0	0	0
397	1	290	437	-1	467	400	23.9	22	ABplaaaaapp	150	-938	0	0		0	0	0	0	0
398	1	229	246	-1	508	376	12.8	24	ABalpaapaap	225	714	0	0		0	0	0	0	0
399	1	368	278	-1	374	75	6.9	25	ABprpppaaap	225	-527	0	0		0	0	0	0	0
400	1	161	127	-1	413	409	9.5	26	ABplpaaaaap	180	0	0	0		0	0	0	0	0
401	1	130	163	-1	459	414	9.6	25	ABplpaaaaaa	117	0	0	0		0	0	0	0	0
402	1	6	11	-1	325	256	24.1	39	ABarpaapppp	208	0	0	0		0	0	0	0	0
403	1	278	381	-1	351	361	4.0	25	ABalpapappp	248	202	0	0		0	0	0	0	0
404	1	185	403	-1	576	281	19.8	25	ABpraaapapa	203	923	0	0		0	0	0	0	0
405	1	382	271	-1	517	206	18.5	31	ABpraaapppa	314	-655	0	0		0	0	0	0	0
406	1	146	356	-1	342	275	4.3	25	MSaappaa	254	-256	0	0		0	0	0	0	0
407	1	188	70	-1	338	428	13.7	29	ABplpaapppp	255	-518	0	0		0	0	0	0	0
408	1	284	244	-1	202	109	10.1	32	Cpppaa	54	0	0	0		0	0	0	0	0
409	1	8	392	-1	450	130	6.6	25	ABarappappp	45	0	0	0		0	0	0	0	0
410	1	395	136	-1	184	209	22.4	37	Caapa	368	127	0	0		0	0	0	0	0
411	1	79	332	-1	391	157	17.9	31	Dppa	308	-442	0	0		0	0	0	0	0
412	1	76	114	-1	398	414	14.6	24	ABalpppppap	203	0	0	0		0	0	0	0	0
413	1	393	39	-1	460	135	20.5	30	ABarpppaa	483	0	0	0		0	0	0	0	0
414	1	343	53	-1	460	222	11.6	24	MSppaapp	225	218	0	0		0	0	0	0	0
415	1	26	48	-1	228	312	7.6	29	ABplppappp	255	580	0	0		0	0	0	0	0
416	1	291	73	-1	437	406	19.4	26	ABplaapappa	228	614	0	0		0	0	0	0	0
417	1	271	366	-1	251	298	3.4	26	ABplppppaaa	222	710	0	0		0	0	0	0	0
418	1	348	386	-1	587	286	12.1	22	ABalaappaa	192	1046	0	0		0	0	0	0	0
419	1	424	394	-1	480	385	8.9	26	MSapaaaa	306	0	0	0		0	0	0	0	0
420	1	388	-1	-1	536	322	25.5	26	ABarpapaaa	236	-500	0	0		0	0	0	0	0
421	1	418	339	-1	381	306	14.2	26	MSaaapapp	195	-582	0	0		0	0	0	0	0
422	1	108	250	-1	192	251	5.0	26	ABplpppaapa	259	202	0	0		0	0	0	0	0
423	1	106	88	-1	496	361	10.8	28	ABalpaapapa	777	0	0	0		0	0	0	0	0
424	1	210	399	-1	488	366	4.3	28	ABalpapaaa	210	1065	0	0		0	0	0	0	0
425	1	250	240	-1	408	163	24.2	31	ABarppppaa	311	703	0	0		0	0	0	0	0
426	1	298	390	-1	492	193	8.4	29	ABprpapaap	284	708	0	0		0	0	0	0	0
427	1	168	212	-1	233	287	20.3	28	Dapap	273	0	0	0		0	0	0	0	0
428	1	205	213	-1	460	332	6.7	22	ABalpaaapp	147	0	0	0		0	0	0	0	0
429	1	190	313	-1	497	216	13.4	28	MSppapap	444	0	0	0		0	0	0	0	0
430	1	356	273	-1	598	276	18.7	27	ABalaappppp	239	0	0	0		0	0	0	0	0
431	1	406	439	-1	492	238	10.0	22	MSppaapa	107	0	0	0		0	0	0	0	0
432	1	227	76	-1	397	227	6.4	25	MSpapappa	82	0	0	0		0	0	0	0	0
433	1	54	426	-1	432	170	5.5	23	ABprpapapap	435	0	0	0		0	0	0	0	0
434	1	13	107	-1	349	79	6.0	23	ABprpppaapa	421	0	0	0		0	0	0	0	0
435	1	169	252	-1	574	237	19.7	26	ABpraaapapp	63	0	0	0		0	0	0	0	0
436	1	104	295	-1	536	230	6.1	24	ABarapppapp	401	0	0	0		0	0	0	0	0
437	1	428	329	-1	329	381	8.6	30	ABplpapaap	288	0	0	0		0	0	0	0	0
