# Supplementary material for: The AP-2 Transcription Factor APTF-2 Is Required for Neuroblast and Epidermal Morphogenesis in Caenorhabditis elegans Embryogenesis
Source: PLoS Genet. 2016 May 13;12(5):e1006048. doi: 10.1371/journal.pgen.1006048 (PMC4866721; doi:10.1371/journal.pgen.1006048)
Supplement: S7 Text — (ZIP) [file pgen.1006048.s035.zip › nuclei/t176-nuclei]

1	1	63	407	-1	211	225	8.1	27	Capppp	237	-131	0	0		0	0	0	0	0
2	1	369	156	-1	424	197	12.3	26	MSpppaaa	264	21	0	0		0	0	0	0	0
3	1	229	78	-1	440	256	10.5	29	ABaraapppp	76	0	0	0		0	0	0	0	0
4	1	107	264	-1	239	362	17.5	29	ABplapaapp	267	-148	0	0		0	0	0	0	0
5	1	217	135	-1	330	385	11.0	28	ABplppaaaap	279	-47	0	0		0	0	0	0	0
6	1	242	130	-1	154	278	16.6	29	ABplapapaa	290	1181	0	0		0	0	0	0	0
7	1	74	414	-1	540	289	15.9	26	MSppaaap	168	213	0	0		0	0	0	0	0
8	1	105	131	-1	437	189	9.9	27	MSpppapp	257	-36	0	0		0	0	0	0	0
9	1	337	405	-1	553	334	21.1	27	ABalapppap	-142	0	0	0		0	0	0	0	0
10	1	286	318	-1	409	322	19.2	24	MSaaaappa	221	193	0	0		0	0	0	0	0
11	1	402	431	-1	328	262	24.4	37	ABarpaapppp	371	314	0	0		0	0	0	0	0
12	1	46	89	-1	594	306	16.3	25	ABalaappppa	223	-579	0	0		0	0	0	0	0
13	1	323	357	-1	354	214	16.1	28	Earap	287	-42	0	0		0	0	0	0	0
14	1	192	11	-1	455	256	16.7	29	MSpaapaa	183	0	0	0		0	0	0	0	0
15	1	151	419	-1	374	101	3.8	26	ABprppppapa	262	-199	0	0		0	0	0	0	0
16	1	132	94	-1	490	197	10.6	26	ABprppaaaaa	351	0	0	0		0	0	0	0	0
17	1	308	424	-1	505	191	20.5	32	ABpraaapppp	273	710	0	0		0	0	0	0	0
18	1	212	313	-1	483	262	23.4	29	Nuc156_25_450_288a	295	106	0	0		0	0	0	0	0
19	1	187	392	-1	183	307	12.6	28	ABplappapp	29	0	0	0		0	0	0	0	0
20	1	293	300	-1	436	331	8.4	32	ABalpappaa	100	0	0	0		0	0	0	0	0
21	1	338	9	-1	423	299	12.7	27	ABaraapapap	208	-494	0	0		0	0	0	0	0
22	1	103	259	-1	365	121	12.1	30	MSpapppp	237	-744	0	0		0	0	0	0	0
23	1	184	25	-1	278	82	9.7	29	ABprapappp	277	-404	0	0		0	0	0	0	0
24	1	124	248	-1	309	141	8.6	29	Cppaap	278	26	0	0		0	0	0	0	0
25	1	134	32	-1	537	235	13.5	28	ABprpaapaa	-106	0	0	0		0	0	0	0	0
26	1	35	36	-1	557	410	12.8	27	ABalaaaala	70	0	0	0		0	0	0	0	0
27	1	40	198	-1	481	311	7.0	26	ABarapaapa	234	527	0	0		0	0	0	0	0
28	1	8	214	-1	314	63	16.3	32	ABprapapaa	81	0	0	0		0	0	0	0	0
29	1	275	107	-1	385	381	12.4	28	MSapaapp	280	26	0	0		0	0	0	0	0
30	1	210	388	-1	536	323	5.7	28	ABaraaappa	279	1356	0	0		0	0	0	0	0
31	1	234	79	-1	159	182	10.2	29	ABplapappp	157	0	0	0		0	0	0	0	0
32	1	288	230	-1	420	338	13.1	26	ABaraapapaa	109	0	0	0		0	0	0	0	0
33	1	34	110	-1	385	140	6.7	28	ABprppaappp	-183	0	0	0		0	0	0	0	0
34	1	143	325	-1	534	214	20.8	28	ABpraapappp	225	-888	0	0		0	0	0	0	0
35	1	164	223	-1	462	386	12.1	26	MSapaaap	211	-355	0	0		0	0	0	0	0
36	1	60	139	-1	489	138	8.8	24	ABprpaaappp	196	119	0	0		0	0	0	0	0
37	1	292	250	-1	512	217	8.3	27	ABprpapaaa	273	-130	0	0		0	0	0	0	0
38	1	117	237	-1	372	425	18.5	29	ABalppppppp	281	-756	0	0		0	0	0	0	0
39	1	413	410	-1	460	135	20.4	31	ABarpppaa	297	-63	0	0		0	0	0	0	0
40	1	148	421	-1	453	414	15.1	24	ABalppppaad	244	-36	0	0		0	0	0	0	0
41	1	141	194	-1	339	250	21.8	34	Cpaaa	342	471	0	0		0	0	0	0	0
42	1	87	257	-1	466	283	17.8	24	MSpaaaapp	231	1001	0	0		0	0	0	0	0
43	1	273	281	-1	360	170	8.4	26	MSpappaa	64	0	0	0		0	0	0	0	0
44	1	260	305	-1	549	244	9.6	24	ABarapppppa	228	86	0	0		0	0	0	0	0
45	1	60	60	-1	521	159	10.7	24	ABprpaaappa	195	116	0	0		0	0	0	0	0
46	1	379	341	-1	503	299	20.1	29	MSpaaaaap	263	-58	0	0		0	0	0	0	0
47	1	266	338	-1	378	292	17.5	27	MSaaaappp	235	-273	0	0		0	0	0	0	0
48	1	415	403	-1	233	309	7.4	30	ABplppappp	300	277	0	0		0	0	0	0	0
49	1	314	102	-1	342	307	5.8	26	ABplpappap	259	-717	0	0		0	0	0	0	0
50	1	159	436	-1	328	356	19.5	30	ABplapaaap	267	440	0	0		0	0	0	0	0
51	1	58	101	-1	585	226	12.4	31	ABpraaaaaa	276	42	0	0		0	0	0	0	0
52	1	375	201	-1	343	262	6.6	30	MSaapapp	274	-741	0	0		0	0	0	0	0
53	1	414	239	-1	459	219	11.6	24	MSppaapp	221	-420	0	0		0	0	0	0	0
54	1	220	112	-1	373	226	9.2	28	MSpapapa	38	0	0	0		0	0	0	0	0
55	1	339	282	333	483	433	7.1	30	ABalppaaap	203	105	0	0		0	0	0	0	0
56	1	19	149	-1	401	150	11.6	33	MSpapppa	223	0	0	0		0	0	0	0	0
57	1	344	256	-1	399	350	18.9	26	MSapppaa	252	-14	0	0		0	0	0	0	0
58	1	171	389	-1	471	179	22.6	31	ABprapaaaa	265	421	0	0		0	0	0	0	0
59	1	284	425	-1	394	163	5.5	24	ABprpapappp	162	66	0	0		0	0	0	0	0
60	1	376	103	-1	477	275	12.2	26	ABaraapppap	122	0	0	0		0	0	0	0	0
61	1	290	184	-1	493	452	20.2	25	ABplaapaapa	242	786	0	0		0	0	0	0	0
62	1	205	371	-1	145	216	9.1	26	ABplappppa	238	153	0	0		0	0	0	0	0
63	1	264	23	-1	566	394	16.5	29	ABalaaapal	262	712	0	0		0	0	0	0	0
64	1	372	8	-1	414	243	10.4	25	MSpapaapa	-179	0	0	0		0	0	0	0	0
65	1	79	39	-1	300	331	11.0	28	MSaapppa	307	0	0	0		0	0	0	0	0
66	1	307	402	-1	404	105	5.7	25	ABprpppaaaa	227	1727	0	0		0	0	0	0	0
67	1	353	241	-1	617	302	11.8	30	ABalaapaap	163	0	0	0		0	0	0	0	0
68	1	310	287	-1	577	302	22.9	26	ABpraapaapa	239	-103	0	0		0	0	0	0	0
69	1	108	93	-1	473	354	10.0	27	ABalpaaapaa	251	440	0	0		0	0	0	0	0
70	1	407	364	-1	342	430	13.6	28	ABplpaapppp	245	424	0	0		0	0	0	0	0
71	1	324	145	-1	402	460	14.1	30	ABplpaapap	322	0	0	0		0	0	0	0	0
72	1	341	358	-1	237	175	3.9	26	ABplppppppa	255	-414	0	0		0	0	0	0	0
73	1	416	193	-1	437	407	19.3	25	ABplaapappa	209	0	0	0		0	0	0	0	0
74	1	219	408	-1	294	122	24.5	33	Cpaapa	321	-52	0	0		0	0	0	0	0
75	1	37	53	-1	315	81	19.4	29	ABarpppppa	265	22	0	0		0	0	0	0	0
76	1	432	141	-1	398	234	6.0	25	MSpapappa	172	84	0	0		0	0	0	0	0
77	1	166	44	-1	469	252	8.4	29	ABarapappa	13	0	0	0		0	0	0	0	0
78	1	189	104	-1	548	363	21.9	28	ABalappapp	220	0	0	0		0	0	0	0	0
79	1	315	185	-1	199	264	16.1	31	Capapa	132	0	0	0		0	0	0	0	0
80	1	4	229	-1	578	303	10.5	23	ABarappppaa	216	474	0	0		0	0	0	0	0
81	1	221	308	-1	524	418	14.3	26	ABalapaaaa	255	738	0	0		0	0	0	0	0
82	1	382	108	-1	341	429	10.6	25	ABplpaaappp	244	-157	0	0		0	0	0	0	0
83	1	251	169	-1	337	55	13.3	29	ABprapapap	391	0	0	0		0	0	0	0	0
84	1	191	74	-1	449	366	23.6	28	ABplaaaapa	283	334	0	0		0	0	0	0	0
85	1	253	109	-1	553	257	23.3	29	ABpraapaapp	279	-350	0	0		0	0	0	0	0
86	1	281	298	-1	418	349	23.6	28	ABplaaaapp	76	0	0	0		0	0	0	0	0
87	1	232	267	-1	449	358	4.6	29	ABalpapaap	430	0	0	0		0	0	0	0	0
88	1	423	420	-1	498	361	10.7	28	ABalpaapapa	426	0	0	0		0	0	0	0	0
89	1	174	200	369	523	361	8.5	31	ABalpaaaaa	100	0	0	0		0	0	0	0	0
90	1	198	227	-1	428	253	7.1	24	MSpapaaaa	137	0	0	0		0	0	0	0	0
91	1	278	273	-1	426	224	20.5	28	MSpppppa	286	0	0	0		0	0	0	0	0
92	1	225	114	-1	605	264	12.7	31	ABalaappap	236	0	0	0		0	0	0	0	0
93	1	70	302	-1	248	313	14.3	30	Capaaa	328	0	0	0		0	0	0	0	0
94	1	276	254	-1	267	136	7.4	29	Cppapp	293	278	0	0		0	0	0	0	0
95	1	27	90	-1	426	124	9.7	25	ABprppappa	259	159	0	0		0	0	0	0	0
96	1	133	67	-1	309	52	11.5	29	ABprapappa	-37	0	0	0		0	0	0	0	0
97	1	211	290	-1	521	278	6.2	28	ABarapaaap	244	879	0	0		0	0	0	0	0
98	1	153	76	-1	320	337	15.7	31	Daaa	269	0	0	0		0	0	0	0	0
99	1	185	277	-1	179	278	20.7	33	ABarppapa	310	696	0	0		0	0	0	0	0
100	1	41	52	-1	148	247	12.1	28	ABplapappa	326	0	0	0		0	0	0	0	0
101	1	149	375	-1	460	329	14.1	27	ABaraapaapp	266	-207	0	0		0	0	0	0	0
102	1	213	383	-1	480	248	19.4	29	MSppappp	230	-996	0	0		0	0	0	0	0
103	1	203	224	-1	561	313	7.4	24	ABaraaapppa	192	312	0	0		0	0	0	0	0
104	1	131	307	-1	513	145	15.6	29	ABpraappap	97	0	0	0		0	0	0	0	0
105	1	388	411	-1	390	222	16.9	25	Earaa	248	-1388	0	0		0	0	0	0	0
106	1	125	315	-1	371	196	6.8	24	MSpapappp	224	-240	0	0		0	0	0	0	0
107	1	434	140	-1	347	75	6.0	24	ABprpppaapa	219	106	0	0		0	0	0	0	0
108	1	14	18	-1	364	376	7.4	29	ABplpapaaa	-43	0	0	0		0	0	0	0	0
109	1	318	121	-1	372	330	9.8	25	MSappaaa	-26	0	0	0		0	0	0	0	0
110	1	17	347	-1	603	252	16.8	28	ABpraaaaap	509	0	0	0		0	0	0	0	0
111	1	157	280	-1	414	214	8.8	24	MSpapaaap	242	-73	0	0		0	0	0	0	0
112	1	75	292	-1	364	412	21.8	29	ABplaaappa	258	370	0	0		0	0	0	0	0
113	1	62	362	-1	482	316	21.2	27	MSaaaapaa	230	-8	0	0		0	0	0	0	0
114	1	412	183	-1	401	414	14.4	25	ABalpppppap	-118	0	0	0		0	0	0	0	0
115	1	179	274	-1	448	220	18.1	25	MSppppap	257	-633	0	0		0	0	0	0	0
116	1	313	317	-1	468	349	19.8	26	MSaaaaapp	265	-376	0	0		0	0	0	0	0
117	1	377	288	-1	535	328	10.9	24	ABaraaapaap	58	0	0	0		0	0	0	0	0
118	1	59	314	-1	238	335	9.5	29	ABplppapap	259	345	0	0		0	0	0	0	0
119	1	316	444	-1	525	364	24.9	23	ABarpaaaaa	226	-219	0	0		0	0	0	0	0
120	1	56	48	-1	474	198	15.2	27	MSppppaa	267	536	0	0		0	0	0	0	0
121	1	86	73	-1	406	98	11.0	29	ABprppapap	174	0	0	0		0	0	0	0	0
122	1	145	35	-1	416	245	13.7	26	MSpaapapp	103	0	0	0		0	0	0	0	0
123	1	277	380	-1	510	291	23.5	27	ABarpapaap	258	-1127	0	0		0	0	0	0	0
124	1	122	3	-1	428	304	7.4	30	ABalpapppa	368	0	0	0		0	0	0	0	0
125	1	283	55	-1	409	320	10.5	26	ABaraapappa	211	1008	0	0		0	0	0	0	0
126	1	136	119	-1	272	284	9.3	31	MSaapppp	484	0	0	0		0	0	0	0	0
127	1	400	151	-1	414	414	9.5	27	ABplpaaaaap	217	0	0	0		0	0	0	0	0
128	1	26	278	443	567	218	15.4	29	ABpraaaapa	324	0	0	0		0	0	0	0	0
129	1	340	15	-1	419	245	17.5	27	MSpaaappp	412	0	0	0		0	0	0	0	0
130	1	76	98	-1	374	376	23.6	30	ABplaaappp	304	23	0	0		0	0	0	0	0
131	1	167	253	-1	305	360	9.5	27	ABplppaapa	386	0	0	0		0	0	0	0	0
132	1	282	312	-1	382	368	3.5	26	ABalpapappa	269	-136	0	0		0	0	0	0	0
133	1	20	92	-1	358	80	20.4	30	ABprappapa	365	0	0	0		0	0	0	0	0
134	1	73	12	-1	276	392	9.7	25	ABplppapaaa	192	-16	0	0		0	0	0	0	0
135	1	309	289	-1	295	115	3.9	24	ABprppppppa	226	455	0	0		0	0	0	0	0
136	1	410	276	-1	187	219	22.3	37	Caapa	373	120	0	0		0	0	0	0	0
137	1	350	309	-1	417	323	15.5	26	MSaaapapa	236	-106	0	0		0	0	0	0	0
138	1	199	154	-1	542	373	16.6	29	MSaaaaaa	98	0	0	0		0	0	0	0	0
139	1	247	1	-1	327	128	12.6	29	Cppaaa	289	1043	0	0		0	0	0	0	0
140	1	178	304	-1	355	259	11.0	26	MSaapaapp	238	0	0	0		0	0	0	0	0
141	1	126	196	-1	463	216	3.8	25	ABprpappaa	-85	0	0	0		0	0	0	0	0
142	1	363	189	-1	373	339	14.1	27	MSapappp	240	-644	0	0		0	0	0	0	0
143	1	345	72	-1	318	91	7.8	28	ABprapppap	-105	0	0	0		0	0	0	0	0
144	1	188	155	-1	418	435	17.3	29	ABplaapapa	287	0	0	0		0	0	0	0	0
145	1	100	182	-1	534	413	9.4	28	ABalaaaalp	168	0	0	0		0	0	0	0	0
146	1	23	409	428	331	344	6.5	31	ABplpapapa	184	-247	0	0		0	0	0	0	0
147	1	243	181	-1	177	119	13.6	35	Caapp	334	843	0	0		0	0	0	0	0
148	1	42	284	-1	374	299	4.3	26	ABalpappapp	288	0	0	0		0	0	0	0	0
149	1	295	21	-1	344	307	20.2	29	MSappppa	258	69	0	0		0	0	0	0	0
150	1	80	374	-1	512	229	16.7	25	ABpraaappap	224	-304	0	0		0	0	0	0	0
151	1	209	115	-1	467	247	12.1	24	ABarapaappp	67	0	0	0		0	0	0	0	0
152	1	333	387	-1	459	182	18.8	34	ABprapaaap	336	63	0	0		0	0	0	0	0
153	1	228	339	-1	591	224	18.0	24	ABpraaaappa	161	0	0	0		0	0	0	0	0
154	1	384	303	-1	484	356	15.0	25	ABaraapaapa	206	152	0	0		0	0	0	0	0
155	1	160	337	-1	455	137	15.0	27	ABprapaapa	225	-297	0	0		0	0	0	0	0
156	1	137	382	-1	591	324	13.0	26	ABalaaappr	257	-515	0	0		0	0	0	0	0
157	1	173	415	-1	501	407	24.3	31	ABplaaaaaa	105	0	0	0		0	0	0	0	0
158	1	78	367	-1	414	423	22.3	31	ABplaaapap	152	0	0	0		0	0	0	0	0
159	1	88	47	-1	457	417	22.3	28	ABplaaapaa	218	0	0	0		0	0	0	0	0
160	1	45	293	-1	498	342	6.5	27	ABalpaaaap	244	142	0	0		0	0	0	0	0
161	1	94	180	-1	560	260	12.3	30	ABprpaaaaa	267	-98	0	0		0	0	0	0	0
162	1	332	279	-1	491	246	16.5	25	MSppappa	198	273	0	0		0	0	0	0	0
163	1	401	54	-1	461	414	9.8	24	ABplpaaaaaa	201	-247	0	0		0	0	0	0	0
164	1	378	191	-1	381	267	14.3	27	MSaaappp	-24	0	0	0		0	0	0	0	0
165	1	51	96	-1	275	338	8.1	28	ABplppappa	234	252	0	0		0	0	0	0	0
166	1	270	384	-1	426	103	16.1	30	ABprapaapp	172	0	0	0		0	0	0	0	0
167	1	206	219	-1	272	230	11.9	29	Ealpp	294	81	0	0		0	0	0	0	0
168	1	3	144	-1	338	128	8.4	28	ABprpppppa	261	289	0	0		0	0	0	0	0
169	1	371	91	-1	541	293	22.6	30	ABalappppp	258	-86	0	0		0	0	0	0	0
170	1	364	297	-1	361	196	10.8	28	Earpa	231	735	0	0		0	0	0	0	0
171	1	129	129	-1	139	221	16.7	33	ABarppapp	-51	0	0	0		0	0	0	0	0
172	1	89	17	-1	492	462	12.8	28	ABalapaapp	336	0	0	0		0	0	0	0	0
173	1	322	22	-1	446	447	20.4	28	ABplaapaapp	93	0	0	0		0	0	0	0	0
174	1	183	245	-1	277	286	5.6	29	ABplpapppa	219	-434	0	0		0	0	0	0	0
175	1	128	202	-1	471	302	10.9	23	ABaraapppaa	46	0	0	0		0	0	0	0	0
176	1	10	16	-1	428	455	9.9	28	ABalpppaaa	128	0	0	0		0	0	0	0	0
177	1	18	221	-1	148	149	12.4	29	Cpappv	287	1011	0	0		0	0	0	0	0
178	1	201	56	-1	382	269	7.8	24	MSaapaaap	84	0	0	0		0	0	0	0	0
179	1	101	51	-1	531	320	16.5	29	ABaraappaa	259	-53	0	0		0	0	0	0	0
180	1	91	395	-1	211	313	21.5	30	ABplappapa	277	8	0	0		0	0	0	0	0
181	1	237	13	-1	224	352	14.0	27	ABplappaaa	382	0	0	0		0	0	0	0	0
182	1	208	242	-1	200	328	13.6	29	ABplappaap	337	0	0	0		0	0	0	0	0
183	1	32	226	-1	292	383	19.4	28	ABplapaapa	249	-39	0	0		0	0	0	0	0
184	1	127	316	-1	539	218	9.3	26	ABarapppppp	203	-259	0	0		0	0	0	0	0
185	1	365	423	-1	226	137	5.0	28	Cppppa	286	1099	0	0		0	0	0	0	0
186	1	222	122	-1	280	99	13.3	30	Cppapa	279	-989	0	0		0	0	0	0	0
187	1	190	34	-1	518	428	21.4	31	ABplaapaaa	44	0	0	0		0	0	0	0	0
188	1	65	350	-1	398	88	17.4	29	ABprappaaa	123	0	0	0		0	0	0	0	0
189	1	152	126	-1	493	402	20.5	26	ABplaaaaapa	191	0	0	0		0	0	0	0	0
190	1	395	161	-1	387	227	11.6	27	MSpapaapp	278	203	0	0		0	0	0	0	0
191	1	370	210	-1	456	446	8.5	29	ABalpppaap	226	173	0	0		0	0	0	0	0
192	1	258	377	-1	350	155	20.7	34	Dppp	338	112	0	0		0	0	0	0	0
193	1	390	216	-1	313	64	6.1	25	ABprpppaapp	215	-861	0	0		0	0	0	0	0
194	1	394	45	-1	548	186	14.4	30	ABprpaapap	240	-291	0	0		0	0	0	0	0
195	1	113	204	-1	443	270	14.0	26	MSpaapapa	286	0	0	0		0	0	0	0	0
196	1	291	99	231	453	455	12.4	30	ABalpppapa	257	-454	0	0		0	0	0	0	0
197	1	321	322	-1	174	205	6.3	27	ABplappppp	133	0	0	0		0	0	0	0	0
198	1	144	164	-1	339	93	4.1	25	ABprpppapaa	202	39	0	0		0	0	0	0	0
199	1	7	255	-1	533	323	8.7	29	ABaraaaaap	556	0	0	0		0	0	0	0	0
200	1	317	5	-1	495	402	9.0	23	ABalppappaa	46	0	0	0		0	0	0	0	0
201	1	109	261	-1	535	375	13.5	27	ABalpaapaaa	230	-206	0	0		0	0	0	0	0
202	1	90	400	-1	535	246	16.8	26	ABpraaappaa	46	0	0	0		0	0	0	0	0
203	1	311	125	-1	452	103	13.6	28	ABpraapppp	270	-217	0	0		0	0	0	0	0
204	1	267	199	-1	508	355	19.1	29	MSaaaaapa	418	0	0	0		0	0	0	0	0
205	1	165	19	-1	582	374	14.3	29	ABalaaapar	240	771	0	0		0	0	0	0	0
206	1	110	80	-1	474	241	4.4	24	ABarapapapp	240	40	0	0		0	0	0	0	0
207	1	142	244	-1	238	245	8.5	28	ABplpppppa	146	0	0	0		0	0	0	0	0
208	1	299	95	-1	439	181	15.9	28	Dpaa	275	-289	0	0		0	0	0	0	0
209	1	121	397	-1	491	161	6.2	24	ABprpaaaapp	218	1317	0	0		0	0	0	0	0
210	1	123	342	-1	515	405	17.5	24	ABalapapaa	359	0	0	0		0	0	0	0	0
211	1	248	353	-1	516	354	15.8	29	ABaraapaaa	190	0	0	0		0	0	0	0	0
212	1	427	213	-1	234	291	20.0	29	Dapap	290	-368	0	0		0	0	0	0	0
213	1	428	429	-1	478	355	4.6	27	ABalpaaapp	198	108	0	0		0	0	0	0	0
214	1	197	283	-1	273	297	17.4	31	Daap	291	0	0	0		0	0	0	0	0
215	1	262	268	-1	412	311	4.5	26	ABalpappapa	207	36	0	0		0	0	0	0	0
216	1	346	262	-1	318	328	4.9	24	ABplpappaaa	150	-261	0	0		0	0	0	0	0
217	1	303	328	-1	415	382	3.6	24	ABalppapapa	227	-862	0	0		0	0	0	0	0
218	1	358	426	-1	528	185	7.0	24	ABprpaaaapa	227	-361	0	0		0	0	0	0	0
219	1	381	220	-1	302	162	15.4	31	Eprap	279	-817	0	0		0	0	0	0	0
220	1	12	137	-1	580	282	7.4	29	ABarapppaa	257	87	0	0		0	0	0	0	0
221	1	36	33	-1	481	146	15.0	31	ABpraapppa	234	1076	0	0		0	0	0	0	0
222	1	289	113	-1	522	254	20.9	24	ABpraapappa	229	918	0	0		0	0	0	0	0
223	1	392	323	-1	485	174	18.4	26	ABprpaappap	189	393	0	0		0	0	0	0	0
224	1	181	343	-1	552	277	5.4	23	ABaraaapppp	193	75	0	0		0	0	0	0	0
225	1	147	258	-1	516	282	12.5	27	ABaraaapapp	204	85	0	0		0	0	0	0	0
226	1	47	31	-1	542	164	16.0	27	ABpraappaa	48	0	0	0		0	0	0	0	0
227	1	250	422	-1	491	200	3.9	26	ABarappapap	262	-162	0	0		0	0	0	0	0
228	1	13	27	-1	509	434	11.4	30	ABalapaapa	79	0	0	0		0	0	0	0	0
229	1	68	296	-1	423	389	15.0	25	ABalpppppaa	-70	0	0	0		0	0	0	0	0
230	1	254	65	-1	375	421	8.2	25	ABalppaappp	223	-239	0	0		0	0	0	0	0
231	1	244	66	-1	391	391	17.1	27	ABalppppppa	271	1178	0	0		0	0	0	0	0
232	1	362	232	-1	466	286	8.2	25	ABarapaappa	197	-539	0	0		0	0	0	0	0
233	1	269	251	-1	478	442	16.7	26	ABalppppapa	203	0	0	0		0	0	0	0	0
234	1	380	404	-1	314	83	10.8	26	ABprapppaa	254	-679	0	0		0	0	0	0	0
235	1	285	360	-1	226	100	7.3	30	Cpppap	285	722	0	0		0	0	0	0	0
236	1	150	37	-1	479	409	12.1	24	ABalppppaav	-121	0	0	0		0	0	0	0	0
237	1	130	143	-1	271	372	16.1	31	ABplaapppp	-228	0	0	0		0	0	0	0	0
238	1	69	159	-1	428	434	13.3	24	ABalpppappa	227	530	0	0		0	0	0	0	0
239	1	9	152	-1	342	288	9.3	27	MSaapapa	241	1414	0	0		0	0	0	0	0
240	1	425	187	-1	408	162	24.2	31	ABarppppaa	308	221	0	0		0	0	0	0	0
241	1	115	398	-1	230	169	8.6	32	Eplpp	164	0	0	0		0	0	0	0	0
242	1	200	166	-1	208	239	12.1	30	Capapp	326	0	0	0		0	0	0	0	0
243	1	30	252	-1	349	381	18.2	25	ABplpaappap	198	729	0	0		0	0	0	0	0
244	1	408	390	-1	199	114	9.9	31	Cpppaa	306	-266	0	0		0	0	0	0	0
245	1	53	306	-1	502	310	14.7	26	ABaraappapa	50	0	0	0		0	0	0	0	0
246	1	398	222	-1	507	373	12.8	26	ABalpaapaap	240	1040	0	0		0	0	0	0	0
247	1	44	376	-1	270	146	14.6	32	Eprpa	320	-1088	0	0		0	0	0	0	0
248	1	325	378	-1	186	261	9.2	27	ABplapppaa	236	3	0	0		0	0	0	0	0
249	1	112	319	-1	294	208	16.4	32	Eplaa	330	-332	0	0		0	0	0	0	0
250	1	422	272	-1	195	251	5.1	26	ABplpppaapa	203	-831	0	0		0	0	0	0	0
251	1	284	228	-1	417	176	5.4	27	ABprpapappa	202	378	0	0		0	0	0	0	0
252	1	435	81	-1	577	238	20.4	28	ABpraaapapp	62	0	0	0		0	0	0	0	0
253	1	6	175	-1	589	344	16.7	27	ABalaaappl	-98	0	0	0		0	0	0	0	0
254	1	82	330	-1	425	406	12.4	30	ABplpaapaa	287	-327	0	0		0	0	0	0	0
255	1	252	170	-1	553	303	19.7	27	ABalappppa	239	1236	0	0		0	0	0	0	0
256	1	383	301	-1	209	124	20.7	40	Cpapa	386	160	0	0		0	0	0	0	0
257	1	161	57	-1	575	337	10.5	27	ABalaaaarr	156	0	0	0		0	0	0	0	0
258	1	114	163	-1	360	370	14.0	25	MSappapa	222	-762	0	0		0	0	0	0	0
259	1	330	385	-1	443	333	5.3	23	ABalpapapaa	229	78	0	0		0	0	0	0	0
260	1	104	62	-1	433	198	5.5	29	ABprpappap	-324	0	0	0		0	0	0	0	0
261	1	320	349	-1	471	165	10.4	25	ABprppaaaap	208	980	0	0		0	0	0	0	0
262	1	120	217	-1	410	436	10.6	27	ABplpaaapa	204	-241	0	0		0	0	0	0	0
263	1	16	85	-1	517	395	21.7	24	ABalappaaa	116	0	0	0		0	0	0	0	0
264	1	116	270	-1	574	345	23.4	33	ABpraapaaa	304	-180	0	0		0	0	0	0	0
265	1	33	310	-1	358	399	5.6	24	ABalppapppp	205	3	0	0		0	0	0	0	0
266	1	25	286	-1	550	339	13.7	24	ABaraaapaaa	235	0	0	0		0	0	0	0	0
267	1	162	157	-1	413	285	19.5	28	MSpaaapa	-64	0	0	0		0	0	0	0	0
268	1	71	203	-1	554	269	15.5	24	ABpraaapaav	210	1179	0	0		0	0	0	0	0
269	1	391	354	-1	605	306	9.2	22	ABalaapaaa	180	-154	0	0		0	0	0	0	0
270	1	236	174	-1	494	378	22.3	24	ABalappaap	103	0	0	0		0	0	0	0	0
271	1	405	146	-1	518	210	18.5	30	ABpraaapppa	262	1333	0	0		0	0	0	0	0
272	1	84	38	-1	231	278	11.2	30	Capaap	273	1953	0	0		0	0	0	0	0
273	1	430	136	-1	599	278	18.9	26	ABalaappppp	248	-364	0	0		0	0	0	0	0
274	1	30	147	-1	367	406	15.5	24	ABplpaappaa	-284	0	0	0		0	0	0	0	0
275	1	64	393	-1	508	202	15.4	24	ABprpaappaa	219	113	0	0		0	0	0	0	0
276	1	238	335	-1	162	283	11.4	28	ABplapapap	232	1259	0	0		0	0	0	0	0
277	1	93	24	-1	537	415	17.5	32	ABalapapap	145	0	0	0		0	0	0	0	0
278	1	399	77	-1	373	76	6.9	26	ABprpppaaap	123	0	0	0		0	0	0	0	0
279	1	83	294	-1	402	196	21.1	27	MSpppppp	183	0	0	0		0	0	0	0	0
280	1	280	412	-1	380	445	10.1	24	ABplpaaappa	282	0	0	0		0	0	0	0	0
281	1	385	128	-1	447	301	20.5	28	MSaaaapap	240	802	0	0		0	0	0	0	0
282	1	1	320	-1	368	452	15.5	26	ABplaappaa	35	0	0	0		0	0	0	0	0
283	1	15	86	-1	307	193	11.0	32	Earpp	170	0	0	0		0	0	0	0	0
284	1	31	148	-1	389	407	4.6	25	ABalppapapp	246	281	0	0		0	0	0	0	0
285	1	326	70	-1	406	278	10.3	25	ABaraapappp	190	254	0	0		0	0	0	0	0
286	1	193	153	-1	185	211	15.8	31	Cappap	296	-120	0	0		0	0	0	0	0
287	1	246	246	-1	270	63	13.5	29	ABarpppppp	261	202	0	0		0	0	0	0	0
288	1	287	346	-1	513	403	6.2	24	ABalpaapppa	198	-631	0	0		0	0	0	0	0
289	1	245	142	-1	429	429	5.9	25	ABalppaappa	254	-326	0	0		0	0	0	0	0
290	1	347	197	-1	299	391	7.6	26	ABplpaaaapp	162	0	0	0		0	0	0	0	0
291	1	5	295	-1	529	255	6.6	26	ABarappaaa	-66	0	0	0		0	0	0	0	0
292	1	95	340	-1	331	191	14.7	33	Epraa	331	-260	0	0		0	0	0	0	0
293	1	336	243	-1	351	356	11.5	27	MSappapp	211	195	0	0		0	0	0	0	0
294	1	215	366	-1	373	109	22.2	30	ABarppppap	266	106	0	0		0	0	0	0	0
295	1	436	331	-1	537	225	5.9	24	ABarapppapp	61	0	0	0		0	0	0	0	0
296	1	72	285	-1	526	207	5.5	24	ABarappapaa	197	-242	0	0		0	0	0	0	0
297	1	169	332	-1	438	346	11.4	28	ABalpaapapp	246	0	0	0		0	0	0	0	0
298	1	111	84	-1	448	159	8.0	28	ABprppaapa	97	0	0	0		0	0	0	0	0
299	1	294	427	-1	353	361	21.5	30	ABplapaaaa	291	-647	0	0		0	0	0	0	0
300	1	328	195	-1	500	289	7.8	25	ABarapapaaa	202	55	0	0		0	0	0	0	0
301	1	11	165	-1	525	189	10.3	28	ABprpaaapa	-145	0	0	0		0	0	0	0	0
302	1	135	127	-1	326	398	6.8	26	ABplpaaaapa	219	422	0	0		0	0	0	0	0
303	1	85	329	-1	468	229	22.9	30	ABarpapapp	245	1804	0	0		0	0	0	0	0
304	1	182	291	-1	497	357	23.5	28	ABarpaaaap	182	0	0	0		0	0	0	0	0
305	1	216	324	-1	479	281	5.4	25	ABarapapaap	181	0	0	0		0	0	0	0	0
306	1	92	299	-1	507	336	13.2	26	ABaraaaapa	95	0	0	0		0	0	0	0	0
307	1	158	373	-1	501	327	23.7	26	ABarpaaapa	253	238	0	0		0	0	0	0	0
308	1	138	87	-1	177	223	10.1	28	ABplapppap	-56	0	0	0		0	0	0	0	0
309	1	146	68	-1	497	256	5.3	25	ABarapapapa	204	184	0	0		0	0	0	0	0
310	1	52	238	-1	376	295	11.0	25	MSaapaapa	236	985	0	0		0	0	0	0	0
311	1	249	192	-1	254	219	4.4	25	ABplppppapp	245	603	0	0		0	0	0	0	0
312	1	43	120	-1	567	379	10.8	29	ABalaaaarl	241	-539	0	0		0	0	0	0	0
313	1	429	61	-1	496	219	13.1	26	MSppapap	250	86	0	0		0	0	0	0	0
314	1	207	186	-1	318	130	4.4	28	ABprpppapap	253	701	0	0		0	0	0	0	0
315	1	366	138	-1	315	261	9.5	30	Ealpa	295	-116	0	0		0	0	0	0	0
316	1	175	435	-1	538	376	6.0	28	ABalpaappa	115	0	0	0		0	0	0	0	0
317	1	156	363	-1	433	233	5.2	22	ABarapapppp	161	-413	0	0		0	0	0	0	0
318	1	168	160	-1	310	398	17.6	34	ABplaapppa	85	0	0	0		0	0	0	0	0
319	1	54	117	-1	414	340	4.7	25	ABalpapapap	-241	0	0	0		0	0	0	0	0
320	1	67	386	-1	544	368	11.1	28	ABaraaaaaa	270	554	0	0		0	0	0	0	0
321	1	2	321	-1	407	391	7.2	26	ABalppapppa	236	76	0	0		0	0	0	0	0
322	1	274	355	-1	290	322	5.3	30	ABplppaapp	191	113	0	0		0	0	0	0	0
323	1	343	365	-1	477	283	14.8	27	ABaraappapp	261	739	0	0		0	0	0	0	0
324	1	327	178	-1	373	427	13.0	25	ABplpaapppa	393	0	0	0		0	0	0	0	0
325	1	57	233	-1	213	275	7.0	24	ABplpppaaap	214	-292	0	0		0	0	0	0	0
326	1	218	111	-1	382	343	5.6	30	ABplpapapp	198	0	0	0		0	0	0	0	0
327	1	352	265	-1	321	417	15.6	33	ABplaappap	339	0	0	0		0	0	0	0	0
328	1	373	334	-1	258	187	14.5	33	Eplap	318	152	0	0		0	0	0	0	0
329	1	437	434	-1	330	382	8.7	30	ABplpapaap	276	245	0	0		0	0	0	0	0
330	1	241	190	-1	176	171	13.9	29	Capppa	-58	0	0	0		0	0	0	0	0
331	1	186	269	-1	264	252	21.6	31	Dappa	312	439	0	0		0	0	0	0	0
332	1	411	167	-1	393	158	17.5	30	Dppa	34	0	0	0		0	0	0	0	0
333	1	256	225	-1	349	122	16.5	32	Dpap	312	828	0	0		0	0	0	0	0
334	1	359	49	-1	304	291	4.0	24	ABplpappaap	184	-576	0	0		0	0	0	0	0
335	1	257	205	-1	275	346	22.5	36	ABarppaap	364	1402	0	0		0	0	0	0	0
336	1	97	64	-1	473	137	6.3	24	ABarappappa	209	-722	0	0		0	0	0	0	0
337	1	66	43	-1	381	88	9.4	31	ABprppappp	305	302	0	0		0	0	0	0	0
338	1	306	75	-1	490	313	17.6	26	MSpaaaapa	-82	0	0	0		0	0	0	0	0
339	1	421	14	-1	384	307	14.3	25	MSaaapapp	98	0	0	0		0	0	0	0	0
340	1	172	10	-1	364	333	18.1	26	MSapppap	327	0	0	0		0	0	0	0	0
341	1	214	2	-1	583	278	15.5	30	ABalaapppa	22	0	0	0		0	0	0	0	0
342	1	271	218	-1	289	93	6.5	27	ABprappppp	177	0	0	0		0	0	0	0	0
343	1	296	116	-1	189	150	6.0	28	Cppppp	280	-209	0	0		0	0	0	0	0
344	1	302	50	-1	424	375	11.4	25	MSapapaa	338	0	0	0		0	0	0	0	0
345	1	223	327	-1	311	266	6.3	25	MSaappap	188	0	0	0		0	0	0	0	0
346	1	119	370	-1	392	296	7.2	24	MSaapaaaa	366	0	0	0		0	0	0	0	0
347	1	227	379	-1	250	108	5.0	25	ABprppppppp	199	1090	0	0		0	0	0	0	0
348	1	118	206	-1	466	134	10.5	26	ABprppapaaa	205	413	0	0		0	0	0	0	0
349	1	29	20	-1	380	261	22.7	31	ABarpaapppa	314	732	0	0		0	0	0	0	0
350	1	374	235	-1	340	264	15.2	30	Ealaa	302	-203	0	0		0	0	0	0	0
351	1	196	40	-1	368	393	9.6	24	ABplppaaaaa	202	133	0	0		0	0	0	0	0
352	1	106	442	-1	364	122	8.0	21	ABprpappppa	190	0	0	0		0	0	0	0	0
353	1	387	275	-1	568	209	19.0	26	ABpraaaappp	232	1006	0	0		0	0	0	0	0
354	1	342	271	-1	536	322	23.5	26	MSpaaaaaa	232	-700	0	0		0	0	0	0	0
355	1	231	345	-1	419	102	20.6	33	ABarpppap	304	309	0	0		0	0	0	0	0
356	1	406	124	-1	344	275	4.3	25	MSaappaa	224	-410	0	0		0	0	0	0	0
357	1	140	168	-1	444	96	9.5	26	ABprppapaap	203	49	0	0		0	0	0	0	0
358	1	195	69	-1	416	135	6.6	27	ABprppaappa	250	209	0	0		0	0	0	0	0
359	1	24	106	-1	263	259	6.3	26	ABplpapppp	263	245	0	0		0	0	0	0	0
360	1	233	441	-1	436	401	16.8	27	ABalppppapp	244	-125	0	0		0	0	0	0	0
361	1	259	207	-1	543	253	19.6	32	ABpraapapa	41	0	0	0		0	0	0	0	0
362	1	81	88	-1	265	88	22.3	34	Cpaapp	341	1213	0	0		0	0	0	0	0
363	1	386	396	-1	467	356	17.0	29	MSaaapaaa	125	0	0	0		0	0	0	0	0
364	1	357	440	-1	522	168	13.2	24	ABprpaapppp	329	0	0	0		0	0	0	0	0
365	1	349	236	-1	186	121	17.2	33	Cpappd	328	904	0	0		0	0	0	0	0
366	1	417	28	-1	257	301	3.5	26	ABplppppaaa	183	89	0	0		0	0	0	0	0
367	1	48	83	-1	353	148	6.1	23	ABprpappppp	431	0	0	0		0	0	0	0	0
368	1	226	58	-1	337	323	10.6	25	MSappaap	251	139	0	0		0	0	0	0	0
369	1	335	212	-1	559	271	9.6	25	ABarappppap	219	-21	0	0		0	0	0	0	0
370	1	102	336	-1	236	274	4.9	25	ABplppppaap	177	1646	0	0		0	0	0	0	0
371	1	331	132	-1	405	363	15.7	24	MSapappa	201	0	0	0		0	0	0	0	0
372	1	202	394	-1	234	222	21.1	32	Dappp	308	-214	0	0		0	0	0	0	0
373	1	312	437	-1	397	277	16.1	23	MSaaappa	197	386	0	0		0	0	0	0	0
374	1	261	391	-1	197	183	4.7	25	ABplppppppp	283	0	0	0		0	0	0	0	0
375	1	301	173	-1	564	255	6.2	25	ABarapppapa	26	0	0	0		0	0	0	0	0
376	1	176	418	-1	567	355	18.7	30	ABalapppaa	281	737	0	0		0	0	0	0	0
377	1	334	208	-1	510	306	11.1	28	ABaraaapapa	31	0	0	0		0	0	0	0	0
378	1	22	100	-1	297	54	8.5	27	ABprappppa	222	887	0	0		0	0	0	0	0
379	1	61	134	-1	511	199	23.3	36	ABarpappa	363	691	0	0		0	0	0	0	0
380	1	204	240	-1	423	372	19.6	26	MSapapap	218	-659	0	0		0	0	0	0	0
381	1	403	372	-1	354	365	4.2	25	ABalpapappp	193	491	0	0		0	0	0	0	0
382	1	28	234	-1	354	118	4.9	24	ABprppppaap	201	75	0	0		0	0	0	0	0
383	1	360	97	-1	343	139	3.2	27	ABprppppapp	227	-465	0	0		0	0	0	0	0
384	1	180	361	-1	341	332	23.5	32	ABarppaaa	-357	0	0	0		0	0	0	0	0
385	1	240	150	-1	434	301	17.2	27	MSpaaappa	109	0	0	0		0	0	0	0	0
386	1	418	439	-1	587	280	11.7	22	ABalaappaa	93	0	0	0		0	0	0	0	0
387	1	230	247	-1	394	270	4.7	25	ABalpappppp	255	-157	0	0		0	0	0	0	0
388	1	368	311	-1	452	258	5.5	25	ABarapapppa	49	0	0	0		0	0	0	0	0
389	1	361	413	-1	552	304	12.6	26	MSppaaaa	250	0	0	0		0	0	0	0	0
390	1	426	406	-1	495	180	8.7	22	ABprpapaap	172	81	0	0		0	0	0	0	0
391	1	170	368	-1	586	238	9.4	29	ABalaapapp	251	-69	0	0		0	0	0	0	0
392	1	409	351	-1	447	128	6.4	25	ABarappappp	194	-260	0	0		0	0	0	0	0
393	1	356	179	-1	383	143	3.4	26	ABprppppaaa	236	-498	0	0		0	0	0	0	0
394	1	419	7	-1	472	380	8.5	27	MSapaaaa	186	298	0	0		0	0	0	0	0
395	1	348	29	-1	253	140	10.7	26	Eprpp	115	0	0	0		0	0	0	0	0
396	1	98	42	-1	220	250	17.5	32	Cappaa	265	526	0	0		0	0	0	0	0
397	1	329	46	-1	408	418	19.7	26	ABplaapappp	232	-1098	0	0		0	0	0	0	0
398	1	154	188	-1	248	320	5.3	26	ABplpppaaaa	259	-161	0	0		0	0	0	0	0
399	1	424	266	-1	505	372	4.6	26	ABalpapaaa	125	0	0	0		0	0	0	0	0
400	1	49	71	-1	441	402	7.2	28	ABalppappap	184	0	0	0		0	0	0	0	0
401	1	263	82	-1	357	62	15.4	28	ABprappapp	247	753	0	0		0	0	0	0	0
402	1	99	4	-1	507	246	12.1	24	MSppapaa	100	0	0	0		0	0	0	0	0
403	1	404	356	-1	575	280	19.8	24	ABpraaapapa	209	605	0	0		0	0	0	0	0
404	1	389	26	-1	429	297	23.7	30	ABarpaapap	302	-402	0	0		0	0	0	0	0
405	1	224	63	-1	378	141	9.8	27	MSpappap	242	-156	0	0		0	0	0	0	0
406	1	297	6	-1	421	281	4.2	26	ABalpappppa	241	849	0	0		0	0	0	0	0
407	1	39	401	-1	225	198	4.5	26	ABplpppapap	236	937	0	0		0	0	0	0	0
408	1	265	260	-1	305	254	13.3	32	Ealap	302	1053	0	0		0	0	0	0	0
409	1	354	105	-1	445	402	4.7	30	ABalppapaa	230	-473	0	0		0	0	0	0	0
410	1	300	348	-1	500	438	13.9	28	ABalapaaap	-60	0	0	0		0	0	0	0	0
411	1	396	133	-1	460	336	8.4	25	ABalpaaapap	190	-220	0	0		0	0	0	0	0
412	1	305	158	-1	387	72	14.7	28	ABprappaap	265	416	0	0		0	0	0	0	0
413	1	355	417	-1	227	226	4.0	24	ABplpppapaa	27	0	0	0		0	0	0	0	0
414	1	304	176	-1	510	235	4.1	27	ABarappaap	247	633	0	0		0	0	0	0	0
415	1	235	359	-1	312	210	22.5	37	Caaaa	368	570	0	0		0	0	0	0	0
416	1	239	177	-1	300	289	20.3	30	MSappppp	289	-466	0	0		0	0	0	0	0
417	1	77	211	-1	224	258	4.5	25	ABplppppapa	197	-200	0	0		0	0	0	0	0
418	1	194	352	-1	437	336	18.1	25	MSaaapaap	98	0	0	0		0	0	0	0	0
419	1	177	416	-1	467	316	23.8	29	Nuc156_25_450_288p	288	407	0	0		0	0	0	0	0
420	1	38	30	-1	506	307	5.2	27	ABarapaaaa	101	0	0	0		0	0	0	0	0
421	1	351	209	-1	551	176	11.4	24	ABprpaapppa	227	-714	0	0		0	0	0	0	0
422	1	163	41	-1	468	182	5.3	24	ABprpapapaa	169	1098	0	0		0	0	0	0	0
423	1	393	432	-1	405	278	23.3	25	ABarpaappa	178	-443	0	0		0	0	0	0	0
424	1	279	249	-1	454	191	12.4	21	MSpppapa	335	0	0	0		0	0	0	0	0
425	1	298	215	-1	231	184	12.2	34	Eplpa	340	-346	0	0		0	0	0	0	0
426	1	433	123	-1	436	167	4.4	23	ABprpapapap	175	124	0	0		0	0	0	0	0
427	1	55	399	-1	482	398	5.0	25	ABalpaapppp	204	-127	0	0		0	0	0	0	0
428	1	367	433	-1	497	415	15.4	23	ABalapapppa	52	0	0	0		0	0	0	0	0
429	1	255	162	-1	449	455	16.5	28	ABalpppappp	275	518	0	0		0	0	0	0	0
430	1	96	59	-1	438	183	21.5	29	Nuc166_19_443_186	255	-222	0	0		0	0	0	0	0
431	1	139	344	-1	199	223	3.4	26	ABplpppaapp	222	115	0	0		0	0	0	0	0
432	1	71	326	-1	573	244	17.8	24	ABpraaapaad	201	242	0	0		0	0	0	0	0
433	1	319	430	-1	390	358	10.4	23	MSapaapa	232	0	0	0		0	0	0	0	0
434	1	268	172	-1	494	431	18.7	30	ABalapapppp	-60	0	0	0		0	0	0	0	0
435	1	21	381	-1	258	360	8.0	24	ABplppapaap	203	71	0	0		0	0	0	0	0
436	1	50	263	-1	279	335	17.2	27	Dapaa	240	279	0	0		0	0	0	0	0
437	1	397	438	-1	468	396	23.7	22	ABplaaaaapp	-65	0	0	0		0	0	0	0	0
438	1	272	118	-1	398	161	14.5	29	MSpppaap	291	-772	0	0		0	0	0	0	0
439	1	431	445	-1	493	236	10.3	22	MSppaapa	395	0	0	0		0	0	0	0	0
440	1	155	171	-1	239	162	25.4	29	Caaap	783	0	0	0		0	0	0	0	0
