# Supplementary material for: The AP-2 Transcription Factor APTF-2 Is Required for Neuroblast and Epidermal Morphogenesis in Caenorhabditis elegans Embryogenesis
Source: PLoS Genet. 2016 May 13;12(5):e1006048. doi: 10.1371/journal.pgen.1006048 (PMC4866721; doi:10.1371/journal.pgen.1006048)
Supplement: S7 Text — (ZIP) [file pgen.1006048.s035.zip › nuclei/t177-nuclei]

1	1	139	362	-1	325	126	12.6	28	Cppaaa	251	282	0	0		0	0	0	0	0
2	1	341	188	-1	579	280	15.5	28	ABalaapppa	29	0	0	0		0	0	0	0	0
3	1	124	96	-1	424	305	7.5	29	ABalpapppa	206	6	0	0		0	0	0	0	0
4	1	402	367	-1	504	245	12.1	26	MSppapaa	227	243	0	0		0	0	0	0	0
5	1	200	125	-1	491	401	8.9	24	ABalppappaa	197	347	0	0		0	0	0	0	0
6	1	406	331	-1	419	280	4.3	27	ABalpappppa	224	221	0	0		0	0	0	0	0
7	1	394	201	-1	468	379	8.3	23	MSapaaaa	152	322	0	0		0	0	0	0	0
8	1	64	396	-1	412	244	10.6	25	MSpapaapa	132	0	0	0		0	0	0	0	0
9	1	21	269	-1	419	297	12.8	25	ABaraapapap	237	50	0	0		0	0	0	0	0
10	1	340	56	-1	357	333	18.1	26	MSapppap	263	400	0	0		0	0	0	0	0
11	1	14	185	-1	451	259	16.5	29	MSpaapaa	-254	0	0	0		0	0	0	0	0
12	1	134	230	-1	274	390	9.8	26	ABplppapaaa	215	298	0	0		0	0	0	0	0
13	1	181	54	-1	226	350	13.7	28	ABplappaaa	-179	0	0	0		0	0	0	0	0
14	1	339	226	-1	382	305	14.4	26	MSaaapapp	251	794	0	0		0	0	0	0	0
15	1	129	310	-1	417	244	17.4	28	MSpaaappp	241	493	0	0		0	0	0	0	0
16	1	176	130	-1	429	455	10.4	28	ABalpppaaa	283	1574	0	0		0	0	0	0	0
17	1	172	169	-1	494	457	12.8	28	ABalapaapp	23	0	0	0		0	0	0	0	0
18	1	108	426	-1	365	379	7.5	29	ABplpapaaa	296	456	0	0		0	0	0	0	0
19	1	205	277	-1	577	374	14.5	30	ABalaaapar	128	0	0	0		0	0	0	0	0
20	1	349	220	-1	381	260	22.6	31	ABarpaapppa	245	124	0	0		0	0	0	0	0
21	1	149	242	-1	341	310	20.2	29	MSappppa	254	-868	0	0		0	0	0	0	0
22	1	173	387	-1	448	450	20.3	28	ABplaapaapp	94	0	0	0		0	0	0	0	0
23	1	63	98	-1	561	399	16.9	29	ABalaaapal	88	0	0	0		0	0	0	0	0
24	1	277	114	-1	532	416	17.7	31	ABalapapap	101	0	0	0		0	0	0	0	0
25	1	23	182	-1	279	81	9.7	29	ABprapappp	272	-709	0	0		0	0	0	0	0
26	1	404	355	-1	431	296	23.5	31	ABarpaapap	307	474	0	0		0	0	0	0	0
27	1	228	148	-1	515	431	11.3	31	ABalapaapa	136	0	0	0		0	0	0	0	0
28	1	366	406	-1	254	303	3.3	25	ABplppppaaa	243	-594	0	0		0	0	0	0	0
29	1	395	199	-1	254	138	10.6	32	Eprpp	318	71	0	0		0	0	0	0	0
30	1	420	240	319	504	312	5.3	26	ABarapaaaa	203	-518	0	0		0	0	0	0	0
31	1	226	294	-1	544	167	15.9	26	ABpraappaa	5	0	0	0		0	0	0	0	0
32	1	25	190	-1	535	239	13.4	29	ABprpaapaa	218	0	0	0		0	0	0	0	0
33	1	221	358	-1	482	150	14.7	31	ABpraapppa	245	137	0	0		0	0	0	0	0
34	1	187	85	-1	521	426	21.3	31	ABplaapaaa	75	0	0	0		0	0	0	0	0
35	1	122	30	-1	413	245	13.7	26	MSpaapapp	141	0	0	0		0	0	0	0	0
36	1	26	82	-1	558	410	13.0	28	ABalaaaala	252	82	0	0		0	0	0	0	0
37	1	236	40	-1	475	412	12.0	23	ABalppppaav	220	63	0	0		0	0	0	0	0
38	1	272	52	-1	230	277	11.4	29	Capaap	281	1035	0	0		0	0	0	0	0
39	1	65	154	-1	297	331	11.0	28	MSaapppa	262	256	0	0		0	0	0	0	0
40	1	351	42	-1	368	393	9.7	24	ABplppaaaaa	240	425	0	0		0	0	0	0	0
41	1	422	399	-1	467	180	5.0	24	ABprpapapaa	191	-833	0	0		0	0	0	0	0
42	1	396	132	-1	217	252	18.0	33	Cappaa	305	1168	0	0		0	0	0	0	0
43	1	337	88	-1	377	88	9.0	31	ABprppappp	312	0	0	0		0	0	0	0	0
44	1	77	71	-1	467	250	8.4	29	ABarapappa	340	0	0	0		0	0	0	0	0
45	1	194	151	-1	549	193	14.2	31	ABprpaapap	266	32	0	0		0	0	0	0	0
46	1	397	131	-1	402	413	19.4	23	ABplaapappp	160	375	0	0		0	0	0	0	0
47	1	159	191	-1	459	420	22.2	28	ABplaaapaa	286	148	0	0		0	0	0	0	0
48	1	120	416	-1	473	197	15.4	27	MSppppaa	194	0	0	0		0	0	0	0	0
49	1	334	193	-1	303	290	3.9	25	ABplpappaap	174	679	0	0		0	0	0	0	0
50	1	344	156	-1	419	376	11.0	26	MSapapaa	210	338	0	0		0	0	0	0	0
51	1	179	109	-1	525	322	16.8	27	ABaraappaa	334	0	0	0		0	0	0	0	0
52	1	100	144	-1	147	247	12.0	28	ABplapappa	261	593	0	0		0	0	0	0	0
53	1	75	295	-1	315	79	19.4	30	ABarpppppa	285	571	0	0		0	0	0	0	0
54	1	163	360	-1	460	416	9.8	24	ABplpaaaaaa	211	378	0	0		0	0	0	0	0
55	1	125	57	-1	406	318	10.4	26	ABaraapappa	209	727	0	0		0	0	0	0	0
56	1	178	66	-1	380	267	7.7	24	MSaapaaap	223	-412	0	0		0	0	0	0	0
57	1	257	63	-1	573	341	10.8	25	ABalaaaarr	234	151	0	0		0	0	0	0	0
58	1	368	47	-1	332	323	10.5	25	MSappaap	361	0	0	0		0	0	0	0	0
59	1	430	83	-1	438	185	21.6	30	Nuc166_19_443_186	255	431	0	0		0	0	0	0	0
60	1	45	45	-1	524	165	10.7	25	ABprpaaappa	109	0	0	0		0	0	0	0	0
61	1	313	78	-1	494	219	13.2	26	MSppapap	241	14	0	0		0	0	0	0	0
62	1	260	34	-1	439	199	6.0	28	ABprpappap	7	0	0	0		0	0	0	0	0
63	1	405	36	-1	380	138	9.7	28	MSpappap	164	0	0	0		0	0	0	0	0
64	1	336	224	-1	474	139	5.9	24	ABarappappa	207	0	0	0		0	0	0	0	0
65	1	230	202	-1	374	424	7.9	25	ABalppaappp	250	372	0	0		0	0	0	0	0
66	1	231	162	-1	388	394	17.2	26	ABalppppppa	-73	0	0	0		0	0	0	0	0
67	1	96	44	-1	312	52	11.4	29	ABprapappa	266	-11	0	0		0	0	0	0	0
68	1	309	392	-1	493	255	5.5	25	ABarapapapa	202	500	0	0		0	0	0	0	0
69	1	358	391	-1	418	137	6.3	27	ABprppaappa	267	-167	0	0		0	0	0	0	0
70	1	285	178	-1	408	279	10.0	25	ABaraapappp	246	0	0	0		0	0	0	0	0
71	1	400	171	-1	440	410	7.4	27	ABalppappap	227	190	0	0		0	0	0	0	0
72	1	143	381	-1	320	91	7.7	28	ABprapppap	276	314	0	0		0	0	0	0	0
73	1	121	60	-1	404	100	11.1	28	ABprppapap	181	0	0	0		0	0	0	0	0
74	1	84	268	-1	447	369	23.4	29	ABplaaaapa	34	0	0	0		0	0	0	0	0
75	1	338	264	-1	491	310	17.5	27	MSpaaaapa	276	279	0	0		0	0	0	0	0
76	1	98	150	-1	321	340	15.5	31	Daaa	215	1401	0	0		0	0	0	0	0
77	1	278	118	-1	373	87	6.5	27	ABprpppaaap	271	-246	0	0		0	0	0	0	0
78	1	3	2	-1	438	255	10.3	29	ABaraapppp	142	0	0	0		0	0	0	0	0
79	1	31	344	-1	159	186	10.4	30	ABplapappp	295	61	0	0		0	0	0	0	0
80	1	206	318	-1	467	244	4.0	24	ABarapapapp	200	981	0	0		0	0	0	0	0
81	1	252	100	-1	575	242	20.5	28	ABpraaapapp	263	-525	0	0		0	0	0	0	0
82	1	401	49	-1	358	65	15.2	30	ABprappapp	247	104	0	0		0	0	0	0	0
83	1	367	299	-1	351	149	6.0	25	ABprpappppp	199	120	0	0		0	0	0	0	0
84	1	298	20	-1	449	161	8.1	28	ABprppaapa	282	1112	0	0		0	0	0	0	0
85	1	263	186	-1	516	396	22.5	24	ABalappaaa	209	749	0	0		0	0	0	0	0
86	1	283	431	-1	301	192	10.7	32	Earpp	321	1065	0	0		0	0	0	0	0
87	1	308	204	-1	176	225	9.9	27	ABplapppap	276	470	0	0		0	0	0	0	0
88	1	362	207	-1	264	90	22.5	34	Cpaapp	342	80	0	0		0	0	0	0	0
89	1	12	398	-1	592	310	16.2	26	ABalaappppa	391	0	0	0		0	0	0	0	0
90	1	95	136	-1	422	124	9.2	28	ABprppappa	24	0	0	0		0	0	0	0	0
91	1	169	234	-1	539	290	22.4	29	ABalappppp	264	0	0	0		0	0	0	0	0
92	1	133	247	-1	358	81	20.4	30	ABprappapa	303	183	0	0		0	0	0	0	0
93	1	69	346	-1	470	356	10.0	27	ABalpaaapaa	267	8	0	0		0	0	0	0	0
94	1	16	62	-1	488	198	11.0	25	ABprppaaaaa	208	1101	0	0		0	0	0	0	0
95	1	208	305	-1	436	181	15.8	29	Dpaa	268	-294	0	0		0	0	0	0	0
96	1	165	233	-1	275	339	8.4	28	ABplppappa	228	-55	0	0		0	0	0	0	0
97	1	383	300	-1	341	143	3.2	27	ABprppppapp	274	462	0	0		0	0	0	0	0
98	1	130	133	-1	374	379	23.4	31	ABplaaappp	283	320	0	0		0	0	0	0	0
99	1	196	138	-1	440	456	14.0	24	ABalpppapad	229	190	0	0		0	0	0	0	0
100	1	378	313	-1	300	55	8.2	26	ABprappppa	-96	0	0	0		0	0	0	0	0
101	1	51	297	-1	584	228	12.5	31	ABpraaaaaa	293	-599	0	0		0	0	0	0	0
102	1	49	349	-1	337	306	5.8	26	ABplpappap	234	-683	0	0		0	0	0	0	0
103	1	60	244	-1	474	276	12.4	27	ABaraapppap	87	0	0	0		0	0	0	0	0
104	1	78	370	-1	545	363	22.4	31	ABalappapp	248	-94	0	0		0	0	0	0	0
105	1	409	307	378	442	399	5.1	30	ABalppapaa	214	475	0	0		0	0	0	0	0
106	1	359	421	-1	258	258	6.1	27	ABplpapppp	243	358	0	0		0	0	0	0	0
107	1	29	325	-1	384	380	12.5	28	MSapaapp	244	341	0	0		0	0	0	0	0
108	1	82	105	-1	342	428	10.1	25	ABplpaaappp	242	-265	0	0		0	0	0	0	0
109	1	85	117	-1	554	258	23.3	29	ABpraapaapp	-241	0	0	0		0	0	0	0	0
110	1	33	351	-1	383	139	6.8	28	ABprppaappp	265	750	0	0		0	0	0	0	0
111	1	326	266	-1	383	344	5.6	30	ABplpapapp	266	206	0	0		0	0	0	0	0
112	1	54	296	-1	372	227	8.9	26	MSpapapa	264	960	0	0		0	0	0	0	0
113	1	222	172	-1	520	254	20.8	24	ABpraapappa	220	296	0	0		0	0	0	0	0
114	1	92	115	-1	604	266	12.7	30	ABalaappap	296	473	0	0		0	0	0	0	0
115	1	151	113	-1	464	248	12.0	24	ABarapaappp	70	0	0	0		0	0	0	0	0
116	1	343	418	-1	186	150	6.1	28	Cppppp	259	89	0	0		0	0	0	0	0
117	1	319	441	-1	413	339	4.3	25	ABalpapapap	214	-478	0	0		0	0	0	0	0
118	1	438	414	-1	391	160	14.5	29	MSpppaap	262	-42	0	0		0	0	0	0	0
119	1	126	59	-1	270	283	9.4	30	MSaapppp	243	-464	0	0		0	0	0	0	0
120	1	312	278	-1	566	382	11.0	28	ABalaaaarl	231	-212	0	0		0	0	0	0	0
121	1	109	75	-1	367	330	9.8	26	MSappaaa	328	0	0	0		0	0	0	0	0
122	1	186	272	-1	280	99	13.4	29	Cppapa	-24	0	0	0		0	0	0	0	0
123	1	426	48	-1	435	167	4.1	23	ABprpapapap	207	741	0	0		0	0	0	0	0
124	1	356	143	-1	345	276	4.2	27	MSaappaa	243	197	0	0		0	0	0	0	0
125	1	203	359	-1	455	106	13.1	29	ABpraapppp	289	133	0	0		0	0	0	0	0
126	1	189	317	-1	491	403	20.6	25	ABplaaaaapa	267	0	0	0		0	0	0	0	0
127	1	302	142	-1	325	399	6.7	26	ABplpaaaapa	261	1078	0	0		0	0	0	0	0
128	1	281	35	-1	440	303	20.4	28	MSaaaapap	267	352	0	0		0	0	0	0	0
129	1	171	18	-1	138	220	16.6	32	ABarppapp	315	-181	0	0		0	0	0	0	0
130	1	6	17	-1	152	275	16.5	29	ABplapapaa	242	-1958	0	0		0	0	0	0	0
131	1	8	11	-1	436	186	10.2	27	MSpppapp	266	347	0	0		0	0	0	0	0
132	1	371	275	-1	401	365	15.8	24	MSapappa	237	399	0	0		0	0	0	0	0
133	1	411	159	-1	458	334	8.5	25	ABalpaaapap	197	687	0	0		0	0	0	0	0
134	1	379	216	-1	513	195	22.6	37	ABarpappa	377	969	0	0		0	0	0	0	0
135	1	5	282	-1	334	386	10.9	27	ABplppaaaap	261	247	0	0		0	0	0	0	0
136	1	273	31	-1	596	282	18.9	29	ABalaappppp	250	578	0	0		0	0	0	0	0
137	1	220	303	-1	574	287	7.4	31	ABarapppaa	219	1005	0	0		0	0	0	0	0
138	1	315	93	-1	312	260	9.9	30	Ealpa	302	-126	0	0		0	0	0	0	0
139	1	36	238	-1	489	138	8.6	25	ABprpaaappp	113	0	0	0		0	0	0	0	0
140	1	107	37	-1	346	75	6.0	25	ABprpppaapa	251	-505	0	0		0	0	0	0	0
141	1	76	407	-1	391	232	5.9	26	MSpapappa	211	-1172	0	0		0	0	0	0	0
142	1	289	425	-1	431	431	5.9	25	ABalppaappa	246	-642	0	0		0	0	0	0	0
143	1	237	6	-1	267	374	16.1	31	ABplaapppp	273	1031	0	0		0	0	0	0	0
144	1	168	213	-1	333	129	8.1	28	ABprpppppa	275	-120	0	0		0	0	0	0	0
145	1	71	7	-1	402	461	14.1	31	ABplpaapap	244	159	0	0		0	0	0	0	0
146	1	271	304	-1	518	213	18.4	29	ABpraaapppa	50	0	0	0		0	0	0	0	0
147	1	274	218	-1	369	407	15.6	24	ABplpaappaa	191	65	0	0		0	0	0	0	0
148	1	284	177	-1	391	408	4.5	26	ABalppapapp	249	-702	0	0		0	0	0	0	0
149	1	56	77	-1	401	152	11.5	32	MSpapppa	272	-100	0	0		0	0	0	0	0
150	1	385	108	-1	428	302	17.2	26	MSpaaappa	256	-707	0	0		0	0	0	0	0
151	1	127	29	-1	414	413	9.6	27	ABplpaaaaap	225	179	0	0		0	0	0	0	0
152	1	239	170	-1	341	291	9.7	26	MSaapapa	136	0	0	0		0	0	0	0	0
153	1	286	376	-1	182	209	16.1	32	Cappap	297	-93	0	0		0	0	0	0	0
154	1	138	12	-1	539	371	16.6	29	MSaaaaaa	266	-1162	0	0		0	0	0	0	0
155	1	144	74	-1	413	438	17.3	30	ABplaapapa	295	-146	0	0		0	0	0	0	0
156	1	2	231	-1	422	197	12.7	26	MSpppaaa	282	0	0	0		0	0	0	0	0
157	1	267	380	-1	409	284	19.5	29	MSpaaapa	124	0	0	0		0	0	0	0	0
158	1	412	1	-1	387	76	14.7	28	ABprappaap	238	1044	0	0		0	0	0	0	0
159	1	238	97	-1	424	434	13.6	24	ABalpppappa	212	1115	0	0		0	0	0	0	0
160	1	318	324	-1	309	399	17.4	32	ABplaapppa	252	-529	0	0		0	0	0	0	0
161	1	190	14	-1	388	229	11.4	27	MSpapaapp	227	-253	0	0		0	0	0	0	0
162	1	429	134	-1	450	457	16.9	28	ABalpppappp	288	-152	0	0		0	0	0	0	0
163	1	258	41	-1	357	370	14.1	24	MSappapa	194	1018	0	0		0	0	0	0	0
164	1	198	389	-1	340	94	4.0	24	ABprpppapaa	233	-286	0	0		0	0	0	0	0
165	1	301	227	-1	528	194	10.2	29	ABprpaaapa	262	973	0	0		0	0	0	0	0
166	1	242	251	-1	205	237	12.3	30	Capapp	203	0	0	0		0	0	0	0	0
167	1	332	212	253	392	159	17.3	32	Dppa	254	-804	0	0		0	0	0	0	0
168	1	357	229	-1	436	93	9.3	24	ABprppapaap	220	-575	0	0		0	0	0	0	0
169	1	83	340	-1	339	56	13.3	29	ABprapapap	-132	0	0	0		0	0	0	0	0
170	1	255	70	-1	556	302	20.2	26	ABalappppa	255	586	0	0		0	0	0	0	0
171	1	440	343	-1	236	172	23.5	35	Caaap	358	289	0	0		0	0	0	0	0
172	1	434	311	-1	486	426	18.7	28	ABalapapppp	240	-68	0	0		0	0	0	0	0
173	1	375	203	-1	562	263	6.4	24	ABarapppapa	167	-279	0	0		0	0	0	0	0
174	1	270	256	-1	492	379	22.0	24	ABalappaap	197	-175	0	0		0	0	0	0	0
175	1	253	107	-1	587	345	16.5	28	ABalaaappl	96	0	0	0		0	0	0	0	0
176	1	414	368	-1	508	240	3.6	27	ABarappaap	268	343	0	0		0	0	0	0	0
177	1	416	423	-1	298	292	20.4	29	MSappppp	284	-1097	0	0		0	0	0	0	0
178	1	324	290	-1	376	429	12.2	27	ABplpaapppa	83	0	0	0		0	0	0	0	0
179	1	393	87	-1	381	147	3.4	26	ABprppppaaa	260	156	0	0		0	0	0	0	0
180	1	161	298	-1	564	264	12.4	28	ABprpaaaaa	-88	0	0	0		0	0	0	0	0
181	1	147	345	-1	172	119	14.0	35	Caapp	352	1777	0	0		0	0	0	0	0
182	1	145	79	-1	536	409	9.5	28	ABalaaaalp	21	0	0	0		0	0	0	0	0
183	1	114	67	-1	401	415	14.4	25	ABalpppppap	-123	0	0	0		0	0	0	0	0
184	1	61	64	-1	496	449	20.0	25	ABplaapaapa	201	558	0	0		0	0	0	0	0
185	1	79	141	-1	195	266	16.1	31	Capapa	217	0	0	0		0	0	0	0	0
186	1	314	405	-1	317	128	4.4	28	ABprpppapap	258	-410	0	0		0	0	0	0	0
187	1	240	417	-1	409	162	24.6	32	ABarppppaa	316	463	0	0		0	0	0	0	0
188	1	398	241	-1	247	316	5.5	26	ABplpppaaaa	248	-143	0	0		0	0	0	0	0
189	1	142	211	-1	370	339	14.3	28	MSapappp	277	324	0	0		0	0	0	0	0
190	1	330	402	-1	176	170	14.0	30	Capppa	155	0	0	0		0	0	0	0	0
191	1	164	342	-1	378	267	14.3	28	MSaaappp	95	0	0	0		0	0	0	0	0
192	1	311	312	-1	253	219	4.3	26	ABplppppapp	244	-12	0	0		0	0	0	0	0
193	1	73	413	-1	432	405	19.4	26	ABplaapappa	219	0	0	0		0	0	0	0	0
194	1	41	99	-1	336	256	22.3	34	Cpaaa	341	-221	0	0		0	0	0	0	0
195	1	300	80	-1	499	288	8.0	25	ABarapapaaa	55	0	0	0		0	0	0	0	0
196	1	141	254	-1	465	217	4.0	27	ABprpappaa	276	455	0	0		0	0	0	0	0
197	1	290	167	-1	299	388	7.9	25	ABplpaaaapp	213	-138	0	0		0	0	0	0	0
198	1	27	292	-1	478	309	7.0	25	ABarapaapa	244	-84	0	0		0	0	0	0	0
199	1	204	149	-1	501	354	19.3	29	MSaaaaapa	272	1017	0	0		0	0	0	0	0
200	1	89	334	-1	530	366	7.8	25	ABalpaaaaaa	109	0	0	0		0	0	0	0	0
201	1	52	419	-1	344	266	7.0	29	MSaapapp	269	1125	0	0		0	0	0	0	0
202	1	175	221	-1	469	303	11.0	23	ABaraapppaa	105	0	0	0		0	0	0	0	0
203	1	268	8	-1	548	270	15.2	24	ABpraaapaav	227	1825	0	0		0	0	0	0	0
204	1	195	112	-1	441	271	13.9	26	MSpaapapa	245	594	0	0		0	0	0	0	0
205	1	335	403	-1	273	350	22.3	36	ABarppaap	365	-956	0	0		0	0	0	0	0
206	1	348	232	-1	463	135	10.0	25	ABprppapaaa	215	109	0	0		0	0	0	0	0
207	1	361	86	-1	538	257	19.3	31	ABpraapapa	296	-370	0	0		0	0	0	0	0
208	1	377	225	-1	508	306	11.0	27	ABaraaapapa	33	0	0	0		0	0	0	0	0
209	1	421	390	-1	550	181	11.5	24	ABprpaapppa	209	541	0	0		0	0	0	0	0
210	1	191	363	-1	455	447	8.4	29	ABalpppaap	177	0	0	0		0	0	0	0	0
211	1	417	23	-1	221	255	4.4	24	ABplppppapa	152	99	0	0		0	0	0	0	0
212	1	369	192	-1	560	274	9.9	24	ABarappppap	248	-22	0	0		0	0	0	0	0
213	1	212	200	-1	233	292	20.2	28	Dapap	249	46	0	0		0	0	0	0	0
214	1	28	288	-1	315	60	16.3	30	ABprapapaa	291	1645	0	0		0	0	0	0	0
215	1	425	347	-1	233	181	12.0	35	Eplpa	344	-437	0	0		0	0	0	0	0
216	1	193	250	-1	314	67	5.8	23	ABprpppaapp	208	685	0	0		0	0	0	0	0
217	1	262	205	-1	406	437	10.4	28	ABplpaaapa	310	0	0	0		0	0	0	0	0
218	1	342	322	-1	289	90	6.4	27	ABprappppp	277	-226	0	0		0	0	0	0	0
219	1	167	404	-1	270	227	12.5	30	Ealpp	273	-239	0	0		0	0	0	0	0
220	1	219	371	-1	300	164	15.6	32	Eprap	318	915	0	0		0	0	0	0	0
221	1	177	302	-1	144	155	13.0	28	Cpappv	492	0	0	0		0	0	0	0	0
222	1	246	270	-1	506	372	12.8	26	ABalpaapaap	251	462	0	0		0	0	0	0	0
223	1	35	39	-1	459	388	12.5	26	MSapaaap	-52	0	0	0		0	0	0	0	0
224	1	103	332	-1	559	317	7.5	24	ABaraaapppa	186	935	0	0		0	0	0	0	0
225	1	333	5	-1	353	125	16.5	32	Dpap	-24	0	0	0		0	0	0	0	0
226	1	183	61	-1	290	384	18.8	27	ABplapaapa	238	147	0	0		0	0	0	0	0
227	1	90	194	-1	426	251	7.1	24	MSpapaaaa	431	0	0	0		0	0	0	0	0
228	1	251	320	-1	420	178	5.2	25	ABprpapappa	194	-251	0	0		0	0	0	0	0
229	1	80	184	-1	576	309	10.8	24	ABarappppaa	144	0	0	0		0	0	0	0	0
230	1	32	10	-1	419	337	13.2	27	ABaraapapaa	245	115	0	0		0	0	0	0	0
231	1	196	223	-1	469	448	11.6	24	ABalpppapav	198	239	0	0		0	0	0	0	0
232	1	232	208	-1	463	286	8.3	24	ABarapaappa	239	707	0	0		0	0	0	0	0
233	1	325	73	-1	212	274	6.8	24	ABplpppaaap	232	1223	0	0		0	0	0	0	0
234	1	382	209	-1	355	120	4.6	24	ABprppppaap	190	1332	0	0		0	0	0	0	0
235	1	350	394	-1	338	260	14.9	32	Ealaa	320	-149	0	0		0	0	0	0	0
236	1	365	301	-1	189	123	17.4	33	Cpappd	306	33	0	0		0	0	0	0	0
237	1	38	239	-1	368	424	18.4	29	ABalppppppp	181	0	0	0		0	0	0	0	0
238	1	310	249	-1	372	295	11.1	25	MSaapaapa	38	0	0	0		0	0	0	0	0
239	1	53	327	-1	455	220	11.5	25	MSppaapp	200	226	0	0		0	0	0	0	0
240	1	380	412	-1	418	371	19.7	25	MSapapap	240	-27	0	0		0	0	0	0	0
241	1	67	120	-1	613	303	11.6	31	ABalaapaap	146	0	0	0		0	0	0	0	0
242	1	182	94	-1	200	329	13.6	29	ABplappaap	-71	0	0	0		0	0	0	0	0
243	1	293	439	-1	353	356	11.7	27	MSappapp	230	-121	0	0		0	0	0	0	0
244	1	207	377	-1	237	247	8.5	28	ABplpppppa	253	435	0	0		0	0	0	0	0
245	1	174	326	-1	274	283	5.5	29	ABplpapppa	186	122	0	0		0	0	0	0	0
246	1	287	126	-1	272	64	13.4	29	ABarpppppp	251	-152	0	0		0	0	0	0	0
247	1	387	289	-1	391	269	4.4	26	ABalpappppp	225	107	0	0		0	0	0	0	0
248	1	24	437	-1	311	146	8.8	29	Cppaap	203	245	0	0		0	0	0	0	0
249	1	424	286	-1	454	189	12.4	20	MSpppapa	55	0	0	0		0	0	0	0	0
250	1	37	219	-1	514	219	8.1	30	ABprpapaaa	-305	0	0	0		0	0	0	0	0
251	1	233	427	-1	477	437	16.9	24	ABalppppapa	26	0	0	0		0	0	0	0	0
252	1	243	321	-1	343	383	18.1	25	ABplpaappap	237	1390	0	0		0	0	0	0	0
253	1	131	197	-1	303	362	9.7	28	ABplppaapa	253	-209	0	0		0	0	0	0	0
254	1	94	276	-1	268	133	7.3	29	Cppapp	286	489	0	0		0	0	0	0	0
255	1	199	189	-1	531	325	8.6	29	ABaraaaaap	-9	0	0	0		0	0	0	0	0
256	1	57	285	-1	394	348	18.9	26	MSapppaa	262	87	0	0		0	0	0	0	0
257	1	42	25	-1	463	283	18.0	24	MSpaaaapp	77	0	0	0		0	0	0	0	0
258	1	225	195	-1	514	283	12.8	26	ABaraaapapp	239	82	0	0		0	0	0	0	0
259	1	22	9	-1	364	123	12.3	30	MSpapppp	209	0	0	0		0	0	0	0	0
260	1	408	328	-1	304	251	13.1	32	Ealap	319	-383	0	0		0	0	0	0	0
261	1	201	158	-1	532	377	13.6	25	ABalpaapaaa	251	798	0	0		0	0	0	0	0
262	1	216	92	-1	314	326	4.3	25	ABplpappaaa	198	-262	0	0		0	0	0	0	0
263	1	436	386	-1	273	339	17.1	27	Dapaa	278	-487	0	0		0	0	0	0	0
264	1	4	243	-1	235	361	17.3	29	ABplapaapp	285	176	0	0		0	0	0	0	0
265	1	327	261	-1	323	419	15.4	33	ABplaappap	303	128	0	0		0	0	0	0	0
266	1	399	262	-1	507	378	5.0	25	ABalpapaaa	181	154	0	0		0	0	0	0	0
267	1	87	139	293	449	358	4.5	28	ABalpapaap	281	876	0	0		0	0	0	0	0
268	1	215	84	-1	405	311	4.8	25	ABalpappapa	237	342	0	0		0	0	0	0	0
269	1	331	315	-1	263	253	21.6	31	Dappa	309	-72	0	0		0	0	0	0	0
270	1	264	176	-1	578	344	22.8	32	ABpraapaaa	137	0	0	0		0	0	0	0	0
271	1	354	179	-1	539	322	23.3	25	MSpaaaaaa	256	1077	0	0		0	0	0	0	0
272	1	250	16	-1	194	249	4.9	26	ABplpppaapa	216	1038	0	0		0	0	0	0	0
273	1	91	280	-1	425	226	20.5	29	MSpppppa	33	0	0	0		0	0	0	0	0
274	1	115	393	-1	448	220	18.1	25	MSppppap	243	-105	0	0		0	0	0	0	0
275	1	353	257	-1	564	215	19.4	26	ABpraaaappp	35	0	0	0		0	0	0	0	0
276	1	136	424	-1	187	222	22.4	36	Caapa	344	-144	0	0		0	0	0	0	0
277	1	99	388	-1	176	278	20.7	33	ABarppapa	329	524	0	0		0	0	0	0	0
278	1	128	106	-1	565	214	16.3	26	ABpraaaapad	223	246	0	0		0	0	0	0	0
279	1	162	440	-1	488	245	16.5	26	MSppappa	198	266	0	0		0	0	0	0	0
280	1	111	283	-1	413	212	8.9	24	MSpapaaap	-124	0	0	0		0	0	0	0	0
281	1	43	72	-1	360	166	8.8	26	MSpappaa	419	0	0	0		0	0	0	0	0
282	1	55	395	-1	470	421	7.1	24	ABalppaaapp	178	103	0	0		0	0	0	0	0
283	1	214	128	-1	269	299	17.5	32	Daap	277	0	0	0		0	0	0	0	0
284	1	148	384	-1	371	297	4.4	26	ABalpappapp	217	290	0	0		0	0	0	0	0
285	1	296	433	-1	525	211	5.5	24	ABarappapaa	184	-560	0	0		0	0	0	0	0
286	1	266	123	-1	543	342	13.9	24	ABaraaapaaa	200	0	0	0		0	0	0	0	0
287	1	68	217	-1	582	301	22.6	27	ABpraapaapa	235	1148	0	0		0	0	0	0	0
288	1	117	22	-1	529	329	11.2	24	ABaraaapaap	231	90	0	0		0	0	0	0	0
289	1	135	309	-1	293	114	4.0	24	ABprppppppa	207	480	0	0		0	0	0	0	0
290	1	97	215	-1	517	280	6.3	28	ABarapaaap	228	0	0	0		0	0	0	0	0
291	1	304	329	-1	495	357	23.4	29	ABarpaaaap	291	-48	0	0		0	0	0	0	0
292	1	112	65	-1	364	414	21.6	29	ABplaaappa	356	0	0	0		0	0	0	0	0
293	1	160	124	-1	498	350	6.4	28	ABalpaaaap	280	-507	0	0		0	0	0	0	0
294	1	279	401	-1	402	196	20.9	28	MSpppppp	238	235	0	0		0	0	0	0	0
295	1	291	373	-1	529	256	6.7	26	ABarappaaa	233	0	0	0		0	0	0	0	0
296	1	229	46	-1	419	391	15.1	25	ABalpppppaa	135	0	0	0		0	0	0	0	0
297	1	170	228	-1	359	198	10.9	28	Earpa	265	-509	0	0		0	0	0	0	0
298	1	86	352	-1	416	353	23.6	28	ABplaaaapp	276	347	0	0		0	0	0	0	0
299	1	306	353	-1	501	336	13.2	26	ABaraaaapa	49	0	0	0		0	0	0	0	0
300	1	20	181	-1	435	330	7.7	31	ABalpappaa	90	0	0	0		0	0	0	0	0
301	1	256	415	-1	207	123	20.7	39	Cpapa	396	415	0	0		0	0	0	0	0
302	1	93	180	-1	248	313	14.4	30	Capaaa	-33	0	0	0		0	0	0	0	0
303	1	154	246	-1	477	356	14.8	25	ABaraapaapa	468	0	0	0		0	0	0	0	0
304	1	140	164	-1	354	258	11.0	26	MSaapaapp	264	506	0	0		0	0	0	0	0
305	1	44	248	-1	548	246	9.6	25	ABarapppppa	217	406	0	0		0	0	0	0	0
306	1	245	161	-1	498	311	14.8	26	ABaraappapa	250	52	0	0		0	0	0	0	0
307	1	104	281	-1	513	146	15.2	28	ABpraappap	-160	0	0	0		0	0	0	0	0
308	1	81	50	-1	523	414	14.4	26	ABalapaaaa	-134	0	0	0		0	0	0	0	0
309	1	137	166	-1	415	324	15.7	27	MSaaapapa	219	0	0	0		0	0	0	0	0
310	1	265	21	-1	359	401	5.5	24	ABalppapppp	201	-940	0	0		0	0	0	0	0
311	1	388	104	-1	451	259	5.5	24	ABarapapppa	214	685	0	0		0	0	0	0	0
312	1	132	43	-1	377	367	3.3	26	ABalpapappa	234	1049	0	0		0	0	0	0	0
313	1	18	364	-1	483	263	23.6	30	Nuc156_25_450_288a	293	-1022	0	0		0	0	0	0	0
314	1	118	338	-1	235	329	9.4	28	ABplppapap	34	0	0	0		0	0	0	0	0
315	1	106	38	-1	368	197	7.0	24	MSpapappp	194	697	0	0		0	0	0	0	0
316	1	184	183	-1	546	221	9.3	25	ABarapppppp	-1	0	0	0		0	0	0	0	0
317	1	116	110	-1	465	349	19.6	27	MSaaaaapp	139	0	0	0		0	0	0	0	0
318	1	10	90	-1	405	320	19.2	24	MSaaaappa	211	915	0	0		0	0	0	0	0
319	1	249	15	-1	292	211	16.5	31	Eplaa	304	-254	0	0		0	0	0	0	0
320	1	282	210	-1	367	454	15.0	26	ABplaappaa	-79	0	0	0		0	0	0	0	0
321	1	321	91	-1	407	392	7.3	28	ABalppapppa	222	705	0	0		0	0	0	0	0
322	1	197	330	-1	175	200	6.3	26	ABplappppp	266	-133	0	0		0	0	0	0	0
323	1	223	354	-1	482	174	18.2	25	ABprpaappap	239	-545	0	0		0	0	0	0	0
324	1	305	337	-1	480	282	5.5	23	ABarapapaap	518	0	0	0		0	0	0	0	0
325	1	34	101	-1	528	220	20.9	28	ABpraapappp	222	383	0	0		0	0	0	0	0
326	1	432	447	-1	572	246	18.1	24	ABpraaapaad	228	914	0	0		0	0	0	0	0
327	1	345	175	-1	310	267	6.2	25	MSaappap	218	629	0	0		0	0	0	0	0
328	1	217	222	-1	414	382	3.6	24	ABalppapapa	244	290	0	0		0	0	0	0	0
329	1	303	19	-1	467	227	22.8	29	ABarpapapp	260	-373	0	0		0	0	0	0	0
330	1	254	273	-1	423	408	12.3	30	ABplpaapaa	297	0	0	0		0	0	0	0	0
331	1	295	260	-1	538	231	5.6	25	ABarapppapp	378	0	0	0		0	0	0	0	0
332	1	297	287	-1	433	347	11.5	28	ABalpaapapp	281	1052	0	0		0	0	0	0	0
333	1	55	33	-1	507	436	7.7	24	ABalppaaapa	193	103	0	0		0	0	0	0	0
334	1	328	279	-1	253	184	14.9	33	Eplap	254	0	0	0		0	0	0	0	0
335	1	276	382	-1	161	284	11.1	28	ABplapapap	324	0	0	0		0	0	0	0	0
336	1	370	121	-1	235	272	4.5	24	ABplppppaap	172	82	0	0		0	0	0	0	0
337	1	155	236	-1	457	141	14.8	26	ABprapaapa	58	0	0	0		0	0	0	0	0
338	1	47	95	-1	376	293	17.2	27	MSaaaappp	104	0	0	0		0	0	0	0	0
339	1	153	103	-1	591	222	17.8	24	ABpraaaappa	170	0	0	0		0	0	0	0	0
340	1	292	411	-1	327	191	14.4	32	Epraa	27	0	0	0		0	0	0	0	0
341	1	46	58	-1	499	299	20.4	31	MSpaaaaap	260	-1024	0	0		0	0	0	0	0
342	1	210	153	-1	511	404	17.5	24	ABalapapaa	41	0	0	0		0	0	0	0	0
343	1	224	400	-1	547	281	5.2	24	ABaraaapppp	208	99	0	0		0	0	0	0	0
344	1	431	81	-1	198	220	3.6	25	ABplpppaapp	207	419	0	0		0	0	0	0	0
345	1	355	198	-1	424	104	20.5	33	ABarpppap	311	-931	0	0		0	0	0	0	0
346	1	288	237	-1	518	406	6.2	24	ABalpaapppa	221	37	0	0		0	0	0	0	0
347	1	110	69	-1	603	259	16.6	29	ABpraaaaap	286	491	0	0		0	0	0	0	0
348	1	410	51	-1	498	434	13.8	28	ABalapaaap	225	-350	0	0		0	0	0	0	0
349	1	261	348	-1	473	170	10.4	25	ABprppaaaap	-42	0	0	0		0	0	0	0	0
350	1	188	341	-1	400	91	16.8	29	ABprappaaa	235	56	0	0		0	0	0	0	0
351	1	392	379	-1	447	129	6.2	25	ABarappappp	35	0	0	0		0	0	0	0	0
352	1	418	372	-1	433	337	18.2	24	MSaaapaap	202	-1471	0	0		0	0	0	0	0
353	1	211	140	-1	509	357	15.9	27	ABaraapaaa	185	0	0	0		0	0	0	0	0
354	1	269	438	-1	599	305	9.0	22	ABalaapaaa	183	151	0	0		0	0	0	0	0
355	1	322	157	335	286	318	5.3	30	ABplppaapp	200	-200	0	0		0	0	0	0	0
356	1	403	-1	-1	574	283	19.6	24	ABpraaapapa	139	0	0	0		0	0	0	0	0
357	1	13	350	-1	354	215	15.1	30	Earap	613	0	0	0		0	0	0	0	0
358	1	72	53	-1	233	175	4.2	24	ABplppppppa	237	1247	0	0		0	0	0	0	0
359	1	415	174	-1	313	215	22.6	36	Caaaa	369	1448	0	0		0	0	0	0	0
360	1	235	356	-1	224	99	7.4	29	Cpppap	295	654	0	0		0	0	0	0	0
361	1	384	196	-1	339	333	23.3	32	ABarppaaa	329	461	0	0		0	0	0	0	0
362	1	113	397	-1	475	316	21.1	27	MSaaaapaa	230	66	0	0		0	0	0	0	0
363	1	317	336	-1	433	230	5.4	25	ABarapapppp	302	0	0	0		0	0	0	0	0
364	1	70	235	-1	345	429	13.2	27	ABplpaapppp	218	81	0	0		0	0	0	0	0
365	1	323	122	-1	475	282	15.1	27	ABaraappapp	250	410	0	0		0	0	0	0	0
366	1	294	265	-1	372	111	22.1	31	ABarppppap	282	383	0	0		0	0	0	0	0
367	1	158	314	-1	414	426	22.2	31	ABplaaapap	300	82	0	0		0	0	0	0	0
368	1	391	119	-1	587	242	9.5	29	ABalaapapp	52	0	0	0		0	0	0	0	0
369	1	89	214	-1	505	354	9.1	24	ABalpaaaaap	208	109	0	0		0	0	0	0	0
370	1	346	152	-1	388	294	7.3	25	MSaapaaaa	54	0	0	0		0	0	0	0	0
371	1	62	102	-1	145	218	8.9	26	ABplappppa	237	-168	0	0		0	0	0	0	0
372	1	381	68	-1	350	366	4.1	26	ABalpapappp	287	0	0	0		0	0	0	0	0
373	1	307	333	-1	504	323	23.9	26	ABarpaaapa	269	339	0	0		0	0	0	0	0
374	1	150	291	-1	510	229	16.4	26	ABpraaappap	7	0	0	0		0	0	0	0	0
375	1	101	32	-1	456	329	14.6	27	ABaraapaapp	375	0	0	0		0	0	0	0	0
376	1	247	267	-1	269	146	14.8	33	Eprpa	310	689	0	0		0	0	0	0	0
377	1	192	89	-1	348	152	20.5	35	Dppp	349	496	0	0		0	0	0	0	0
378	1	248	375	-1	186	262	9.1	28	ABplapppaa	233	303	0	0		0	0	0	0	0
379	1	347	255	-1	249	105	4.9	26	ABprppppppp	251	109	0	0		0	0	0	0	0
380	1	123	271	-1	509	288	23.4	27	ABarpapaap	278	-285	0	0		0	0	0	0	0
381	1	435	339	-1	254	359	8.2	24	ABplppapaap	212	-240	0	0		0	0	0	0	0
382	1	156	127	-1	589	328	13.2	27	ABalaaappr	198	0	0	0		0	0	0	0	0
383	1	102	147	-1	476	248	19.3	29	MSppappp	-41	0	0	0		0	0	0	0	0
384	1	166	410	-1	429	103	15.7	31	ABprapaapp	270	-147	0	0		0	0	0	0	0
385	1	259	245	-1	438	330	5.0	23	ABalpapapaa	292	0	0	0		0	0	0	0	0
386	1	320	129	-1	541	365	11.2	27	ABaraaaaaa	305	0	0	0		0	0	0	0	0
387	1	152	369	-1	453	178	19.2	33	ABprapaaap	288	479	0	0		0	0	0	0	0
388	1	30	445	-1	535	326	5.8	28	ABaraaappa	142	0	0	0		0	0	0	0	0
389	1	58	116	-1	472	177	22.8	32	ABprapaaaa	145	0	0	0		0	0	0	0	0
390	1	244	365	-1	196	112	10.3	30	Cpppaa	281	-157	0	0		0	0	0	0	0
391	1	374	306	-1	198	180	4.8	25	ABplppppppp	193	429	0	0		0	0	0	0	0
392	1	19	27	-1	181	310	12.2	28	ABplappapp	195	0	0	0		0	0	0	0	0
393	1	275	3	-1	506	202	15.4	25	ABprpaappaa	138	0	0	0		0	0	0	0	0
394	1	372	55	-1	231	220	21.1	32	Dappp	326	-508	0	0		0	0	0	0	0
395	1	180	366	-1	205	315	21.2	30	ABplappapa	286	-265	0	0		0	0	0	0	0
396	1	363	436	-1	460	360	17.2	27	MSaaapaaa	278	-8	0	0		0	0	0	0	0
397	1	209	206	-1	494	164	6.4	25	ABprpaaaapp	380	0	0	0		0	0	0	0	0
398	1	241	323	-1	227	170	8.6	33	Eplpp	330	89	0	0		0	0	0	0	0
399	1	427	409	-1	481	397	5.2	25	ABalpaapppp	-93	0	0	0		0	0	0	0	0
400	1	202	13	-1	533	247	16.6	27	ABpraaappaa	232	-605	0	0		0	0	0	0	0
401	1	407	252	-1	226	197	4.6	27	ABplpppapap	318	0	0	0		0	0	0	0	0
402	1	66	357	-1	405	114	5.0	24	ABprpppaaaa	242	956	0	0		0	0	0	0	0
403	1	48	26	-1	233	304	7.5	30	ABplppappp	298	597	0	0		0	0	0	0	0
404	1	234	111	-1	315	82	11.1	25	ABprapppaa	220	225	0	0		0	0	0	0	0
405	1	9	146	-1	554	338	21.1	28	ABalapppap	-184	0	0	0		0	0	0	0	0
406	1	390	432	-1	495	180	8.3	21	ABprpapaap	-24	0	0	0		0	0	0	0	0
407	1	1	274	-1	211	230	7.9	28	Capppp	230	-154	0	0		0	0	0	0	0
408	1	74	316	-1	295	121	24.6	35	Cpaapa	210	0	0	0		0	0	0	0	0
409	1	146	420	-1	340	360	7.2	25	ABplpapapaa	177	66	0	0		0	0	0	0	0
410	1	39	145	-1	461	137	20.4	30	ABarpppaa	162	0	0	0		0	0	0	0	0
411	1	105	448	-1	381	225	16.1	28	Earaa	208	-1491	0	0		0	0	0	0	0
412	1	280	165	-1	377	446	9.9	24	ABplpaaappa	181	0	0	0		0	0	0	0	0
413	1	389	163	-1	549	303	12.4	27	MSppaaaa	203	-698	0	0		0	0	0	0	0
414	1	7	187	-1	539	294	16.0	26	MSppaaap	203	526	0	0		0	0	0	0	0
415	1	157	383	-1	500	406	24.4	33	ABplaaaaaa	309	184	0	0		0	0	0	0	0
416	1	419	173	-1	467	320	23.7	29	Nuc156_25_450_288p	8	0	0	0		0	0	0	0	0
417	1	413	361	-1	226	223	3.8	24	ABplpppapaa	242	221	0	0		0	0	0	0	0
418	1	376	263	-1	563	365	19.2	30	ABalapppaa	256	-832	0	0		0	0	0	0	0
419	1	15	385	-1	377	102	3.5	27	ABprppppapa	262	33	0	0		0	0	0	0	0
420	1	88	155	-1	492	359	11.1	31	ABalpaapapa	309	-132	0	0		0	0	0	0	0
421	1	40	76	-1	451	416	15.0	25	ABalppppaad	234	227	0	0		0	0	0	0	0
422	1	227	258	-1	491	198	3.7	27	ABarappapap	251	27	0	0		0	0	0	0	0
423	1	185	168	-1	226	134	5.0	29	Cppppa	244	-43	0	0		0	0	0	0	0
424	1	17	160	-1	506	190	20.2	32	ABpraaapppp	275	-219	0	0		0	0	0	0	0
425	1	59	429	-1	392	160	5.7	23	ABprpapappp	176	1321	0	0		0	0	0	0	0
426	1	218	24	-1	529	190	6.8	24	ABprpaaaapa	219	-35	0	0		0	0	0	0	0
427	1	299	4	-1	349	366	21.6	30	ABplapaaaa	272	38	0	0		0	0	0	0	0
428	1	146	422	-1	317	335	6.4	25	ABplpapapap	192	66	0	0		0	0	0	0	0
429	1	213	434	-1	478	352	4.4	26	ABalpaaapp	188	-561	0	0		0	0	0	0	0
430	1	433	430	-1	385	353	10.3	22	MSapaapa	196	860	0	0		0	0	0	0	0
431	1	11	308	-1	331	262	24.8	38	ABarpaapppp	291	0	0	0		0	0	0	0	0
432	1	423	137	-1	405	279	22.9	22	ABarpaappa	64	0	0	0		0	0	0	0	0
433	1	428	435	-1	491	413	15.2	23	ABalapapppa	362	0	0	0		0	0	0	0	0
434	1	329	408	-1	333	384	8.9	29	ABplpapaap	-50	0	0	0		0	0	0	0	0
435	1	316	259	-1	536	375	6.1	31	ABalpaappa	69	0	0	0		0	0	0	0	0
436	1	50	374	-1	330	358	18.6	25	ABplapaaap	-12	0	0	0		0	0	0	0	0
437	1	373	284	-1	391	271	16.1	22	MSaaappa	73	0	0	0		0	0	0	0	0
438	1	437	-1	-1	463	397	23.1	22	ABplaaaaapp	391	0	0	0		0	0	0	0	0
439	1	386	446	-1	584	285	12.0	22	ABalaappaa	180	0	0	0		0	0	0	0	0
440	1	364	443	-1	520	177	13.9	21	ABprpaapppp	32	0	0	0		0	0	0	0	0
441	1	360	28	-1	431	404	17.3	27	ABalppppapp	138	0	0	0		0	0	0	0	0
442	1	352	442	-1	357	128	7.3	25	ABprpappppa	174	0	0	0		0	0	0	0	0
443	1	128	135	-1	569	230	14.5	25	ABpraaaapav	83	0	0	0		0	0	0	0	0
444	1	119	444	-1	519	353	26.7	26	ABarpaaaaa	-237	0	0	0		0	0	0	0	0
445	1	439	428	-1	489	232	10.1	20	MSppaapa	31	0	0	0		0	0	0	0	0
