# Supplementary material for: The AP-2 Transcription Factor APTF-2 Is Required for Neuroblast and Epidermal Morphogenesis in Caenorhabditis elegans Embryogenesis
Source: PLoS Genet. 2016 May 13;12(5):e1006048. doi: 10.1371/journal.pgen.1006048 (PMC4866721; doi:10.1371/journal.pgen.1006048)
Supplement: S7 Text — (ZIP) [file pgen.1006048.s035.zip › nuclei/t178-nuclei]

1	1	158	251	-1	392	76	14.5	29	ABprappaap	244	415	0	0		0	0	0	0	0
2	1	78	26	-1	437	256	10.3	29	ABaraapppp	266	107	0	0		0	0	0	0	0
3	1	393	310	-1	512	205	15.3	24	ABprpaappaa	197	-498	0	0		0	0	0	0	0
4	1	427	376	-1	345	367	21.9	31	ABplapaaaa	287	663	0	0		0	0	0	0	0
5	1	225	139	-1	356	127	16.5	31	Dpap	317	265	0	0		0	0	0	0	0
6	1	143	116	-1	266	376	16.0	29	ABplaapppp	103	0	0	0		0	0	0	0	0
7	1	145	4	-1	402	460	13.6	31	ABplpaapap	113	0	0	0		0	0	0	0	0
8	1	203	85	-1	547	273	15.1	24	ABpraaapaav	203	-470	0	0		0	0	0	0	0
9	1	259	9	-1	365	124	12.4	29	MSpapppp	206	0	0	0		0	0	0	0	0
10	1	230	207	-1	415	342	12.8	27	ABaraapapaa	258	459	0	0		0	0	0	0	0
11	1	131	176	-1	437	186	10.5	27	MSpppapp	271	416	0	0		0	0	0	0	0
12	1	154	110	-1	540	375	16.7	30	MSaaaaaa	100	0	0	0		0	0	0	0	0
13	1	400	144	-1	536	254	16.9	28	ABpraaappaa	76	0	0	0		0	0	0	0	0
14	1	161	123	-1	389	231	11.1	27	MSpapaapp	248	376	0	0		0	0	0	0	0
15	1	319	2	-1	294	215	16.2	32	Eplaa	327	185	0	0		0	0	0	0	0
16	1	272	313	-1	193	246	4.6	26	ABplpppaapa	242	-513	0	0		0	0	0	0	0
17	1	130	384	-1	150	273	16.5	29	ABplapapaa	434	0	0	0		0	0	0	0	0
18	1	129	351	-1	138	218	16.7	33	ABarppapp	330	9	0	0		0	0	0	0	0
19	1	329	44	-1	469	232	22.9	29	ABarpapapp	269	568	0	0		0	0	0	0	0
20	1	84	422	-1	454	164	8.2	28	ABprppaapa	60	0	0	0		0	0	0	0	0
21	1	310	104	-1	357	400	5.5	25	ABalppapppp	221	617	0	0		0	0	0	0	0
22	1	288	383	-1	528	332	11.2	25	ABaraaapaap	252	-90	0	0		0	0	0	0	0
23	1	211	300	-1	222	251	4.4	25	ABplppppapa	171	102	0	0		0	0	0	0	0
24	1	426	250	-1	527	192	6.8	24	ABprpaaaapa	209	-357	0	0		0	0	0	0	0
25	1	257	428	-1	464	284	17.6	24	MSpaaaapp	208	743	0	0		0	0	0	0	0
26	1	403	232	-1	230	299	7.6	30	ABplppappp	267	-757	0	0		0	0	0	0	0
27	1	392	161	-1	178	307	12.4	28	ABplappapp	-34	0	0	0		0	0	0	0	0
28	1	441	365	-1	438	408	17.1	26	ABalppppapp	262	-966	0	0		0	0	0	0	0
29	1	151	81	-1	418	414	9.2	25	ABplpaaaaap	230	-667	0	0		0	0	0	0	0
30	1	35	45	-1	413	246	13.6	27	MSpaapapp	256	-27	0	0		0	0	0	0	0
31	1	136	303	-1	589	285	19.1	31	ABalaappppp	309	919	0	0		0	0	0	0	0
32	1	375	82	-1	455	334	14.4	26	ABaraapaapp	439	0	0	0		0	0	0	0	0
33	1	333	342	-1	515	441	8.2	25	ABalppaaapa	118	0	0	0		0	0	0	0	0
34	1	62	80	-1	445	201	6.2	29	ABprpappap	59	0	0	0		0	0	0	0	0
35	1	128	94	-1	439	305	20.2	29	MSaaaapap	281	72	0	0		0	0	0	0	0
36	1	63	117	-1	382	140	10.1	27	MSpappap	163	0	0	0		0	0	0	0	0
37	1	140	397	-1	352	79	6.0	25	ABprpppaapa	234	701	0	0		0	0	0	0	0
38	1	315	19	-1	371	199	7.0	23	MSpapappp	-94	0	0	0		0	0	0	0	0
39	1	223	404	-1	463	390	13.0	27	MSapaaap	-53	0	0	0		0	0	0	0	0
40	1	37	311	-1	470	415	11.8	24	ABalppppaav	229	-843	0	0		0	0	0	0	0
41	1	163	305	-1	356	365	14.2	23	MSappapa	223	-77	0	0		0	0	0	0	0
42	1	40	334	-1	370	395	9.9	24	ABplppaaaaa	241	1350	0	0		0	0	0	0	0
43	1	312	192	-1	367	366	3.4	26	ABalpapappa	264	98	0	0		0	0	0	0	0
44	1	67	288	-1	318	53	11.3	28	ABprapappa	-19	0	0	0		0	0	0	0	0
45	1	60	419	-1	527	167	10.0	25	ABprpaaappa	249	691	0	0		0	0	0	0	0
46	1	296	127	-1	420	396	15.1	25	ABalpppppaa	-328	0	0	0		0	0	0	0	0
47	1	58	30	-1	332	324	10.7	25	MSappaap	214	47	0	0		0	0	0	0	0
48	1	123	345	-1	436	170	4.4	23	ABprpapapap	207	105	0	0		0	0	0	0	0
49	1	82	425	-1	364	67	15.2	29	ABprappapp	255	118	0	0		0	0	0	0	0
50	1	308	211	-1	522	418	14.4	26	ABalapaaaa	493	0	0	0		0	0	0	0	0
51	1	348	150	-1	496	435	14.2	26	ABalapaaap	278	0	0	0		0	0	0	0	0
52	1	38	129	-1	226	275	11.6	30	Capaap	105	0	0	0		0	0	0	0	0
53	1	358	416	-1	231	170	4.1	24	ABplppppppa	218	-580	0	0		0	0	0	0	0
54	1	13	196	-1	224	349	13.7	27	ABplappaaa	278	-551	0	0		0	0	0	0	0
55	1	394	426	-1	232	217	20.8	31	Dappp	300	159	0	0		0	0	0	0	0
56	1	10	257	-1	360	334	18.1	26	MSapppap	15	0	0	0		0	0	0	0	0
57	1	55	73	-1	402	323	10.4	25	ABaraapappa	205	427	0	0		0	0	0	0	0
58	1	341	218	-1	496	300	20.4	31	MSpaaaaap	315	865	0	0		0	0	0	0	0
59	1	119	182	-1	266	282	9.3	30	MSaapppp	247	166	0	0		0	0	0	0	0
60	1	73	89	-1	408	107	11.1	29	ABprppapap	240	223	0	0		0	0	0	0	0
61	1	226	356	-1	291	388	19.0	28	ABplapaapa	244	103	0	0		0	0	0	0	0
62	1	94	417	-1	490	198	11.0	27	ABprppaaaaa	196	-158	0	0		0	0	0	0	0
63	1	57	146	-1	573	344	11.0	26	ABalaaaarr	220	464	0	0		0	0	0	0	0
64	1	184	266	-1	494	447	19.9	25	ABplaapaapa	245	-13	0	0		0	0	0	0	0
65	1	292	267	-1	360	417	21.5	30	ABplaaappa	48	0	0	0		0	0	0	0	0
66	1	56	195	-1	381	268	7.5	24	MSaapaaap	227	-432	0	0		0	0	0	0	0
67	1	183	263	-1	402	416	14.2	26	ABalpppppap	205	0	0	0		0	0	0	0	0
68	1	372	255	-1	345	360	4.6	26	ABalpapappp	219	158	0	0		0	0	0	0	0
69	1	347	11	-1	604	262	16.3	28	ABpraaaaap	362	0	0	0		0	0	0	0	0
70	1	170	378	-1	556	302	20.5	27	ABalappppa	216	-368	0	0		0	0	0	0	0
71	1	44	39	-1	468	255	8.4	30	ABarapappa	376	0	0	0		0	0	0	0	0
72	1	281	121	-1	361	165	9.2	26	MSpappaa	234	-837	0	0		0	0	0	0	0
73	1	233	306	-1	213	271	6.6	23	ABplpppaaap	203	-936	0	0		0	0	0	0	0
74	1	155	162	-1	413	438	17.2	30	ABplaapapa	373	0	0	0		0	0	0	0	0
75	1	121	407	-1	366	330	9.5	25	MSappaaa	233	24	0	0		0	0	0	0	0
76	1	421	152	-1	452	418	14.9	25	ABalppppaad	244	-1036	0	0		0	0	0	0	0
77	1	149	70	-1	404	154	11.5	32	MSpapppa	264	514	0	0		0	0	0	0	0
78	1	61	382	-1	495	220	13.0	26	MSppapap	213	0	0	0		0	0	0	0	0
79	1	182	210	-1	539	413	9.7	28	ABalaaaalp	7	0	0	0		0	0	0	0	0
80	1	195	8	-1	499	291	7.8	25	ABarapapaaa	218	60	0	0		0	0	0	0	0
81	1	344	167	-1	196	218	3.5	25	ABplpppaapp	230	-238	0	0		0	0	0	0	0
82	1	36	46	-1	559	411	13.4	29	ABalaaaala	867	0	0	0		0	0	0	0	0
83	1	59	377	-1	438	188	22.2	29	Nuc166_19_443_186	287	674	0	0		0	0	0	0	0
84	1	268	349	-1	400	314	4.5	25	ABalpappapa	216	336	0	0		0	0	0	0	0
85	1	34	147	-1	519	426	21.5	31	ABplaapaaa	754	0	0	0		0	0	0	0	0
86	1	207	43	-1	538	261	19.3	30	ABpraapapa	317	0	0	0		0	0	0	0	0
87	1	179	136	-1	381	154	3.4	26	ABprppppaaa	204	1365	0	0		0	0	0	0	0
88	1	43	230	-1	383	92	8.5	32	ABprppappp	307	-39	0	0		0	0	0	0	0
89	1	377	59	-1	348	150	20.4	35	Dppp	358	-1155	0	0		0	0	0	0	0
90	1	318	65	-1	403	321	18.8	23	MSaaaappa	204	587	0	0		0	0	0	0	0
91	1	321	62	-1	406	394	7.5	27	ABalppapppa	64	0	0	0		0	0	0	0	0
92	1	262	385	-1	313	330	3.9	23	ABplpappaaa	233	-34	0	0		0	0	0	0	0
93	1	138	93	-1	309	262	9.4	30	Ealpa	270	139	0	0		0	0	0	0	0
94	1	242	298	-1	199	327	13.8	28	ABplappaap	376	0	0	0		0	0	0	0	0
95	1	338	10	-1	375	294	17.1	27	MSaaaappp	238	572	0	0		0	0	0	0	0
96	1	3	125	271	420	307	7.3	29	ABalpapppa	-1	0	0	0		0	0	0	0	0
97	1	159	84	-1	426	438	13.3	23	ABalpppappa	167	0	0	0		0	0	0	0	0
98	1	23	12	-1	562	403	16.8	30	ABalaaapal	750	0	0	0		0	0	0	0	0
99	1	194	22	-1	337	256	21.9	33	Cpaaa	333	142	0	0		0	0	0	0	0
100	1	81	78	-1	573	247	20.5	27	ABpraaapapp	267	474	0	0		0	0	0	0	0
101	1	325	438	-1	527	223	20.9	28	ABpraapappp	229	362	0	0		0	0	0	0	0
102	1	371	88	-1	145	214	9.1	26	ABplappppa	255	785	0	0		0	0	0	0	0
103	1	339	348	-1	588	220	17.9	24	ABpraaaappa	164	0	0	0		0	0	0	0	0
104	1	311	399	-1	453	262	5.4	22	ABarapapppa	189	-598	0	0		0	0	0	0	0
105	1	108	284	-1	343	427	9.8	26	ABplpaaappp	37	0	0	0		0	0	0	0	0
106	1	278	380	-1	564	210	16.7	25	ABpraaaapad	200	-10	0	0		0	0	0	0	0
107	1	175	29	-1	584	345	16.6	28	ABalaaappl	281	0	0	0		0	0	0	0	0
108	1	150	63	-1	430	304	17.2	25	MSpaaappa	257	885	0	0		0	0	0	0	0
109	1	51	92	-1	527	326	16.8	28	ABaraappaa	464	0	0	0		0	0	0	0	0
110	1	317	158	-1	462	348	19.7	26	MSaaaaapp	240	149	0	0		0	0	0	0	0
111	1	404	101	-1	319	86	11.0	25	ABprapppaa	234	554	0	0		0	0	0	0	0
112	1	204	172	-1	440	271	13.7	26	MSpaapapa	69	0	0	0		0	0	0	0	0
113	1	115	302	-1	465	251	11.9	24	ABarapaappp	-242	0	0	0		0	0	0	0	0
114	1	24	66	-1	534	424	18.3	31	ABalapapap	282	94	0	0		0	0	0	0	0
115	1	114	317	-1	608	269	12.7	31	ABalaappap	-171	0	0	0		0	0	0	0	0
116	1	389	143	-1	477	179	23.0	30	ABprapaaaa	304	930	0	0		0	0	0	0	0
117	1	109	229	-1	551	261	23.2	28	ABpraapaapp	275	-871	0	0		0	0	0	0	0
118	1	77	409	-1	376	95	6.5	26	ABprpppaaap	229	150	0	0		0	0	0	0	0
119	1	368	225	-1	584	245	9.1	29	ABalaapapp	290	75	0	0		0	0	0	0	0
120	1	241	430	-1	610	308	11.2	31	ABalaapaap	298	755	0	0		0	0	0	0	0
121	1	336	258	-1	232	271	4.2	24	ABplppppaap	191	391	0	0		0	0	0	0	0
122	1	365	227	-1	474	285	14.7	27	ABaraappapp	151	0	0	0		0	0	0	0	0
123	1	286	131	-1	543	344	13.9	24	ABaraaapaaa	318	0	0	0		0	0	0	0	0
124	1	293	3	-1	501	355	6.6	29	ABalpaaaap	244	-143	0	0		0	0	0	0	0
125	1	5	13	-1	493	406	8.8	24	ABalppappaa	348	0	0	0		0	0	0	0	0
126	1	246	69	-1	279	63	13.6	28	ABarpppppp	240	0	0	0		0	0	0	0	0
127	1	382	379	-1	592	329	13.7	29	ABalaaappr	277	757	0	0		0	0	0	0	0
128	1	283	248	-1	274	302	17.5	32	Daap	316	270	0	0		0	0	0	0	0
129	1	386	222	-1	541	368	11.4	29	ABaraaaaaa	-8	0	0	0		0	0	0	0	0
130	1	16	245	-1	435	459	10.2	27	ABalpppaaa	256	329	0	0		0	0	0	0	0
131	1	46	56	-1	402	415	19.4	25	ABplaapappp	243	-113	0	0		0	0	0	0	0
132	1	42	215	-1	218	250	18.2	32	Cappaa	274	208	0	0		0	0	0	0	0
133	1	98	368	-1	374	382	23.4	31	ABplaaappp	306	1254	0	0		0	0	0	0	0
134	1	162	328	-1	447	458	16.7	26	ABalpppappp	261	-377	0	0		0	0	0	0	0
135	1	443	115	-1	572	240	14.3	25	ABpraaaapav	207	83	0	0		0	0	0	0	0
136	1	90	133	-1	426	131	9.1	28	ABprppappa	-323	0	0	0		0	0	0	0	0
137	1	432	279	-1	404	277	23.2	28	ABarpaappa	271	-513	0	0		0	0	0	0	0
138	1	99	433	-1	436	463	13.6	26	ABalpppapad	194	0	0	0		0	0	0	0	0
139	1	267	405	-1	432	357	3.4	26	ABalpapaapp	192	-202	0	0		0	0	0	0	0
140	1	353	32	-1	509	362	15.7	29	ABaraapaaa	182	0	0	0		0	0	0	0	0
141	1	185	148	-1	193	262	16.5	30	Capapa	277	-1112	0	0		0	0	0	0	0
142	1	127	249	-1	320	399	6.5	26	ABplpaaaapa	237	143	0	0		0	0	0	0	0
143	1	124	360	-1	343	277	3.7	26	MSaappaa	226	220	0	0		0	0	0	0	0
144	1	52	268	-1	146	246	12.0	28	ABplapappa	-68	0	0	0		0	0	0	0	0
145	1	410	157	-1	465	142	20.3	30	ABarpppaa	301	-11	0	0		0	0	0	0	0
146	1	405	369	-1	556	337	20.5	28	ABalapppap	56	0	0	0		0	0	0	0	0
147	1	383	171	-1	478	252	19.1	29	MSppappp	218	-988	0	0		0	0	0	0	0
148	1	27	318	-1	515	427	11.4	34	ABalapaapa	480	0	0	0		0	0	0	0	0
149	1	199	390	-1	499	355	19.4	30	MSaaaaapa	89	0	0	0		0	0	0	0	0
150	1	76	363	406	317	342	15.6	31	Daaa	234	-510	0	0		0	0	0	0	0
151	1	45	28	-1	554	200	13.9	31	ABprpaapap	311	44	0	0		0	0	0	0	0
152	1	370	79	-1	385	296	7.1	25	MSaapaaaa	221	699	0	0		0	0	0	0	0
153	1	342	450	-1	517	407	17.9	22	ABalapapaa	199	-32	0	0		0	0	0	0	0
154	1	39	55	-1	296	333	11.2	29	MSaapppa	224	-9	0	0		0	0	0	0	0
155	1	420	96	-1	487	360	11.4	31	ABalpaapapa	312	207	0	0		0	0	0	0	0
156	1	50	52	-1	419	376	10.5	26	MSapapaa	1	0	0	0		0	0	0	0	0
157	1	355	367	-1	297	324	5.7	25	ABplppaappa	170	432	0	0		0	0	0	0	0
158	1	261	40	-1	532	380	13.5	25	ABalpaapaaa	574	0	0	0		0	0	0	0	0
159	1	133	244	-1	460	335	8.1	26	ABalpaaapap	172	60	0	0		0	0	0	0	0
160	1	424	239	-1	512	188	19.6	31	ABpraaapppp	257	-24	0	0		0	0	0	0	0
161	1	306	114	-1	499	311	14.9	26	ABaraappapa	51	0	0	0		0	0	0	0	0
162	1	66	414	-1	384	396	17.4	27	ABalppppppa	236	0	0	0		0	0	0	0	0
163	1	413	14	-1	549	309	12.4	27	MSppaaaa	235	0	0	0		0	0	0	0	0
164	1	304	188	-1	353	259	10.7	26	MSaapaapp	265	115	0	0		0	0	0	0	0
165	1	412	408	-1	380	449	9.4	25	ABplpaaappa	219	267	0	0		0	0	0	0	0
166	1	309	199	-1	417	326	15.5	27	MSaaapapa	228	-1030	0	0		0	0	0	0	0
167	1	197	18	-1	295	383	7.4	26	ABplpaaaapp	229	766	0	0		0	0	0	0	0
168	1	423	253	-1	228	134	5.0	27	Cppppa	272	569	0	0		0	0	0	0	0
169	1	17	5	-1	490	461	13.1	28	ABalapaapp	270	22	0	0		0	0	0	0	0
170	1	152	314	-1	337	292	9.7	26	MSaapapa	146	0	0	0		0	0	0	0	0
171	1	71	72	-1	445	412	7.4	25	ABalppappap	237	135	0	0		0	0	0	0	0
172	1	113	324	-1	519	257	20.9	24	ABpraapappa	218	-346	0	0		0	0	0	0	0
173	1	416	321	-1	464	324	23.7	29	Nuc156_25_450_288p	294	-907	0	0		0	0	0	0	0
174	1	359	259	-1	312	218	22.6	36	Caaaa	359	146	0	0		0	0	0	0	0
175	1	327	297	-1	312	267	6.1	24	MSaappap	238	967	0	0		0	0	0	0	0
176	1	270	233	-1	573	339	23.4	32	ABpraapaaa	301	144	0	0		0	0	0	0	0
177	1	148	420	-1	391	406	4.5	26	ABalppapapp	260	616	0	0		0	0	0	0	0
178	1	70	60	-1	410	284	9.9	25	ABaraapappp	203	461	0	0		0	0	0	0	0
179	1	271	343	-1	534	323	22.5	25	MSpaaaaaa	197	-22	0	0		0	0	0	0	0
180	1	302	274	-1	246	312	14.4	30	Capaaa	266	0	0	0		0	0	0	0	0
181	1	300	118	-1	432	334	7.7	30	ABalpappaa	264	86	0	0		0	0	0	0	0
182	1	25	51	-1	283	80	9.8	29	ABprapappp	239	0	0	0		0	0	0	0	0
183	1	316	165	-1	545	229	9.5	25	ABarapppppp	38	0	0	0		0	0	0	0	0
184	1	229	107	-1	579	310	10.7	24	ABarappppaa	234	326	0	0		0	0	0	0	0
185	1	11	151	-1	448	260	16.7	29	MSpaapaa	273	-123	0	0		0	0	0	0	0
186	1	85	105	-1	514	396	23.4	25	ABalappaaa	214	1057	0	0		0	0	0	0	0
187	1	414	394	-1	542	301	16.6	27	MSppaaap	210	1169	0	0		0	0	0	0	0
188	1	2	68	-1	578	285	15.5	28	ABalaapppa	190	0	0	0		0	0	0	0	0
189	1	255	47	-1	528	329	8.6	28	ABaraaaaap	32	0	0	0		0	0	0	0	0
190	1	32	27	-1	536	243	13.4	29	ABprpaapaa	-118	0	0	0		0	0	0	0	0
191	1	47	7	-1	452	421	22.2	27	ABplaaapaa	229	0	0	0		0	0	0	0	0
192	1	212	350	-1	558	280	9.7	25	ABarappppap	246	599	0	0		0	0	0	0	0
193	1	49	190	-1	304	290	4.2	24	ABplpappaap	196	44	0	0		0	0	0	0	0
194	1	227	24	-1	428	255	7.0	25	MSpapaaaa	107	0	0	0		0	0	0	0	0
195	1	258	173	-1	512	286	12.6	25	ABaraaapapp	90	0	0	0		0	0	0	0	0
196	1	361	38	-1	340	328	22.7	31	ABarppaaa	301	1438	0	0		0	0	0	0	0
197	1	253	102	-1	305	361	9.7	28	ABplppaapa	270	88	0	0		0	0	0	0	0
198	1	345	256	-1	426	107	20.4	33	ABarpppap	335	1027	0	0		0	0	0	0	0
199	1	29	126	-1	258	142	10.3	33	Eprpp	324	85	0	0		0	0	0	0	0
200	1	213	178	-1	236	292	20.2	28	Dapap	282	380	0	0		0	0	0	0	0
201	1	7	247	-1	458	376	8.3	25	MSapaaaa	256	-289	0	0		0	0	0	0	0
202	1	65	374	-1	374	425	7.5	25	ABalppaappp	201	24	0	0		0	0	0	0	0
203	1	173	418	-1	559	268	6.1	24	ABarapppapa	191	-279	0	0		0	0	0	0	0
204	1	87	111	-1	177	221	9.7	28	ABplapppap	24	0	0	0		0	0	0	0	0
205	1	217	197	-1	409	438	10.1	28	ABplpaaapa	-27	0	0	0		0	0	0	0	0
206	1	397	265	-1	494	166	6.4	25	ABprpaaaapp	200	-269	0	0		0	0	0	0	0
207	1	88	49	-1	270	80	21.9	27	Cpaapp	-85	0	0	0		0	0	0	0	0
208	1	232	410	-1	459	291	8.0	24	ABarapaappa	206	-837	0	0		0	0	0	0	0
209	1	234	389	-1	360	127	4.5	24	ABprppppaap	199	1018	0	0		0	0	0	0	0
210	1	320	137	-1	365	452	14.4	26	ABplaappaa	256	1211	0	0		0	0	0	0	0
211	1	189	31	-1	369	339	14.4	27	MSapappp	238	288	0	0		0	0	0	0	0
212	1	167	362	-1	405	163	17.5	26	Dppaa	172	117	0	0		0	0	0	0	0
213	1	144	236	-1	335	129	7.5	28	ABprpppppa	272	802	0	0		0	0	0	0	0
214	1	369	90	-1	501	359	9.2	24	ABalpaaaaap	203	377	0	0		0	0	0	0	0
215	1	290	83	-1	516	290	5.8	27	ABarapaaap	230	-703	0	0		0	0	0	0	0
216	1	134	6	-1	512	198	22.6	36	ABarpappa	323	-1180	0	0		0	0	0	0	0
217	1	287	307	-1	578	295	23.1	27	ABpraapaapa	155	0	0	0		0	0	0	0	0
218	1	147	187	-1	371	408	15.4	25	ABplpaappaa	214	-890	0	0		0	0	0	0	0
219	1	250	212	-1	515	223	8.1	28	ABprpapaaa	-16	0	0	0		0	0	0	0	0
220	1	20	352	-1	383	257	22.4	31	ABarpaapppa	238	63	0	0		0	0	0	0	0
221	1	202	86	-1	468	308	10.9	24	ABaraapppaa	203	-874	0	0		0	0	0	0	0
222	1	328	50	-1	409	383	3.5	25	ABalppapapa	229	-437	0	0		0	0	0	0	0
223	1	231	99	-1	471	453	11.4	26	ABalpppapav	183	496	0	0		0	0	0	0	0
224	1	64	347	-1	476	139	6.2	23	ABarappappa	210	205	0	0		0	0	0	0	0
225	1	208	282	-1	508	308	10.8	26	ABaraaapapa	354	0	0	0		0	0	0	0	0
226	1	14	186	-1	386	302	14.2	26	MSaaapapp	254	-455	0	0		0	0	0	0	0
227	1	165	283	-1	531	200	10.1	28	ABprpaaapa	245	-77	0	0		0	0	0	0	0
228	1	297	346	-1	360	199	10.7	26	Earpa	265	349	0	0		0	0	0	0	0
229	1	168	183	-1	440	100	9.2	25	ABprppapaap	200	411	0	0		0	0	0	0	0
230	1	12	388	-1	273	386	9.6	26	ABplppapaaa	-20	0	0	0		0	0	0	0	0
231	1	156	269	-1	424	199	12.8	27	MSpppaaa	276	72	0	0		0	0	0	0	0
232	1	206	177	-1	464	138	10.1	25	ABprppapaaa	239	1031	0	0		0	0	0	0	0
233	1	96	371	-1	272	338	8.5	28	ABplppappa	255	949	0	0		0	0	0	0	0
234	1	91	204	-1	537	292	22.5	28	ABalappppp	-57	0	0	0		0	0	0	0	0
235	1	364	193	-1	349	431	12.6	27	ABplpaapppp	230	397	0	0		0	0	0	0	0
236	1	337	128	-1	463	144	14.9	26	ABprapaapa	241	84	0	0		0	0	0	0	0
237	1	346	261	-1	521	411	6.5	25	ABalpaapppa	203	0	0	0		0	0	0	0	0
238	1	139	337	-1	491	139	8.8	24	ABprpaaappp	190	429	0	0		0	0	0	0	0
239	1	237	320	-1	364	424	18.1	29	ABalppppppp	267	159	0	0		0	0	0	0	0
240	1	30	103	-1	519	326	5.3	23	ABarapaaaaa	177	128	0	0		0	0	0	0	0
241	1	188	442	-1	243	318	5.6	26	ABplpppaaaa	236	276	0	0		0	0	0	0	0
242	1	21	434	-1	341	311	19.7	29	MSappppa	262	-592	0	0		0	0	0	0	0
243	1	264	175	-1	233	362	17.2	28	ABplapaapp	287	84	0	0		0	0	0	0	0
244	1	103	160	-1	472	279	11.9	27	ABaraapppap	88	0	0	0		0	0	0	0	0
245	1	385	16	-1	442	338	4.7	26	ABalpapapaa	238	-777	0	0		0	0	0	0	0
246	1	303	234	-1	478	358	15.1	25	ABaraapaapa	220	509	0	0		0	0	0	0	0
247	1	92	198	-1	363	82	20.3	30	ABprappapa	302	-670	0	0		0	0	0	0	0
248	1	305	339	-1	549	252	9.6	25	ABarapppppa	197	712	0	0		0	0	0	0	0
249	1	238	76	-1	374	294	10.9	24	MSaapaapa	227	37	0	0		0	0	0	0	0
250	1	216	194	-1	323	71	5.7	24	ABprpppaapp	211	369	0	0		0	0	0	0	0
251	1	166	34	-1	203	236	12.5	32	Capapp	-80	0	0	0		0	0	0	0	0
252	1	401	375	-1	226	195	4.6	27	ABplpppapap	214	-305	0	0		0	0	0	0	0
253	1	167	395	-1	386	155	17.5	26	Dppap	177	103	0	0		0	0	0	0	0
254	1	196	231	-1	465	216	3.9	29	ABprpappaa	284	-571	0	0		0	0	0	0	0
255	1	379	166	-1	255	101	5.1	27	ABprppppppp	218	1084	0	0		0	0	0	0	0
256	1	174	270	-1	489	379	22.1	26	ABalappaap	198	1084	0	0		0	0	0	0	0
257	1	275	246	-1	565	221	20.1	26	ABpraaaappp	239	45	0	0		0	0	0	0	0
258	1	422	252	-1	494	206	3.7	26	ABarappapap	266	90	0	0		0	0	0	0	0
259	1	435	208	-1	537	379	6.5	32	ABalpaappa	291	188	0	0		0	0	0	0	0
260	1	331	286	-1	537	233	5.6	25	ABarapppapp	179	66	0	0		0	0	0	0	0
261	1	265	217	-1	322	418	14.8	32	ABplaappap	-170	0	0	0		0	0	0	0	0
262	1	266	184	-1	512	383	4.9	25	ABalpapaaa	167	154	0	0		0	0	0	0	0
263	1	418	290	-1	561	377	19.4	33	ABalapppaa	268	-515	0	0		0	0	0	0	0
264	1	75	448	-1	491	307	17.6	28	MSpaaaapa	279	339	0	0		0	0	0	0	0
265	1	366	224	-1	380	113	21.8	30	ABarppppap	242	-150	0	0		0	0	0	0	0
266	1	111	1	-1	383	345	5.6	29	ABplpapapp	298	484	0	0		0	0	0	0	0
267	1	376	132	-1	272	145	14.6	31	Eprpa	314	-180	0	0		0	0	0	0	0
268	1	74	308	-1	445	371	23.5	28	ABplaaaapa	288	-444	0	0		0	0	0	0	0
269	1	9	134	-1	418	302	12.5	25	ABaraapapap	241	-245	0	0		0	0	0	0	0
270	1	222	130	-1	505	376	12.7	25	ABalpaapaap	251	28	0	0		0	0	0	0	0
271	1	380	443	-1	508	290	24.3	26	ABarpapaap	229	-272	0	0		0	0	0	0	0
272	1	122	243	-1	284	101	13.5	29	Cppapa	242	-341	0	0		0	0	0	0	0
273	1	330	206	-1	423	409	12.2	31	ABplpaapaa	311	366	0	0		0	0	0	0	0
274	1	407	400	-1	211	231	7.9	27	Capppp	-196	0	0	0		0	0	0	0	0
275	1	132	387	-1	405	370	15.7	24	MSapappa	213	401	0	0		0	0	0	0	0
276	1	254	275	-1	272	130	7.3	30	Cppapp	298	9	0	0		0	0	0	0	0
277	1	19	37	-1	577	375	14.5	28	ABalaaapar	739	0	0	0		0	0	0	0	0
278	1	120	112	-1	568	382	11.2	28	ABalaaaarl	-212	0	0	0		0	0	0	0	0
279	1	334	381	-1	256	184	14.9	35	Eplap	358	-600	0	0		0	0	0	0	0
280	1	273	293	-1	427	229	20.6	29	MSpppppa	261	1261	0	0		0	0	0	0	0
281	1	307	214	-1	519	152	15.0	29	ABpraappap	58	0	0	0		0	0	0	0	0
282	1	135	36	-1	335	388	10.7	27	ABplppaaaap	24	0	0	0		0	0	0	0	0
283	1	280	292	-1	415	214	8.9	24	MSpapaaap	246	854	0	0		0	0	0	0	0
284	1	437	449	-1	393	272	16.2	22	MSaaappa	177	1155	0	0		0	0	0	0	0
285	1	256	25	-1	391	352	18.7	26	MSapppaa	228	737	0	0		0	0	0	0	0
286	1	249	447	-1	462	192	12.9	22	MSpppapa	156	62	0	0		0	0	0	0	0
287	1	332	276	-1	435	351	11.3	28	ABalpaapapp	200	0	0	0		0	0	0	0	0
288	1	214	185	-1	323	61	16.4	31	ABprapapaa	84	0	0	0		0	0	0	0	0
289	1	247	421	-1	391	271	4.3	26	ABalpappppp	232	-568	0	0		0	0	0	0	0
290	1	178	322	-1	380	429	11.4	25	ABplpaapppa	46	0	0	0		0	0	0	0	0
291	1	374	138	-1	514	236	16.4	26	ABpraaappap	234	18	0	0		0	0	0	0	0
292	1	198	200	-1	479	310	7.2	26	ABarapaapa	-60	0	0	0		0	0	0	0	0
293	1	267	75	-1	469	370	4.6	26	ABalpapaapa	175	113	0	0		0	0	0	0	0
294	1	31	100	-1	548	171	15.6	26	ABpraappaa	-136	0	0	0		0	0	0	0	0
295	1	53	241	-1	319	85	19.6	28	ABarpppppa	268	596	0	0		0	0	0	0	0
296	1	112	95	-1	374	226	8.8	27	MSpapapa	272	214	0	0		0	0	0	0	0
297	1	101	141	-1	585	236	12.3	32	ABpraaaaaa	103	0	0	0		0	0	0	0	0
298	1	180	124	-1	563	271	12.5	31	ABprpaaaaa	30	0	0	0		0	0	0	0	0
299	1	83	312	-1	353	153	5.9	24	ABprpappppp	200	714	0	0		0	0	0	0	0
300	1	97	291	-1	343	146	3.1	26	ABprppppapp	247	-42	0	0		0	0	0	0	0
301	1	236	202	-1	190	126	17.4	32	Cpappd	293	15	0	0		0	0	0	0	0
302	1	221	304	-1	146	157	13.4	28	Cpappv	266	477	0	0		0	0	0	0	0
303	1	137	277	344	573	291	7.5	31	ABarapppaa	193	-296	0	0		0	0	0	0	0
304	1	146	64	-1	518	220	18.4	28	ABpraaapppa	282	109	0	0		0	0	0	0	0
305	1	95	58	-1	438	182	15.6	28	Dpaa	142	0	0	0		0	0	0	0	0
306	1	391	189	-1	200	176	4.8	25	ABplppppppp	229	-831	0	0		0	0	0	0	0
307	1	105	319	-1	425	392	5.5	25	ABalppapaap	179	780	0	0		0	0	0	0	0
308	1	431	439	-1	334	258	24.7	39	ABarpaapppp	392	-325	0	0		0	0	0	0	0
309	1	289	296	-1	294	109	4.2	25	ABprppppppa	213	479	0	0		0	0	0	0	0
310	1	15	71	-1	417	245	17.4	27	MSpaaappp	6	0	0	0		0	0	0	0	0
311	1	172	226	-1	483	424	18.8	29	ABalapapppp	-5	0	0	0		0	0	0	0	0
312	1	192	170	-1	253	217	4.1	26	ABplppppapp	209	-204	0	0		0	0	0	0	0
313	1	100	415	-1	309	57	8.0	26	ABprappppa	227	-297	0	0		0	0	0	0	0
314	1	367	106	-1	409	432	21.9	31	ABplaaapap	81	0	0	0		0	0	0	0	0
315	1	269	77	-1	263	251	21.7	31	Dappa	144	0	0	0		0	0	0	0	0
316	1	408	97	-1	297	121	24.4	35	Cpaapa	357	-116	0	0		0	0	0	0	0
317	1	126	98	-1	488	405	20.8	25	ABplaaaaapa	211	1210	0	0		0	0	0	0	0
318	1	80	219	-1	471	245	4.0	25	ABarapapapp	69	0	0	0		0	0	0	0	0
319	1	30	353	-1	486	304	4.5	24	ABarapaaaap	191	-859	0	0		0	0	0	0	0
320	1	228	445	-1	424	183	5.4	24	ABprpapappa	176	0	0	0		0	0	0	0	0
321	1	252	333	-1	344	386	17.8	25	ABplpaappap	219	1321	0	0		0	0	0	0	0
322	1	218	238	-1	292	88	6.4	27	ABprappppp	251	-88	0	0		0	0	0	0	0
323	1	398	228	-1	231	176	8.6	34	Eplpp	343	554	0	0		0	0	0	0	0
324	1	160	315	-1	308	404	17.3	32	ABplaapppa	258	-216	0	0		0	0	0	0	0
325	1	107	191	-1	384	381	12.6	28	MSapaapp	79	0	0	0		0	0	0	0	0
326	1	245	169	-1	279	279	5.6	29	ABplpapppa	104	0	0	0		0	0	0	0	0
327	1	239	168	-1	458	221	11.5	25	MSppaapp	221	517	0	0		0	0	0	0	0
328	1	260	338	-1	305	251	12.9	32	Ealap	312	-897	0	0		0	0	0	0	0
329	1	291	354	-1	494	358	23.5	28	ABarpaaaap	220	-304	0	0		0	0	0	0	0
330	1	322	20	-1	175	196	6.2	27	ABplappppp	326	0	0	0		0	0	0	0	0
331	1	6	15	-1	416	283	4.1	26	ABalpappppa	248	849	0	0		0	0	0	0	0
332	1	224	109	-1	561	324	7.6	25	ABaraaapppa	200	-322	0	0		0	0	0	0	0
333	1	373	220	-1	505	324	24.0	27	ABarpaaapa	209	-81	0	0		0	0	0	0	0
334	1	200	391	-1	537	368	8.5	25	ABalpaaaaaa	204	1057	0	0		0	0	0	0	0
335	1	355	335	-1	269	313	5.4	25	ABplppaappp	161	1067	0	0		0	0	0	0	0
336	1	363	370	-1	438	231	5.7	26	ABarapapppp	256	-58	0	0		0	0	0	0	0
337	1	324	355	-1	477	282	5.7	23	ABarapapaap	197	-270	0	0		0	0	0	0	0
338	1	314	242	-1	234	328	9.3	28	ABplppapap	278	998	0	0		0	0	0	0	0
339	1	381	21	-1	249	360	8.3	24	ABplppapaap	219	168	0	0		0	0	0	0	0
340	1	169	174	-1	345	56	13.2	28	ABprapapap	187	0	0	0		0	0	0	0	0
341	1	350	392	-1	405	93	16.6	28	ABprappaaa	127	0	0	0		0	0	0	0	0
342	1	191	329	-1	380	264	14.2	28	MSaaappp	818	0	0	0		0	0	0	0	0
343	1	171	396	-1	243	168	23.4	36	Caaap	360	1862	0	0		0	0	0	0	0
344	1	79	179	-1	158	183	10.5	29	ABplapappp	38	0	0	0		0	0	0	0	0
345	1	181	221	-1	176	118	14.1	35	Caapp	332	-692	0	0		0	0	0	0	0
346	1	93	33	-1	471	358	9.7	28	ABalpaaapaa	107	0	0	0		0	0	0	0	0
347	1	215	411	-1	232	184	12.1	36	Eplpa	365	-11	0	0		0	0	0	0	0
348	1	349	223	-1	476	171	10.6	25	ABprppaaaap	231	-539	0	0		0	0	0	0	0
349	1	102	278	-1	333	307	5.6	26	ABplpappap	214	-688	0	0		0	0	0	0	0
350	1	357	287	-1	353	218	15.1	30	Earap	305	118	0	0		0	0	0	0	0
351	1	110	154	-1	385	146	7.1	29	ABprppaappp	119	0	0	0		0	0	0	0	0
352	1	298	91	-1	412	358	23.6	29	ABplaaaapp	110	0	0	0		0	0	0	0	0
353	1	299	54	-1	500	338	13.2	26	ABaraaaapa	33	0	0	0		0	0	0	0	0
354	1	323	273	-1	486	179	18.4	23	ABprpaappap	225	-232	0	0		0	0	0	0	0
355	1	26	295	-1	427	304	23.4	32	ABarpaapap	309	67	0	0		0	0	0	0	0
356	1	360	299	-1	228	99	7.4	30	Cpppap	285	716	0	0		0	0	0	0	0
357	1	402	359	-1	404	117	5.1	25	ABprpppaaaa	236	177	0	0		0	0	0	0	0
358	1	33	108	-1	488	154	14.8	31	ABpraapppa	219	1071	0	0		0	0	0	0	0
359	1	125	135	-1	458	108	13.1	29	ABpraapppp	290	-774	0	0		0	0	0	0	0
360	1	54	155	-1	460	414	9.6	25	ABplpaaaaaa	70	0	0	0		0	0	0	0	0
361	1	417	316	-1	224	219	3.8	24	ABplpppapaa	198	1375	0	0		0	0	0	0	0
362	1	1	326	-1	326	129	12.5	28	Cppaaa	268	298	0	0		0	0	0	0	0
363	1	210	120	-1	460	445	8.6	29	ABalpppaap	167	0	0	0		0	0	0	0	0
364	1	313	364	-1	478	270	23.5	29	Nuc156_25_450_288a	282	9	0	0		0	0	0	0	0
365	1	390	23	-1	200	114	10.2	31	Cpppaa	301	-1116	0	0		0	0	0	0	0
366	1	395	432	-1	202	314	21.0	30	ABplappapa	295	489	0	0		0	0	0	0	0
367	1	4	327	-1	508	246	12.0	27	MSppapaa	224	-23	0	0		0	0	0	0	0
368	1	176	301	-1	513	248	3.6	28	ABarappaap	274	-283	0	0		0	0	0	0	0
369	1	387	401	-1	453	183	19.0	33	ABprapaaap	335	-106	0	0		0	0	0	0	0
370	1	104	163	-1	542	361	22.4	32	ABalappapp	289	-90	0	0		0	0	0	0	0
371	1	220	262	-1	297	163	16.2	32	Eprap	327	428	0	0		0	0	0	0	0
372	1	352	260	-1	431	338	18.0	25	MSaaapaap	195	371	0	0		0	0	0	0	0
373	1	295	240	-1	530	263	7.0	26	ABarappaaa	240	-447	0	0		0	0	0	0	0
374	1	436	119	-1	338	359	18.9	22	ABplapaaap	248	0	0	0		0	0	0	0	0
375	1	378	332	-1	185	261	9.0	27	ABplapppaa	35	0	0	0		0	0	0	0	0
376	1	153	413	-1	182	206	16.3	32	Cappap	291	225	0	0		0	0	0	0	0
377	1	244	57	-1	240	248	8.7	28	ABplpppppa	93	0	0	0		0	0	0	0	0
378	1	105	48	-1	454	397	4.5	25	ABalppapaaa	189	-468	0	0		0	0	0	0	0
379	1	351	159	-1	451	134	6.2	24	ABarappappp	196	38	0	0		0	0	0	0	0
380	1	157	17	-1	405	282	19.4	30	MSpaaapa	265	429	0	0		0	0	0	0	0
381	1	72	41	-1	324	93	7.8	28	ABprapppap	267	-539	0	0		0	0	0	0	0
382	1	335	149	-1	161	282	11.0	28	ABplapapap	260	13	0	0		0	0	0	0	0
383	1	415	366	-1	492	409	24.5	33	ABplaaaaaa	274	813	0	0		0	0	0	0	0
384	1	284	403	-1	366	297	4.4	25	ABalpappapp	254	1126	0	0		0	0	0	0	0
385	1	419	429	-1	379	109	3.5	27	ABprppppapa	248	-431	0	0		0	0	0	0	0
386	1	263	35	-1	274	340	17.2	27	Dapaa	-20	0	0	0		0	0	0	0	0
387	1	22	372	-1	446	453	20.2	28	ABplaapaapp	239	1340	0	0		0	0	0	0	0
388	1	277	53	-1	175	274	20.7	32	ABarppapa	328	191	0	0		0	0	0	0	0
389	1	164	340	-1	346	98	4.1	24	ABprpppapaa	241	1074	0	0		0	0	0	0	0
390	1	209	386	-1	553	182	11.2	24	ABprpaapppa	203	-358	0	0		0	0	0	0	0
391	1	69	309	-1	421	141	6.0	27	ABprppaappa	250	102	0	0		0	0	0	0	0
392	1	68	373	-1	495	257	5.7	24	ABarapapapa	238	-659	0	0		0	0	0	0	0
393	1	274	205	-1	448	222	18.1	25	MSppppap	-83	0	0	0		0	0	0	0	0
394	1	235	254	-1	337	264	15.0	31	Ealaa	271	111	0	0		0	0	0	0	0
395	1	282	289	-1	474	420	6.4	25	ABalppaaapp	66	0	0	0		0	0	0	0	0
396	1	8	264	-1	414	245	10.5	26	MSpapaapa	221	431	0	0		0	0	0	0	0
397	1	362	140	-1	473	319	21.0	25	MSaaaapaa	236	709	0	0		0	0	0	0	0
398	1	89	201	-1	596	310	16.5	28	ABalaappppa	375	0	0	0		0	0	0	0	0
399	1	41	444	-1	468	181	4.5	24	ABprpapapaa	166	121	0	0		0	0	0	0	0
400	1	343	213	-1	547	288	4.8	24	ABaraaapppp	219	412	0	0		0	0	0	0	0
401	1	294	281	-1	404	203	21.2	28	MSpppppp	280	586	0	0		0	0	0	0	0
402	1	190	237	-1	178	168	14.0	29	Capppa	277	-135	0	0		0	0	0	0	0
403	1	205	42	-1	272	350	22.4	36	ABarppaap	336	1095	0	0		0	0	0	0	0
404	1	219	113	-1	267	228	12.8	30	Ealpp	303	-916	0	0		0	0	0	0	0
405	1	186	325	-1	315	125	3.9	27	ABprpppapap	278	-116	0	0		0	0	0	0	0
406	1	28	398	-1	251	299	3.4	26	ABplppppaaa	250	-1048	0	0		0	0	0	0	0
407	1	141	61	-1	390	235	6.1	26	MSpapappa	256	-147	0	0		0	0	0	0	0
408	1	434	440	-1	327	386	8.7	31	ABplpapaap	200	0	0	0		0	0	0	0	0
409	1	399	294	-1	485	397	5.2	24	ABalpaapppp	136	0	0	0		0	0	0	0	0
410	1	384	74	-1	436	105	15.6	30	ABprapaapp	169	0	0	0		0	0	0	0	0
411	1	340	357	-1	327	192	14.7	32	Epraa	328	-931	0	0		0	0	0	0	0
412	1	240	280	-1	420	374	19.6	27	MSapapap	305	0	0	0		0	0	0	0	0
413	1	193	145	-1	434	412	19.3	27	ABplaapappa	262	145	0	0		0	0	0	0	0
414	1	118	424	-1	396	163	14.5	30	MSpppaap	213	0	0	0		0	0	0	0	0
415	1	301	361	-1	213	117	20.6	40	Cpapa	252	0	0	0		0	0	0	0	0
416	1	48	156	-1	478	199	15.3	27	MSppppaa	261	-703	0	0		0	0	0	0	0
417	1	187	358	-1	414	166	24.9	32	ABarppppaa	318	-940	0	0		0	0	0	0	0
418	1	116	209	-1	189	149	6.1	29	Cppppp	-260	0	0	0		0	0	0	0	0
419	1	201	181	-1	343	265	7.1	28	MSaapapp	276	158	0	0		0	0	0	0	0
420	1	409	164	-1	342	364	7.3	25	ABplpapapaa	201	-248	0	0		0	0	0	0	0
421	1	106	423	-1	257	254	5.7	27	ABplpapppp	259	-1184	0	0		0	0	0	0	0
422	1	428	203	-1	315	337	6.4	25	ABplpapapap	199	83	0	0		0	0	0	0	0
423	1	177	87	-1	299	290	20.7	30	MSappppp	309	496	0	0		0	0	0	0	0
424	1	276	142	-1	186	217	22.6	36	Caapa	367	690	0	0		0	0	0	0	0
425	1	142	122	-1	433	431	5.7	26	ABalppaappa	248	-358	0	0		0	0	0	0	0
426	1	18	67	-1	365	382	7.4	28	ABplpapaaa	257	10	0	0		0	0	0	0	0
427	1	251	285	-1	478	445	16.5	27	ABalppppapa	227	0	0	0		0	0	0	0	0
428	1	445	451	-1	493	235	10.3	20	MSppaapa	273	0	0	0		0	0	0	0	0
429	1	425	235	-1	398	167	5.4	23	ABprpapappp	168	0	0	0		0	0	0	0	0
430	1	430	435	-1	385	357	10.0	22	MSapaapa	41	0	0	0		0	0	0	0	0
431	1	86	412	-1	295	189	10.9	33	Earpp	413	0	0	0		0	0	0	0	0
432	1	406	216	-1	495	194	8.6	31	ABprpapaap	135	0	0	0		0	0	0	0	0
433	1	285	431	-1	527	214	5.6	25	ABarappapaa	61	0	0	0		0	0	0	0	0
434	1	429	272	-1	486	344	4.3	25	ABalpaaapp	170	0	0	0		0	0	0	0	0
435	1	433	341	-1	495	411	15.2	22	ABalapapppa	90	0	0	0		0	0	0	0	0
436	1	396	323	-1	452	362	16.8	23	MSaaapaaa	-126	0	0	0		0	0	0	0	0
437	1	248	402	-1	320	147	9.4	30	Cppaap	247	0	0	0		0	0	0	0	0
438	1	354	180	-1	602	313	9.0	22	ABalaapaaa	475	0	0	0		0	0	0	0	0
439	1	243	441	-1	354	357	11.6	28	MSappapp	213	0	0	0		0	0	0	0	0
440	1	279	153	-1	486	248	16.2	26	MSppappa	-45	0	0	0		0	0	0	0	0
441	1	117	446	-1	414	345	4.5	25	ABalpapapap	151	0	0	0		0	0	0	0	0
442	1	442	436	-1	361	131	7.3	25	ABprpappppa	151	0	0	0		0	0	0	0	0
443	1	440	330	-1	530	179	12.9	24	ABprpaapppp	97	0	0	0		0	0	0	0	0
444	1	444	427	-1	525	355	25.4	25	ABarpaaaaa	241	373	0	0		0	0	0	0	0
445	1	388	331	-1	541	334	5.8	27	ABaraaappa	-79	0	0	0		0	0	0	0	0
446	1	439	393	-1	589	286	12.0	22	ABalaappaa	122	0	0	0		0	0	0	0	0
447	1	326	437	-1	572	250	18.6	24	ABpraaapaad	298	0	0	0		0	0	0	0	0
448	1	411	336	-1	382	222	16.6	30	Earaa	428	0	0	0		0	0	0	0	0
