# Supplementary material for: The AP-2 Transcription Factor APTF-2 Is Required for Neuroblast and Epidermal Morphogenesis in Caenorhabditis elegans Embryogenesis
Source: PLoS Genet. 2016 May 13;12(5):e1006048. doi: 10.1371/journal.pgen.1006048 (PMC4866721; doi:10.1371/journal.pgen.1006048)
Supplement: S7 Text — (ZIP) [file pgen.1006048.s035.zip › nuclei/t179-nuclei]

1	1	266	224	-1	380	343	5.9	29	ABplpapapp	235	-206	0	0		0	0	0	0	0
2	1	15	395	-1	290	216	16.5	33	Eplaa	337	785	0	0		0	0	0	0	0
3	1	124	209	-1	498	357	6.6	29	ABalpaaaap	256	126	0	0		0	0	0	0	0
4	1	7	282	297	396	456	13.5	32	ABplpaapap	106	0	0	0		0	0	0	0	0
5	1	169	59	-1	490	461	13.2	30	ABalapaapp	260	-939	0	0		0	0	0	0	0
6	1	216	291	-1	520	200	22.7	37	ABarpappa	343	79	0	0		0	0	0	0	0
7	1	191	134	-1	447	421	22.3	28	ABplaaapaa	268	255	0	0		0	0	0	0	0
8	1	80	232	-1	499	294	7.6	25	ABarapapaaa	205	373	0	0		0	0	0	0	0
9	1	9	62	-1	367	128	12.3	30	MSpapppp	205	0	0	0		0	0	0	0	0
10	1	95	206	-1	371	293	17.1	28	MSaaaappp	226	0	0	0		0	0	0	0	0
11	1	69	67	-1	605	268	16.4	28	ABpraaaaap	238	0	0	0		0	0	0	0	0
12	1	98	192	-1	559	404	16.8	30	ABalaaapal	108	0	0	0		0	0	0	0	0
13	1	125	88	-1	491	407	8.8	24	ABalppappaa	-22	0	0	0		0	0	0	0	0
14	1	163	452	-1	543	306	12.4	24	MSppaaaa	163	-714	0	0		0	0	0	0	0
15	1	331	35	-1	415	282	4.1	27	ABalpappppa	248	216	0	0		0	0	0	0	0
16	1	245	428	-1	440	338	4.0	25	ABalpapapaa	226	800	0	0		0	0	0	0	0
17	1	380	398	437	401	279	19.2	28	MSpaaapa	91	0	0	0		0	0	0	0	0
18	1	167	97	-1	289	378	7.6	26	ABplpaaaapp	225	1065	0	0		0	0	0	0	0
19	1	38	370	-1	377	198	7.2	23	MSpapappp	206	278	0	0		0	0	0	0	0
20	1	330	185	-1	173	189	6.4	27	ABplappppp	270	32	0	0		0	0	0	0	0
21	1	339	207	-1	246	361	8.5	25	ABplppapaap	212	813	0	0		0	0	0	0	0
22	1	99	234	-1	340	251	21.7	34	Cpaaa	296	52	0	0		0	0	0	0	0
23	1	365	167	-1	204	106	10.4	30	Cpppaa	275	-536	0	0		0	0	0	0	0
24	1	194	273	-1	425	254	7.2	24	MSpapaaaa	236	-551	0	0		0	0	0	0	0
25	1	285	216	-1	392	350	18.9	25	MSapppaa	382	0	0	0		0	0	0	0	0
26	1	2	229	-1	435	259	10.5	29	ABaraapppp	397	0	0	0		0	0	0	0	0
27	1	190	254	-1	537	245	13.5	29	ABprpaapaa	-154	0	0	0		0	0	0	0	0
28	1	151	18	-1	559	209	13.7	30	ABprpaapap	228	947	0	0		0	0	0	0	0
29	1	107	154	-1	584	350	16.4	27	ABalaaappl	256	600	0	0		0	0	0	0	0
30	1	47	7	-1	328	322	10.8	27	MSappaap	201	386	0	0		0	0	0	0	0
31	1	211	53	-1	370	335	14.4	27	MSapappp	221	-27	0	0		0	0	0	0	0
32	1	140	339	352	505	357	15.2	27	ABaraapaaa	226	-484	0	0		0	0	0	0	0
33	1	346	189	-1	465	359	9.5	28	ABalpaaapaa	-185	0	0	0		0	0	0	0	0
34	1	251	21	-1	198	229	12.7	31	Capapp	316	-12	0	0		0	0	0	0	0
35	1	386	324	-1	269	335	17.7	27	Dapaa	270	-248	0	0		0	0	0	0	0
36	1	282	400	-1	331	385	11.2	28	ABplppaaaap	262	38	0	0		0	0	0	0	0
37	1	277	124	-1	573	378	14.3	28	ABalaaapar	230	111	0	0		0	0	0	0	0
38	1	196	416	-1	340	329	22.5	31	ABarppaaa	316	88	0	0		0	0	0	0	0
39	1	71	42	-1	467	257	8.6	30	ABarapappa	366	0	0	0		0	0	0	0	0
40	1	158	38	-1	530	381	13.4	26	ABalpaapaaa	48	0	0	0		0	0	0	0	0
41	1	381	241	-1	327	92	7.7	27	ABprapppap	265	-411	0	0		0	0	0	0	0
42	1	403	33	-1	273	351	22.2	36	ABarppaap	356	-530	0	0		0	0	0	0	0
43	1	86	19	-1	538	262	19.1	30	ABpraapapa	303	-47	0	0		0	0	0	0	0
44	1	19	127	-1	466	231	22.9	31	ABarpapapp	230	253	0	0		0	0	0	0	0
45	1	30	119	-1	411	248	13.7	27	MSpaapapp	271	128	0	0		0	0	0	0	0
46	1	82	56	-1	558	414	13.3	29	ABalaaaala	79	0	0	0		0	0	0	0	0
47	1	189	26	-1	524	329	8.2	26	ABaraaaaap	31	0	0	0		0	0	0	0	0
48	1	378	201	-1	450	398	4.2	24	ABalppapaaa	214	-147	0	0		0	0	0	0	0
49	1	207	83	-1	272	84	21.5	29	Cpaapp	283	-894	0	0		0	0	0	0	0
50	1	222	252	-1	403	382	3.4	25	ABalppapapa	245	-667	0	0		0	0	0	0	0
51	1	182	404	-1	290	81	9.5	29	ABprapappp	286	169	0	0		0	0	0	0	0
52	1	156	330	-1	414	376	10.5	26	MSapapaa	235	941	0	0		0	0	0	0	0
53	1	388	436	-1	171	274	20.7	33	ABarppapa	89	0	0	0		0	0	0	0	0
54	1	353	110	-1	496	333	13.0	27	ABaraaaapa	56	0	0	0		0	0	0	0	0
55	1	154	280	-1	293	327	10.8	29	MSaapppa	24	0	0	0		0	0	0	0	0
56	1	131	247	-1	402	411	19.4	25	ABplaapappp	232	138	0	0		0	0	0	0	0
57	1	377	16	-1	240	246	8.8	28	ABplpppppa	299	0	0	0		0	0	0	0	0
58	1	305	63	-1	441	187	15.7	28	Dpaa	276	859	0	0		0	0	0	0	0
59	1	89	257	-1	349	153	20.4	34	Dppp	303	151	0	0		0	0	0	0	0
60	1	178	389	-1	409	286	9.8	25	ABaraapappp	166	0	0	0		0	0	0	0	0
61	1	407	109	-1	387	231	6.3	26	MSpapappa	253	-1290	0	0		0	0	0	0	0
62	1	91	66	-1	401	392	7.6	28	ABalppapppa	264	79	0	0		0	0	0	0	0
63	1	108	332	-1	429	301	17.3	26	MSpaaappa	141	0	0	0		0	0	0	0	0
64	1	304	198	-1	519	223	18.5	29	ABpraaapppa	260	607	0	0		0	0	0	0	0
65	1	90	118	-1	398	317	18.7	23	MSaaaappa	368	0	0	0		0	0	0	0	0
66	1	114	319	-1	528	420	18.3	31	ABalapapap	89	0	0	0		0	0	0	0	0
67	1	426	158	-1	364	381	7.6	29	ABplpapaaa	235	337	0	0		0	0	0	0	0
68	1	188	120	-1	577	287	15.5	28	ABalaapppa	196	0	0	0		0	0	0	0	0
69	1	126	111	-1	285	61	13.3	30	ABarpppppp	279	141	0	0		0	0	0	0	0
70	1	77	117	-1	403	153	11.8	32	MSpapppa	289	220	0	0		0	0	0	0	0
71	1	310	278	-1	416	245	17.3	27	MSpaaappp	257	383	0	0		0	0	0	0	0
72	1	171	379	-1	443	410	7.2	25	ABalppappap	212	131	0	0		0	0	0	0	0
73	1	57	277	-1	398	318	10.4	25	ABaraapappa	209	409	0	0		0	0	0	0	0
74	1	410	81	-1	437	109	15.5	29	ABprapaapp	189	0	0	0		0	0	0	0	0
75	1	293	345	-1	466	367	4.5	27	ABalpapaapa	182	-508	0	0		0	0	0	0	0
76	1	249	70	-1	373	292	11.1	25	MSaapaapa	244	26	0	0		0	0	0	0	0
77	1	315	113	-1	262	249	22.0	32	Dappa	295	872	0	0		0	0	0	0	0
78	1	100	405	-1	575	254	20.6	27	ABpraaapapp	48	0	0	0		0	0	0	0	0
79	1	152	152	-1	380	295	7.1	25	MSaapaaaa	210	75	0	0		0	0	0	0	0
80	1	34	163	-1	448	203	6.4	29	ABprpappap	23	0	0	0		0	0	0	0	0
81	1	29	383	-1	415	415	8.8	26	ABplpaaaaap	268	0	0	0		0	0	0	0	0
82	1	32	180	-1	451	336	14.0	26	ABaraapaapp	228	118	0	0		0	0	0	0	0
83	1	215	388	-1	514	296	5.7	26	ABarapaaap	255	286	0	0		0	0	0	0	0
84	1	97	168	-1	423	438	13.5	24	ABalpppappa	141	0	0	0		0	0	0	0	0
85	1	8	377	-1	543	275	15.3	24	ABpraaapaav	-155	0	0	0		0	0	0	0	0
86	1	221	116	-1	462	309	10.5	24	ABaraapppaa	386	0	0	0		0	0	0	0	0
87	1	423	20	-1	295	289	20.5	30	MSappppp	285	1213	0	0		0	0	0	0	0
88	1	102	269	-1	142	211	9.2	26	ABplappppa	263	1307	0	0		0	0	0	0	0
89	1	60	253	-1	412	110	10.9	30	ABprppapap	-96	0	0	0		0	0	0	0	0
90	1	214	304	-1	496	361	8.9	24	ABalpaaaaap	220	377	0	0		0	0	0	0	0
91	1	352	115	-1	412	362	23.6	28	ABplaaaapp	285	40	0	0		0	0	0	0	0
92	1	109	114	-1	523	327	16.8	28	ABaraappaa	265	122	0	0		0	0	0	0	0
93	1	93	261	-1	307	260	9.3	29	Ealpa	289	371	0	0		0	0	0	0	0
94	1	35	357	-1	436	307	20.2	29	MSaaaapap	269	101	0	0		0	0	0	0	0
95	1	296	41	-1	375	225	9.1	27	MSpapapa	330	0	0	0		0	0	0	0	0
96	1	155	453	-1	480	360	11.3	30	ABalpaapapa	294	-119	0	0		0	0	0	0	0
97	1	316	265	-1	299	118	24.4	35	Cpaapa	310	-485	0	0		0	0	0	0	0
98	1	317	30	-1	486	405	20.6	24	ABplaaaaapa	167	0	0	0		0	0	0	0	0
99	1	223	243	-1	465	461	11.5	26	ABalpppapav	233	-453	0	0		0	0	0	0	0
100	1	294	14	-1	554	181	15.6	26	ABpraappaa	41	0	0	0		0	0	0	0	0
101	1	111	337	-1	323	86	10.7	26	ABprapppaa	-40	0	0	0		0	0	0	0	0
102	1	197	320	-1	304	355	9.7	26	ABplppaapa	91	0	0	0		0	0	0	0	0
103	1	240	394	-1	519	327	4.9	24	ABarapaaaaa	177	134	0	0		0	0	0	0	0
104	1	21	178	-1	354	398	5.5	26	ABalppapppp	201	-13	0	0		0	0	0	0	0
105	1	186	217	-1	510	395	23.2	25	ABalappaaa	225	-525	0	0		0	0	0	0	0
106	1	314	49	-1	406	434	21.7	31	ABplaaapap	37	0	0	0		0	0	0	0	0
107	1	184	147	-1	575	313	11.0	24	ABarappppaa	202	-715	0	0		0	0	0	0	0
108	1	358	135	-1	493	157	14.8	30	ABpraapppa	131	0	0	0		0	0	0	0	0
109	1	332	249	-1	559	326	8.1	24	ABaraaapppa	200	269	0	0		0	0	0	0	0
110	1	12	246	-1	538	371	16.4	30	MSaaaaaa	409	0	0	0		0	0	0	0	0
111	1	204	372	-1	175	215	9.7	27	ABplapppap	34	0	0	0		0	0	0	0	0
112	1	278	258	-1	565	383	10.6	26	ABalaaaarl	-258	0	0	0		0	0	0	0	0
113	1	404	328	-1	260	224	13.0	32	Ealpp	319	436	0	0		0	0	0	0	0
114	1	161	105	-1	500	309	14.9	26	ABaraappapa	231	52	0	0		0	0	0	0	0
115	1	135	177	-1	574	245	14.7	26	ABpraaaapav	211	83	0	0		0	0	0	0	0
116	1	6	101	-1	263	371	15.9	30	ABplaapppp	391	0	0	0		0	0	0	0	0
117	1	36	149	-1	382	140	9.7	27	MSpappap	-140	0	0	0		0	0	0	0	0
118	1	181	5	-1	427	336	7.5	32	ABalpappaa	202	0	0	0		0	0	0	0	0
119	1	374	327	-1	330	359	19.5	29	ABplapaaap	228	1120	0	0		0	0	0	0	0
120	1	363	222	399	462	445	8.6	29	ABalpppaap	-116	0	0	0		0	0	0	0	0
121	1	72	172	-1	363	170	9.0	26	MSpappaa	384	0	0	0		0	0	0	0	0
122	1	425	305	-1	431	428	5.5	25	ABalppaappa	228	-348	0	0		0	0	0	0	0
123	1	14	136	-1	389	228	11.2	27	MSpapaapp	223	730	0	0		0	0	0	0	0
124	1	298	197	336	561	274	12.5	30	ABprpaaaaa	34	0	0	0		0	0	0	0	0
125	1	96	144	-1	414	321	7.3	24	ABalpapppaa	174	971	0	0		0	0	0	0	0
126	1	199	221	-1	259	140	10.2	34	Eprpp	23	0	0	0		0	0	0	0	0
127	1	46	325	-1	419	395	15.0	25	ABalpppppaa	-318	0	0	0		0	0	0	0	0
128	1	236	142	-1	469	146	14.8	26	ABprapaapa	221	-224	0	0		0	0	0	0	0
129	1	52	64	-1	221	273	11.9	29	Capaap	266	-203	0	0		0	0	0	0	0
130	1	270	108	-1	501	377	12.4	27	ABalpaapaap	99	0	0	0		0	0	0	0	0
131	1	123	74	-1	542	346	13.6	24	ABaraaapaaa	-36	0	0	0		0	0	0	0	0
132	1	267	303	-1	275	144	14.6	32	Eprpa	278	-682	0	0		0	0	0	0	0
133	1	136	272	-1	429	137	9.2	28	ABprppappa	245	49	0	0		0	0	0	0	0
134	1	269	382	-1	415	302	12.6	24	ABaraapapap	62	0	0	0		0	0	0	0	0
135	1	359	141	-1	466	110	12.8	29	ABpraapppp	1	0	0	0		0	0	0	0	0
136	1	87	429	-1	379	162	3.2	26	ABprppppaaa	251	1372	0	0		0	0	0	0	0
137	1	210	228	-1	359	449	13.9	26	ABplaappaa	260	-649	0	0		0	0	0	0	0
138	1	291	17	-1	513	236	16.0	26	ABpraaappap	339	0	0	0		0	0	0	0	0
139	1	5	260	-1	355	127	16.4	31	Dpap	295	-333	0	0		0	0	0	0	0
140	1	397	418	-1	469	320	21.1	25	MSaaaapaa	248	640	0	0		0	0	0	0	0
141	1	297	100	-1	585	240	11.9	31	ABpraaaaaa	109	0	0	0		0	0	0	0	0
142	1	424	39	-1	190	211	22.6	35	Caapa	325	811	0	0		0	0	0	0	0
143	1	116	256	-1	479	182	22.7	32	ABprapaaaa	316	466	0	0		0	0	0	0	0
144	1	13	450	-1	534	253	16.5	28	ABpraaappaa	253	71	0	0		0	0	0	0	0
145	1	413	164	-1	433	411	19.4	25	ABplaapappa	213	0	0	0		0	0	0	0	0
146	1	63	210	-1	571	348	11.5	27	ABalaaaarr	121	0	0	0		0	0	0	0	0
147	1	85	182	-1	516	429	21.4	30	ABplaapaaa	362	0	0	0		0	0	0	0	0
148	1	141	255	-1	190	256	16.7	31	Capapa	302	61	0	0		0	0	0	0	0
149	1	382	373	-1	159	277	10.9	28	ABplapapap	987	0	0	0		0	0	0	0	0
150	1	51	433	-1	490	435	13.8	25	ABalapaaap	206	210	0	0		0	0	0	0	0
151	1	185	139	-1	445	263	16.4	29	MSpaapaa	125	0	0	0		0	0	0	0	0
152	1	76	311	-1	454	419	14.3	25	ABalppppaad	-255	0	0	0		0	0	0	0	0
153	1	440	40	-1	486	248	16.1	25	MSppappa	250	-28	0	0		0	0	0	0	0
154	1	351	368	-1	389	149	6.7	29	ABprppaappp	269	742	0	0		0	0	0	0	0
155	1	360	2	-1	455	414	9.5	25	ABplpaaaaaa	205	47	0	0		0	0	0	0	0
156	1	416	12	-1	480	203	15.3	26	MSppppaa	-254	0	0	0		0	0	0	0	0
157	1	145	89	-1	471	142	20.0	31	ABarpppaa	301	1601	0	0		0	0	0	0	0
158	1	110	174	-1	460	348	19.6	25	MSaaaaapp	233	117	0	0		0	0	0	0	0
159	1	379	407	-1	455	139	6.3	23	ABarappappp	210	639	0	0		0	0	0	0	0
160	1	244	138	-1	471	279	12.0	26	ABaraapppap	264	1501	0	0		0	0	0	0	0
161	1	27	391	-1	175	305	12.3	27	ABplappapp	276	852	0	0		0	0	0	0	0
162	1	74	90	-1	413	435	17.1	30	ABplaapapa	496	0	0	0		0	0	0	0	0
163	1	370	106	-1	539	365	21.6	30	ABalappapp	-115	0	0	0		0	0	0	0	0
164	1	420	390	-1	340	364	7.3	26	ABplpapapaa	200	389	0	0		0	0	0	0	0
165	1	183	220	-1	545	234	9.8	24	ABarapppppp	186	0	0	0		0	0	0	0	0
166	1	255	375	-1	258	98	5.1	26	ABprppppppp	213	460	0	0		0	0	0	0	0
167	1	81	409	-1	193	212	3.4	25	ABplpppaapp	246	-84	0	0		0	0	0	0	0
168	1	327	266	-1	454	221	11.4	24	MSppaapp	330	0	0	0		0	0	0	0	0
169	1	326	351	427	274	279	5.3	28	ABplpapppa	213	444	0	0		0	0	0	0	0
170	1	312	314	-1	253	213	4.2	26	ABplppppapp	252	766	0	0		0	0	0	0	0
171	1	147	366	-1	478	254	19.4	29	MSppappp	236	268	0	0		0	0	0	0	0
172	1	112	103	-1	437	272	13.6	27	MSpaapapa	262	238	0	0		0	0	0	0	0
173	1	195	235	-1	512	287	12.6	25	ABaraaapapp	232	-232	0	0		0	0	0	0	0
174	1	340	202	-1	351	61	13.1	30	ABprapapap	283	907	0	0		0	0	0	0	0
175	1	243	231	-1	231	361	17.0	29	ABplapaapp	-87	0	0	0		0	0	0	0	0
176	1	11	306	-1	441	186	10.8	28	MSpppapp	232	-24	0	0		0	0	0	0	0
177	1	232	98	-1	470	137	10.0	26	ABprppapaaa	212	-850	0	0		0	0	0	0	0
178	1	200	131	-1	237	290	20.1	28	Dapap	264	980	0	0		0	0	0	0	0
179	1	344	69	-1	157	177	10.7	29	ABplapappp	271	-562	0	0		0	0	0	0	0
180	1	438	406	-1	605	302	8.8	22	ABalaapaaa	193	-120	0	0		0	0	0	0	0
181	1	419	417	-1	342	261	7.1	29	MSaapapp	232	409	0	0		0	0	0	0	0
182	1	59	104	-1	263	278	9.2	30	MSaapppp	153	0	0	0		0	0	0	0	0
183	1	229	267	-1	443	104	9.0	24	ABprppapaap	216	99	0	0		0	0	0	0	0
184	1	262	275	-1	508	384	4.6	24	ABalpapaaa	207	1096	0	0		0	0	0	0	0
185	1	288	52	-1	327	58	16.3	31	ABprapapaa	111	0	0	0		0	0	0	0	0
186	1	226	236	-1	386	303	14.4	26	MSaaapapp	207	1301	0	0		0	0	0	0	0
187	1	218	45	-1	370	407	15.0	25	ABplpaappaa	243	-63	0	0		0	0	0	0	0
188	1	164	10	-1	353	259	10.9	27	MSaapaapp	318	0	0	0		0	0	0	0	0
189	1	306	364	-1	200	172	4.9	24	ABplppppppp	237	346	0	0		0	0	0	0	0
190	1	193	223	-1	303	295	4.3	25	ABplpappaap	184	-1199	0	0		0	0	0	0	0
191	1	325	288	-1	382	380	12.6	29	MSapaapp	90	0	0	0		0	0	0	0	0
192	1	43	250	-1	361	366	3.5	26	ABalpapappa	230	1258	0	0		0	0	0	0	0
193	1	235	238	-1	345	427	12.1	28	ABplpaapppp	230	80	0	0		0	0	0	0	0
194	1	250	194	-1	327	69	5.6	23	ABprpppaapp	229	392	0	0		0	0	0	0	0
195	1	66	47	-1	379	264	7.3	24	MSaapaaap	240	0	0	0		0	0	0	0	0
196	1	54	286	-1	220	345	13.6	28	ABplappaaa	267	111	0	0		0	0	0	0	0
197	1	205	285	-1	408	437	9.7	27	ABplpaaapa	255	1547	0	0		0	0	0	0	0
198	1	247	348	-1	368	79	20.2	30	ABprappapa	300	-130	0	0		0	0	0	0	0
199	1	166	218	-1	418	325	15.4	26	MSaaapapa	-143	0	0	0		0	0	0	0	0
200	1	292	312	387	478	312	6.7	26	ABarapaapa	244	277	0	0		0	0	0	0	0
201	1	398	71	-1	590	315	16.4	28	ABalaappppa	257	59	0	0		0	0	0	0	0
202	1	301	9	-1	189	121	17.5	33	Cpappd	329	-439	0	0		0	0	0	0	0
203	1	422	78	-1	312	335	6.5	26	ABplpapapap	184	-231	0	0		0	0	0	0	0
204	1	234	230	-1	535	295	22.5	29	ABalappppp	875	0	0	0		0	0	0	0	0
205	1	393	132	-1	449	225	18.2	26	MSppppap	228	0	0	0		0	0	0	0	0
206	1	273	95	-1	423	410	12.1	30	ABplpaapaa	29	0	0	0		0	0	0	0	0
207	1	10	169	-1	413	339	12.8	27	ABaraapapaa	229	96	0	0		0	0	0	0	0
208	1	259	321	322	534	382	6.6	29	ABalpaappa	253	411	0	0		0	0	0	0	0
209	1	418	371	-1	189	147	6.3	29	Cppppp	40	0	0	0		0	0	0	0	0
210	1	79	143	-1	536	415	9.7	27	ABalaaaalp	257	55	0	0		0	0	0	0	0
211	1	50	334	-1	517	420	14.1	27	ABalapaaaa	180	0	0	0		0	0	0	0	0
212	1	219	196	-1	518	228	8.2	27	ABprpapaaa	367	0	0	0		0	0	0	0	0
213	1	400	365	-1	548	294	4.9	23	ABaraaapppp	227	64	0	0		0	0	0	0	0
214	1	281	65	-1	523	158	14.5	29	ABpraappap	89	0	0	0		0	0	0	0	0
215	1	132	44	-1	217	248	18.6	31	Cappaa	307	-49	0	0		0	0	0	0	0
216	1	432	396	-1	498	200	8.8	31	ABprpapaap	225	113	0	0		0	0	0	0	0
217	1	261	204	-1	318	416	14.5	32	ABplaappap	325	823	0	0		0	0	0	0	0
218	1	58	284	-1	488	299	20.1	32	MSpaaaaap	-348	0	0	0		0	0	0	0	0
219	1	318	51	-1	470	248	3.9	24	ABarapapapp	195	-308	0	0		0	0	0	0	0
220	1	333	244	-1	503	329	23.7	27	ABarpaaapa	269	898	0	0		0	0	0	0	0
221	1	345	434	-1	180	113	14.3	35	Caapp	355	117	0	0		0	0	0	0	0
222	1	129	211	-1	534	370	10.8	28	ABaraaaaaa	-8	0	0	0		0	0	0	0	0
223	1	348	130	-1	480	173	10.8	25	ABprppaaaap	64	0	0	0		0	0	0	0	0
224	1	265	146	-1	384	113	21.9	30	ABarppppap	257	-181	0	0		0	0	0	0	0
225	1	119	151	-1	585	249	8.8	29	ABalaapapp	275	1078	0	0		0	0	0	0	0
226	1	311	165	-1	479	427	19.0	27	ABalapapppp	264	99	0	0		0	0	0	0	0
227	1	122	310	-1	475	285	14.7	27	ABaraappapp	-101	0	0	0		0	0	0	0	0
228	1	323	125	-1	232	177	8.6	34	Eplpp	315	1023	0	0		0	0	0	0	0
229	1	117	92	-1	551	267	23.0	30	ABpraapaapp	250	1005	0	0		0	0	0	0	0
230	1	88	350	-1	389	96	8.8	32	ABprppappp	296	-15	0	0		0	0	0	0	0
231	1	254	80	-1	470	222	4.2	29	ABprpappaa	229	-39	0	0		0	0	0	0	0
232	1	26	57	-1	229	293	7.5	29	ABplppappp	297	1242	0	0		0	0	0	0	0
233	1	176	309	-1	568	346	23.3	32	ABpraapaaa	472	0	0	0		0	0	0	0	0
234	1	246	268	-1	473	355	15.0	24	ABaraapaapa	227	505	0	0		0	0	0	0	0
235	1	429	349	-1	404	171	4.8	24	ABprpapappp	195	131	0	0		0	0	0	0	0
236	1	213	454	-1	335	131	6.9	23	ABprpppppa	182	214	0	0		0	0	0	0	0
237	1	402	414	-1	179	160	14.0	30	Capppa	262	159	0	0		0	0	0	0	0
238	1	322	386	-1	296	85	5.9	26	ABprappppp	262	-392	0	0		0	0	0	0	0
239	1	160	316	-1	511	192	19.8	30	ABpraaapppp	285	-282	0	0		0	0	0	0	0
240	1	373	356	-1	529	268	7.0	26	ABarappaaa	-197	0	0	0		0	0	0	0	0
241	1	295	126	-1	326	81	19.4	29	ABarpppppa	258	2	0	0		0	0	0	0	0
242	1	338	55	-1	233	323	9.2	28	ABplppapap	259	1343	0	0		0	0	0	0	0
243	1	272	233	-1	287	99	13.3	29	Cppapa	-224	0	0	0		0	0	0	0	0
244	1	159	205	-1	459	332	7.6	26	ABalpaaapap	60	0	0	0		0	0	0	0	0
245	1	130	73	-1	432	458	10.0	26	ABalpppaaa	250	1259	0	0		0	0	0	0	0
246	1	257	274	-1	567	224	19.9	25	ABpraaaappp	255	-972	0	0		0	0	0	0	0
247	1	201	441	-1	448	377	8.2	28	MSapaaaa	209	-664	0	0		0	0	0	0	0
248	1	128	401	-1	275	298	17.4	31	Daap	292	-691	0	0		0	0	0	0	0
249	1	142	99	-1	312	395	6.6	25	ABplpaaaapa	254	-310	0	0		0	0	0	0	0
250	1	24	31	-1	528	194	6.7	23	ABprpaaaapa	234	669	0	0		0	0	0	0	0
251	1	1	96	-1	396	78	15.4	30	ABprappaap	246	395	0	0		0	0	0	0	0
252	1	258	140	-1	500	211	3.6	27	ABarappapap	257	-86	0	0		0	0	0	0	0
253	1	168	245	-1	228	132	5.2	26	Cppppa	262	-450	0	0		0	0	0	0	0
254	1	394	6	-1	336	262	15.4	31	Ealaa	311	1570	0	0		0	0	0	0	0
255	1	68	326	-1	335	355	4.6	26	ABalpapappp	207	800	0	0		0	0	0	0	0
256	1	198	50	-1	427	110	20.3	32	ABarpppap	322	-144	0	0		0	0	0	0	0
257	1	56	363	-1	358	334	18.2	26	MSapppap	310	0	0	0		0	0	0	0	0
258	1	121	79	-1	224	269	4.0	24	ABplppppaap	210	-331	0	0		0	0	0	0	0
259	1	174	331	-1	312	218	22.7	37	Caaaa	361	117	0	0		0	0	0	0	0
260	1	372	43	-1	429	338	18.1	26	MSaaapaap	229	1314	0	0		0	0	0	0	0
261	1	237	150	-1	515	412	6.8	24	ABalpaapppa	198	1574	0	0		0	0	0	0	0
262	1	371	61	-1	299	162	16.3	31	Eprap	211	0	0	0		0	0	0	0	0
263	1	67	270	-1	401	414	14.4	24	ABalpppppap	212	-98	0	0		0	0	0	0	0
264	1	396	385	-1	410	246	10.4	26	MSpapaapa	105	0	0	0		0	0	0	0	0
265	1	206	148	-1	496	168	6.2	26	ABprpaaaapp	241	1035	0	0		0	0	0	0	0
266	1	64	122	-1	493	448	19.8	26	ABplaapaapa	219	-344	0	0		0	0	0	0	0
267	1	65	329	-1	359	418	21.3	29	ABplaaappa	137	0	0	0		0	0	0	0	0
268	1	144	187	-1	143	241	12.2	28	ABplapappa	253	318	0	0		0	0	0	0	0
269	1	231	175	-1	422	200	12.9	27	MSpppaaa	219	-765	0	0		0	0	0	0	0
270	1	256	107	-1	486	378	22.0	23	ABalappaap	-166	0	0	0		0	0	0	0	0
271	1	96	184	-1	416	291	7.3	25	ABalpapppap	28	0	0	0		0	0	0	0	0
272	1	434	408	-1	481	344	3.9	25	ABalpaaapp	122	0	0	0		0	0	0	0	0
273	1	354	438	-1	491	183	17.9	23	ABprpaappap	197	156	0	0		0	0	0	0	0
274	1	180	264	-1	240	309	14.5	30	Capaaa	263	260	0	0		0	0	0	0	0
275	1	276	361	-1	274	133	6.8	29	Cppapp	295	16	0	0		0	0	0	0	0
276	1	287	440	-1	429	348	11.1	28	ABalpaapapp	283	50	0	0		0	0	0	0	0
277	1	303	193	-1	581	312	7.8	27	ABarapppaaa	347	0	0	0		0	0	0	0	0
278	1	349	410	-1	333	308	5.8	26	ABplpappap	267	0	0	0		0	0	0	0	0
279	1	137	430	-1	403	276	22.6	33	ABarpaappa	325	119	0	0		0	0	0	0	0
280	1	412	424	-1	417	372	19.5	27	MSapapap	298	0	0	0		0	0	0	0	0
281	1	401	422	-1	406	202	21.0	29	MSpppppp	226	203	0	0		0	0	0	0	0
282	1	225	248	-1	505	312	10.8	27	ABaraaapapa	236	984	0	0		0	0	0	0	0
283	1	227	219	-1	535	203	9.7	27	ABprpaaapa	274	1301	0	0		0	0	0	0	0
284	1	105	87	-1	340	424	9.4	26	ABplpaaappp	47	0	0	0		0	0	0	0	0
285	1	427	444	-1	473	446	16.5	27	ABalppppapa	183	0	0	0		0	0	0	0	0
286	1	260	397	-1	539	237	5.7	24	ABarapppapp	172	1012	0	0		0	0	0	0	0
287	1	350	161	-1	352	217	15.0	31	Earap	304	1160	0	0		0	0	0	0	0
288	1	44	191	-1	326	55	11.1	29	ABprapappa	-39	0	0	0		0	0	0	0	0
289	1	395	170	-1	467	421	5.8	25	ABalppaaapp	173	1333	0	0		0	0	0	0	0
290	1	263	93	-1	555	374	18.7	33	ABalapppaa	253	113	0	0		0	0	0	0	0
291	1	300	355	-1	345	139	2.9	25	ABprppppapp	252	-70	0	0		0	0	0	0	0
292	1	283	121	-1	416	213	8.8	25	MSpapaaap	94	0	0	0		0	0	0	0	0
293	1	280	54	-1	426	229	20.5	29	MSpppppa	595	0	0	0		0	0	0	0	0
294	1	409	36	-1	481	399	5.0	24	ABalpaapppp	206	449	0	0		0	0	0	0	0
295	1	355	341	-1	426	305	23.4	30	ABarpaapap	271	397	0	0		0	0	0	0	0
296	1	309	431	-1	297	107	3.8	25	ABprppppppa	219	-528	0	0		0	0	0	0	0
297	1	175	183	-1	311	268	6.3	25	MSaappap	-316	0	0	0		0	0	0	0	0
298	1	94	137	-1	195	324	14.3	29	ABplappaap	259	61	0	0		0	0	0	0	0
299	1	356	392	-1	231	98	7.5	29	Cpppap	287	250	0	0		0	0	0	0	0
300	1	23	318	-1	223	243	4.5	24	ABplppppapa	174	-205	0	0		0	0	0	0	0
301	1	368	413	-1	515	257	3.4	29	ABarappaap	270	-249	0	0		0	0	0	0	0
302	1	113	338	-1	464	253	11.9	24	ABarapaappp	-245	0	0	0		0	0	0	0	0
303	1	31	358	-1	590	290	19.1	32	ABalaappppp	292	-11	0	0		0	0	0	0	0
304	1	302	419	-1	149	148	13.3	28	Cpappv	250	171	0	0		0	0	0	0	0
305	1	41	22	-1	355	356	14.1	23	MSappapa	-18	0	0	0		0	0	0	0	0
306	1	73	347	-1	211	267	6.6	24	ABplpppaaap	243	-497	0	0		0	0	0	0	0
307	1	217	333	-1	578	306	22.7	28	ABpraapaapa	-89	0	0	0		0	0	0	0	0
308	1	268	374	-1	445	375	24.0	29	ABplaaaapa	280	-829	0	0		0	0	0	0	0
309	1	391	420	-1	426	145	5.9	27	ABprppaappa	275	-485	0	0		0	0	0	0	0
310	1	3	190	-1	513	208	15.6	24	ABprpaappaa	126	0	0	0		0	0	0	0	0
311	1	40	84	-1	468	415	11.7	24	ABalppppaav	241	881	0	0		0	0	0	0	0
312	1	299	86	-1	357	156	5.7	24	ABprpappppp	239	85	0	0		0	0	0	0	0
313	1	16	263	-1	194	238	4.5	26	ABplpppaapa	364	0	0	0		0	0	0	0	0
314	1	170	403	-1	335	289	9.5	26	MSaapapa	253	0	0	0		0	0	0	0	0
315	1	324	213	-1	305	400	16.6	33	ABplaapppa	94	0	0	0		0	0	0	0	0
316	1	361	153	-1	223	213	3.9	24	ABplpppapaa	219	-265	0	0		0	0	0	0	0
317	1	115	335	-1	608	269	12.6	32	ABalaappap	283	-1112	0	0		0	0	0	0	0
318	1	148	29	-1	511	426	11.4	30	ABalapaapa	301	377	0	0		0	0	0	0	0
319	1	307	200	-1	414	389	5.9	25	ABalppapaap	189	780	0	0		0	0	0	0	0
320	1	239	32	-1	360	423	17.8	29	ABalppppppp	285	0	0	0		0	0	0	0	0
321	1	173	159	-1	463	322	23.8	31	Nuc156_25_450_288p	310	285	0	0		0	0	0	0	0
322	1	290	34	-1	381	424	11.0	25	ABplpaapppa	111	0	0	0		0	0	0	0	0
323	1	436	3	-1	456	359	17.3	27	MSaaapaaa	273	1724	0	0		0	0	0	0	0
324	1	172	203	-1	519	259	21.0	23	ABpraapappa	-462	0	0	0		0	0	0	0	0
325	1	405	426	-1	313	128	4.4	27	ABprpppapap	260	-187	0	0		0	0	0	0	0
326	1	362	1	-1	326	131	12.6	29	Cppaaa	271	-11	0	0		0	0	0	0	0
327	1	367	262	-1	504	246	11.8	26	MSppapaa	189	0	0	0		0	0	0	0	0
328	1	134	176	-1	444	455	16.4	27	ABalpppappp	94	0	0	0		0	0	0	0	0
329	1	342	156	-1	376	265	14.4	28	MSaaappp	224	0	0	0		0	0	0	0	0
330	1	443	344	-1	534	186	12.8	24	ABprpaapppp	233	35	0	0		0	0	0	0	0
331	1	445	421	-1	543	332	5.4	29	ABaraaappa	166	0	0	0		0	0	0	0	0
332	1	375	173	-1	180	252	9.3	26	ABplapppaa	232	-58	0	0		0	0	0	0	0
333	1	321	240	-1	342	383	17.7	25	ABplpaappap	387	0	0	0		0	0	0	0	0
334	1	42	402	-1	369	391	10.1	24	ABplppaaaaa	223	-444	0	0		0	0	0	0	0
335	1	335	181	-1	261	309	5.0	24	ABplppaappp	179	440	0	0		0	0	0	0	0
336	1	448	360	-1	383	224	18.0	30	Earaa	185	-560	0	0		0	0	0	0	0
337	1	238	128	-1	495	147	8.6	25	ABprpaaappp	211	184	0	0		0	0	0	0	0
338	1	328	411	-1	304	245	12.5	32	Ealap	323	-348	0	0		0	0	0	0	0
339	1	248	353	-1	549	255	9.1	24	ABarapppppa	107	0	0	0		0	0	0	0	0
340	1	389	157	-1	349	102	4.1	25	ABprpppapaa	209	-613	0	0		0	0	0	0	0
341	1	435	459	-1	494	422	16.2	28	ABalapapppa	822	0	0	0		0	0	0	0	0
342	1	33	76	-1	512	439	7.8	24	ABalppaaapa	-212	0	0	0		0	0	0	0	0
343	1	179	25	-1	526	327	21.8	25	MSpaaaaaa	208	-20	0	0		0	0	0	0	0
344	1	303	289	-1	569	279	6.6	26	ABarapppaap	162	29	0	0		0	0	0	0	0
345	1	48	225	-1	444	174	5.4	24	ABprpapapap	178	-267	0	0		0	0	0	0	0
346	1	228	448	-1	361	198	11.4	27	Earpa	307	0	0	0		0	0	0	0	0
347	1	224	359	-1	479	149	5.8	23	ABarappappa	204	195	0	0		0	0	0	0	0
348	1	103	323	-1	592	229	18.1	23	ABpraaaappa	200	-130	0	0		0	0	0	0	0
349	1	84	11	-1	399	314	4.5	25	ABalpappapa	239	313	0	0		0	0	0	0	0
350	1	192	28	-1	559	286	9.3	25	ABarappppap	227	287	0	0		0	0	0	0	0
351	1	18	259	-1	138	216	17.0	33	ABarppapp	308	-127	0	0		0	0	0	0	0
352	1	220	85	-1	386	256	22.4	31	ABarpaapppa	237	-143	0	0		0	0	0	0	0
353	1	319	415	-1	483	304	4.1	25	ABarapaaaap	175	709	0	0		0	0	0	0	0
354	1	329	15	-1	492	361	23.8	26	ABarpaaaap	228	542	0	0		0	0	0	0	0
355	1	337	376	-1	472	286	5.6	23	ABarapapaap	190	973	0	0		0	0	0	0	0
356	1	61	215	-1	290	381	18.4	27	ABplapaapa	234	117	0	0		0	0	0	0	0
357	1	411	425	-1	325	194	15.0	32	Epraa	313	-812	0	0		0	0	0	0	0
358	1	417	227	-1	414	165	24.3	31	ABarppppaa	310	550	0	0		0	0	0	0	0
359	1	357	367	-1	410	120	5.0	25	ABprpppaaaa	212	838	0	0		0	0	0	0	0
360	1	143	381	-1	342	275	3.5	28	MSaappaa	356	0	0	0		0	0	0	0	0
361	1	415	281	-1	214	112	20.7	40	Cpapa	402	307	0	0		0	0	0	0	0
362	1	212	94	-1	420	171	17.4	27	Dppaa	233	750	0	0		0	0	0	0	0
363	1	150	162	-1	293	327	15.0	26	Daaap	251	629	0	0		0	0	0	0	0
364	1	364	186	-1	478	272	23.8	30	Nuc156_25_450_288a	519	0	0	0		0	0	0	0	0
365	1	28	287	-1	441	411	16.9	24	ABalppppapp	413	0	0	0		0	0	0	0	0
366	1	383	378	-1	491	410	24.5	33	ABplaaaaaa	295	499	0	0		0	0	0	0	0
367	1	157	239	-1	296	323	5.3	25	ABplppaappa	162	115	0	0		0	0	0	0	0
368	1	133	58	-1	373	384	23.3	31	ABplaaappp	363	0	0	0		0	0	0	0	0
369	1	146	199	-1	559	340	20.3	29	ABalapppap	34	0	0	0		0	0	0	0	0
370	1	336	23	-1	443	232	6.4	25	ABarapapppp	213	0	0	0		0	0	0	0	0
371	1	233	68	-1	269	334	8.1	27	ABplppappa	-16	0	0	0		0	0	0	0	0
372	1	387	346	-1	443	453	19.9	28	ABplaapaapp	258	423	0	0		0	0	0	0	0
373	1	392	102	-1	493	262	5.6	25	ABarapapapa	135	0	0	0		0	0	0	0	0
374	1	202	384	-1	369	424	7.2	26	ABalppaappp	238	-1227	0	0		0	0	0	0	0
375	1	252	451	-1	223	192	4.5	27	ABplpppapap	218	-931	0	0		0	0	0	0	0
376	1	4	129	-1	348	365	22.4	31	ABplapaaaa	276	41	0	0		0	0	0	0	0
377	1	83	439	-1	441	184	22.3	29	Nuc166_19_443_186	268	87	0	0		0	0	0	0	0
378	1	70	315	-1	551	304	20.5	26	ABalappppa	-419	0	0	0		0	0	0	0	0
379	1	127	13	-1	590	330	13.5	28	ABalaaappr	244	447	0	0		0	0	0	0	0
380	1	106	293	-1	570	211	16.7	25	ABpraaaapad	193	14	0	0		0	0	0	0	0
381	1	279	214	-1	256	177	15.2	34	Eplap	336	306	0	0		0	0	0	0	0
382	1	78	279	-1	499	223	13.2	26	MSppapap	224	680	0	0		0	0	0	0	0
383	1	22	208	-1	528	335	11.2	25	ABaraaapaap	208	1286	0	0		0	0	0	0	0
384	1	17	307	-1	148	270	16.4	29	ABplapapaa	280	-394	0	0		0	0	0	0	0
385	1	92	133	-1	314	331	3.5	25	ABplpappaaa	218	-327	0	0		0	0	0	0	0
386	1	390	82	-1	561	188	11.2	23	ABprpaapppa	206	-127	0	0		0	0	0	0	0
387	1	275	166	-1	403	370	15.7	25	MSapappa	215	1018	0	0		0	0	0	0	0
388	1	230	432	-1	275	373	9.6	26	ABplppapaaa	247	576	0	0		0	0	0	0	0
389	1	209	242	-1	364	128	4.5	24	ABprppppaap	188	719	0	0		0	0	0	0	0
390	1	149	72	-1	497	354	19.2	30	MSaaaaapa	222	0	0	0		0	0	0	0	0
391	1	334	443	-1	532	365	8.6	24	ABalpaaaaaa	71	0	0	0		0	0	0	0	0
392	1	341	75	-1	408	100	16.2	28	ABprappaaa	103	0	0	0		0	0	0	0	0
393	1	446	455	-1	587	289	12.0	22	ABalaappaa	120	0	0	0		0	0	0	0	0
394	1	187	302	-1	543	302	16.6	26	MSppaaap	244	1077	0	0		0	0	0	0	0
395	1	253	8	-1	379	150	17.5	27	Dppap	206	424	0	0		0	0	0	0	0
396	1	343	295	-1	242	163	23.5	36	Caaap	360	-93	0	0		0	0	0	0	0
397	1	37	195	-1	354	80	5.8	25	ABprpppaapa	242	156	0	0		0	0	0	0	0
398	1	406	342	-1	246	288	3.4	25	ABplppppaaa	235	1888	0	0		0	0	0	0	0
399	1	104	4	-1	454	263	5.5	25	ABarapapppa	255	2078	0	0		0	0	0	0	0
400	1	274	46	-1	211	232	8.0	27	Capppp	149	0	0	0		0	0	0	0	0
401	1	369	380	-1	460	182	18.9	32	ABprapaaap	91	0	0	0		0	0	0	0	0
402	1	437	145	-1	319	147	8.7	30	Cppaap	260	-387	0	0		0	0	0	0	0
403	1	384	60	-1	363	296	4.3	26	ABalpappapp	224	-65	0	0		0	0	0	0	0
404	1	39	301	-1	460	390	13.0	29	MSapaaap	198	256	0	0		0	0	0	0	0
405	1	139	435	-1	424	362	3.2	26	ABalpapaapp	473	0	0	0		0	0	0	0	0
406	1	150	343	-1	332	349	16.2	27	Daaaa	-187	0	0	0		0	0	0	0	0
407	1	75	340	-1	362	325	9.3	24	MSappaaa	-31	0	0	0		0	0	0	0	0
408	1	165	112	-1	375	445	9.2	26	ABplpaaappa	232	-1607	0	0		0	0	0	0	0
409	1	118	171	-1	377	97	6.8	25	ABprpppaaap	209	778	0	0		0	0	0	0	0
410	1	208	292	-1	458	293	8.0	24	ABarapaappa	238	1362	0	0		0	0	0	0	0
411	1	347	91	-1	235	180	12.2	35	Eplpa	351	-938	0	0		0	0	0	0	0
412	1	431	412	-1	298	186	11.3	32	Earpp	118	0	0	0		0	0	0	0	0
413	1	376	276	-1	181	200	16.5	33	Cappap	381	0	0	0		0	0	0	0	0
414	1	162	179	-1	381	395	17.3	28	ABalppppppa	284	180	0	0		0	0	0	0	0
415	1	313	27	-1	314	57	8.1	26	ABprappppa	268	-364	0	0		0	0	0	0	0
416	1	53	317	-1	232	166	4.0	23	ABplppppppa	195	-909	0	0		0	0	0	0	0
417	1	62	123	-1	491	203	11.5	26	ABprppaaaaa	220	1106	0	0		0	0	0	0	0
418	1	203	313	-1	557	267	5.5	23	ABarapppapa	196	33	0	0		0	0	0	0	0
419	1	45	296	-1	532	172	9.8	25	ABprpaaappa	194	-306	0	0		0	0	0	0	0
420	1	177	155	-1	385	405	4.3	26	ABalppapapp	236	-718	0	0		0	0	0	0	0
421	1	289	237	-1	391	269	4.3	27	ABalpappppp	78	0	0	0		0	0	0	0	0
422	1	20	77	-1	463	167	8.4	27	ABprppaapa	505	0	0	0		0	0	0	0	0
423	1	421	300	-1	254	250	5.3	28	ABplpapppp	-233	0	0	0		0	0	0	0	0
424	1	414	226	-1	391	162	14.7	29	MSpppaap	236	1527	0	0		0	0	0	0	0
425	1	49	393	-1	372	70	14.6	30	ABprappapp	240	111	0	0		0	0	0	0	0
426	1	55	271	-1	233	215	21.3	31	Dappp	310	286	0	0		0	0	0	0	0
427	1	444	446	-1	527	360	24.4	29	ABarpaaaaa	291	343	0	0		0	0	0	0	0
428	1	25	290	-1	469	282	17.9	21	MSpaaaapp	186	718	0	0		0	0	0	0	0
429	1	385	449	-1	384	111	3.4	27	ABprppppapa	230	840	0	0		0	0	0	0	0
430	1	120	48	-1	611	313	11.3	29	ABalaapaap	294	2227	0	0		0	0	0	0	0
431	1	433	37	-1	529	219	5.6	24	ABarappapaa	215	54	0	0		0	0	0	0	0
432	1	366	24	-1	203	309	21.1	29	ABplappapa	292	1362	0	0		0	0	0	0	0
433	1	138	298	-1	424	467	13.0	26	ABalpppapad	201	819	0	0		0	0	0	0	0
434	1	242	354	-1	332	311	19.8	30	MSappppa	266	13	0	0		0	0	0	0	0
435	1	430	456	-1	381	352	9.9	22	MSapaapa	160	-273	0	0		0	0	0	0	0
436	1	442	294	-1	346	127	8.4	29	ABprpappppa	243	0	0	0		0	0	0	0	0
437	1	447	188	-1	575	256	18.4	25	ABpraaapaad	301	0	0	0		0	0	0	0	0
438	1	101	369	-1	528	226	20.7	31	ABpraapappp	367	0	0	0		0	0	0	0	0
439	1	308	212	-1	335	264	24.3	36	ABarpaapppp	29	0	0	0		0	0	0	0	0
440	1	408	423	-1	324	384	9.2	28	ABplpapaap	146	0	0	0		0	0	0	0	0
441	1	439	299	-1	354	354	12.2	28	MSappapp	44	0	0	0		0	0	0	0	0
442	1	241	308	-1	231	309	5.5	27	ABplpppaaaa	-22	0	0	0		0	0	0	0	0
443	1	271	283	-1	508	295	25.4	25	ABarpapaap	275	0	0	0		0	0	0	0	0
444	1	399	160	-1	473	192	4.2	24	ABprpapapaa	119	0	0	0		0	0	0	0	0
445	1	320	442	-1	424	184	5.8	22	ABprpapappa	-159	0	0	0		0	0	0	0	0
446	1	441	445	-1	414	349	4.7	25	ABalpapapap	-143	0	0	0		0	0	0	0	0
447	1	286	458	-1	461	195	13.4	22	MSpppapa	128	-2	0	0		0	0	0	0	0
448	1	264	251	-1	487	304	18.0	28	MSpaaaapa	-30	0	0	0		0	0	0	0	0
449	1	284	362	-1	387	271	16.4	22	MSaaappa	238	0	0	0		0	0	0	0	0
450	1	153	447	-1	509	405	17.4	22	ABalapapaa	34	0	0	0		0	0	0	0	0
451	1	428	457	-1	487	235	10.1	21	MSppaapa	272	0	0	0		0	0	0	0	0
