# Supplementary material for: The AP-2 Transcription Factor APTF-2 Is Required for Neuroblast and Epidermal Morphogenesis in Caenorhabditis elegans Embryogenesis
Source: PLoS Genet. 2016 May 13;12(5):e1006048. doi: 10.1371/journal.pgen.1006048 (PMC4866721; doi:10.1371/journal.pgen.1006048)
Supplement: S7 Text — (ZIP) [file pgen.1006048.s035.zip › nuclei/t180-nuclei]

1	1	326	388	-1	331	132	12.6	29	Cppaaa	282	175	0	0		0	0	0	0	0
2	1	155	42	-1	457	412	9.3	25	ABplpaaaaaa	228	-265	0	0		0	0	0	0	0
3	1	323	303	-1	454	361	17.4	27	MSaaapaaa	256	80	0	0		0	0	0	0	0
4	1	399	6	-1	451	264	5.1	23	ABarapapppa	202	-63	0	0		0	0	0	0	0
5	1	118	120	-1	432	340	7.7	28	ABalpappaa	253	1377	0	0		0	0	0	0	0
6	1	254	443	-1	338	259	15.4	30	Ealaa	298	-99	0	0		0	0	0	0	0
7	1	30	413	-1	331	321	10.9	28	MSappaap	209	386	0	0		0	0	0	0	0
8	1	395	351	-1	383	144	17.4	27	Dppap	210	-203	0	0		0	0	0	0	0
9	1	202	295	-1	190	119	17.8	35	Cpappd	320	94	0	0		0	0	0	0	0
10	1	188	133	-1	355	259	11.2	27	MSaapaapp	247	532	0	0		0	0	0	0	0
11	1	349	393	-1	405	312	4.3	25	ABalpappapa	218	-314	0	0		0	0	0	0	0
12	1	156	169	-1	484	202	15.2	26	MSppppaa	117	0	0	0		0	0	0	0	0
13	1	379	20	-1	594	331	13.0	27	ABalaaappr	245	127	0	0		0	0	0	0	0
14	1	100	127	-1	555	176	15.6	26	ABpraappaa	233	676	0	0		0	0	0	0	0
15	1	354	90	-1	491	363	23.9	26	ABarpaaaap	265	-471	0	0		0	0	0	0	0
16	1	57	22	-1	238	248	9.2	28	ABplpppppa	276	-19	0	0		0	0	0	0	0
17	1	138	362	-1	513	233	16.0	24	ABpraaappap	15	0	0	0		0	0	0	0	0
18	1	28	246	-1	560	205	14.2	29	ABprpaapap	240	-929	0	0		0	0	0	0	0
19	1	43	253	-1	540	264	18.8	30	ABpraapapa	251	708	0	0		0	0	0	0	0
20	1	87	336	-1	299	287	20.5	30	MSappppp	263	-47	0	0		0	0	0	0	0
21	1	34	87	-1	195	230	12.8	31	Capapp	317	0	0	0		0	0	0	0	0
22	1	305	414	-1	361	358	14.2	23	MSappapa	198	-12	0	0		0	0	0	0	0
23	1	370	69	-1	448	229	7.1	25	ABarapapppp	207	-79	0	0		0	0	0	0	0
24	1	432	215	-1	206	311	21.1	30	ABplappapa	267	733	0	0		0	0	0	0	0
25	1	343	16	-1	526	326	21.4	24	MSpaaaaaa	217	294	0	0		0	0	0	0	0
26	1	47	24	-1	526	325	8.3	28	ABaraaaaap	346	0	0	0		0	0	0	0	0
27	1	415	401	-1	319	55	8.3	26	ABprappppa	282	0	0	0		0	0	0	0	0
28	1	350	162	-1	561	287	9.2	24	ABarappppap	243	1760	0	0		0	0	0	0	0
29	1	318	186	-1	514	419	11.6	31	ABalapaapa	312	59	0	0		0	0	0	0	0
30	1	98	43	-1	490	406	20.5	26	ABplaaaaapa	348	0	0	0		0	0	0	0	0
31	1	250	115	-1	527	192	6.7	25	ABprpaaaapa	232	-347	0	0		0	0	0	0	0
32	1	320	436	-1	364	421	17.8	29	ABalppppppp	296	-161	0	0		0	0	0	0	0
33	1	42	446	-1	277	351	22.2	35	ABarppaap	348	84	0	0		0	0	0	0	0
34	1	322	394	-1	377	423	10.6	25	ABplpaapppa	118	0	0	0		0	0	0	0	0
35	1	15	282	-1	415	286	4.1	26	ABalpappppa	265	68	0	0		0	0	0	0	0
36	1	294	117	-1	480	396	5.1	24	ABalpaapppp	234	376	0	0		0	0	0	0	0
37	1	431	448	-1	531	219	6.3	24	ABarappapaa	60	0	0	0		0	0	0	0	0
38	1	40	95	-1	535	381	13.2	25	ABalpaapaaa	230	41	0	0		0	0	0	0	0
39	1	142	438	-1	192	216	22.7	35	Caapa	349	-699	0	0		0	0	0	0	0
40	1	153	256	-1	488	246	16.0	24	MSppappa	216	-120	0	0		0	0	0	0	0
41	1	95	189	-1	377	221	8.9	28	MSpapapa	351	0	0	0		0	0	0	0	0
42	1	39	170	-1	465	257	8.4	30	ABarapappa	45	0	0	0		0	0	0	0	0
43	1	260	193	-1	428	337	18.2	24	MSaaapaap	243	158	0	0		0	0	0	0	0
44	1	215	156	-1	219	247	18.5	30	Cappaa	295	-756	0	0		0	0	0	0	0
45	1	187	82	-1	375	404	15.1	26	ABplpaappaa	140	0	0	0		0	0	0	0	0
46	1	400	119	-1	213	231	8.1	27	Capppp	264	-568	0	0		0	0	0	0	0
47	1	195	220	-1	383	262	7.6	24	MSaapaaap	312	0	0	0		0	0	0	0	0
48	1	430	442	-1	616	303	11.5	31	ABalaapaap	278	-204	0	0		0	0	0	0	0
49	1	106	21	-1	410	436	21.6	30	ABplaaapap	150	0	0	0		0	0	0	0	0
50	1	256	122	-1	431	109	20.2	33	ABarpppap	334	122	0	0		0	0	0	0	0
51	1	219	314	-1	470	251	4.0	24	ABarapapapp	223	1215	0	0		0	0	0	0	0
52	1	185	257	-1	330	58	16.6	32	ABprapapaa	298	1055	0	0		0	0	0	0	0
53	1	31	379	-1	370	333	14.7	26	MSapappp	244	-62	0	0		0	0	0	0	0
54	1	293	410	-1	426	228	20.4	28	MSpppppa	273	-168	0	0		0	0	0	0	0
55	1	242	181	-1	236	323	9.2	28	ABplppapap	271	425	0	0		0	0	0	0	0
56	1	46	294	-1	556	413	13.7	30	ABalaaaala	-179	0	0	0		0	0	0	0	0
57	1	232	311	-1	229	293	7.5	30	ABplppappp	291	252	0	0		0	0	0	0	0
58	1	368	65	-1	375	387	22.9	31	ABplaaappp	273	40	0	0		0	0	0	0	0
59	1	5	1	-1	491	459	12.7	29	ABalapaapp	334	0	0	0		0	0	0	0	0
60	1	403	403	-1	362	293	4.3	26	ABalpappapp	256	0	0	0		0	0	0	0	0
61	1	262	395	-1	301	164	16.3	32	Eprap	312	-202	0	0		0	0	0	0	0
62	1	9	73	-1	372	121	12.2	30	MSpapppp	209	0	0	0		0	0	0	0	0
63	1	58	160	-1	445	186	15.8	28	Dpaa	258	1476	0	0		0	0	0	0	0
64	1	129	180	-1	223	272	12.3	29	Capaap	272	1062	0	0		0	0	0	0	0
65	1	214	75	-1	523	158	14.1	30	ABpraappap	77	0	0	0		0	0	0	0	0
66	1	62	286	-1	400	391	7.8	29	ABalppapppa	250	74	0	0		0	0	0	0	0
67	1	11	44	-1	605	272	16.7	30	ABpraaaaap	229	0	0	0		0	0	0	0	0
68	1	371	363	-1	274	330	7.7	27	ABplppappa	255	603	0	0		0	0	0	0	0
69	1	179	227	-1	157	176	10.6	30	ABplapappp	279	69	0	0		0	0	0	0	0
70	1	76	136	-1	374	288	11.2	25	MSaapaapa	89	0	0	0		0	0	0	0	0
71	1	201	34	-1	591	317	16.2	27	ABalaappppa	240	57	0	0		0	0	0	0	0
72	1	390	23	-1	498	350	19.3	30	MSaaaaapa	287	88	0	0		0	0	0	0	0
73	1	245	297	-1	432	455	9.7	26	ABalpppaaa	245	323	0	0		0	0	0	0	0
74	1	131	154	-1	546	341	13.1	24	ABaraaapaaa	274	0	0	0		0	0	0	0	0
75	1	392	355	-1	412	99	16.2	29	ABprappaaa	229	737	0	0		0	0	0	0	0
76	1	342	158	-1	515	439	7.7	27	ABalppaaapa	220	-217	0	0		0	0	0	0	0
77	1	422	74	-1	463	166	8.6	28	ABprppaapa	273	167	0	0		0	0	0	0	0
78	1	203	312	-1	312	335	6.7	25	ABplpapapap	216	1027	0	0		0	0	0	0	0
79	1	258	284	-1	223	267	3.9	23	ABplppppaap	239	435	0	0		0	0	0	0	0
80	1	231	356	-1	478	225	4.4	29	ABprpappaa	256	-40	0	0		0	0	0	0	0
81	1	74	105	-1	441	106	15.5	29	ABprapaapp	177	0	0	0		0	0	0	0	0
82	1	386	176	-1	563	188	11.5	29	ABprpaapppa	874	0	0	0		0	0	0	0	0
83	1	49	232	-1	274	84	21.5	33	Cpaapp	334	-37	0	0		0	0	0	0	0
84	1	311	387	-1	467	417	11.5	25	ABalppppaav	237	-760	0	0		0	0	0	0	0
85	1	352	233	-1	392	252	21.8	27	ABarpaapppa	219	-455	0	0		0	0	0	0	0
86	1	312	225	-1	358	154	5.8	22	ABprpappppp	188	346	0	0		0	0	0	0	0
87	1	284	84	-1	337	425	9.2	26	ABplpaaappp	238	682	0	0		0	0	0	0	0
88	1	13	187	-1	496	405	8.7	25	ABalppappaa	-36	0	0	0		0	0	0	0	0
89	1	157	128	-1	470	143	20.2	31	ABarpppaa	292	620	0	0		0	0	0	0	0
90	1	162	324	-1	413	433	17.0	29	ABplaapapa	292	153	0	0		0	0	0	0	0
91	1	411	251	-1	238	181	12.3	34	Eplpa	344	56	0	0		0	0	0	0	0
92	1	229	172	-1	549	263	23.2	29	ABpraapaapp	296	1000	0	0		0	0	0	0	0
93	1	290	146	-1	552	368	18.7	35	ABalapppaa	311	0	0	0		0	0	0	0	0
94	1	362	350	-1	426	172	17.4	27	Dppaa	185	-508	0	0		0	0	0	0	0
95	1	206	265	-1	421	413	11.4	30	ABplpaapaa	-180	0	0	0		0	0	0	0	0
96	1	251	38	-1	398	75	15.5	30	ABprappaap	253	728	0	0		0	0	0	0	0
97	1	18	345	-1	291	373	7.2	26	ABplpaaaapp	221	-191	0	0		0	0	0	0	0
98	1	177	79	-1	470	133	9.5	26	ABprppapaaa	212	389	0	0		0	0	0	0	0
99	1	249	293	-1	312	391	6.8	25	ABplpaaaapa	241	-579	0	0		0	0	0	0	0
100	1	141	76	-1	584	236	11.7	31	ABpraaaaaa	226	1053	0	0		0	0	0	0	0
101	1	116	185	-1	264	374	15.9	30	ABplaapppp	191	0	0	0		0	0	0	0	0
102	1	373	452	-1	493	262	5.9	25	ABarapapapa	117	0	0	0		0	0	0	0	0
103	1	172	19	-1	438	272	13.7	27	MSpaapapa	105	0	0	0		0	0	0	0	0
104	1	182	339	-1	265	281	8.8	29	MSaapppp	270	-162	0	0		0	0	0	0	0
105	1	114	205	-1	501	309	14.9	25	ABaraappapa	250	1063	0	0		0	0	0	0	0
106	1	163	332	-1	539	365	21.7	29	ABalappapp	204	0	0	0		0	0	0	0	0
107	1	270	275	-1	486	378	21.9	24	ABalappaap	201	465	0	0		0	0	0	0	0
108	1	130	304	-1	499	377	12.6	25	ABalpaapaap	236	-14	0	0		0	0	0	0	0
109	1	61	432	-1	386	230	6.3	25	MSpapappa	220	14	0	0		0	0	0	0	0
110	1	54	141	-1	500	334	13.2	26	ABaraaaapa	106	0	0	0		0	0	0	0	0
111	1	69	184	-1	285	63	13.2	29	ABarpppppp	294	201	0	0		0	0	0	0	0
112	1	408	344	-1	374	445	9.3	26	ABplpaaappa	211	-1617	0	0		0	0	0	0	0
113	1	77	182	-1	261	250	22.0	31	Dappa	316	1534	0	0		0	0	0	0	0
114	1	92	101	-1	521	328	16.5	30	ABaraappaa	88	0	0	0		0	0	0	0	0
115	1	91	267	-1	414	363	23.6	28	ABplaaaapp	252	387	0	0		0	0	0	0	0
116	1	86	217	-1	466	307	10.2	24	ABaraapppaa	229	381	0	0		0	0	0	0	0
117	1	70	140	-1	409	152	11.4	33	MSpapppa	226	0	0	0		0	0	0	0	0
118	1	65	426	-1	399	316	18.7	24	MSaaaappa	196	188	0	0		0	0	0	0	0
119	1	45	104	-1	410	248	13.6	27	MSpaapapp	212	0	0	0		0	0	0	0	0
120	1	68	106	-1	575	284	15.3	28	ABalaapppa	13	0	0	0		0	0	0	0	0
121	1	292	100	-1	417	212	8.7	25	MSpapaaap	233	115	0	0		0	0	0	0	0
122	1	266	203	-1	497	447	19.5	26	ABplaapaapa	219	601	0	0		0	0	0	0	0
123	1	417	60	-1	493	199	11.3	25	ABprppaaaaa	161	0	0	0		0	0	0	0	0
124	1	37	175	-1	575	377	14.5	29	ABalaaapar	112	0	0	0		0	0	0	0	0
125	1	228	54	-1	232	178	8.4	32	Eplpp	323	-126	0	0		0	0	0	0	0
126	1	241	212	-1	328	82	19.5	29	ABarpppppa	277	-453	0	0		0	0	0	0	0
127	1	44	209	-1	468	229	22.9	30	ABarpapapp	274	237	0	0		0	0	0	0	0
128	1	337	152	-1	496	144	8.4	24	ABprpaaappp	202	186	0	0		0	0	0	0	0
129	1	376	204	-1	355	364	22.4	30	ABplapaaaa	241	54	0	0		0	0	0	0	0
130	1	223	150	-1	482	172	11.1	25	ABprppaaaap	234	-561	0	0		0	0	0	0	0
131	1	178	139	-1	236	291	20.1	28	Dapap	287	-132	0	0		0	0	0	0	0
132	1	205	153	-1	449	227	18.5	26	MSppppap	257	458	0	0		0	0	0	0	0
133	1	385	279	-1	319	328	3.4	25	ABplpappaaa	217	357	0	0		0	0	0	0	0
134	1	7	28	455	455	428	21.6	27	ABplaaapaa	231	-362	0	0		0	0	0	0	0
135	1	108	317	-1	496	154	15.3	30	ABpraapppa	251	129	0	0		0	0	0	0	0
136	1	123	214	-1	389	227	11.5	26	MSpapaapp	237	394	0	0		0	0	0	0	0
137	1	298	47	-1	197	324	14.2	29	ABplappaap	219	0	0	0		0	0	0	0	0
138	1	160	271	-1	471	278	12.3	27	ABaraapppap	40	0	0	0		0	0	0	0	0
139	1	151	37	-1	448	254	16.5	29	MSpaapaa	298	89	0	0		0	0	0	0	0
140	1	252	323	-1	503	210	3.9	26	ABarappapap	224	-126	0	0		0	0	0	0	0
141	1	135	9	-1	468	112	12.8	29	ABpraapppp	276	184	0	0		0	0	0	0	0
142	1	128	155	-1	471	144	14.7	27	ABprapaapa	211	1344	0	0		0	0	0	0	0
143	1	210	174	-1	536	412	9.5	30	ABalaaaalp	-571	0	0	0		0	0	0	0	0
144	1	125	270	-1	414	323	7.4	24	ABalpapppaa	194	343	0	0		0	0	0	0	0
145	1	402	400	-1	317	144	8.7	29	Cppaap	251	545	0	0		0	0	0	0	0
146	1	224	444	-1	388	111	21.6	29	ABarppppap	272	445	0	0		0	0	0	0	0
147	1	107	230	-1	577	309	11.1	24	ABarappppaa	-286	0	0	0		0	0	0	0	0
148	1	265	343	-1	497	165	6.1	25	ABprpaaaapp	202	71	0	0		0	0	0	0	0
149	1	117	121	-1	381	137	9.7	26	MSpappap	178	0	0	0		0	0	0	0	0
150	1	261	349	-1	516	409	6.6	26	ABalpaapppa	238	-314	0	0		0	0	0	0	0
151	1	225	11	-1	589	252	9.1	31	ABalaapapp	307	132	0	0		0	0	0	0	0
152	1	79	14	-1	383	297	7.0	24	MSaapaaaa	-89	0	0	0		0	0	0	0	0
153	1	316	346	-1	228	210	3.9	24	ABplpppapaa	223	-256	0	0		0	0	0	0	0
154	1	29	112	-1	586	348	16.8	28	ABalaaappl	482	0	0	0		0	0	0	0	0
155	1	420	371	-1	386	406	4.3	26	ABalppapapp	247	-441	0	0		0	0	0	0	0
156	1	329	327	-1	376	264	14.4	29	MSaaappp	172	0	0	0		0	0	0	0	0
157	1	340	377	-1	347	103	4.2	24	ABprpppapaa	179	34	0	0		0	0	0	0	0
158	1	67	296	-1	365	379	7.8	28	ABplpapaaa	260	340	0	0		0	0	0	0	0
159	1	321	166	-1	462	324	23.7	31	Nuc156_25_450_288p	310	129	0	0		0	0	0	0	0
160	1	444	425	-1	474	192	4.1	24	ABprpapapaa	157	-509	0	0		0	0	0	0	0
161	1	287	15	-1	353	213	14.8	30	Earap	274	-808	0	0		0	0	0	0	0
162	1	363	386	-1	287	325	14.5	26	Daaap	207	714	0	0		0	0	0	0	0
163	1	80	161	-1	447	203	6.3	28	ABprpappap	5	0	0	0		0	0	0	0	0
164	1	145	143	-1	434	412	19.0	26	ABplaapappa	149	0	0	0		0	0	0	0	0
165	1	226	62	-1	482	424	18.4	27	ABalapapppp	219	0	0	0		0	0	0	0	0
166	1	387	68	-1	405	367	15.7	24	MSapappa	-10	0	0	0		0	0	0	0	0
167	1	23	167	-1	206	103	10.3	32	Cpppaa	283	102	0	0		0	0	0	0	0
168	1	84	283	-1	427	438	13.7	24	ABalpppappa	225	380	0	0		0	0	0	0	0
169	1	207	237	-1	413	336	12.7	26	ABaraapapaa	235	729	0	0		0	0	0	0	0
170	1	289	347	-1	471	421	5.8	25	ABalppaaapp	212	789	0	0		0	0	0	0	0
171	1	409	243	-1	380	96	6.7	25	ABprpppaaap	201	-746	0	0		0	0	0	0	0
172	1	121	40	-1	364	166	8.8	26	MSpappaa	77	0	0	0		0	0	0	0	0
173	1	332	45	-1	179	251	9.5	25	ABplapppaa	-28	0	0	0		0	0	0	0	0
174	1	158	171	-1	458	345	19.7	26	MSaaaaapp	242	-21	0	0		0	0	0	0	0
175	1	269	56	-1	422	200	12.8	26	MSpppaaa	228	0	0	0		0	0	0	0	0
176	1	328	123	-1	446	451	16.2	26	ABalpppappp	267	-573	0	0		0	0	0	0	0
177	1	115	27	-1	580	240	15.2	26	ABpraaaapav	81	0	0	0		0	0	0	0	0
178	1	104	202	-1	356	397	5.4	26	ABalppapppp	201	614	0	0		0	0	0	0	0
179	1	414	224	-1	382	390	17.6	28	ABalppppppa	-60	0	0	0		0	0	0	0	0
180	1	82	404	-1	449	339	14.1	27	ABaraapaapp	227	433	0	0		0	0	0	0	0
181	1	335	89	-1	262	305	4.6	25	ABplppaappp	197	128	0	0		0	0	0	0	0
182	1	147	208	-1	516	429	21.4	30	ABplaapaaa	46	0	0	0		0	0	0	0	0
183	1	297	266	-1	312	270	6.0	24	MSaappap	232	-26	0	0		0	0	0	0	0
184	1	271	36	-1	419	284	7.9	24	ABalpapppap	213	340	0	0		0	0	0	0	0
185	1	20	416	-1	172	187	6.4	27	ABplappppp	260	549	0	0		0	0	0	0	0
186	1	364	33	-1	481	270	23.5	30	Nuc156_25_450_288a	297	316	0	0		0	0	0	0	0
187	1	268	31	-1	143	242	12.1	27	ABplapappa	270	-156	0	0		0	0	0	0	0
188	1	437	151	-1	575	256	18.0	25	ABpraaapaad	76	0	0	0		0	0	0	0	0
189	1	33	197	-1	466	359	10.2	30	ABalpaaapaa	294	194	0	0		0	0	0	0	0
190	1	310	149	-1	518	208	15.5	24	ABprpaappaa	210	-197	0	0		0	0	0	0	0
191	1	288	51	-1	328	53	11.4	29	ABprapappa	246	0	0	0		0	0	0	0	0
192	1	12	88	-1	561	400	17.2	30	ABalaaapal	262	108	0	0		0	0	0	0	0
193	1	277	281	-1	587	314	7.8	25	ABarapppaaa	180	65	0	0		0	0	0	0	0
194	1	194	370	-1	328	69	5.5	24	ABprpppaapp	210	384	0	0		0	0	0	0	0
195	1	397	137	-1	351	78	5.9	24	ABprpppaapa	195	3	0	0		0	0	0	0	0
196	1	212	417	-1	517	225	8.1	27	ABprpapaaa	269	-205	0	0		0	0	0	0	0
197	1	124	53	-1	564	288	12.0	25	ABprpaaaaaa	60	0	0	0		0	0	0	0	0
198	1	64	125	-1	522	221	18.6	29	ABpraaapppa	224	0	0	0		0	0	0	0	0
199	1	369	334	-1	557	336	20.5	29	ABalapppap	249	-288	0	0		0	0	0	0	0
200	1	319	328	-1	416	389	6.0	24	ABalppapaap	226	135	0	0		0	0	0	0	0
201	1	48	58	-1	447	393	3.5	26	ABalppapaaa	261	437	0	0		0	0	0	0	0
202	1	174	110	-1	352	59	13.5	30	ABprapapap	-193	0	0	0		0	0	0	0	0
203	1	324	173	-1	521	260	20.9	24	ABpraapappa	248	0	0	0		0	0	0	0	0
204	1	217	260	-1	322	415	14.2	31	ABplaappap	98	0	0	0		0	0	0	0	0
205	1	244	427	-1	467	342	7.7	24	ABalpaaapap	157	66	0	0		0	0	0	0	0
206	1	10	435	-1	375	296	17.1	27	MSaaaappp	272	-388	0	0		0	0	0	0	0
207	1	21	424	-1	250	356	7.9	24	ABplppapaap	241	-117	0	0		0	0	0	0	0
208	1	383	298	-1	532	331	10.9	24	ABaraaapaap	238	75	0	0		0	0	0	0	0
209	1	3	178	-1	497	357	6.5	30	ABalpaaaap	237	1089	0	0		0	0	0	0	0
210	1	146	301	-1	573	349	11.6	25	ABalaaaarr	215	0	0	0		0	0	0	0	0
211	1	222	144	-1	530	366	10.4	27	ABaraaaaaa	-224	0	0	0		0	0	0	0	0
212	1	439	238	-1	336	261	24.1	35	ABarpaapppp	355	106	0	0		0	0	0	0	0
213	1	315	30	-1	305	401	16.4	32	ABplaapppa	261	702	0	0		0	0	0	0	0
214	1	381	415	-1	260	179	15.4	33	Eplap	322	327	0	0		0	0	0	0	0
215	1	356	276	-1	293	378	17.7	26	ABplapaapa	223	-189	0	0		0	0	0	0	0
216	1	25	12	-1	392	350	18.7	25	MSapppaa	53	0	0	0		0	0	0	0	0
217	1	105	366	-1	513	395	22.9	26	ABalappaaa	98	0	0	0		0	0	0	0	0
218	1	199	234	-1	422	325	15.2	26	MSaaapapa	241	-232	0	0		0	0	0	0	0
219	1	283	419	-1	535	203	9.7	27	ABprpaaapa	265	1310	0	0		0	0	0	0	0
220	1	165	272	-1	545	231	9.8	24	ABarapppppp	199	46	0	0		0	0	0	0	0
221	1	126	67	-1	258	141	10.0	33	Eprpp	336	-46	0	0		0	0	0	0	0
222	1	120	240	-1	476	440	9.1	26	ABalpppaapd	202	-150	0	0		0	0	0	0	0
223	1	190	309	-1	303	295	4.0	23	ABplpappaap	174	694	0	0		0	0	0	0	0
224	1	1	39	-1	381	347	6.0	30	ABplpapapp	200	-209	0	0		0	0	0	0	0
225	1	345	130	-1	446	175	5.9	23	ABprpapapap	178	-578	0	0		0	0	0	0	0
226	1	424	337	-1	388	152	14.4	29	MSpppaap	259	253	0	0		0	0	0	0	0
227	1	358	92	-1	416	160	23.8	31	ABarppppaa	583	0	0	0		0	0	0	0	0
228	1	137	94	-1	356	447	13.7	26	ABplaappaa	275	0	0	0		0	0	0	0	0
229	1	26	264	-1	436	255	10.6	29	ABaraapppp	265	453	0	0		0	0	0	0	0
230	1	204	330	-1	531	296	22.1	29	ABalappppp	-40	0	0	0		0	0	0	0	0
231	1	175	302	-1	233	360	16.7	28	ABplapaapp	310	0	0	0		0	0	0	0	0
232	1	8	114	-1	503	293	8.0	25	ABarapapaaa	33	0	0	0		0	0	0	0	0
233	1	243	252	-1	288	100	13.4	30	Cppapa	254	600	0	0		0	0	0	0	0
234	1	22	462	-1	338	256	21.4	29	Cpaaa	257	-311	0	0		0	0	0	0	0
235	1	173	288	-1	511	285	12.7	25	ABaraaapapp	385	0	0	0		0	0	0	0	0
236	1	186	338	-1	390	303	14.7	27	MSaaapapp	224	-290	0	0		0	0	0	0	0
237	1	421	86	-1	389	268	4.3	26	ABalpappppp	225	1335	0	0		0	0	0	0	0
238	1	193	221	-1	347	426	11.7	29	ABplpaapppp	223	391	0	0		0	0	0	0	0
239	1	367	165	-1	298	326	4.8	25	ABplppaappa	180	119	0	0		0	0	0	0	0
240	1	333	99	-1	346	383	17.5	25	ABplpaappap	82	0	0	0		0	0	0	0	0
241	1	41	109	-1	329	92	7.6	27	ABprapppap	505	0	0	0		0	0	0	0	0
242	1	389	138	-1	368	125	4.6	23	ABprppppaap	199	-223	0	0		0	0	0	0	0
243	1	99	250	-1	465	459	11.4	26	ABalpppapav	195	-500	0	0		0	0	0	0	0
244	1	220	461	-1	505	331	23.1	27	ABarpaaapa	216	325	0	0		0	0	0	0	0
245	1	253	313	-1	229	131	5.4	27	Cppppa	253	39	0	0		0	0	0	0	0
246	1	110	274	-1	536	371	16.6	29	MSaaaaaa	274	1638	0	0		0	0	0	0	0
247	1	56	17	-1	405	410	19.3	26	ABplaapappp	124	0	0	0		0	0	0	0	0
248	1	282	61	-1	507	310	11.1	26	ABaraaapapa	47	0	0	0		0	0	0	0	0
249	1	109	422	-1	561	321	8.1	23	ABaraaapppa	268	0	0	0		0	0	0	0	0
250	1	192	196	-1	360	368	3.5	26	ABalpapappa	227	-5	0	0		0	0	0	0	0
251	1	448	111	-1	486	305	17.6	28	MSpaaaapa	264	-833	0	0		0	0	0	0	0
252	1	50	179	-1	404	384	3.4	26	ABalppapapa	215	-46	0	0		0	0	0	0	0
253	1	89	52	-1	414	104	10.4	30	ABprppapap	241	846	0	0		0	0	0	0	0
254	1	27	108	-1	541	244	14.1	30	ABprpaapaa	301	-964	0	0		0	0	0	0	0
255	1	148	255	-1	192	255	16.8	32	Capapa	-126	0	0	0		0	0	0	0	0
256	1	143	318	-1	484	179	22.7	30	ABprapaaaa	291	1334	0	0		0	0	0	0	0
257	1	59	64	457	350	151	20.4	35	Dppp	350	-1065	0	0		0	0	0	0	0
258	1	112	116	-1	561	387	11.0	27	ABalaaaarl	90	0	0	0		0	0	0	0	0
259	1	351	378	-1	142	217	16.9	32	ABarppapp	328	252	0	0		0	0	0	0	0
260	1	139	163	-1	357	124	16.5	30	Dpap	68	0	0	0		0	0	0	0	0
261	1	93	306	-1	308	260	9.2	29	Ealpa	293	68	0	0		0	0	0	0	0
262	1	327	262	-1	505	245	11.7	26	MSppapaa	-31	0	0	0		0	0	0	0	0
263	1	313	222	-1	198	232	4.5	26	ABplpppaapa	211	-252	0	0		0	0	0	0	0
264	1	274	129	-1	242	306	14.5	29	Capaaa	294	1165	0	0		0	0	0	0	0
265	1	97	373	-1	299	117	24.6	35	Cpaapa	352	-150	0	0		0	0	0	0	0
266	1	168	326	-1	454	218	11.0	25	MSppaapp	282	0	0	0		0	0	0	0	0
267	1	183	50	-1	442	101	8.8	23	ABprppapaap	-223	0	0	0		0	0	0	0	0
268	1	234	357	-1	473	353	14.7	24	ABaraapaapa	97	0	0	0		0	0	0	0	0
269	1	88	420	-1	144	211	9.2	25	ABplappppa	222	161	0	0		0	0	0	0	0
270	1	263	384	-1	402	408	14.3	25	ABalpppppap	-131	0	0	0		0	0	0	0	0
271	1	426	261	-1	235	215	21.4	32	Dappp	322	-369	0	0		0	0	0	0	0
272	1	133	399	-1	430	132	9.1	26	ABprppappa	167	0	0	0		0	0	0	0	0
273	1	24	70	-1	424	250	7.0	24	MSpapaaaa	-41	0	0	0		0	0	0	0	0
274	1	246	369	-1	567	226	19.8	26	ABpraaaappp	244	-483	0	0		0	0	0	0	0
275	1	184	18	-1	503	382	4.3	24	ABalpapaaa	186	145	0	0		0	0	0	0	0
276	1	413	247	-1	181	195	16.7	31	Cappap	268	1108	0	0		0	0	0	0	0
277	1	73	102	-1	400	313	10.1	24	ABaraapappa	110	0	0	0		0	0	0	0	0
278	1	71	269	-1	413	245	17.3	27	MSpaaappp	112	0	0	0		0	0	0	0	0
279	1	382	10	-1	499	224	12.8	26	MSppapap	252	797	0	0		0	0	0	0	0
280	1	55	13	-1	300	324	10.6	28	MSaapppa	281	57	0	0		0	0	0	0	0
281	1	361	113	-1	218	114	21.0	40	Cpapa	487	0	0	0		0	0	0	0	0
282	1	4	322	-1	413	461	12.8	25	ABplpaapapa	186	750	0	0		0	0	0	0	0
283	1	443	307	-1	503	293	24.4	29	ABarpapaap	225	0	0	0		0	0	0	0	0
284	1	218	229	-1	484	296	20.1	31	MSpaaaaap	301	-513	0	0		0	0	0	0	0
285	1	197	454	-1	407	440	9.4	27	ABplpaaapa	83	0	0	0		0	0	0	0	0
286	1	196	299	-1	225	345	13.4	28	ABplappaaa	282	80	0	0		0	0	0	0	0
287	1	365	258	-1	441	411	16.5	24	ABalppppapp	198	726	0	0		0	0	0	0	0
288	1	191	213	-1	382	374	12.5	27	MSapaapp	-153	0	0	0		0	0	0	0	0
289	1	344	280	-1	571	277	6.7	25	ABarapppaap	180	968	0	0		0	0	0	0	0
290	1	428	354	-1	464	280	17.4	24	MSpaaaapp	113	0	0	0		0	0	0	0	0
291	1	6	325	-1	520	201	22.6	36	ABarpappa	329	-262	0	0		0	0	0	0	0
292	1	410	198	-1	460	289	8.2	24	ABarapaappa	50	0	0	0		0	0	0	0	0
293	1	380	305	-1	574	207	16.8	27	ABpraaaapad	230	269	0	0		0	0	0	0	0
294	1	436	375	-1	343	126	8.4	28	ABprpappppa	275	268	0	0		0	0	0	0	0
295	1	396	41	-1	245	165	23.6	36	Caaap	356	2	0	0		0	0	0	0	0
296	1	419	241	-1	533	172	9.6	24	ABprpaaappa	203	-1567	0	0		0	0	0	0	0
297	1	4	32	-1	384	449	13.7	28	ABplpaapapp	103	0	0	0		0	0	0	0	0
298	1	433	263	-1	433	469	12.5	26	ABalpppapad	202	-455	0	0		0	0	0	0	0
299	1	441	439	-1	355	351	12.0	27	MSappapp	279	-517	0	0		0	0	0	0	0
300	1	423	433	-1	255	245	5.4	29	ABplpapppp	89	0	0	0		0	0	0	0	0
301	1	404	228	-1	464	390	13.1	29	MSapaaap	-58	0	0	0		0	0	0	0	0
302	1	394	437	-1	544	303	16.5	28	MSppaaap	195	-95	0	0		0	0	0	0	0
303	1	132	361	-1	276	143	15.4	33	Eprpa	335	-494	0	0		0	0	0	0	0
304	1	90	190	-1	494	360	9.2	25	ABalpaaaaap	215	381	0	0		0	0	0	0	0
305	1	122	219	-1	431	426	5.5	25	ABalppaappa	-38	0	0	0		0	0	0	0	0
306	1	176	244	-1	444	184	11.3	28	MSpppapp	364	0	0	0		0	0	0	0	0
307	1	384	71	-1	152	272	16.2	28	ABplapapaa	285	-398	0	0		0	0	0	0	0
308	1	442	142	-1	233	307	5.0	24	ABplpppaaaa	239	-343	0	0		0	0	0	0	0
309	1	233	188	-1	567	342	23.4	30	ABpraapaaa	297	-304	0	0		0	0	0	0	0
310	1	227	134	-1	476	282	14.8	29	ABaraappapp	272	366	0	0		0	0	0	0	0
311	1	152	316	-1	456	417	13.9	25	ABalppppaad	220	880	0	0		0	0	0	0	0
312	1	200	85	-1	485	313	7.0	24	ABarapaapaa	238	87	0	0		0	0	0	0	0
313	1	418	409	-1	555	268	4.9	23	ABarapppapa	194	-251	0	0		0	0	0	0	0
314	1	170	398	-1	256	209	4.5	26	ABplppppapp	245	983	0	0		0	0	0	0	0
315	1	378	445	449	550	299	20.4	24	ABalappppa	210	210	0	0		0	0	0	0	0
316	1	239	365	-1	516	190	19.8	30	ABpraaapppp	257	643	0	0		0	0	0	0	0
317	1	416	4	-1	231	162	4.2	24	ABplppppppa	213	-898	0	0		0	0	0	0	0
318	1	300	406	-1	226	241	4.3	23	ABplppppapa	205	1047	0	0		0	0	0	0	0
319	1	66	259	-1	528	413	18.1	31	ABalapapap	261	412	0	0		0	0	0	0	0
320	1	102	103	-1	309	354	9.9	27	ABplppaapa	267	442	0	0		0	0	0	0	0
321	1	208	278	-1	521	388	5.1	23	ABalpaappap	203	235	0	0		0	0	0	0	0
322	1	208	254	-1	552	366	8.1	26	ABalpaappaa	195	1225	0	0		0	0	0	0	0
323	1	348	236	-1	593	232	18.5	23	ABpraaaappa	204	813	0	0		0	0	0	0	0
324	1	35	292	-1	272	334	17.7	28	Dapaa	288	0	0	0		0	0	0	0	0
325	1	127	412	-1	420	394	14.8	25	ABalpppppaa	224	-352	0	0		0	0	0	0	0
326	1	255	201	-1	336	355	4.6	26	ABalpapappp	210	478	0	0		0	0	0	0	0
327	1	119	124	391	328	360	19.4	31	ABplapaaap	220	469	0	0		0	0	0	0	0
328	1	113	390	-1	258	221	13.5	31	Ealpp	305	-1054	0	0		0	0	0	0	0
329	1	267	25	-1	364	420	21.3	29	ABplaaappa	266	642	0	0		0	0	0	0	0
330	1	52	348	-1	413	376	10.7	25	MSapapaa	231	-307	0	0		0	0	0	0	0
331	1	259	83	-1	310	221	22.7	38	Caaaa	382	134	0	0		0	0	0	0	0
332	1	63	66	-1	430	293	17.4	27	MSpaaappa	248	-495	0	0		0	0	0	0	0
333	1	307	329	-1	577	300	23.0	29	ABpraapaapa	233	0	0	0		0	0	0	0	0
334	1	211	107	-1	516	414	13.8	26	ABalapaaaa	247	231	0	0		0	0	0	0	0
335	1	317	321	-1	607	267	13.1	31	ABalaappap	301	-175	0	0		0	0	0	0	0
336	1	124	374	-1	555	255	12.2	26	ABprpaaaaap	208	-615	0	0		0	0	0	0	0
337	1	101	135	-1	326	86	10.9	25	ABprapppaa	251	670	0	0		0	0	0	0	0
338	1	302	195	-1	462	252	11.7	23	ABarapaappp	80	0	0	0		0	0	0	0	0
339	1	32	168	-1	491	355	15.8	24	ABaraapaaap	188	-198	0	0		0	0	0	0	0
340	1	407	157	-1	363	322	9.4	26	MSappaaa	-27	0	0	0		0	0	0	0	0
341	1	295	340	-1	426	303	23.3	30	ABarpaapap	305	246	0	0		0	0	0	0	0
342	1	398	402	-1	244	284	3.6	24	ABplppppaaa	245	265	0	0		0	0	0	0	0
343	1	406	80	-1	334	346	15.8	28	Daaaa	253	443	0	0		0	0	0	0	0
344	1	330	211	-1	535	184	12.5	25	ABprpaapppp	211	660	0	0		0	0	0	0	0
345	1	75	430	-1	466	370	4.5	27	ABalpapaapa	208	-249	0	0		0	0	0	0	0
346	1	372	235	-1	446	456	19.7	28	ABplaapaapp	282	918	0	0		0	0	0	0	0
347	1	306	385	-1	207	263	6.6	24	ABplpppaaap	192	-371	0	0		0	0	0	0	0
348	1	198	223	-1	372	79	20.3	29	ABprappapa	279	-217	0	0		0	0	0	0	0
349	1	235	429	-1	402	177	4.3	25	ABprpapappp	188	-180	0	0		0	0	0	0	0
350	1	230	341	-1	394	91	8.6	30	ABprppappp	302	317	0	0		0	0	0	0	0
351	1	169	335	-1	259	271	5.4	25	ABplpapppap	174	118	0	0		0	0	0	0	0
352	1	32	49	-1	520	354	14.1	24	ABaraapaaaa	165	0	0	0		0	0	0	0	0
353	1	339	5	-1	554	253	8.8	25	ABarapppppa	251	421	0	0		0	0	0	0	0
354	1	434	389	-1	334	310	19.6	30	MSappppa	223	-608	0	0		0	0	0	0	0
355	1	291	352	-1	343	139	3.3	26	ABprppppapp	265	253	0	0		0	0	0	0	0
356	1	240	372	-1	530	269	7.0	26	ABarappaaa	312	0	0	0		0	0	0	0	0
357	1	94	396	-1	436	303	20.0	27	MSaaaapap	263	-450	0	0		0	0	0	0	0
358	1	303	145	-1	581	291	19.1	31	ABalaappppp	296	0	0	0		0	0	0	0	0
359	1	347	7	-1	478	154	5.3	23	ABarappappa	207	-130	0	0		0	0	0	0	0
360	1	336	408	-1	382	221	17.0	29	Earaa	241	707	0	0		0	0	0	0	0
361	1	275	392	-1	275	134	6.7	30	Cppapp	269	283	0	0		0	0	0	0	0
362	1	449	458	-1	387	269	16.7	22	MSaaappa	184	-204	0	0		0	0	0	0	0
363	1	257	226	-1	360	333	18.4	27	MSapppap	318	0	0	0		0	0	0	0	0
364	1	189	277	-1	199	170	5.0	25	ABplppppppp	209	-241	0	0		0	0	0	0	0
365	1	213	98	-1	554	297	5.0	24	ABaraaapppp	232	-99	0	0		0	0	0	0	0
366	1	171	91	-1	478	252	19.4	28	MSppappp	205	579	0	0		0	0	0	0	0
367	1	359	72	-1	410	123	4.9	24	ABprpppaaaa	232	-113	0	0		0	0	0	0	0
368	1	154	287	-1	393	152	6.6	29	ABprppaappp	454	0	0	0		0	0	0	0	0
369	1	438	289	-1	527	228	21.0	28	ABpraapappp	251	368	0	0		0	0	0	0	0
370	1	19	216	-1	379	197	7.2	23	MSpapappp	232	-411	0	0		0	0	0	0	0
371	1	209	441	-1	188	145	6.3	28	Cppppp	284	-612	0	0		0	0	0	0	0
372	1	111	8	-1	176	215	9.6	28	ABplapppap	-20	0	0	0		0	0	0	0	0
373	1	149	421	-1	164	278	10.6	28	ABplapapap	280	278	0	0		0	0	0	0	0
374	1	308	248	-1	445	383	24.0	28	ABplaaaapa	261	1004	0	0		0	0	0	0	0
375	1	166	194	-1	260	98	5.0	26	ABprppppppp	261	-54	0	0		0	0	0	0	0
376	1	355	159	-1	474	284	5.9	23	ABarapapaap	220	-264	0	0		0	0	0	0	0
377	1	85	290	-1	542	275	14.8	23	ABpraaapaav	234	29	0	0		0	0	0	0	0
378	1	366	35	-1	494	411	24.4	32	ABplaaaaaa	272	215	0	0		0	0	0	0	0
379	1	72	359	-1	446	406	6.9	25	ABalppappap	142	0	0	0		0	0	0	0	0
380	1	401	200	-1	464	188	18.7	31	ABprapaaap	90	0	0	0		0	0	0	0	0
381	1	360	300	-1	344	267	3.5	27	MSaappaa	264	22	0	0		0	0	0	0	0
382	1	134	131	-1	415	299	12.4	25	ABaraapapap	6	0	0	0		0	0	0	0	0
383	1	81	29	-1	415	413	8.7	25	ABplpaaaaap	250	326	0	0		0	0	0	0	0
384	1	374	207	-1	369	423	7.0	25	ABalppaappp	242	25	0	0		0	0	0	0	0
385	1	264	333	-1	410	244	10.3	25	MSpapaapa	107	0	0	0		0	0	0	0	0
386	1	238	405	-1	298	83	6.1	26	ABprappppp	264	-668	0	0		0	0	0	0	0
387	1	200	242	-1	453	315	7.1	24	ABarapaapap	165	709	0	0		0	0	0	0	0
388	1	83	218	-1	511	298	5.4	26	ABarapaaap	13	0	0	0		0	0	0	0	0
389	1	60	147	-1	413	285	10.0	25	ABaraapappp	229	-481	0	0		0	0	0	0	0
390	1	164	364	-1	338	362	7.0	24	ABplpapapaa	76	0	0	0		0	0	0	0	0
391	1	161	285	-1	182	302	12.1	27	ABplappapp	260	-616	0	0		0	0	0	0	0
392	1	299	358	-1	234	97	7.6	30	Cpppap	292	625	0	0		0	0	0	0	0
393	1	425	126	-1	374	66	14.7	30	ABprappapp	234	740	0	0		0	0	0	0	0
394	1	103	440	-1	519	329	4.7	25	ABarapaaaaa	156	1093	0	0		0	0	0	0	0
395	1	2	55	-1	291	214	17.1	33	Eplaa	335	1370	0	0		0	0	0	0	0
396	1	216	81	-1	498	195	8.5	31	ABprpapaap	62	0	0	0		0	0	0	0	0
397	1	286	3	-1	541	238	5.7	24	ABarapppapp	176	-232	0	0		0	0	0	0	0
398	1	17	407	-1	395	269	19.0	26	MSpaaapap	206	1977	0	0		0	0	0	0	0
399	1	120	434	-1	452	443	8.0	24	ABalpppaapv	197	792	0	0		0	0	0	0	0
400	1	36	319	-1	333	383	11.1	27	ABplppaaaap	268	-163	0	0		0	0	0	0	0
401	1	248	57	-1	279	297	17.6	31	Daap	-43	0	0	0		0	0	0	0	0
402	1	334	93	-1	371	390	10.2	25	ABplppaaaaa	194	806	0	0		0	0	0	0	0
403	1	314	148	-1	338	287	9.5	26	MSaapapa	262	253	0	0		0	0	0	0	0
404	1	51	78	-1	292	84	9.5	29	ABprapappp	287	359	0	0		0	0	0	0	0
405	1	78	192	-1	578	253	20.9	26	ABpraaapapp	45	0	0	0		0	0	0	0	0
406	1	180	428	-1	607	296	9.3	22	ABalaapaaa	156	0	0	0		0	0	0	0	0
407	1	159	118	-1	453	142	6.3	24	ABarappappp	219	48	0	0		0	0	0	0	0
408	1	272	191	-1	486	341	3.5	25	ABalpaaapp	352	0	0	0		0	0	0	0	0
409	1	167	397	-1	196	208	3.4	25	ABplpppaapp	227	-186	0	0		0	0	0	0	0
410	1	278	308	-1	333	306	5.5	26	ABplpappap	227	884	0	0		0	0	0	0	0
411	1	338	177	-1	304	244	12.5	32	Ealap	305	429	0	0		0	0	0	0	0
412	1	412	164	-1	298	185	11.4	36	Earpp	-545	0	0	0		0	0	0	0	0
413	1	301	353	-1	513	262	3.5	28	ABarappaap	134	0	0	0		0	0	0	0	0
414	1	237	291	-1	181	161	14.1	31	Capppa	158	0	0	0		0	0	0	0	0
415	1	353	245	-1	480	308	3.9	25	ABarapaaaap	200	397	0	0		0	0	0	0	0
416	1	38	77	-1	343	333	22.5	31	ABarppaaa	283	706	0	0		0	0	0	0	0
417	1	181	381	-1	342	260	7.3	31	MSaapapp	221	68	0	0		0	0	0	0	0
418	1	140	310	-1	466	319	21.2	25	MSaaaapaa	85	0	0	0		0	0	0	0	0
419	1	304	59	-1	147	149	13.5	29	Cpappv	280	442	0	0		0	0	0	0	0
420	1	309	249	-1	423	148	5.8	28	ABprppaappa	122	0	0	0		0	0	0	0	0
421	1	331	331	-1	545	334	5.4	29	ABaraaappa	170	0	0	0		0	0	0	0	0
422	1	281	96	-1	404	197	21.0	29	MSpppppp	165	0	0	0		0	0	0	0	0
423	1	440	411	-1	326	382	9.2	30	ABplpapaap	296	401	0	0		0	0	0	0	0
424	1	280	423	-1	414	372	19.5	27	MSapapap	243	0	0	0		0	0	0	0	0
425	1	357	431	-1	327	193	14.9	31	Epraa	312	520	0	0		0	0	0	0	0
426	1	325	315	-1	313	128	4.5	27	ABprpppapap	93	0	0	0		0	0	0	0	0
427	1	169	380	-1	292	279	4.5	26	ABplpapppaa	176	118	0	0		0	0	0	0	0
428	1	16	183	-1	442	340	4.2	25	ABalpapapaa	232	183	0	0		0	0	0	0	0
429	1	136	63	-1	376	158	3.1	25	ABprppppaaa	228	112	0	0		0	0	0	0	0
430	1	279	199	-1	410	274	23.4	26	ABarpaappa	214	115	0	0		0	0	0	0	0
431	1	296	376	-1	298	106	4.0	24	ABprppppppa	220	2307	0	0		0	0	0	0	0
432	1	388	268	-1	278	367	9.5	26	ABplppapaaa	247	-240	0	0		0	0	0	0	0
433	1	150	360	-1	494	439	14.2	26	ABalapaaap	-52	0	0	0		0	0	0	0	0
434	1	221	210	-1	185	108	14.2	35	Caapp	348	1146	0	0		0	0	0	0	0
435	1	405	418	-1	420	363	3.3	27	ABalpapaapp	216	164	0	0		0	0	0	0	0
436	1	53	342	-1	174	277	20.5	32	ABarppapa	325	311	0	0		0	0	0	0	0
437	1	17	46	-1	409	283	19.9	24	MSpaaapaa	204	-571	0	0		0	0	0	0	0
438	1	273	320	-1	493	180	17.8	25	ABprpaappap	204	108	0	0		0	0	0	0	0
439	1	377	97	-1	445	183	22.4	30	Nuc166_19_443_186	299	-245	0	0		0	0	0	0	0
440	1	276	239	-1	430	348	11.4	29	ABalpaapapp	293	10	0	0		0	0	0	0	0
441	1	247	368	-1	457	378	8.0	21	MSapaaaa	163	0	0	0		0	0	0	0	0
442	1	445	451	-1	427	184	5.4	22	ABprpapappa	158	0	0	0		0	0	0	0	0
443	1	391	382	-1	529	357	7.8	24	ABalpaaaaaa	385	0	0	0		0	0	0	0	0
444	1	285	450	-1	473	440	16.2	28	ABalppppapa	183	0	0	0		0	0	0	0	0
445	1	446	460	-1	417	355	5.1	24	ABalpapapap	98	0	0	0		0	0	0	0	0
446	1	427	367	-1	524	360	25.1	28	ABarpaaaaa	45	0	0	0		0	0	0	0	0
447	1	450	447	-1	508	401	17.2	22	ABalapapaa	156	0	0	0		0	0	0	0	0
448	1	346	2	-1	366	189	11.4	27	Earpa	75	0	0	0		0	0	0	0	0
449	1	429	26	-1	384	111	3.3	27	ABprppppapa	-102	0	0	0		0	0	0	0	0
450	1	144	206	-1	532	249	16.2	27	ABpraaappaa	69	0	0	0		0	0	0	0	0
451	1	375	132	-1	231	184	4.4	26	ABplpppapap	37	0	0	0		0	0	0	0	0
452	1	14	231	-1	541	293	11.4	23	MSppaaaa	206	0	0	0		0	0	0	0	0
453	1	96	273	-1	475	354	12.5	24	ABalpaapapa	219	126	0	0		0	0	0	0	0
454	1	236	48	-1	364	135	6.5	26	ABprpppppa	112	0	0	0		0	0	0	0	0
455	1	393	453	-1	589	287	12.4	22	ABalaappaa	130	0	0	0		0	0	0	0	0
456	1	435	383	-1	382	347	9.8	22	MSapaapa	41	0	0	0		0	0	0	0	0
457	1	451	456	-1	487	231	10.0	20	MSppaapa	268	0	0	0		0	0	0	0	0
458	1	447	-1	-1	466	196	13.0	20	MSpppapa	123	-2	0	0		0	0	0	0	0
459	1	341	459	-1	507	430	16.1	22	ABalapapppa	744	0	0	0		0	0	0	0	0
