# Supplementary material for: The AP-2 Transcription Factor APTF-2 Is Required for Neuroblast and Epidermal Morphogenesis in Caenorhabditis elegans Embryogenesis
Source: PLoS Genet. 2016 May 13;12(5):e1006048. doi: 10.1371/journal.pgen.1006048 (PMC4866721; doi:10.1371/journal.pgen.1006048)
Supplement: S7 Text — (ZIP) [file pgen.1006048.s035.zip › nuclei/t181-nuclei]

1	1	59	203	-1	492	459	12.5	29	ABalapaapp	248	354	0	0		0	0	0	0	0
2	1	448	344	-1	366	188	11.4	27	Earpa	268	928	0	0		0	0	0	0	0
3	1	397	417	-1	544	236	5.5	24	ABarapppapp	191	-238	0	0		0	0	0	0	0
4	1	317	16	-1	233	161	4.2	24	ABplppppppa	220	362	0	0		0	0	0	0	0
5	1	353	101	-1	554	254	8.9	25	ABarapppppa	251	-193	0	0		0	0	0	0	0
6	1	4	297	-1	447	267	5.0	23	ABarapapppa	213	-686	0	0		0	0	0	0	0
7	1	359	187	-1	480	149	5.5	24	ABarappappa	196	10	0	0		0	0	0	0	0
8	1	372	210	-1	179	216	9.4	27	ABplapppap	77	0	0	0		0	0	0	0	0
9	1	141	140	-1	470	115	13.1	29	ABpraapppp	-139	0	0	0		0	0	0	0	0
10	1	279	441	-1	496	228	13.0	27	MSppapap	229	66	0	0		0	0	0	0	0
11	1	151	234	-1	589	257	9.2	31	ABalaapapp	298	139	0	0		0	0	0	0	0
12	1	216	40	-1	391	354	18.7	26	MSapppaa	207	49	0	0		0	0	0	0	0
13	1	280	84	-1	300	329	10.7	29	MSaapppa	264	-304	0	0		0	0	0	0	0
14	1	152	264	-1	383	296	7.0	24	MSaapaaaa	218	-70	0	0		0	0	0	0	0
15	1	161	228	-1	353	214	14.8	30	Earap	295	168	0	0		0	0	0	0	0
16	1	25	389	-1	529	330	21.4	24	MSpaaaaaa	199	-20	0	0		0	0	0	0	0
17	1	247	200	-1	407	408	19.3	26	ABplaapappp	230	176	0	0		0	0	0	0	0
18	1	275	455	-1	499	382	4.3	24	ABalpapaaa	208	120	0	0		0	0	0	0	0
19	1	103	18	-1	434	269	13.7	28	MSpaapapa	270	299	0	0		0	0	0	0	0
20	1	13	75	-1	591	332	12.9	28	ABalaaappr	258	123	0	0		0	0	0	0	0
21	1	49	38	-1	411	439	21.4	29	ABplaaapap	296	292	0	0		0	0	0	0	0
22	1	16	225	-1	238	251	9.5	29	ABplpppppa	314	0	0	0		0	0	0	0	0
23	1	72	160	-1	498	351	18.8	31	MSaaaaapa	106	0	0	0		0	0	0	0	0
24	1	26	270	-1	526	328	8.3	28	ABaraaaaap	41	0	0	0		0	0	0	0	0
25	1	329	142	-1	363	423	21.3	29	ABplaaappa	47	0	0	0		0	0	0	0	0
26	1	449	309	-1	384	117	3.3	27	ABprppppapa	273	-62	0	0		0	0	0	0	0
27	1	177	4	-1	585	240	15.4	26	ABpraaaapav	234	-866	0	0		0	0	0	0	0
28	1	134	134	-1	459	432	21.2	25	ABplaaapaaa	253	537	0	0		0	0	0	0	0
29	1	383	307	-1	415	413	8.7	25	ABplpaaaaap	38	0	0	0		0	0	0	0	0
30	1	213	261	-1	307	403	16.4	33	ABplaapppa	268	392	0	0		0	0	0	0	0
31	1	187	338	-1	144	245	11.7	28	ABplapappa	-122	0	0	0		0	0	0	0	0
32	1	297	242	-1	382	451	13.7	27	ABplpaapapp	203	-210	0	0		0	0	0	0	0
33	1	186	301	-1	480	272	23.5	29	Nuc156_25_450_288a	266	1995	0	0		0	0	0	0	0
34	1	71	202	-1	592	317	15.9	25	ABalaappppa	258	311	0	0		0	0	0	0	0
35	1	378	55	-1	496	412	24.4	30	ABplaaaaaa	346	0	0	0		0	0	0	0	0
36	1	184	111	-1	419	285	7.8	25	ABalpapppap	345	0	0	0		0	0	0	0	0
37	1	139	334	-1	443	256	16.4	29	MSpaapaa	-127	0	0	0		0	0	0	0	0
38	1	96	329	-1	399	77	15.1	30	ABprappaap	248	1355	0	0		0	0	0	0	0
39	1	224	189	217	380	346	5.7	30	ABplpapapp	200	-209	0	0		0	0	0	0	0
40	1	172	57	-1	362	166	8.6	25	MSpappaa	212	707	0	0		0	0	0	0	0
41	1	295	14	-1	248	167	23.6	37	Caaap	369	1658	0	0		0	0	0	0	0
42	1	2	444	-1	457	413	9.3	25	ABplpaaaaaa	259	2114	0	0		0	0	0	0	0
43	1	30	316	-1	489	409	20.4	24	ABplaaaaapa	233	-159	0	0		0	0	0	0	0
44	1	67	61	-1	606	271	16.6	29	ABpraaaaap	-152	0	0	0		0	0	0	0	0
45	1	173	363	-1	181	253	9.3	26	ABplapppaa	331	0	0	0		0	0	0	0	0
46	1	437	354	-1	414	286	19.9	24	MSpaaapaa	192	1332	0	0		0	0	0	0	0
47	1	137	169	-1	198	326	14.1	28	ABplappaap	258	-1141	0	0		0	0	0	0	0
48	1	454	60	-1	367	131	6.9	24	ABprpppppa	205	123	0	0		0	0	0	0	0
49	1	352	407	-1	525	359	13.9	24	ABaraapaaaa	171	212	0	0		0	0	0	0	0
50	1	267	280	-1	444	101	8.8	23	ABprppapaap	220	0	0	0		0	0	0	0	0
51	1	191	31	-1	326	53	11.3	28	ABprapappa	246	0	0	0		0	0	0	0	0
52	1	253	159	-1	417	107	10.6	29	ABprppapap	-99	0	0	0		0	0	0	0	0
53	1	197	320	-1	564	292	12.0	24	ABprpaaaaaa	59	0	0	0		0	0	0	0	0
54	1	125	328	-1	235	179	8.3	33	Eplpp	330	-142	0	0		0	0	0	0	0
55	1	395	96	-1	293	216	17.2	32	Eplaa	318	1031	0	0		0	0	0	0	0
56	1	175	436	-1	422	199	12.6	26	MSpppaaa	163	0	0	0		0	0	0	0	0
57	1	401	388	-1	275	296	17.6	32	Daap	314	-58	0	0		0	0	0	0	0
58	1	201	327	-1	447	396	3.8	28	ABalppapaaa	241	101	0	0		0	0	0	0	0
59	1	419	141	-1	149	147	13.5	29	Cpappv	251	127	0	0		0	0	0	0	0
60	1	123	205	-1	490	202	11.2	24	ABprppaaaaa	210	101	0	0		0	0	0	0	0
61	1	248	47	-1	508	312	11.3	26	ABaraaapapa	243	-282	0	0		0	0	0	0	0
62	1	165	43	-1	481	426	18.3	27	ABalapapppp	241	546	0	0		0	0	0	0	0
63	1	429	290	-1	374	159	3.1	25	ABprppppaaa	244	1360	0	0		0	0	0	0	0
64	1	257	402	-1	371	157	20.6	31	Dpppa	217	119	0	0		0	0	0	0	0
65	1	58	113	-1	375	390	22.7	31	ABplaaappp	345	0	0	0		0	0	0	0	0
66	1	332	399	-1	430	290	17.4	27	MSpaaappa	236	-1124	0	0		0	0	0	0	0
67	1	221	148	-1	259	145	10.4	33	Eprpp	327	670	0	0		0	0	0	0	0
68	1	166	254	-1	406	368	15.7	25	MSapappa	14	0	0	0		0	0	0	0	0
69	1	23	404	-1	444	229	6.6	25	ABarapapppp	233	1175	0	0		0	0	0	0	0
70	1	273	186	-1	422	251	7.0	24	MSpapaaaa	-82	0	0	0		0	0	0	0	0
71	1	307	410	-1	150	272	16.0	28	ABplapapaa	147	0	0	0		0	0	0	0	0
72	1	367	181	-1	413	123	5.1	24	ABprpppaaaa	243	9	0	0		0	0	0	0	0
73	1	62	105	-1	376	124	12.2	30	MSpapppp	248	-64	0	0		0	0	0	0	0
74	1	77	136	-1	462	168	8.6	28	ABprppaapa	100	0	0	0		0	0	0	0	0
75	1	65	219	-1	525	159	14.1	29	ABpraappap	93	0	0	0		0	0	0	0	0
76	1	100	239	314	582	236	11.7	30	ABpraaaaaa	204	740	0	0		0	0	0	0	0
77	1	416	41	-1	342	335	22.7	31	ABarppaaa	309	46	0	0		0	0	0	0	0
78	1	404	161	-1	293	83	9.4	30	ABprapappp	209	0	0	0		0	0	0	0	0
79	1	98	207	-1	470	135	9.6	26	ABprppapaaa	76	0	0	0		0	0	0	0	0
80	1	343	347	-1	334	350	15.8	28	Daaaa	236	-82	0	0		0	0	0	0	0
81	1	396	317	458	499	197	8.5	29	ABprpapaap	184	685	0	0		0	0	0	0	0
82	1	45	215	-1	379	404	15.2	26	ABplpaappaa	111	0	0	0		0	0	0	0	0
83	1	331	24	-1	311	220	22.6	38	Caaaa	386	334	0	0		0	0	0	0	0
84	1	87	120	-1	339	428	9.6	27	ABplpaaappp	225	-14	0	0		0	0	0	0	0
85	1	312	174	-1	482	315	7.1	26	ABarapaapaa	117	0	0	0		0	0	0	0	0
86	1	237	440	-1	391	271	4.5	26	ABalpappppp	662	0	0	0		0	0	0	0	0
87	1	21	284	-1	195	231	13.2	32	Capapp	320	-265	0	0		0	0	0	0	0
88	1	192	129	-1	564	400	17.2	30	ABalaaapal	255	-210	0	0		0	0	0	0	0
89	1	181	432	-1	263	305	4.9	25	ABplppaappp	181	-1126	0	0		0	0	0	0	0
90	1	15	95	-1	489	365	24.4	28	ABarpaaaap	235	219	0	0		0	0	0	0	0
91	1	366	414	-1	482	256	19.5	28	MSppappp	222	557	0	0		0	0	0	0	0
92	1	227	312	-1	411	164	23.9	32	ABarppppaa	321	-718	0	0		0	0	0	0	0
93	1	402	251	-1	369	391	10.3	24	ABplppaaaaa	221	-132	0	0		0	0	0	0	0
94	1	228	162	-1	358	448	14.4	27	ABplaappaa	245	761	0	0		0	0	0	0	0
95	1	38	143	-1	533	386	12.8	24	ABalpaapaaa	205	37	0	0		0	0	0	0	0
96	1	422	272	-1	402	198	20.9	28	MSpppppp	282	893	0	0		0	0	0	0	0
97	1	439	8	-1	444	186	22.4	30	Nuc166_19_443_186	270	636	0	0		0	0	0	0	0
98	1	365	276	-1	553	296	5.2	23	ABaraaapppp	203	-307	0	0		0	0	0	0	0
99	1	240	425	-1	347	386	17.6	25	ABplpaappap	71	0	0	0		0	0	0	0	0
100	1	121	259	-1	417	212	8.4	25	MSpapaaap	230	-185	0	0		0	0	0	0	0
101	1	114	151	-1	525	331	16.5	31	ABaraappaa	77	0	0	0		0	0	0	0	0
102	1	277	304	-1	401	314	9.8	24	ABaraapappa	82	0	0	0		0	0	0	0	0
103	1	320	229	-1	310	357	9.7	26	ABplppaapa	268	-15	0	0		0	0	0	0	0
104	1	119	53	-1	409	244	13.7	28	MSpaapapp	74	0	0	0		0	0	0	0	0
105	1	81	34	-1	443	110	15.5	29	ABprapaapp	267	1742	0	0		0	0	0	0	0
106	1	120	26	-1	575	285	15.2	29	ABalaapppa	487	0	0	0		0	0	0	0	0
107	1	334	39	-1	515	415	13.7	27	ABalapaaaa	-78	0	0	0		0	0	0	0	0
108	1	254	427	-1	543	248	14.0	31	ABprpaapaa	296	0	0	0		0	0	0	0	0
109	1	241	308	-1	328	94	7.4	27	ABprapppap	256	167	0	0		0	0	0	0	0
110	1	202	46	-1	351	60	13.4	29	ABprapapap	332	0	0	0		0	0	0	0	0
111	1	251	185	-1	487	308	17.5	28	MSpaaaapa	273	154	0	0		0	0	0	0	0
112	1	154	79	-1	586	351	16.7	27	ABalaaappl	226	-791	0	0		0	0	0	0	0
113	1	281	103	-1	217	119	21.2	39	Cpapa	389	-259	0	0		0	0	0	0	0
114	1	232	164	-1	502	293	8.3	25	ABarapapaaa	74	0	0	0		0	0	0	0	0
115	1	31	2	-1	528	193	6.7	25	ABprpaaaapa	223	247	0	0		0	0	0	0	0
116	1	258	311	-1	562	388	10.7	27	ABalaaaarl	79	0	0	0		0	0	0	0	0
117	1	36	443	-1	478	400	5.3	24	ABalpaapppp	221	261	0	0		0	0	0	0	0
118	1	407	305	-1	455	146	6.3	24	ABarappappp	231	47	0	0		0	0	0	0	0
119	1	46	30	-1	213	235	8.0	27	Capppp	135	0	0	0		0	0	0	0	0
120	1	5	193	-1	433	340	7.6	26	ABalpappaa	205	0	0	0		0	0	0	0	0
121	1	149	269	-1	384	141	9.5	26	MSpappap	260	-277	0	0		0	0	0	0	0
122	1	50	94	-1	434	110	20.2	34	ABarpppap	335	133	0	0		0	0	0	0	0
123	1	176	157	-1	451	451	16.1	27	ABalpppappp	236	1179	0	0		0	0	0	0	0
124	1	327	244	-1	338	363	19.5	26	ABplapaaapa	201	777	0	0		0	0	0	0	0
125	1	198	102	-1	524	222	18.6	30	ABpraaapppa	-68	0	0	0		0	0	0	0	0
126	1	393	147	-1	376	69	14.5	30	ABprappapp	236	136	0	0		0	0	0	0	0
127	1	14	59	-1	555	176	15.3	26	ABpraappaa	226	-242	0	0		0	0	0	0	0
128	1	89	70	-1	470	149	20.1	30	ABarpppaa	304	-187	0	0		0	0	0	0	0
129	1	264	149	-1	240	310	14.6	29	Capaaa	285	-330	0	0		0	0	0	0	0
130	1	225	448	-1	445	175	5.4	22	ABprpapapap	151	74	0	0		0	0	0	0	0
131	1	382	118	-1	413	303	12.6	25	ABaraapapap	231	79	0	0		0	0	0	0	0
132	1	451	449	-1	234	187	4.3	28	ABplpppapap	221	-280	0	0		0	0	0	0	0
133	1	10	106	-1	358	258	11.3	25	MSaapaapp	245	-394	0	0		0	0	0	0	0
134	1	310	383	-1	472	284	14.8	30	ABaraappapp	383	0	0	0		0	0	0	0	0
135	1	337	17	-1	326	85	11.0	25	ABprapppaa	-61	0	0	0		0	0	0	0	0
136	1	70	197	-1	375	292	11.1	25	MSaapaapa	239	-474	0	0		0	0	0	0	0
137	1	195	22	-1	354	81	6.2	24	ABprpppaapa	217	318	0	0		0	0	0	0	0
138	1	242	459	-1	369	124	4.7	23	ABprppppaap	193	91	0	0		0	0	0	0	0
139	1	131	56	-1	235	291	20.5	29	Dapap	294	266	0	0		0	0	0	0	0
140	1	117	92	-1	411	155	11.6	31	MSpapppa	246	219	0	0		0	0	0	0	0
141	1	110	131	-1	506	339	13.1	27	ABaraaaapa	231	-507	0	0		0	0	0	0	0
142	1	308	128	-1	234	308	5.3	24	ABplpppaaaa	202	-86	0	0		0	0	0	0	0
143	1	164	15	-1	432	416	19.2	26	ABplaapappa	235	-170	0	0		0	0	0	0	0
144	1	211	306	-1	531	368	10.4	29	ABaraaaaaa	270	7	0	0		0	0	0	0	0
145	1	358	462	-1	584	295	18.7	28	ABalaappppp	287	-668	0	0		0	0	0	0	0
146	1	93	355	-1	558	368	18.6	29	ABalapppaa	156	0	0	0		0	0	0	0	0
147	1	389	114	-1	414	286	10.2	25	ABaraapappp	230	441	0	0		0	0	0	0	0
148	1	403	211	-1	337	288	9.6	27	MSaapapa	554	0	0	0		0	0	0	0	0
149	1	190	419	-1	519	210	15.5	24	ABprpaappaa	158	0	0	0		0	0	0	0	0
150	1	130	133	-1	483	174	11.3	26	ABprppaaaap	221	389	0	0		0	0	0	0	0
151	1	188	218	-1	572	262	18.0	24	ABpraaapaad	42	0	0	0		0	0	0	0	0
152	1	128	263	-1	498	149	8.6	24	ABprpaaappp	217	843	0	0		0	0	0	0	0
153	1	132	429	-1	450	231	18.6	26	MSppppap	235	0	0	0		0	0	0	0	0
154	1	74	158	-1	551	345	12.7	24	ABaraaapaaa	-70	0	0	0		0	0	0	0	0
155	1	142	82	-1	473	148	15.1	26	ABprapaapa	223	-862	0	0		0	0	0	0	0
156	1	44	390	-1	216	248	18.5	30	Cappaa	205	0	0	0		0	0	0	0	0
157	1	340	282	-1	361	322	9.3	24	MSappaaa	214	-28	0	0		0	0	0	0	0
158	1	76	54	-1	512	439	7.5	28	ABalppaaapa	233	-518	0	0		0	0	0	0	0
159	1	376	112	-1	476	284	6.4	24	ABarapapaap	224	49	0	0		0	0	0	0	0
160	1	63	364	-1	447	189	16.0	29	Dpaa	296	996	0	0		0	0	0	0	0
161	1	163	190	-1	451	203	6.4	29	ABprpappap	284	-57	0	0		0	0	0	0	0
162	1	28	146	-1	560	290	9.1	24	ABarappppap	227	859	0	0		0	0	0	0	0
163	1	260	416	-1	361	127	16.7	30	Dpap	288	-223	0	0		0	0	0	0	0
164	1	412	115	-1	298	184	11.5	33	Earpp	336	-17	0	0		0	0	0	0	0
165	1	239	152	-1	298	328	4.7	25	ABplppaappa	213	-453	0	0		0	0	0	0	0
166	1	159	291	-1	463	328	23.6	30	Nuc156_25_450_288p	306	348	0	0		0	0	0	0	0
167	1	167	226	-1	206	108	10.4	30	Cpppaa	301	1146	0	0		0	0	0	0	0
168	1	339	406	-1	494	358	15.9	23	ABaraapaaap	211	130	0	0		0	0	0	0	0
169	1	12	188	-1	485	204	15.1	26	MSppppaa	64	0	0	0		0	0	0	0	0
170	1	42	313	-1	464	256	8.6	30	ABarapappa	250	-876	0	0		0	0	0	0	0
171	1	174	170	-1	462	349	19.7	26	MSaaaaapp	147	0	0	0		0	0	0	0	0
172	1	92	353	-1	548	270	23.0	31	ABpraapaapp	20	0	0	0		0	0	0	0	0
173	1	203	428	-1	520	263	21.0	25	ABpraapappa	194	0	0	0		0	0	0	0	0
174	1	143	326	-1	536	413	9.4	28	ABalaaaalp	246	998	0	0		0	0	0	0	0
175	1	124	13	-1	576	377	14.2	28	ABalaaapar	246	1064	0	0		0	0	0	0	0
176	1	82	89	-1	561	191	11.6	27	ABprpaapppa	217	-373	0	0		0	0	0	0	0
177	1	411	367	-1	302	245	12.6	32	Ealap	319	491	0	0		0	0	0	0	0
178	1	209	178	-1	493	356	6.3	27	ABalpaaaap	117	0	0	0		0	0	0	0	0
179	1	252	235	-1	403	388	3.5	26	ABalppapapa	217	-50	0	0		0	0	0	0	0
180	1	64	343	-1	222	275	12.4	29	Capaap	7	0	0	0		0	0	0	0	0
181	1	55	237	-1	234	321	9.3	28	ABplppapap	140	0	0	0		0	0	0	0	0
182	1	113	247	-1	265	252	22.1	32	Dappa	289	1150	0	0		0	0	0	0	0
183	1	428	85	-1	440	341	4.1	25	ABalpapapaa	255	159	0	0		0	0	0	0	0
184	1	111	117	-1	286	66	13.3	30	ABarpppppp	259	268	0	0		0	0	0	0	0
185	1	101	6	-1	265	377	15.6	30	ABplaapppp	84	0	0	0		0	0	0	0	0
186	1	29	445	-1	517	423	11.4	31	ABalapaapa	303	325	0	0		0	0	0	0	0
187	1	88	20	-1	496	405	8.7	25	ABalppappaa	-79	0	0	0		0	0	0	0	0
188	1	309	69	-1	569	351	23.4	34	ABpraapaaa	12	0	0	0		0	0	0	0	0
189	1	41	382	-1	375	224	8.9	28	MSpapapa	-21	0	0	0		0	0	0	0	0
190	1	304	299	-1	494	363	9.3	25	ABalpaaaaap	67	0	0	0		0	0	0	0	0
191	1	408	107	-1	490	341	3.4	26	ABalpaaapp	257	928	0	0		0	0	0	0	0
192	1	405	213	-1	575	263	21.0	26	ABpraaapapp	207	697	0	0		0	0	0	0	0
193	1	43	184	-1	428	336	18.0	24	MSaaapaap	233	363	0	0		0	0	0	0	0
194	1	375	256	-1	262	101	5.3	26	ABprppppppp	255	65	0	0		0	0	0	0	0
195	1	338	216	-1	463	253	11.6	24	ABarapaappp	209	88	0	0		0	0	0	0	0
196	1	250	362	-1	359	375	3.6	26	ABalpapappa	207	636	0	0		0	0	0	0	0
197	1	189	132	-1	462	361	10.4	31	ABalpaaapaa	170	0	0	0		0	0	0	0	0
198	1	292	376	-1	461	286	8.8	24	ABarapaappa	223	439	0	0		0	0	0	0	0
199	1	430	323	-1	402	284	23.7	31	ABarpaappa	270	94	0	0		0	0	0	0	0
200	1	380	324	-1	466	192	19.2	30	ABprapaaap	262	151	0	0		0	0	0	0	0
201	1	326	119	-1	336	355	4.6	27	ABalpapappp	194	-474	0	0		0	0	0	0	0
202	1	178	163	-1	359	399	5.7	25	ABalppapppp	200	924	0	0		0	0	0	0	0
203	1	122	74	-1	493	448	19.5	27	ABplaapaapa	251	665	0	0		0	0	0	0	0
204	1	129	366	-1	356	367	22.3	30	ABplapaaaa	238	58	0	0		0	0	0	0	0
205	1	105	81	-1	501	314	15.0	25	ABaraappapa	51	0	0	0		0	0	0	0	0
206	1	450	408	-1	531	253	15.9	29	ABpraaappaa	247	365	0	0		0	0	0	0	0
207	1	384	393	-1	368	427	7.0	25	ABalppaappp	240	-3	0	0		0	0	0	0	0
208	1	182	374	-1	516	431	21.3	29	ABplaapaaa	54	0	0	0		0	0	0	0	0
209	1	127	394	-1	465	233	22.8	29	ABarpapapp	255	0	0	0		0	0	0	0	0
210	1	434	356	-1	188	109	13.7	34	Caapp	344	-613	0	0		0	0	0	0	0
211	1	344	245	-1	532	188	12.3	25	ABprpaapppp	226	660	0	0		0	0	0	0	0
212	1	126	437	-1	331	82	19.4	29	ABarpppppa	273	-458	0	0		0	0	0	0	0
213	1	288	25	-1	381	372	12.4	27	MSapaapp	259	1114	0	0		0	0	0	0	0
214	1	136	337	-1	388	229	11.5	27	MSpapaapp	261	417	0	0		0	0	0	0	0
215	1	24	109	-1	203	314	20.8	29	ABplappapa	282	114	0	0		0	0	0	0	0
216	1	370	64	-1	380	198	7.1	23	MSpapappp	202	6	0	0		0	0	0	0	0
217	1	116	295	-1	464	311	10.4	24	ABaraapppaa	373	0	0	0		0	0	0	0	0
218	1	388	208	-1	507	300	5.7	25	ABarapaaap	-68	0	0	0		0	0	0	0	0
219	1	305	359	-1	426	428	5.6	26	ABalppaappa	226	335	0	0		0	0	0	0	0
220	1	47	139	-1	381	266	7.7	24	MSaapaaap	439	0	0	0		0	0	0	0	0
221	1	238	204	-1	349	428	12.2	28	ABplpaapppp	252	1027	0	0		0	0	0	0	0
222	1	263	281	-1	198	231	4.6	26	ABplpppaapa	261	194	0	0		0	0	0	0	0
223	1	348	400	-1	373	81	20.2	30	ABprappapa	297	365	0	0		0	0	0	0	0
224	1	179	238	-1	382	391	17.6	27	ABalppppppa	270	680	0	0		0	0	0	0	0
225	1	86	453	-1	357	153	5.9	22	ABprpappppp	197	-256	0	0		0	0	0	0	0
226	1	363	126	-1	363	335	18.9	27	MSapppap	-15	0	0	0		0	0	0	0	0
227	1	69	409	-1	158	179	10.6	30	ABplapappp	65	0	0	0		0	0	0	0	0
228	1	301	201	-1	465	393	13.1	29	MSapaaap	207	575	0	0		0	0	0	0	0
229	1	284	44	-1	480	297	19.8	31	MSpaaaaap	304	-171	0	0		0	0	0	0	0
230	1	147	447	-1	577	313	11.3	27	ABarappppaa	-188	0	0	0		0	0	0	0	0
231	1	452	357	-1	533	284	10.4	25	MSppaaaa	-92	0	0	0		0	0	0	0	0
232	1	83	11	-1	277	86	21.5	32	Cpaapp	-159	0	0	0		0	0	0	0	0
233	1	85	138	-1	390	254	22.3	28	ABarpaapppa	288	119	0	0		0	0	0	0	0
234	1	218	358	-1	421	324	15.2	27	MSaaapapa	222	1084	0	0		0	0	0	0	0
235	1	346	150	-1	447	459	19.6	28	ABplaapaapp	365	0	0	0		0	0	0	0	0
236	1	323	398	-1	594	240	18.8	24	ABpraaaappa	219	-242	0	0		0	0	0	0	0
237	1	169	221	-1	414	335	12.6	26	ABaraapapaa	-231	0	0	0		0	0	0	0	0
238	1	212	461	-1	337	263	23.7	36	ABarpaapppp	355	-809	0	0		0	0	0	0	0
239	1	440	98	-1	430	350	11.3	28	ABalpaapapp	261	-534	0	0		0	0	0	0	0
240	1	222	63	-1	484	438	9.1	25	ABalpppaapd	162	0	0	0		0	0	0	0	0
241	1	296	268	-1	536	172	9.5	24	ABprpaaappa	19	0	0	0		0	0	0	0	0
242	1	387	341	-1	449	313	7.5	23	ABarapaapap	82	0	0	0		0	0	0	0	0
243	1	171	424	-1	384	98	6.4	28	ABprpppaaap	93	0	0	0		0	0	0	0	0
244	1	306	206	-1	447	184	11.6	27	MSpppapp	67	0	0	0		0	0	0	0	0
245	1	415	180	-1	480	312	3.9	25	ABarapaaaap	188	-226	0	0		0	0	0	0	0
246	1	18	267	-1	558	206	14.6	27	ABprpaapap	279	417	0	0		0	0	0	0	0
247	1	276	166	-1	176	194	16.3	31	Cappap	305	-160	0	0		0	0	0	0	0
248	1	374	80	-1	443	383	23.6	29	ABplaaaapa	285	0	0	0		0	0	0	0	0
249	1	420	27	-1	424	152	5.8	28	ABprppaappa	210	119	0	0		0	0	0	0	0
250	1	243	29	-1	464	460	11.1	25	ABalpppapav	128	0	0	0		0	0	0	0	0
251	1	91	421	-1	236	184	12.5	35	Eplpa	201	0	0	0		0	0	0	0	0
252	1	233	322	-1	286	101	13.6	30	Cppapa	283	-36	0	0		0	0	0	0	0
253	1	19	144	-1	538	266	18.5	30	ABpraapapa	270	650	0	0		0	0	0	0	0
254	1	322	318	-1	550	369	7.6	24	ABalpaappaa	209	-9	0	0		0	0	0	0	0
255	1	255	392	-1	190	255	17.1	31	Capapa	203	0	0	0		0	0	0	0	0
256	1	40	214	-1	486	247	16.0	24	MSppappa	241	166	0	0		0	0	0	0	0
257	1	52	110	-1	329	58	16.5	32	ABprapapaa	294	442	0	0		0	0	0	0	0
258	1	287	255	-1	444	413	16.6	23	ABalppppapp	-217	0	0	0		0	0	0	0	0
259	1	319	315	-1	534	417	17.8	31	ABalapapap	220	-236	0	0		0	0	0	0	0
260	1	204	121	-1	325	419	14.5	31	ABplaappap	385	0	0	0		0	0	0	0	0
261	1	271	339	-1	233	219	21.3	30	Dappp	250	433	0	0		0	0	0	0	0
262	1	262	122	-1	504	248	11.6	26	MSppapaa	523	0	0	0		0	0	0	0	0
263	1	298	277	-1	440	475	12.5	24	ABalpppapad	230	-25	0	0		0	0	0	0	0
264	1	229	104	-1	435	253	10.4	29	ABaraapppp	163	0	0	0		0	0	0	0	0
265	1	95	296	-1	426	409	12.1	27	ABplpaapaa	268	222	0	0		0	0	0	0	0
266	1	183	58	-1	313	275	6.2	25	MSaappap	-113	0	0	0		0	0	0	0	0
267	1	115	379	-1	414	364	23.6	27	ABplaaaapp	276	79	0	0		0	0	0	0	0
268	1	432	433	-1	279	365	9.3	25	ABplppapaaa	218	-288	0	0		0	0	0	0	0
269	1	278	435	-1	410	250	17.4	27	MSpaaappp	270	1113	0	0		0	0	0	0	0
270	1	144	199	-1	414	326	7.7	24	ABalpapppaa	79	0	0	0		0	0	0	0	0
271	1	138	279	-1	472	278	12.4	28	ABaraapppap	269	-152	0	0		0	0	0	0	0
272	1	220	454	-1	544	231	9.5	25	ABarapppppp	214	345	0	0		0	0	0	0	0
273	1	453	380	-1	482	354	11.9	28	ABalpaapapa	275	172	0	0		0	0	0	0	0
274	1	246	5	-1	536	376	16.5	29	MSaaaaaa	290	991	0	0		0	0	0	0	0
275	1	107	372	-1	484	381	21.9	24	ABalappaap	151	0	0	0		0	0	0	0	0
276	1	215	183	-1	295	381	17.6	26	ABplapaapa	240	368	0	0		0	0	0	0	0
277	1	364	411	-1	202	170	4.9	24	ABplppppppp	242	-765	0	0		0	0	0	0	0
278	1	321	52	-1	523	378	4.4	23	ABalpaappap	184	-95	0	0		0	0	0	0	0
279	1	133	78	-1	320	331	3.4	25	ABplpappaaa	197	-246	0	0		0	0	0	0	0
280	1	289	439	-1	571	276	6.7	25	ABarapppaap	-270	0	0	0		0	0	0	0	0
281	1	193	243	-1	592	318	8.0	24	ABarapppaaa	200	-31	0	0		0	0	0	0	0
282	1	35	232	-1	417	290	4.4	26	ABalpappppa	236	-34	0	0		0	0	0	0	0
283	1	168	246	-1	429	441	13.7	24	ABalpppappa	212	89	0	0		0	0	0	0	0
284	1	79	368	-1	223	266	3.7	24	ABplppppaap	205	-982	0	0		0	0	0	0	0
285	1	391	1	-1	179	306	12.3	29	ABplappapp	441	0	0	0		0	0	0	0	0
286	1	66	336	-1	398	391	8.1	28	ABalppapppa	244	-238	0	0		0	0	0	0	0
287	1	368	168	-1	392	152	6.6	29	ABprppaappp	134	0	0	0		0	0	0	0	0
288	1	235	87	-1	509	287	12.7	25	ABaraaapapp	16	0	0	0		0	0	0	0	0
289	1	369	451	-1	527	229	20.9	31	ABpraapappp	260	673	0	0		0	0	0	0	0
290	1	377	99	-1	543	276	14.7	23	ABpraaapaav	190	602	0	0		0	0	0	0	0
291	1	414	300	-1	179	158	13.7	30	Capppa	158	0	0	0		0	0	0	0	0
292	1	324	430	-1	276	337	18.1	28	Dapaa	278	-114	0	0		0	0	0	0	0
293	1	99	76	-1	312	393	6.9	25	ABplpaaaapa	230	2003	0	0		0	0	0	0	0
294	1	56	125	-1	558	412	13.4	28	ABalaaaala	243	125	0	0		0	0	0	0	0
295	1	9	266	-1	189	122	17.6	32	Cpappd	302	64	0	0		0	0	0	0	0
296	1	158	288	-1	362	379	7.8	29	ABplpapaaa	261	965	0	0		0	0	0	0	0
297	1	73	257	-1	430	455	9.7	28	ABalpppaaa	279	1026	0	0		0	0	0	0	0
298	1	208	137	-1	533	333	11.1	25	ABaraaapaap	402	0	0	0		0	0	0	0	0
299	1	286	378	-1	224	347	13.5	28	ABplappaaa	260	683	0	0		0	0	0	0	0
300	1	381	287	-1	342	267	3.7	26	MSaappaa	255	17	0	0		0	0	0	0	0
301	1	210	346	-1	574	348	11.0	27	ABalaaaarr	220	-131	0	0		0	0	0	0	0
302	1	231	258	-1	237	363	16.7	27	ABplapaapp	277	271	0	0		0	0	0	0	0
303	1	3	23	-1	455	360	17.1	27	MSaaapaaa	270	834	0	0		0	0	0	0	0
304	1	108	248	-1	499	377	12.8	24	ABalpaapaap	266	0	0	0		0	0	0	0	0
305	1	293	68	-1	584	212	17.1	26	ABpraaaapad	193	534	0	0		0	0	0	0	0
306	1	261	28	-1	304	261	9.5	30	Ealpa	280	-445	0	0		0	0	0	0	0
307	1	283	195	-1	503	300	23.0	26	ABarpapaap	244	-977	0	0		0	0	0	0	0
308	1	410	35	-1	335	305	5.4	25	ABplpappap	-72	0	0	0		0	0	0	0	0
309	1	223	196	-1	304	301	4.1	24	ABplpappaap	209	336	0	0		0	0	0	0	0
310	1	418	289	-1	465	321	21.0	24	MSaaaapaa	225	1543	0	0		0	0	0	0	0
311	1	57	49	-1	229	292	7.5	29	ABplppappp	277	-941	0	0		0	0	0	0	0
312	1	78	62	-1	313	331	6.9	25	ABplpapapap	270	0	0	0		0	0	0	0	0
313	1	245	275	-1	229	133	5.6	28	Cppppa	258	0	0	0		0	0	0	0	0
314	1	51	37	-1	472	255	4.0	24	ABarapapapp	-49	0	0	0		0	0	0	0	0
315	1	426	387	-1	316	129	4.5	27	ABprpppapap	255	1363	0	0		0	0	0	0	0
316	1	311	236	-1	455	416	13.9	24	ABalppppaad	243	645	0	0		0	0	0	0	0
317	1	135	418	-1	500	156	15.5	31	ABpraapppa	238	-182	0	0		0	0	0	0	0
318	1	256	12	-1	483	185	22.9	32	ABprapaaaa	323	321	0	0		0	0	0	0	0
319	1	400	420	-1	333	386	11.4	26	ABplppaaaap	268	-938	0	0		0	0	0	0	0
320	1	438	434	-1	496	182	18.0	25	ABprpaappap	236	-208	0	0		0	0	0	0	0
321	1	335	72	-1	607	269	13.2	31	ABalaappap	-59	0	0	0		0	0	0	0	0
322	1	282	319	-1	418	467	13.0	25	ABplpaapapa	141	0	0	0		0	0	0	0	0
323	1	140	397	-1	502	213	4.0	25	ABarappapap	242	216	0	0		0	0	0	0	0
324	1	90	97	-1	417	441	17.1	31	ABplaapapa	220	-153	0	0		0	0	0	0	0
325	1	291	401	-1	521	204	22.6	36	ABarpappa	325	-585	0	0		0	0	0	0	0
326	1	266	340	-1	452	217	10.9	24	MSppaapp	231	-75	0	0		0	0	0	0	0
327	1	156	265	-1	373	268	14.5	29	MSaaappp	225	-151	0	0		0	0	0	0	0
328	1	200	77	-1	416	392	6.0	23	ABalppapaap	205	389	0	0		0	0	0	0	0
329	1	333	233	-1	575	310	23.4	30	ABpraapaapa	275	-465	0	0		0	0	0	0	0
330	1	230	108	-1	534	304	21.7	32	ABalappppp	282	-347	0	0		0	0	0	0	0
331	1	421	283	-1	545	333	5.7	29	ABaraaappa	-147	0	0	0		0	0	0	0	0
332	1	106	7	-1	536	368	21.7	29	ABalappapp	526	0	0	0		0	0	0	0	0
333	1	385	348	-1	410	245	10.2	26	MSpapaapa	228	1371	0	0		0	0	0	0	0
334	1	199	19	-1	562	342	20.5	29	ABalapppap	254	21	0	0		0	0	0	0	0
335	1	351	310	-1	253	276	5.7	24	ABplpapppap	184	120	0	0		0	0	0	0	0
336	1	20	381	-1	298	285	20.5	29	MSappppp	290	-695	0	0		0	0	0	0	0
337	1	226	369	-1	381	148	14.6	30	MSpppaap	263	869	0	0		0	0	0	0	0
338	1	236	67	-1	388	302	14.6	25	MSaaapapp	218	1211	0	0		0	0	0	0	0
339	1	104	182	-1	266	280	8.8	30	MSaapppp	144	0	0	0		0	0	0	0	0
340	1	341	352	-1	424	309	23.5	31	ABarpaapap	303	1049	0	0		0	0	0	0	0
341	1	350	412	-1	394	95	8.5	30	ABprppappp	272	315	0	0		0	0	0	0	0
342	1	436	224	-1	173	273	20.5	31	ABarppapa	315	1046	0	0		0	0	0	0	0
343	1	148	21	-1	497	170	5.9	25	ABprpaaaapp	229	354	0	0		0	0	0	0	0
344	1	112	194	-1	373	446	9.4	26	ABplpaaappa	227	267	0	0		0	0	0	0	0
345	1	97	260	-1	293	369	6.8	25	ABplpaaaapp	225	130	0	0		0	0	0	0	0
346	1	153	240	-1	229	211	3.8	24	ABplpppapaa	192	370	0	0		0	0	0	0	0
347	1	170	230	-1	469	427	5.9	25	ABalppaaapp	204	787	0	0		0	0	0	0	0
348	1	330	167	-1	410	376	10.8	24	MSapapaa	3	0	0	0		0	0	0	0	0
349	1	150	391	-1	516	408	6.6	26	ABalpaapppa	115	0	0	0		0	0	0	0	0
350	1	94	262	-1	430	176	17.6	27	Dppaa	236	106	0	0		0	0	0	0	0
351	1	8	385	-1	385	147	17.2	27	Dppap	429	0	0	0		0	0	0	0	0
352	1	355	252	-1	342	141	3.3	26	ABprppppapp	218	-547	0	0		0	0	0	0	0
353	1	413	231	-1	509	261	3.9	28	ABarappaap	145	0	0	0		0	0	0	0	0
354	1	290	325	-1	462	285	17.1	25	MSpaaaapp	216	-224	0	0		0	0	0	0	0
355	1	75	66	-1	412	101	16.0	28	ABprappaaa	104	0	0	0		0	0	0	0	0
356	1	80	350	-1	479	229	4.5	29	ABprpappaa	254	294	0	0		0	0	0	0	0
357	1	268	153	-1	474	357	14.8	25	ABaraapaapa	432	0	0	0		0	0	0	0	0
358	1	392	386	-1	233	97	7.5	30	Cpppap	306	258	0	0		0	0	0	0	0
359	1	379	83	-1	446	408	6.9	24	ABalppappap	215	145	0	0		0	0	0	0	0
360	1	433	415	-1	491	440	13.7	27	ABalapaaap	212	316	0	0		0	0	0	0	0
361	1	303	274	-1	270	146	15.6	33	Eprpa	332	-16	0	0		0	0	0	0	0
362	1	17	360	-1	512	236	16.1	24	ABpraaappap	-9	0	0	0		0	0	0	0	0
363	1	68	431	-1	274	329	7.7	27	ABplppappa	-17	0	0	0		0	0	0	0	0
364	1	390	294	-1	338	360	7.1	25	ABplpapapaa	199	86	0	0		0	0	0	0	0
365	1	316	65	-1	516	193	20.1	31	ABpraaapppp	274	-266	0	0		0	0	0	0	0
366	1	217	330	-1	513	393	22.6	28	ABalappaaa	214	-832	0	0		0	0	0	0	0
367	1	446	90	116	512	337	24.0	30	ABarpaaaaa	227	0	0	0		0	0	0	0	0
368	1	441	249	-1	448	378	8.2	24	MSapaaaa	301	0	0	0		0	0	0	0	0
369	1	274	321	-1	565	236	19.5	26	ABpraaaappp	154	0	0	0		0	0	0	0	0
370	1	194	10	-1	331	72	5.5	24	ABprpppaapp	226	10	0	0		0	0	0	0	0
371	1	155	220	-1	387	410	4.6	25	ABalppapapp	205	0	0	0		0	0	0	0	0
372	1	356	253	-1	532	270	7.0	27	ABarappaaa	74	0	0	0		0	0	0	0	0
373	1	265	370	-1	300	117	24.5	33	Cpaapa	336	-628	0	0		0	0	0	0	0
374	1	336	48	-1	552	249	11.8	24	ABprpaaaaap	13	0	0	0		0	0	0	0	0
375	1	294	93	-1	344	126	8.6	28	ABprpappppa	282	256	0	0		0	0	0	0	0
376	1	431	209	-1	298	108	4.0	24	ABprppppppa	198	-821	0	0		0	0	0	0	0
377	1	157	227	-1	350	104	4.1	24	ABprpppapaa	38	0	0	0		0	0	0	0	0
378	1	259	286	-1	139	216	16.6	32	ABarppapp	313	1440	0	0		0	0	0	0	0
379	1	53	154	-1	368	331	15.1	27	MSapappp	147	0	0	0		0	0	0	0	0
380	1	427	450	-1	293	280	4.3	25	ABplpapppaa	187	134	0	0		0	0	0	0	0
381	1	417	345	351	345	263	6.8	29	MSaapapp	271	-100	0	0		0	0	0	0	0
382	1	443	241	-1	525	359	7.7	24	ABalpaaaaaa	85	0	0	0		0	0	0	0	0
383	1	456	464	-1	380	345	9.5	22	MSapaapa	207	-675	0	0		0	0	0	0	0
384	1	270	373	-1	404	409	14.3	25	ABalpppppap	183	0	0	0		0	0	0	0	0
385	1	347	32	-1	206	266	6.4	25	ABplpppaaap	236	904	0	0		0	0	0	0	0
386	1	162	171	-1	289	329	14.4	26	Daaap	309	0	0	0		0	0	0	0	0
387	1	84	222	-1	465	418	11.3	26	ABalppppaav	194	0	0	0		0	0	0	0	0
388	1	1	342	-1	331	134	12.5	29	Cppaaa	293	882	0	0		0	0	0	0	0
389	1	354	51	-1	334	312	19.6	29	MSappppa	290	48	0	0		0	0	0	0	0
390	1	328	177	-1	262	223	13.8	31	Ealpp	317	658	0	0		0	0	0	0	0
391	1	327	100	-1	316	363	19.9	27	ABplapaaapp	188	-164	0	0		0	0	0	0	0
392	1	361	371	-1	275	135	6.9	30	Cppapp	4	0	0	0		0	0	0	0	0
393	1	11	135	-1	409	315	4.4	25	ABalpappapa	235	857	0	0		0	0	0	0	0
394	1	34	365	-1	377	423	10.5	23	ABplpaapppa	209	76	0	0		0	0	0	0	0
395	1	61	375	-1	298	163	16.0	31	Eprap	316	899	0	0		0	0	0	0	0
396	1	357	271	-1	435	309	19.9	27	MSaaaapap	118	0	0	0		0	0	0	0	0
397	1	409	413	-1	200	206	3.3	25	ABplpppaapp	227	747	0	0		0	0	0	0	0
398	1	314	292	-1	257	209	4.7	27	ABplppppapp	272	-816	0	0		0	0	0	0	0
399	1	272	405	-1	437	135	8.8	25	ABprppappa	113	0	0	0		0	0	0	0	0
400	1	145	127	-1	318	148	8.8	29	Cppaap	128	0	0	0		0	0	0	0	0
401	1	27	50	-1	317	56	8.3	26	ABprappppa	229	602	0	0		0	0	0	0	0
402	1	342	71	-1	243	286	3.4	25	ABplppppaaa	213	469	0	0		0	0	0	0	0
403	1	60	285	-1	365	296	4.3	25	ABalpappapp	239	279	0	0		0	0	0	0	0
404	1	180	212	-1	447	340	14.2	26	ABaraapaapp	9	0	0	0		0	0	0	0	0
405	1	386	33	-1	298	82	6.2	27	ABprappppp	460	0	0	0		0	0	0	0	0
406	1	318	460	-1	226	239	4.4	25	ABplppppapa	193	1054	0	0		0	0	0	0	0
407	1	398	88	-1	381	264	18.9	26	MSpaaapap	88	0	0	0		0	0	0	0	0
408	1	360	42	-1	382	220	16.1	32	Earaa	157	-253	0	0		0	0	0	0	0
409	1	313	123	-1	552	264	4.9	22	ABarapppapa	217	197	0	0		0	0	0	0	0
410	1	54	361	-1	425	228	20.5	29	MSpppppa	75	0	0	0		0	0	0	0	0
411	1	423	165	-1	327	385	9.3	31	ABplpapaap	288	439	0	0		0	0	0	0	0
412	1	325	73	-1	421	395	15.0	24	ABalpppppaa	226	0	0	0		0	0	0	0	0
413	1	7	278	-1	332	322	11.4	28	MSappaap	198	684	0	0		0	0	0	0	0
414	1	22	333	-1	361	357	14.0	23	MSappapa	215	-338	0	0		0	0	0	0	0
415	1	214	250	-1	257	184	15.6	32	Eplap	297	1578	0	0		0	0	0	0	0
416	1	185	349	-1	175	186	6.3	26	ABplappppp	331	0	0	0		0	0	0	0	0
417	1	196	86	-1	517	225	8.0	29	ABprpapaaa	275	29	0	0		0	0	0	0	0
418	1	435	422	-1	422	365	3.4	28	ABalpapaapp	251	220	0	0		0	0	0	0	0
419	1	219	124	-1	534	203	10.1	28	ABprpaaapa	265	606	0	0		0	0	0	0	0
420	1	269	298	-1	147	212	8.9	26	ABplappppa	237	472	0	0		0	0	0	0	0
421	1	373	172	-1	165	282	10.5	27	ABplapapap	260	237	0	0		0	0	0	0	0
422	1	249	176	-1	562	320	7.7	24	ABaraaapppa	235	0	0	0		0	0	0	0	0
423	1	424	331	-1	416	371	19.8	27	MSapapap	-392	0	0	0		0	0	0	0	0
424	1	207	423	-1	252	355	7.9	23	ABplppapaap	-40	0	0	0		0	0	0	0	0
425	1	160	384	-1	473	194	4.0	23	ABprpapapaa	185	-216	0	0		0	0	0	0	0
426	1	118	145	-1	397	314	18.7	23	MSaaaappa	194	-146	0	0		0	0	0	0	0
427	1	205	332	-1	465	347	7.8	24	ABalpaaapap	155	-562	0	0		0	0	0	0	0
428	1	406	403	-1	611	295	9.9	23	ABalaapaaa	102	0	0	0		0	0	0	0	0
429	1	349	198	-1	401	181	4.4	25	ABprpapappp	241	323	0	0		0	0	0	0	0
430	1	345	191	-1	464	368	4.4	26	ABalpapaapa	196	52	0	0		0	0	0	0	0
431	1	425	293	-1	324	195	14.6	32	Epraa	323	1	0	0		0	0	0	0	0
432	1	109	303	-1	386	231	6.5	26	MSpapappa	260	-59	0	0		0	0	0	0	0
433	1	300	155	-1	256	244	5.8	28	ABplpapppp	259	-1279	0	0		0	0	0	0	0
434	1	399	438	-1	442	443	7.6	24	ABalpppaapv	187	1085	0	0		0	0	0	0	0
435	1	206	396	-1	376	296	17.1	27	MSaaaappp	271	-172	0	0		0	0	0	0	0
436	1	32	156	-1	366	424	17.8	30	ABalppppppp	286	-352	0	0		0	0	0	0	0
437	1	302	175	-1	543	305	16.6	28	MSppaaap	220	0	0	0		0	0	0	0	0
438	1	39	3	-1	194	218	23.2	34	Caapa	346	1147	0	0		0	0	0	0	0
439	1	299	446	-1	352	354	12.0	27	MSappapp	277	549	0	0		0	0	0	0	0
440	1	394	173	-1	517	329	4.8	24	ABarapaaaaa	182	771	0	0		0	0	0	0	0
441	1	371	377	-1	187	147	6.3	28	Cppppp	288	261	0	0		0	0	0	0	0
442	1	48	179	-1	621	306	12.3	30	ABalaapaap	284	430	0	0		0	0	0	0	0
443	1	6	335	-1	338	262	15.3	31	Ealaa	176	0	0	0		0	0	0	0	0
444	1	146	302	-1	390	111	21.7	28	ABarppppap	283	-1000	0	0		0	0	0	0	0
445	1	315	456	-1	543	306	18.6	22	ABalappppap	538	0	0	0		0	0	0	0	0
446	1	33	395	-1	275	352	22.2	35	ABarppaap	354	-115	0	0		0	0	0	0	0
447	1	447	457	-1	511	407	17.3	22	ABalapapaa	105	0	0	0		0	0	0	0	0
448	1	37	442	-1	533	225	6.5	26	ABarappapaa	78	0	0	0		0	0	0	0	0
449	1	315	91	-1	557	311	20.3	22	ABalappppaa	-173	0	0	0		0	0	0	0	0
450	1	444	36	-1	474	443	16.0	29	ABalppppapa	206	0	0	0		0	0	0	0	0
451	1	442	426	-1	429	183	5.5	22	ABprpapappa	-74	0	0	0		0	0	0	0	0
452	1	102	273	-1	493	263	6.2	26	ABarapapapa	138	0	0	0		0	0	0	0	0
453	1	455	465	-1	592	288	12.6	22	ABalaappaa	121	0	0	0		0	0	0	0	0
454	1	285	130	-1	404	432	10.9	24	ABplpaaapa	202	0	0	0		0	0	0	0	0
455	1	134	45	-1	461	406	22.2	23	ABplaaapaap	186	0	0	0		0	0	0	0	0
456	1	457	-1	-1	484	233	9.9	21	MSppaapa	-45	0	0	0		0	0	0	0	0
457	1	257	9	-1	326	143	19.6	30	Dpppp	229	-810	0	0		0	0	0	0	0
458	1	362	463	-1	388	271	16.1	20	MSaaappa	119	389	0	0		0	0	0	0	0
459	1	459	192	-1	506	432	16.0	21	ABalapapppa	682	0	0	0		0	0	0	0	0
460	1	445	223	-1	413	360	5.2	23	ABalpapapap	217	1034	0	0		0	0	0	0	0
461	1	244	452	-1	503	337	21.8	20	ABarpaaapa	-65	0	0	0		0	0	0	0	0
462	1	234	466	-1	341	255	21.0	31	Cpaaa	257	-311	0	0		0	0	0	0	0
