# Supplementary material for: The AP-2 Transcription Factor APTF-2 Is Required for Neuroblast and Epidermal Morphogenesis in Caenorhabditis elegans Embryogenesis
Source: PLoS Genet. 2016 May 13;12(5):e1006048. doi: 10.1371/journal.pgen.1006048 (PMC4866721; doi:10.1371/journal.pgen.1006048)
Supplement: S7 Text — (ZIP) [file pgen.1006048.s035.zip › nuclei/t182-nuclei]

1	1	285	4	-1	177	305	12.3	29	ABplappapp	286	305	0	0		0	0	0	0	0
2	1	115	224	-1	527	190	6.6	25	ABprpaaaapa	208	-327	0	0		0	0	0	0	0
3	1	438	50	-1	195	221	22.9	34	Caapa	339	-38	0	0		0	0	0	0	0
4	1	27	230	-1	590	242	15.8	26	ABpraaaapav	90	0	0	0		0	0	0	0	0
5	1	274	17	-1	528	376	16.2	28	MSaaaaaa	122	0	0	0		0	0	0	0	0
6	1	185	46	-1	262	378	16.0	29	ABplaapppp	-81	0	0	0		0	0	0	0	0
7	1	332	331	-1	533	366	20.8	29	ABalappapp	205	0	0	0		0	0	0	0	0
8	1	97	372	-1	450	187	22.8	29	Nuc166_19_443_186	289	-195	0	0		0	0	0	0	0
9	1	457	239	-1	321	137	19.2	29	Dpppp	276	208	0	0		0	0	0	0	0
10	1	370	406	-1	331	73	5.1	24	ABprpppaapp	206	313	0	0		0	0	0	0	0
11	1	232	301	-1	268	85	21.5	32	Cpaapp	365	0	0	0		0	0	0	0	0
12	1	318	393	-1	488	185	22.6	31	ABprapaaaa	28	0	0	0		0	0	0	0	0
13	1	175	225	-1	574	372	13.1	27	ABalaaapar	248	-504	0	0		0	0	0	0	0
14	1	41	189	-1	253	166	23.6	37	Caaap	375	-180	0	0		0	0	0	0	0
15	1	143	15	-1	431	418	19.3	26	ABplaapappa	235	152	0	0		0	0	0	0	0
16	1	4	205	-1	230	162	4.2	24	ABplppppppa	242	137	0	0		0	0	0	0	0
17	1	135	45	-1	326	87	11.2	26	ABprapppaa	247	-717	0	0		0	0	0	0	0
18	1	19	77	-1	433	267	13.5	27	MSpaapapa	293	0	0	0		0	0	0	0	0
19	1	334	317	-1	556	338	20.2	29	ABalapppap	343	0	0	0		0	0	0	0	0
20	1	187	354	-1	496	405	8.6	25	ABalppappaa	318	0	0	0		0	0	0	0	0
21	1	343	13	-1	495	170	5.9	25	ABprpaaaapp	218	46	0	0		0	0	0	0	0
22	1	137	444	-1	354	85	6.1	25	ABprpppaapa	230	308	0	0		0	0	0	0	0
23	1	303	312	-1	455	359	16.7	27	MSaaapaaa	247	1158	0	0		0	0	0	0	0
24	1	83	222	-1	311	219	22.7	37	Caaaa	369	-392	0	0		0	0	0	0	0
25	1	213	58	-1	379	360	11.5	27	MSapaapp	238	782	0	0		0	0	0	0	0
26	1	106	113	-1	571	285	15.1	29	ABalaapppa	120	0	0	0		0	0	0	0	0
27	1	249	416	-1	424	153	5.3	27	ABprppaappa	212	433	0	0		0	0	0	0	0
28	1	306	377	-1	305	261	9.4	29	Ealpa	296	38	0	0		0	0	0	0	0
29	1	250	79	-1	463	459	11.0	24	ABalpppapav	212	-200	0	0		0	0	0	0	0
30	1	119	236	-1	215	241	7.8	28	Capppp	274	172	0	0		0	0	0	0	0
31	1	51	385	-1	325	51	11.3	28	ABprapappa	0	0	0	0		0	0	0	0	0
32	1	385	118	-1	202	264	6.3	24	ABplpppaaap	203	125	0	0		0	0	0	0	0
33	1	405	211	-1	295	84	6.3	27	ABprappppp	276	174	0	0		0	0	0	0	0
34	1	105	70	-1	439	114	15.4	29	ABprapaapp	258	-451	0	0		0	0	0	0	0
35	1	308	436	-1	332	301	5.2	26	ABplpappap	221	872	0	0		0	0	0	0	0
36	1	450	455	-1	475	448	16.2	28	ABalppppapa	216	-113	0	0		0	0	0	0	0
37	1	314	425	-1	465	250	4.6	25	ABarapapapp	200	-48	0	0		0	0	0	0	0
38	1	21	241	-1	410	439	21.5	29	ABplaaapap	10	0	0	0		0	0	0	0	0
39	1	107	142	-1	508	413	13.5	28	ABalapaaaa	257	0	0	0		0	0	0	0	0
40	1	12	93	-1	392	352	18.4	27	MSapppaa	243	392	0	0		0	0	0	0	0
41	1	77	447	-1	342	336	22.5	31	ABarppaaa	293	-242	0	0		0	0	0	0	0
42	1	408	203	-1	381	219	16.1	30	Earaa	205	-566	0	0		0	0	0	0	0
43	1	62	412	-1	482	425	18.3	28	ABalapapppp	-106	0	0	0		0	0	0	0	0
44	1	229	379	-1	480	299	19.9	30	MSpaaaaap	289	4	0	0		0	0	0	0	0
45	1	455	95	-1	460	401	21.7	24	ABplaaapaap	174	887	0	0		0	0	0	0	0
46	1	110	105	-1	350	57	13.4	29	ABprapapap	9	0	0	0		0	0	0	0	0
47	1	61	145	-1	506	310	11.1	26	ABaraaapapa	42	0	0	0		0	0	0	0	0
48	1	374	328	-1	551	248	12.1	25	ABprpaaaaap	10	0	0	0		0	0	0	0	0
49	1	311	171	-1	227	293	7.4	30	ABplppappp	44	0	0	0		0	0	0	0	0
50	1	401	74	-1	319	57	8.0	26	ABprappppa	-58	0	0	0		0	0	0	0	0
51	1	389	449	-1	332	313	19.7	29	MSappppa	239	80	0	0		0	0	0	0	0
52	1	278	415	-1	517	372	4.0	22	ABalpaappap	173	-96	0	0		0	0	0	0	0
53	1	104	63	-1	408	247	13.8	27	MSpaapapp	77	0	0	0		0	0	0	0	0
54	1	158	277	-1	513	436	7.6	26	ABalppaaapa	248	-821	0	0		0	0	0	0	0
55	1	35	314	-1	497	407	24.3	30	ABplaaaaaa	246	503	0	0		0	0	0	0	0
56	1	139	402	-1	232	290	20.5	28	Dapap	246	261	0	0		0	0	0	0	0
57	1	40	37	-1	361	163	8.6	26	MSpappaa	210	76	0	0		0	0	0	0	0
58	1	266	125	-1	315	273	6.2	25	MSaappap	-15	0	0	0		0	0	0	0	0
59	1	127	216	-1	554	179	15.2	26	ABpraappaa	334	0	0	0		0	0	0	0	0
60	1	48	66	-1	364	130	6.9	23	ABprpppppa	239	637	0	0		0	0	0	0	0
61	1	44	262	-1	603	272	16.5	29	ABpraaaaap	272	773	0	0		0	0	0	0	0
62	1	312	271	-1	311	329	6.9	25	ABplpapapap	215	-1484	0	0		0	0	0	0	0
63	1	240	242	-1	485	443	9.0	24	ABalpppaapd	192	194	0	0		0	0	0	0	0
64	1	216	121	-1	381	196	6.9	24	MSpapappp	207	-1239	0	0		0	0	0	0	0
65	1	365	164	-1	521	191	20.0	30	ABpraaapppp	-74	0	0	0		0	0	0	0	0
66	1	355	56	-1	408	101	16.5	28	ABprappaaa	248	1359	0	0		0	0	0	0	0
67	1	338	376	-1	389	301	14.9	26	MSaaapapp	284	0	0	0		0	0	0	0	0
68	1	305	27	-1	581	212	17.2	26	ABpraaaapad	228	525	0	0		0	0	0	0	0
69	1	188	182	-1	567	350	22.7	33	ABpraapaaa	255	383	0	0		0	0	0	0	0
70	1	128	280	-1	471	147	19.9	31	ABarpppaa	14	0	0	0		0	0	0	0	0
71	1	402	401	-1	242	281	3.4	25	ABplppppaaa	255	56	0	0		0	0	0	0	0
72	1	321	55	-1	607	277	13.0	32	ABalaappap	300	298	0	0		0	0	0	0	0
73	1	412	169	-1	420	397	15.0	25	ABalpppppaa	-93	0	0	0		0	0	0	0	0
74	1	203	186	-1	496	448	19.6	27	ABplaapaapa	312	0	0	0		0	0	0	0	0
75	1	20	54	-1	589	334	12.7	28	ABalaaappr	160	0	0	0		0	0	0	0	0
76	1	293	350	-1	307	385	6.5	25	ABplpaaaapa	220	-165	0	0		0	0	0	0	0
77	1	328	151	-1	415	395	5.8	23	ABalppapaap	216	118	0	0		0	0	0	0	0
78	1	279	168	-1	315	327	3.7	24	ABplpappaaa	212	-246	0	0		0	0	0	0	0
79	1	112	167	-1	585	348	16.7	29	ABalaaappl	267	764	0	0		0	0	0	0	0
80	1	248	360	-1	439	382	23.4	28	ABplaaaapa	386	0	0	0		0	0	0	0	0
81	1	205	329	-1	499	313	14.9	24	ABaraappapa	199	0	0	0		0	0	0	0	0
82	1	155	267	-1	472	149	15.2	26	ABprapaapa	86	0	0	0		0	0	0	0	0
83	1	359	451	-1	449	412	7.1	26	ABalppappap	262	1002	0	0		0	0	0	0	0
84	1	13	198	-1	299	325	11.0	29	MSaapppa	242	9	0	0		0	0	0	0	0
85	1	183	386	-1	435	341	4.1	25	ABalpapapaa	197	212	0	0		0	0	0	0	0
86	1	417	176	-1	511	226	7.6	32	ABprpapaaa	261	186	0	0		0	0	0	0	0
87	1	288	48	-1	507	285	12.8	25	ABaraaapapp	229	742	0	0		0	0	0	0	0
88	1	407	208	-1	383	264	18.8	25	MSpaaapap	85	0	0	0		0	0	0	0	0
89	1	176	323	-1	558	189	11.7	26	ABprpaapppa	200	-79	0	0		0	0	0	0	0
90	1	367	204	-1	503	334	24.0	26	ABarpaaaaar	225	227	0	0		0	0	0	0	0
91	1	449	311	-1	575	299	19.6	28	ABalappppaa	261	225	0	0		0	0	0	0	0
92	1	140	130	-1	410	156	11.7	30	MSpapppa	187	0	0	0		0	0	0	0	0
93	1	375	94	-1	340	127	8.6	29	ABprpappppa	271	0	0	0		0	0	0	0	0
94	1	122	135	-1	432	110	20.3	33	ABarpppap	330	0	0	0		0	0	0	0	0
95	1	90	69	-1	487	365	23.9	25	ABarpaaaap	249	54	0	0		0	0	0	0	0
96	1	55	318	-1	291	218	17.4	33	Eplaa	326	-1153	0	0		0	0	0	0	0
97	1	324	138	-1	414	443	16.9	33	ABplaapapa	217	-471	0	0		0	0	0	0	0
98	1	239	382	-1	425	351	11.4	29	ABalpaapapp	254	70	0	0		0	0	0	0	0
99	1	290	273	-1	540	276	14.9	24	ABpraaapaav	225	543	0	0		0	0	0	0	0
100	1	391	287	-1	299	361	19.7	26	ABplapaaapp	191	195	0	0		0	0	0	0	0
101	1	5	71	-1	553	257	8.8	25	ABarapppppa	209	858	0	0		0	0	0	0	0
102	1	125	192	-1	524	222	18.5	29	ABpraaapppa	60	0	0	0		0	0	0	0	0
103	1	113	399	-1	208	127	21.0	40	Cpapa	406	28	0	0		0	0	0	0	0
104	1	264	120	-1	429	254	10.0	29	ABaraapppp	115	0	0	0		0	0	0	0	0
105	1	73	123	-1	373	125	11.9	31	MSpapppp	-52	0	0	0		0	0	0	0	0
106	1	133	212	-1	358	255	11.3	25	MSaapaapp	94	0	0	0		0	0	0	0	0
107	1	191	207	-1	487	338	3.4	26	ABalpaaapp	236	423	0	0		0	0	0	0	0
108	1	330	134	-1	536	304	21.5	33	ABalappppp	-37	0	0	0		0	0	0	0	0
109	1	215	23	-1	200	313	20.7	30	ABplappapa	294	451	0	0		0	0	0	0	0
110	1	257	24	-1	325	58	16.5	31	ABprapapaa	159	0	0	0		0	0	0	0	0
111	1	36	432	-1	415	290	7.8	25	ABalpapppap	218	-210	0	0		0	0	0	0	0
112	1	159	65	-1	471	287	6.2	25	ABarapapaap	251	-108	0	0		0	0	0	0	0
113	1	65	49	-1	372	392	22.9	32	ABplaaappp	307	-270	0	0		0	0	0	0	0
114	1	147	60	-1	409	291	10.5	26	ABaraapappp	239	448	0	0		0	0	0	0	0
115	1	164	96	-1	296	180	11.6	32	Earpp	33	0	0	0		0	0	0	0	0
116	1	367	468	-1	527	364	24.3	26	ABarpaaaaal	267	131	0	0		0	0	0	0	0
117	1	184	409	-1	284	64	13.2	29	ABarpppppp	268	-38	0	0		0	0	0	0	0
118	1	131	202	-1	409	303	12.7	26	ABaraapapap	255	139	0	0		0	0	0	0	0
119	1	201	405	-1	329	364	4.5	27	ABalpapappp	224	467	0	0		0	0	0	0	0
120	1	84	173	-1	337	429	10.2	29	ABplpaaappp	306	0	0	0		0	0	0	0	0
121	1	260	21	-1	321	418	14.3	31	ABplaappap	85	0	0	0		0	0	0	0	0
122	1	262	426	-1	498	247	11.4	25	MSppapaa	234	-87	0	0		0	0	0	0	0
123	1	409	343	-1	549	267	4.4	24	ABarapppapa	239	537	0	0		0	0	0	0	0
124	1	419	368	-1	534	203	9.9	28	ABprpaaapa	278	-605	0	0		0	0	0	0	0
125	1	294	14	-1	554	410	13.7	28	ABalaaaala	271	750	0	0		0	0	0	0	0
126	1	226	193	-1	365	332	19.1	27	MSapppap	228	300	0	0		0	0	0	0	0
127	1	400	369	-1	315	147	8.8	29	Cppaap	262	249	0	0		0	0	0	0	0
128	1	142	373	-1	232	304	4.9	23	ABplpppaaaa	207	514	0	0		0	0	0	0	0
129	1	88	11	-1	562	395	16.7	31	ABalaaapal	278	-243	0	0		0	0	0	0	0
130	1	454	141	-1	401	437	10.3	26	ABplpaaapa	222	499	0	0		0	0	0	0	0
131	1	141	114	-1	505	337	13.0	26	ABaraaaapa	-13	0	0	0		0	0	0	0	0
132	1	197	274	-1	457	360	10.4	29	ABalpaaapaa	189	0	0	0		0	0	0	0	0
133	1	150	257	-1	482	172	11.4	25	ABprppaaaap	241	-293	0	0		0	0	0	0	0
134	1	28	47	-1	460	428	21.5	28	ABplaaapaaa	235	604	0	0		0	0	0	0	0
135	1	393	279	-1	400	320	4.6	24	ABalpappapa	237	-371	0	0		0	0	0	0	0
136	1	74	309	-1	465	166	8.7	28	ABprppaapa	109	0	0	0		0	0	0	0	0
137	1	298	195	-1	531	328	10.9	24	ABaraaapaap	221	62	0	0		0	0	0	0	0
138	1	233	284	-1	390	255	22.3	30	ABarpaapppa	276	374	0	0		0	0	0	0	0
139	1	220	286	-1	387	266	7.7	24	MSaapaaap	219	223	0	0		0	0	0	0	0
140	1	9	84	-1	467	115	13.3	29	ABpraapppp	-194	0	0	0		0	0	0	0	0
141	1	59	10	-1	147	147	13.3	28	Cpappv	262	142	0	0		0	0	0	0	0
142	1	25	155	-1	362	422	21.2	29	ABplaaappa	277	61	0	0		0	0	0	0	0
143	1	95	51	-1	527	384	12.4	24	ABalpaapaaa	455	0	0	0		0	0	0	0	0
144	1	253	157	438	534	262	18.3	31	ABpraapapa	225	-1200	0	0		0	0	0	0	0
145	1	426	313	-1	402	314	18.6	23	MSaaaappa	211	189	0	0		0	0	0	0	0
146	1	162	454	-1	559	288	9.0	25	ABarappppap	230	-384	0	0		0	0	0	0	0
147	1	126	229	-1	373	70	14.5	31	ABprappapp	240	115	0	0		0	0	0	0	0
148	1	67	437	-1	258	144	10.3	33	Eprpp	326	-1525	0	0		0	0	0	0	0
149	1	129	144	-1	240	307	14.4	29	Capaaa	297	-1275	0	0		0	0	0	0	0
150	1	235	33	-1	451	456	19.5	28	ABplaapaapp	101	0	0	0		0	0	0	0	0
151	1	101	232	-1	523	329	16.1	30	ABaraappaa	127	0	0	0		0	0	0	0	0
152	1	165	177	-1	291	332	4.3	25	ABplppaappa	215	829	0	0		0	0	0	0	0
153	1	357	180	-1	473	359	14.3	25	ABaraapaapa	225	-234	0	0		0	0	0	0	0
154	1	379	296	-1	362	331	15.4	28	MSapappp	244	290	0	0		0	0	0	0	0
155	1	433	245	-1	257	245	5.7	28	ABplpapppp	273	658	0	0		0	0	0	0	0
156	1	436	29	-1	364	422	17.8	30	ABalppppppp	-56	0	0	0		0	0	0	0	0
157	1	123	461	-1	449	450	15.9	27	ABalpppappp	139	0	0	0		0	0	0	0	0
158	1	154	297	-1	550	343	12.4	24	ABaraaapaaa	223	-1028	0	0		0	0	0	0	0
159	1	52	107	-1	412	111	10.5	29	ABprppapap	211	0	0	0		0	0	0	0	0
160	1	23	227	-1	496	350	18.7	30	MSaaaaapa	101	0	0	0		0	0	0	0	0
161	1	78	20	-1	296	79	9.4	29	ABprapappp	270	244	0	0		0	0	0	0	0
162	1	94	26	-1	354	447	14.4	27	ABplaappaa	128	0	0	0		0	0	0	0	0
163	1	202	404	-1	356	398	5.9	24	ABalppapppp	210	-15	0	0		0	0	0	0	0
164	1	114	131	-1	500	292	8.4	26	ABarapapaaa	207	70	0	0		0	0	0	0	0
165	1	411	322	-1	327	383	9.4	30	ABplpapaap	101	0	0	0		0	0	0	0	0
166	1	247	299	-1	173	192	16.4	32	Cappap	293	460	0	0		0	0	0	0	0
167	1	348	1	-1	405	379	10.9	25	MSapapaa	199	-595	0	0		0	0	0	0	0
168	1	287	200	-1	390	152	6.5	28	ABprppaappp	-175	0	0	0		0	0	0	0	0
169	1	47	161	-1	194	326	14.1	29	ABplappaap	259	417	0	0		0	0	0	0	0
170	1	171	356	-1	461	350	19.7	25	MSaaaaapp	129	0	0	0		0	0	0	0	0
171	1	386	310	-1	288	330	14.5	27	Daaap	249	-11	0	0		0	0	0	0	0
172	1	421	98	-1	163	281	10.2	27	ABplapapap	251	-986	0	0		0	0	0	0	0
173	1	440	214	-1	509	327	4.9	24	ABarapaaaaa	461	0	0	0		0	0	0	0	0
174	1	85	110	-1	477	315	7.1	26	ABarapaapaa	-390	0	0	0		0	0	0	0	0
175	1	437	291	-1	540	304	16.0	25	MSppaaap	219	-109	0	0		0	0	0	0	0
176	1	422	112	-1	561	318	7.7	24	ABaraaapppa	210	551	0	0		0	0	0	0	0
177	1	390	163	-1	261	224	14.1	31	Ealpp	318	177	0	0		0	0	0	0	0
178	1	178	355	-1	487	357	6.4	28	ABalpaaaap	223	-820	0	0		0	0	0	0	0
179	1	442	53	-1	616	310	12.0	30	ABalaapaap	256	420	0	0		0	0	0	0	0
180	1	245	209	-1	473	314	3.9	25	ABarapaaaap	191	403	0	0		0	0	0	0	0
181	1	72	429	-1	412	121	5.2	24	ABprpppaaaa	205	468	0	0		0	0	0	0	0
182	1	339	149	-1	266	279	8.6	30	MSaapppp	162	0	0	0		0	0	0	0	0
183	1	276	6	-1	292	381	17.3	27	ABplapaapa	234	672	0	0		0	0	0	0	0
184	1	193	243	-1	429	338	17.8	24	MSaaapaap	248	-608	0	0		0	0	0	0	0
185	1	111	162	-1	487	307	17.2	28	MSpaaaapa	281	-925	0	0		0	0	0	0	0
186	1	70	42	-1	421	249	6.7	24	MSpapaaaa	232	552	0	0		0	0	0	0	0
187	1	7	340	-1	481	144	5.9	24	ABarappappa	243	-1	0	0		0	0	0	0	0
188	1	169	115	-1	483	206	15.1	26	MSppppaa	254	-530	0	0		0	0	0	0	0
189	1	39	292	-1	386	358	5.6	25	ABplpapappa	184	20	0	0		0	0	0	0	0
190	1	161	39	-1	454	202	6.5	29	ABprpappap	211	0	0	0		0	0	0	0	0
191	1	430	9	-1	460	368	4.3	26	ABalpapaapa	208	-551	0	0		0	0	0	0	0
192	1	459	424	-1	510	427	16.3	22	ABalapapppa	684	0	0	0		0	0	0	0	0
193	1	120	237	-1	430	344	7.7	27	ABalpappaa	244	-168	0	0		0	0	0	0	0
194	1	344	306	-1	370	446	9.7	25	ABplpaaappa	292	0	0	0		0	0	0	0	0
195	1	307	414	-1	496	304	23.0	22	ABarpapaap	164	313	0	0		0	0	0	0	0
196	1	309	433	-1	302	300	4.4	24	ABplpappaap	174	-261	0	0		0	0	0	0	0
197	1	136	44	-1	373	290	11.2	25	MSaapaapa	217	792	0	0		0	0	0	0	0
198	1	429	332	-1	403	178	4.9	24	ABprpapappp	216	-451	0	0		0	0	0	0	0
199	1	270	435	-1	409	332	7.8	24	ABalpapppaa	79	0	0	0		0	0	0	0	0
200	1	17	82	-1	407	408	19.1	25	ABplaapappp	253	-149	0	0		0	0	0	0	0
201	1	228	346	-1	462	394	12.7	28	MSapaaap	-39	0	0	0		0	0	0	0	0
202	1	34	187	-1	589	317	15.9	25	ABalaappppa	50	0	0	0		0	0	0	0	0
203	1	1	97	-1	492	456	12.4	32	ABalapaapp	39	0	0	0		0	0	0	0	0
204	1	221	8	-1	354	424	12.4	25	ABplpaapppp	201	-635	0	0		0	0	0	0	0
205	1	60	61	-1	487	201	11.6	23	ABprppaaaaa	228	0	0	0		0	0	0	0	0
206	1	244	383	-1	448	184	11.8	27	MSpppapp	233	183	0	0		0	0	0	0	0
207	1	79	263	-1	469	136	9.9	25	ABprppapaaa	251	873	0	0		0	0	0	0	0
208	1	218	197	-1	505	297	5.7	24	ABarapaaap	235	-658	0	0		0	0	0	0	0
209	1	376	154	-1	296	108	3.9	23	ABprppppppa	219	-1150	0	0		0	0	0	0	0
210	1	8	196	-1	178	217	8.9	27	ABplapppap	272	-808	0	0		0	0	0	0	0
211	1	148	327	-1	339	280	9.5	26	MSaapapa	220	262	0	0		0	0	0	0	0
212	1	404	338	-1	446	341	13.9	26	ABaraapaapp	228	384	0	0		0	0	0	0	0
213	1	192	221	-1	575	266	20.7	25	ABpraaapapp	61	0	0	0		0	0	0	0	0
214	1	256	146	-1	480	246	16.1	24	MSppappa	228	1173	0	0		0	0	0	0	0
215	1	82	295	-1	375	402	15.1	26	ABplpaappaa	228	373	0	0		0	0	0	0	0
216	1	195	363	-1	457	253	11.1	24	ABarapaappp	215	1074	0	0		0	0	0	0	0
217	1	39	326	-1	358	331	5.2	25	ABplpapappp	217	378	0	0		0	0	0	0	0
218	1	151	228	-1	568	265	17.8	25	ABpraaapaad	400	0	0	0		0	0	0	0	0
219	1	75	244	-1	525	160	14.3	30	ABpraappap	409	0	0	0		0	0	0	0	0
220	1	371	319	-1	383	412	4.7	25	ABalppapapp	249	850	0	0		0	0	0	0	0
221	1	237	417	-1	408	336	12.8	26	ABaraapapaa	221	396	0	0		0	0	0	0	0
222	1	387	183	-1	460	417	11.1	26	ABalppppaav	257	671	0	0		0	0	0	0	0
223	1	460	460	-1	415	362	5.0	25	ABalpapapap	204	1045	0	0		0	0	0	0	0
224	1	342	108	-1	170	272	20.5	32	ABarppapa	325	382	0	0		0	0	0	0	0
225	1	22	25	-1	238	248	9.6	29	ABplpppppa	89	0	0	0		0	0	0	0	0
226	1	167	218	-1	207	112	9.6	31	Cpppaa	308	285	0	0		0	0	0	0	0
227	1	377	158	-1	350	105	4.1	24	ABprpppapaa	196	657	0	0		0	0	0	0	0
228	1	15	178	-1	350	214	15.1	30	Earap	307	-526	0	0		0	0	0	0	0
229	1	103	348	-1	307	355	9.7	27	ABplppaapa	103	0	0	0		0	0	0	0	0
230	1	347	330	-1	469	433	6.0	24	ABalppaaapp	239	-297	0	0		0	0	0	0	0
231	1	353	421	-1	503	262	3.7	29	ABarappaap	216	-497	0	0		0	0	0	0	0
232	1	282	246	-1	417	294	4.4	26	ABalpappppa	228	1807	0	0		0	0	0	0	0
233	1	329	102	-1	577	310	22.8	28	ABpraapaapa	168	0	0	0		0	0	0	0	0
234	1	11	87	-1	586	257	9.3	29	ABalaapapp	134	0	0	0		0	0	0	0	0
235	1	179	165	-1	399	389	3.5	26	ABalppapapa	254	0	0	0		0	0	0	0	0
236	1	316	35	-1	451	416	13.9	24	ABalppppaad	242	731	0	0		0	0	0	0	0
237	1	181	32	-1	234	318	9.6	28	ABplppapap	56	0	0	0		0	0	0	0	0
238	1	224	293	-1	377	390	17.8	27	ABalppppppa	267	-18	0	0		0	0	0	0	0
239	1	76	260	-1	595	244	13.1	26	ABpraaaaaaa	231	-213	0	0		0	0	0	0	0
240	1	346	226	-1	231	211	3.7	25	ABplpppapaa	53	0	0	0		0	0	0	0	0
241	1	382	427	-1	525	363	7.4	24	ABalpaaaaaa	224	418	0	0		0	0	0	0	0
242	1	32	5	-1	382	448	13.7	26	ABplpaapapp	74	0	0	0		0	0	0	0	0
243	1	281	233	-1	589	319	8.3	24	ABarapppaaa	211	281	0	0		0	0	0	0	0
244	1	124	430	-1	348	364	19.5	28	ABplapaaapa	195	473	0	0		0	0	0	0	0
245	1	211	452	-1	532	190	12.4	24	ABprpaapppp	216	30	0	0		0	0	0	0	0
246	1	283	235	-1	428	443	13.6	24	ABalpppappa	197	72	0	0		0	0	0	0	0
247	1	182	407	-1	266	254	22.3	32	Dappa	319	227	0	0		0	0	0	0	0
248	1	304	380	-1	499	375	12.8	24	ABalpaapaap	228	883	0	0		0	0	0	0	0
249	1	368	308	-1	444	380	8.1	26	MSapaaaa	199	-2	0	0		0	0	0	0	0
250	1	415	256	-1	250	183	16.3	32	Eplap	280	665	0	0		0	0	0	0	0
251	1	93	59	-1	366	389	10.0	23	ABplppaaaaa	220	203	0	0		0	0	0	0	0
252	1	352	316	-1	340	141	3.2	26	ABprppppapp	247	395	0	0		0	0	0	0	0
253	1	372	374	411	531	270	6.8	29	ABarappaaa	20	0	0	0		0	0	0	0	0
254	1	68	215	-1	406	370	15.7	24	MSapappa	244	135	0	0		0	0	0	0	0
255	1	258	272	-1	441	413	16.5	23	ABalppppapp	195	-532	0	0		0	0	0	0	0
256	1	194	389	-1	262	102	5.1	26	ABprppppppp	222	-165	0	0		0	0	0	0	0
257	1	297	73	-1	429	454	9.7	28	ABalpppaaa	282	-41	0	0		0	0	0	0	0
258	1	302	68	-1	232	360	16.9	28	ABplapaapp	257	472	0	0		0	0	0	0	0
259	1	100	140	-1	414	208	8.4	24	MSpapaaap	248	416	0	0		0	0	0	0	0
260	1	345	34	-1	285	364	6.8	25	ABplpaaaapp	231	125	0	0		0	0	0	0	0
261	1	30	166	-1	305	401	16.3	32	ABplaapppa	259	65	0	0		0	0	0	0	0
262	1	350	290	-1	425	182	17.9	27	Dppaa	242	736	0	0		0	0	0	0	0
263	1	152	264	-1	498	145	8.6	25	ABprpaaappp	206	222	0	0		0	0	0	0	0
264	1	14	388	-1	384	299	6.9	24	MSaapaaaa	-268	0	0	0		0	0	0	0	0
265	1	327	179	-1	368	271	14.6	29	MSaaappp	244	-464	0	0		0	0	0	0	0
266	1	295	413	-1	187	119	17.4	34	Cpappd	338	162	0	0		0	0	0	0	0
267	1	246	298	324	556	209	14.4	28	ABprpaapap	279	-907	0	0		0	0	0	0	0
268	1	241	281	-1	532	170	9.4	24	ABprpaaappa	215	-1221	0	0		0	0	0	0	0
269	1	121	126	-1	386	141	9.3	26	MSpappap	241	845	0	0		0	0	0	0	0
270	1	24	85	-1	522	327	8.3	27	ABaraaaaap	270	-240	0	0		0	0	0	0	0
271	1	396	270	-1	436	311	19.7	27	MSaaaapap	188	0	0	0		0	0	0	0	0
272	1	96	223	-1	403	196	20.8	28	MSpppppp	278	796	0	0		0	0	0	0	0
273	1	452	384	-1	487	265	5.8	25	ABarapapapa	241	-502	0	0		0	0	0	0	0
274	1	361	278	-1	264	142	16.3	31	Eprpa	282	-482	0	0		0	0	0	0	0
275	1	313	78	-1	228	133	5.6	27	Cppppa	269	216	0	0		0	0	0	0	0
276	1	98	390	-1	549	297	5.1	23	ABaraaapppp	225	652	0	0		0	0	0	0	0
277	1	263	136	-1	438	475	12.6	23	ABalpppapad	-23	0	0	0		0	0	0	0	0
278	1	413	443	-1	331	322	12.0	27	MSappaap	369	0	0	0		0	0	0	0	0
279	1	271	175	-1	469	278	12.4	28	ABaraapppap	470	0	0	0		0	0	0	0	0
280	1	50	251	-1	441	104	9.0	23	ABprppapaap	226	413	0	0		0	0	0	0	0
281	1	222	365	-1	198	232	4.5	26	ABplpppaapa	235	62	0	0		0	0	0	0	0
282	1	157	349	-1	353	319	9.6	24	MSappaaa	229	-843	0	0		0	0	0	0	0
283	1	331	159	-1	540	330	5.5	29	ABaraaappa	232	-140	0	0		0	0	0	0	0
284	1	87	294	-1	194	232	13.3	30	Capapp	297	-761	0	0		0	0	0	0	0
285	1	403	111	-1	365	295	4.0	25	ABalpappapp	252	-596	0	0		0	0	0	0	0
286	1	378	52	-1	137	218	16.5	32	ABarppapp	318	-272	0	0		0	0	0	0	0
287	1	300	398	-1	338	265	3.9	25	MSaappaa	243	-17	0	0		0	0	0	0	0
288	1	296	351	-1	362	374	7.5	28	ABplpapaaa	257	970	0	0		0	0	0	0	0
289	1	310	269	-1	463	325	21.0	25	MSaaaapaa	142	0	0	0		0	0	0	0	0
290	1	63	188	-1	371	162	3.2	25	ABprppppaaa	-28	0	0	0		0	0	0	0	0
291	1	166	132	-1	460	333	23.7	30	Nuc156_25_450_288p	252	241	0	0		0	0	0	0	0
292	1	398	89	-1	258	207	5.0	26	ABplppppapp	237	0	0	0		0	0	0	0	0
293	1	431	147	-1	323	195	14.6	32	Epraa	298	404	0	0		0	0	0	0	0
294	1	364	234	-1	332	360	7.0	24	ABplpapapaa	244	-812	0	0		0	0	0	0	0
295	1	217	64	-1	463	309	10.3	23	ABaraapppaa	346	0	0	0		0	0	0	0	0
296	1	265	18	-1	419	412	11.6	28	ABplpaapaa	-149	0	0	0		0	0	0	0	0
297	1	6	442	-1	445	268	5.0	23	ABarapapppa	222	-74	0	0		0	0	0	0	0
298	1	420	185	-1	145	212	8.8	26	ABplappppa	244	-767	0	0		0	0	0	0	0
299	1	190	160	-1	490	361	9.0	25	ABalpaaaaap	4	0	0	0		0	0	0	0	0
300	1	291	367	-1	178	155	13.6	31	Capppa	252	-191	0	0		0	0	0	0	0
301	1	33	392	-1	479	274	23.5	30	Nuc156_25_450_288a	301	-503	0	0		0	0	0	0	0
302	1	444	19	-1	387	111	22.1	29	ABarppppap	256	1141	0	0		0	0	0	0	0
303	1	432	259	-1	386	229	6.8	26	MSpapappa	235	315	0	0		0	0	0	0	0
304	1	102	265	-1	395	318	9.8	24	ABaraapappa	94	0	0	0		0	0	0	0	0
305	1	118	184	-1	455	147	6.4	25	ABarappappp	207	-269	0	0		0	0	0	0	0
306	1	144	453	-1	534	367	10.1	28	ABaraaaaaa	246	719	0	0		0	0	0	0	0
307	1	29	152	-1	414	415	8.5	25	ABplpaaaaap	144	0	0	0		0	0	0	0	0
308	1	109	345	-1	327	97	7.2	26	ABprapppap	264	436	0	0		0	0	0	0	0
309	1	26	325	-1	383	119	3.2	28	ABprppppapa	256	408	0	0		0	0	0	0	0
310	1	335	397	-1	252	276	5.9	24	ABplpapppap	191	117	0	0		0	0	0	0	0
311	1	116	381	-1	558	388	10.6	28	ABalaaaarl	77	0	0	0		0	0	0	0	0
312	1	92	153	-1	416	164	24.4	31	ABarppppaa	309	-619	0	0		0	0	0	0	0
313	1	170	7	-1	461	257	8.3	28	ABarapappa	50	0	0	0		0	0	0	0	0
314	1	76	303	-1	566	225	10.7	25	ABpraaaaaap	96	0	0	0		0	0	0	0	0
315	1	259	88	-1	533	416	17.7	31	ABalapapap	111	0	0	0		0	0	0	0	0
316	1	43	206	-1	489	407	20.1	24	ABplaaaaapa	211	-1155	0	0		0	0	0	0	0
317	1	81	302	-1	495	189	8.7	25	ABprpapaapp	-67	0	0	0		0	0	0	0	0
318	1	254	220	-1	548	365	6.7	24	ABalpaappaa	200	-616	0	0		0	0	0	0	0
319	1	322	38	-1	415	467	13.2	26	ABplpaapapa	476	0	0	0		0	0	0	0	0
320	1	53	335	-1	563	287	11.9	24	ABprpaaaaaa	204	417	0	0		0	0	0	0	0
321	1	369	391	-1	563	237	19.2	25	ABpraaaappp	204	2031	0	0		0	0	0	0	0
322	1	252	364	-1	283	100	13.7	31	Cppapa	252	-36	0	0		0	0	0	0	0
323	1	199	275	-1	405	282	23.4	31	ABarpaappa	239	1364	0	0		0	0	0	0	0
324	1	200	439	-1	465	194	19.0	29	ABprapaaap	251	-470	0	0		0	0	0	0	0
325	1	354	104	-1	460	285	17.1	26	MSpaaaapp	86	0	0	0		0	0	0	0	0
326	1	174	170	-1	535	413	9.2	27	ABalaaaalp	270	128	0	0		0	0	0	0	0
327	1	58	72	-1	445	405	4.2	26	ABalppapaaa	214	-290	0	0		0	0	0	0	0
328	1	54	100	-1	232	182	8.3	33	Eplpp	119	0	0	0		0	0	0	0	0
329	1	38	320	-1	397	81	14.7	29	ABprappaap	253	104	0	0		0	0	0	0	0
330	1	366	289	-1	512	388	22.3	24	ABalappaaa	204	-531	0	0		0	0	0	0	0
331	1	423	403	-1	414	372	19.5	27	MSapapap	197	267	0	0		0	0	0	0	0
332	1	427	428	-1	458	347	7.8	24	ABalpaaapap	93	0	0	0		0	0	0	0	0
333	1	414	361	-1	361	361	13.9	24	MSappapa	203	8	0	0		0	0	0	0	0
334	1	37	22	-1	440	252	16.4	29	MSpaapaa	265	-774	0	0		0	0	0	0	0
335	1	443	217	-1	332	262	15.4	30	Ealaa	305	1036	0	0		0	0	0	0	0
336	1	286	305	-1	395	392	7.8	25	ABalppapppa	64	0	0	0		0	0	0	0	0
337	1	214	394	-1	385	227	11.6	27	MSpapaapp	242	102	0	0		0	0	0	0	0
338	1	31	99	-1	143	244	11.6	28	ABplapappa	278	-246	0	0		0	0	0	0	0
339	1	261	285	-1	234	219	21.6	30	Dappp	297	-14	0	0		0	0	0	0	0
340	1	326	124	-1	447	211	10.5	25	MSppaapp	246	-854	0	0		0	0	0	0	0
341	1	242	358	-1	441	314	7.5	23	ABarapaapap	171	75	0	0		0	0	0	0	0
342	1	388	137	-1	331	133	12.7	29	Cppaaa	365	0	0	0		0	0	0	0	0
343	1	180	67	-1	218	272	12.4	29	Capaap	667	0	0	0		0	0	0	0	0
344	1	2	341	-1	359	190	11.1	26	Earpa	267	1077	0	0		0	0	0	0	0
345	1	381	266	-1	330	249	7.3	25	MSaapappp	166	-206	0	0		0	0	0	0	0
346	1	301	83	-1	571	346	10.4	27	ABalaaaarr	259	444	0	0		0	0	0	0	0
347	1	80	174	-1	327	347	16.2	28	Daaaa	548	0	0	0		0	0	0	0	0
348	1	333	75	-1	406	243	10.4	27	MSpapaapa	-197	0	0	0		0	0	0	0	0
349	1	416	139	-1	172	185	6.3	26	ABplappppp	252	-1003	0	0		0	0	0	0	0
350	1	356	315	-1	480	230	4.5	28	ABprpappaa	263	-647	0	0		0	0	0	0	0
351	1	381	133	-1	364	275	6.6	25	MSaapappa	107	0	0	0		0	0	0	0	0
352	1	340	321	-1	424	309	23.4	32	ABarpaapap	319	-164	0	0		0	0	0	0	0
353	1	172	36	-1	548	268	22.6	30	ABpraapaapp	15	0	0	0		0	0	0	0	0
354	1	46	122	-1	415	286	19.9	25	MSpaaapaa	98	0	0	0		0	0	0	0	0
355	1	146	12	-1	563	361	18.8	24	ABalapppaa	166	844	0	0		0	0	0	0	0
356	1	210	127	-1	191	107	13.5	34	Caapp	323	-766	0	0		0	0	0	0	0
357	1	231	62	-1	529	279	10.6	28	MSppaaaa	-110	0	0	0		0	0	0	0	0
358	1	234	231	-1	424	323	15.4	26	MSaaapapa	100	0	0	0		0	0	0	0	0
359	1	219	106	-1	422	429	5.9	24	ABalppaappa	249	-435	0	0		0	0	0	0	0
360	1	362	396	-1	506	237	15.8	24	ABpraaappap	202	624	0	0		0	0	0	0	0
361	1	410	300	-1	425	224	20.8	28	MSpppppa	272	1427	0	0		0	0	0	0	0
362	1	196	410	-1	356	376	3.6	26	ABalpapappa	234	321	0	0		0	0	0	0	0
363	1	45	116	-1	183	252	9.6	26	ABplapppaa	232	-370	0	0		0	0	0	0	0
364	1	160	156	-1	444	195	16.0	28	Dpaa	260	54	0	0		0	0	0	0	0
365	1	394	143	-1	374	417	10.4	24	ABplpaapppa	200	-238	0	0		0	0	0	0	0
366	1	204	238	-1	357	367	22.2	28	ABplapaaaa	268	-304	0	0		0	0	0	0	0
367	1	177	268	-1	301	241	12.5	32	Ealap	319	699	0	0		0	0	0	0	0
368	1	284	422	-1	223	264	4.0	23	ABplppppaap	203	-353	0	0		0	0	0	0	0
369	1	337	191	-1	376	146	14.5	29	MSpppaap	257	-624	0	0		0	0	0	0	0
370	1	373	76	-1	295	117	24.3	34	Cpaapa	329	860	0	0		0	0	0	0	0
371	1	392	288	-1	271	136	6.8	29	Cppapp	274	358	0	0		0	0	0	0	0
372	1	275	337	-1	482	380	21.7	24	ABalappaap	211	-203	0	0		0	0	0	0	0
373	1	384	86	-1	400	410	14.3	26	ABalpppppap	199	-446	0	0		0	0	0	0	0
374	1	208	213	-1	515	424	21.2	31	ABplaapaaa	235	826	0	0		0	0	0	0	0
375	1	395	150	-1	295	160	16.4	32	Eprap	324	1098	0	0		0	0	0	0	0
376	1	198	283	-1	459	288	8.5	24	ABarapaappa	222	108	0	0		0	0	0	0	0
377	1	441	181	-1	185	146	6.3	28	Cppppp	267	-263	0	0		0	0	0	0	0
378	1	299	57	-1	220	342	13.8	27	ABplappaaa	270	-498	0	0		0	0	0	0	0
379	1	267	16	-1	412	364	23.5	27	ABplaaaapp	254	977	0	0		0	0	0	0	0
380	1	273	448	-1	482	357	11.3	31	ABalpaapapa	296	171	0	0		0	0	0	0	0
381	1	336	43	-1	298	289	20.6	29	MSappppp	291	282	0	0		0	0	0	0	0
382	1	189	119	-1	371	226	8.9	28	MSpapapa	278	12	0	0		0	0	0	0	0
383	1	134	441	-1	469	284	14.7	30	ABaraappapp	297	1652	0	0		0	0	0	0	0
384	1	425	467	-1	472	195	3.9	23	ABprpapapaa	187	97	0	0		0	0	0	0	0
385	1	351	408	-1	389	144	17.1	27	Dppap	225	-449	0	0		0	0	0	0	0
386	1	358	3	-1	231	98	7.2	29	Cpppap	273	947	0	0		0	0	0	0	0
387	1	315	357	-1	314	131	4.4	26	ABprpppapap	245	412	0	0		0	0	0	0	0
388	1	57	336	-1	272	297	17.7	31	Daap	241	0	0	0		0	0	0	0	0
389	1	16	344	-1	527	330	21.4	22	MSpaaaaaa	158	-335	0	0		0	0	0	0	0
390	1	156	41	-1	214	244	18.7	31	Cappaa	281	1163	0	0		0	0	0	0	0
391	1	349	2	-1	514	405	6.5	25	ABalpaapppa	211	110	0	0		0	0	0	0	0
392	1	255	40	-1	187	255	17.3	32	Capapa	-110	0	0	0		0	0	0	0	0
393	1	207	109	-1	362	426	7.2	26	ABalppaappp	230	1247	0	0		0	0	0	0	0
394	1	209	371	-1	468	234	22.8	30	ABarpapapp	77	0	0	0		0	0	0	0	0
395	1	446	282	-1	275	349	22.4	36	ABarppaap	324	-645	0	0		0	0	0	0	0
396	1	435	248	-1	379	292	17.4	27	MSaaaappp	240	-138	0	0		0	0	0	0	0
397	1	323	201	-1	505	213	4.1	27	ABarappapap	236	-384	0	0		0	0	0	0	0
398	1	236	90	-1	589	242	19.2	24	ABpraaaappa	203	49	0	0		0	0	0	0	0
399	1	66	247	-1	431	290	17.3	26	MSpaaappa	111	0	0	0		0	0	0	0	0
400	1	223	80	-1	370	82	20.3	29	ABprappapa	266	652	0	0		0	0	0	0	0
401	1	325	210	-1	526	214	23.4	37	ABarpappa	372	599	0	0		0	0	0	0	0
402	1	64	366	-1	376	156	20.7	30	Dpppa	303	634	0	0		0	0	0	0	0
403	1	428	431	-1	608	296	9.4	23	ABalaapaaa	101	0	0	0		0	0	0	0	0
404	1	69	81	-1	438	227	6.0	26	ABarapapppp	261	532	0	0		0	0	0	0	0
405	1	399	219	-1	434	138	9.0	27	ABprppappa	104	0	0	0		0	0	0	0	0
406	1	168	148	-1	492	357	15.8	23	ABaraapaaap	209	475	0	0		0	0	0	0	0
407	1	49	261	-1	523	357	13.8	24	ABaraapaaaa	200	174	0	0		0	0	0	0	0
408	1	206	250	-1	527	250	15.5	22	ABpraaappaa	72	0	0	0		0	0	0	0	0
409	1	227	352	-1	153	182	11.2	29	ABplapappp	293	568	0	0		0	0	0	0	0
410	1	71	249	-1	149	272	16.0	28	ABplapapaa	263	276	0	0		0	0	0	0	0
411	1	277	419	-1	202	171	4.9	24	ABplppppppp	223	67	0	0		0	0	0	0	0
412	1	341	276	-1	394	97	8.4	31	ABprppappp	282	-15	0	0		0	0	0	0	0
413	1	397	92	-1	199	209	3.3	24	ABplpppaapp	249	275	0	0		0	0	0	0	0
414	1	91	450	-1	480	258	19.5	27	MSppappp	230	-68	0	0		0	0	0	0	0
415	1	360	339	-1	490	438	13.9	29	ABalapaaap	226	924	0	0		0	0	0	0	0
416	1	163	375	-1	362	130	17.2	31	Dpap	272	-820	0	0		0	0	0	0	0
417	1	3	172	-1	545	238	5.5	24	ABarapppapp	76	0	0	0		0	0	0	0	0
418	1	317	254	-1	498	156	15.4	32	ABpraapppa	227	1073	0	0		0	0	0	0	0
419	1	149	190	-1	518	215	15.2	24	ABprpaappaa	217	1059	0	0		0	0	0	0	0
420	1	319	440	-1	330	384	11.5	27	ABplppaaaap	257	677	0	0		0	0	0	0	0
421	1	251	434	-1	233	186	12.4	35	Eplpa	350	-179	0	0		0	0	0	0	0
422	1	418	347	-1	421	369	3.2	26	ABalpapaapp	249	219	0	0		0	0	0	0	0
423	1	424	128	-1	248	352	8.2	25	ABplppapaap	207	-995	0	0		0	0	0	0	0
424	1	243	194	-1	383	98	6.5	26	ABprpppaaap	248	417	0	0		0	0	0	0	0
425	1	99	362	-1	347	387	17.3	24	ABplpaappap	234	1299	0	0		0	0	0	0	0
426	1	451	101	-1	430	182	5.2	22	ABprpapappa	363	0	0	0		0	0	0	0	0
427	1	108	456	-1	549	249	14.0	26	ABprpaapaa	317	0	0	0		0	0	0	0	0
428	1	173	31	-1	518	260	21.1	26	ABpraapappa	239	494	0	0		0	0	0	0	0
429	1	153	199	-1	450	230	18.7	26	MSppppap	235	-659	0	0		0	0	0	0	0
430	1	292	91	-1	272	332	18.3	27	Dapaa	269	210	0	0		0	0	0	0	0
431	1	363	129	-1	271	329	7.6	27	ABplppappa	275	-275	0	0		0	0	0	0	0
432	1	89	342	-1	261	307	5.1	24	ABplppaappp	196	-190	0	0		0	0	0	0	0
433	1	268	240	-1	276	360	9.3	25	ABplppapaaa	235	945	0	0		0	0	0	0	0
434	1	320	117	-1	497	185	17.9	24	ABprpaappap	407	0	0	0		0	0	0	0	0
435	1	269	387	-1	410	250	17.5	28	MSpaaappp	-143	0	0	0		0	0	0	0	0
436	1	56	28	-1	419	198	12.5	26	MSpppaaa	-65	0	0	0		0	0	0	0	0
437	1	212	307	-1	327	81	19.4	29	ABarpppppa	285	-56	0	0		0	0	0	0	0
438	1	434	423	-1	439	445	7.6	24	ABalpppaapv	173	460	0	0		0	0	0	0	0
439	1	280	378	-1	571	278	6.6	25	ABarapppaap	177	670	0	0		0	0	0	0	0
440	1	86	333	-1	391	268	4.2	26	ABalpappppp	261	-582	0	0		0	0	0	0	0
441	1	10	395	-1	498	226	12.9	26	MSppapap	240	19	0	0		0	0	0	0	0
442	1	448	353	-1	533	222	6.8	28	ABarappapaa	130	0	0	0		0	0	0	0	0
443	1	117	253	-1	480	402	5.4	24	ABalpaapppp	59	0	0	0		0	0	0	0	0
444	1	42	103	-1	454	416	9.1	25	ABplpaaaaaa	432	0	0	0		0	0	0	0	0
445	1	186	418	-1	516	422	11.2	27	ABalapaapa	-47	0	0	0		0	0	0	0	0
446	1	439	462	-1	343	353	12.1	23	MSappapp	-159	0	0	0		0	0	0	0	0
447	1	230	334	-1	572	308	11.1	24	ABarappppaa	224	0	0	0		0	0	0	0	0
448	1	130	445	-1	450	174	5.0	22	ABprpapapap	74	0	0	0		0	0	0	0	0
449	1	132	459	-1	229	187	4.4	26	ABplpppapap	32	0	0	0		0	0	0	0	0
450	1	380	252	-1	295	283	4.0	27	ABplpapppaa	109	0	0	0		0	0	0	0	0
451	1	289	458	-1	529	227	20.5	30	ABpraapappp	45	0	0	0		0	0	0	0	0
452	1	461	464	-1	500	335	21.8	22	ABarpaaapa	-34	0	0	0		0	0	0	0	0
453	1	225	457	-1	353	151	5.9	22	ABprpappppp	58	0	0	0		0	0	0	0	0
454	1	272	30	-1	544	233	9.2	24	ABarapppppp	55	0	0	0		0	0	0	0	0
455	1	18	304	-1	507	385	4.9	22	ABalpapaaa	119	0	0	0		0	0	0	0	0
456	1	445	463	-1	538	306	18.2	22	ABalappppap	512	0	0	0		0	0	0	0	0
457	1	447	370	-1	511	408	17.2	22	ABalapapaa	204	0	0	0		0	0	0	0	0
458	1	81	255	-1	501	210	8.8	24	ABprpapaapa	-257	0	0	0		0	0	0	0	0
459	1	138	400	-1	367	129	4.9	22	ABprppppaap	-237	0	0	0		0	0	0	0	0
460	1	406	446	-1	230	237	4.4	23	ABplppppapa	28	0	0	0		0	0	0	0	0
461	1	238	420	-1	324	272	24.4	30	ABarpaapppp	323	0	0	0		0	0	0	0	0
462	1	145	359	-1	591	293	18.3	26	ABalaappppp	172	0	0	0		0	0	0	0	0
463	1	458	465	-1	378	268	16.0	20	MSaaappa	128	482	0	0		0	0	0	0	0
464	1	383	258	-1	369	342	9.1	22	MSapaapa	177	-724	0	0		0	0	0	0	0
465	1	453	466	-1	585	285	12.1	20	ABalaappaa	123	0	0	0		0	0	0	0	0
466	1	462	469	-1	342	256	22.0	29	Cpaaa	257	-311	0	0		0	0	0	0	0
