# Supplementary material for: The AP-2 Transcription Factor APTF-2 Is Required for Neuroblast and Epidermal Morphogenesis in Caenorhabditis elegans Embryogenesis
Source: PLoS Genet. 2016 May 13;12(5):e1006048. doi: 10.1371/journal.pgen.1006048 (PMC4866721; doi:10.1371/journal.pgen.1006048)
Supplement: S7 Text — (ZIP) [file pgen.1006048.s035.zip › nuclei/t183-nuclei]

1	1	167	263	-1	402	382	11.0	25	MSapapaa	208	47	0	0		0	0	0	0	0
2	1	391	440	-1	518	404	6.6	24	ABalpaapppa	103	0	0	0		0	0	0	0	0
3	1	386	291	-1	232	95	7.2	29	Cpppap	288	-638	0	0		0	0	0	0	0
4	1	1	204	-1	177	304	11.9	28	ABplappapp	254	-625	0	0		0	0	0	0	0
5	1	242	270	-1	389	450	13.4	26	ABplpaapapp	243	125	0	0		0	0	0	0	0
6	1	183	108	-1	294	381	16.6	26	ABplapaapa	227	-1527	0	0		0	0	0	0	0
7	1	313	55	-1	463	258	8.4	29	ABarapappa	62	0	0	0		0	0	0	0	0
8	1	204	97	-1	358	425	12.4	26	ABplpaapppp	223	313	0	0		0	0	0	0	0
9	1	191	148	-1	455	366	4.4	25	ABalpapaapa	207	94	0	0		0	0	0	0	0
10	1	141	157	-1	151	148	13.4	28	Cpappv	239	791	0	0		0	0	0	0	0
11	1	129	273	-1	564	393	16.4	33	ABalaaapal	245	-1474	0	0		0	0	0	0	0
12	1	355	239	-1	555	365	18.3	27	ABalapppaa	250	-1302	0	0		0	0	0	0	0
13	1	21	269	-1	491	170	5.9	24	ABprpaaaapp	240	795	0	0		0	0	0	0	0
14	1	125	208	-1	555	412	13.5	28	ABalaaaala	63	0	0	0		0	0	0	0	0
15	1	15	231	-1	432	422	19.3	26	ABplaapappa	217	120	0	0		0	0	0	0	0
16	1	379	132	-1	413	368	23.4	27	ABplaaaapp	-255	0	0	0		0	0	0	0	0
17	1	5	24	-1	530	376	16.2	30	MSaaaaaa	82	0	0	0		0	0	0	0	0
18	1	296	195	-1	420	416	11.5	29	ABplpaapaa	-103	0	0	0		0	0	0	0	0
19	1	302	365	-1	391	115	22.0	29	ABarppppap	291	-68	0	0		0	0	0	0	0
20	1	161	44	-1	300	84	9.7	28	ABprapappp	268	627	0	0		0	0	0	0	0
21	1	121	40	-1	324	421	14.4	30	ABplaappap	174	0	0	0		0	0	0	0	0
22	1	334	9	-1	436	257	16.2	30	MSpaapaa	-146	0	0	0		0	0	0	0	0
23	1	109	320	-1	200	315	20.7	30	ABplappapa	260	-202	0	0		0	0	0	0	0
24	1	110	45	-1	331	60	16.6	32	ABprapapaa	60	0	0	0		0	0	0	0	0
25	1	225	146	-1	243	251	9.7	29	ABplpppppa	90	0	0	0		0	0	0	0	0
26	1	162	21	-1	358	450	14.0	27	ABplaappaa	188	0	0	0		0	0	0	0	0
27	1	68	425	-1	582	216	17.0	24	ABpraaaapad	197	207	0	0		0	0	0	0	0
28	1	436	386	-1	419	199	12.5	27	MSpppaaa	204	-1011	0	0		0	0	0	0	0
29	1	156	150	-1	364	423	17.6	30	ABalppppppp	282	925	0	0		0	0	0	0	0
30	1	454	258	-1	542	236	9.3	24	ABarapppppp	200	60	0	0		0	0	0	0	0
31	1	428	2	-1	519	259	20.9	27	ABpraapappa	254	-449	0	0		0	0	0	0	0
32	1	237	172	-1	234	319	9.6	31	ABplppapap	193	92	0	0		0	0	0	0	0
33	1	150	325	-1	450	458	19.3	29	ABplaapaapp	62	0	0	0		0	0	0	0	0
34	1	260	344	-1	283	367	6.7	26	ABplpaaaapp	244	-1146	0	0		0	0	0	0	0
35	1	236	237	-1	453	416	13.5	25	ABalppppaad	238	126	0	0		0	0	0	0	0
36	1	353	342	-1	549	271	22.7	29	ABpraapaapp	284	40	0	0		0	0	0	0	0
37	1	57	127	-1	363	166	8.7	26	MSpappaa	225	76	0	0		0	0	0	0	0
38	1	319	219	-1	418	469	13.2	25	ABplpaapapa	200	1115	0	0		0	0	0	0	0
39	1	190	110	-1	456	201	6.8	28	ABprpappap	-137	0	0	0		0	0	0	0	0
40	1	392	220	-1	190	255	17.4	31	Capapa	188	0	0	0		0	0	0	0	0
41	1	390	155	-1	214	243	19.2	31	Cappaa	229	0	0	0		0	0	0	0	0
42	1	186	368	-1	418	250	6.7	24	MSpapaaaa	196	0	0	0		0	0	0	0	0
43	1	381	309	-1	302	289	20.6	29	MSappppp	313	0	0	0		0	0	0	0	0
44	1	197	115	-1	372	289	11.4	24	MSaapaapa	230	478	0	0		0	0	0	0	0
45	1	17	49	-1	329	89	11.4	26	ABprapppaa	228	0	0	0		0	0	0	0	0
46	1	6	348	-1	261	378	16.1	30	ABplaapppp	100	0	0	0		0	0	0	0	0
47	1	134	389	-1	461	430	21.4	27	ABplaaapaaa	-2	0	0	0		0	0	0	0	0
48	1	87	384	-1	506	287	12.6	26	ABaraaapapp	244	97	0	0		0	0	0	0	0
49	1	113	17	-1	371	394	22.7	32	ABplaaappp	347	0	0	0		0	0	0	0	0
50	1	3	81	-1	196	221	22.8	34	Caapa	298	795	0	0		0	0	0	0	0
51	1	143	316	-1	530	385	12.4	24	ABalpaapaaa	221	151	0	0		0	0	0	0	0
52	1	286	388	-1	137	216	16.4	32	ABarppapp	23	0	0	0		0	0	0	0	0
53	1	179	318	-1	615	307	11.4	29	ABalaapaap	114	0	0	0		0	0	0	0	0
54	1	75	250	-1	592	333	12.7	28	ABalaaappr	447	0	0	0		0	0	0	0	0
55	1	72	137	-1	608	276	12.7	30	ABalaappap	300	398	0	0		0	0	0	0	0
56	1	66	225	-1	413	101	17.1	28	ABprappaaa	250	-210	0	0		0	0	0	0	0
57	1	378	177	-1	221	340	14.1	29	ABplappaaa	100	0	0	0		0	0	0	0	0
58	1	25	266	-1	375	354	11.0	27	MSapaapp	262	-723	0	0		0	0	0	0	0
59	1	251	428	-1	367	389	9.9	24	ABplppaaaaa	201	-440	0	0		0	0	0	0	0
60	1	114	343	-1	409	294	9.9	25	ABaraapappp	113	0	0	0		0	0	0	0	0
61	1	205	34	-1	487	203	11.5	24	ABprppaaaaa	230	-719	0	0		0	0	0	0	0
62	1	357	416	-1	530	286	10.2	29	MSppaaaa	192	564	0	0		0	0	0	0	0
63	1	53	147	-1	407	248	14.0	27	MSpaapapp	90	0	0	0		0	0	0	0	0
64	1	295	79	-1	456	311	10.3	24	ABaraapppaa	39	0	0	0		0	0	0	0	0
65	1	112	28	-1	473	289	5.7	24	ABarapapaap	195	755	0	0		0	0	0	0	0
66	1	60	117	-1	362	134	6.3	27	ABprpppppa	227	702	0	0		0	0	0	0	0
67	1	343	92	-1	215	272	12.5	29	Capaap	288	67	0	0		0	0	0	0	0
68	1	258	214	-1	232	360	17.2	29	ABplapaapp	289	-124	0	0		0	0	0	0	0
69	1	95	46	-1	486	366	24.4	26	ABarpaaaap	230	27	0	0		0	0	0	0	0
70	1	34	42	-1	442	114	15.5	28	ABprapaapp	135	0	0	0		0	0	0	0	0
71	1	101	106	-1	553	263	8.9	25	ABarapppppa	243	586	0	0		0	0	0	0	0
72	1	327	133	-1	448	403	4.0	25	ABalppapaaa	254	190	0	0		0	0	0	0	0
73	1	257	51	-1	431	455	9.5	30	ABalpppaaa	-234	0	0	0		0	0	0	0	0
74	1	50	247	-1	320	58	8.1	26	ABprappppa	239	-49	0	0		0	0	0	0	0
75	1	348	163	-1	408	248	10.4	27	MSpapaapa	202	121	0	0		0	0	0	0	0
76	1	370	349	-1	297	116	24.0	34	Cpaapa	342	191	0	0		0	0	0	0	0
77	1	18	161	-1	435	267	13.4	27	MSpaapapa	271	146	0	0		0	0	0	0	0
78	1	275	95	-1	228	130	5.7	27	Cppppa	240	-90	0	0		0	0	0	0	0
79	1	29	333	-1	467	461	10.9	24	ABalpppapav	223	116	0	0		0	0	0	0	0
80	1	400	399	-1	373	82	20.4	29	ABprappapa	282	330	0	0		0	0	0	0	0
81	1	404	403	-1	437	230	5.9	26	ABarapapppp	-67	0	0	0		0	0	0	0	0
82	1	200	274	-1	407	407	18.8	26	ABplaapappp	240	1046	0	0		0	0	0	0	0
83	1	346	14	-1	570	349	10.4	26	ABalaaaarr	157	0	0	0		0	0	0	0	0
84	1	140	125	-1	471	116	13.5	29	ABpraapppp	271	1001	0	0		0	0	0	0	0
85	1	270	80	-1	518	328	8.3	27	ABaraaaaap	337	0	0	0		0	0	0	0	0
86	1	373	367	-1	401	411	14.4	25	ABalpppppap	201	-130	0	0		0	0	0	0	0
87	1	234	374	-1	583	256	9.5	30	ABalaapapp	109	0	0	0		0	0	0	0	0
88	1	315	131	-1	535	414	17.6	29	ABalapapap	112	0	0	0		0	0	0	0	0
89	1	292	366	-1	260	207	4.7	26	ABplppppapp	258	124	0	0		0	0	0	0	0
90	1	398	261	-1	585	242	19.3	24	ABpraaaappa	206	44	0	0		0	0	0	0	0
91	1	430	419	-1	271	333	18.5	28	Dapaa	209	622	0	0		0	0	0	0	0
92	1	413	433	-1	201	211	3.5	25	ABplpppaapp	227	45	0	0		0	0	0	0	0
93	1	40	350	-1	392	355	17.9	26	MSapppaa	221	1650	0	0		0	0	0	0	0
94	1	93	58	-1	340	127	8.6	30	ABprpappppa	295	350	0	0		0	0	0	0	0
95	1	45	463	-1	461	399	21.1	24	ABplaaapaap	170	-53	0	0		0	0	0	0	0
96	1	115	332	-1	296	185	11.6	33	Earpp	324	-869	0	0		0	0	0	0	0
97	1	203	222	-1	496	457	12.5	31	ABalapaapp	40	0	0	0		0	0	0	0	0
98	1	172	324	-1	161	280	10.3	26	ABplapapap	236	0	0	0		0	0	0	0	0
99	1	338	112	-1	143	243	11.3	27	ABplapappa	195	0	0	0		0	0	0	0	0
100	1	328	351	-1	234	183	8.4	32	Eplpp	321	241	0	0		0	0	0	0	0
101	1	426	278	-1	433	186	5.3	22	ABprpapappa	225	172	0	0		0	0	0	0	0
102	1	233	76	-1	573	309	22.9	27	ABpraapaapa	270	395	0	0		0	0	0	0	0
103	1	444	461	-1	456	417	9.0	25	ABplpaaaaaa	231	136	0	0		0	0	0	0	0
104	1	325	143	-1	462	282	17.1	26	MSpaaaapp	236	740	0	0		0	0	0	0	0
105	1	46	372	-1	354	58	13.4	28	ABprapapap	275	986	0	0		0	0	0	0	0
106	1	359	257	-1	422	427	5.8	25	ABalppaappa	242	724	0	0		0	0	0	0	0
107	1	159	134	-1	413	113	10.8	29	ABprppapap	872	0	0	0		0	0	0	0	0
108	1	224	87	-1	169	273	20.5	35	ABarppapa	246	0	0	0		0	0	0	0	0
109	1	393	91	-1	357	426	7.1	25	ABalppaappp	258	229	0	0		0	0	0	0	0
110	1	174	8	-1	472	319	6.9	26	ABarapaapaa	89	0	0	0		0	0	0	0	0
111	1	285	432	-1	366	295	4.0	26	ABalpappapp	265	1269	0	0		0	0	0	0	0
112	1	176	31	-1	559	319	7.4	23	ABaraaapppa	221	0	0	0		0	0	0	0	0
113	1	26	422	-1	569	290	14.4	30	ABalaapppa	279	737	0	0		0	0	0	0	0
114	1	131	191	-1	505	339	12.8	27	ABaraaaapa	244	1033	0	0		0	0	0	0	0
115	1	188	423	-1	483	204	15.2	26	MSppppaa	128	0	0	0		0	0	0	0	0
116	1	363	295	-1	183	251	9.4	25	ABplapppaa	249	273	0	0		0	0	0	0	0
117	1	434	408	-1	494	185	17.8	25	ABprpaappap	224	148	0	0		0	0	0	0	0
118	1	32	27	-1	202	265	6.1	24	ABplpppaaap	182	1381	0	0		0	0	0	0	0
119	1	382	3	-1	374	228	9.2	29	MSpapapa	-117	0	0	0		0	0	0	0	0
120	1	104	101	-1	430	257	9.8	28	ABaraapppp	244	-196	0	0		0	0	0	0	0
121	1	64	151	-1	383	199	7.1	24	MSpapappp	197	16	0	0		0	0	0	0	0
122	1	354	37	-1	414	286	20.0	24	MSpaaapaa	23	0	0	0		0	0	0	0	0
123	1	105	130	-1	377	126	11.8	30	MSpapppp	257	565	0	0		0	0	0	0	0
124	1	340	392	-1	442	205	10.3	25	MSppaapp	238	-89	0	0		0	0	0	0	0
125	1	58	123	-1	317	273	6.4	26	MSaappap	239	-9	0	0		0	0	0	0	0
126	1	269	111	-1	388	147	9.3	26	MSpappap	213	0	0	0		0	0	0	0	0
127	1	356	52	-1	196	103	13.4	34	Caapp	345	-507	0	0		0	0	0	0	0
128	1	423	33	-1	249	353	8.5	27	ABplppapaap	820	0	0	0		0	0	0	0	0
129	1	431	22	-1	269	329	7.6	28	ABplppappa	665	0	0	0		0	0	0	0	0
130	1	92	197	-1	411	159	12.1	29	MSpapppa	479	0	0	0		0	0	0	0	0
131	1	164	354	-1	499	295	8.3	25	ABarapapaaa	77	0	0	0		0	0	0	0	0
132	1	291	293	-1	461	336	23.6	29	Nuc156_25_450_288p	293	436	0	0		0	0	0	0	0
133	1	351	48	-1	360	280	6.2	25	MSaapappa	173	-1146	0	0		0	0	0	0	0
134	1	108	175	-1	534	302	21.3	32	ABalappppp	321	1252	0	0		0	0	0	0	0
135	1	94	390	-1	434	113	20.3	33	ABarpppap	328	485	0	0		0	0	0	0	0
136	1	277	405	-1	443	476	12.4	24	ABalpppapad	224	-954	0	0		0	0	0	0	0
137	1	342	122	-1	338	134	12.7	28	Cppaaa	281	1101	0	0		0	0	0	0	0
138	1	97	114	359	413	446	16.8	31	ABplaapapa	-6	0	0	0		0	0	0	0	0
139	1	349	23	-1	175	184	6.3	27	ABplappppp	264	131	0	0		0	0	0	0	0
140	1	259	211	-1	414	213	8.4	24	MSpapaaap	167	0	0	0		0	0	0	0	0
141	1	130	167	-1	405	437	9.4	26	ABplpaaapa	189	0	0	0		0	0	0	0	0
142	1	39	233	-1	510	415	13.4	29	ABalapaaaa	-45	0	0	0		0	0	0	0	0
143	1	365	170	-1	377	416	10.3	24	ABplpaapppa	84	0	0	0		0	0	0	0	0
144	1	149	25	-1	238	305	14.4	30	Capaaa	279	238	0	0		0	0	0	0	0
145	1	47	285	-1	502	313	10.8	28	ABaraaapapa	60	0	0	0		0	0	0	0	0
146	1	214	402	-1	484	246	16.0	25	MSppappa	216	223	0	0		0	0	0	0	0
147	1	293	456	-1	324	195	15.0	32	Epraa	320	-63	0	0		0	0	0	0	0
148	1	406	391	-1	491	360	15.6	25	ABaraapaaap	86	0	0	0		0	0	0	0	0
149	1	182	64	-1	267	281	8.5	29	MSaapppp	-148	0	0	0		0	0	0	0	0
150	1	375	73	-1	296	163	16.3	33	Eprap	266	417	0	0		0	0	0	0	0
151	1	77	306	-1	417	396	5.5	23	ABalppapaap	206	226	0	0		0	0	0	0	0
152	1	307	98	-1	420	414	8.2	24	ABplpaaaaap	-6	0	0	0		0	0	0	0	0
153	1	312	234	-1	420	167	24.5	31	ABarppppaa	318	776	0	0		0	0	0	0	0
154	1	209	357	-1	296	104	3.9	23	ABprppppppa	230	-91	0	0		0	0	0	0	0
155	1	142	229	-1	362	423	21.1	30	ABplaaappa	57	0	0	0		0	0	0	0	0
156	1	364	174	-1	442	196	16.2	28	Dpaa	277	1548	0	0		0	0	0	0	0
157	1	144	370	-1	531	255	18.7	24	ABpraapapap	170	-326	0	0		0	0	0	0	0
158	1	227	272	-1	348	106	4.1	24	ABprpppapaa	212	679	0	0		0	0	0	0	0
159	1	283	189	-1	538	332	5.3	28	ABaraaappa	284	111	0	0		0	0	0	0	0
160	1	299	358	-1	492	366	9.0	24	ABalpaaaaap	285	0	0	0		0	0	0	0	0
161	1	169	371	-1	193	325	14.0	28	ABplappaap	268	-177	0	0		0	0	0	0	0
162	1	185	307	-1	485	305	16.9	29	MSpaaaapa	146	0	0	0		0	0	0	0	0
163	1	177	57	-1	259	224	13.8	30	Ealpp	299	-481	0	0		0	0	0	0	0
164	1	65	158	-1	521	193	19.7	30	ABpraaapppp	189	0	0	0		0	0	0	0	0
165	1	235	279	-1	402	385	3.3	26	ABalppapapa	253	-14	0	0		0	0	0	0	0
166	1	261	190	-1	304	403	16.0	33	ABplaapppa	258	693	0	0		0	0	0	0	0
167	1	79	252	-1	583	347	16.4	27	ABalaaappl	19	0	0	0		0	0	0	0	0
168	1	78	71	-1	309	328	3.8	24	ABplpappaaa	220	68	0	0		0	0	0	0	0
169	1	73	253	-1	422	401	15.2	26	ABalpppppaa	201	0	0	0		0	0	0	0	0
170	1	326	141	-1	538	417	9.4	27	ABalaaaalp	268	-497	0	0		0	0	0	0	0
171	1	49	11	-1	226	292	7.4	30	ABplppappp	326	0	0	0		0	0	0	0	0
172	1	417	90	-1	544	238	5.5	24	ABarapppapp	200	121	0	0		0	0	0	0	0
173	1	120	67	-1	341	427	10.3	28	ABplpaaappp	229	-1572	0	0		0	0	0	0	0
174	1	347	210	-1	323	347	16.4	28	Daaaa	235	236	0	0		0	0	0	0	0
175	1	279	53	-1	467	276	12.4	28	ABaraapppap	282	-135	0	0		0	0	0	0	0
176	1	86	369	-1	517	234	8.1	30	ABprpapaaa	253	-1205	0	0		0	0	0	0	0
177	1	152	328	-1	283	334	4.2	25	ABplppaappa	213	-415	0	0		0	0	0	0	0
178	1	228	193	-1	350	217	14.8	31	Earap	309	298	0	0		0	0	0	0	0
179	1	265	330	-1	365	276	14.7	30	MSaaappp	136	0	0	0		0	0	0	0	0
180	1	153	427	-1	474	360	13.9	25	ABaraapaapa	208	1058	0	0		0	0	0	0	0
181	1	377	424	-1	189	146	6.1	28	Cppppp	81	0	0	0		0	0	0	0	0
182	1	69	244	-1	569	346	22.4	32	ABpraapaaa	42	0	0	0		0	0	0	0	0
183	1	222	156	-1	463	421	10.8	27	ABalppppaav	-81	0	0	0		0	0	0	0	0
184	1	305	380	-1	453	144	6.3	26	ABarappappp	259	284	0	0		0	0	0	0	0
185	1	298	400	-1	147	212	8.8	26	ABplappppa	228	169	0	0		0	0	0	0	0
186	1	74	395	-1	497	449	19.8	26	ABplaapaapa	256	0	0	0		0	0	0	0	0
187	1	202	159	-1	589	320	16.0	25	ABalaappppa	305	0	0	0		0	0	0	0	0
188	1	290	194	-1	371	166	3.2	26	ABprppppaaa	249	-303	0	0		0	0	0	0	0
189	1	14	469	-1	253	166	23.9	37	Caaap	378	473	0	0		0	0	0	0	0
190	1	419	452	-1	520	216	14.9	24	ABprpaappaa	226	-11	0	0		0	0	0	0	0
191	1	369	379	-1	374	139	15.4	30	MSpppaap	294	324	0	0		0	0	0	0	0
192	1	102	290	-1	523	224	18.2	29	ABpraaapppa	10	0	0	0		0	0	0	0	0
193	1	126	329	-1	368	332	19.1	27	MSapppap	52	0	0	0		0	0	0	0	0
194	1	424	38	-1	382	104	6.8	24	ABprpppaaap	196	-1161	0	0		0	0	0	0	0
195	1	137	221	-1	529	329	10.7	24	ABaraaapaap	241	-42	0	0		0	0	0	0	0
196	1	210	47	-1	179	214	9.1	28	ABplapppap	282	116	0	0		0	0	0	0	0
197	1	208	59	-1	509	296	5.5	25	ABarapaaap	385	0	0	0		0	0	0	0	0
198	1	84	43	-1	294	329	11.1	29	MSaapppa	8	0	0	0		0	0	0	0	0
199	1	429	414	-1	449	233	18.6	26	MSppppap	246	546	0	0		0	0	0	0	0
200	1	168	19	-1	391	159	6.3	27	ABprppaappp	270	920	0	0		0	0	0	0	0
201	1	397	281	-1	504	207	4.4	27	ABarappapap	240	-404	0	0		0	0	0	0	0
202	1	118	84	-1	410	301	12.6	26	ABaraapapap	250	321	0	0		0	0	0	0	0
203	1	42	301	-1	381	224	16.1	29	Earaa	206	-558	0	0		0	0	0	0	0
204	1	90	181	-1	508	332	24.2	27	ABarpaaaaar	207	-61	0	0		0	0	0	0	0
205	1	16	313	-1	233	160	4.3	24	ABplppppppa	238	-547	0	0		0	0	0	0	0
206	1	316	140	-1	491	405	20.1	24	ABplaaaaapa	-187	0	0	0		0	0	0	0	0
207	1	107	287	-1	485	337	3.2	26	ABalpaaapp	245	-856	0	0		0	0	0	0	0
208	1	88	103	-1	380	264	18.7	24	MSpaaapap	104	0	0	0		0	0	0	0	0
209	1	180	387	-1	474	311	3.8	25	ABarapaaaap	89	0	0	0		0	0	0	0	0
210	1	401	30	-1	511	196	23.1	34	ABarpappa	233	-252	0	0		0	0	0	0	0
211	1	33	292	-1	296	84	6.4	28	ABprappppp	240	394	0	0		0	0	0	0	0
212	1	106	36	-1	356	256	11.1	25	MSaapaapp	161	0	0	0		0	0	0	0	0
213	1	374	152	-1	513	424	21.0	31	ABplaapaaa	223	518	0	0		0	0	0	0	0
214	1	173	180	-1	504	326	5.3	23	ABarapaaaaa	181	-543	0	0		0	0	0	0	0
215	1	254	243	-1	408	372	15.6	25	MSapappa	186	99	0	0		0	0	0	0	0
216	1	59	68	-1	558	182	15.0	28	ABpraappaa	29	0	0	0		0	0	0	0	0
217	1	335	311	-1	335	260	14.5	31	Ealaa	312	480	0	0		0	0	0	0	0
218	1	226	363	-1	204	113	9.5	30	Cpppaa	296	875	0	0		0	0	0	0	0
219	1	405	5	465	433	140	8.9	28	ABprppappa	205	-204	0	0		0	0	0	0	0
220	1	318	230	-1	543	363	6.7	25	ABalpaappaa	196	-492	0	0		0	0	0	0	0
221	1	213	226	-1	575	271	20.6	25	ABpraaapapp	45	0	0	0		0	0	0	0	0
222	1	24	308	-1	308	221	23.3	37	Caaaa	371	-543	0	0		0	0	0	0	0
223	1	272	89	-1	402	202	21.3	29	MSpppppp	-147	0	0	0		0	0	0	0	0
224	1	2	205	-1	524	190	6.6	25	ABprpaaaapa	222	-8	0	0		0	0	0	0	0
225	1	13	202	-1	576	373	13.6	28	ABalaaapar	122	0	0	0		0	0	0	0	0
226	1	240	223	-1	232	210	3.6	24	ABplpppapaa	205	-1208	0	0		0	0	0	0	0
227	1	160	94	-1	494	350	18.4	30	MSaaaaapa	297	-824	0	0		0	0	0	0	0
228	1	218	375	-1	570	268	17.8	26	ABpraaapaad	397	0	0	0		0	0	0	0	0
229	1	147	322	-1	382	72	13.6	30	ABprappapp	259	744	0	0		0	0	0	0	0
230	1	4	135	-1	589	246	15.9	27	ABpraaaapav	259	662	0	0		0	0	0	0	0
231	1	358	340	-1	423	323	15.5	26	MSaaapapa	252	100	0	0		0	0	0	0	0
232	1	151	196	-1	524	330	16.1	29	ABaraappaa	206	-185	0	0		0	0	0	0	0
233	1	243	128	-1	586	323	8.6	24	ABarapppaaa	226	385	0	0		0	0	0	0	0
234	1	294	254	-1	330	363	6.9	24	ABplpapapaa	222	1114	0	0		0	0	0	0	0
235	1	246	83	-1	432	447	13.4	23	ABalpppappa	199	-254	0	0		0	0	0	0	0
236	1	30	184	-1	217	247	7.8	27	Capppp	264	790	0	0		0	0	0	0	0
237	1	193	54	-1	427	340	7.4	29	ABalpappaa	225	972	0	0		0	0	0	0	0
238	1	366	383	-1	357	371	21.7	29	ABplapaaaa	242	657	0	0		0	0	0	0	0
239	1	9	69	-1	321	133	19.4	28	Dpppp	243	187	0	0		0	0	0	0	0
240	1	433	113	-1	276	363	9.3	25	ABplppapaaa	249	-119	0	0		0	0	0	0	0
241	1	38	185	-1	408	442	21.4	30	ABplaaapap	304	0	0	0		0	0	0	0	0
242	1	63	249	-1	488	448	9.0	26	ABalpppaapd	201	868	0	0		0	0	0	0	0
243	1	184	417	-1	428	339	17.6	24	MSaaapaap	210	597	0	0		0	0	0	0	0
244	1	219	198	-1	529	163	14.1	29	ABpraappap	259	-240	0	0		0	0	0	0	0
245	1	155	393	-1	256	247	5.9	27	ABplpapppp	194	325	0	0		0	0	0	0	0
246	1	232	347	-1	416	299	4.4	26	ABalpappppa	260	1362	0	0		0	0	0	0	0
247	1	399	259	-1	430	291	17.1	26	MSpaaappa	113	0	0	0		0	0	0	0	0
248	1	396	338	-1	380	294	17.3	26	MSaaaappp	120	0	0	0		0	0	0	0	0
249	1	410	445	-1	148	270	15.8	29	ABplapapaa	20	0	0	0		0	0	0	0	0
250	1	408	304	-1	526	255	15.7	26	ABpraaappaa	211	704	0	0		0	0	0	0	0
251	1	280	32	-1	441	106	9.0	23	ABprppapaap	224	1271	0	0		0	0	0	0	0
252	1	450	430	-1	291	283	4.1	27	ABplpapppaa	205	677	0	0		0	0	0	0	0
253	1	443	77	-1	481	403	5.4	24	ABalpaapppp	201	194	0	0		0	0	0	0	0
254	1	418	160	-1	502	156	15.1	32	ABpraapppa	235	127	0	0		0	0	0	0	0
255	1	458	187	-1	502	219	9.1	24	ABprpapaapa	173	-257	0	0		0	0	0	0	0
256	1	250	437	-1	248	182	16.0	32	Eplap	324	1340	0	0		0	0	0	0	0
257	1	133	397	-1	485	176	11.6	27	ABprppaaaap	29	0	0	0		0	0	0	0	0
258	1	464	458	-1	361	340	9.0	21	MSapaapa	155	1233	0	0		0	0	0	0	0
259	1	303	136	-1	387	230	6.9	25	MSpapappa	246	-12	0	0		0	0	0	0	0
260	1	239	206	-1	593	247	13.5	27	ABpraaaaaaa	203	101	0	0		0	0	0	0	0
261	1	407	70	-1	520	359	13.7	22	ABaraapaaaa	190	-135	0	0		0	0	0	0	0
262	1	61	138	-1	605	278	16.4	29	ABpraaaaap	281	1121	0	0		0	0	0	0	0
263	1	207	26	-1	470	136	10.0	24	ABprppapaaa	236	-561	0	0		0	0	0	0	0
264	1	263	361	-1	502	146	8.9	24	ABprpaaappp	504	0	0	0		0	0	0	0	0
265	1	304	183	-1	392	322	10.0	24	ABaraapappa	-173	0	0	0		0	0	0	0	0
266	1	345	209	-1	333	246	7.3	25	MSaapappp	188	1045	0	0		0	0	0	0	0
267	1	82	298	-1	474	151	15.1	28	ABprapaapa	66	0	0	0		0	0	0	0	0
268	1	367	435	-1	300	244	12.9	32	Ealap	327	1073	0	0		0	0	0	0	0
269	1	289	339	-1	460	321	20.7	25	MSaaaapaa	203	-264	0	0		0	0	0	0	0
270	1	271	394	-1	433	308	19.7	26	MSaaaapap	208	0	0	0		0	0	0	0	0
271	1	62	121	-1	307	333	6.9	25	ABplpapapap	85	0	0	0		0	0	0	0	0
272	1	255	385	-1	450	414	16.7	24	ABalppppapp	93	0	0	0		0	0	0	0	0
273	1	99	212	-1	539	279	14.9	24	ABpraaapaav	199	744	0	0		0	0	0	0	0
274	1	132	186	-1	453	358	10.4	28	ABalpaaapaa	243	-460	0	0		0	0	0	0	0
275	1	323	450	-1	406	289	23.1	34	ABarpaappa	278	1030	0	0		0	0	0	0	0
276	1	412	315	-1	398	103	8.5	30	ABprppappp	304	-39	0	0		0	0	0	0	0
277	1	54	188	-1	516	433	7.3	26	ABalppaaapa	214	-138	0	0		0	0	0	0	0
278	1	274	319	-1	268	145	16.2	31	Eprpa	300	1065	0	0		0	0	0	0	0
279	1	135	41	-1	391	327	4.6	25	ABalpappapa	203	-538	0	0		0	0	0	0	0
280	1	70	6	-1	471	147	19.8	31	ABarpppaa	304	443	0	0		0	0	0	0	0
281	1	268	213	-1	533	172	9.2	24	ABprpaaappa	232	42	0	0		0	0	0	0	0
282	1	395	360	-1	276	351	22.4	35	ABarppaap	345	21	0	0		0	0	0	0	0
283	1	376	382	-1	461	290	8.5	24	ABarapaappa	88	0	0	0		0	0	0	0	0
284	1	138	429	-1	390	257	22.2	30	ABarpaapppa	309	270	0	0		0	0	0	0	0
285	1	339	173	-1	235	217	21.7	30	Dappp	300	1122	0	0		0	0	0	0	0
286	1	139	277	-1	386	269	7.8	24	MSaapaaap	207	-482	0	0		0	0	0	0	0
287	1	100	107	-1	298	362	19.7	26	ABplapaaapp	218	189	0	0		0	0	0	0	0
288	1	371	442	-1	272	135	6.8	30	Cppapp	293	-40	0	0		0	0	0	0	0
289	1	330	201	-1	513	386	22.6	24	ABalappaaa	210	734	0	0		0	0	0	0	0
290	1	262	192	-1	420	185	17.9	27	Dppaa	274	-313	0	0		0	0	0	0	0
291	1	175	346	-1	539	307	16.2	25	MSppaaap	198	846	0	0		0	0	0	0	0
292	1	189	168	-1	388	362	5.5	24	ABplpapappa	21	0	0	0		0	0	0	0	0
293	1	238	248	-1	379	392	17.8	26	ABalppppppa	245	0	0	0		0	0	0	0	0
294	1	284	289	-1	194	231	13.3	30	Capapp	229	0	0	0		0	0	0	0	0
295	1	215	171	-1	376	402	14.9	27	ABplpaappaa	111	0	0	0		0	0	0	0	0
296	1	154	215	-1	360	331	15.7	28	MSapappp	277	-27	0	0		0	0	0	0	0
297	1	158	63	-1	549	345	12.0	24	ABaraaapaaa	213	-87	0	0		0	0	0	0	0
298	1	267	144	-1	561	218	13.2	27	ABprpaapapp	239	322	0	0		0	0	0	0	0
299	1	166	153	-1	175	188	16.1	32	Cappap	159	0	0	0		0	0	0	0	0
300	1	361	7	-1	426	228	20.7	29	MSpppppa	76	0	0	0		0	0	0	0	0
301	1	11	303	-1	270	88	21.4	33	Cpaapp	318	129	0	0		0	0	0	0	0
302	1	317	296	-1	490	184	8.7	24	ABprpapaapp	157	41	0	0		0	0	0	0	0
303	1	314	265	-1	564	227	10.4	24	ABpraaaaaap	109	0	0	0		0	0	0	0	0
304	1	455	268	-1	490	382	3.8	24	ABalpapaaa	247	57	0	0		0	0	0	0	0
305	1	336	65	-1	397	393	7.6	25	ABalppapppa	221	438	0	0		0	0	0	0	0
306	1	194	102	-1	372	447	9.4	26	ABplpaaappa	198	584	0	0		0	0	0	0	0
307	1	437	72	-1	333	82	20.0	29	ABarpppppa	297	-805	0	0		0	0	0	0	0
308	1	249	286	-1	441	379	8.5	26	MSapaaaa	221	596	0	0		0	0	0	0	0
309	1	136	409	-1	466	164	9.2	27	ABprppaapa	236	-216	0	0		0	0	0	0	0
310	1	171	378	-1	290	333	14.7	27	Daaap	294	0	0	0		0	0	0	0	0
311	1	91	18	-1	576	303	19.7	28	ABalappppaa	256	462	0	0		0	0	0	0	0
312	1	23	439	-1	452	362	16.7	26	MSaaapaaa	83	0	0	0		0	0	0	0	0
313	1	145	218	-1	401	317	18.4	24	MSaaaappa	182	-122	0	0		0	0	0	0	0
314	1	55	275	-1	497	407	24.3	31	ABplaaaaaa	268	-124	0	0		0	0	0	0	0
315	1	350	251	-1	482	229	4.5	28	ABprpappaa	238	234	0	0		0	0	0	0	0
316	1	252	164	-1	338	141	3.3	26	ABprppppapp	210	1337	0	0		0	0	0	0	0
317	1	19	312	-1	545	339	20.3	27	ABalapppap	232	344	0	0		0	0	0	0	0
318	1	96	236	-1	290	214	17.5	33	Eplaa	338	233	0	0		0	0	0	0	0
319	1	220	235	-1	387	410	4.6	24	ABalppapapp	243	1152	0	0		0	0	0	0	0
320	1	329	100	-1	401	83	14.9	30	ABprappaap	255	102	0	0		0	0	0	0	0
321	1	352	260	-1	429	311	23.7	32	ABarpaapap	311	-1451	0	0		0	0	0	0	0
322	1	165	149	-1	328	388	9.4	32	ABplpapaap	-285	0	0	0		0	0	0	0	0
323	1	89	105	-1	561	192	11.4	26	ABprpaapppa	253	271	0	0		0	0	0	0	0
324	1	267	352	-1	554	208	15.9	25	ABprpaapapa	12	0	0	0		0	0	0	0	0
325	1	309	418	-1	383	119	3.2	28	ABprppppapa	276	14	0	0		0	0	0	0	0
326	1	217	109	-1	348	328	4.9	26	ABplpapappp	185	-201	0	0		0	0	0	0	0
327	1	211	407	-1	337	281	9.3	25	MSaapapa	183	0	0	0		0	0	0	0	0
328	1	48	35	-1	554	255	12.1	26	ABprpaaaaap	-118	0	0	0		0	0	0	0	0
329	1	81	326	-1	500	313	14.6	26	ABaraappapa	-179	0	0	0		0	0	0	0	0
330	1	230	142	-1	474	435	6.0	23	ABalppaaapp	221	-19	0	0		0	0	0	0	0
331	1	7	331	-1	534	372	20.8	29	ABalappapp	-60	0	0	0		0	0	0	0	0
332	1	198	314	-1	405	184	5.1	24	ABprpapappp	152	-129	0	0		0	0	0	0	0
333	1	440	86	-1	394	270	4.3	25	ABalpappppp	243	-1031	0	0		0	0	0	0	0
334	1	447	104	-1	572	314	11.0	24	ABarappppaa	248	0	0	0		0	0	0	0	0
335	1	320	56	-1	565	290	12.0	24	ABprpaaaaaa	120	0	0	0		0	0	0	0	0
336	1	388	410	-1	270	297	17.9	31	Daap	283	-693	0	0		0	0	0	0	0
337	1	372	377	-1	482	378	21.7	24	ABalappaap	96	0	0	0		0	0	0	0	0
338	1	212	271	-1	446	346	13.6	27	ABaraapaapp	274	393	0	0		0	0	0	0	0
339	1	415	88	-1	494	442	14.9	29	ABalapaaap	249	879	0	0		0	0	0	0	0
340	1	187	4	-1	480	141	6.5	25	ABarappappa	206	-434	0	0		0	0	0	0	0
341	1	344	284	-1	361	193	11.4	27	Earpa	273	-409	0	0		0	0	0	0	0
342	1	432	431	-1	260	307	5.1	24	ABplppaappp	104	0	0	0		0	0	0	0	0
343	1	123	443	-1	552	270	4.4	23	ABarapppapa	225	-1002	0	0		0	0	0	0	0
344	1	389	441	-1	531	331	23.1	23	MSpaaaaaa	192	-562	0	0		0	0	0	0	0
345	1	308	169	-1	328	96	7.2	27	ABprapppap	232	573	0	0		0	0	0	0	0
346	1	201	327	-1	461	395	12.2	27	MSapaaap	279	0	0	0		0	0	0	0	0
347	1	422	238	-1	422	364	3.1	25	ABalpapaapp	221	1211	0	0		0	0	0	0	0
348	1	229	93	-1	308	356	9.6	28	ABplppaapa	196	-821	0	0		0	0	0	0	0
349	1	282	406	-1	350	323	10.2	25	MSappaaa	216	-252	0	0		0	0	0	0	0
350	1	76	228	-1	306	386	6.2	25	ABplpaaaapa	205	-105	0	0		0	0	0	0	0
351	1	288	398	-1	361	373	7.2	28	ABplpapaaa	-213	0	0	0		0	0	0	0	0
352	1	409	62	-1	153	183	11.2	30	ABplapappp	523	0	0	0		0	0	0	0	0
353	1	442	16	-1	539	219	6.8	24	ABarappapaa	212	1969	0	0		0	0	0	0	0
354	1	20	116	-1	494	408	8.5	26	ABalppappaa	225	321	0	0		0	0	0	0	0
355	1	178	66	99	485	356	6.2	28	ABalpaaaap	197	398	0	0		0	0	0	0	0
356	1	170	13	-1	461	345	19.6	25	MSaaaaapp	118	0	0	0		0	0	0	0	0
357	1	387	305	-1	308	132	4.3	27	ABprpppapap	232	1014	0	0		0	0	0	0	0
358	1	341	341	-1	438	313	7.4	23	ABarapaapap	162	-552	0	0		0	0	0	0	0
359	1	462	454	-1	593	291	18.3	22	ABalaappppp	216	0	0	0		0	0	0	0	0
360	1	80	334	-1	438	388	23.3	29	ABplaaaapa	124	0	0	0		0	0	0	0	0
361	1	333	124	-1	362	362	14.0	26	MSappapa	244	-586	0	0		0	0	0	0	0
362	1	425	264	-1	345	386	17.1	24	ABplpaappap	221	345	0	0		0	0	0	0	0
363	1	216	288	-1	458	252	11.0	22	ABarapaappp	173	0	0	0		0	0	0	0	0
364	1	322	401	-1	286	99	13.8	32	Cppapa	290	576	0	0		0	0	0	0	0
365	1	281	224	-1	200	233	4.5	25	ABplpppaapa	240	-13	0	0		0	0	0	0	0
366	1	402	302	-1	381	159	20.5	31	Dpppa	234	435	0	0		0	0	0	0	0
367	1	300	166	-1	182	151	13.2	31	Capppa	253	-200	0	0		0	0	0	0	0
368	1	124	294	-1	533	203	10.0	28	ABprpaaapa	279	-697	0	0		0	0	0	0	0
369	1	127	420	-1	320	149	9.0	29	Cppaap	217	1183	0	0		0	0	0	0	0
370	1	457	447	-1	513	403	17.2	21	ABalapapaa	131	97	0	0		0	0	0	0	0
371	1	394	39	-1	467	239	22.7	29	ABarpapapp	108	0	0	0		0	0	0	0	0
372	1	8	381	-1	457	192	23.0	29	Nuc166_19_443_186	293	28	0	0		0	0	0	0	0
373	1	128	75	-1	231	304	4.8	24	ABplpppaaaa	230	-564	0	0		0	0	0	0	0
374	1	253	446	-1	524	255	6.3	24	ABarappaaap	166	349	0	0		0	0	0	0	0
375	1	416	335	-1	364	130	17.5	30	Dpap	304	1	0	0		0	0	0	0	0
376	1	67	356	-1	388	305	14.6	25	MSaaapapp	342	0	0	0		0	0	0	0	0
377	1	28	355	-1	307	259	9.5	29	Ealpa	268	216	0	0		0	0	0	0	0
378	1	439	120	-1	573	280	6.6	25	ABarapppaap	198	1009	0	0		0	0	0	0	0
379	1	44	364	-1	480	298	19.6	30	MSpaaaaap	289	0	0	0		0	0	0	0	0
380	1	248	337	-1	498	376	12.8	24	ABalpaapaap	218	872	0	0		0	0	0	0	0
381	1	311	242	-1	561	389	10.5	26	ABalaaaarl	210	-545	0	0		0	0	0	0	0
382	1	98	119	-1	421	354	11.4	28	ABalpaapapp	237	1034	0	0		0	0	0	0	0
383	1	206	345	-1	448	181	11.9	26	MSpppapp	251	-763	0	0		0	0	0	0	0
384	1	273	227	-1	488	264	5.9	25	ABarapapapa	485	0	0	0		0	0	0	0	0
385	1	31	207	-1	329	53	11.2	27	ABprapappa	251	238	0	0		0	0	0	0	0
386	1	85	139	-1	438	337	4.0	24	ABalpapapaa	239	0	0	0		0	0	0	0	0
387	1	435	282	-1	407	254	17.6	27	MSpaaappp	246	155	0	0		0	0	0	0	0
388	1	264	179	-1	384	299	7.0	25	MSaapaaaa	30	0	0	0		0	0	0	0	0
389	1	256	436	-1	266	104	5.1	25	ABprppppppp	252	157	0	0		0	0	0	0	0
390	1	276	412	-1	546	298	4.9	24	ABaraaapppp	-2	0	0	0		0	0	0	0	0
391	1	321	453	-1	561	238	18.9	23	ABpraaaappp	139	0	0	0		0	0	0	0	0
392	1	301	182	-1	478	278	23.5	29	Nuc156_25_450_288a	-107	0	0	0		0	0	0	0	0
393	1	12	29	-1	495	186	22.7	31	ABprapaaaa	305	-515	0	0		0	0	0	0	0
394	1	337	310	-1	385	233	11.6	28	MSpapaapp	231	1319	0	0		0	0	0	0	0
395	1	441	444	-1	495	229	12.9	25	MSppapap	250	-83	0	0		0	0	0	0	0
396	1	360	199	-1	507	238	15.7	23	ABpraaappap	205	-265	0	0		0	0	0	0	0
397	1	310	240	-1	250	279	5.9	24	ABplpapppap	215	-610	0	0		0	0	0	0	0
398	1	287	255	-1	336	267	4.1	24	MSaappaa	241	481	0	0		0	0	0	0	0
399	1	103	217	-1	204	136	21.1	41	Cpapa	402	97	0	0		0	0	0	0	0
400	1	459	462	-1	364	132	4.0	23	ABprppppaap	195	1328	0	0		0	0	0	0	0
401	1	71	280	-1	242	276	3.3	25	ABplppppaaa	229	191	0	0		0	0	0	0	0
402	1	56	241	-1	233	294	20.7	28	Dapap	235	0	0	0		0	0	0	0	0
403	1	331	145	-1	413	373	19.7	26	MSapapap	-200	0	0	0		0	0	0	0	0
404	1	163	297	-1	361	398	5.6	25	ABalppapppp	-14	0	0	0		0	0	0	0	0
405	1	119	126	-1	329	369	4.3	27	ABalpapappp	254	264	0	0		0	0	0	0	0
406	1	10	438	-1	338	69	5.6	25	ABprpppaapp	200	-306	0	0		0	0	0	0	0
407	1	247	82	-1	266	257	22.3	31	Dappa	304	456	0	0		0	0	0	0	0
408	1	385	232	-1	391	144	17.3	25	Dppap	212	67	0	0		0	0	0	0	0
409	1	117	154	-1	288	62	13.5	28	ABarpppppp	280	-105	0	0		0	0	0	0	0
410	1	362	61	-1	361	370	3.7	26	ABalpapappa	207	93	0	0		0	0	0	0	0
411	1	253	300	-1	538	287	7.0	24	ABarappaaaa	663	0	0	0		0	0	0	0	0
412	1	43	396	-1	485	430	18.4	27	ABalapapppp	210	406	0	0		0	0	0	0	0
413	1	266	413	-1	187	125	17.5	33	Cpappd	325	480	0	0		0	0	0	0	0
414	1	195	246	-1	501	301	23.2	26	ABarpapaap	241	321	0	0		0	0	0	0	0
415	1	52	203	-1	515	375	4.2	24	ABalpaappap	69	0	0	0		0	0	0	0	0
416	1	27	1	-1	425	156	5.4	28	ABprppaappa	182	442	0	0		0	0	0	0	0
417	1	221	256	-1	407	337	13.1	27	ABaraapapaa	236	1644	0	0		0	0	0	0	0
418	1	445	165	-1	512	420	10.8	28	ABalapaapa	-127	0	0	0		0	0	0	0	0
419	1	411	129	-1	204	172	5.0	23	ABplppppppp	-92	0	0	0		0	0	0	0	0
420	1	461	373	-1	328	267	24.2	31	ABarpaapppp	361	0	0	0		0	0	0	0	0
421	1	231	216	317	505	263	4.0	27	ABarappaap	197	-197	0	0		0	0	0	0	0
422	1	368	459	-1	223	264	4.1	23	ABplppppaap	206	604	0	0		0	0	0	0	0
423	1	438	336	-1	442	445	7.4	23	ABalpppaapv	212	985	0	0		0	0	0	0	0
424	1	192	460	-1	502	416	16.1	30	ABalapapppa	-44	0	0	0		0	0	0	0	0
425	1	37	448	-1	463	248	4.7	24	ABarapapapp	199	-116	0	0		0	0	0	0	0
426	1	122	178	-1	499	250	11.2	26	MSppapaa	199	869	0	0		0	0	0	0	0
427	1	241	267	-1	519	365	7.2	24	ABalpaaaaaa	226	766	0	0		0	0	0	0	0
428	1	332	421	-1	456	347	7.9	23	ABalpaaapap	-180	0	0	0		0	0	0	0	0
429	1	181	276	-1	406	126	5.3	25	ABprpppaaaa	-150	0	0	0		0	0	0	0	0
430	1	244	464	-1	345	364	19.9	23	ABplapaaapa	232	772	0	0		0	0	0	0	0
431	1	403	411	-1	601	290	9.0	22	ABalaapaaa	200	-768	0	0		0	0	0	0	0
432	1	111	20	-1	420	289	7.4	24	ABalpapppap	84	0	0	0		0	0	0	0	0
433	1	196	353	-1	297	303	5.0	24	ABplpappaap	191	1021	0	0		0	0	0	0	0
434	1	421	426	-1	231	186	12.5	34	Eplpa	345	-989	0	0		0	0	0	0	0
435	1	199	200	-1	403	339	8.3	26	ABalpapppaa	219	141	0	0		0	0	0	0	0
436	1	35	10	-1	325	301	5.5	25	ABplpappap	248	1480	0	0		0	0	0	0	0
437	1	148	376	-1	263	148	10.2	33	Eprpp	316	218	0	0		0	0	0	0	0
438	1	144	299	-1	540	277	17.6	24	ABpraapapaa	216	311	0	0		0	0	0	0	0
439	1	324	262	-1	467	197	19.1	30	ABprapaaap	-138	0	0	0		0	0	0	0	0
440	1	420	15	-1	331	386	11.6	26	ABplppaaaap	112	0	0	0		0	0	0	0	0
441	1	383	467	-1	469	285	14.8	31	ABaraappapp	287	0	0	0		0	0	0	0	0
442	1	297	118	-1	445	265	4.8	23	ABarapapppa	236	1167	0	0		0	0	0	0	0
443	1	278	96	-1	331	324	12.5	29	MSappaap	236	56	0	0		0	0	0	0	0
444	1	22	50	-1	358	87	6.0	25	ABprpppaapa	203	-283	0	0		0	0	0	0	0
445	1	448	449	-1	451	176	5.3	22	ABprpapapap	174	-550	0	0		0	0	0	0	0
446	1	460	415	-1	232	235	4.3	23	ABplppppapa	184	595	0	0		0	0	0	0	0
447	1	41	323	-1	343	338	22.6	31	ABarppaaa	65	0	0	0		0	0	0	0	0
448	1	380	85	-1	482	360	11.1	31	ABalpaapapa	127	0	0	0		0	0	0	0	0
449	1	51	245	-1	331	313	19.8	28	MSappppa	251	1320	0	0		0	0	0	0	0
450	1	414	321	-1	480	257	19.4	28	MSppappp	236	-383	0	0		0	0	0	0	0
451	1	83	162	-1	452	412	6.8	27	ABalppappap	228	816	0	0		0	0	0	0	0
452	1	245	451	-1	535	193	12.5	24	ABprpaapppp	217	649	0	0		0	0	0	0	0
453	1	306	60	-1	528	374	9.6	26	ABaraaaaaa	185	0	0	0		0	0	0	0	0
454	1	146	176	-1	560	291	9.5	26	ABarappppap	132	0	0	0		0	0	0	0	0
455	1	36	434	-1	472	446	16.3	26	ABalppppapa	214	0	0	0		0	0	0	0	0
456	1	427	362	-1	546	253	13.9	30	ABprpaapaa	434	0	0	0		0	0	0	0	0
457	1	453	-1	-1	351	152	5.5	22	ABprpappppp	-50	0	0	0		0	0	0	0	0
458	1	451	471	-1	525	228	20.4	29	ABpraapappp	46	0	0	0		0	0	0	0	0
459	1	449	12	-1	229	188	4.4	27	ABplpppapap	30	0	0	0		0	0	0	0	0
460	1	223	455	-1	413	356	4.7	25	ABalpapapap	223	0	0	0		0	0	0	0	0
461	1	157	470	-1	450	449	15.7	28	ABalpppappp	172	0	0	0		0	0	0	0	0
462	1	446	468	-1	344	359	12.8	22	MSappapp	488	0	0	0		0	0	0	0	0
463	1	456	466	-1	541	303	19.3	25	ABalappppap	170	0	0	0		0	0	0	0	0
464	1	452	457	-1	496	337	22.3	24	ABarpaaapa	-48	0	0	0		0	0	0	0	0
465	1	463	-1	-1	380	269	15.9	21	MSaaappa	133	473	0	0		0	0	0	0	0
466	1	465	283	-1	589	289	11.5	21	ABalaappaa	192	0	0	0		0	0	0	0	0
467	1	384	74	-1	473	195	3.8	23	ABprpapapaa	99	0	0	0		0	0	0	0	0
468	1	116	78	-1	522	370	25.0	25	ABarpaaaaal	201	122	0	0		0	0	0	0	0
469	1	466	472	-1	346	258	23.0	29	Cpaaa	257	-311	0	0		0	0	0	0	0
