# Supplementary material for: The AP-2 Transcription Factor APTF-2 Is Required for Neuroblast and Epidermal Morphogenesis in Caenorhabditis elegans Embryogenesis
Source: PLoS Genet. 2016 May 13;12(5):e1006048. doi: 10.1371/journal.pgen.1006048 (PMC4866721; doi:10.1371/journal.pgen.1006048)
Supplement: S7 Text — (ZIP) [file pgen.1006048.s035.zip › nuclei/t184-nuclei]

1	1	416	433	-1	425	157	5.5	28	ABprppaappa	184	1070	0	0		0	0	0	0	0
2	1	31	389	-1	518	264	21.0	26	ABpraapappa	234	211	0	0		0	0	0	0	0
3	1	119	113	-1	374	227	9.2	28	MSpapapa	-212	0	0	0		0	0	0	0	0
4	1	340	308	-1	480	140	6.7	24	ABarappappa	223	0	0	0		0	0	0	0	0
5	1	219	220	-1	425	133	8.7	26	ABprppappap	193	-519	0	0		0	0	0	0	0
6	1	280	329	-1	471	150	19.8	30	ABarpppaa	294	96	0	0		0	0	0	0	0
7	1	300	182	-1	428	228	20.6	29	MSpppppa	251	1063	0	0		0	0	0	0	0
8	1	110	114	-1	474	319	7.0	25	ABarapaapaa	98	0	0	0		0	0	0	0	0
9	1	22	39	-1	440	260	15.9	30	MSpaapaa	286	-199	0	0		0	0	0	0	0
10	1	436	90	-1	323	302	5.8	26	ABplpappap	266	1247	0	0		0	0	0	0	0
11	1	171	274	-1	225	291	7.3	30	ABplppappp	265	321	0	0		0	0	0	0	0
12	1	459	248	-1	232	183	4.1	28	ABplpppapap	189	655	0	0		0	0	0	0	0
13	1	356	41	-1	461	343	19.5	26	MSaaaaapp	249	-202	0	0		0	0	0	0	0
14	1	83	140	-1	567	348	10.4	27	ABalaaaarr	241	-482	0	0		0	0	0	0	0
15	1	440	141	-1	333	384	11.3	28	ABplppaaaap	273	233	0	0		0	0	0	0	0
16	1	353	256	-1	536	220	7.3	24	ABarappapaa	88	0	0	0		0	0	0	0	0
17	1	49	53	-1	368	394	22.7	32	ABplaaappp	347	0	0	0		0	0	0	0	0
18	1	311	76	-1	574	308	19.8	29	ABalappppaa	278	109	0	0		0	0	0	0	0
19	1	200	187	-1	392	157	6.5	26	ABprppaappp	266	-1986	0	0		0	0	0	0	0
20	1	432	366	-1	419	292	7.4	25	ABalpapppap	132	0	0	0		0	0	0	0	0
21	1	26	194	-1	357	449	13.6	27	ABplaappaa	11	0	0	0		0	0	0	0	0
22	1	129	363	-1	267	329	7.3	28	ABplppappa	238	-3	0	0		0	0	0	0	0
23	1	139	378	-1	175	182	6.3	27	ABplappppp	270	-934	0	0		0	0	0	0	0
24	1	17	121	-1	527	377	16.2	30	MSaaaaaa	358	0	0	0		0	0	0	0	0
25	1	144	296	-1	235	303	14.4	30	Capaaa	293	858	0	0		0	0	0	0	0
26	1	263	83	-1	474	135	10.2	24	ABprppapaaa	248	-70	0	0		0	0	0	0	0
27	1	118	261	-1	202	260	6.1	24	ABplpppaaap	421	0	0	0		0	0	0	0	0
28	1	65	236	-1	471	291	5.8	25	ABarapapaap	216	762	0	0		0	0	0	0	0
29	1	393	22	-1	501	182	22.5	33	ABprapaaaa	-533	0	0	0		0	0	0	0	0
30	1	210	190	-1	531	216	22.7	37	ABarpappa	365	-213	0	0		0	0	0	0	0
31	1	112	392	-1	559	322	7.4	24	ABaraaapppa	200	534	0	0		0	0	0	0	0
32	1	251	222	-1	442	107	9.0	24	ABprppapaap	109	0	0	0		0	0	0	0	0
33	1	128	332	-1	246	348	8.4	24	ABplppapaap	237	167	0	0		0	0	0	0	0
34	1	61	98	-1	486	205	11.1	24	ABprppaaaaa	407	0	0	0		0	0	0	0	0
35	1	328	447	-1	556	258	11.8	27	ABprpaaaaap	248	-418	0	0		0	0	0	0	0
36	1	212	160	-1	356	252	11.0	25	MSaapaapp	247	-18	0	0		0	0	0	0	0
37	1	122	207	-1	414	284	20.1	25	MSpaaapaa	212	31	0	0		0	0	0	0	0
38	1	194	387	-1	383	103	6.6	25	ABprpppaaap	219	384	0	0		0	0	0	0	0
39	1	371	153	-1	469	241	22.6	29	ABarpapapp	294	297	0	0		0	0	0	0	0
40	1	21	124	-1	320	419	14.4	30	ABplaappap	103	0	0	0		0	0	0	0	0
41	1	279	391	-1	389	326	4.6	24	ABalpappapa	58	0	0	0		0	0	0	0	0
42	1	70	138	-1	445	112	15.6	29	ABprapaapp	451	0	0	0		0	0	0	0	0
43	1	198	62	-1	289	329	11.2	30	MSaapppa	0	0	0	0		0	0	0	0	0
44	1	20	68	-1	300	83	10.4	28	ABprapappp	274	-174	0	0		0	0	0	0	0
45	1	24	28	-1	338	61	16.6	32	ABprapapaa	293	-627	0	0		0	0	0	0	0
46	1	69	453	-1	486	363	23.5	26	ABarpaaaap	210	-1505	0	0		0	0	0	0	0
47	1	196	157	-1	181	213	8.9	29	ABplapppap	286	251	0	0		0	0	0	0	0
48	1	133	169	-1	359	284	6.1	25	MSaapappa	173	-833	0	0		0	0	0	0	0
49	1	45	189	-1	331	85	11.3	27	ABprapppaa	221	234	0	0		0	0	0	0	0
50	1	444	336	-1	357	87	6.4	25	ABprpppaapa	235	-227	0	0		0	0	0	0	0
51	1	73	78	-1	434	452	9.7	28	ABalpppaaa	387	0	0	0		0	0	0	0	0
52	1	127	345	-1	196	99	13.6	35	Caapp	769	0	0	0		0	0	0	0	0
53	1	175	23	-1	468	270	12.2	28	ABaraapppap	255	120	0	0		0	0	0	0	0
54	1	237	59	-1	427	335	7.2	28	ABalpappaa	27	0	0	0		0	0	0	0	0
55	1	7	344	-1	463	259	8.3	30	ABarapappa	359	0	0	0		0	0	0	0	0
56	1	335	17	-1	565	291	12.0	24	ABprpaaaaaa	122	0	0	0		0	0	0	0	0
57	1	163	406	-1	255	221	14.5	28	Ealpp	249	0	0	0		0	0	0	0	0
58	1	94	367	-1	341	127	8.6	29	ABprpappppa	0	0	0	0		0	0	0	0	0
59	1	197	263	-1	508	298	5.5	26	ABarapaaap	18	0	0	0		0	0	0	0	0
60	1	453	324	-1	528	370	9.4	32	ABaraaaaaa	202	75	0	0		0	0	0	0	0
61	1	410	435	-1	368	362	3.6	27	ABalpapappa	226	-536	0	0		0	0	0	0	0
62	1	352	430	-1	157	178	10.8	29	ABplapappp	160	0	0	0		0	0	0	0	0
63	1	297	350	-1	546	346	12.1	24	ABaraaapaaa	212	0	0	0		0	0	0	0	0
64	1	149	192	-1	265	281	8.4	29	MSaapppp	190	0	0	0		0	0	0	0	0
65	1	305	150	-1	397	391	7.6	26	ABalppapppa	148	0	0	0		0	0	0	0	0
66	1	355	262	-1	477	352	5.9	24	ABalpaaaapp	182	391	0	0		0	0	0	0	0
67	1	173	52	-1	343	426	9.7	28	ABplpaaappp	3	0	0	0		0	0	0	0	0
68	1	216	26	-1	560	184	14.6	27	ABpraappaa	30	0	0	0		0	0	0	0	0
69	1	239	176	-1	323	135	19.5	29	Dpppp	294	1491	0	0		0	0	0	0	0
70	1	261	431	-1	518	360	13.8	23	ABaraapaaaa	219	-755	0	0		0	0	0	0	0
71	1	168	364	-1	303	324	4.0	24	ABplpappaaa	238	-469	0	0		0	0	0	0	0
72	1	307	442	-1	335	82	19.8	30	ABarpppppa	270	-82	0	0		0	0	0	0	0
73	1	150	67	-1	296	161	16.6	34	Eprap	313	89	0	0		0	0	0	0	0
74	1	467	250	-1	473	198	3.7	22	ABprpapapaa	222	-450	0	0		0	0	0	0	0
75	1	373	8	-1	232	304	4.6	24	ABplpppaaaa	204	707	0	0		0	0	0	0	0
76	1	102	60	-1	575	310	22.9	28	ABpraapaapa	267	243	0	0		0	0	0	0	0
77	1	253	368	-1	482	403	5.3	25	ABalpaapppp	209	0	0	0		0	0	0	0	0
78	1	468	122	-1	522	371	24.4	28	ABarpaaaaal	233	237	0	0		0	0	0	0	0
79	1	64	99	-1	453	315	10.5	24	ABaraapppaa	220	0	0	0		0	0	0	0	0
80	1	85	89	-1	515	330	8.2	27	ABaraaaaap	359	0	0	0		0	0	0	0	0
81	1	50	29	-1	193	224	22.8	33	Caapa	334	536	0	0		0	0	0	0	0
82	1	407	351	-1	265	258	22.2	31	Dappa	310	-429	0	0		0	0	0	0	0
83	1	235	75	-1	429	445	13.4	23	ABalpppappa	213	367	0	0		0	0	0	0	0
84	1	202	285	-1	411	297	12.2	26	ABaraapapap	-23	0	0	0		0	0	0	0	0
85	1	448	97	-1	482	361	10.8	30	ABalpaapapa	261	0	0	0		0	0	0	0	0
86	1	333	142	-1	395	272	4.2	25	ABalpappppp	333	0	0	0		0	0	0	0	0
87	1	108	317	-1	169	273	20.5	33	ABarppapa	332	190	0	0		0	0	0	0	0
88	1	339	33	-1	494	442	15.1	29	ABalapaaap	239	-63	0	0		0	0	0	0	0
89	1	223	371	-1	403	208	21.4	28	MSpppppp	284	1245	0	0		0	0	0	0	0
90	1	172	260	-1	546	236	5.4	24	ABarapppapp	228	426	0	0		0	0	0	0	0
91	1	109	328	-1	355	421	6.7	26	ABalppaappp	244	579	0	0		0	0	0	0	0
92	1	67	230	-1	216	269	12.6	28	Capaap	-41	0	0	0		0	0	0	0	0
93	1	348	143	383	308	359	9.8	28	ABplppaapa	-193	0	0	0		0	0	0	0	0
94	1	227	127	-1	490	351	18.5	29	MSaaaaapa	291	192	0	0		0	0	0	0	0
95	1	78	346	-1	228	129	5.6	28	Cppppa	281	-180	0	0		0	0	0	0	0
96	1	443	132	-1	331	325	12.5	28	MSappaap	238	1312	0	0		0	0	0	0	0
97	1	8	362	-1	353	425	12.3	26	ABplpaapppp	204	971	0	0		0	0	0	0	0
98	1	152	251	-1	419	413	8.3	25	ABplpaaaaap	249	-219	0	0		0	0	0	0	0
99	1	355	286	-1	493	370	6.5	25	ABalpaaaapa	192	-1519	0	0		0	0	0	0	0
100	1	320	278	-1	403	82	15.2	31	ABprappaap	70	0	0	0		0	0	0	0	0
101	1	120	409	-1	430	253	10.2	28	ABaraapppp	114	0	0	0		0	0	0	0	0
102	1	306	215	-1	374	442	8.8	24	ABplpaaappa	225	285	0	0		0	0	0	0	0
103	1	208	213	-1	382	264	18.7	26	MSpaaapap	213	-213	0	0		0	0	0	0	0
104	1	334	420	-1	572	316	11.2	23	ABarappppaa	202	474	0	0		0	0	0	0	0
105	1	323	299	-1	560	196	11.3	24	ABprpaapppa	214	420	0	0		0	0	0	0	0
106	1	71	458	-1	549	263	8.8	25	ABarapppppa	212	1150	0	0		0	0	0	0	0
107	1	287	130	-1	294	363	19.8	26	ABplapaaapp	-66	0	0	0		0	0	0	0	0
108	1	6	178	-1	293	381	16.9	25	ABplapaapa	1035	0	0	0		0	0	0	0	0
109	1	326	398	-1	345	326	4.7	25	ABplpapappp	252	-139	0	0		0	0	0	0	0
110	1	39	120	-1	457	201	6.7	28	ABprpappap	127	0	0	0		0	0	0	0	0
111	1	126	354	-1	391	149	9.4	27	MSpappap	212	0	0	0		0	0	0	0	0
112	1	99	133	-1	144	241	11.3	27	ABplapappa	-113	0	0	0		0	0	0	0	0
113	1	240	439	-1	273	360	9.1	25	ABplppapaaa	370	0	0	0		0	0	0	0	0
114	1	138	51	-1	394	446	15.9	25	ABplaapapap	194	435	0	0		0	0	0	0	0
115	1	44	229	-1	370	290	11.5	26	MSaapaapa	262	-8	0	0		0	0	0	0	0
116	1	354	449	-1	492	410	8.4	27	ABalppappaa	222	316	0	0		0	0	0	0	0
117	1	66	303	-1	355	138	6.3	31	ABprpppppa	312	891	0	0		0	0	0	0	0
118	1	442	313	-1	445	269	5.0	24	ABarapapppa	239	1526	0	0		0	0	0	0	0
119	1	382	15	-1	422	356	11.4	26	ABalpaapapp	224	-229	0	0		0	0	0	0	0
120	1	378	407	-1	575	285	6.3	24	ABarapppaap	219	1011	0	0		0	0	0	0	0
121	1	271	177	-1	307	334	6.8	25	ABplpapapap	185	408	0	0		0	0	0	0	0
122	1	137	108	-1	341	132	12.6	29	Cppaaa	285	-287	0	0		0	0	0	0	0
123	1	125	400	-1	316	270	6.5	26	MSaappap	241	7	0	0		0	0	0	0	0
124	1	361	201	-1	359	362	13.5	28	MSappapa	279	1401	0	0		0	0	0	0	0
125	1	84	421	-1	469	119	13.5	28	ABpraapppp	274	95	0	0		0	0	0	0	0
126	1	405	280	-1	330	365	4.3	27	ABalpapappp	218	-18	0	0		0	0	0	0	0
127	1	37	6	-1	366	162	8.8	25	MSpappaa	406	0	0	0		0	0	0	0	0
128	1	233	40	-1	586	326	8.5	25	ABarapppaaa	210	1986	0	0		0	0	0	0	0
129	1	419	25	-1	203	172	4.9	24	ABplppppppp	220	273	0	0		0	0	0	0	0
130	1	123	96	-1	381	124	11.8	29	MSpapppp	235	860	0	0		0	0	0	0	0
131	1	88	259	-1	534	415	17.5	29	ABalapapap	280	-165	0	0		0	0	0	0	0
132	1	16	123	-1	409	370	23.4	27	ABplaaaapp	266	326	0	0		0	0	0	0	0
133	1	72	34	-1	449	403	4.1	24	ABalppapaaa	239	178	0	0		0	0	0	0	0
134	1	107	56	-1	415	112	10.6	30	ABprppapap	258	-734	0	0		0	0	0	0	0
135	1	230	195	-1	589	254	16.2	27	ABpraaaapav	237	1264	0	0		0	0	0	0	0
136	1	259	452	-1	385	229	6.5	26	MSpapappa	240	131	0	0		0	0	0	0	0
137	1	55	58	-1	609	281	12.7	31	ABalaappap	100	0	0	0		0	0	0	0	0
138	1	262	42	-1	604	287	16.6	29	ABpraaaaap	194	0	0	0		0	0	0	0	0
139	1	386	419	-1	435	337	3.9	24	ABalpapapaa	237	1097	0	0		0	0	0	0	0
140	1	206	184	-1	493	402	20.4	24	ABplaaaaapa	229	128	0	0		0	0	0	0	0
141	1	170	44	-1	540	416	9.7	27	ABalaaaalp	355	0	0	0		0	0	0	0	0
142	1	330	399	-1	478	437	6.2	24	ABalppaaapp	233	262	0	0		0	0	0	0	0
143	1	104	246	-1	460	288	16.8	27	MSpaaaapp	86	0	0	0		0	0	0	0	0
144	1	298	411	-1	565	224	12.6	26	ABprpaapapp	325	0	0	0		0	0	0	0	0
145	1	403	284	-1	409	374	19.4	26	MSapapap	225	899	0	0		0	0	0	0	0
146	1	25	309	-1	244	248	9.8	29	ABplpppppa	292	254	0	0		0	0	0	0	0
147	1	63	57	-1	405	248	14.1	28	MSpaapapp	69	0	0	0		0	0	0	0	0
148	1	9	426	-1	454	363	4.3	25	ABalpapaapa	231	-222	0	0		0	0	0	0	0
149	1	322	70	-1	328	387	8.9	29	ABplpapaap	131	0	0	0		0	0	0	0	0
150	1	29	358	-1	365	423	17.6	28	ABalppppppp	-186	0	0	0		0	0	0	0	0
151	1	121	228	-1	383	197	7.2	23	MSpapappp	219	636	0	0		0	0	0	0	0
152	1	213	212	327	512	424	21.1	29	ABplaapaaa	513	0	0	0		0	0	0	0	0
153	1	299	13	-1	178	188	16.4	32	Cappap	504	0	0	0		0	0	0	0	0
154	1	409	203	-1	296	60	14.0	29	ABarpppppp	295	-56	0	0		0	0	0	0	0
155	1	41	422	-1	214	243	19.3	30	Cappaa	266	244	0	0		0	0	0	0	0
156	1	183	302	-1	460	420	10.5	28	ABalppppaav	-87	0	0	0		0	0	0	0	0
157	1	10	131	-1	151	152	13.9	27	Cpappv	230	-463	0	0		0	0	0	0	0
158	1	164	245	-1	524	192	19.4	30	ABpraaapppp	277	1465	0	0		0	0	0	0	0
159	1	187	347	-1	586	325	16.1	27	ABalaappppa	-19	0	0	0		0	0	0	0	0
160	1	254	161	-1	503	156	14.9	30	ABpraapppa	249	-1125	0	0		0	0	0	0	0
161	1	77	181	-1	434	266	13.3	27	MSpaapapa	277	1144	0	0		0	0	0	0	0
162	1	451	264	-1	452	413	7.2	26	ABalppappap	195	0	0	0		0	0	0	0	0
163	1	75	46	-1	404	247	10.5	26	MSpapaapa	213	749	0	0		0	0	0	0	0
164	1	316	343	-1	336	142	3.4	26	ABprppppapp	239	-864	0	0		0	0	0	0	0
165	1	418	20	-1	513	421	11.4	31	ABalapaapa	290	-35	0	0		0	0	0	0	0
166	1	367	73	-1	182	148	13.1	30	Capppa	283	751	0	0		0	0	0	0	0
167	1	141	240	-1	405	437	9.1	27	ABplpaaapa	295	0	0	0		0	0	0	0	0
168	1	292	211	-1	387	359	5.8	24	ABplpapappa	2	0	0	0		0	0	0	0	0
169	1	345	186	-1	329	98	7.5	28	ABprapppap	220	247	0	0		0	0	0	0	0
170	1	143	307	-1	377	415	10.3	24	ABplpaapppa	206	-1181	0	0		0	0	0	0	0
171	1	295	3	-1	376	404	14.8	26	ABplpaappaa	227	753	0	0		0	0	0	0	0
172	1	32	291	432	229	315	9.6	29	ABplppapap	389	0	0	0		0	0	0	0	0
173	1	285	144	-1	235	215	21.9	31	Dappp	302	174	0	0		0	0	0	0	0
174	1	156	167	-1	441	195	15.9	29	Dpaa	297	467	0	0		0	0	0	0	0
175	1	134	174	-1	533	300	21.5	33	ABalappppp	312	586	0	0		0	0	0	0	0
176	1	454	459	-1	561	294	9.1	24	ABarappppap	243	1090	0	0		0	0	0	0	0
177	1	57	372	-1	222	338	14.3	28	ABplappaaa	96	0	0	0		0	0	0	0	0
178	1	426	148	-1	496	247	11.2	26	MSppapaa	220	235	0	0		0	0	0	0	0
179	1	388	247	-1	382	298	6.9	23	MSaapaaaa	-381	0	0	0		0	0	0	0	0
180	1	214	423	-1	503	329	5.4	24	ABarapaaaaa	191	-523	0	0		0	0	0	0	0
181	1	204	300	-1	502	334	24.0	27	ABarpaaaaar	244	-1529	0	0		0	0	0	0	0
182	1	392	105	-1	481	280	23.7	29	Nuc156_25_450_288a	288	-1024	0	0		0	0	0	0	0
183	1	265	253	-1	392	318	10.0	24	ABaraapappa	382	0	0	0		0	0	0	0	0
184	1	236	45	-1	219	245	8.1	27	Capppp	-85	0	0	0		0	0	0	0	0
185	1	241	267	-1	407	444	21.2	30	ABplaaapap	264	0	0	0		0	0	0	0	0
186	1	274	106	-1	452	361	10.5	28	ABalpaaapaa	245	172	0	0		0	0	0	0	0
187	1	255	255	-1	502	218	9.1	24	ABprpapaapa	186	-869	0	0		0	0	0	0	0
188	1	277	390	-1	520	433	7.4	26	ABalppaaapa	217	493	0	0		0	0	0	0	0
189	1	159	166	-1	536	334	5.1	27	ABaraaappa	225	-604	0	0		0	0	0	0	0
190	1	166	243	-1	300	403	15.9	34	ABplaapppa	261	378	0	0		0	0	0	0	0
191	1	114	107	-1	505	339	12.8	28	ABaraaaapa	84	0	0	0		0	0	0	0	0
192	1	290	146	-1	417	188	17.8	27	Dppaa	214	1283	0	0		0	0	0	0	0
193	1	178	434	-1	349	218	14.7	30	Earap	-87	0	0	0		0	0	0	0	0
194	1	188	63	-1	369	165	3.2	26	ABprppppaaa	261	-339	0	0		0	0	0	0	0
195	1	18	147	199	422	414	11.7	28	ABplpaapaa	195	0	0	0		0	0	0	0	0
196	1	232	128	-1	521	328	15.8	30	ABaraappaa	461	0	0	0		0	0	0	0	0
197	1	130	1	-1	413	155	12.3	29	MSpapppa	147	0	0	0		0	0	0	0	0
198	1	244	61	-1	531	162	13.8	28	ABpraappap	-177	0	0	0		0	0	0	0	0
199	1	396	298	-1	510	237	15.7	23	ABpraaappap	196	-333	0	0		0	0	0	0	0
200	1	435	50	-1	402	342	8.9	26	ABalpapppaa	149	0	0	0		0	0	0	0	0
201	1	289	7	-1	511	388	22.7	24	ABalappaaa	219	94	0	0		0	0	0	0	0
202	1	225	30	-1	574	375	13.6	27	ABalaaapar	259	-156	0	0		0	0	0	0	0
203	1	415	424	-1	515	373	4.2	24	ABalpaappap	235	391	0	0		0	0	0	0	0
204	1	4	135	-1	177	301	11.8	28	ABplappapp	233	0	0	0		0	0	0	0	0
205	1	224	81	-1	524	193	6.5	25	ABprpaaaapa	227	618	0	0		0	0	0	0	0
206	1	260	379	-1	595	251	13.8	26	ABpraaaaaaa	206	705	0	0		0	0	0	0	0
207	1	385	32	-1	335	53	11.4	27	ABprapappa	53	0	0	0		0	0	0	0	0
208	1	14	204	-1	556	414	13.4	29	ABalaaaala	265	1002	0	0		0	0	0	0	0
209	1	266	173	-1	334	241	7.3	26	MSaapappp	192	102	0	0		0	0	0	0	0
210	1	174	404	-1	321	347	16.5	28	Daaaa	266	231	0	0		0	0	0	0	0
211	1	140	43	-1	415	214	8.6	24	MSpapaaap	160	0	0	0		0	0	0	0	0
212	1	273	31	-1	537	279	14.7	24	ABpraaapaav	239	-727	0	0		0	0	0	0	0
213	1	281	149	-1	535	174	9.2	24	ABprpaaappa	188	116	0	0		0	0	0	0	0
214	1	68	269	-1	232	361	17.1	29	ABplapaapp	97	0	0	0		0	0	0	0	0
215	1	296	396	-1	357	328	16.1	26	MSapappp	223	-1276	0	0		0	0	0	0	0
216	1	421	462	-1	523	269	4.4	24	ABarappaapa	173	127	0	0		0	0	0	0	0
217	1	399	376	-1	200	136	21.5	40	Cpapa	392	208	0	0		0	0	0	0	0
218	1	313	227	-1	400	320	18.4	24	MSaaaappa	198	161	0	0		0	0	0	0	0
219	1	38	101	-1	420	472	13.5	23	ABplpaapapa	233	1403	0	0		0	0	0	0	0
220	1	40	325	-1	191	252	17.3	31	Capapa	291	-140	0	0		0	0	0	0	0
221	1	195	438	-1	529	328	10.8	25	ABaraaapaap	101	0	0	0		0	0	0	0	0
222	1	97	162	-1	496	455	12.5	31	ABalapaapp	2	0	0	0		0	0	0	0	0
223	1	226	239	-1	236	206	3.5	25	ABplpppapaa	230	-585	0	0		0	0	0	0	0
224	1	365	429	-1	201	229	4.6	26	ABplpppaapa	247	696	0	0		0	0	0	0	0
225	1	56	102	-1	416	103	17.1	28	ABprappaaa	263	-200	0	0		0	0	0	0	0
226	1	221	85	-1	573	276	20.5	25	ABpraaapapp	46	0	0	0		0	0	0	0	0
227	1	384	283	-1	490	264	5.9	25	ABarapapapa	-137	0	0	0		0	0	0	0	0
228	1	350	119	-1	308	385	6.3	25	ABplpaaaapa	215	-739	0	0		0	0	0	0	0
229	1	155	312	-1	362	423	21.1	29	ABplaaappa	347	0	0	0		0	0	0	0	0
230	1	220	355	-1	546	369	6.5	25	ABalpaappaa	225	-208	0	0		0	0	0	0	0
231	1	15	175	-1	430	421	18.9	26	ABplaapappa	251	-162	0	0		0	0	0	0	0
232	1	408	316	-1	398	147	17.4	25	Dppap	245	-37	0	0		0	0	0	0	0
233	1	142	475	-1	507	415	13.5	30	ABalapaaaa	263	-980	0	0		0	0	0	0	0
234	1	153	103	-1	422	174	24.5	32	ABarppppaa	291	54	0	0		0	0	0	0	0
235	1	319	331	-1	390	407	4.4	24	ABalppapapp	20	0	0	0		0	0	0	0	0
236	1	318	290	-1	292	214	17.6	32	Eplaa	325	254	0	0		0	0	0	0	0
237	1	35	352	-1	454	416	13.6	26	ABalppppaad	190	0	0	0		0	0	0	0	0
238	1	347	185	-1	416	361	3.3	25	ABalpapaapp	254	629	0	0		0	0	0	0	0
239	1	12	226	443	554	373	19.0	30	ABalapppaa	245	-100	0	0		0	0	0	0	0
240	1	397	209	-1	249	278	5.9	24	ABplpapppap	333	0	0	0		0	0	0	0	0
241	1	402	289	-1	232	291	20.5	29	Dapap	281	-781	0	0		0	0	0	0	0
242	1	381	92	-1	560	383	10.5	27	ABalaaaarl	385	0	0	0		0	0	0	0	0
243	1	215	353	-1	405	373	15.4	24	MSapappa	216	715	0	0		0	0	0	0	0
244	1	182	380	388	567	348	22.3	32	ABpraapaaa	227	-603	0	0		0	0	0	0	0
245	1	449	373	-1	331	315	20.1	28	MSappppa	288	817	0	0		0	0	0	0	0
246	1	414	321	-1	504	301	23.3	25	ABarpapaap	249	-926	0	0		0	0	0	0	0
247	1	74	357	-1	323	56	8.1	26	ABprappppa	-13	0	0	0		0	0	0	0	0
248	1	293	292	-1	380	394	17.8	26	ABalppppppa	256	-61	0	0		0	0	0	0	0
249	1	242	48	-1	488	445	9.1	25	ABalpppaapd	209	-986	0	0		0	0	0	0	0
250	1	54	412	-1	591	334	12.6	28	ABalaaappr	134	0	0	0		0	0	0	0	0
251	1	315	238	-1	480	233	4.6	30	ABprpappaa	193	53	0	0		0	0	0	0	0
252	1	167	180	-1	580	351	17.0	27	ABalaaappl	321	0	0	0		0	0	0	0	0
253	1	169	170	-1	420	402	15.3	26	ABalpppppaa	244	-157	0	0		0	0	0	0	0
254	1	234	125	-1	333	359	7.0	22	ABplpapapaa	229	76	0	0		0	0	0	0	0
255	1	398	276	-1	336	267	4.4	24	MSaappaa	208	-798	0	0		0	0	0	0	0
256	1	417	54	-1	408	333	12.8	26	ABaraapapaa	201	87	0	0		0	0	0	0	0
257	1	106	326	-1	424	426	5.6	26	ABalppaappa	247	1901	0	0		0	0	0	0	0
258	1	30	282	-1	544	237	9.2	24	ABarapppppp	214	-310	0	0		0	0	0	0	0
259	1	247	349	-1	430	293	17.4	27	MSpaaappa	141	0	0	0		0	0	0	0	0
260	1	321	342	-1	424	315	23.4	32	ABarpaapap	316	-139	0	0		0	0	0	0	0
261	1	90	93	-1	576	246	19.5	24	ABpraaaappa	211	592	0	0		0	0	0	0	0
262	1	439	257	-1	465	195	18.9	31	ABprapaaap	223	1304	0	0		0	0	0	0	0
263	1	1	370	-1	398	385	11.2	26	MSapapaa	53	0	0	0		0	0	0	0	0
264	1	362	279	-1	344	389	17.1	23	ABplpaappap	59	0	0	0		0	0	0	0	0
265	1	303	323	-1	569	231	10.3	24	ABpraaaaaap	199	734	0	0		0	0	0	0	0
266	1	58	394	-1	373	350	10.6	27	MSapaapp	16	0	0	0		0	0	0	0	0
267	1	427	467	-1	522	367	7.1	25	ABalpaaaaaa	368	0	0	0		0	0	0	0	0
268	1	304	384	-1	490	382	3.7	24	ABalpapaaa	218	461	0	0		0	0	0	0	0
269	1	13	413	-1	492	170	5.7	25	ABprpaaaapp	208	423	0	0		0	0	0	0	0
270	1	5	437	-1	389	451	12.8	26	ABplpaapapp	438	0	0	0		0	0	0	0	0
271	1	338	241	-1	441	350	14.0	26	ABaraapaapp	269	798	0	0		0	0	0	0	0
272	1	158	171	-1	348	106	3.9	24	ABprpppapaa	-101	0	0	0		0	0	0	0	0
273	1	11	179	-1	565	395	16.4	31	ABalaaapal	98	0	0	0		0	0	0	0	0
274	1	82	428	-1	408	409	18.4	25	ABplaapappp	110	0	0	0		0	0	0	0	0
275	1	314	47	-1	489	406	24.1	30	ABplaaaaaa	110	0	0	0		0	0	0	0	0
276	1	429	252	-1	411	125	5.4	25	ABprpppaaaa	361	0	0	0		0	0	0	0	0
277	1	286	10	-1	386	269	7.8	24	MSaapaaap	144	0	0	0		0	0	0	0	0
278	1	101	271	-1	432	187	5.8	23	ABprpapappa	408	0	0	0		0	0	0	0	0
279	1	165	418	-1	406	386	3.2	26	ABalppapapa	230	551	0	0		0	0	0	0	0
280	1	401	335	-1	240	279	3.5	25	ABplppppaaa	226	-130	0	0		0	0	0	0	0
281	1	201	18	-1	502	206	4.1	26	ABarappapap	99	0	0	0		0	0	0	0	0
282	1	387	288	-1	409	258	17.5	27	MSpaaappp	-186	0	0	0		0	0	0	0	0
283	1	466	468	-1	588	292	11.1	20	ABalaappaa	187	0	0	0		0	0	0	0	0
284	1	341	223	-1	368	189	11.5	25	Earpa	170	-89	0	0		0	0	0	0	0
285	1	145	36	-1	499	312	10.7	27	ABaraaapapa	59	0	0	0		0	0	0	0	0
286	1	308	219	-1	438	377	8.4	27	MSapaaaa	227	926	0	0		0	0	0	0	0
287	1	207	235	-1	484	340	3.2	26	ABalpaaapp	261	76	0	0		0	0	0	0	0
288	1	363	301	-1	457	248	11.0	22	ABarapaappp	141	0	0	0		0	0	0	0	0
289	1	294	310	-1	194	228	13.3	31	Capapp	223	0	0	0		0	0	0	0	0
290	1	192	237	-1	522	222	17.8	29	ABpraaapppa	262	24	0	0		0	0	0	0	0
291	1	3	451	-1	234	94	7.3	30	Cpppap	301	-631	0	0		0	0	0	0	0
292	1	211	427	-1	299	82	6.6	27	ABprappppp	106	0	0	0		0	0	0	0	0
293	1	132	403	-1	460	336	23.5	28	Nuc156_25_450_288p	257	660	0	0		0	0	0	0	0
294	1	368	254	-1	532	205	10.4	28	ABprpaaapa	283	1015	0	0		0	0	0	0	0
295	1	116	71	-1	182	248	9.3	26	ABplapppaa	223	215	0	0		0	0	0	0	0
296	1	302	168	-1	493	181	9.0	24	ABprpapaapp	191	355	0	0		0	0	0	0	0
297	1	404	110	-1	364	391	5.4	25	ABalppapppp	208	629	0	0		0	0	0	0	0
298	1	267	297	-1	474	154	15.1	29	ABprapaapa	63	0	0	0		0	0	0	0	0
299	1	438	359	-1	541	283	17.2	24	ABpraapapaa	228	52	0	0		0	0	0	0	0
300	1	411	448	-1	538	291	7.4	25	ABarappaaaa	169	647	0	0		0	0	0	0	0
301	1	203	473	-1	378	226	16.3	29	Earaa	182	-570	0	0		0	0	0	0	0
302	1	366	115	-1	382	164	21.0	30	Dpppa	274	-507	0	0		0	0	0	0	0
303	1	301	338	-1	272	87	21.4	31	Cpaapp	313	941	0	0		0	0	0	0	0
304	1	250	136	-1	527	257	16.0	26	ABpraaappaa	209	710	0	0		0	0	0	0	0
305	1	357	242	-1	307	127	4.6	26	ABprpppapap	259	-1396	0	0		0	0	0	0	0
306	1	151	360	-1	419	394	5.6	24	ABalppapaap	213	0	0	0		0	0	0	0	0
307	1	162	405	-1	487	303	16.8	29	MSpaaaapa	258	-792	0	0		0	0	0	0	0
308	1	222	232	-1	321	216	22.5	33	Caaaa	334	480	0	0		0	0	0	0	0
309	1	43	304	-1	304	288	20.9	29	MSappppp	290	211	0	0		0	0	0	0	0
310	1	394	339	-1	385	229	11.7	27	MSpapaapp	244	-256	0	0		0	0	0	0	0
311	1	217	258	-1	333	263	14.2	31	Ealaa	312	378	0	0		0	0	0	0	0
312	1	317	116	-1	539	341	20.0	27	ABalapppap	80	0	0	0		0	0	0	0	0
313	1	205	183	-1	233	157	4.4	25	ABplppppppa	194	733	0	0		0	0	0	0	0
314	1	332	137	-1	406	182	5.3	23	ABprpapappp	178	-759	0	0		0	0	0	0	0
315	1	276	104	-1	399	102	8.4	31	ABprppappp	275	-43	0	0		0	0	0	0	0
316	1	51	91	-1	530	385	12.4	24	ABalpaapaaa	201	0	0	0		0	0	0	0	0
317	1	421	408	-1	491	260	2.9	24	ABarappaapp	193	1352	0	0		0	0	0	0	0
318	1	53	369	-1	614	311	10.8	29	ABalaapaap	115	0	0	0		0	0	0	0	0
319	1	278	320	-1	272	147	14.8	31	Eprpa	298	419	0	0		0	0	0	0	0
320	1	23	100	-1	201	312	20.9	29	ABplappapa	296	-238	0	0		0	0	0	0	0
321	1	450	393	-1	480	260	19.2	27	MSppappp	-58	0	0	0		0	0	0	0	0
322	1	229	11	-1	390	74	13.2	29	ABprappapp	260	756	0	0		0	0	0	0	0
323	1	447	270	-1	336	341	22.6	30	ABarppaaa	301	241	0	0		0	0	0	0	0
324	1	98	134	-1	161	276	10.4	27	ABplapapap	269	320	0	0		0	0	0	0	0
325	1	33	311	-1	453	461	19.2	29	ABplaapaapp	281	1002	0	0		0	0	0	0	0
326	1	329	205	-1	496	313	14.3	26	ABaraappapa	219	378	0	0		0	0	0	0	0
327	1	346	293	-1	460	396	12.3	28	MSapaaap	-32	0	0	0		0	0	0	0	0
328	1	177	65	-1	281	332	4.0	24	ABplppaappa	202	1171	0	0		0	0	0	0	0
329	1	193	38	-1	372	334	19.4	27	MSapppap	253	624	0	0		0	0	0	0	0
330	1	179	86	-1	360	283	15.1	29	MSaaappp	256	-178	0	0		0	0	0	0	0
331	1	331	193	-1	531	373	21.2	30	ABalappapp	-69	0	0	0		0	0	0	0	0
332	1	96	322	-1	293	186	12.2	32	Earpp	301	1183	0	0		0	0	0	0	0
333	1	79	440	-1	467	463	11.0	24	ABalpppapav	216	432	0	0		0	0	0	0	0
334	1	360	374	-1	437	387	23.5	29	ABplaaaapa	286	-1211	0	0		0	0	0	0	0
335	1	375	417	-1	367	134	17.7	32	Dpap	299	880	0	0		0	0	0	0	0
336	1	423	287	-1	445	444	7.2	22	ABalpppaapv	220	342	0	0		0	0	0	0	0
337	1	380	361	-1	496	377	12.7	24	ABalpaapaap	241	-651	0	0		0	0	0	0	0
338	1	248	395	-1	380	295	17.3	25	MSaaaappp	225	129	0	0		0	0	0	0	0
339	1	269	455	-1	458	321	20.9	24	MSaaaapaa	265	0	0	0		0	0	0	0	0
340	1	231	129	-1	423	324	15.4	27	MSaaapapa	266	3	0	0		0	0	0	0	0
341	1	358	401	-1	437	311	8.0	22	ABarapaapap	195	80	0	0		0	0	0	0	0
342	1	36	5	-1	551	272	22.8	30	ABpraapaapp	252	-398	0	0		0	0	0	0	0
343	1	60	69	-1	407	291	9.8	24	ABaraapappp	-88	0	0	0		0	0	0	0	0
344	1	34	14	-1	284	365	6.6	25	ABplpaaaapp	210	1039	0	0		0	0	0	0	0
345	1	383	118	-1	447	185	11.8	26	MSpppapp	264	70	0	0		0	0	0	0	0
346	1	291	272	-1	539	309	15.8	26	MSppaaap	193	857	0	0		0	0	0	0	0
347	1	246	365	-1	416	300	4.3	26	ABalpappppa	198	0	0	0		0	0	0	0	0
348	1	46	208	-1	261	377	16.2	31	ABplaapppp	81	0	0	0		0	0	0	0	0
349	1	76	314	-1	297	113	24.5	34	Cpaapa	327	-332	0	0		0	0	0	0	0
350	1	93	156	-1	390	356	17.4	27	MSapppaa	78	0	0	0		0	0	0	0	0
351	1	100	80	-1	233	184	8.6	33	Eplpp	330	632	0	0		0	0	0	0	0
352	1	324	233	-1	560	208	16.5	26	ABprpaapapa	223	371	0	0		0	0	0	0	0
353	1	433	465	-1	293	302	5.7	23	ABplpappaap	180	78	0	0		0	0	0	0	0
354	1	131	275	-1	501	295	8.2	25	ABarapapaaa	-233	0	0	0		0	0	0	0	0
355	1	377	348	-1	304	261	9.3	25	Ealpa	149	282	0	0		0	0	0	0	0
356	1	376	111	-1	386	303	14.6	25	MSaaapapp	67	0	0	0		0	0	0	0	0
357	1	154	225	-1	297	103	3.9	23	ABprppppppa	224	263	0	0		0	0	0	0	0
358	1	160	456	-1	494	368	9.0	24	ABalpaaaaap	243	-769	0	0		0	0	0	0	0
359	1	138	55	-1	435	446	17.1	25	ABplaapapaa	216	153	0	0		0	0	0	0	0
360	1	282	159	-1	273	349	22.4	35	ABarppaap	358	184	0	0		0	0	0	0	0
361	1	264	382	-1	503	147	8.7	24	ABprpaaappp	145	0	0	0		0	0	0	0	0
362	1	456	19	-1	544	254	13.7	30	ABprpaapaa	296	548	0	0		0	0	0	0	0
363	1	218	415	-1	205	111	9.4	28	Cpppaa	271	606	0	0		0	0	0	0	0
364	1	379	37	-1	476	299	19.7	30	MSpaaaaap	-88	0	0	0		0	0	0	0	0
365	1	19	165	-1	393	116	21.9	28	ABarppppap	269	744	0	0		0	0	0	0	0
366	1	89	217	-1	261	205	4.8	26	ABplppppapp	259	-173	0	0		0	0	0	0	0
367	1	86	464	-1	402	415	14.1	25	ABalpppppap	-129	0	0	0		0	0	0	0	0
368	1	42	154	-1	418	248	6.9	25	MSpapaaaa	233	-1135	0	0		0	0	0	0	0
369	1	176	21	-1	517	232	8.2	31	ABprpapaaa	291	809	0	0		0	0	0	0	0
370	1	157	340	-1	528	247	19.3	24	ABpraapapap	51	0	0	0		0	0	0	0	0
371	1	161	206	-1	193	323	13.9	28	ABplappaap	272	549	0	0		0	0	0	0	0
372	1	105	231	-1	361	60	13.4	28	ABprapapap	105	0	0	0		0	0	0	0	0
373	1	420	273	-1	334	264	23.6	33	ABarpaapppp	330	-680	0	0		0	0	0	0	0
374	1	87	112	-1	583	259	9.5	29	ABalaapapp	56	0	0	0		0	0	0	0	0
375	1	228	95	-1	568	272	18.0	24	ABpraaapaad	227	-230	0	0		0	0	0	0	0
376	1	437	151	-1	263	147	10.2	33	Eprpp	153	0	0	0		0	0	0	0	0
377	1	337	210	-1	476	380	21.5	24	ABalappaap	198	389	0	0		0	0	0	0	0
378	1	310	94	-1	289	334	14.8	27	Daaap	-375	0	0	0		0	0	0	0	0
379	1	191	109	-1	374	134	15.4	31	MSpppaap	319	1414	0	0		0	0	0	0	0
380	1	184	341	-1	455	150	6.6	26	ABarappappp	215	811	0	0		0	0	0	0	0
381	1	372	126	-1	464	195	23.2	29	Nuc166_19_443_186	275	303	0	0		0	0	0	0	0
382	1	283	158	-1	460	290	8.8	24	ABarapaappa	11	0	0	0		0	0	0	0	0
383	1	238	436	-1	356	370	21.5	29	ABplapaaaa	340	0	0	0		0	0	0	0	0
384	1	48	197	-1	505	288	12.7	25	ABaraaapapp	1020	0	0	0		0	0	0	0	0
385	1	272	294	-1	461	420	16.9	24	ABalppppapp	199	72	0	0		0	0	0	0	0
386	1	28	441	-1	421	200	12.7	26	MSpppaaa	228	1188	0	0		0	0	0	0	0
387	1	209	234	-1	477	314	4.0	24	ABarapaaaap	95	0	0	0		0	0	0	0	0
388	1	52	12	-1	137	211	16.1	33	ABarppapp	324	632	0	0		0	0	0	0	0
389	1	47	77	-1	462	430	21.4	27	ABplaaapaaa	214	15	0	0		0	0	0	0	0
390	1	135	145	-1	436	115	20.7	33	ABarpppap	318	-218	0	0		0	0	0	0	0
391	1	148	249	-1	487	357	15.5	26	ABaraapaaap	71	0	0	0		0	0	0	0	0
392	1	124	457	-1	434	195	9.8	27	MSppaapp	226	243	0	0		0	0	0	0	0
393	1	245	356	-1	256	244	5.7	27	ABplpapppp	192	1270	0	0		0	0	0	0	0
394	1	270	218	-1	431	313	19.8	25	MSaaaapap	-599	0	0	0		0	0	0	0	0
395	1	186	139	-1	493	450	19.9	26	ABplaapaapa	-79	0	0	0		0	0	0	0	0
396	1	412	463	-1	485	426	18.6	25	ABalapapppp	215	783	0	0		0	0	0	0	0
397	1	257	244	-1	490	177	11.8	25	ABprppaaaap	241	412	0	0		0	0	0	0	0
398	1	351	315	-1	361	371	7.2	28	ABplpapaaa	325	0	0	0		0	0	0	0	0
399	1	80	337	-1	375	82	20.4	29	ABprappapa	23	0	0	0		0	0	0	0	0
400	1	185	152	-1	146	210	8.7	26	ABplappppa	227	486	0	0		0	0	0	0	0
401	1	364	221	-1	286	98	14.4	31	Cppapa	314	-246	0	0		0	0	0	0	0
402	1	146	172	-1	485	245	16.0	25	MSppappa	-101	0	0	0		0	0	0	0	0
403	1	81	49	-1	437	229	5.6	26	ABarapapppp	267	-266	0	0		0	0	0	0	0
404	0	222	-1	-1	298	220	25.3	31		281	248	0	0		0	0	0	0	0
405	1	136	333	-1	446	475	12.5	24	ABalpppapad	42	0	0	0		0	0	0	0	0
406	1	349	164	-1	349	320	10.2	27	MSappaaa	223	1037	0	0		0	0	0	0	0
407	1	327	196	-1	337	275	9.2	27	MSaapapa	492	0	0	0		0	0	0	0	0
408	1	117	35	-1	493	185	17.8	25	ABprpaappap	204	148	0	0		0	0	0	0	0
409	1	309	281	-1	471	167	9.1	26	ABprppaapa	279	0	0	0		0	0	0	0	0
410	1	336	306	-1	266	296	17.7	30	Daap	266	-37	0	0		0	0	0	0	0
411	1	431	224	-1	603	290	8.7	22	ABalaapaaa	204	486	0	0		0	0	0	0	0
412	1	390	330	-1	546	299	4.8	23	ABaraaapppp	224	240	0	0		0	0	0	0	0
413	1	413	191	-1	192	121	17.6	32	Cpappd	315	-216	0	0		0	0	0	0	0
414	1	199	381	-1	449	233	18.5	27	MSppppap	237	814	0	0		0	0	0	0	0
415	1	446	188	-1	230	234	4.1	23	ABplppppapa	228	-305	0	0		0	0	0	0	0
416	1	62	4	-1	522	281	10.0	24	MSppaaaa	194	212	0	0		0	0	0	0	0
417	1	243	88	-1	426	338	17.7	23	MSaaapaap	172	0	0	0		0	0	0	0	0
418	1	325	319	-1	386	121	3.3	27	ABprppppapa	218	799	0	0		0	0	0	0	0
419	1	91	9	-1	271	333	18.4	27	Dapaa	233	26	0	0		0	0	0	0	0
420	1	369	27	-1	320	152	9.4	30	Cppaap	232	-1014	0	0		0	0	0	0	0
421	1	428	202	-1	452	345	8.1	24	ABalpaaapap	147	0	0	0		0	0	0	0	0
422	1	113	334	-1	571	293	14.9	29	ABalaapppa	264	1360	0	0		0	0	0	0	0
423	1	115	24	-1	486	204	14.9	26	MSppppaa	123	0	0	0		0	0	0	0	0
424	1	181	155	-1	190	146	6.1	28	Cppppp	286	131	0	0		0	0	0	0	0
425	1	27	305	-1	584	227	16.4	25	ABpraaaapad	226	1031	0	0		0	0	0	0	0
426	1	434	117	-1	232	185	12.4	35	Eplpa	349	729	0	0		0	0	0	0	0
427	1	180	79	-1	470	360	14.1	25	ABaraapaapa	93	0	0	0		0	0	0	0	0
428	1	59	386	-1	366	388	9.8	24	ABplppaaaaa	227	-544	0	0		0	0	0	0	0
429	1	284	2	-1	390	257	22.0	29	ABarpaapppa	136	0	0	0		0	0	0	0	0
430	1	252	410	-1	285	282	4.3	26	ABplpapppaa	260	51	0	0		0	0	0	0	0
431	1	342	268	-1	260	309	5.3	24	ABplppaappp	195	-166	0	0		0	0	0	0	0
432	1	111	402	-1	367	296	3.8	26	ABalpappapp	266	283	0	0		0	0	0	0	0
433	1	92	375	-1	204	207	3.3	25	ABplpppaapp	104	0	0	0		0	0	0	0	0
434	1	455	416	-1	476	453	16.5	26	ABalppppapa	227	825	0	0		0	0	0	0	0
435	1	268	214	-1	302	243	12.8	32	Ealap	137	0	0	0		0	0	0	0	0
436	1	389	87	-1	270	102	5.3	27	ABprppppppp	30	0	0	0		0	0	0	0	0
437	1	256	198	-1	243	181	16.0	32	Eplap	322	429	0	0		0	0	0	0	0
438	1	406	66	-1	341	72	5.6	25	ABprpppaapp	210	639	0	0		0	0	0	0	0
439	1	312	295	-1	448	365	16.9	26	MSaaapaaa	265	-740	0	0		0	0	0	0	0
440	1	2	318	-1	520	405	6.7	24	ABalpaapppa	204	0	0	0		0	0	0	0	0
441	1	344	385	-1	527	329	22.8	24	MSpaaaaaa	382	0	0	0		0	0	0	0	0
442	1	288	64	-1	274	134	6.9	30	Cppapp	115	0	0	0		0	0	0	0	0
443	1	343	74	-1	554	271	4.8	24	ABarapppapa	226	-99	0	0		0	0	0	0	0
444	1	395	425	-1	494	230	12.8	25	MSppapap	225	-27	0	0		0	0	0	0	0
445	1	249	16	-1	146	268	15.7	29	ABplapapaa	286	-230	0	0		0	0	0	0	0
446	1	374	470	-1	524	250	6.7	24	ABarappaaap	156	654	0	0		0	0	0	0	0
447	1	370	474	-1	510	404	17.0	21	ABalapapaa	339	0	0	0		0	0	0	0	0
448	1	425	414	-1	463	255	4.6	23	ABarapapapp	251	0	0	0		0	0	0	0	0
449	1	445	471	-1	450	172	5.9	22	ABprpapapap	85	0	0	0		0	0	0	0	0
450	1	275	200	-1	408	285	22.3	32	ABarpaappa	140	0	0	0		0	0	0	0	0
451	1	452	265	-1	535	197	12.7	23	ABprpaapppp	224	0	0	0		0	0	0	0	0
452	1	190	216	-1	528	215	14.9	23	ABprpaappaa	144	0	0	0		0	0	0	0	0
453	1	391	460	-1	556	238	18.7	24	ABpraaaappp	133	0	0	0		0	0	0	0	0
454	1	359	461	-1	584	301	18.0	24	ABalaappppp	9	0	0	0		0	0	0	0	0
455	1	460	466	-1	414	359	5.0	22	ABalpapapap	100	0	0	0		0	0	0	0	0
456	1	147	445	-1	325	192	15.3	31	Epraa	308	0	0	0		0	0	0	0	0
457	1	464	266	-1	505	335	22.0	20	ABarpaaapa	-6	0	0	0		0	0	0	0	0
458	1	258	444	-1	356	336	9.2	22	MSapaapa	324	0	0	0		0	0	0	0	0
459	1	422	377	-1	222	263	4.4	24	ABplppppaap	-24	0	0	0		0	0	0	0	0
460	1	424	397	-1	502	416	15.6	29	ABalapapppa	-65	0	0	0		0	0	0	0	0
461	1	103	82	-1	460	410	8.8	25	ABplpaaaaaa	156	254	0	0		0	0	0	0	0
462	1	400	72	-1	364	131	4.0	22	ABprppppaap	18	0	0	0		0	0	0	0	0
463	1	95	472	-1	456	398	20.8	23	ABplaaapaap	33	0	0	0		0	0	0	0	0
464	1	430	163	-1	340	362	18.7	22	ABplapaaapa	293	0	0	0		0	0	0	0	0
465	1	219	277	-1	448	150	9.7	24	ABprppappaa	422	0	0	0		0	0	0	0	0
466	1	463	450	-1	546	307	20.1	24	ABalappppap	112	0	0	0		0	0	0	0	0
467	1	441	446	-1	466	285	14.5	30	ABaraappapp	68	0	0	0		0	0	0	0	0
468	1	462	-1	-1	344	360	13.0	22	MSappapp	170	0	0	0		0	0	0	0	0
469	1	189	454	-1	253	167	25.4	36	Caaap	78	0	0	0		0	0	0	0	0
470	1	461	469	-1	456	451	14.7	24	ABalpppappp	128	0	0	0		0	0	0	0	0
471	1	458	476	-1	505	233	20.4	22	ABpraapappp	143	-531	0	0		0	0	0	0	0
472	1	469	477	-1	343	255	22.0	29	Cpaaa	257	-311	0	0		0	0	0	0	0
