# Supplementary material for: The AP-2 Transcription Factor APTF-2 Is Required for Neuroblast and Epidermal Morphogenesis in Caenorhabditis elegans Embryogenesis
Source: PLoS Genet. 2016 May 13;12(5):e1006048. doi: 10.1371/journal.pgen.1006048 (PMC4866721; doi:10.1371/journal.pgen.1006048)
Supplement: S7 Text — (ZIP) [file pgen.1006048.s035.zip › nuclei/t185-nuclei]

1	1	197	104	-1	413	157	12.4	30	MSpapppa	161	0	0	0		0	0	0	0	0
2	1	429	388	-1	398	254	21.9	28	ABarpaapppa	283	159	0	0		0	0	0	0	0
3	1	171	206	-1	376	404	14.5	26	ABplpaappaa	156	0	0	0		0	0	0	0	0
4	1	416	222	-1	527	286	9.9	25	MSppaaaa	227	219	0	0		0	0	0	0	0
5	1	342	375	-1	552	270	22.5	29	ABpraapaapp	344	0	0	0		0	0	0	0	0
6	1	127	109	-1	368	161	9.0	26	MSpappaa	101	0	0	0		0	0	0	0	0
7	1	201	170	-1	516	395	23.3	24	ABalappaaa	166	0	0	0		0	0	0	0	0
8	1	75	178	-1	231	301	4.4	24	ABplpppaaaa	221	959	0	0		0	0	0	0	0
9	1	419	43	-1	275	335	18.4	27	Dapaa	274	122	0	0		0	0	0	0	0
10	1	277	304	-1	387	271	8.0	25	MSaapaaap	112	0	0	0		0	0	0	0	0
11	1	322	158	-1	393	72	13.2	28	ABprappapp	288	-636	0	0		0	0	0	0	0
12	1	388	239	-1	138	211	16.1	31	ABarppapp	317	-5	0	0		0	0	0	0	0
13	1	153	192	-1	177	186	16.3	34	Cappap	250	-131	0	0		0	0	0	0	0
14	1	344	241	-1	287	364	6.5	25	ABplpaaaapp	218	131	0	0		0	0	0	0	0
15	1	119	82	-1	421	357	11.3	27	ABalpaapapp	269	42	0	0		0	0	0	0	0
16	1	445	377	-1	146	269	15.7	29	ABplapapaa	258	195	0	0		0	0	0	0	0
17	1	56	309	-1	562	291	11.6	24	ABprpaaaaaa	63	0	0	0		0	0	0	0	0
18	1	281	38	-1	503	207	4.5	26	ABarappapap	198	-1352	0	0		0	0	0	0	0
19	1	362	345	-1	548	256	13.5	29	ABprpaapaa	275	0	0	0		0	0	0	0	0
20	1	165	40	-1	511	419	11.2	31	ABalapaapa	286	-43	0	0		0	0	0	0	0
21	1	369	408	-1	517	230	8.2	30	ABprpapaaa	253	78	0	0		0	0	0	0	0
22	1	29	229	-1	504	180	22.5	33	ABprapaaaa	329	1030	0	0		0	0	0	0	0
23	1	53	419	-1	470	269	12.2	28	ABaraapppap	77	0	0	0		0	0	0	0	0
24	1	423	127	-1	490	203	14.7	27	MSppppaa	236	907	0	0		0	0	0	0	0
25	1	129	300	-1	204	172	4.8	24	ABplppppppp	212	-396	0	0		0	0	0	0	0
26	1	68	324	-1	564	188	14.2	26	ABpraappaa	218	575	0	0		0	0	0	0	0
27	1	420	234	-1	324	150	10.2	29	Cppaap	250	551	0	0		0	0	0	0	0
28	1	45	230	-1	341	60	16.5	30	ABprapapaa	296	314	0	0		0	0	0	0	0
29	1	81	440	-1	195	221	22.7	31	Caapa	241	176	0	0		0	0	0	0	0
30	1	202	117	-1	575	374	13.7	27	ABalaaapar	72	0	0	0		0	0	0	0	0
31	1	212	240	-1	534	278	14.7	24	ABpraaapaav	688	0	0	0		0	0	0	0	0
32	1	207	70	-1	337	53	11.2	28	ABprapappa	-115	0	0	0		0	0	0	0	0
33	1	88	135	-1	490	437	14.5	27	ABalapaaap	114	0	0	0		0	0	0	0	0
34	1	133	346	-1	447	401	4.1	25	ABalppapaaa	248	-114	0	0		0	0	0	0	0
35	1	408	465	-1	496	186	17.6	25	ABprpaappap	446	0	0	0		0	0	0	0	0
36	1	285	100	-1	498	312	10.7	27	ABaraaapapa	51	0	0	0		0	0	0	0	0
37	1	364	167	-1	478	295	19.5	30	MSpaaaaap	279	183	0	0		0	0	0	0	0
38	1	329	8	-1	374	337	19.5	28	MSapppap	277	579	0	0		0	0	0	0	0
39	1	9	164	-1	440	264	15.9	30	MSpaapaa	449	0	0	0		0	0	0	0	0
40	1	128	399	-1	577	323	8.6	24	ABarapppaaa	231	310	0	0		0	0	0	0	0
41	1	13	247	-1	460	339	19.6	27	MSaaaaapp	255	423	0	0		0	0	0	0	0
42	1	138	79	-1	604	290	16.5	29	ABpraaaaap	205	0	0	0		0	0	0	0	0
43	1	211	369	-1	414	212	8.5	24	MSpapaaap	231	-220	0	0		0	0	0	0	0
44	1	141	61	-1	539	416	10.0	27	ABalaaaalp	41	0	0	0		0	0	0	0	0
45	1	184	195	-1	220	243	8.0	27	Capppp	270	0	0	0		0	0	0	0	0
46	1	163	216	-1	405	246	10.5	27	MSpapaapa	119	0	0	0		0	0	0	0	0
47	1	275	288	-1	490	410	24.0	29	ABplaaaaaa	-134	0	0	0		0	0	0	0	0
48	1	249	417	-1	486	453	9.1	25	ABalpppaapd	221	911	0	0		0	0	0	0	0
49	1	403	299	-1	436	232	5.3	28	ABarapapppp	209	-105	0	0		0	0	0	0	0
50	1	200	310	-1	399	343	9.0	24	ABalpapppaa	246	-183	0	0		0	0	0	0	0
51	1	114	155	-1	395	444	15.7	25	ABplaapapap	195	1060	0	0		0	0	0	0	0
52	1	67	381	-1	345	421	9.3	27	ABplpaaappp	269	-272	0	0		0	0	0	0	0
53	1	17	60	-1	366	394	22.6	32	ABplaaappp	287	-266	0	0		0	0	0	0	0
54	1	256	313	-1	407	335	12.9	26	ABaraapapaa	68	0	0	0		0	0	0	0	0
55	1	359	125	-1	440	444	17.0	26	ABplaapapaa	173	0	0	0		0	0	0	0	0
56	1	134	342	-1	416	111	10.7	29	ABprppapap	216	0	0	0		0	0	0	0	0
57	1	147	77	-1	404	249	14.2	27	MSpaapapp	44	0	0	0		0	0	0	0	0
58	1	137	47	-1	604	287	12.6	29	ABalaappap	-108	0	0	0		0	0	0	0	0
59	1	54	44	455	426	333	6.7	28	ABalpappaa	24	0	0	0		0	0	0	0	0
60	1	76	305	-1	575	305	23.0	28	ABpraapaapa	250	60	0	0		0	0	0	0	0
61	1	198	150	-1	535	167	13.6	28	ABpraappap	380	0	0	0		0	0	0	0	0
62	1	43	323	-1	289	328	11.4	30	MSaapppa	218	632	0	0		0	0	0	0	0
63	1	194	42	-1	367	163	3.4	25	ABprppppaaa	225	-17	0	0		0	0	0	0	0
64	1	442	25	-1	278	134	7.1	30	Cppapp	297	415	0	0		0	0	0	0	0
65	1	328	429	-1	278	329	3.9	23	ABplppaappa	225	137	0	0		0	0	0	0	0
66	1	438	257	-1	338	75	5.0	24	ABprpppaapp	225	644	0	0		0	0	0	0	0
67	1	73	33	314	296	156	16.6	37	Eprap	331	-554	0	0		0	0	0	0	0
68	1	44	30	-1	301	81	10.4	28	ABprapappp	139	0	0	0		0	0	0	0	0
69	1	343	246	-1	411	293	9.7	27	ABaraapappp	119	0	0	0		0	0	0	0	0
70	1	149	422	-1	335	385	9.4	31	ABplpapaap	80	0	0	0		0	0	0	0	0
71	1	295	124	-1	180	246	9.3	26	ABplapppaa	155	0	0	0		0	0	0	0	0
72	1	462	471	-1	367	131	4.0	22	ABprppppaap	201	-286	0	0		0	0	0	0	0
73	1	166	220	-1	185	146	13.2	31	Capppa	253	-203	0	0		0	0	0	0	0
74	1	443	3	-1	554	272	5.0	25	ABarapppapa	207	846	0	0		0	0	0	0	0
75	1	83	263	-1	427	447	13.5	24	ABalpppappa	201	-562	0	0		0	0	0	0	0
76	1	18	301	-1	571	307	19.8	28	ABalappppaa	265	-123	0	0		0	0	0	0	0
77	1	389	174	-1	459	432	21.4	27	ABplaaapaaa	241	350	0	0		0	0	0	0	0
78	1	51	64	-1	434	453	9.4	27	ABalpppaaa	256	424	0	0		0	0	0	0	0
79	1	427	215	-1	471	360	14.4	27	ABaraapaapa	105	0	0	0		0	0	0	0	0
80	1	351	328	-1	234	182	8.5	32	Eplpp	313	1209	0	0		0	0	0	0	0
81	1	205	307	-1	524	191	6.5	24	ABprpaaaapa	233	-326	0	0		0	0	0	0	0
82	1	461	444	-1	457	414	9.1	27	ABplpaaaaaa	261	108	0	0		0	0	0	0	0
83	1	26	262	-1	473	138	10.4	26	ABprppapaaa	262	406	0	0		0	0	0	0	0
84	1	-1	453	-1	319	221	25.4	33	Nuc186_25_319_221	329	-719	0	0		0	0	0	0	0
85	1	226	1	-1	575	278	20.4	25	ABpraaapapp	355	0	0	0		0	0	0	0	0
86	1	330	394	-1	359	286	15.3	29	MSaaappp	209	-468	0	0		0	0	0	0	0
87	1	436	136	-1	271	101	5.6	26	ABprppppppp	216	870	0	0		0	0	0	0	0
88	1	417	464	-1	426	337	17.7	24	MSaaapaap	237	835	0	0		0	0	0	0	0
89	1	80	128	-1	512	332	8.2	28	ABaraaaaap	64	0	0	0		0	0	0	0	0
90	1	10	391	-1	324	304	5.9	26	ABplpappap	252	338	0	0		0	0	0	0	0
91	1	316	102	-1	531	384	12.4	26	ABalpaapaaa	96	0	0	0		0	0	0	0	0
92	1	242	201	-1	562	388	10.5	31	ABalaaaarl	334	0	0	0		0	0	0	0	0
93	1	261	69	-1	574	251	19.4	23	ABpraaaappa	-26	0	0	0		0	0	0	0	0
94	1	378	4	-1	287	332	14.8	27	Daaap	340	0	0	0		0	0	0	0	0
95	1	375	88	-1	566	273	17.6	24	ABpraaapaad	223	-1813	0	0		0	0	0	0	0
96	1	130	316	-1	381	125	11.9	29	MSpapppp	223	0	0	0		0	0	0	0	0
97	1	85	115	-1	482	362	10.7	30	ABalpaapapa	302	-429	0	0		0	0	0	0	0
98	1	34	253	-1	484	207	10.8	23	ABprppaaaaa	274	0	0	0		0	0	0	0	0
99	1	79	11	-1	456	312	10.5	24	ABaraapppaa	191	0	0	0		0	0	0	0	0
100	1	320	121	-1	200	311	20.8	30	ABplappapa	286	172	0	0		0	0	0	0	0
101	1	219	320	-1	420	473	13.4	24	ABplpaapapa	269	0	0	0		0	0	0	0	0
102	1	225	259	-1	421	104	16.8	27	ABprappaaa	162	0	0	0		0	0	0	0	0
103	1	234	194	-1	423	184	25.1	34	ABarppppaa	342	528	0	0		0	0	0	0	0
104	1	315	294	-1	397	100	8.4	29	ABprppappp	269	0	0	0		0	0	0	0	0
105	1	182	362	-1	483	279	23.6	29	Nuc156_25_450_288a	296	69	0	0		0	0	0	0	0
106	1	186	367	-1	453	362	10.1	28	ABalpaaapaa	262	-768	0	0		0	0	0	0	0
107	1	191	290	-1	501	340	12.7	26	ABaraaaapa	42	0	0	0		0	0	0	0	0
108	1	122	400	-1	347	133	13.1	28	Cppaaa	281	-247	0	0		0	0	0	0	0
109	1	379	244	-1	379	133	15.4	30	MSpppaap	295	-328	0	0		0	0	0	0	0
110	1	297	159	-1	366	389	5.3	25	ABalppapppp	204	0	0	0		0	0	0	0	0
111	1	356	34	-1	388	302	14.9	27	MSaaapapp	270	-1304	0	0		0	0	0	0	0
112	1	374	193	-1	583	264	9.5	28	ABalaapapp	194	49	0	0		0	0	0	0	0
113	1	3	35	-1	376	228	9.1	29	MSpapapa	254	633	0	0		0	0	0	0	0
114	1	8	190	-1	474	317	7.0	26	ABarapaapaa	250	86	0	0		0	0	0	0	0
115	1	302	428	-1	383	166	21.1	30	Dpppa	281	791	0	0		0	0	0	0	0
116	1	312	105	-1	538	342	20.0	28	ABalapppap	215	34	0	0		0	0	0	0	0
117	1	426	108	-1	235	184	12.4	34	Eplpa	327	-562	0	0		0	0	0	0	0
118	1	345	179	-1	447	190	11.9	27	MSpppapp	259	-329	0	0		0	0	0	0	0
119	1	228	145	-1	311	384	6.3	25	ABplpaaaapa	198	0	0	0		0	0	0	0	0
120	1	110	162	-1	457	199	6.7	29	ABprpappap	245	118	0	0		0	0	0	0	0
121	1	24	36	-1	530	379	16.2	29	MSaaaaaa	272	427	0	0		0	0	0	0	0
122	1	78	443	-1	524	363	24.5	26	ABarpaaaaal	224	170	0	0		0	0	0	0	0
123	1	132	172	-1	409	376	23.3	28	ABplaaaapp	258	413	0	0		0	0	0	0	0
124	1	40	130	-1	320	418	14.3	31	ABplaappap	110	0	0	0		0	0	0	0	0
125	1	254	110	-1	330	357	6.9	24	ABplpapapaa	198	196	0	0		0	0	0	0	0
126	1	381	260	-1	470	197	23.2	30	Nuc166_19_443_186	248	1047	0	0		0	0	0	0	0
127	1	94	217	-1	489	351	18.4	30	MSaaaaapa	331	0	0	0		0	0	0	0	0
128	1	196	66	-1	518	331	15.9	30	ABaraappaa	136	0	0	0		0	0	0	0	0
129	1	340	144	-1	423	327	15.4	26	MSaaapapa	262	797	0	0		0	0	0	0	0
130	1	107	363	-1	291	362	19.8	26	ABplapaaapp	260	348	0	0		0	0	0	0	0
131	1	157	126	-1	152	151	14.0	28	Cpappv	262	496	0	0		0	0	0	0	0
132	1	96	427	-1	332	321	12.9	29	MSappaap	246	691	0	0		0	0	0	0	0
133	1	112	146	-1	143	240	11.1	28	ABplapappa	254	543	0	0		0	0	0	0	0
134	1	324	333	-1	162	276	10.2	28	ABplapapap	-541	0	0	0		0	0	0	0	0
135	1	204	151	-1	176	301	12.1	27	ABplappapp	-365	0	0	0		0	0	0	0	0
136	1	304	384	-1	526	257	16.3	25	ABpraaappaa	221	72	0	0		0	0	0	0	0
137	1	314	270	-1	409	178	5.7	23	ABprpapappp	154	-101	0	0		0	0	0	0	0
138	1	42	334	-1	450	115	15.7	29	ABprapaapp	262	1070	0	0		0	0	0	0	0
139	1	395	366	-1	496	452	19.4	26	ABplaapaapa	217	22	0	0		0	0	0	0	0
140	1	14	6	-1	566	349	10.5	25	ABalaaaarr	238	-347	0	0		0	0	0	0	0
141	1	15	59	-1	336	384	11.9	26	ABplppaaaap	248	266	0	0		0	0	0	0	0
142	1	86	460	-1	396	276	4.4	25	ABalpappppp	-188	0	0	0		0	0	0	0	0
143	1	93	180	-1	297	357	9.4	26	ABplppaapap	166	123	0	0		0	0	0	0	0
144	1	173	436	-1	235	211	21.7	30	Dappp	268	-461	0	0		0	0	0	0	0
145	1	390	250	-1	438	117	20.7	32	ABarpppap	314	106	0	0		0	0	0	0	0
146	1	192	456	-1	424	191	18.3	26	Dppaa	247	-806	0	0		0	0	0	0	0
147	1	195	203	-1	411	425	12.1	24	ABplpaapaap	220	0	0	0		0	0	0	0	0
148	1	178	326	-1	499	245	11.3	27	MSppapaa	227	547	0	0		0	0	0	0	0
149	1	213	274	-1	534	173	8.8	24	ABprpaaappa	218	-164	0	0		0	0	0	0	0
150	1	65	273	-1	399	391	7.7	27	ABalppapppa	213	677	0	0		0	0	0	0	0
151	1	376	442	-1	265	150	10.1	33	Eprpp	316	829	0	0		0	0	0	0	0
152	1	400	430	-1	147	208	8.7	26	ABplappppa	110	0	0	0		0	0	0	0	0
153	1	39	21	-1	471	242	22.6	29	ABarpapapp	217	-78	0	0		0	0	0	0	0
154	1	368	176	-1	420	247	7.0	25	MSpapaaaa	-191	0	0	0		0	0	0	0	0
155	1	424	452	-1	192	144	5.9	28	Cppppp	265	-552	0	0		0	0	0	0	0
156	1	350	249	-1	388	357	17.0	26	MSapppaa	236	56	0	0		0	0	0	0	0
157	1	47	325	-1	183	212	9.0	28	ABplapppap	288	76	0	0		0	0	0	0	0
158	1	382	58	-1	463	290	8.6	23	ABarapaappa	194	366	0	0		0	0	0	0	0
159	1	360	85	-1	273	348	22.4	37	ABarppaap	-20	0	0	0		0	0	0	0	0
160	1	36	186	-1	355	251	10.9	25	MSaapaapp	255	-1327	0	0		0	0	0	0	0
161	1	160	76	-1	508	157	15.1	30	ABpraapppa	258	744	0	0		0	0	0	0	0
162	1	222	86	-1	498	455	12.5	30	ABalapaapp	265	663	0	0		0	0	0	0	0
163	1	464	446	-1	341	357	18.4	25	ABplapaaapa	256	-334	0	0		0	0	0	0	0
164	1	406	264	-1	347	317	10.4	27	MSappaaa	222	402	0	0		0	0	0	0	0
165	1	365	232	-1	395	117	21.8	28	ABarppppap	273	-15	0	0		0	0	0	0	0
166	1	189	317	-1	531	333	4.5	26	ABaraaappa	184	339	0	0		0	0	0	0	0
167	1	174	282	-1	444	196	16.0	28	Dpaa	288	-106	0	0		0	0	0	0	0
168	1	296	406	-1	495	182	9.2	24	ABprpapaapp	210	28	0	0		0	0	0	0	0
169	1	48	114	-1	362	274	6.3	25	MSaapappa	208	136	0	0		0	0	0	0	0
170	1	253	383	-1	419	401	15.1	26	ABalpppppaa	220	-736	0	0		0	0	0	0	0
171	1	272	116	-1	348	107	3.9	23	ABprpppapaa	232	1637	0	0		0	0	0	0	0
172	1	402	284	-1	485	246	16.1	26	MSppappa	259	-386	0	0		0	0	0	0	0
173	1	209	322	-1	333	241	7.3	25	MSaapappp	198	698	0	0		0	0	0	0	0
174	1	175	132	-1	535	299	21.1	31	ABalappppp	397	0	0	0		0	0	0	0	0
175	1	231	258	-1	427	418	18.9	25	ABplaapappa	225	-800	0	0		0	0	0	0	0
176	1	69	12	-1	324	130	20.2	28	Dpppp	284	322	0	0		0	0	0	0	0
177	1	121	398	-1	307	334	6.8	23	ABplpapapap	229	1668	0	0		0	0	0	0	0
178	1	108	254	-1	292	380	16.8	26	ABplapaapa	214	61	0	0		0	0	0	0	0
179	1	273	416	-1	563	401	16.5	31	ABalaaapal	279	1969	0	0		0	0	0	0	0
180	1	252	458	-1	580	352	17.2	29	ABalaaappl	15	0	0	0		0	0	0	0	0
181	1	161	68	-1	433	267	13.3	29	MSpaapapa	-177	0	0	0		0	0	0	0	0
182	1	7	379	-1	434	229	20.8	29	MSpppppa	218	-808	0	0		0	0	0	0	0
183	1	313	138	-1	233	156	4.4	26	ABplppppppa	224	104	0	0		0	0	0	0	0
184	1	140	409	-1	495	404	20.5	23	ABplaaaaapa	195	-238	0	0		0	0	0	0	0
185	1	238	361	-1	414	356	3.4	26	ABalpapaapp	209	-388	0	0		0	0	0	0	0
186	1	169	187	-1	328	99	7.5	26	ABprapppap	266	454	0	0		0	0	0	0	0
187	1	19	319	-1	393	153	6.6	28	ABprppaappp	157	0	0	0		0	0	0	0	0
188	1	415	248	-1	228	235	4.2	24	ABplppppapa	182	465	0	0		0	0	0	0	0
189	1	49	378	-1	332	84	11.2	27	ABprapppaa	217	557	0	0		0	0	0	0	0
190	1	30	410	-1	537	215	22.6	34	ABarpappa	31	0	0	0		0	0	0	0	0
191	1	413	278	-1	197	116	17.5	31	Cpappd	312	199	0	0		0	0	0	0	0
192	1	64	19	-1	263	281	8.7	28	MSaapppp	120	0	0	0		0	0	0	0	0
193	1	331	74	-1	524	375	20.7	29	ABalappapp	262	199	0	0		0	0	0	0	0
194	1	21	349	-1	359	449	13.4	26	ABplaappaa	561	0	0	0		0	0	0	0	0
195	1	135	226	-1	590	257	16.1	26	ABpraaaapav	41	0	0	0		0	0	0	0	0
196	1	407	315	-1	340	274	9.3	26	MSaapapa	221	745	0	0		0	0	0	0	0
197	1	384	168	-1	504	287	12.7	24	ABaraaapapp	233	-859	0	0		0	0	0	0	0
198	1	437	214	-1	241	180	15.0	28	Eplap	254	793	0	0		0	0	0	0	0
199	1	195	191	-1	435	409	10.7	24	ABplpaapaaa	199	199	0	0		0	0	0	0	0
200	1	450	340	-1	406	289	22.8	30	ABarpaappa	302	-515	0	0		0	0	0	0	0
201	1	124	245	-1	354	358	13.2	30	MSappapa	298	-1	0	0		0	0	0	0	0
202	1	421	472	-1	448	344	8.3	24	ABalpaaapap	200	776	0	0		0	0	0	0	0
203	1	154	371	-1	298	61	14.0	29	ABarpppppp	276	158	0	0		0	0	0	0	0
204	1	208	228	-1	556	414	13.5	29	ABalaaaala	366	0	0	0		0	0	0	0	0
205	1	326	279	-1	495	314	14.3	25	ABaraappapa	71	0	0	0		0	0	0	0	0
206	1	371	397	-1	193	321	14.2	29	ABplappaap	264	181	0	0		0	0	0	0	0
207	1	37	196	-1	412	286	20.4	26	MSpaaapaa	215	80	0	0		0	0	0	0	0
208	1	348	91	-1	262	376	16.1	30	ABplaapppp	113	0	0	0		0	0	0	0	0
209	1	240	97	-1	250	277	6.0	24	ABplpapppap	204	19	0	0		0	0	0	0	0
210	1	377	312	-1	475	383	21.3	24	ABalappaap	200	696	0	0		0	0	0	0	0
211	1	168	160	-1	385	357	6.1	24	ABplpapappa	202	-947	0	0		0	0	0	0	0
212	1	152	438	-1	527	414	20.4	25	ABplaapaaaa	250	538	0	0		0	0	0	0	0
213	1	103	330	-1	381	264	18.6	24	MSpaaapap	200	-209	0	0		0	0	0	0	0
214	1	435	280	-1	302	243	13.0	32	Ealap	327	-190	0	0		0	0	0	0	0
215	1	102	24	-1	372	437	8.7	24	ABplpaaappa	230	262	0	0		0	0	0	0	0
216	1	452	355	-1	531	216	15.0	23	ABprpaappaa	236	369	0	0		0	0	0	0	0
217	1	366	16	-1	260	204	5.0	25	ABplppppapp	238	-336	0	0		0	0	0	0	0
218	1	394	94	-1	430	311	20.2	26	MSaaaapap	233	-205	0	0		0	0	0	0	0
219	1	286	107	-1	438	375	8.2	27	MSapaaaa	219	296	0	0		0	0	0	0	0
220	1	5	242	-1	423	127	8.4	25	ABprppappap	191	716	0	0		0	0	0	0	0
221	1	401	137	-1	288	96	14.3	31	Cppapa	233	886	0	0		0	0	0	0	0
222	1	32	204	-1	443	107	9.0	23	ABprppapaap	228	55	0	0		0	0	0	0	0
223	1	284	370	-1	362	187	11.6	27	Earpa	270	-1158	0	0		0	0	0	0	0
224	1	411	449	-1	604	298	8.5	23	ABalaapaaa	186	442	0	0		0	0	0	0	0
225	1	357	52	-1	296	106	3.8	23	ABprppppppa	181	49	0	0		0	0	0	0	0
226	1	239	277	-1	544	378	19.9	26	ABalapppaap	198	-434	0	0		0	0	0	0	0
227	1	218	374	-1	398	320	18.4	24	MSaaaappa	213	-535	0	0		0	0	0	0	0
228	1	151	286	-1	384	196	7.3	24	MSpapappp	190	-313	0	0		0	0	0	0	0
229	1	115	62	-1	373	284	11.4	26	MSaapaapa	437	0	0	0		0	0	0	0	0
230	1	92	13	-1	217	267	12.7	29	Capaap	64	0	0	0		0	0	0	0	0
231	1	372	106	-1	363	57	13.1	28	ABprapapap	117	0	0	0		0	0	0	0	0
232	1	308	182	-1	326	220	22.6	35	Caaaa	355	572	0	0		0	0	0	0	0
233	1	352	360	-1	570	214	16.6	26	ABprpaapapa	206	308	0	0		0	0	0	0	0
234	1	387	261	-1	477	314	3.9	23	ABarapaaaap	213	92	0	0		0	0	0	0	0
235	1	287	414	-1	480	342	3.3	26	ABalpaaapp	263	956	0	0		0	0	0	0	0
236	1	28	39	-1	472	289	5.8	23	ABarapapaap	133	0	0	0		0	0	0	0	0
237	1	290	92	-1	525	221	17.7	29	ABpraaapppa	250	650	0	0		0	0	0	0	0
238	1	251	142	-1	481	230	5.1	30	ABprpappaa	386	0	0	0		0	0	0	0	0
239	1	223	63	-1	237	204	3.4	24	ABplpppapaa	218	620	0	0		0	0	0	0	0
240	1	167	382	-1	406	438	9.1	28	ABplpaaapa	244	-49	0	0		0	0	0	0	0
241	1	271	31	-1	440	351	13.8	26	ABaraapaapp	39	0	0	0		0	0	0	0	0
242	1	305	364	-1	305	129	4.6	26	ABprpppapap	265	379	0	0		0	0	0	0	0
243	1	190	129	-1	299	403	15.6	33	ABplaapppa	276	712	0	0		0	0	0	0	0
244	1	397	271	-1	494	181	11.9	25	ABprppaaaap	414	0	0	0		0	0	0	0	0
245	1	158	96	-1	527	190	19.3	29	ABpraaapppp	294	518	0	0		0	0	0	0	0
246	1	143	111	-1	456	297	16.4	28	MSpaaaapp	198	1022	0	0		0	0	0	0	0
247	1	179	435	-1	382	299	6.7	24	MSaapaaaa	239	-442	0	0		0	0	0	0	0
248	1	12	431	-1	238	182	4.3	28	ABplpppapap	27	0	0	0		0	0	0	0	0
249	1	391	251	-1	487	360	15.5	27	ABaraapaaap	227	780	0	0		0	0	0	0	0
250	1	74	474	-1	472	196	3.6	23	ABprpapapaa	226	-311	0	0		0	0	0	0	0
251	1	98	421	-1	416	414	8.2	25	ABplpaaaaap	43	0	0	0		0	0	0	0	0
252	1	276	293	-1	410	123	5.3	24	ABprpppaaaa	209	163	0	0		0	0	0	0	0
253	1	183	335	-1	391	317	9.9	24	ABaraapappa	70	0	0	0		0	0	0	0	0
254	1	294	50	-1	532	206	9.8	30	ABprpaaapa	-179	0	0	0		0	0	0	0	0
255	1	187	45	-1	499	218	9.1	23	ABprpapaapa	183	-555	0	0		0	0	0	0	0
256	1	16	236	-1	539	218	7.0	23	ABarappapaa	92	0	0	0		0	0	0	0	0
257	1	262	113	331	469	194	18.9	31	ABprapaaap	226	51	0	0		0	0	0	0	0
258	1	311	350	-1	332	265	13.8	30	Ealaa	304	22	0	0		0	0	0	0	0
259	1	131	148	-1	532	416	17.6	32	ABalapapap	130	0	0	0		0	0	0	0	0
260	1	90	140	-1	544	239	5.3	24	ABarapppapp	238	-192	0	0		0	0	0	0	0
261	1	27	448	-1	201	257	5.9	23	ABplpppaaap	391	0	0	0		0	0	0	0	0
262	1	66	183	-1	470	349	6.1	24	ABalpaaaapp	178	78	0	0		0	0	0	0	0
263	1	59	411	415	503	292	5.4	27	ABarapaaap	357	0	0	0		0	0	0	0	0
264	1	162	93	-1	453	412	7.0	26	ABalppappap	248	718	0	0		0	0	0	0	0
265	1	451	473	-1	537	203	12.2	23	ABprpaapppp	196	980	0	0		0	0	0	0	0
266	1	457	55	-1	498	340	22.6	22	ABarpaaapa	209	-591	0	0		0	0	0	0	0
267	1	185	5	-1	407	444	21.1	30	ABplaaapap	266	979	0	0		0	0	0	0	0
268	1	431	219	-1	258	305	5.3	23	ABplppaappp	236	-313	0	0		0	0	0	0	0
269	1	214	90	-1	232	360	17.1	29	ABplapaapp	211	0	0	0		0	0	0	0	0
270	1	323	437	-1	341	344	22.8	30	ABarppaaa	258	414	0	0		0	0	0	0	0
271	1	278	424	-1	436	184	5.0	23	ABprpapappa	225	-917	0	0		0	0	0	0	0
272	1	346	84	-1	539	311	15.7	25	MSppaaap	206	0	0	0		0	0	0	0	0
273	1	373	171	-1	336	271	23.5	35	ABarpaapppp	357	174	0	0		0	0	0	0	0
274	1	11	37	-1	224	291	7.3	30	ABplppappp	55	0	0	0		0	0	0	0	0
275	1	354	243	-1	500	291	8.1	25	ABarapapaaa	76	0	0	0		0	0	0	0	0
276	1	255	281	-1	335	266	4.5	25	MSaappaa	227	-449	0	0		0	0	0	0	0
277	1	465	200	-1	448	152	9.8	24	ABprppappaa	105	0	0	0		0	0	0	0	0
278	1	100	49	-1	406	82	15.3	30	ABprappaap	256	-233	0	0		0	0	0	0	0
279	1	264	339	-1	342	392	17.0	25	ABplpaappap	114	0	0	0		0	0	0	0	0
280	1	126	141	-1	332	364	3.8	26	ABalpapappp	227	-1263	0	0		0	0	0	0	0
281	1	409	356	-1	468	175	9.3	28	ABprppaapa	90	0	0	0		0	0	0	0	0
282	1	258	101	-1	547	238	9.2	24	ABarapppppp	188	-907	0	0		0	0	0	0	0
283	1	227	51	-1	490	263	5.9	25	ABarapapapa	214	1116	0	0		0	0	0	0	0
284	1	145	56	-1	407	375	19.4	27	MSapapap	231	280	0	0		0	0	0	0	0
285	1	84	238	-1	408	300	12.4	25	ABaraapapap	17	0	0	0		0	0	0	0	0
286	1	99	223	-1	496	374	6.0	25	ABalpaaaapa	160	-548	0	0		0	0	0	0	0
287	1	336	237	-1	447	442	7.2	23	ABalpppaapv	192	-933	0	0		0	0	0	0	0
288	1	282	287	-1	407	258	17.8	27	MSpaaappp	121	0	0	0		0	0	0	0	0
289	1	241	122	-1	235	290	20.7	29	Dapap	297	351	0	0		0	0	0	0	0
290	1	236	255	-1	294	213	17.5	32	Eplaa	314	113	0	0		0	0	0	0	0
291	1	172	89	-1	235	332	8.8	26	ABplppapapa	161	-249	0	0		0	0	0	0	0
292	1	248	256	-1	377	397	17.7	26	ABalppppppa	259	500	0	0		0	0	0	0	0
293	1	327	327	-1	461	394	12.5	27	MSapaaap	228	1232	0	0		0	0	0	0	0
294	1	385	177	-1	467	419	16.7	24	ABalppppapp	190	386	0	0		0	0	0	0	0
295	1	439	48	-1	448	364	16.9	27	MSaaapaaa	491	0	0	0		0	0	0	0	0
296	1	25	227	-1	234	302	14.4	30	Capaaa	205	0	0	0		0	0	0	0	0
297	1	298	149	-1	477	154	15.3	28	ABprapaapa	216	-564	0	0		0	0	0	0	0
298	1	199	198	-1	514	237	16.2	25	ABpraaappap	208	631	0	0		0	0	0	0	0
299	1	105	365	-1	563	205	11.2	24	ABprpaapppa	209	515	0	0		0	0	0	0	0
300	1	181	359	-1	509	340	25.3	25	ABarpaaaaar	223	-105	0	0		0	0	0	0	0
301	1	288	103	-1	457	249	11.0	22	ABarapaappp	156	0	0	0		0	0	0	0	0
302	1	156	476	-1	467	426	10.8	23	ABalppppaav	160	81	0	0		0	0	0	0	0
303	1	117	338	-1	355	136	6.4	32	ABprpppppa	294	-227	0	0		0	0	0	0	0
304	1	309	213	-1	305	290	20.7	29	MSappppp	276	265	0	0		0	0	0	0	0
305	1	425	269	-1	586	228	15.5	26	ABpraaaapad	251	-333	0	0		0	0	0	0	0
306	1	410	10	466	262	300	17.5	30	Daap	225	718	0	0		0	0	0	0	0
307	1	170	134	-1	378	414	10.2	24	ABplpaapppa	-208	0	0	0		0	0	0	0	0
308	1	4	267	-1	483	137	7.2	25	ABarappappa	221	-404	0	0		0	0	0	0	0
309	1	146	2	-1	244	246	9.7	29	ABplpppppa	288	-382	0	0		0	0	0	0	0
310	1	289	404	-1	193	227	13.4	31	Capapp	172	0	0	0		0	0	0	0	0
311	1	325	396	-1	453	460	19.1	29	ABplaapaapp	251	688	0	0		0	0	0	0	0
312	1	229	9	-1	361	422	20.9	31	ABplaaappa	32	0	0	0		0	0	0	0	0
313	1	118	57	-1	447	267	5.2	25	ABarapapppa	244	-337	0	0		0	0	0	0	0
314	1	349	439	-1	297	115	24.3	32	Cpaapa	258	978	0	0		0	0	0	0	0
315	1	398	329	-1	361	369	6.8	29	ABplpapaaa	280	860	0	0		0	0	0	0	0
316	1	232	461	-1	400	149	17.4	26	Dppap	221	440	0	0		0	0	0	0	0
317	1	87	23	-1	170	271	20.5	32	ABarppapa	326	-110	0	0		0	0	0	0	0
318	1	440	67	-1	519	406	6.6	25	ABalpaapppa	252	-952	0	0		0	0	0	0	0
319	1	418	447	-1	386	119	3.5	27	ABprppppapa	237	810	0	0		0	0	0	0	0
320	1	319	479	-1	276	148	14.2	30	Eprpa	307	567	0	0		0	0	0	0	0
321	1	246	147	-1	505	299	22.7	25	ABarpapaap	177	0	0	0		0	0	0	0	0
322	1	332	380	-1	293	188	12.2	32	Earpp	259	0	0	0		0	0	0	0	0
323	1	265	22	-1	572	233	10.0	24	ABpraaaaaap	212	-200	0	0		0	0	0	0	0
324	1	60	28	-1	528	371	9.3	30	ABaraaaaaa	116	0	0	0		0	0	0	0	0
325	1	220	185	-1	189	249	17.3	31	Capapa	-116	0	0	0		0	0	0	0	0
326	1	257	71	-1	420	427	5.4	26	ABalppaappa	635	0	0	0		0	0	0	0	0
327	1	152	17	-1	494	435	21.0	25	ABplaapaaap	203	246	0	0		0	0	0	0	0
328	1	91	348	-1	357	419	6.4	27	ABalppaappp	250	-343	0	0		0	0	0	0	0
329	1	6	225	-1	470	152	20.1	30	ABarpppaa	295	-1412	0	0		0	0	0	0	0
330	1	412	266	-1	545	302	4.5	24	ABaraaapppp	204	-60	0	0		0	0	0	0	0
331	1	235	401	-1	390	401	4.1	24	ABalppapapp	236	-36	0	0		0	0	0	0	0
332	1	33	72	-1	253	351	8.3	24	ABplppapaap	217	188	0	0		0	0	0	0	0
333	1	405	252	-1	445	474	12.3	24	ABalpppapad	42	0	0	0		0	0	0	0	0
334	1	422	20	-1	566	293	14.5	31	ABalaapppa	230	-584	0	0		0	0	0	0	0
335	1	280	272	-1	240	277	3.5	25	ABplppppaaa	255	-477	0	0		0	0	0	0	0
336	1	50	7	-1	356	88	6.6	23	ABprpppaapa	237	1144	0	0		0	0	0	0	0
337	1	399	199	-1	379	83	20.5	30	ABprappapa	300	847	0	0		0	0	0	0	0
338	1	303	297	-1	277	90	21.5	32	Cpaapp	324	53	0	0		0	0	0	0	0
339	1	310	308	-1	387	230	11.6	26	MSpapaapp	244	-662	0	0		0	0	0	0	0
340	1	370	26	-1	534	243	19.6	24	ABpraapapap	-7	0	0	0		0	0	0	0	0
341	1	380	413	-1	457	147	6.8	26	ABarappappp	189	177	0	0		0	0	0	0	0
342	1	260	318	-1	420	319	23.5	31	ABarpaapap	281	35	0	0		0	0	0	0	0
343	1	164	450	-1	335	142	3.6	26	ABprppppapp	267	16	0	0		0	0	0	0	0
344	1	55	99	-1	464	263	8.4	29	ABarapappa	259	29	0	0		0	0	0	0	0
345	1	52	87	-1	197	97	13.4	36	Caapp	343	-51	0	0		0	0	0	0	0
346	1	95	233	-1	226	127	5.7	28	Cppppa	271	129	0	0		0	0	0	0	0
347	1	159	163	-1	583	327	15.6	26	ABalaappppa	259	7	0	0		0	0	0	0	0
348	1	355	54	-1	306	255	9.5	28	Ealpa	281	33	0	0		0	0	0	0	0
349	1	259	393	-1	428	290	17.7	26	MSpaaappa	457	0	0	0		0	0	0	0	0
350	1	63	27	-1	545	345	12.0	23	ABaraaapaaa	-76	0	0	0		0	0	0	0	0
351	1	82	32	-1	265	255	22.3	30	Dappa	285	1025	0	0		0	0	0	0	0
352	1	237	468	-1	452	417	13.1	27	ABalppppaad	270	468	0	0		0	0	0	0	0
353	1	243	131	-1	403	373	15.0	24	MSapappa	208	93	0	0		0	0	0	0	0
354	1	111	184	-1	393	151	9.4	29	MSpappap	189	0	0	0		0	0	0	0	0
355	1	230	120	-1	545	368	6.4	25	ABalpaappaa	210	116	0	0		0	0	0	0	0
356	1	393	402	-1	259	244	5.8	27	ABplpapppp	52	0	0	0		0	0	0	0	0
357	1	247	289	-1	324	59	8.0	26	ABprappppa	229	-24	0	0		0	0	0	0	0
358	1	150	211	-1	361	426	17.4	30	ABalppppppp	-25	0	0	0		0	0	0	0	0
359	1	299	475	-1	537	283	17.0	24	ABpraapapaa	215	937	0	0		0	0	0	0	0
360	1	306	235	-1	422	393	5.5	23	ABalppapaap	209	261	0	0		0	0	0	0	0
361	1	337	212	-1	499	379	12.7	24	ABalpaapaap	154	0	0	0		0	0	0	0	0
362	1	97	387	-1	348	427	11.5	28	ABplpaapppp	-322	0	0	0		0	0	0	0	0
363	1	22	14	-1	270	327	7.3	29	ABplppappa	42	0	0	0		0	0	0	0	0
364	1	71	418	-1	302	321	4.0	24	ABplpappaaa	-78	0	0	0		0	0	0	0	0
365	1	347	285	-1	417	299	4.4	26	ABalpappppa	234	616	0	0		0	0	0	0	0
366	1	20	189	-1	421	292	7.3	24	ABalpapppap	233	-82	0	0		0	0	0	0	0
367	1	58	386	-1	343	126	8.6	31	ABprpappppa	281	387	0	0		0	0	0	0	0
368	1	77	224	-1	479	401	5.3	24	ABalpaapppp	245	865	0	0		0	0	0	0	0
369	1	318	462	-1	617	320	11.0	35	ABalaapaap	106	0	0	0		0	0	0	0	0
370	1	263	231	-1	401	386	11.4	26	MSapapaa	358	0	0	0		0	0	0	0	0
371	1	89	181	-1	405	211	21.4	29	MSpppppp	272	483	0	0		0	0	0	0	0
372	1	177	275	-1	224	335	14.0	28	ABplappaaa	239	1002	0	0		0	0	0	0	0
373	1	245	372	-1	331	315	20.4	29	MSappppa	282	938	0	0		0	0	0	0	0
374	1	334	208	-1	440	391	23.7	30	ABplaaaapa	310	0	0	0		0	0	0	0	0
375	1	433	81	-1	208	203	3.4	25	ABplpppaapp	195	584	0	0		0	0	0	0	0
376	1	217	18	-1	203	134	21.5	41	Cpapa	418	653	0	0		0	0	0	0	0
377	1	459	303	-1	222	263	4.3	23	ABplppppaap	224	-441	0	0		0	0	0	0	0
378	1	23	78	-1	177	180	6.3	27	ABplappppp	254	603	0	0		0	0	0	0	0
379	1	206	166	-1	596	255	13.4	25	ABpraaaaaaa	244	2271	0	0		0	0	0	0	0
380	1	244	426	-1	569	361	21.5	23	ABpraapaaaa	238	723	0	0		0	0	0	0	0
381	1	414	197	-1	450	236	18.6	27	MSppppap	225	183	0	0		0	0	0	0	0
382	1	361	296	-1	503	148	8.8	25	ABprpaaappp	159	0	0	0		0	0	0	0	0
383	1	93	133	-1	322	361	10.1	26	ABplppaapaa	183	-509	0	0		0	0	0	0	0
384	1	268	209	-1	484	379	3.5	25	ABalpapaaa	258	234	0	0		0	0	0	0	0
385	1	441	143	-1	527	331	22.8	26	MSpaaaaaa	246	713	0	0		0	0	0	0	0
386	1	428	376	-1	368	386	9.9	23	ABplppaaaaa	374	0	0	0		0	0	0	0	0
387	1	38	341	-1	381	102	6.4	25	ABprpppaaap	219	-1112	0	0		0	0	0	0	0
388	1	244	95	-1	565	329	22.6	24	ABpraapaaap	17	0	0	0		0	0	0	0	0
389	1	2	298	-1	519	265	20.5	25	ABpraapappa	206	237	0	0		0	0	0	0	0
390	1	188	210	-1	517	434	7.9	25	ABalppaaapa	181	0	0	0		0	0	0	0	0
391	1	41	423	-1	387	326	4.7	23	ABalpappapa	24	0	0	0		0	0	0	0	0
392	1	31	139	-1	555	321	7.2	24	ABaraaapppa	197	532	0	0		0	0	0	0	0
393	1	321	321	-1	481	258	18.8	25	MSppappp	223	826	0	0		0	0	0	0	0
394	1	266	221	-1	368	343	10.5	27	MSapaapp	264	66	0	0		0	0	0	0	0
395	1	338	457	-1	382	296	17.1	26	MSaaaappp	171	0	0	0		0	0	0	0	0
396	1	215	29	-1	355	326	16.5	27	MSapappp	-32	0	0	0		0	0	0	0	0
397	1	460	390	-1	502	415	15.5	30	ABalapapppa	287	0	0	0		0	0	0	0	0
398	1	109	153	-1	345	322	4.3	26	ABplpapappp	245	-416	0	0		0	0	0	0	0
399	1	142	412	-1	479	436	6.3	24	ABalppaaapp	331	0	0	0		0	0	0	0	0
400	1	123	332	-1	316	272	6.4	26	MSaappap	238	-647	0	0		0	0	0	0	0
401	1	341	454	-1	440	311	8.0	23	ABarapaapap	355	0	0	0		0	0	0	0	0
402	1	432	311	-1	365	294	4.1	26	ABalpappapp	257	-157	0	0		0	0	0	0	0
403	1	293	265	-1	464	338	23.9	29	Nuc156_25_450_288p	290	1009	0	0		0	0	0	0	0
404	1	210	292	-1	319	347	16.4	27	Daaaa	227	272	0	0		0	0	0	0	0
405	1	307	202	-1	486	306	17.2	29	MSpaaaapa	235	-476	0	0		0	0	0	0	0
406	1	57	306	-1	258	223	14.5	29	Ealpp	471	0	0	0		0	0	0	0	0
407	1	120	336	-1	576	288	6.3	24	ABarapppaap	78	0	0	0		0	0	0	0	0
408	1	317	119	-1	483	260	3.3	23	ABarappaapp	181	1381	0	0		0	0	0	0	0
409	1	101	358	-1	430	252	10.2	29	ABaraapppp	227	-109	0	0		0	0	0	0	0
410	1	430	175	-1	283	278	4.3	26	ABplpapppaa	204	1455	0	0		0	0	0	0	0
411	1	144	268	-1	567	225	12.4	25	ABprpaapapp	210	687	0	0		0	0	0	0	0
412	1	250	80	-1	589	333	12.6	28	ABalaaappr	-115	0	0	0		0	0	0	0	0
413	1	269	392	-1	490	167	5.5	25	ABprpaaaapp	-96	0	0	0		0	0	0	0	0
414	1	448	425	-1	460	245	5.2	28	ABarapapapp	181	240	0	0		0	0	0	0	0
415	1	363	283	-1	206	110	9.6	30	Cpppaa	295	1008	0	0		0	0	0	0	0
416	1	434	75	-1	476	451	16.3	25	ABalppppapa	367	0	0	0		0	0	0	0	0
417	1	335	65	-1	371	135	17.6	31	Dpap	316	-852	0	0		0	0	0	0	0
418	1	279	343	-1	409	382	3.3	27	ABalppapapa	213	953	0	0		0	0	0	0	0
419	1	139	407	-1	429	334	4.0	24	ABalpapapaa	228	344	0	0		0	0	0	0	0
420	1	104	302	-1	567	318	11.3	23	ABarappppaa	199	1110	0	0		0	0	0	0	0
421	1	125	152	-1	475	119	13.6	29	ABpraapppp	264	-175	0	0		0	0	0	0	0
422	1	155	154	-1	217	242	19.4	30	Cappaa	265	-732	0	0		0	0	0	0	0
423	1	180	156	-1	498	330	5.6	25	ABarapaaaaa	427	0	0	0		0	0	0	0	0
424	1	203	46	-1	515	369	3.8	24	ABalpaappap	246	390	0	0		0	0	0	0	0
425	1	444	207	-1	499	231	13.1	28	MSppapap	281	301	0	0		0	0	0	0	0
426	1	148	459	-1	451	361	4.3	27	ABalpapaapa	204	1058	0	0		0	0	0	0	0
427	1	292	188	-1	300	82	6.4	25	ABprappppp	108	0	0	0		0	0	0	0	0
428	1	274	373	-1	405	412	18.4	28	ABplaapappp	224	-195	0	0		0	0	0	0	0
429	1	224	218	-1	201	226	4.5	26	ABplpppaapa	238	-405	0	0		0	0	0	0	0
430	1	62	295	-1	160	176	10.4	30	ABplapappp	285	370	0	0		0	0	0	0	0
431	1	70	347	-1	518	359	14.0	24	ABaraapaaaa	199	-439	0	0		0	0	0	0	0
432	1	172	337	-1	221	296	10.0	25	ABplppapapp	211	380	0	0		0	0	0	0	0
433	1	1	351	-1	427	153	5.5	26	ABprppaappa	197	442	0	0		0	0	0	0	0
434	1	193	434	-1	348	220	14.7	31	Earap	298	1016	0	0		0	0	0	0	0
435	1	61	123	-1	368	357	3.6	27	ABalpapappa	239	-1144	0	0		0	0	0	0	0
436	1	383	15	-1	352	370	21.2	29	ABplapaaaa	279	-246	0	0		0	0	0	0	0
437	1	270	165	-1	388	450	12.3	24	ABplpaapapp	242	269	0	0		0	0	0	0	0
438	1	221	169	-1	523	327	10.8	25	ABaraaapaap	251	-1054	0	0		0	0	0	0	0
439	1	113	291	-1	273	361	9.2	25	ABplppapaaa	199	-148	0	0		0	0	0	0	0
440	1	333	98	-1	468	466	11.0	24	ABalpppapav	219	129	0	0		0	0	0	0	0
441	1	386	344	-1	423	205	13.0	26	MSpppaaa	242	-77	0	0		0	0	0	0	0
442	1	72	276	-1	339	81	19.7	32	ABarpppppa	270	420	0	0		0	0	0	0	0
443	1	239	368	-1	562	368	17.6	26	ABalapppaaa	190	502	0	0		0	0	0	0	0
444	1	458	467	-1	348	329	8.7	22	MSapaapa	-28	0	0	0		0	0	0	0	0
445	1	456	53	-1	326	191	15.1	30	Epraa	196	0	0	0		0	0	0	0	0
446	1	467	395	-1	469	283	14.5	28	ABaraappapp	381	0	0	0		0	0	0	0	0
447	1	35	112	-1	557	260	11.3	25	ABprpaaaaap	7	0	0	0		0	0	0	0	0
448	1	300	420	-1	536	288	7.1	25	ABarappaaaa	179	336	0	0		0	0	0	0	0
449	1	116	83	-1	493	411	8.2	25	ABalppappaa	215	71	0	0		0	0	0	0	0
450	1	466	480	-1	537	300	19.1	26	ABalappppap	83	0	0	0		0	0	0	0	0
451	1	291	403	-1	237	94	7.4	29	Cpppap	283	-71	0	0		0	0	0	0	0
452	1	136	432	-1	389	227	6.5	26	MSpapappa	253	460	0	0		0	0	0	0	0
453	1	46	161	-1	491	366	23.6	23	ABarpaaaap	-173	0	0	0		0	0	0	0	0
454	1	469	352	-1	254	168	24.1	39	Caaap	-150	0	0	0		0	0	0	0	0
455	1	339	173	-1	459	320	21.4	31	MSaaaapaa	84	0	0	0		0	0	0	0	0
456	1	358	205	-1	491	367	8.8	24	ABalpaaaaap	-17	0	0	0		0	0	0	0	0
457	1	392	357	-1	429	189	9.6	27	MSppaapp	244	0	0	0		0	0	0	0	0
458	1	106	405	-1	547	262	8.4	24	ABarapppppa	-129	0	0	0		0	0	0	0	0
459	1	176	73	-1	558	296	8.8	25	ABarappppap	25	0	0	0		0	0	0	0	0
460	1	453	157	-1	559	236	18.1	22	ABpraaaappp	88	0	0	0		0	0	0	0	0
461	1	454	441	-1	580	305	17.9	28	ABalaappppp	77	0	0	0		0	0	0	0	0
462	1	216	433	-1	518	271	3.8	23	ABarappaapa	107	0	0	0		0	0	0	0	0
463	1	396	353	-1	485	429	18.7	22	ABalapapppp	106	0	0	0		0	0	0	0	0
464	1	367	385	-1	400	409	14.5	26	ABalpppppap	168	0	0	0		0	0	0	0	0
465	1	353	389	-1	292	299	5.9	23	ABplpappaap	-10	0	0	0		0	0	0	0	0
466	1	455	463	-1	409	361	5.5	22	ABalpapapap	101	0	0	0		0	0	0	0	0
467	1	267	470	-1	518	365	6.9	25	ABalpaaaaaa	74	0	0	0		0	0	0	0	0
468	1	283	445	-1	592	299	10.7	21	ABalaappaa	202	0	0	0		0	0	0	0	0
469	1	470	-1	-1	449	446	14.1	21	ABalpppappp	204	0	0	0		0	0	0	0	0
470	1	446	354	-1	521	245	6.2	24	ABarappaaap	340	0	0	0		0	0	0	0	0
471	1	449	118	-1	450	172	6.4	23	ABprpapapap	73	0	0	0		0	0	0	0	0
472	1	463	477	-1	450	394	20.6	23	ABplaaapaap	-71	0	0	0		0	0	0	0	0
473	1	301	451	-1	380	224	16.5	30	Earaa	300	-442	0	0		0	0	0	0	0
474	1	447	469	-1	510	409	17.2	22	ABalapapaa	267	0	0	0		0	0	0	0	0
475	1	233	41	-1	511	417	13.3	28	ABalapaaaa	274	0	0	0		0	0	0	0	0
476	1	471	478	-1	510	232	20.5	24	ABpraapappp	236	42	0	0		0	0	0	0	0
477	1	472	481	-1	347	256	22.0	29	Cpaaa	257	-311	0	0		0	0	0	0	0
