# Supplementary material for: The AP-2 Transcription Factor APTF-2 Is Required for Neuroblast and Epidermal Morphogenesis in Caenorhabditis elegans Embryogenesis
Source: PLoS Genet. 2016 May 13;12(5):e1006048. doi: 10.1371/journal.pgen.1006048 (PMC4866721; doi:10.1371/journal.pgen.1006048)
Supplement: S7 Text — (ZIP) [file pgen.1006048.s035.zip › nuclei/t186-nuclei]

1	1	85	371	-1	577	280	20.2	23	ABpraaapapp	201	344	0	0		0	0	0	0	0
2	1	309	91	-1	242	248	9.7	29	ABplpppppa	145	0	0	0		0	0	0	0	0
3	1	74	438	-1	557	271	4.9	24	ABarapppapa	204	-724	0	0		0	0	0	0	0
4	1	94	226	-1	285	332	14.5	27	Daaap	240	340	0	0		0	0	0	0	0
5	1	267	199	-1	407	447	20.6	30	ABplaaapap	140	0	0	0		0	0	0	0	0
6	1	140	376	-1	564	348	10.3	25	ABalaaaarr	219	-741	0	0		0	0	0	0	0
7	1	336	338	-1	358	86	6.6	24	ABprpppaapa	213	1231	0	0		0	0	0	0	0
8	1	38	80	-1	375	338	19.5	28	MSapppap	275	0	0	0		0	0	0	0	0
9	1	312	190	-1	361	425	20.5	30	ABplaaappa	278	36	0	0		0	0	0	0	0
10	1	306	125	-1	277	316	16.8	27	Daapa	198	366	0	0		0	0	0	0	0
11	1	99	243	-1	455	309	10.6	24	ABaraapppaa	237	1160	0	0		0	0	0	0	0
12	1	176	449	-1	330	129	19.5	28	Dpppp	285	49	0	0		0	0	0	0	0
13	1	230	48	-1	215	263	13.1	30	Capaap	409	0	0	0		0	0	0	0	0
14	1	363	47	-1	269	323	7.3	28	ABplppappa	277	-586	0	0		0	0	0	0	0
15	1	436	256	-1	357	372	20.7	28	ABplapaaaa	249	1167	0	0		0	0	0	0	0
16	1	217	128	-1	261	203	4.8	25	ABplppppapp	251	-43	0	0		0	0	0	0	0
17	1	327	360	-1	493	438	20.8	25	ABplaapaaap	197	250	0	0		0	0	0	0	0
18	1	376	28	-1	208	130	21.5	42	Cpapa	402	73	0	0		0	0	0	0	0
19	1	192	215	-1	261	279	8.7	29	MSaapppp	119	0	0	0		0	0	0	0	0
20	1	334	146	-1	565	293	14.4	29	ABalaapppa	45	0	0	0		0	0	0	0	0
21	1	153	407	-1	474	249	22.6	29	ABarpapapp	-96	0	0	0		0	0	0	0	0
22	1	323	466	-1	578	230	9.8	23	ABpraaaaaap	232	156	0	0		0	0	0	0	0
23	1	317	44	-1	172	273	20.5	32	ABarppapa	198	0	0	0		0	0	0	0	0
24	1	215	431	-1	375	435	8.3	25	ABplpaaappa	261	0	0	0		0	0	0	0	0
25	1	64	437	-1	280	133	7.3	31	Cppapp	310	-994	0	0		0	0	0	0	0
26	1	340	266	-1	532	248	19.7	23	ABpraapapap	214	-720	0	0		0	0	0	0	0
27	1	350	75	-1	544	346	11.9	24	ABaraaapaaa	215	237	0	0		0	0	0	0	0
28	1	324	352	402	529	369	9.2	30	ABaraaaaaa	84	0	0	0		0	0	0	0	0
29	1	396	450	-1	352	323	17.0	27	MSapappp	215	921	0	0		0	0	0	0	0
30	1	68	142	-1	299	87	10.5	29	ABprapappp	283	-438	0	0		0	0	0	0	0
31	1	241	12	-1	439	351	13.7	27	ABaraapaapp	50	0	0	0		0	0	0	0	0
32	1	351	324	-1	265	254	22.4	30	Dappa	309	-104	0	0		0	0	0	0	0
33	1	67	150	-1	303	159	16.4	32	Eprapa	311	1023	0	0		0	0	0	0	0
34	1	111	248	-1	391	302	14.8	25	MSaaapapp	255	77	0	0		0	0	0	0	0
35	1	113	380	-1	373	227	8.9	27	MSpapapa	456	0	0	0		0	0	0	0	0
36	1	121	36	-1	533	377	16.2	28	MSaaaaaa	210	0	0	0		0	0	0	0	0
37	1	274	112	-1	225	289	7.4	31	ABplppappp	238	0	0	0		0	0	0	0	0
38	1	18	383	-1	499	198	4.5	27	ABarappapap	178	-97	0	0		0	0	0	0	0
39	1	236	275	-1	477	290	6.0	23	ABarapapaap	219	814	0	0		0	0	0	0	0
40	1	20	343	-1	510	419	11.0	29	ABalapaapa	202	0	0	0		0	0	0	0	0
41	1	475	65	-1	510	418	13.2	27	ABalapaaaa	251	0	0	0		0	0	0	0	0
42	1	63	239	-1	366	167	3.5	24	ABprppppaaa	208	291	0	0		0	0	0	0	0
43	1	9	212	-1	276	338	18.3	27	Dapaa	51	0	0	0		0	0	0	0	0
44	1	59	178	-1	428	342	6.9	25	ABalpappaaa	187	55	0	0		0	0	0	0	0
45	1	255	309	-1	504	220	9.2	23	ABprpapaapa	203	-555	0	0		0	0	0	0	0
46	1	424	184	-1	516	365	4.0	24	ABalpaappap	245	259	0	0		0	0	0	0	0
47	1	58	134	-1	604	288	12.6	29	ABalaappap	18	0	0	0		0	0	0	0	0
48	1	295	95	-1	447	365	16.5	27	MSaaapaaa	270	60	0	0		0	0	0	0	0
49	1	278	286	-1	408	83	15.5	31	ABprappaap	265	-556	0	0		0	0	0	0	0
50	1	254	397	-1	536	207	9.7	30	ABprpaaapa	262	0	0	0		0	0	0	0	0
51	1	283	8	-1	490	262	5.8	24	ABarapapapa	243	186	0	0		0	0	0	0	0
52	1	225	176	-1	293	106	3.5	24	ABprppppppa	215	83	0	0		0	0	0	0	0
53	1	445	457	-1	326	193	14.4	32	Epraa	316	236	0	0		0	0	0	0	0
54	1	348	100	-1	306	253	8.9	28	Ealpa	257	172	0	0		0	0	0	0	0
55	1	266	478	-1	500	341	21.7	22	ABarpaaapa	150	-541	0	0		0	0	0	0	0
56	1	284	154	-1	409	377	19.4	27	MSapapap	271	279	0	0		0	0	0	0	0
57	1	313	203	-1	450	267	5.3	25	ABarapapppa	224	-22	0	0		0	0	0	0	0
58	1	158	359	-1	464	291	8.7	22	ABarapaappa	110	0	0	0		0	0	0	0	0
59	1	141	452	-1	339	384	11.7	26	ABplppaaaap	237	325	0	0		0	0	0	0	0
60	1	53	117	-1	364	399	22.5	32	ABplaaappp	296	352	0	0		0	0	0	0	0
61	1	44	62	-1	539	416	10.0	27	ABalaaaalp	237	40	0	0		0	0	0	0	0
62	1	229	3	-1	374	282	11.2	24	MSaapaapa	216	-180	0	0		0	0	0	0	0
63	1	239	49	-1	233	205	3.7	24	ABplpppapaa	195	288	0	0		0	0	0	0	0
64	1	78	97	-1	436	450	9.3	28	ABalpppaaa	257	-493	0	0		0	0	0	0	0
65	1	417	195	-1	372	136	17.5	31	Dpap	272	256	0	0		0	0	0	0	0
66	1	128	102	139	518	334	15.6	29	ABaraappaa	116	0	0	0		0	0	0	0	0
67	1	318	63	-1	520	405	6.8	25	ABalpaapppa	217	675	0	0		0	0	0	0	0
68	1	181	138	-1	432	267	13.4	28	MSpaapapa	277	53	0	0		0	0	0	0	0
69	1	93	341	-1	571	255	19.3	23	ABpraaaappa	13	0	0	0		0	0	0	0	0
70	1	32	71	-1	339	53	11.4	29	ABprapappa	253	189	0	0		0	0	0	0	0
71	1	326	326	-1	421	426	5.5	25	ABalppaappa	248	-979	0	0		0	0	0	0	0
72	1	332	116	-1	250	348	8.6	24	ABplppapaap	204	-464	0	0		0	0	0	0	0
73	1	459	67	-1	559	294	8.9	23	ABarappppap	227	-296	0	0		0	0	0	0	0
74	1	193	5	-1	522	373	20.5	28	ABalappapp	266	1805	0	0		0	0	0	0	0
75	1	416	158	-1	476	453	16.0	25	ABalppppapa	219	0	0	0		0	0	0	0	0
76	1	161	84	-1	512	158	15.4	30	ABpraapppa	276	118	0	0		0	0	0	0	0
77	1	57	127	-1	403	250	14.3	26	MSpaapapp	263	374	0	0		0	0	0	0	0
78	1	378	447	-1	178	181	6.3	26	ABplappppp	233	609	0	0		0	0	0	0	0
79	1	42	69	-1	602	290	16.5	28	ABpraaaaap	65	0	0	0		0	0	0	0	0
80	1	412	385	-1	592	335	12.5	28	ABalaaappr	250	83	0	0		0	0	0	0	0
81	1	375	133	-1	207	205	3.4	25	ABplpppaapp	191	-379	0	0		0	0	0	0	0
82	1	15	194	-1	417	354	11.3	28	ABalpaapapp	253	560	0	0		0	0	0	0	0
83	1	449	224	-1	493	408	8.1	24	ABalppappaa	79	0	0	0		0	0	0	0	0
84	1	272	399	-1	539	313	15.5	24	MSppaaap	-45	0	0	0		0	0	0	0	0
85	1	159	251	-1	271	350	22.3	35	ABarppaap	339	-809	0	0		0	0	0	0	0
86	1	162	179	-1	499	458	12.2	30	ABalapaapp	262	354	0	0		0	0	0	0	0
87	1	345	391	-1	198	96	13.4	34	Caapp	56	0	0	0		0	0	0	0	0
88	1	95	31	-1	564	278	17.5	24	ABpraaapaad	204	-552	0	0		0	0	0	0	0
89	1	291	234	-1	232	330	8.7	25	ABplppapapa	177	-877	0	0		0	0	0	0	0
90	1	269	201	-1	233	360	16.8	28	ABplapaapp	839	0	0	0		0	0	0	0	0
91	1	208	287	-1	264	376	16.0	31	ABplaapppp	420	0	0	0		0	0	0	0	0
92	1	237	403	-1	529	221	17.9	29	ABpraaapppa	97	0	0	0		0	0	0	0	0
93	1	264	27	-1	455	409	7.0	26	ABalppappap	284	0	0	0		0	0	0	0	0
94	1	218	82	-1	426	314	20.4	27	MSaaaapap	264	95	0	0		0	0	0	0	0
95	1	388	265	-1	561	321	23.3	26	ABpraapaaap	198	327	0	0		0	0	0	0	0
96	1	245	122	-1	528	190	19.4	29	ABpraaapppp	291	662	0	0		0	0	0	0	0
97	1	209	405	-1	250	276	5.9	24	ABplpapppap	-4	0	0	0		0	0	0	0	0
98	1	440	432	-1	471	467	10.5	24	ABalpppapav	220	-237	0	0		0	0	0	0	0
99	1	344	135	-1	466	261	8.6	29	ABarapappa	281	962	0	0		0	0	0	0	0
100	1	36	468	-1	500	312	10.6	27	ABaraaapapa	-246	0	0	0		0	0	0	0	0
101	1	282	428	-1	549	237	9.0	23	ABarapppppp	198	1293	0	0		0	0	0	0	0
102	1	91	156	-1	528	382	12.4	25	ABalpaapaaa	258	835	0	0		0	0	0	0	0
103	1	301	406	-1	459	246	11.2	23	ABarapaappp	207	-163	0	0		0	0	0	0	0
104	1	1	366	-1	416	158	12.5	30	MSpapppa	158	0	0	0		0	0	0	0	0
105	1	116	42	-1	548	347	20.1	27	ABalapppap	243	37	0	0		0	0	0	0	0
106	1	231	329	-1	368	59	13.0	28	ABprapapap	254	-132	0	0		0	0	0	0	0
107	1	219	58	-1	438	373	8.2	26	MSapaaaa	-19	0	0	0		0	0	0	0	0
108	1	117	281	-1	233	183	12.4	35	Eplpa	342	-252	0	0		0	0	0	0	0
109	1	6	118	-1	369	159	8.8	27	MSpappaa	101	0	0	0		0	0	0	0	0
110	1	125	220	-1	332	354	7.0	24	ABplpapapaa	240	-651	0	0		0	0	0	0	0
111	1	246	333	-1	454	297	16.5	27	MSpaaaapp	224	82	0	0		0	0	0	0	0
112	1	447	53	-1	559	258	11.4	26	ABprpaaaaap	274	0	0	0		0	0	0	0	0
113	1	257	93	-1	463	180	18.3	26	ABprapaaapp	180	401	0	0		0	0	0	0	0
114	1	169	253	-1	357	271	6.5	25	MSaapappa	189	137	0	0		0	0	0	0	0
115	1	97	104	-1	479	359	10.7	30	ABalpaapapa	186	0	0	0		0	0	0	0	0
116	1	171	389	-1	348	104	3.9	25	ABprpppapaa	196	671	0	0		0	0	0	0	0
117	1	30	126	-1	575	371	13.8	27	ABalaaapar	208	-449	0	0		0	0	0	0	0
118	1	471	321	-1	448	158	6.2	24	ABprpapapap	215	122	0	0		0	0	0	0	0
119	1	408	270	-1	483	258	3.2	23	ABarappaapp	217	-491	0	0		0	0	0	0	0
120	1	355	98	-1	546	366	6.5	24	ABalpaappaa	227	89	0	0		0	0	0	0	0
121	1	100	440	-1	203	307	20.6	32	ABplappapa	339	0	0	0		0	0	0	0	0
122	1	289	16	-1	234	292	20.7	28	Dapap	171	0	0	0		0	0	0	0	0
123	1	435	108	-1	370	352	3.5	26	ABalpapappa	226	87	0	0		0	0	0	0	0
124	1	71	400	-1	182	244	9.5	27	ABplapppaa	243	230	0	0		0	0	0	0	0
125	1	55	152	-1	437	441	16.6	27	ABplaapapaa	224	185	0	0		0	0	0	0	0
126	1	131	373	-1	151	150	14.2	28	Cpappv	273	-1657	0	0		0	0	0	0	0
127	1	24	120	-1	490	205	14.8	26	MSppppaa	265	-255	0	0		0	0	0	0	0
128	1	89	269	-1	513	329	8.4	31	ABaraaaaap	86	0	0	0		0	0	0	0	0
129	1	243	351	-1	300	403	15.1	33	ABplaapppa	289	715	0	0		0	0	0	0	0
130	1	124	183	-1	319	418	13.5	33	ABplaappap	320	624	0	0		0	0	0	0	0
131	1	353	105	-1	405	375	15.0	24	MSapappa	117	0	0	0		0	0	0	0	0
132	1	174	21	-1	535	303	20.7	29	ABalappppp	249	227	0	0		0	0	0	0	0
133	1	383	214	-1	329	361	10.4	25	ABplppaapaa	197	-505	0	0		0	0	0	0	0
134	1	307	318	-1	378	410	10.1	24	ABplpaapppa	244	0	0	0		0	0	0	0	0
135	1	33	70	-1	486	439	13.7	26	ABalapaaap	65	0	0	0		0	0	0	0	0
136	1	87	262	-1	270	102	5.4	26	ABprppppppp	258	-77	0	0		0	0	0	0	0
137	1	221	221	-1	285	96	13.8	29	Cppapa	272	-69	0	0		0	0	0	0	0
138	1	183	339	-1	233	156	4.4	25	ABplppppppa	226	-159	0	0		0	0	0	0	0
139	1	392	64	-1	557	323	7.4	24	ABaraaapppa	208	0	0	0		0	0	0	0	0
140	1	260	451	-1	541	237	4.8	24	ABarapppapp	203	88	0	0		0	0	0	0	0
141	1	280	206	-1	333	362	4.0	25	ABalpapappp	245	-648	0	0		0	0	0	0	0
142	1	238	162	444	481	230	4.6	29	ABprpappaa	233	0	0	0		0	0	0	0	0
143	1	385	223	-1	528	335	22.0	26	MSpaaaaaa	264	142	0	0		0	0	0	0	0
144	1	129	299	-1	422	325	15.4	26	MSaaapapa	121	0	0	0		0	0	0	0	0
145	1	119	166	-1	311	378	6.1	24	ABplpaaaapa	205	-431	0	0		0	0	0	0	0
146	1	133	185	-1	143	239	11.4	28	ABplapappa	254	-82	0	0		0	0	0	0	0
147	1	321	377	-1	507	304	22.5	27	ABarpapaap	202	999	0	0		0	0	0	0	0
148	1	259	454	-1	533	415	17.8	32	ABalapapap	262	115	0	0		0	0	0	0	0
149	1	297	83	-1	480	157	15.4	25	ABprapaapa	208	1323	0	0		0	0	0	0	0
150	1	61	43	-1	538	170	13.5	28	ABpraappap	98	0	0	0		0	0	0	0	0
151	1	135	59	-1	174	299	12.7	28	ABplappapp	263	-43	0	0		0	0	0	0	0
152	1	421	273	-1	480	120	13.9	30	ABpraapppp	272	125	0	0		0	0	0	0	0
153	1	398	446	-1	344	321	4.5	26	ABplpapappp	267	442	0	0		0	0	0	0	0
154	1	422	381	-1	219	239	19.6	31	Cappaa	289	199	0	0		0	0	0	0	0
155	1	51	167	-1	394	443	15.6	26	ABplaapapap	205	-1455	0	0		0	0	0	0	0
156	1	423	168	-1	495	331	5.4	25	ABarapaaaaa	196	742	0	0		0	0	0	0	0
157	1	460	423	-1	553	247	17.6	24	ABpraaaappp	183	114	0	0		0	0	0	0	0
158	1	11	211	-1	397	75	13.2	28	ABprappapp	273	-108	0	0		0	0	0	0	0
159	1	110	130	-1	372	387	5.2	25	ABalppapppp	19	0	0	0		0	0	0	0	0
160	1	211	277	-1	387	355	6.4	23	ABplpapappa	204	311	0	0		0	0	0	0	0
161	1	453	379	-1	490	373	23.4	24	ABarpaaaap	197	63	0	0		0	0	0	0	0
162	1	120	9	-1	458	198	7.1	30	ABprpappap	754	0	0	0		0	0	0	0	0
163	1	347	26	-1	582	325	15.6	25	ABalaappppa	228	304	0	0		0	0	0	0	0
164	1	39	39	-1	442	265	16.5	29	MSpaapaa	155	0	0	0		0	0	0	0	0
165	1	437	260	-1	390	450	11.8	24	ABplpaapapp	215	35	0	0		0	0	0	0	0
166	1	379	320	-1	598	255	13.2	25	ABpraaaaaaa	52	0	0	0		0	0	0	0	0
167	1	37	172	-1	474	299	19.6	29	MSpaaaaap	293	139	0	0		0	0	0	0	0
168	1	197	144	-1	503	290	12.6	24	ABaraaapapp	82	0	0	0		0	0	0	0	0
169	1	438	368	-1	524	326	10.8	24	ABaraaapaap	494	0	0	0		0	0	0	0	0
170	1	7	24	-1	519	401	23.5	24	ABalappaaa	239	-1392	0	0		0	0	0	0	0
171	1	273	363	-1	336	275	23.8	34	ABarpaapppp	328	-902	0	0		0	0	0	0	0
172	1	123	92	-1	409	381	23.4	27	ABplaaaapp	188	0	0	0		0	0	0	0	0
173	1	455	441	-1	456	325	20.8	27	MSaaaapaa	260	687	0	0		0	0	0	0	0
174	1	77	170	-1	459	438	20.8	26	ABplaaapaaa	-277	0	0	0		0	0	0	0	0
175	1	410	94	-1	282	276	4.4	25	ABplpapppaa	233	-755	0	0		0	0	0	0	0
176	1	154	77	-1	423	244	7.0	26	MSpapaaaa	112	0	0	0		0	0	0	0	0
177	1	294	52	-1	466	421	16.4	24	ABalppppapp	389	0	0	0		0	0	0	0	0
178	1	8	61	-1	225	302	4.9	24	ABplpppaaaa	219	-60	0	0		0	0	0	0	0
179	1	118	19	-1	452	193	12.2	25	MSpppapp	249	-235	0	0		0	0	0	0	0
180	1	143	244	-1	292	354	9.3	25	ABplppaapap	181	-185	0	0		0	0	0	0	0
181	1	371	418	-1	405	215	21.5	28	MSpppppp	77	0	0	0		0	0	0	0	0
182	1	232	268	-1	330	223	22.8	37	Caaaa	371	61	0	0		0	0	0	0	0
183	1	262	427	-1	468	347	6.0	24	ABalpaaaapp	172	-212	0	0		0	0	0	0	0
184	1	354	236	-1	396	148	9.4	29	MSpappap	236	189	0	0		0	0	0	0	0
185	1	325	68	-1	190	246	17.4	31	Capapa	257	-751	0	0		0	0	0	0	0
186	1	160	99	-1	354	254	11.0	25	MSaapaapp	113	0	0	0		0	0	0	0	0
187	1	186	355	-1	328	99	7.5	26	ABprapppap	36	0	0	0		0	0	0	0	0
188	1	427	459	-1	298	84	6.3	26	ABprappppp	243	442	0	0		0	0	0	0	0
189	1	366	110	-1	420	288	7.6	25	ABalpapppap	0	0	0	0		0	0	0	0	0
190	1	114	213	-1	472	318	7.2	25	ABarapaapaa	248	352	0	0		0	0	0	0	0
191	1	199	155	-1	437	401	10.6	25	ABplpaapaaa	202	-1049	0	0		0	0	0	0	0
192	1	13	121	-1	179	181	16.5	32	Cappap	265	805	0	0		0	0	0	0	0
193	1	112	96	-1	586	262	9.3	26	ABalaapapp	253	-232	0	0		0	0	0	0	0
194	1	103	314	-1	432	184	25.0	33	ABarppppaa	276	-495	0	0		0	0	0	0	0
195	1	45	208	-1	217	244	8.1	28	Capppp	224	0	0	0		0	0	0	0	0
196	1	207	230	-1	406	288	20.5	26	MSpaaapaa	394	0	0	0		0	0	0	0	0
197	1	381	143	-1	450	234	18.7	26	MSppppap	174	0	0	0		0	0	0	0	0
198	1	298	301	-1	516	239	16.1	25	ABpraaappap	222	1560	0	0		0	0	0	0	0
199	1	337	305	-1	383	85	20.5	29	ABprappapa	295	74	0	0		0	0	0	0	0
200	1	277	136	-1	451	153	10.2	23	ABprppappaa	96	0	0	0		0	0	0	0	0
201	1	92	153	-1	559	384	10.6	29	ABalaaaarl	64	0	0	0		0	0	0	0	0
202	1	405	174	-1	484	313	17.2	28	MSpaaaapa	271	399	0	0		0	0	0	0	0
203	1	147	274	-1	409	425	11.9	24	ABplpaapaap	-80	0	0	0		0	0	0	0	0
204	1	222	315	-1	448	112	9.5	25	ABprppapaap	206	-170	0	0		0	0	0	0	0
205	1	456	317	-1	492	366	8.7	24	ABalpaaaaap	243	-554	0	0		0	0	0	0	0
206	1	3	396	-1	372	405	14.5	25	ABplpaappaa	-143	0	0	0		0	0	0	0	0
207	1	425	327	-1	497	228	12.9	26	MSppapap	220	352	0	0		0	0	0	0	0
208	1	374	54	482	441	393	23.8	30	ABplaaaapa	305	-594	0	0		0	0	0	0	0
209	1	384	25	-1	485	374	3.5	25	ABalpapaaa	218	491	0	0		0	0	0	0	0
210	1	390	227	-1	520	436	8.1	26	ABalppaaapa	230	0	0	0		0	0	0	0	0
211	1	358	364	-1	359	428	17.1	28	ABalppppppp	278	1144	0	0		0	0	0	0	0
212	1	361	200	-1	497	378	12.4	23	ABalpaapaap	-142	0	0	0		0	0	0	0	0
213	1	304	15	-1	305	289	20.6	29	MSappppp	297	222	0	0		0	0	0	0	0
214	1	198	323	-1	247	183	15.3	31	Eplap	311	400	0	0		0	0	0	0	0
215	1	79	293	-1	469	360	14.0	26	ABaraapaapa	237	-861	0	0		0	0	0	0	0
216	1	46	304	-1	405	243	10.5	26	MSpapaapa	116	0	0	0		0	0	0	0	0
217	1	127	229	-1	491	356	18.4	30	MSaaaaapa	299	410	0	0		0	0	0	0	0
218	1	429	209	-1	198	227	4.9	25	ABplpppaapa	251	-97	0	0		0	0	0	0	0
219	1	268	469	-1	257	305	5.4	23	ABplppaappp	212	657	0	0		0	0	0	0	0
220	1	73	6	-1	185	143	13.2	30	Capppa	273	-207	0	0		0	0	0	0	0
221	1	394	272	-1	366	338	10.6	26	MSapaapp	226	0	0	0		0	0	0	0	0
222	1	4	175	-1	527	283	9.5	28	MSppaaaa	192	217	0	0		0	0	0	0	0
223	1	286	88	-1	498	375	5.7	25	ABalpaaaapa	182	356	0	0		0	0	0	0	0
224	1	368	50	-1	480	399	5.0	25	ABalpaapppp	197	-76	0	0		0	0	0	0	0
225	1	329	470	-1	469	155	20.4	30	ABarpppaa	281	486	0	0		0	0	0	0	0
226	1	195	357	-1	591	258	16.1	26	ABpraaaapav	228	286	0	0		0	0	0	0	0
227	1	296	137	-1	234	301	14.8	31	Capaaa	-95	0	0	0		0	0	0	0	0
228	1	204	456	-1	557	413	13.5	29	ABalaaaala	85	0	0	0		0	0	0	0	0
229	1	22	115	-1	505	181	22.3	33	ABprapaaaa	290	-206	0	0		0	0	0	0	0
230	1	28	282	-1	345	58	16.5	30	ABprapapaa	304	941	0	0		0	0	0	0	0
231	1	370	129	-1	399	382	11.4	26	MSapapaa	198	0	0	0		0	0	0	0	0
232	1	165	325	-1	397	121	21.8	28	ABarppppap	286	393	0	0		0	0	0	0	0
233	1	346	465	-1	224	130	5.8	28	Cppppa	281	472	0	0		0	0	0	0	0
234	1	27	367	-1	328	153	9.9	27	Cppaap	245	-121	0	0		0	0	0	0	0
235	1	360	40	-1	425	391	5.4	24	ABalppapaap	213	-686	0	0		0	0	0	0	0
236	1	256	267	-1	540	218	6.9	23	ABarappapaa	204	1000	0	0		0	0	0	0	0
237	1	287	257	-1	449	440	7.0	23	ABalpppaapv	204	47	0	0		0	0	0	0	0
238	1	285	13	-1	409	296	12.2	25	ABaraapapap	105	0	0	0		0	0	0	0	0
239	1	12	17	-1	138	210	16.4	32	ABarppapp	327	-1189	0	0		0	0	0	0	0
240	1	31	79	-1	534	278	14.3	25	ABpraaapaav	53	0	0	0		0	0	0	0	0
241	1	14	362	-1	286	360	5.9	25	ABplpaaaapp	233	428	0	0		0	0	0	0	0
242	1	220	346	-1	429	127	8.0	23	ABprppappap	199	338	0	0		0	0	0	0	0
243	1	275	66	-1	500	292	8.1	24	ABarapapaaa	200	74	0	0		0	0	0	0	0
244	1	109	443	-1	383	137	15.3	33	MSpppaap	334	158	0	0		0	0	0	0	0
245	1	201	45	-1	353	358	13.4	29	MSappapa	270	8	0	0		0	0	0	0	0
246	1	69	345	-1	412	287	9.6	26	ABaraapappp	231	133	0	0		0	0	0	0	0
247	1	41	86	-1	456	346	19.4	28	MSaaaaapp	245	431	0	0		0	0	0	0	0
248	1	188	107	-1	224	236	4.0	24	ABplppppapa	197	122	0	0		0	0	0	0	0
249	1	156	261	-1	383	358	16.6	27	MSapppaa	372	0	0	0		0	0	0	0	0
250	1	145	160	-1	442	120	20.8	33	ABarpppap	324	-1224	0	0		0	0	0	0	0
251	1	249	147	-1	485	364	15.6	26	ABaraapaaap	227	-281	0	0		0	0	0	0	0
252	1	333	46	-1	449	472	11.9	23	ABalpppapad	208	959	0	0		0	0	0	0	0
253	1	98	113	-1	484	208	10.6	24	ABprppaaaaa	205	-75	0	0		0	0	0	0	0
254	1	178	216	-1	295	383	17.1	27	ABplapaapa	236	373	0	0		0	0	0	0	0
255	1	290	308	-1	296	213	17.4	33	Eplaa	335	314	0	0		0	0	0	0	0
256	1	292	231	-1	378	400	17.7	26	ABalppppppa	269	69	0	0		0	0	0	0	0
257	1	66	250	-1	337	73	5.4	25	ABprpppaapp	236	15	0	0		0	0	0	0	0
258	1	175	106	-1	428	420	18.4	25	ABplaapappa	233	-750	0	0		0	0	0	0	0
259	1	102	370	-1	423	105	16.6	27	ABprappaaa	249	-214	0	0		0	0	0	0	0
260	1	126	322	-1	477	200	23.4	28	Nuc166_19_443_186	264	88	0	0		0	0	0	0	0
261	1	234	365	-1	475	309	4.0	24	ABarapaaaap	208	409	0	0		0	0	0	0	0
262	1	83	393	-1	476	137	10.7	27	ABprppapaaa	243	1597	0	0		0	0	0	0	0
263	1	75	4	-1	427	447	13.2	23	ABalpppappa	376	0	0	0		0	0	0	0	0
264	1	164	225	-1	350	312	11.2	26	MSappaaa	244	728	0	0		0	0	0	0	0
265	1	403	455	-1	465	343	23.7	29	Nuc156_25_450_288p	249	655	0	0		0	0	0	0	0
266	1	330	90	-1	552	305	4.7	24	ABaraaapppp	202	-1632	0	0		0	0	0	0	0
267	1	308	237	-1	491	133	8.2	26	ABarappappa	209	1725	0	0		0	0	0	0	0
268	1	411	81	-1	572	226	12.2	25	ABprpaapapp	206	374	0	0		0	0	0	0	0
269	1	305	141	-1	589	231	15.1	25	ABpraaaapad	228	-169	0	0		0	0	0	0	0
270	1	137	417	-1	415	173	6.1	23	ABprpapappp	190	205	0	0		0	0	0	0	0
271	1	244	78	-1	495	183	12.0	26	ABprppaaaap	252	490	0	0		0	0	0	0	0
272	1	335	245	-1	237	278	3.6	25	ABplppppaaa	219	722	0	0		0	0	0	0	0
273	1	150	254	-1	401	387	7.8	25	ABalppapppa	224	362	0	0		0	0	0	0	0
274	1	149	410	-1	536	178	8.4	25	ABprpaaappa	212	-476	0	0		0	0	0	0	0
275	1	372	32	-1	225	333	13.8	28	ABplappaaa	250	379	0	0		0	0	0	0	0
276	1	442	306	-1	345	80	19.6	30	ABarpppppa	276	-529	0	0		0	0	0	0	0
277	1	226	334	-1	543	385	20.2	26	ABalapppaap	186	0	0	0		0	0	0	0	0
278	1	191	246	-1	201	114	17.5	32	Cpappd	298	454	0	0		0	0	0	0	0
279	1	205	232	-1	496	314	14.5	25	ABaraappapa	222	-234	0	0		0	0	0	0	0
280	1	214	73	-1	303	245	13.1	32	Ealap	322	-19	0	0		0	0	0	0	0
281	1	276	429	-1	336	266	4.5	24	MSaappaa	217	-507	0	0		0	0	0	0	0
282	1	167	382	-1	444	198	16.1	30	Dpaa	301	1788	0	0		0	0	0	0	0
283	1	415	398	-1	209	107	9.5	31	Cpppaa	275	374	0	0		0	0	0	0	0
284	1	172	18	-1	487	250	16.4	26	MSppappa	244	-711	0	0		0	0	0	0	0
285	1	365	72	-1	420	292	4.2	26	ABalpappppa	242	616	0	0		0	0	0	0	0
286	1	228	330	-1	387	194	7.4	24	MSpapappp	184	-317	0	0		0	0	0	0	0
287	1	288	51	-1	406	255	17.9	27	MSpaaappp	251	434	0	0		0	0	0	0	0
288	1	47	445	-1	493	413	23.7	30	ABplaaaaaa	221	1121	0	0		0	0	0	0	0
289	1	357	291	-1	323	57	8.3	27	ABprappppa	250	-686	0	0		0	0	0	0	0
290	1	107	23	-1	502	343	13.0	26	ABaraaaapa	51	0	0	0		0	0	0	0	0
291	1	439	404	-1	272	361	8.7	27	ABplppapaaa	174	0	0	0		0	0	0	0	0
292	1	404	297	-1	319	350	16.3	26	Daaaa	64	0	0	0		0	0	0	0	0
293	1	252	181	-1	408	119	4.9	24	ABprpppaaaa	247	-94	0	0		0	0	0	0	0
294	1	104	258	-1	404	103	8.2	30	ABprppappp	283	668	0	0		0	0	0	0	0
295	1	430	163	-1	162	172	10.5	30	ABplapappp	281	-253	0	0		0	0	0	0	0
296	1	382	207	-1	507	151	8.7	25	ABprpaaappp	462	0	0	0		0	0	0	0	0
297	1	338	463	-1	280	88	21.1	34	Cpaapp	339	-91	0	0		0	0	0	0	0
298	1	389	316	-1	519	270	20.3	26	ABpraapappa	235	0	0	0		0	0	0	0	0
299	1	49	37	-1	435	230	5.1	27	ABarapapppp	261	814	0	0		0	0	0	0	0
300	1	25	307	-1	205	174	4.5	25	ABplppppppp	248	1805	0	0		0	0	0	0	0
301	1	76	182	-1	572	309	19.6	28	ABalappppaa	147	0	0	0		0	0	0	0	0
302	1	420	424	-1	568	320	11.2	24	ABarappppaa	175	0	0	0		0	0	0	0	0
303	1	377	205	-1	221	261	4.4	23	ABplppppaap	175	-1227	0	0		0	0	0	0	0
304	1	10	103	-1	390	268	7.9	26	MSaapaaap	73	0	0	0		0	0	0	0	0
305	1	60	148	-1	572	300	22.8	26	ABpraapaapa	225	-310	0	0		0	0	0	0	0
306	1	406	460	-1	259	225	14.9	28	Ealpp	249	-130	0	0		0	0	0	0	0
307	1	81	388	-1	522	189	5.9	25	ABprpaaaapa	214	912	0	0		0	0	0	0	0
308	1	339	204	-1	384	227	12.0	27	MSpapaapp	275	-656	0	0		0	0	0	0	0
309	1	17	414	-1	563	289	11.4	25	ABprpaaaaaa	107	0	0	0		0	0	0	0	0
310	1	50	353	-1	403	340	8.8	24	ABalpapppaa	-353	0	0	0		0	0	0	0	0
311	1	402	336	-1	363	292	4.0	25	ABalpappapp	231	0	0	0		0	0	0	0	0
312	1	210	33	-1	476	392	20.9	24	ABalappaap	205	751	0	0		0	0	0	0	0
313	1	54	328	-1	404	335	13.0	25	ABaraapapaa	372	0	0	0		0	0	0	0	0
314	1	67	149	-1	276	145	15.3	30	Eprapp	235	75	0	0		0	0	0	0	0
315	1	196	1	-1	339	272	9.3	27	MSaapapa	272	-900	0	0		0	0	0	0	0
316	1	96	145	-1	386	124	11.7	29	MSpapppp	237	-1039	0	0		0	0	0	0	0
317	1	166	408	483	531	329	5.0	26	ABaraaappa	259	622	0	0		0	0	0	0	0
318	1	342	354	-1	422	324	23.5	32	ABarpaapap	325	-45	0	0		0	0	0	0	0
319	1	187	210	-1	393	155	6.5	30	ABprppaappp	268	-97	0	0		0	0	0	0	0
320	1	101	278	-1	421	472	12.9	24	ABplpaapapa	316	0	0	0		0	0	0	0	0
321	1	393	35	-1	484	261	18.9	25	MSppappp	237	-116	0	0		0	0	0	0	0
322	1	173	416	-1	333	241	7.4	24	MSaapappp	243	-234	0	0		0	0	0	0	0
323	1	62	87	-1	287	326	11.3	31	MSaapppa	250	-322	0	0		0	0	0	0	0
324	1	26	2	-1	566	193	13.9	25	ABpraappaa	230	-204	0	0		0	0	0	0	0
325	1	157	198	-1	181	211	9.1	28	ABplapppap	504	0	0	0		0	0	0	0	0
326	1	148	303	-1	502	250	11.4	27	MSppapaa	201	562	0	0		0	0	0	0	0
327	1	293	173	-1	463	395	12.2	28	MSapaaap	607	0	0	0		0	0	0	0	0
328	1	80	384	-1	234	185	8.5	33	Eplpp	329	807	0	0		0	0	0	0	0
329	1	315	252	-1	363	366	6.7	29	ABplpapaaa	254	0	0	0		0	0	0	0	0
330	1	213	369	-1	385	271	19.0	25	MSpaaapap	208	1077	0	0		0	0	0	0	0
331	1	257	247	-1	481	215	19.2	27	ABprapaaapa	211	406	0	0		0	0	0	0	0
332	1	400	164	-1	314	271	6.4	26	MSaappap	221	322	0	0		0	0	0	0	0
333	1	134	165	-1	160	276	10.5	27	ABplapapap	71	0	0	0		0	0	0	0	0
334	1	138	358	-1	452	115	15.6	30	ABprapaapp	264	126	0	0		0	0	0	0	0
335	1	253	228	-1	395	317	10.0	24	ABaraapappa	69	0	0	0		0	0	0	0	0
336	1	407	157	-1	576	289	6.2	24	ABarapppaap	199	80	0	0		0	0	0	0	0
337	1	432	361	-1	219	291	10.2	27	ABplppapapp	68	0	0	0		0	0	0	0	0
338	1	303	331	-1	353	134	6.1	32	ABprpppppa	325	-15	0	0		0	0	0	0	0
339	1	279	30	-1	341	393	17.2	24	ABplpaappap	226	109	0	0		0	0	0	0	0
340	1	200	419	-1	402	297	23.4	30	ABarpaappa	299	408	0	0		0	0	0	0	0
341	1	387	461	-1	384	103	6.3	26	ABprpppaaap	212	-469	0	0		0	0	0	0	0
342	1	56	14	-1	418	113	10.6	28	ABprppapap	178	0	0	0		0	0	0	0	0
343	1	418	233	-1	411	376	3.2	25	ABalppapapa	215	-939	0	0		0	0	0	0	0
344	1	441	342	-1	423	206	13.2	25	MSpppaaa	199	526	0	0		0	0	0	0	0
345	1	19	442	-1	550	255	13.3	28	ABprpaapaa	-38	0	0	0		0	0	0	0	0
346	1	34	458	-1	449	400	4.1	24	ABalppapaaa	232	411	0	0		0	0	0	0	0
347	1	431	255	-1	516	365	14.3	23	ABaraapaaaa	23	0	0	0		0	0	0	0	0
348	1	328	292	-1	362	415	5.8	27	ABalppaappp	241	303	0	0		0	0	0	0	0
349	1	194	395	-1	360	447	12.6	26	ABplaappaa	172	0	0	0		0	0	0	0	0
350	1	258	426	-1	330	264	14.7	33	Ealaa	334	1071	0	0		0	0	0	0	0
351	1	433	151	-1	413	148	4.8	25	ABprppaappa	154	144	0	0		0	0	0	0	0
352	1	454	374	-1	261	165	23.8	40	Caaap	406	314	0	0		0	0	0	0	0
353	1	463	479	-1	479	423	18.4	28	ABalapapppp	280	181	0	0		0	0	0	0	0
354	1	470	235	-1	520	249	6.0	22	ABarappaaap	176	-603	0	0		0	0	0	0	0
355	1	216	202	-1	532	218	14.9	24	ABprpaappaa	223	-460	0	0		0	0	0	0	0
356	1	281	56	-1	473	174	9.5	28	ABprppaapa	55	0	0	0		0	0	0	0	0
357	1	457	413	-1	423	182	9.5	25	MSppaapp	229	-376	0	0		0	0	0	0	0
358	1	409	312	-1	432	254	10.5	31	ABaraapppp	-99	0	0	0		0	0	0	0	0
359	1	300	394	-1	510	338	24.4	28	ABarpaaaaar	267	17	0	0		0	0	0	0	0
360	1	233	453	-1	572	216	16.5	27	ABprpaapapa	247	-354	0	0		0	0	0	0	0
361	1	185	300	-1	414	351	3.5	27	ABalpapaapp	226	-74	0	0		0	0	0	0	0
362	1	105	264	-1	483	287	23.5	30	Nuc156_25_450_288a	307	-887	0	0		0	0	0	0	0
363	1	130	288	-1	298	365	20.2	26	ABplapaaapp	177	0	0	0		0	0	0	0	0
364	1	242	38	-1	305	129	4.6	25	ABprpppapap	211	81	0	0		0	0	0	0	0
365	1	299	259	-1	564	206	10.6	24	ABprpaapppa	200	200	0	0		0	0	0	0	0
366	1	139	20	-1	494	456	18.7	26	ABplaapaapa	200	-279	0	0		0	0	0	0	0
367	1	106	271	-1	450	359	10.4	27	ABalpaaapaa	187	0	0	0		0	0	0	0	0
368	1	443	332	-1	570	365	17.6	25	ABalapppaaa	198	817	0	0		0	0	0	0	0
369	1	43	55	-1	416	210	8.8	24	MSpapaaap	419	0	0	0		0	0	0	0	0
370	1	223	474	-1	365	186	11.3	28	Earpa	265	341	0	0		0	0	0	0	0
371	1	203	109	-1	299	62	14.2	29	ABarpppppp	297	1561	0	0		0	0	0	0	0
372	1	373	169	-1	332	318	20.2	29	MSappppa	280	-4	0	0		0	0	0	0	0
373	1	428	197	-1	405	413	18.2	27	ABplaapappp	137	0	0	0		0	0	0	0	0
374	1	227	430	-1	398	320	18.4	24	MSaaaappa	197	94	0	0		0	0	0	0	0
375	1	5	464	-1	551	271	22.3	27	ABpraapaapp	252	0	0	0		0	0	0	0	0
376	1	386	41	-1	371	383	10.0	24	ABplppaaaaa	204	868	0	0		0	0	0	0	0
377	1	16	7	-1	148	267	16.3	30	ABplapapaa	293	-320	0	0		0	0	0	0	0
378	1	189	188	-1	334	84	11.2	26	ABprapppaa	256	0	0	0		0	0	0	0	0
379	1	182	191	-1	433	232	20.9	30	MSpppppa	235	463	0	0		0	0	0	0	0
380	1	322	372	-1	290	190	12.2	32	Earpp	318	893	0	0		0	0	0	0	0
381	1	52	74	-1	348	419	8.5	27	ABplpaaappp	264	-163	0	0		0	0	0	0	0
382	1	240	161	-1	409	437	8.6	29	ABplpaaapa	-48	0	0	0		0	0	0	0	0
383	1	170	420	-1	418	402	14.8	25	ABalpppppaa	109	0	0	0		0	0	0	0	0
384	1	136	295	-1	525	260	15.9	24	ABpraaappaa	197	44	0	0		0	0	0	0	0
385	1	464	249	-1	396	404	14.2	25	ABalpppppap	-152	0	0	0		0	0	0	0	0
386	1	367	132	-1	348	126	8.6	32	ABprpappppa	64	0	0	0		0	0	0	0	0
387	1	362	421	-1	353	423	11.1	26	ABplpaapppp	232	-1	0	0		0	0	0	0	0
388	1	2	347	-1	400	254	22.5	29	ABarpaapppa	288	-25	0	0		0	0	0	0	0
389	1	465	89	-1	289	297	5.9	23	ABplpappaap	233	-140	0	0		0	0	0	0	0
390	1	397	392	-1	498	420	15.6	30	ABalapapppa	-58	0	0	0		0	0	0	0	0
391	1	90	401	-1	323	303	6.3	26	ABplpappap	243	176	0	0		0	0	0	0	0
392	1	413	337	-1	488	165	5.5	25	ABprpaaaapp	202	1223	0	0		0	0	0	0	0
393	1	349	340	-1	424	289	17.8	27	MSpaaappa	142	0	0	0		0	0	0	0	0
394	1	86	263	-1	358	291	15.1	29	MSaaappp	-161	0	0	0		0	0	0	0	0
395	1	446	375	-1	468	286	14.4	27	ABaraappapp	246	-242	0	0		0	0	0	0	0
396	1	311	240	-1	453	462	18.5	28	ABplaapaapp	260	-1166	0	0		0	0	0	0	0
397	1	206	60	-1	195	317	14.4	28	ABplappaap	280	-575	0	0		0	0	0	0	0
398	1	177	356	-1	308	334	6.8	22	ABplpapapap	172	0	0	0		0	0	0	0	0
399	1	40	124	-1	582	322	8.5	24	ABarapppaaa	207	1427	0	0		0	0	0	0	0
400	1	108	283	-1	349	134	13.2	27	Cppaaa	274	685	0	0		0	0	0	0	0
401	1	331	311	-1	393	399	3.9	23	ABalppapapp	235	514	0	0		0	0	0	0	0
402	1	356	57	471	257	240	5.4	26	ABplpapppp	222	-598	0	0		0	0	0	0	0
403	1	451	433	-1	237	98	7.4	30	Cpppap	288	640	0	0		0	0	0	0	0
404	1	310	238	-1	189	221	13.8	30	Capapp	296	-132	0	0		0	0	0	0	0
405	1	458	34	-1	548	263	8.1	23	ABarapppppa	238	531	0	0		0	0	0	0	0
406	1	168	219	-1	499	183	8.9	23	ABprpapaapp	202	277	0	0		0	0	0	0	0
407	1	419	387	-1	433	330	3.6	25	ABalpapapaa	230	-618	0	0		0	0	0	0	0
408	1	21	192	-1	517	237	8.0	22	ABprpapaaa	182	54	0	0		0	0	0	0	0
409	1	184	473	-1	502	409	20.6	23	ABplaaaaapa	203	53	0	0		0	0	0	0	0
410	1	190	11	-1	540	219	23.2	37	ABarpappa	368	-6	0	0		0	0	0	0	0
411	1	263	335	-1	510	306	5.0	25	ABarapaaapa	173	-897	0	0		0	0	0	0	0
412	1	399	386	-1	480	433	6.1	24	ABalppaaapp	234	536	0	0		0	0	0	0	0
413	1	341	313	-1	463	145	7.4	25	ABarappappp	226	-210	0	0		0	0	0	0	0
414	1	235	390	-1	482	338	3.5	29	ABalpaaapp	238	-604	0	0		0	0	0	0	0
415	1	263	187	-1	503	281	4.7	23	ABarapaaapp	46	0	0	0		0	0	0	0	0
416	1	179	242	-1	561	398	16.4	29	ABalaaapal	263	-280	0	0		0	0	0	0	0
417	1	48	435	-1	485	450	8.8	25	ABalpppaapd	195	604	0	0		0	0	0	0	0
418	1	364	378	-1	304	316	4.3	24	ABplpappaaa	212	-949	0	0		0	0	0	0	0
419	1	23	294	-1	468	269	12.3	26	ABaraapppap	258	-1254	0	0		0	0	0	0	0
420	1	448	22	-1	536	289	6.9	24	ABarappaaaa	194	333	0	0		0	0	0	0	0
421	1	251	85	-1	417	409	8.0	27	ABplpaaaaap	-189	0	0	0		0	0	0	0	0
422	1	70	189	-1	334	382	8.8	28	ABplpapaap	242	31	0	0		0	0	0	0	0
423	1	391	177	-1	389	319	5.0	25	ABalpappapa	211	-948	0	0		0	0	0	0	0
424	1	271	180	350	436	183	5.8	23	ABprpapappa	170	-575	0	0		0	0	0	0	0
425	1	414	171	-1	462	238	5.9	26	ABarapapapp	209	-702	0	0		0	0	0	0	0
426	1	380	131	-1	574	360	21.4	25	ABpraapaaaa	39	0	0	0		0	0	0	0	0
427	1	132	76	-1	326	326	13.3	28	MSappaap	243	-248	0	0		0	0	0	0	0
428	1	115	193	-1	382	168	21.5	30	Dpppa	299	166	0	0		0	0	0	0	0
429	1	65	284	-1	281	325	3.6	25	ABplppaappa	226	20	0	0		0	0	0	0	0
430	1	152	140	-1	145	206	8.9	26	ABplappppa	255	151	0	0		0	0	0	0	0
431	1	248	436	-1	241	182	4.5	28	ABplpppapap	223	657	0	0		0	0	0	0	0
432	1	452	289	-1	392	225	6.8	23	MSpapappa	221	-136	0	0		0	0	0	0	0
433	1	462	425	-1	525	272	3.8	24	ABarappaapa	246	-381	0	0		0	0	0	0	0
434	1	434	422	-1	351	220	14.5	30	Earap	261	60	0	0		0	0	0	0	0
435	1	247	29	-1	380	297	7.0	24	MSaapaaaa	110	0	0	0		0	0	0	0	0
436	1	144	101	-1	237	204	21.6	31	Dappp	316	-168	0	0		0	0	0	0	0
437	1	270	290	-1	344	347	23.1	32	ABarppaaa	317	-1390	0	0		0	0	0	0	0
438	1	212	218	-1	533	417	20.5	25	ABplaapaaaa	167	0	0	0		0	0	0	0	0
439	1	314	298	-1	297	123	23.4	29	Cpaapa	174	-281	0	0		0	0	0	0	0
440	1	29	279	-1	200	224	23.5	32	Caapa	321	452	0	0		0	0	0	0	0
441	1	461	-1	-1	578	305	17.7	27	ABalaappppp	257	490	0	0		0	0	0	0	0
442	1	151	114	-1	267	151	9.5	32	Eprpp	321	-259	0	0		0	0	0	0	0
443	1	122	467	-1	528	366	24.5	28	ABarpaaaaal	273	232	0	0		0	0	0	0	0
444	1	82	411	-1	458	410	9.1	28	ABplpaaaaaa	264	717	0	0		0	0	0	0	0
445	1	468	217	-1	591	300	10.9	20	ABalaappaa	-122	0	0	0		0	0	0	0	0
446	1	163	241	-1	338	357	18.6	27	ABplapaaapa	237	-672	0	0		0	0	0	0	0
447	1	319	280	-1	383	118	3.4	25	ABprppppapa	188	0	0	0		0	0	0	0	0
448	1	261	111	-1	200	257	6.1	23	ABplpppaaap	190	330	0	0		0	0	0	0	0
449	1	224	434	-1	603	296	8.6	22	ABalaapaaa	187	0	0	0		0	0	0	0	0
450	1	343	119	-1	334	142	3.6	27	ABprppppapp	224	-785	0	0		0	0	0	0	0
451	1	473	485	-1	382	220	16.8	28	Earaa	270	-546	0	0		0	0	0	0	0
452	1	155	348	-1	190	145	5.9	29	Cppppp	288	103	0	0		0	0	0	0	0
453	1	84	484	-1	326	218	25.5	33	Nuc186_25_319_221	336	577	0	0		0	0	0	0	0
454	1	401	439	-1	440	309	7.9	25	ABarapaapap	26	0	0	0		0	0	0	0	0
455	1	59	186	-1	423	317	6.0	25	ABalpappaap	47	0	0	0		0	0	0	0	0
456	1	146	159	-1	432	196	18.5	25	Dppaa	126	0	0	0		0	0	0	0	0
457	1	395	276	-1	379	294	17.2	26	MSaaaappp	268	-198	0	0		0	0	0	0	0
458	1	180	296	-1	589	349	16.9	29	ABalaaappl	-74	0	0	0		0	0	0	0	0
459	1	426	475	-1	452	359	4.3	26	ABalpapaapa	221	-514	0	0		0	0	0	0	0
460	1	142	415	-1	394	275	4.5	26	ABalpappppp	245	-132	0	0		0	0	0	0	0
461	1	316	344	-1	401	150	17.4	27	Dppap	446	0	0	0		0	0	0	0	0
462	1	369	285	-1	615	319	10.5	31	ABalaapaap	-207	0	0	0		0	0	0	0	0
463	1	466	-1	-1	409	359	5.5	22	ABalpapapap	122	0	0	0		0	0	0	0	0
464	1	88	462	-1	424	340	17.8	25	MSaaapaap	-6	0	0	0		0	0	0	0	0
465	1	35	476	-1	494	188	17.8	24	ABprpaappap	130	0	0	0		0	0	0	0	0
466	1	306	302	-1	250	278	17.8	29	Daapp	63	0	0	0		0	0	0	0	0
467	1	444	480	-1	340	325	9.0	22	MSapaapa	154	0	0	0		0	0	0	0	0
468	1	352	409	-1	453	414	13.2	28	ABalppppaad	144	0	0	0		0	0	0	0	0
469	1	474	349	-1	507	411	17.1	19	ABalapapaa	319	0	0	0		0	0	0	0	0
470	1	467	10	-1	522	365	7.4	26	ABalpaaaaaa	75	0	0	0		0	0	0	0	0
471	1	72	196	-1	366	134	3.9	22	ABprppppaap	28	0	0	0		0	0	0	0	0
472	1	202	319	-1	447	340	8.4	24	ABalpaaapap	148	0	0	0		0	0	0	0	0
473	1	265	222	-1	538	206	12.2	23	ABprpaapppp	40	0	0	0		0	0	0	0	0
474	1	250	477	-1	472	187	3.4	23	ABprpapapaa	237	0	0	0		0	0	0	0	0
475	1	359	472	-1	537	284	16.4	24	ABpraapapaa	228	-622	0	0		0	0	0	0	0
476	1	302	481	-1	464	426	10.5	23	ABalppppaav	197	39	0	0		0	0	0	0	0
477	1	472	310	-1	458	413	22.2	23	ABplaaapaap	192	808	0	0		0	0	0	0	0
478	1	476	123	-1	511	231	20.6	21	ABpraapappp	135	454	0	0		0	0	0	0	0
479	1	320	448	-1	277	150	13.2	29	Eprpa	298	-219	0	0		0	0	0	0	0
480	1	450	412	-1	538	309	18.8	26	ABalappppap	103	0	0	0		0	0	0	0	0
481	1	477	486	-1	353	265	22.0	29	Cpaaa	257	-311	0	0		0	0	0	0	0
