# Supplementary material for: The AP-2 Transcription Factor APTF-2 Is Required for Neuroblast and Epidermal Morphogenesis in Caenorhabditis elegans Embryogenesis
Source: PLoS Genet. 2016 May 13;12(5):e1006048. doi: 10.1371/journal.pgen.1006048 (PMC4866721; doi:10.1371/journal.pgen.1006048)
Supplement: S7 Text — (ZIP) [file pgen.1006048.s035.zip › nuclei/t187-nuclei]

1	1	315	121	-1	339	270	9.2	27	MSaapapa	246	-510	0	0		0	0	0	0	0
2	1	324	176	-1	566	197	13.6	26	ABpraappaa	81	0	0	0		0	0	0	0	0
3	1	62	170	-1	374	281	11.4	26	MSaapaapa	120	0	0	0		0	0	0	0	0
4	1	263	483	-1	426	451	13.1	23	ABalpppappa	194	1325	0	0		0	0	0	0	0
5	1	74	422	-1	517	380	20.8	28	ABalappapp	282	-77	0	0		0	0	0	0	0
6	1	220	209	-1	185	146	13.4	30	Capppa	274	-161	0	0		0	0	0	0	0
7	1	377	399	-1	148	270	15.9	28	ABplapapaa	-105	0	0	0		0	0	0	0	0
8	1	51	146	-1	486	267	5.9	24	ABarapapapa	204	66	0	0		0	0	0	0	0
9	1	162	152	-1	456	200	6.4	27	ABprpappap	-186	0	0	0		0	0	0	0	0
10	1	470	337	-1	514	366	7.2	24	ABalpaaaaaa	200	222	0	0		0	0	0	0	0
11	1	410	439	-1	542	221	22.8	36	ABarpappa	59	0	0	0		0	0	0	0	0
12	1	31	136	-1	438	351	13.7	27	ABaraapaapp	275	-563	0	0		0	0	0	0	0
13	1	238	293	-1	410	298	12.3	25	ABaraapapap	414	0	0	0		0	0	0	0	0
14	1	342	314	-1	418	114	10.6	28	ABprppapap	174	0	0	0		0	0	0	0	0
15	1	213	51	-1	306	291	20.6	28	MSappppp	271	-733	0	0		0	0	0	0	0
16	1	122	475	-1	237	297	20.7	29	Dapap	270	756	0	0		0	0	0	0	0
17	1	239	290	-1	138	211	16.4	32	ABarppapp	1	0	0	0		0	0	0	0	0
18	1	284	23	-1	486	252	16.6	26	MSppappa	220	537	0	0		0	0	0	0	0
19	1	179	335	-1	452	194	12.2	27	MSpppapp	156	0	0	0		0	0	0	0	0
20	1	366	8	-1	487	458	18.8	25	ABplaapaapa	203	975	0	0		0	0	0	0	0
21	1	132	214	-1	538	308	20.8	30	ABalappppp	205	0	0	0		0	0	0	0	0
22	1	420	345	-1	534	296	6.8	23	ABarappaaaa	202	1254	0	0		0	0	0	0	0
23	1	290	367	-1	503	344	13.3	26	ABaraaaapa	67	0	0	0		0	0	0	0	0
24	1	170	41	-1	519	416	23.6	25	ABalappaaa	208	183	0	0		0	0	0	0	0
25	1	209	281	-1	483	379	3.5	26	ABalpapaaa	204	176	0	0		0	0	0	0	0
26	1	163	348	-1	583	330	15.3	27	ABalaappppa	268	316	0	0		0	0	0	0	0
27	1	93	245	-1	451	410	7.0	26	ABalppappap	36	0	0	0		0	0	0	0	0
28	1	18	425	-1	208	138	21.5	41	Cpapa	412	123	0	0		0	0	0	0	0
29	1	435	390	-1	382	300	7.2	24	MSaapaaaa	-22	0	0	0		0	0	0	0	0
30	1	339	285	-1	338	391	17.1	24	ABplpaappap	222	103	0	0		0	0	0	0	0
31	1	88	235	-1	561	279	17.4	24	ABpraaapaad	246	552	0	0		0	0	0	0	0
32	1	275	207	-1	227	334	13.5	28	ABplappaaa	106	0	0	0		0	0	0	0	0
33	1	312	117	-1	469	395	20.9	24	ABalappaap	205	75	0	0		0	0	0	0	0
34	1	405	62	-1	549	267	7.9	24	ABarapppppa	248	-1114	0	0		0	0	0	0	0
35	1	321	415	-1	485	266	19.4	25	MSppappp	254	210	0	0		0	0	0	0	0
36	1	36	298	-1	536	377	16.3	27	MSaaaaaa	278	266	0	0		0	0	0	0	0
37	1	299	196	-1	435	235	5.0	26	ABarapapppp	328	0	0	0		0	0	0	0	0
38	1	364	83	-1	300	127	4.8	27	ABprpppapap	260	-24	0	0		0	0	0	0	0
39	1	164	191	-1	442	263	16.4	30	MSpaapaa	265	0	0	0		0	0	0	0	0
40	1	235	172	-1	421	395	5.2	23	ABalppapaap	230	101	0	0		0	0	0	0	0
41	1	376	311	-1	373	384	10.2	23	ABplppaaaaa	228	-377	0	0		0	0	0	0	0
42	1	105	6	-1	552	351	20.0	26	ABalapppap	241	924	0	0		0	0	0	0	0
43	1	150	96	-1	537	173	14.0	28	ABpraappap	268	-1490	0	0		0	0	0	0	0
44	1	23	378	-1	170	279	20.4	32	ABarppapa	312	0	0	0		0	0	0	0	0
45	1	245	141	-1	356	356	13.3	28	MSappapa	265	311	0	0		0	0	0	0	0
46	1	252	7	-1	449	476	12.3	24	ABalpppapad	232	1221	0	0		0	0	0	0	0
47	1	14	37	-1	272	322	7.3	28	ABplppappa	282	-712	0	0		0	0	0	0	0
48	1	13	143	-1	211	265	13.2	29	Capaap	498	0	0	0		0	0	0	0	0
49	1	63	394	-1	229	205	3.6	24	ABplpppapaa	287	0	0	0		0	0	0	0	0
50	1	224	204	-1	477	400	5.2	25	ABalpaapppp	192	1177	0	0		0	0	0	0	0
51	1	287	195	-1	407	252	18.2	27	MSpaaappp	259	57	0	0		0	0	0	0	0
52	1	177	59	-1	462	422	16.6	24	ABalppppapp	200	84	0	0		0	0	0	0	0
53	1	112	79	-1	560	260	11.1	27	ABprpaaaaap	240	547	0	0		0	0	0	0	0
54	1	208	84	-1	446	392	24.6	28	ABplaaaapap	147	0	0	0		0	0	0	0	0
55	1	369	224	-1	417	211	9.2	24	MSpapaaap	-174	0	0	0		0	0	0	0	0
56	1	356	317	-1	471	178	9.5	27	ABprppaapa	347	0	0	0		0	0	0	0	0
57	1	402	461	-1	254	226	4.9	26	ABplpappppp	182	-255	0	0		0	0	0	0	0
58	1	107	206	-1	434	376	8.1	25	MSapaaaa	204	297	0	0		0	0	0	0	0
59	1	151	31	-1	174	302	12.8	27	ABplappapp	29	0	0	0		0	0	0	0	0
60	1	397	27	-1	195	320	14.3	28	ABplappaap	139	0	0	0		0	0	0	0	0
61	1	178	370	-1	232	305	4.7	25	ABplpppaaaa	199	336	0	0		0	0	0	0	0
62	1	61	179	-1	534	419	10.1	27	ABalaaaalp	-20	0	0	0		0	0	0	0	0
63	1	67	248	-1	517	407	7.1	24	ABalpaapppa	628	0	0	0		0	0	0	0	0
64	1	139	178	-1	559	328	7.6	24	ABaraaapppa	198	0	0	0		0	0	0	0	0
65	1	41	480	-1	507	420	13.2	27	ABalapaaaa	192	0	0	0		0	0	0	0	0
66	1	243	199	-1	502	297	8.1	24	ABarapapaaa	71	0	0	0		0	0	0	0	0
67	1	73	153	-1	555	301	8.8	24	ABarappppap	221	-393	0	0		0	0	0	0	0
68	1	185	32	-1	192	248	17.4	31	Capapa	311	387	0	0		0	0	0	0	0
69	1	79	100	-1	599	292	16.2	28	ABpraaaaap	463	0	0	0		0	0	0	0	0
70	1	135	55	-1	478	444	13.4	27	ABalapaaap	54	0	0	0		0	0	0	0	0
71	1	70	310	-1	340	54	11.4	29	ABprapappa	202	0	0	0		0	0	0	0	0
72	1	285	409	-1	425	286	4.2	27	ABalpappppa	237	1270	0	0		0	0	0	0	0
73	1	280	380	-1	303	244	13.4	31	Ealap	312	170	0	0		0	0	0	0	0
74	1	381	430	-1	346	415	8.4	26	ABplpaaappp	325	0	0	0		0	0	0	0	0
75	1	27	60	-1	540	351	11.7	24	ABaraaapaaa	239	588	0	0		0	0	0	0	0
76	1	427	61	-1	324	327	13.5	28	MSappaap	201	66	0	0		0	0	0	0	0
77	1	176	149	-1	428	237	7.4	26	MSpapaaaa	225	421	0	0		0	0	0	0	0
78	1	271	24	-1	496	187	11.8	26	ABprppaaaap	245	176	0	0		0	0	0	0	0
79	1	240	124	-1	534	281	14.1	24	ABpraaapaav	325	0	0	0		0	0	0	0	0
80	1	8	230	-1	376	341	19.6	28	MSapppap	283	-221	0	0		0	0	0	0	0
81	1	268	169	-1	569	224	11.9	23	ABprpaapapp	199	-262	0	0		0	0	0	0	0
82	1	94	363	-1	424	317	20.5	27	MSaaaapap	278	67	0	0		0	0	0	0	0
83	1	149	13	-1	482	158	15.9	30	ABprapaapa	333	0	0	0		0	0	0	0	0
84	1	76	11	-1	511	162	15.4	29	ABpraapppa	115	0	0	0		0	0	0	0	0
85	1	421	87	-1	415	409	8.3	24	ABplpaaaaap	214	2179	0	0		0	0	0	0	0
86	1	247	334	-1	451	350	19.3	27	MSaaaaapp	272	52	0	0		0	0	0	0	0
87	1	323	12	-1	287	325	11.4	31	MSaapppa	-4	0	0	0		0	0	0	0	0
88	1	223	166	-1	493	376	5.8	24	ABalpaaaapa	197	-256	0	0		0	0	0	0	0
89	1	389	283	-1	293	295	5.8	24	ABplpappaap	200	111	0	0		0	0	0	0	0
90	1	266	307	-1	550	310	5.0	24	ABaraaapppp	222	695	0	0		0	0	0	0	0
91	1	2	144	-1	239	255	10.0	29	ABplpppppa	265	453	0	0		0	0	0	0	0
92	1	172	88	-1	414	383	23.2	30	ABplaaaapp	296	196	0	0		0	0	0	0	0
93	1	113	17	-1	465	178	18.4	24	ABprapaaapp	174	80	0	0		0	0	0	0	0
94	1	175	362	-1	285	274	4.2	26	ABplpapppaa	180	0	0	0		0	0	0	0	0
95	1	48	186	-1	447	366	16.7	26	MSaaapaaa	240	79	0	0		0	0	0	0	0
96	1	193	262	-1	585	251	8.8	24	ABalaapapp	189	1861	0	0		0	0	0	0	0
97	1	64	371	-1	433	452	9.3	27	ABalpppaaa	262	-485	0	0		0	0	0	0	0
98	1	120	233	-1	538	372	6.1	25	ABalpaappaa	246	812	0	0		0	0	0	0	0
99	1	186	243	-1	354	253	11.4	26	MSaapaapp	248	900	0	0		0	0	0	0	0
100	1	54	369	-1	308	250	9.2	28	Ealpa	258	105	0	0		0	0	0	0	0
101	1	436	157	-1	237	206	22.0	32	Dappp	328	-33	0	0		0	0	0	0	0
102	1	66	222	-1	531	340	15.4	24	ABaraappaaa	207	111	0	0		0	0	0	0	0
103	1	304	321	-1	389	270	8.0	27	MSaapaaap	215	1339	0	0		0	0	0	0	0
104	1	115	69	-1	477	361	10.8	30	ABalpaapapa	146	0	0	0		0	0	0	0	0
105	1	131	45	-1	401	377	15.0	23	MSapappa	116	0	0	0		0	0	0	0	0
106	1	258	39	-1	428	424	18.0	24	ABplaapappa	240	249	0	0		0	0	0	0	0
107	1	248	469	-1	222	239	4.3	24	ABplppppapa	202	-858	0	0		0	0	0	0	0
108	1	123	115	-1	369	349	3.4	26	ABalpapappa	241	-541	0	0		0	0	0	0	0
109	1	371	142	-1	298	62	14.3	30	ABarpppppp	-127	0	0	0		0	0	0	0	0
110	1	189	67	-1	419	288	7.8	25	ABalpapppap	231	-479	0	0		0	0	0	0	0
111	1	448	463	-1	200	261	6.1	23	ABplpppaaap	240	-746	0	0		0	0	0	0	0
112	1	37	108	-1	227	292	7.3	30	ABplppappp	223	0	0	0		0	0	0	0	0
113	1	253	256	-1	485	213	10.8	24	ABprppaaaaa	218	244	0	0		0	0	0	0	0
114	1	442	95	-1	268	155	9.4	32	Eprpp	323	-332	0	0		0	0	0	0	0
115	1	229	151	-1	508	182	22.3	38	ABprapaaaa	33	0	0	0		0	0	0	0	0
116	1	72	387	-1	252	348	8.7	24	ABplppapaap	182	165	0	0		0	0	0	0	0
117	1	60	255	-1	364	401	22.5	32	ABplaaappp	266	-324	0	0		0	0	0	0	0
118	1	109	486	-1	366	159	8.9	27	MSpappaa	107	0	0	0		0	0	0	0	0
119	1	450	379	-1	332	141	3.5	26	ABprppppapp	236	158	0	0		0	0	0	0	0
120	1	127	63	-1	487	207	15.1	27	MSppppaa	233	-636	0	0		0	0	0	0	0
121	1	192	154	-1	179	183	16.5	31	Cappap	180	0	0	0		0	0	0	0	0
122	1	96	478	-1	528	193	19.3	30	ABpraaapppp	511	0	0	0		0	0	0	0	0
123	1	478	34	-1	517	232	20.8	25	ABpraapappp	211	395	0	0		0	0	0	0	0
124	1	399	49	-1	581	335	8.5	24	ABarapppaaa	195	0	0	0		0	0	0	0	0
125	1	10	343	-1	280	317	16.6	26	Daapa	205	-914	0	0		0	0	0	0	0
126	1	117	259	-1	574	378	13.9	28	ABalaaapar	208	197	0	0		0	0	0	0	0
127	1	77	73	-1	403	249	14.5	26	MSpaapapp	281	0	0	0		0	0	0	0	0
128	1	16	116	-1	261	201	4.3	24	ABplppppapp	219	341	0	0		0	0	0	0	0
129	1	231	183	-1	398	384	11.5	25	MSapapaa	248	-108	0	0		0	0	0	0	0
130	1	159	377	-1	373	386	5.5	26	ABalppapppp	19	0	0	0		0	0	0	0	0
131	1	426	227	-1	580	363	20.9	26	ABpraapaaaa	210	-581	0	0		0	0	0	0	0
132	1	386	119	-1	349	127	8.6	31	ABprpappppa	301	1045	0	0		0	0	0	0	0
133	1	81	14	-1	204	206	3.7	24	ABplpppaapp	224	-40	0	0		0	0	0	0	0
134	1	47	122	-1	600	275	12.2	27	ABalaappap	213	20	0	0		0	0	0	0	0
135	1	99	433	-1	470	265	8.7	28	ABarapappa	114	0	0	0		0	0	0	0	0
136	1	200	247	-1	446	156	10.3	24	ABprppappaa	194	720	0	0		0	0	0	0	0
137	1	227	451	-1	233	303	14.9	30	Capaaa	301	677	0	0		0	0	0	0	0
138	1	68	78	-1	434	266	13.6	28	MSpaapapa	-144	0	0	0		0	0	0	0	0
139	1	66	20	-1	509	333	16.6	24	ABaraappaap	184	0	0	0		0	0	0	0	0
140	1	430	312	-1	146	209	8.7	27	ABplappppa	243	-768	0	0		0	0	0	0	0
141	1	269	241	-1	587	231	14.7	24	ABpraaaapad	226	249	0	0		0	0	0	0	0
142	1	30	309	-1	299	86	10.6	32	ABprapappp	316	90	0	0		0	0	0	0	0
143	1	197	159	-1	449	237	18.9	26	MSppppap	-130	0	0	0		0	0	0	0	0
144	1	168	76	-1	504	295	12.9	25	ABaraaapapp	103	0	0	0		0	0	0	0	0
145	1	316	103	-1	382	123	12.1	29	MSpapppp	246	228	0	0		0	0	0	0	0
146	1	20	328	448	564	296	14.3	27	ABalaapppa	35	0	0	0		0	0	0	0	0
147	1	251	438	-1	488	369	15.9	26	ABaraapaaap	257	81	0	0		0	0	0	0	0
148	1	305	301	-1	573	304	22.6	26	ABpraapaapa	1	0	0	0		0	0	0	0	0
149	1	314	42	-1	280	145	14.7	31	Eprapp	173	0	0	0		0	0	0	0	0
150	1	33	419	-1	303	161	16.4	32	Eprapa	175	0	0	0		0	0	0	0	0
151	1	351	403	-1	414	147	4.1	24	ABprppaappa	217	-170	0	0		0	0	0	0	0
152	1	125	305	-1	431	448	16.7	26	ABplaapapaa	219	-140	0	0		0	0	0	0	0
153	1	201	104	-1	555	389	10.7	29	ABalaaaarl	393	0	0	0		0	0	0	0	0
154	1	56	231	-1	408	380	19.3	27	MSapapap	226	0	0	0		0	0	0	0	0
155	1	191	457	-1	435	401	10.7	25	ABplpaapaaa	203	0	0	0		0	0	0	0	0
156	1	102	190	-1	525	384	12.5	24	ABalpaapaaa	224	372	0	0		0	0	0	0	0
157	1	336	1	-1	574	296	6.0	23	ABarapppaap	229	681	0	0		0	0	0	0	0
158	1	75	351	-1	471	451	15.8	26	ABalppppapa	242	843	0	0		0	0	0	0	0
159	1	456	472	-1	430	196	19.2	26	Dppaa	239	276	0	0		0	0	0	0	0
160	1	250	313	-1	440	124	21.3	33	ABarpppap	328	-498	0	0		0	0	0	0	0
161	1	382	364	-1	406	437	8.7	28	ABplpaaapa	-61	0	0	0		0	0	0	0	0
162	1	142	460	-1	467	220	3.7	24	ABprpappaap	187	-235	0	0		0	0	0	0	0
163	1	295	110	-1	164	175	10.6	30	ABplapappp	299	-105	0	0		0	0	0	0	0
164	1	332	477	-1	321	268	6.0	26	MSaappap	232	323	0	0		0	0	0	0	0
165	1	333	90	-1	160	280	10.6	27	ABplapapap	273	1277	0	0		0	0	0	0	0
166	1	145	164	-1	310	376	6.1	24	ABplpaaaapa	204	-127	0	0		0	0	0	0	0
167	1	155	336	-1	393	440	15.5	26	ABplaapapap	221	400	0	0		0	0	0	0	0
168	1	156	187	-1	492	336	5.5	24	ABarapaaaaa	235	621	0	0		0	0	0	0	0
169	1	372	360	-1	327	322	20.1	28	MSappppa	262	351	0	0		0	0	0	0	0
170	1	174	66	-1	454	442	20.9	26	ABplaaapaaa	76	0	0	0		0	0	0	0	0
171	1	425	354	-1	468	235	6.5	24	ABarapapapp	236	242	0	0		0	0	0	0	0
172	1	167	225	-1	476	306	19.6	29	MSpaaaaap	287	183	0	0		0	0	0	0	0
173	1	327	173	-1	461	398	12.5	27	MSapaaap	281	0	0	0		0	0	0	0	0
174	1	202	398	-1	480	319	17.2	28	MSpaaaapa	269	110	0	0		0	0	0	0	0
175	1	222	162	-1	526	285	9.7	24	MSppaaaa	339	0	0	0		0	0	0	0	0
176	1	52	257	-1	296	104	3.7	25	ABprppppppa	247	1073	0	0		0	0	0	0	0
177	1	423	286	-1	389	320	5.0	23	ABalpappapa	238	-62	0	0		0	0	0	0	0
178	1	44	331	-1	426	346	7.0	25	ABalpappaaa	213	336	0	0		0	0	0	0	0
179	1	86	347	-1	496	457	11.7	30	ABalapaapp	250	70	0	0		0	0	0	0	0
180	1	424	481	-1	446	174	7.7	22	ABprpapappaa	155	817	0	0		0	0	0	0	0
181	1	293	404	-1	406	119	5.1	25	ABprpppaaaa	235	40	0	0		0	0	0	0	0
182	1	301	123	-1	573	312	18.4	29	ABalappppaa	274	104	0	0		0	0	0	0	0
183	1	130	427	-1	318	420	12.9	32	ABplaappap	207	0	0	0		0	0	0	0	0
184	1	46	368	-1	512	370	4.0	23	ABalpaappap	234	1141	0	0		0	0	0	0	0
185	1	146	126	-1	144	242	11.1	26	ABplapappa	213	0	0	0		0	0	0	0	0
186	1	455	353	-1	426	312	5.7	24	ABalpappaap	32	0	0	0		0	0	0	0	0
187	1	415	444	-1	500	282	4.7	23	ABarapaaapp	154	5	0	0		0	0	0	0	0
188	1	378	218	-1	331	85	11.4	26	ABprapppaa	216	-427	0	0		0	0	0	0	0
189	1	422	384	-1	338	379	9.0	28	ABplpapaap	101	0	0	0		0	0	0	0	0
190	1	9	29	-1	362	429	20.4	30	ABplaaappa	40	0	0	0		0	0	0	0	0
191	1	379	263	-1	435	238	21.3	32	MSpppppa	294	-501	0	0		0	0	0	0	0
192	1	408	134	-1	516	229	7.5	31	ABprpapaaa	283	1474	0	0		0	0	0	0	0
193	1	428	407	-1	384	174	21.5	29	Dpppa	251	447	0	0		0	0	0	0	0
194	1	82	304	-1	416	354	11.4	27	ABalpaapapp	320	0	0	0		0	0	0	0	0
195	1	65	397	-1	372	135	18.1	31	Dpap	302	-195	0	0		0	0	0	0	0
196	1	471	165	-1	368	133	3.9	23	ABprppppaap	232	-560	0	0		0	0	0	0	0
197	1	373	177	-1	402	418	17.9	28	ABplaapappp	108	0	0	0		0	0	0	0	0
198	1	325	208	-1	180	213	8.9	28	ABplapppap	169	0	0	0		0	0	0	0	0
199	1	5	163	-1	408	449	20.6	30	ABplaaapap	540	0	0	0		0	0	0	0	0
200	1	212	442	-1	492	379	12.6	24	ABalpaapaap	244	108	0	0		0	0	0	0	0
201	1	90	188	-1	233	363	16.6	29	ABplapaapp	-174	0	0	0		0	0	0	0	0
202	1	355	434	-1	532	219	14.9	24	ABprpaappaa	93	0	0	0		0	0	0	0	0
203	1	57	226	-1	452	266	5.3	25	ABarapapppa	-23	0	0	0		0	0	0	0	0
204	1	308	261	-1	385	223	12.3	29	MSpapaapp	271	52	0	0		0	0	0	0	0
205	1	303	468	-1	226	260	4.4	24	ABplppppaap	202	-1187	0	0		0	0	0	0	0
206	1	141	30	-1	331	360	4.2	25	ABalpapappp	315	0	0	0		0	0	0	0	0
207	1	296	58	-1	505	155	8.7	26	ABprpaaappp	201	477	0	0		0	0	0	0	0
208	1	195	318	-1	219	247	7.9	28	Capppp	259	-458	0	0		0	0	0	0	0
209	1	218	424	-1	197	227	4.6	26	ABplpppaapa	230	-142	0	0		0	0	0	0	0
210	1	319	156	-1	387	161	6.4	30	ABprppaappp	302	-324	0	0		0	0	0	0	0
211	1	158	284	-1	396	76	13.7	32	ABprappapp	296	226	0	0		0	0	0	0	0
212	1	43	120	-1	272	341	18.4	27	Dapaa	259	60	0	0		0	0	0	0	0
213	1	190	402	-1	471	320	7.3	26	ABarapaapaa	11	0	0	0		0	0	0	0	0
214	1	133	296	-1	328	359	11.0	24	ABplppaapaa	202	83	0	0		0	0	0	0	0
215	1	19	138	-1	262	280	8.8	28	MSaapppp	95	0	0	0		0	0	0	0	0
216	1	254	382	-1	297	385	16.7	28	ABplapaapa	226	-520	0	0		0	0	0	0	0
217	1	445	408	-1	601	317	12.3	26	ABalaappaa	211	-859	0	0		0	0	0	0	0
218	1	438	288	-1	531	423	20.0	26	ABplaapaaaa	594	0	0	0		0	0	0	0	0
219	1	406	50	-1	502	189	8.9	23	ABprpapaapp	113	0	0	0		0	0	0	0	0
220	1	110	435	-1	329	352	7.1	24	ABplpapapaa	205	-106	0	0		0	0	0	0	0
221	1	137	93	-1	289	101	13.7	29	Cppapa	288	-355	0	0		0	0	0	0	0
222	1	473	275	-1	538	203	11.9	24	ABprpaapppp	216	669	0	0		0	0	0	0	0
223	1	143	19	-1	528	341	21.8	26	MSpaaaaaa	217	944	0	0		0	0	0	0	0
224	1	83	381	-1	491	408	8.4	25	ABalppappaa	220	271	0	0		0	0	0	0	0
225	1	264	145	-1	349	312	11.9	26	MSappaaa	230	427	0	0		0	0	0	0	0
226	1	4	423	-1	284	332	14.3	27	Daaap	262	1080	0	0		0	0	0	0	0
227	1	210	71	-1	512	437	7.8	26	ABalppaaapa	216	241	0	0		0	0	0	0	0
228	1	335	150	-1	396	317	10.1	24	ABaraapappa	385	0	0	0		0	0	0	0	0
229	1	217	359	-1	490	358	18.4	30	MSaaaaapa	280	376	0	0		0	0	0	0	0
230	1	196	320	-1	403	290	20.4	26	MSpaaapaa	84	0	0	0		0	0	0	0	0
231	1	256	252	-1	372	399	17.8	27	ABalppppppa	267	1607	0	0		0	0	0	0	0
232	1	279	101	-1	497	316	14.9	26	ABaraappapa	237	83	0	0		0	0	0	0	0
233	1	343	306	-1	409	378	3.3	24	ABalppapapa	224	318	0	0		0	0	0	0	0
234	1	89	174	-1	232	333	8.4	26	ABplppapapa	-201	0	0	0		0	0	0	0	0
235	1	354	429	-1	523	257	5.8	22	ABarappaaap	207	-923	0	0		0	0	0	0	0
236	1	184	33	-1	395	145	9.7	26	MSpappap	-122	0	0	0		0	0	0	0	0
237	1	267	46	-1	488	134	8.5	25	ABarappappa	-59	0	0	0		0	0	0	0	0
238	1	404	393	-1	187	223	13.7	31	Capapp	-135	0	0	0		0	0	0	0	0
239	1	42	308	-1	365	167	3.4	25	ABprppppaaa	250	-694	0	0		0	0	0	0	0
240	1	396	265	-1	452	464	18.2	27	ABplaapaapp	268	440	0	0		0	0	0	0	0
241	1	446	452	-1	338	359	18.3	27	ABplapaaapa	268	0	0	0		0	0	0	0	0
242	1	416	238	-1	558	403	16.6	28	ABalaaapal	-116	0	0	0		0	0	0	0	0
243	1	11	68	-1	453	310	10.7	26	ABaraapppaa	93	0	0	0		0	0	0	0	0
244	1	180	171	-1	296	356	9.2	24	ABplppaapap	180	144	0	0		0	0	0	0	0
245	1	272	473	-1	238	277	3.6	24	ABplppppaaa	227	721	0	0		0	0	0	0	0
246	1	278	131	-1	195	124	17.6	31	Cpappd	286	-137	0	0		0	0	0	0	0
247	1	331	180	-1	482	225	19.4	26	ABprapaaapa	215	-478	0	0		0	0	0	0	0
248	1	34	324	-1	390	300	14.8	25	MSaaapapp	234	405	0	0		0	0	0	0	0
249	1	385	210	-1	397	412	14.2	26	ABalpppppap	162	0	0	0		0	0	0	0	0
250	1	257	250	-1	337	75	5.0	24	ABprpppaapp	227	-272	0	0		0	0	0	0	0
251	1	85	139	-1	272	356	22.4	35	ABarppaap	353	-1015	0	0		0	0	0	0	0
252	1	329	272	-1	365	365	6.9	30	ABplpapaaa	263	884	0	0		0	0	0	0	0
253	1	114	327	-1	364	270	6.6	25	MSaapappa	197	159	0	0		0	0	0	0	0
254	1	273	3	-1	398	388	7.6	24	ABalppapppa	231	97	0	0		0	0	0	0	0
255	1	347	333	-1	515	368	14.7	24	ABaraapaaaa	12	0	0	0		0	0	0	0	0
256	1	15	416	-1	357	374	20.4	28	ABplapaaaa	134	0	0	0		0	0	0	0	0
257	1	237	220	-1	448	441	7.0	23	ABalpppaapv	196	-24	0	0		0	0	0	0	0
258	1	294	130	-1	401	104	8.3	29	ABprppappp	380	0	0	0		0	0	0	0	0
259	1	365	53	-1	561	205	10.4	24	ABprpaapppa	144	0	0	0		0	0	0	0	0
260	1	165	294	-1	387	455	11.5	24	ABplpaapapp	215	27	0	0		0	0	0	0	0
261	1	249	89	-1	379	357	16.7	26	MSapppaa	351	0	0	0		0	0	0	0	0
262	1	136	406	-1	270	103	5.5	25	ABprppppppp	245	-25	0	0		0	0	0	0	0
263	1	394	270	-1	357	293	15.6	29	MSaaappp	232	118	0	0		0	0	0	0	0
264	1	362	303	-1	486	289	23.4	30	Nuc156_25_450_288a	297	-589	0	0		0	0	0	0	0
265	1	95	344	-1	565	329	23.6	27	ABpraapaaap	204	331	0	0		0	0	0	0	0
266	1	26	229	-1	534	254	20.1	24	ABpraapapap	224	338	0	0		0	0	0	0	0
267	1	236	357	-1	539	222	6.5	25	ABarappapaa	-49	0	0	0		0	0	0	0	0
268	1	182	319	-1	330	231	23.5	39	Caaaa	400	-562	0	0		0	0	0	0	0
269	1	128	118	-1	508	330	8.3	26	ABaraaaaap	69	0	0	0		0	0	0	0	0
270	1	119	322	-1	481	257	3.0	23	ABarappaapp	227	544	0	0		0	0	0	0	0
271	1	367	251	-1	449	358	10.4	28	ABalpaaapaa	144	0	0	0		0	0	0	0	0
272	1	221	128	-1	360	332	10.4	27	MSapaapp	244	90	0	0		0	0	0	0	0
273	1	152	212	-1	482	123	14.1	29	ABpraapppp	262	-1124	0	0		0	0	0	0	0
274	1	203	113	-1	408	430	11.6	25	ABplpaapaap	236	0	0	0		0	0	0	0	0
275	1	39	299	-1	480	295	6.3	24	ABarapapaap	198	-37	0	0		0	0	0	0	0
276	1	457	189	-1	382	292	17.1	26	MSaaaappp	253	-129	0	0		0	0	0	0	0
277	1	160	374	-1	384	352	6.3	24	ABplpapappa	186	915	0	0		0	0	0	0	0
278	1	320	258	-1	418	474	12.5	24	ABplpaapapa	198	952	0	0		0	0	0	0	0
279	1	440	482	-1	201	220	23.5	31	Caapa	204	395	0	0		0	0	0	0	0
280	1	447	458	-1	381	113	3.6	26	ABprppppapa	236	1090	0	0		0	0	0	0	0
281	1	108	21	-1	234	185	12.6	35	Eplpa	352	260	0	0		0	0	0	0	0
282	1	230	260	-1	345	59	16.6	31	ABprapapaa	-45	0	0	0		0	0	0	0	0
283	1	400	365	-1	346	132	13.2	27	Cppaaa	276	-13	0	0		0	0	0	0	0
284	1	429	474	-1	287	322	3.5	26	ABplppaappa	234	-1231	0	0		0	0	0	0	0
285	1	462	2	-1	616	327	10.6	32	ABalaapaap	303	764	0	0		0	0	0	0	0
286	1	49	418	-1	407	86	16.1	30	ABprappaap	255	96	0	0		0	0	0	0	0
287	1	91	205	-1	261	379	15.5	30	ABplaapppp	110	0	0	0		0	0	0	0	0
288	1	363	352	-1	300	369	20.0	25	ABplapaaapp	242	97	0	0		0	0	0	0	0
289	1	432	432	-1	389	223	7.4	25	MSpapappa	255	-31	0	0		0	0	0	0	0
290	1	437	456	-1	349	349	23.3	32	ABarppaaa	318	781	0	0		0	0	0	0	0
291	1	289	420	-1	327	58	8.3	27	ABprappppa	278	0	0	0		0	0	0	0	0
292	1	348	276	-1	359	414	5.7	27	ABalppaappp	238	312	0	0		0	0	0	0	0
293	1	215	349	-1	466	365	14.3	25	ABaraapaapa	137	0	0	0		0	0	0	0	0
294	1	419	18	-1	468	269	12.5	28	ABaraapppap	239	-935	0	0		0	0	0	0	0
295	1	384	340	-1	525	264	16.1	24	ABpraaappaa	198	389	0	0		0	0	0	0	0
296	1	458	102	-1	587	356	16.6	28	ABalaaappl	-79	0	0	0		0	0	0	0	0
297	1	292	10	-1	318	346	16.3	26	Daaaa	255	746	0	0		0	0	0	0	0
298	1	439	412	-1	294	108	23.7	26	Cpaapa	218	297	0	0		0	0	0	0	0
299	1	144	254	-1	422	324	15.5	25	MSaaapapa	244	471	0	0		0	0	0	0	0
300	1	361	264	-1	418	350	3.6	26	ABalpapaapp	210	-706	0	0		0	0	0	0	0
301	1	198	72	-1	514	242	16.1	24	ABpraaappap	224	297	0	0		0	0	0	0	0
302	1	466	232	-1	242	277	18.0	31	Daapp	205	701	0	0		0	0	0	0	0
303	1	326	417	-1	507	253	12.0	26	MSppapaa	235	554	0	0		0	0	0	0	0
304	1	216	236	-1	405	245	11.0	25	MSpapaapa	227	-1138	0	0		0	0	0	0	0
305	1	199	85	-1	382	88	20.7	29	ABprappapa	282	418	0	0		0	0	0	0	0
306	1	276	297	-1	343	81	19.6	31	ABarpppppa	253	371	0	0		0	0	0	0	0
307	1	300	221	-1	203	172	4.9	25	ABplppppppp	200	476	0	0		0	0	0	0	0
308	1	255	234	-1	298	211	17.8	33	Eplaa	330	-366	0	0		0	0	0	0	0
309	1	45	80	-1	503	220	9.0	22	ABprpapaapa	221	160	0	0		0	0	0	0	0
310	1	477	389	-1	457	417	22.7	23	ABplaaapaap	158	782	0	0		0	0	0	0	0
311	1	401	388	-1	385	400	4.0	22	ABalppapapp	170	-23	0	0		0	0	0	0	0
312	1	358	291	414	432	257	10.6	30	ABaraapppp	-124	0	0	0		0	0	0	0	0
313	1	413	342	-1	465	147	7.5	26	ABarappappp	323	0	0	0		0	0	0	0	0
314	1	194	185	-1	439	187	24.3	32	ABarppppaa	326	272	0	0		0	0	0	0	0
315	1	204	133	-1	449	115	9.6	23	ABprppapaap	199	-224	0	0		0	0	0	0	0
316	1	298	203	-1	521	273	20.4	26	ABpraapappa	272	0	0	0		0	0	0	0	0
317	1	205	217	-1	487	368	8.4	24	ABalpaaaaap	224	666	0	0		0	0	0	0	0
318	1	134	111	-1	374	412	10.0	24	ABplpaapppa	241	431	0	0		0	0	0	0	0
319	1	472	455	-1	443	341	8.6	24	ABalpaaapap	200	491	0	0		0	0	0	0	0
320	1	166	454	-1	598	252	12.6	26	ABpraaaaaaa	203	1552	0	0		0	0	0	0	0
321	1	118	391	-1	450	156	6.0	25	ABprpapapap	165	1042	0	0		0	0	0	0	0
322	1	260	341	-1	480	204	23.6	29	Nuc166_19_443_186	241	434	0	0		0	0	0	0	0
323	1	214	431	-1	253	185	15.4	32	Eplap	136	0	0	0		0	0	0	0	0
324	1	32	64	-1	265	259	22.4	30	Dappa	298	-140	0	0		0	0	0	0	0
325	1	232	16	-1	397	123	22.0	28	ABarppppap	273	454	0	0		0	0	0	0	0
326	1	71	450	-1	419	425	5.5	26	ABalppaappa	220	-33	0	0		0	0	0	0	0
327	1	207	192	-1	497	231	13.2	24	MSppapap	217	352	0	0		0	0	0	0	0
328	1	313	445	-1	402	335	13.2	26	ABaraapapaa	111	0	0	0		0	0	0	0	0
329	1	106	278	-1	369	61	13.0	28	ABprapapap	-137	0	0	0		0	0	0	0	0
330	1	286	43	-1	385	192	7.7	25	MSpapappp	-2	0	0	0		0	0	0	0	0
331	1	338	375	-1	352	134	6.4	33	ABprpppppa	314	-306	0	0		0	0	0	0	0
332	1	368	184	-1	569	371	17.5	26	ABalapppaaa	791	0	0	0		0	0	0	0	0
333	1	111	282	-1	452	297	16.5	28	MSpaaaapp	-234	0	0	0		0	0	0	0	0
334	1	277	106	-1	543	387	20.4	25	ABalapppaap	230	1441	0	0		0	0	0	0	0
335	1	411	395	-1	512	311	4.6	24	ABarapaaapa	184	688	0	0		0	0	0	0	0
336	1	311	396	-1	366	291	4.3	25	ABalpappapp	-64	0	0	0		0	0	0	0	0
337	1	392	9	-1	488	162	5.5	24	ABprpaaaapp	119	0	0	0		0	0	0	0	0
338	1	7	366	-1	356	87	6.5	24	ABprpppaapa	223	-239	0	0		0	0	0	0	0
339	1	138	194	-1	230	154	4.4	25	ABplppppppa	236	484	0	0		0	0	0	0	0
340	1	393	125	-1	425	289	18.0	28	MSpaaappa	246	135	0	0		0	0	0	0	0
341	1	69	160	-1	572	256	19.4	23	ABpraaaappa	110	0	0	0		0	0	0	0	0
342	1	344	48	-1	430	207	13.5	25	MSpppaaa	129	0	0	0		0	0	0	0	0
343	1	40	65	-1	506	421	11.1	29	ABalapaapa	291	413	0	0		0	0	0	0	0
344	1	461	237	-1	404	150	17.7	25	Dppap	242	-496	0	0		0	0	0	0	0
345	1	246	211	-1	412	288	9.6	26	ABaraapappp	256	440	0	0		0	0	0	0	0
346	1	242	28	-1	430	128	7.8	23	ABprppappap	25	0	0	0		0	0	0	0	0
347	1	388	271	-1	408	255	23.7	33	ABarpaapppa	301	26	0	0		0	0	0	0	0
348	1	452	92	-1	190	146	6.0	28	Cppppp	254	0	0	0		0	0	0	0	0
349	1	469	140	-1	509	412	16.9	21	ABalapapaa	30	0	0	0		0	0	0	0	0
350	1	424	52	-1	433	179	6.1	23	ABprpapappap	359	0	0	0		0	0	0	0	0
351	1	129	137	-1	299	405	14.7	33	ABplaapppa	381	0	0	0		0	0	0	0	0
352	1	28	249	-1	509	368	10.3	24	ABaraaaaaap	194	424	0	0		0	0	0	0	0
353	1	310	107	-1	403	341	8.9	25	ABalpapppaa	54	0	0	0		0	0	0	0	0
354	1	318	323	-1	424	331	23.8	32	ABarpaapap	293	74	0	0		0	0	0	0	0
355	1	187	135	-1	325	97	7.7	27	ABprapppap	278	154	0	0		0	0	0	0	0
356	1	398	441	-1	310	334	6.9	24	ABplpapapap	217	-1067	0	0		0	0	0	0	0
357	1	226	112	-1	588	259	15.6	25	ABpraaaapav	218	-27	0	0		0	0	0	0	0
358	1	334	181	-1	453	117	15.5	29	ABprapaapp	424	0	0	0		0	0	0	0	0
359	1	58	213	-1	469	293	8.9	24	ABarapaappa	202	368	0	0		0	0	0	0	0
360	1	17	228	-1	492	439	20.7	25	ABplaapaaap	267	0	0	0		0	0	0	0	0
361	1	337	386	-1	220	294	10.3	27	ABplppapapp	395	0	0	0		0	0	0	0	0
362	1	241	239	-1	286	357	5.8	24	ABplpaaaapp	89	0	0	0		0	0	0	0	0
363	1	171	280	-1	337	287	23.7	28	ABarpaapppp	241	-108	0	0		0	0	0	0	0
364	1	211	273	-1	355	426	16.8	29	ABalppppppp	277	242	0	0		0	0	0	0	0
365	1	261	36	-1	475	310	4.2	25	ABarapaaaap	205	85	0	0		0	0	0	0	0
366	1	104	277	-1	417	162	12.9	32	MSpapppa	199	0	0	0		0	0	0	0	0
367	1	234	175	-1	327	152	9.7	28	Cppaap	271	125	0	0		0	0	0	0	0
368	1	169	467	-1	521	333	11.3	25	ABaraaapaap	246	-514	0	0		0	0	0	0	0
369	1	330	97	-1	386	270	18.9	24	MSpaaapap	210	127	0	0		0	0	0	0	0
370	1	259	167	-1	425	109	16.2	28	ABprappaaa	128	0	0	0		0	0	0	0	0
371	1	1	57	-1	578	286	20.0	24	ABpraaapapp	212	-595	0	0		0	0	0	0	0
372	1	380	330	-1	288	194	12.0	32	Earpp	318	124	0	0		0	0	0	0	0
373	1	126	361	-1	152	153	14.5	29	Cpappv	510	0	0	0		0	0	0	0	0
374	1	352	295	-1	266	167	24.3	37	Caaap	356	11	0	0		0	0	0	0	0
375	1	395	437	-1	473	286	14.8	27	ABaraappapp	399	0	0	0		0	0	0	0	0
376	1	6	266	-1	562	353	10.4	24	ABalaaaarr	227	85	0	0		0	0	0	0	0
377	1	147	350	-1	507	312	22.1	27	ABarpapaap	315	0	0	0		0	0	0	0	0
378	1	418	40	-1	305	316	4.5	23	ABplpappaaa	186	0	0	0		0	0	0	0	0
379	1	161	329	-1	493	378	24.1	23	ABarpaaaap	309	0	0	0		0	0	0	0	0
380	1	35	91	-1	376	223	9.5	28	MSpapapa	381	0	0	0		0	0	0	0	0
381	1	154	385	-1	218	241	19.6	30	Cappaa	294	1127	0	0		0	0	0	0	0
382	1	282	315	-1	445	199	16.5	30	Dpaa	380	0	0	0		0	0	0	0	0
383	1	38	99	-1	495	200	4.4	25	ABarappapap	239	101	0	0		0	0	0	0	0
384	1	328	400	-1	239	189	8.5	32	Eplpp	314	31	0	0		0	0	0	0	0
385	1	80	44	-1	592	347	12.1	26	ABalaaappr	-24	0	0	0		0	0	0	0	0
386	1	412	201	-1	475	435	6.1	24	ABalppaaapp	246	0	0	0		0	0	0	0	0
387	1	407	413	-1	433	333	3.9	23	ABalpapapaa	276	0	0	0		0	0	0	0	0
388	1	307	109	-1	516	189	5.6	25	ABprpaaaapa	249	251	0	0		0	0	0	0	0
389	1	116	161	-1	346	108	4.0	24	ABprpppapaa	207	351	0	0		0	0	0	0	0
390	1	414	155	-1	480	344	3.4	28	ABalpaaapp	223	89	0	0		0	0	0	0	0
391	1	87	332	-1	198	97	13.5	34	Caapp	341	74	0	0		0	0	0	0	0
392	1	390	421	-1	499	425	15.4	31	ABalapapppa	230	0	0	0		0	0	0	0	0
393	1	262	75	-1	475	143	11.0	25	ABprppapaaa	387	0	0	0		0	0	0	0	0
394	1	359	479	-1	512	345	25.2	29	ABarpaaaaar	223	-634	0	0		0	0	0	0	0
395	1	349	168	-1	359	447	12.5	26	ABplaappaa	-272	0	0	0		0	0	0	0	0
396	1	206	158	-1	368	402	14.7	24	ABplpaappaa	-124	0	0	0		0	0	0	0	0
397	1	50	25	-1	534	209	9.7	31	ABprpaaapa	38	0	0	0		0	0	0	0	0
398	1	283	428	-1	206	112	9.9	30	Cpppaa	294	-214	0	0		0	0	0	0	0
399	1	84	246	-1	537	313	14.8	24	MSppaaap	-80	0	0	0		0	0	0	0	0
400	1	124	326	-1	183	246	9.5	26	ABplapppaa	260	-107	0	0		0	0	0	0	0
401	1	391	376	-1	325	300	6.0	25	ABplpappap	228	-618	0	0		0	0	0	0	0
402	1	28	35	-1	537	376	8.8	24	ABaraaaaaaa	207	-213	0	0		0	0	0	0	0
403	1	92	94	-1	526	224	17.9	29	ABpraaapppa	133	0	0	0		0	0	0	0	0
404	1	291	223	-1	273	359	8.6	26	ABplppapaaa	222	153	0	0		0	0	0	0	0
405	1	97	466	-1	253	280	5.7	24	ABplpapppap	194	625	0	0		0	0	0	0	0
406	1	103	38	-1	461	248	11.5	23	ABarapaappp	202	1013	0	0		0	0	0	0	0
407	1	21	244	-1	475	252	22.7	29	ABarpapapp	256	239	0	0		0	0	0	0	0
408	1	317	300	-1	522	328	4.0	23	ABaraaappap	202	390	0	0		0	0	0	0	0
409	1	468	426	-1	447	416	12.9	27	ABalppppaad	212	-450	0	0		0	0	0	0	0
410	1	274	476	-1	534	181	8.0	24	ABprpaaappa	228	-234	0	0		0	0	0	0	0
411	1	444	216	-1	456	411	9.0	26	ABplpaaaaaa	251	1095	0	0		0	0	0	0	0
412	1	480	22	-1	539	311	18.8	25	ABalappppap	166	0	0	0		0	0	0	0	0
413	1	357	289	-1	420	178	9.4	23	MSppaapp	236	-718	0	0		0	0	0	0	0
414	1	309	198	-1	561	290	11.0	25	ABprpaaaaaa	195	0	0	0		0	0	0	0	0
415	1	460	98	-1	398	273	4.6	26	ABalpappppp	226	-491	0	0		0	0	0	0	0
416	1	322	253	-1	336	240	7.5	25	MSaapappp	216	1020	0	0		0	0	0	0	0
417	1	270	147	-1	416	166	6.4	23	ABprpapappp	193	427	0	0		0	0	0	0	0
418	1	181	132	-1	405	215	21.5	28	MSpppppp	270	-207	0	0		0	0	0	0	0
419	1	340	269	-1	397	306	23.4	27	ABarpaappa	258	0	0	0		0	0	0	0	0
420	1	383	82	-1	418	403	14.7	26	ABalpppppaa	256	251	0	0		0	0	0	0	0
421	1	387	464	-1	350	425	11.1	25	ABplpaapppp	214	-917	0	0		0	0	0	0	0
422	1	434	114	-1	352	216	14.8	28	Earap	285	-129	0	0		0	0	0	0	0
423	1	157	470	-1	552	253	18.0	25	ABpraaaappp	178	432	0	0		0	0	0	0	0
424	1	302	392	-1	566	323	11.3	23	ABarappppaa	227	486	0	0		0	0	0	0	0
425	1	433	54	-1	525	277	3.2	27	ABarappaapa	200	827	0	0		0	0	0	0	0
426	1	350	77	-1	335	261	14.7	32	Ealaa	40	0	0	0		0	0	0	0	0
427	1	183	356	-1	462	350	6.0	24	ABalpaaaapp	228	357	0	0		0	0	0	0	0
428	1	101	338	-1	549	238	8.8	24	ABarapppppp	208	660	0	0		0	0	0	0	0
429	1	281	47	-1	347	265	4.2	24	MSaappaa	432	0	0	0		0	0	0	0	0
430	1	374	279	-1	398	321	18.4	24	MSaaaappa	200	407	0	0		0	0	0	0	0
431	1	24	373	-1	371	434	7.8	25	ABplpaaappa	233	257	0	0		0	0	0	0	0
432	1	98	447	-1	466	471	10.7	24	ABalpppapav	394	0	0	0		0	0	0	0	0
433	1	403	200	-1	237	101	7.6	30	Cpppap	292	558	0	0		0	0	0	0	0
434	1	449	446	-1	589	295	8.8	22	ABalaapaaa	187	356	0	0		0	0	0	0	0
435	1	417	56	-1	483	450	8.9	24	ABalpppaapd	-29	0	0	0		0	0	0	0	0
436	1	431	358	-1	238	179	4.5	28	ABplpppapap	241	670	0	0		0	0	0	0	0
437	1	25	462	-1	279	132	7.3	32	Cppapp	262	291	0	0		0	0	0	0	0
438	1	3	436	-1	556	275	5.0	23	ABarapppapa	223	-374	0	0		0	0	0	0	0
439	1	454	242	-1	442	310	8.0	24	ABarapaapap	19	0	0	0		0	0	0	0	0
440	1	121	15	-1	202	313	20.7	35	ABplappapa	-240	0	0	0		0	0	0	0	0
441	1	173	202	-1	454	324	21.1	26	MSaaaapaa	244	127	0	0		0	0	0	0	0
442	1	345	4	-1	547	255	13.5	29	ABprpaapaa	218	12	0	0		0	0	0	0	0
443	1	244	471	-1	381	130	15.4	31	MSpppaap	305	899	0	0		0	0	0	0	0
444	1	142	148	-1	497	242	5.2	23	ABprpappaaa	190	-226	0	0		0	0	0	0	0
445	1	288	127	-1	490	420	23.6	31	ABplaaaaaa	232	1076	0	0		0	0	0	0	0
446	1	153	240	-1	345	321	5.0	27	ABplpapappp	247	-774	0	0		0	0	0	0	0
447	1	78	443	-1	179	183	6.4	26	ABplappppp	254	403	0	0		0	0	0	0	0
448	1	479	-1	-1	274	152	12.7	30	Eprpa	244	-180	0	0		0	0	0	0	0
449	1	12	267	-1	329	129	19.5	28	Dpppp	280	-1422	0	0		0	0	0	0	0
450	1	29	197	-1	347	318	17.6	26	MSapappp	253	343	0	0		0	0	0	0	0
451	1	140	129	-1	541	244	4.8	24	ABarapppapp	229	360	0	0		0	0	0	0	0
452	1	59	5	-1	345	385	12.1	26	ABplppaaaap	246	-379	0	0		0	0	0	0	0
453	1	360	316	-1	568	220	16.2	27	ABprpaapapa	227	141	0	0		0	0	0	0	0
454	1	148	383	-1	531	412	17.2	23	ABalapapap	7	0	0	0		0	0	0	0	0
455	1	265	86	-1	468	348	23.7	28	Nuc156_25_450_288p	278	0	0	0		0	0	0	0	0
456	1	228	105	-1	550	396	13.2	27	ABalaaaala	-337	0	0	0		0	0	0	0	0
457	1	53	410	-1	328	190	13.9	33	Epraa	330	436	0	0		0	0	0	0	0
458	1	346	401	-1	445	399	4.1	24	ABalppapaaa	217	94	0	0		0	0	0	0	0
459	1	188	274	-1	299	81	6.3	26	ABprappppp	260	290	0	0		0	0	0	0	0
460	1	306	81	-1	263	226	15.2	30	Ealpp	308	779	0	0		0	0	0	0	0
461	1	341	405	-1	380	101	6.5	24	ABprpppaaap	203	-396	0	0		0	0	0	0	0
462	1	464	372	-1	423	342	17.7	25	MSaaapaap	200	973	0	0		0	0	0	0	0
463	1	297	219	-1	277	93	20.8	33	Cpaapp	319	0	0	0		0	0	0	0	0
464	1	375	325	-1	558	273	22.3	28	ABpraapaapp	269	147	0	0		0	0	0	0	0
465	1	233	453	-1	224	131	6.0	29	Cppppa	294	-293	0	0		0	0	0	0	0
466	1	22	302	-1	573	231	9.8	23	ABpraaaaaap	327	0	0	0		0	0	0	0	0
467	1	443	440	-1	524	380	24.1	31	ABarpaaaaal	120	0	0	0		0	0	0	0	0
468	1	100	459	-1	497	316	11.1	27	ABaraaapapa	226	71	0	0		0	0	0	0	0
469	1	219	215	-1	261	308	5.3	24	ABplppaappp	29	0	0	0		0	0	0	0	0
470	1	225	287	-1	469	157	20.7	30	ABarpppaa	299	443	0	0		0	0	0	0	0
471	1	402	465	-1	267	258	5.6	24	ABplpappppa	207	-590	0	0		0	0	0	0	0
472	1	475	484	-1	534	285	16.3	24	ABpraapapaa	224	-499	0	0		0	0	0	0	0
473	1	409	346	-1	501	412	20.4	23	ABplaaaaapa	-3	0	0	0		0	0	0	0	0
474	1	370	182	268	370	183	11.6	28	Earpa	128	0	0	0		0	0	0	0	0
475	1	459	355	-1	446	363	4.4	26	ABalpapaapa	50	0	0	0		0	0	0	0	0
476	1	465	193	-1	490	190	18.0	22	ABprpaappap	181	0	0	0		0	0	0	0	0
477	1	474	339	-1	471	185	3.9	22	ABprpapapaa	151	0	0	0		0	0	0	0	0
478	1	55	-1	-1	500	346	21.8	22	ABarpaaapa	55	0	0	0		0	0	0	0	0
479	1	353	26	-1	478	424	18.5	28	ABalapapppp	168	0	0	0		0	0	0	0	0
480	1	467	411	-1	329	323	9.3	22	MSapaapa	25	0	0	0		0	0	0	0	0
481	1	476	485	-1	460	424	10.7	24	ABalppppaav	215	44	0	0		0	0	0	0	0
482	1	208	449	-1	442	406	21.8	24	ABplaaaapaa	497	0	0	0		0	0	0	0	0
483	1	317	292	-1	538	345	7.3	23	ABaraaappaa	48	0	0	0		0	0	0	0	0
484	1	453	74	-1	318	224	25.6	30	Nuc186_25_319_221	116	0	0	0		0	0	0	0	0
485	1	451	70	-1	381	222	16.1	28	Earaa	255	-566	0	0		0	0	0	0	0
486	1	481	487	-1	349	266	22.0	29	Cpaaa	257	-311	0	0		0	0	0	0	0
