# Supplementary material for: The AP-2 Transcription Factor APTF-2 Is Required for Neuroblast and Epidermal Morphogenesis in Caenorhabditis elegans Embryogenesis
Source: PLoS Genet. 2016 May 13;12(5):e1006048. doi: 10.1371/journal.pgen.1006048 (PMC4866721; doi:10.1371/journal.pgen.1006048)
Supplement: S7 Text — (ZIP) [file pgen.1006048.s035.zip › nuclei/t188-nuclei]

1	1	157	388	-1	576	293	6.2	24	ABarapppaap	207	37	0	0		0	0	0	0	0
2	1	285	296	-1	614	323	10.5	35	ABalaapaap	357	207	0	0		0	0	0	0	0
3	1	254	279	-1	404	388	7.5	26	ABalppapppa	256	107	0	0		0	0	0	0	0
4	1	442	22	156	548	251	13.3	30	ABprpaapaa	321	0	0	0		0	0	0	0	0
5	1	452	317	-1	348	385	12.1	26	ABplppaaaap	262	117	0	0		0	0	0	0	0
6	1	42	139	-1	552	352	20.0	26	ABalapppap	257	31	0	0		0	0	0	0	0
7	1	46	129	-1	457	475	12.6	24	ABalpppapad	210	-612	0	0		0	0	0	0	0
8	1	20	277	-1	491	459	18.3	24	ABplaapaapa	227	1290	0	0		0	0	0	0	0
9	1	337	293	-1	483	162	5.5	24	ABprpaaaapp	200	256	0	0		0	0	0	0	0
10	1	297	233	-1	320	349	15.9	26	Daaaa	251	-439	0	0		0	0	0	0	0
11	1	84	312	-1	515	160	15.5	32	ABpraapppa	-201	0	0	0		0	0	0	0	0
12	1	87	38	-1	285	326	11.4	30	MSaapppa	265	612	0	0		0	0	0	0	0
13	1	83	17	-1	485	157	15.7	29	ABprapaapa	228	-912	0	0		0	0	0	0	0
14	1	133	392	-1	206	203	4.0	23	ABplpppaapp	210	-39	0	0		0	0	0	0	0
15	1	440	360	-1	200	312	20.5	31	ABplappapa	385	0	0	0		0	0	0	0	0
16	1	325	411	-1	402	122	21.7	28	ABarppppap	252	130	0	0		0	0	0	0	0
17	1	93	348	-1	468	177	18.6	26	ABprapaaapp	192	-226	0	0		0	0	0	0	0
18	1	294	91	-1	470	269	12.6	29	ABaraapppap	77	0	0	0		0	0	0	0	0
19	1	223	184	-1	531	339	21.8	26	MSpaaaaaa	238	384	0	0		0	0	0	0	0
20	1	139	338	-1	508	332	17.1	24	ABaraappaap	171	0	0	0		0	0	0	0	0
21	1	281	40	-1	233	185	12.6	36	Eplpa	358	132	0	0		0	0	0	0	0
22	1	412	94	-1	542	312	19.4	27	ABalappppap	268	175	0	0		0	0	0	0	0
23	1	18	318	-1	490	252	16.7	26	MSppappa	217	856	0	0		0	0	0	0	0
24	1	78	180	-1	496	186	11.9	25	ABprppaaaap	-57	0	0	0		0	0	0	0	0
25	1	397	453	-1	534	207	9.8	30	ABprpaaapa	-165	0	0	0		0	0	0	0	0
26	1	479	393	-1	485	422	18.3	29	ABalapapppp	264	-759	0	0		0	0	0	0	0
27	1	60	5	-1	199	321	14.0	28	ABplappaap	141	0	0	0		0	0	0	0	0
28	1	346	255	-1	431	128	8.1	23	ABprppappap	233	71	0	0		0	0	0	0	0
29	1	190	178	-1	366	431	20.4	29	ABplaaappa	265	89	0	0		0	0	0	0	0
30	1	206	444	-1	333	358	4.3	25	ABalpapappp	243	411	0	0		0	0	0	0	0
31	1	59	16	-1	176	301	12.4	28	ABplappapp	270	-324	0	0		0	0	0	0	0
32	1	68	39	-1	190	246	17.5	31	Capapa	291	-705	0	0		0	0	0	0	0
33	1	236	84	-1	394	146	9.9	27	MSpappap	-122	0	0	0		0	0	0	0	0
34	1	123	59	-1	522	237	21.2	27	ABpraapappp	256	74	0	0		0	0	0	0	0
35	1	402	163	-1	536	379	8.9	25	ABaraaaaaaa	207	1044	0	0		0	0	0	0	0
36	1	365	104	-1	474	312	4.3	25	ABarapaaaap	214	-562	0	0		0	0	0	0	0
37	1	47	257	-1	277	324	7.1	27	ABplppappa	517	0	0	0		0	0	0	0	0
38	1	406	446	-1	466	246	11.7	22	ABarapaappp	181	1066	0	0		0	0	0	0	0
39	1	106	313	-1	431	420	18.0	24	ABplaapappa	121	0	0	0		0	0	0	0	0
40	1	378	460	-1	306	314	4.6	24	ABplpappaaa	201	495	0	0		0	0	0	0	0
41	1	24	160	-1	522	420	23.4	24	ABalappaaa	240	474	0	0		0	0	0	0	0
42	1	149	342	-1	281	146	14.4	33	Eprapp	323	49	0	0		0	0	0	0	0
43	1	330	412	-1	382	195	7.6	25	MSpapappp	199	13	0	0		0	0	0	0	0
44	1	385	307	-1	593	349	12.3	26	ABalaaappr	258	22	0	0		0	0	0	0	0
45	1	105	133	-1	402	375	14.6	24	MSapappa	194	120	0	0		0	0	0	0	0
46	1	237	420	-1	488	135	8.7	25	ABarappappa	222	-63	0	0		0	0	0	0	0
47	1	429	367	-1	348	266	4.4	24	MSaappaa	230	54	0	0		0	0	0	0	0
48	1	342	322	-1	432	209	13.4	25	MSpppaaa	227	90	0	0		0	0	0	0	0
49	1	124	487	-1	580	336	8.4	25	ABarapppaaa	204	514	0	0		0	0	0	0	0
50	1	219	283	-1	501	188	8.8	24	ABprpapaapp	196	-257	0	0		0	0	0	0	0
51	1	15	247	-1	303	291	20.6	28	MSappppp	275	293	0	0		0	0	0	0	0
52	1	350	162	-1	434	179	5.7	23	ABprpapappap	198	666	0	0		0	0	0	0	0
53	1	259	368	-1	561	208	9.7	23	ABprpaapppa	195	0	0	0		0	0	0	0	0
54	1	425	369	-1	521	275	3.4	26	ABarappaapa	217	-188	0	0		0	0	0	0	0
55	1	70	282	-1	483	440	13.1	26	ABalapaaap	89	0	0	0		0	0	0	0	0
56	1	435	108	-1	482	447	8.9	24	ABalpppaapd	-32	0	0	0		0	0	0	0	0
57	1	371	391	-1	581	287	19.9	24	ABpraaapapp	363	0	0	0		0	0	0	0	0
58	1	207	268	-1	504	154	8.5	25	ABprpaaappp	238	247	0	0		0	0	0	0	0
59	1	52	323	-1	464	417	16.5	24	ABalppppapp	204	534	0	0		0	0	0	0	0
60	1	75	189	-1	538	351	11.4	24	ABaraaapaaa	210	-497	0	0		0	0	0	0	0
61	1	76	461	-1	324	329	13.5	28	MSappaap	230	66	0	0		0	0	0	0	0
62	1	34	284	-1	553	269	8.1	24	ABarapppppa	235	95	0	0		0	0	0	0	0
63	1	120	88	-1	487	204	15.3	27	MSppppaa	261	915	0	0		0	0	0	0	0
64	1	324	409	-1	266	258	22.4	30	Dappa	275	-822	0	0		0	0	0	0	0
65	1	343	237	-1	506	415	11.4	30	ABalapaapa	-61	0	0	0		0	0	0	0	0
66	1	170	287	-1	454	440	20.4	27	ABplaaapaaa	251	0	0	0		0	0	0	0	0
67	1	110	249	-1	424	283	7.9	25	ABalpapppap	233	-796	0	0		0	0	0	0	0
68	1	243	69	-1	454	310	10.9	25	ABaraapppaa	133	0	0	0		0	0	0	0	0
69	1	104	213	-1	476	358	10.9	29	ABalpaapapa	237	-175	0	0		0	0	0	0	0
70	1	485	480	-1	383	218	16.5	27	Earaa	277	1241	0	0		0	0	0	0	0
71	1	227	454	-1	511	434	7.5	26	ABalppaaapa	206	-708	0	0		0	0	0	0	0
72	1	301	343	-1	513	238	16.1	24	ABpraaappap	215	-1	0	0		0	0	0	0	0
73	1	127	175	-1	406	250	14.8	27	MSpaapapp	37	0	0	0		0	0	0	0	0
74	1	484	481	-1	327	224	26.1	35	Nuc186_25_319_221	351	-543	0	0		0	0	0	0	0
75	1	393	220	-1	475	144	11.1	25	ABprppapaaa	241	979	0	0		0	0	0	0	0
76	1	144	230	-1	505	292	12.8	25	ABaraaapapp	227	-857	0	0		0	0	0	0	0
77	1	426	101	-1	332	263	15.4	33	Ealaa	326	1208	0	0		0	0	0	0	0
78	1	138	71	-1	437	265	13.8	27	MSpaapapa	249	-701	0	0		0	0	0	0	0
79	1	53	155	-1	562	259	10.9	26	ABprpaaaaap	221	0	0	0		0	0	0	0	0
80	1	309	346	-1	506	213	8.9	22	ABprpapaapa	141	0	0	0		0	0	0	0	0
81	1	460	37	-1	266	226	15.4	30	Ealpp	308	734	0	0		0	0	0	0	0
82	1	420	236	-1	420	400	14.8	26	ABalpppppaa	210	184	0	0		0	0	0	0	0
83	1	38	197	-1	299	126	4.7	27	ABprpppapap	233	298	0	0		0	0	0	0	0
84	1	54	442	-1	450	388	24.3	31	ABplaaaapap	279	113	0	0		0	0	0	0	0
85	1	305	396	-1	383	87	20.9	30	ABprappapa	267	426	0	0		0	0	0	0	0
86	1	455	376	-1	472	349	23.8	27	Nuc156_25_450_288p	275	999	0	0		0	0	0	0	0
87	1	85	176	-1	418	407	8.5	24	ABplpaaaaap	43	0	0	0		0	0	0	0	0
88	1	92	443	-1	419	385	23.1	29	ABplaaaapp	259	-819	0	0		0	0	0	0	0
89	1	261	65	-1	379	358	16.6	27	MSapppaa	398	0	0	0		0	0	0	0	0
90	1	165	224	-1	161	279	10.3	27	ABplapapap	257	0	0	0		0	0	0	0	0
91	1	380	97	-1	377	223	9.8	27	MSpapapa	266	689	0	0		0	0	0	0	0
92	1	348	371	-1	189	142	6.3	28	Cppppp	266	-38	0	0		0	0	0	0	0
93	1	221	414	-1	293	99	14.3	30	Cppapa	247	-397	0	0		0	0	0	0	0
94	1	403	256	-1	526	225	17.9	28	ABpraaapppa	282	-282	0	0		0	0	0	0	0
95	1	114	100	-1	267	155	9.3	33	Eprpp	325	9	0	0		0	0	0	0	0
96	1	43	385	-1	540	173	13.7	29	ABpraappap	398	0	0	0		0	0	0	0	0
97	1	369	325	-1	388	268	19.4	24	MSpaaapap	236	942	0	0		0	0	0	0	0
98	1	415	361	-1	397	269	4.5	26	ABalpappppp	203	717	0	0		0	0	0	0	0
99	1	383	462	-1	494	201	4.2	25	ABarappapap	213	460	0	0		0	0	0	0	0
100	1	69	374	-1	597	295	15.7	30	ABpraaaaap	303	9	0	0		0	0	0	0	0
101	1	232	341	-1	499	315	14.6	26	ABaraappapa	247	-233	0	0		0	0	0	0	0
102	1	296	262	-1	587	358	16.6	29	ABalaaappl	-51	0	0	0		0	0	0	0	0
103	1	145	89	-1	380	124	12.4	29	MSpapppp	-65	0	0	0		0	0	0	0	0
104	1	153	79	-1	555	389	11.0	27	ABalaaaarl	88	0	0	0		0	0	0	0	0
105	1	456	11	-1	551	420	13.6	32	ABalaaaala	-215	0	0	0		0	0	0	0	0
106	1	334	10	-1	549	387	20.8	27	ABalapppaap	237	122	0	0		0	0	0	0	0
107	1	353	157	-1	406	337	8.6	27	ABalpapppaa	-167	0	0	0		0	0	0	0	0
108	1	112	416	-1	229	288	7.3	29	ABplppappp	-97	0	0	0		0	0	0	0	0
109	1	388	13	-1	515	190	5.5	24	ABprpaaaapa	260	0	0	0		0	0	0	0	0
110	1	163	26	-1	163	179	10.9	30	ABplapappp	295	1090	0	0		0	0	0	0	0
111	1	318	96	-1	377	412	10.0	24	ABplpaapppa	-85	0	0	0		0	0	0	0	0
112	1	357	339	-1	587	258	15.4	25	ABpraaaapav	232	-700	0	0		0	0	0	0	0
113	1	274	28	-1	412	433	11.7	26	ABplpaapaap	291	0	0	0		0	0	0	0	0
114	1	422	174	-1	349	221	15.1	28	Earap	284	149	0	0		0	0	0	0	0
115	1	108	373	-1	369	345	3.4	27	ABalpapappa	229	-232	0	0		0	0	0	0	0
116	1	128	482	-1	260	196	4.1	25	ABplppppapp	227	2	0	0		0	0	0	0	0
117	1	33	137	-1	473	399	20.8	24	ABalappaap	61	0	0	0		0	0	0	0	0
118	1	269	429	458	511	326	7.9	25	ABaraaaaap	231	1162	0	0		0	0	0	0	0
119	1	132	58	-1	350	129	8.5	31	ABprpappppa	370	0	0	0		0	0	0	0	0
120	1	212	138	-1	274	342	18.3	27	Dapaa	234	-631	0	0		0	0	0	0	0
121	1	1	42	-1	340	270	9.5	28	MSaapapa	242	-512	0	0		0	0	0	0	0
122	1	134	141	-1	595	274	11.6	26	ABalaappap	170	971	0	0		0	0	0	0	0
123	1	182	118	-1	573	309	17.9	28	ABalappppaa	276	-17	0	0		0	0	0	0	0
124	1	79	301	-1	530	279	14.0	24	ABpraaapaav	205	588	0	0		0	0	0	0	0
125	1	340	50	-1	430	289	18.3	27	MSpaaappa	230	140	0	0		0	0	0	0	0
126	1	185	46	-1	145	242	11.0	27	ABplapappa	252	181	0	0		0	0	0	0	0
127	1	445	21	-1	491	418	23.4	31	ABplaaaaaa	132	0	0	0		0	0	0	0	0
128	1	272	112	-1	356	327	10.4	28	MSapaapp	529	0	0	0		0	0	0	0	0
129	1	451	131	-1	543	248	4.7	24	ABarapppapp	248	901	0	0		0	0	0	0	0
130	1	258	107	-1	400	106	8.4	27	ABprppappp	273	348	0	0		0	0	0	0	0
131	1	246	218	-1	194	126	18.1	30	Cpappd	302	592	0	0		0	0	0	0	0
132	1	418	231	-1	409	219	21.7	28	MSpppppp	274	-518	0	0		0	0	0	0	0
133	1	315	264	-1	452	115	9.8	24	ABprppapaap	215	1020	0	0		0	0	0	0	0
134	1	192	126	-1	520	233	7.5	28	ABprpapaaa	236	-148	0	0		0	0	0	0	0
135	1	355	99	114	326	98	7.7	27	ABprapppap	-65	0	0	0		0	0	0	0	0
136	1	12	259	-1	439	346	13.6	27	ABaraapaapp	262	1237	0	0		0	0	0	0	0
137	1	351	402	-1	302	407	14.4	33	ABplaapppa	281	74	0	0		0	0	0	0	0
138	1	215	68	-1	262	278	8.8	28	MSaapppp	253	-223	0	0		0	0	0	0	0
139	1	251	408	-1	278	357	22.2	36	ABarppaap	351	97	0	0		0	0	0	0	0
140	1	349	169	-1	510	407	16.5	22	ABalapapaa	154	32	0	0		0	0	0	0	0
141	1	45	72	-1	360	354	13.1	28	MSappapa	281	-215	0	0		0	0	0	0	0
142	1	109	78	-1	301	61	14.4	30	ABarpppppp	284	175	0	0		0	0	0	0	0
143	1	48	168	-1	211	266	13.1	29	Capaap	-357	0	0	0		0	0	0	0	0
144	1	91	229	-1	242	254	10.2	30	ABplpppppa	296	629	0	0		0	0	0	0	0
145	1	225	171	-1	348	316	12.6	26	MSappaaa	227	745	0	0		0	0	0	0	0
146	1	8	98	-1	490	262	6.0	24	ABarapapapa	63	0	0	0		0	0	0	0	0
147	1	417	76	-1	416	170	6.4	25	ABprpapappp	183	135	0	0		0	0	0	0	0
148	1	444	87	-1	501	242	5.0	23	ABprpappaaa	70	0	0	0		0	0	0	0	0
149	1	77	110	-1	430	234	7.6	27	MSpapaaaa	-94	0	0	0		0	0	0	0	0
150	1	228	278	-1	395	317	10.3	24	ABaraapappa	244	-123	0	0		0	0	0	0	0
151	1	115	253	-1	512	182	22.3	34	ABprapaaaa	88	0	0	0		0	0	0	0	0
152	1	9	350	-1	456	201	6.6	28	ABprpappap	124	0	0	0		0	0	0	0	0
153	1	67	359	-1	555	301	8.8	24	ABarappppap	242	450	0	0		0	0	0	0	0
154	1	121	188	-1	178	182	16.4	31	Cappap	175	0	0	0		0	0	0	0	0
155	1	390	216	-1	477	345	3.5	26	ABalpaaapp	213	1026	0	0		0	0	0	0	0
156	1	210	14	-1	387	162	6.5	30	ABprppaappp	214	40	0	0		0	0	0	0	0
157	1	101	431	-1	237	205	21.6	32	Dappp	314	57	0	0		0	0	0	0	0
158	1	396	140	-1	372	405	14.8	24	ABplpaappaa	-49	0	0	0		0	0	0	0	0
159	1	143	449	-1	451	234	19.1	27	MSppppap	138	0	0	0		0	0	0	0	0
160	1	341	195	-1	577	257	19.3	23	ABpraaaappa	56	0	0	0		0	0	0	0	0
161	1	389	370	-1	346	107	4.1	23	ABprpppapaa	226	34	0	0		0	0	0	0	0
162	1	175	334	-1	526	282	9.5	26	MSppaaaa	178	0	0	0		0	0	0	0	0
163	1	199	415	-1	410	450	20.4	29	ABplaaapap	35	0	0	0		0	0	0	0	0
164	1	166	223	-1	312	374	6.2	24	ABplpaaaapa	194	0	0	0		0	0	0	0	0
165	1	196	463	-1	367	130	4.0	23	ABprppppaap	219	795	0	0		0	0	0	0	0
166	1	88	475	-1	494	372	5.6	25	ABalpaaaapa	214	1023	0	0		0	0	0	0	0
167	1	370	227	-1	423	116	15.9	27	ABprappaaa	256	439	0	0		0	0	0	0	0
168	1	395	43	-1	365	449	12.2	26	ABplaappaa	55	0	0	0		0	0	0	0	0
169	1	81	400	-1	568	224	11.5	24	ABprpaapapp	220	331	0	0		0	0	0	0	0
170	1	3	41	-1	376	278	11.7	25	MSaapaapa	253	748	0	0		0	0	0	0	0
171	1	244	424	-1	299	358	9.1	23	ABplppaapap	209	210	0	0		0	0	0	0	0
172	1	40	439	-1	425	392	5.1	24	ABalppapaap	195	-675	0	0		0	0	0	0	0
173	1	173	428	-1	465	397	12.0	27	MSapaaap	193	291	0	0		0	0	0	0	0
174	1	234	292	-1	236	330	7.8	26	ABplppapapa	206	729	0	0		0	0	0	0	0
175	1	367	404	-1	326	149	9.9	29	Cppaap	209	0	0	0		0	0	0	0	0
176	1	2	149	-1	567	199	13.3	25	ABpraappaa	79	0	0	0		0	0	0	0	0
177	1	197	353	-1	405	419	18.1	28	ABplaapappp	217	-512	0	0		0	0	0	0	0
178	1	64	52	-1	559	329	7.2	25	ABaraaapppa	199	-109	0	0		0	0	0	0	0
179	1	62	211	-1	535	419	9.9	26	ABalaaaalp	326	0	0	0		0	0	0	0	0
180	1	247	57	-1	488	219	19.7	27	ABprapaaapa	184	138	0	0		0	0	0	0	0
181	1	358	116	-1	455	117	15.3	28	ABprapaapp	103	0	0	0		0	0	0	0	0
182	1	474	289	-1	367	194	10.9	26	Earpaa	189	426	0	0		0	0	0	0	0
183	1	129	337	-1	399	381	11.5	25	MSapapaa	188	0	0	0		0	0	0	0	0
184	1	332	49	-1	574	380	18.4	26	ABalapppaaa	222	795	0	0		0	0	0	0	0
185	1	314	235	-1	440	189	24.5	29	ABarppppaa	285	-597	0	0		0	0	0	0	0
186	1	95	228	-1	449	362	16.7	27	MSaaapaaa	277	506	0	0		0	0	0	0	0
187	1	168	316	-1	495	334	5.3	23	ABarapaaaaa	205	341	0	0		0	0	0	0	0
188	1	201	35	-1	236	363	16.2	27	ABplapaapp	261	1693	0	0		0	0	0	0	0
189	1	276	53	-1	382	292	17.3	26	MSaaaappp	230	113	0	0		0	0	0	0	0
190	1	156	260	-1	526	381	12.4	25	ABalpaapaaa	125	0	0	0		0	0	0	0	0
191	1	39	95	-1	445	263	16.8	29	MSpaapaa	287	1058	0	0		0	0	0	0	0
192	1	327	476	-1	491	228	13.4	23	MSppapap	225	266	0	0		0	0	0	0	0
193	1	476	340	-1	493	189	18.2	24	ABprpaappap	205	127	0	0		0	0	0	0	0
194	1	339	164	-1	230	154	4.5	25	ABplppppppa	234	499	0	0		0	0	0	0	0
195	1	51	66	-1	410	252	18.2	27	MSpaaappp	-55	0	0	0		0	0	0	0	0
196	1	37	330	-1	436	236	5.4	26	ABarapapppp	247	279	0	0		0	0	0	0	0
197	1	450	375	-1	348	319	17.5	26	MSapappp	208	-604	0	0		0	0	0	0	0
198	1	414	61	-1	561	288	11.2	24	ABprpaaaaaa	213	1107	0	0		0	0	0	0	0
199	1	66	54	-1	499	292	8.0	24	ABarapapaaa	68	0	0	0		0	0	0	0	0
200	1	433	425	-1	238	101	7.7	29	Cpppap	282	493	0	0		0	0	0	0	0
201	1	386	77	-1	478	433	5.9	24	ABalppaaapp	238	236	0	0		0	0	0	0	0
202	1	441	55	-1	453	320	21.1	24	MSaaaapaa	247	106	0	0		0	0	0	0	0
203	1	316	272	-1	523	274	20.2	26	ABpraapappa	223	270	0	0		0	0	0	0	0
204	1	50	347	-1	479	398	5.1	24	ABalpaapppp	202	-372	0	0		0	0	0	0	0
205	1	287	120	-1	267	380	15.4	30	ABplaapppp	272	135	0	0		0	0	0	0	0
206	1	58	182	-1	434	373	8.0	25	MSapaaaa	-31	0	0	0		0	0	0	0	0
207	1	32	109	-1	231	335	13.3	28	ABplappaaa	225	730	0	0		0	0	0	0	0
208	1	198	119	-1	183	211	8.9	27	ABplapppap	277	-610	0	0		0	0	0	0	0
209	1	6	27	-1	186	146	13.4	30	Capppa	264	133	0	0		0	0	0	0	0
210	1	249	80	-1	400	410	14.1	26	ABalpppppap	162	0	0	0		0	0	0	0	0
211	1	345	103	-1	410	287	10.1	25	ABaraapappp	215	192	0	0		0	0	0	0	0
212	1	273	44	-1	485	123	14.1	28	ABpraapppp	55	0	0	0		0	0	0	0	0
213	1	359	125	-1	471	289	9.1	23	ABarapaappa	198	-310	0	0		0	0	0	0	0
214	1	21	456	-1	540	302	22.0	26	ABalappppp	234	268	0	0		0	0	0	0	0
215	1	469	430	-1	264	306	5.2	23	ABplppaappp	217	-82	0	0		0	0	0	0	0
216	1	411	31	-1	456	411	8.8	25	ABplpaaaaaa	256	253	0	0		0	0	0	0	0
217	1	317	45	-1	485	364	8.1	24	ABalpaaaaap	245	249	0	0		0	0	0	0	0
218	1	188	194	-1	332	84	11.5	26	ABprapppaa	220	-424	0	0		0	0	0	0	0
219	1	463	179	-1	281	91	21.0	35	Cpaapp	353	212	0	0		0	0	0	0	0
220	1	257	81	-1	449	440	6.7	24	ABalpppaapv	208	943	0	0		0	0	0	0	0
221	1	307	377	-1	202	170	5.0	24	ABplppppppp	217	121	0	0		0	0	0	0	0
222	1	102	265	-1	532	341	15.2	25	ABaraappaaa	212	428	0	0		0	0	0	0	0
223	1	404	467	-1	276	358	8.7	25	ABplppapaaa	137	0	0	0		0	0	0	0	0
224	1	55	177	-1	417	212	9.2	25	MSpapaaap	34	0	0	0		0	0	0	0	0
225	1	172	440	-1	476	307	19.5	29	MSpaaaaap	277	-142	0	0		0	0	0	0	0
226	1	203	128	-1	458	261	5.6	24	ABarapapppa	221	-328	0	0		0	0	0	0	0
227	1	131	82	-1	581	356	20.4	27	ABpraapaaaa	120	0	0	0		0	0	0	0	0
228	1	360	303	-1	494	439	20.4	26	ABplaapaaap	-46	0	0	0		0	0	0	0	0
229	1	266	478	-1	536	254	19.6	23	ABpraapapap	228	606	0	0		0	0	0	0	0
230	1	80	47	-1	377	342	19.4	28	MSapppap	312	0	0	0		0	0	0	0	0
231	1	154	203	-1	411	380	19.3	27	MSapapap	254	274	0	0		0	0	0	0	0
232	1	302	320	-1	240	275	18.1	29	Daapp	215	-554	0	0		0	0	0	0	0
233	1	98	85	-1	540	369	6.3	25	ABalpaappaa	220	263	0	0		0	0	0	0	0
234	1	308	372	-1	298	210	17.6	32	Eplaa	306	1886	0	0		0	0	0	0	0
235	1	31	242	-1	557	278	17.0	27	ABpraaapaad	75	0	0	0		0	0	0	0	0
236	1	304	143	-1	409	239	11.6	27	MSpapaapa	709	0	0	0		0	0	0	0	0
237	1	344	113	-1	404	156	17.8	27	Dppap	265	0	0	0		0	0	0	0	0
238	1	242	48	-1	560	403	16.4	29	ABalaaapal	259	391	0	0		0	0	0	0	0
239	1	362	12	-1	289	357	5.4	25	ABplpaaaapp	247	-193	0	0		0	0	0	0	0
240	1	446	300	-1	348	320	5.0	26	ABplpapappp	240	187	0	0		0	0	0	0	0
241	1	141	130	-1	595	231	14.8	24	ABpraaaapad	-27	0	0	0		0	0	0	0	0
242	1	439	193	-1	440	307	8.0	23	ABarapaapap	200	20	0	0		0	0	0	0	0
243	1	99	23	-1	354	254	11.8	27	MSaapaapp	414	0	0	0		0	0	0	0	0
244	1	407	251	-1	479	254	23.1	30	ABarpapapp	246	238	0	0		0	0	0	0	0
245	1	27	206	-1	452	409	6.8	26	ABalppappap	247	-576	0	0		0	0	0	0	0
246	1	399	315	488	541	311	14.6	25	MSppaaap	224	-451	0	0		0	0	0	0	0
247	1	136	358	-1	444	156	10.3	24	ABprppappaa	191	0	0	0		0	0	0	0	0
248	1	63	288	-1	518	405	7.0	24	ABalpaapppa	222	943	0	0		0	0	0	0	0
249	1	352	124	-1	501	367	10.4	24	ABaraaaaaap	189	109	0	0		0	0	0	0	0
250	1	250	199	-1	337	75	5.2	24	ABprpppaapp	240	1192	0	0		0	0	0	0	0
251	1	271	201	-1	449	360	10.7	27	ABalpaaapaa	204	1130	0	0		0	0	0	0	0
252	1	231	471	-1	375	398	17.9	27	ABalppppppa	8	0	0	0		0	0	0	0	0
253	1	416	150	-1	338	242	7.7	24	MSaapappp	73	0	0	0		0	0	0	0	0
254	1	299	274	-1	421	323	15.6	25	MSaaapapa	190	0	0	0		0	0	0	0	0
255	1	117	319	-1	371	402	22.5	32	ABplaaappp	268	-3	0	0		0	0	0	0	0
256	1	113	122	-1	489	213	10.8	24	ABprppaaaaa	214	1181	0	0		0	0	0	0	0
257	1	176	286	-1	297	99	4.0	24	ABprppppppa	242	150	0	0		0	0	0	0	0
258	1	278	326	-1	427	475	12.4	23	ABplpaapapa	235	-513	0	0		0	0	0	0	0
259	1	126	202	395	574	378	13.8	28	ABalaaapar	207	-50	0	0		0	0	0	0	0
260	1	282	248	-1	347	60	16.6	31	ABprapapaa	242	0	0	0		0	0	0	0	0
261	1	204	24	-1	386	225	12.5	28	MSpapaapp	273	-315	0	0		0	0	0	0	0
262	1	96	115	-1	587	250	8.9	24	ABalaapapp	296	0	0	0		0	0	0	0	0
263	1	191	448	-1	437	240	21.4	30	MSpppppa	258	734	0	0		0	0	0	0	0
264	1	300	434	-1	413	344	3.9	26	ABalpapaapp	220	232	0	0		0	0	0	0	0
265	1	240	309	-1	456	461	17.9	26	ABplaapaapp	233	-15	0	0		0	0	0	0	0
266	1	376	269	-1	565	356	10.2	27	ABalaaaarr	-95	0	0	0		0	0	0	0	0
267	1	449	389	-1	331	128	19.5	28	Dpppp	268	-210	0	0		0	0	0	0	0
268	1	474	165	-1	367	159	9.9	27	Earpap	205	-830	0	0		0	0	0	0	0
269	1	419	332	-1	404	303	23.4	32	ABarpaappa	311	-285	0	0		0	0	0	0	0
270	1	263	132	-1	356	293	16.2	28	MSaaappp	240	425	0	0		0	0	0	0	0
271	1	347	245	-1	409	257	24.3	35	ABarpaapppa	352	304	0	0		0	0	0	0	0
272	1	252	321	-1	370	364	7.1	30	ABplpapaaa	251	257	0	0		0	0	0	0	0
273	1	364	172	-1	358	428	16.6	30	ABalppppppp	232	0	0	0		0	0	0	0	0
274	1	459	386	-1	301	79	6.4	26	ABprappppp	228	-230	0	0		0	0	0	0	0
275	1	222	484	-1	535	202	11.8	24	ABprpaapppp	244	-177	0	0		0	0	0	0	0
276	1	292	7	-1	361	414	5.6	28	ABalppaappp	302	0	0	0		0	0	0	0	0
277	1	366	191	-1	417	165	13.3	32	MSpapppa	317	-1436	0	0		0	0	0	0	0
278	1	329	394	-1	369	63	12.9	29	ABprapapap	179	0	0	0		0	0	0	0	0
279	1	430	208	-1	397	319	18.4	23	MSaaaappa	213	-255	0	0		0	0	0	0	0
280	1	363	32	-1	336	281	23.6	34	ABarpaapppp	340	380	0	0		0	0	0	0	0
281	1	25	378	-1	488	376	3.5	27	ABalpapaaa	230	490	0	0		0	0	0	0	0
282	1	333	102	-1	452	298	16.4	27	MSpaaaapp	82	0	0	0		0	0	0	0	0
283	1	89	426	-1	293	293	5.6	25	ABplpappaap	190	-200	0	0		0	0	0	0	0
284	1	211	144	-1	395	76	13.5	30	ABprappapp	127	0	0	0		0	0	0	0	0
285	1	30	333	-1	341	393	17.2	24	ABplpaappap	374	0	0	0		0	0	0	0	0
286	1	177	6	-1	391	315	5.3	24	ABalpappapa	257	0	0	0		0	0	0	0	0
287	1	470	465	-1	471	163	21.0	31	ABarpppaa	310	853	0	0		0	0	0	0	0
288	1	218	117	-1	533	422	19.6	29	ABplaapaaaa	298	0	0	0		0	0	0	0	0
289	1	413	33	-1	417	177	9.2	24	MSppaapp	232	-1364	0	0		0	0	0	0	0
290	1	17	345	-1	138	211	16.3	33	ABarppapp	-243	0	0	0		0	0	0	0	0
291	1	312	225	-1	447	242	11.2	24	ABaraappppa	188	-407	0	0		0	0	0	0	0
292	1	483	459	-1	543	348	7.6	25	ABaraaappaa	4	0	0	0		0	0	0	0	0
293	1	13	302	-1	411	295	12.7	24	ABaraapapap	241	40	0	0		0	0	0	0	0
294	1	260	8	-1	394	455	11.5	24	ABplpaapapp	201	35	0	0		0	0	0	0	0
295	1	374	252	-1	267	171	24.3	39	Caaap	395	43	0	0		0	0	0	0	0
296	1	214	51	-1	328	360	10.8	25	ABplppaapaa	389	0	0	0		0	0	0	0	0
297	1	306	198	-1	346	81	19.7	29	ABarpppppa	275	-350	0	0		0	0	0	0	0
298	1	36	267	-1	537	377	16.2	28	MSaaaaaa	268	690	0	0		0	0	0	0	0
299	1	275	410	-1	478	289	6.3	22	ABarapapaap	153	369	0	0		0	0	0	0	0
300	1	408	244	-1	526	327	3.9	23	ABaraaappap	232	136	0	0		0	0	0	0	0
301	1	148	258	-1	582	309	22.3	36	ABpraapaapa	101	0	0	0		0	0	0	0	0
302	1	466	384	-1	576	231	9.7	23	ABpraaaaaap	196	338	0	0		0	0	0	0	0
303	1	264	356	-1	489	289	23.3	29	Nuc156_25_450_288a	272	-156	0	0		0	0	0	0	0
304	1	194	192	-1	417	351	11.3	28	ABalpaapapp	104	0	0	0		0	0	0	0	0
305	1	152	222	-1	433	445	16.5	27	ABplaapapaa	-105	0	0	0		0	0	0	0	0
306	1	233	417	-1	410	372	3.3	25	ABalppapapa	208	292	0	0		0	0	0	0	0
307	1	90	406	-1	551	314	5.3	25	ABaraaapppp	344	0	0	0		0	0	0	0	0
308	1	239	464	-1	365	165	3.4	26	ABprppppaaa	232	49	0	0		0	0	0	0	0
309	1	142	387	397	300	83	11.1	29	ABprapappp	188	0	0	0		0	0	0	0	0
310	1	71	86	-1	345	56	11.5	29	ABprapappa	247	212	0	0		0	0	0	0	0
311	1	41	64	-1	377	386	10.3	23	ABplppaaaaa	189	835	0	0		0	0	0	0	0
312	1	140	305	-1	147	211	8.8	26	ABplappppa	235	1439	0	0		0	0	0	0	0
313	1	160	437	-1	443	126	21.4	33	ABarpppap	309	-501	0	0		0	0	0	0	0
314	1	14	106	-1	420	117	11.1	27	ABprppapap	270	450	0	0		0	0	0	0	0
315	1	382	161	-1	448	200	16.5	28	Dpaa	280	713	0	0		0	0	0	0	0
316	1	453	4	-1	570	221	15.8	26	ABprpaapapa	145	0	0	0		0	0	0	0	0
317	1	56	136	-1	471	177	9.5	29	ABprppaapa	183	58	0	0		0	0	0	0	0
318	1	208	441	-1	220	246	7.7	28	Capppp	53	0	0	0		0	0	0	0	0
319	1	268	423	-1	323	233	22.7	36	Caaaa	349	48	0	0		0	0	0	0	0
320	1	230	240	-1	407	290	20.4	25	MSpaaapaa	203	398	0	0		0	0	0	0	0
321	1	103	36	-1	388	265	8.2	27	MSaapaaap	84	0	0	0		0	0	0	0	0
322	1	270	455	-1	479	253	3.0	23	ABarappaapp	229	895	0	0		0	0	0	0	0
323	1	354	243	-1	426	331	23.5	31	ABarpaapap	299	-556	0	0		0	0	0	0	0
324	1	248	344	-1	389	302	15.0	24	MSaaapapp	387	0	0	0		0	0	0	0	0
325	1	464	266	-1	560	274	22.3	28	ABpraapaapp	286	88	0	0		0	0	0	0	0
326	1	400	215	-1	180	242	9.5	26	ABplapppaa	257	341	0	0		0	0	0	0	0
327	1	253	105	-1	362	268	7.0	24	MSaapappa	233	183	0	0		0	0	0	0	0
328	1	146	239	-1	570	310	12.9	24	ABalaapppaa	192	-250	0	0		0	0	0	0	0
329	1	379	365	-1	494	381	24.4	24	ABarpaaaap	245	25	0	0		0	0	0	0	0
330	1	372	207	-1	288	190	12.3	31	Earpp	312	1193	0	0		0	0	0	0	0
331	1	178	205	-1	428	342	6.8	25	ABalpappaaa	200	5	0	0		0	0	0	0	0
332	1	391	241	-1	200	97	13.6	34	Caapp	346	225	0	0		0	0	0	0	0
333	1	255	445	-1	518	365	14.7	24	ABaraapaaaa	200	100	0	0		0	0	0	0	0
334	1	86	364	-1	449	349	19.4	26	MSaaaaapp	257	394	0	0		0	0	0	0	0
335	1	19	170	-1	451	195	11.9	26	MSpppapp	124	0	0	0		0	0	0	0	0
336	1	167	190	-1	400	439	15.5	25	ABplaapapap	82	0	0	0		0	0	0	0	0
337	1	10	196	-1	514	363	7.2	24	ABalpaaaaaa	222	0	0	0		0	0	0	0	0
338	1	428	219	-1	550	239	8.5	23	ABarapppppp	204	310	0	0		0	0	0	0	0
339	1	477	200	-1	468	184	4.0	23	ABprpapapaa	172	770	0	0		0	0	0	0	0
340	1	295	336	-1	523	259	16.2	25	ABpraaappaa	201	667	0	0		0	0	0	0	0
341	1	322	30	-1	483	204	23.9	29	Nuc166_19_443_186	260	1059	0	0		0	0	0	0	0
342	1	313	67	-1	465	143	7.6	25	ABarappappp	504	0	0	0		0	0	0	0	0
343	1	125	60	-1	281	321	16.4	26	Daapa	214	-305	0	0		0	0	0	0	0
344	1	265	226	-1	568	329	23.2	26	ABpraapaaap	196	1276	0	0		0	0	0	0	0
345	1	22	473	-1	536	294	6.7	24	ABarappaaaa	186	18	0	0		0	0	0	0	0
346	1	473	147	-1	505	409	20.2	23	ABplaaaaapa	179	1255	0	0		0	0	0	0	0
347	1	179	382	-1	502	454	11.5	29	ABalapaapp	362	0	0	0		0	0	0	0	0
348	1	26	275	-1	579	334	15.2	28	ABalaappppa	-164	0	0	0		0	0	0	0	0
349	1	293	15	-1	467	364	14.3	26	ABaraapaapa	213	-820	0	0		0	0	0	0	0
350	1	377	349	-1	509	312	22.0	26	ABarpapaap	-9	0	0	0		0	0	0	0	0
351	1	158	419	-1	473	445	15.6	27	ABalppppapa	244	-415	0	0		0	0	0	0	0
352	1	288	324	-1	300	370	19.9	24	ABplapaaapp	246	407	0	0		0	0	0	0	0
353	1	186	151	-1	426	304	5.5	23	ABalpappaap	218	657	0	0		0	0	0	0	0
354	1	171	308	-1	471	230	6.3	24	ABarapapapp	224	9	0	0		0	0	0	0	0
355	1	475	181	-1	445	359	4.1	25	ABalpapaapa	213	52	0	0		0	0	0	0	0
356	1	427	152	-1	460	348	6.0	25	ABalpaaaapp	192	693	0	0		0	0	0	0	0
357	1	267	304	-1	540	224	6.2	25	ABarappapaa	219	-67	0	0		0	0	0	0	0
358	1	436	328	-1	243	174	4.6	29	ABplpppapap	207	670	0	0		0	0	0	0	0
359	1	229	363	-1	489	359	18.6	30	MSaaaaapa	155	0	0	0		0	0	0	0	0
360	1	169	63	-1	328	322	20.1	28	MSappppa	230	324	0	0		0	0	0	0	0
361	1	373	335	-1	152	155	14.5	29	Cpappv	240	-153	0	0		0	0	0	0	0
362	1	94	273	-1	287	274	4.2	25	ABplpapppaa	236	-304	0	0		0	0	0	0	0
363	1	82	221	-1	423	320	20.4	28	MSaaaapap	359	0	0	0		0	0	0	0	0
364	1	161	29	-1	410	437	8.5	27	ABplpaaapa	-12	0	0	0		0	0	0	0	0
365	1	283	148	-1	345	135	13.4	27	Cppaaa	249	-70	0	0		0	0	0	0	0
366	1	338	70	-1	357	84	6.4	26	ABprpppaapa	234	691	0	0		0	0	0	0	0
367	1	23	285	-1	507	340	13.5	26	ABaraaaapa	237	-239	0	0		0	0	0	0	0
368	1	184	422	-1	515	362	4.0	23	ABalpaappap	226	360	0	0		0	0	0	0	0
369	1	100	291	-1	307	246	9.4	29	Ealpa	279	434	0	0		0	0	0	0	0
370	1	61	142	-1	236	302	4.7	24	ABplpppaaaa	213	211	0	0		0	0	0	0	0
371	1	97	34	-1	437	455	9.1	26	ABalpppaaa	176	0	0	0		0	0	0	0	0
372	1	462	271	-1	423	339	17.5	26	MSaaapaap	253	9	0	0		0	0	0	0	0
373	1	431	403	-1	378	430	7.7	25	ABplpaaappa	249	9	0	0		0	0	0	0	0
374	1	277	435	-1	387	351	6.4	24	ABplpapappa	189	-662	0	0		0	0	0	0	0
375	1	331	418	-1	348	140	5.6	30	ABprpppppa	291	1216	0	0		0	0	0	0	0
376	1	401	314	-1	327	300	5.9	24	ABplpappap	-62	0	0	0		0	0	0	0	0
377	1	130	427	-1	378	384	5.6	25	ABalppapppp	210	-295	0	0		0	0	0	0	0
378	1	44	166	-1	169	279	20.0	32	ABarppapa	425	0	0	0		0	0	0	0	0
379	1	119	1	-1	333	139	3.4	25	ABprppppapp	160	0	0	0		0	0	0	0	0
380	1	73	357	-1	302	245	13.9	32	Ealap	322	-288	0	0		0	0	0	0	0
381	1	224	153	-1	495	407	8.5	26	ABalppappaa	239	0	0	0		0	0	0	0	0
382	1	216	433	-1	298	387	16.4	26	ABplapaapa	-220	0	0	0		0	0	0	0	0
383	1	454	250	-1	530	420	17.4	31	ABalapapap	266	427	0	0		0	0	0	0	0
384	1	189	158	-1	347	379	9.2	28	ABplpapaap	199	1088	0	0		0	0	0	0	0
385	1	381	477	-1	215	240	19.7	29	Cappaa	272	264	0	0		0	0	0	0	0
386	1	361	74	-1	220	291	9.9	24	ABplppapapp	234	-246	0	0		0	0	0	0	0
387	1	116	9	-1	253	345	8.6	24	ABplppapaap	141	0	0	0		0	0	0	0	0
388	1	311	311	-1	386	389	3.2	28	ABalppapapp	268	-115	0	0		0	0	0	0	0
389	1	310	447	-1	458	417	21.9	22	ABplaaapaap	180	700	0	0		0	0	0	0	0
390	1	29	73	-1	379	295	7.3	25	MSaapaaaa	-209	0	0	0		0	0	0	0	0
391	1	321	210	-1	450	155	5.9	24	ABprpapapap	171	1044	0	0		0	0	0	0	0
392	1	424	25	-1	565	324	10.7	24	ABarappppaa	211	-762	0	0		0	0	0	0	0
393	1	238	173	-1	190	226	13.8	30	Capapp	164	0	0	0		0	0	0	0	0
394	1	49	280	-1	231	199	3.7	24	ABplpppapaa	186	75	0	0		0	0	0	0	0
395	1	335	352	-1	509	311	4.3	24	ABarapaaapa	164	24	0	0		0	0	0	0	0
396	1	336	183	-1	366	288	4.3	25	ABalpappapp	253	-16	0	0		0	0	0	0	0
397	1	195	398	-1	372	134	18.8	31	Dpap	314	-314	0	0		0	0	0	0	0
398	1	174	270	-1	480	316	17.1	27	MSpaaaapa	237	-492	0	0		0	0	0	0	0
399	1	7	187	-1	147	271	15.6	28	ABplapapaa	285	-420	0	0		0	0	0	0	0
400	1	384	217	-1	244	195	8.7	32	Eplpp	324	-143	0	0		0	0	0	0	0
401	1	458	254	-1	448	399	3.9	25	ABalppapaaa	251	322	0	0		0	0	0	0	0
402	1	213	238	-1	470	316	7.3	25	ABarapaapaa	236	1656	0	0		0	0	0	0	0
403	1	151	351	-1	417	149	3.9	23	ABprppaappa	238	394	0	0		0	0	0	0	0
404	1	181	421	-1	405	124	5.4	26	ABprpppaaaa	231	-381	0	0		0	0	0	0	0
405	1	461	3	-1	382	101	6.4	27	ABprpppaaap	-127	0	0	0		0	0	0	0	0
406	1	262	470	-1	270	98	5.6	25	ABprppppppp	238	-351	0	0		0	0	0	0	0
407	1	193	450	-1	383	177	21.9	30	Dpppa	277	-810	0	0		0	0	0	0	0
408	1	217	407	-1	604	316	12.5	26	ABalaappaa	199	41	0	0		0	0	0	0	0
409	1	72	234	-1	427	279	4.4	27	ABalpappppa	233	-615	0	0		0	0	0	0	0
410	1	457	214	-1	328	191	13.7	32	Epraa	316	875	0	0		0	0	0	0	0
411	1	480	490	-1	320	326	9.5	22	MSapaapa	140	0	0	0		0	0	0	0	0
412	1	298	474	-1	300	117	25.3	28	Cpaapa	281	-144	0	0		0	0	0	0	0
413	1	387	263	-1	433	328	4.1	23	ABalpapapaa	204	267	0	0		0	0	0	0	0
414	1	312	329	-1	417	261	10.3	24	ABaraappppp	138	0	0	0		0	0	0	0	0
415	1	35	145	-1	484	266	19.5	27	MSppappp	-77	0	0	0		0	0	0	0	0
416	1	256	90	-1	363	376	20.6	27	ABplapaaaa	219	185	0	0		0	0	0	0	0
417	1	303	327	-1	508	250	11.8	26	MSppapaa	237	907	0	0		0	0	0	0	0
418	1	286	383	-1	410	88	15.6	29	ABprappaap	413	0	0	0		0	0	0	0	0
419	1	150	354	-1	299	161	17.2	33	Eprapa	315	1487	0	0		0	0	0	0	0
420	1	291	123	-1	327	57	8.4	26	ABprappppa	216	281	0	0		0	0	0	0	0
421	1	392	399	-1	502	423	15.3	33	ABalapapppa	273	241	0	0		0	0	0	0	0
422	1	5	281	-1	522	380	20.6	27	ABalappapp	244	507	0	0		0	0	0	0	0
423	1	226	154	-1	285	336	14.3	27	Daaap	253	997	0	0		0	0	0	0	0
424	1	209	331	-1	200	224	5.0	25	ABplpppaapa	247	798	0	0		0	0	0	0	0
425	1	28	75	-1	208	142	21.5	41	Cpapa	412	60	0	0		0	0	0	0	0
426	1	409	405	-1	448	413	13.4	26	ABalppppaad	135	0	0	0		0	0	0	0	0
427	1	183	135	-1	323	420	12.2	31	ABplaappap	-210	0	0	0		0	0	0	0	0
428	1	398	276	-1	205	110	9.8	29	Cpppaa	294	-172	0	0		0	0	0	0	0
429	1	235	380	-1	525	260	5.9	22	ABarappaaap	187	638	0	0		0	0	0	0	0
430	1	74	362	-1	353	413	8.1	26	ABplpaaappp	262	648	0	0		0	0	0	0	0
431	1	323	310	-1	254	182	15.0	34	Eplap	305	-273	0	0		0	0	0	0	0
432	1	289	469	-1	388	222	7.1	25	MSpapappa	258	973	0	0		0	0	0	0	0
433	1	135	127	-1	473	262	8.7	29	ABarapappa	281	52	0	0		0	0	0	0	0
434	1	202	62	-1	533	219	15.0	24	ABprpaappaa	210	529	0	0		0	0	0	0	0
435	1	220	299	-1	332	352	7.2	24	ABplpapapaa	201	-1051	0	0		0	0	0	0	0
436	1	438	186	-1	558	278	5.0	23	ABarapppapa	193	347	0	0		0	0	0	0	0
437	1	375	479	-1	472	284	14.4	29	ABaraappapp	217	340	0	0		0	0	0	0	0
438	1	147	92	-1	493	364	15.8	26	ABaraapaaap	231	-579	0	0		0	0	0	0	0
439	1	11	290	-1	547	217	22.7	34	ABarpappa	318	0	0	0		0	0	0	0	0
440	1	467	468	-1	531	381	24.2	32	ABarpaaaaal	329	73	0	0		0	0	0	0	0
441	1	356	20	-1	313	334	6.9	23	ABplpapapap	259	0	0	0		0	0	0	0	0
442	1	200	381	-1	491	376	13.0	24	ABalpaapaap	227	1191	0	0		0	0	0	0	0
443	1	447	134	-1	177	178	6.5	27	ABplappppp	160	0	0	0		0	0	0	0	0
444	1	187	261	-1	498	279	4.7	23	ABarapaaapp	216	-315	0	0		0	0	0	0	0
445	1	328	83	-1	403	333	13.0	26	ABaraapapaa	60	0	0	0		0	0	0	0	0
446	1	434	436	-1	586	298	9.0	23	ABalaapaaa	28	0	0	0		0	0	0	0	0
447	1	432	298	-1	472	472	10.7	24	ABalpppapav	229	308	0	0		0	0	0	0	0
448	1	146	294	-1	558	275	14.5	23	ABalaapppap	189	692	0	0		0	0	0	0	0
449	1	482	466	-1	448	404	20.8	24	ABplaaaapaa	176	-752	0	0		0	0	0	0	0
450	1	326	390	-1	419	421	5.4	26	ABalppaappa	-27	0	0	0		0	0	0	0	0
451	1	137	167	-1	235	306	15.2	31	Capaaa	296	238	0	0		0	0	0	0	0
452	1	241	379	-1	337	362	18.4	27	ABplapaaapa	216	583	0	0		0	0	0	0	0
453	1	465	472	-1	223	129	5.8	30	Cppppa	260	230	0	0		0	0	0	0	0
454	1	320	366	-1	600	252	12.6	27	ABpraaaaaaa	238	-1006	0	0		0	0	0	0	0
455	1	319	204	-1	444	339	8.4	24	ABalpaaapap	193	-783	0	0		0	0	0	0	0
456	1	290	413	-1	350	348	23.1	32	ABarppaaa	304	221	0	0		0	0	0	0	0
457	1	155	111	-1	437	400	10.9	25	ABplpaapaaa	201	-102	0	0		0	0	0	0	0
458	1	280	209	-1	385	115	3.5	27	ABprppppapa	239	-831	0	0		0	0	0	0	0
459	1	468	93	-1	499	315	10.8	27	ABaraaapapa	70	0	0	0		0	0	0	0	0
460	1	162	19	-1	469	220	3.7	25	ABprpappaap	186	-235	0	0		0	0	0	0	0
461	1	57	2	-1	253	221	4.6	26	ABplpappppp	79	0	0	0		0	0	0	0	0
462	1	437	451	-1	279	129	7.2	31	Cppapp	-311	0	0	0		0	0	0	0	0
463	1	111	438	-1	202	256	6.0	24	ABplpppaaap	201	-325	0	0		0	0	0	0	0
464	1	421	306	-1	353	430	10.5	25	ABplpaapppp	49	0	0	0		0	0	0	0	0
465	1	471	457	-1	270	255	5.6	24	ABplpappppa	171	35	0	0		0	0	0	0	0
466	1	405	185	-1	256	277	5.6	24	ABplpapppap	314	0	0	0		0	0	0	0	0
467	1	368	297	-1	520	332	11.2	28	ABaraaapaap	68	0	0	0		0	0	0	0	0
468	1	205	121	-1	232	253	4.4	24	ABplppppaap	168	385	0	0		0	0	0	0	0
469	1	107	485	-1	226	234	4.0	24	ABplppppapa	213	-562	0	0		0	0	0	0	0
470	1	423	56	-1	558	244	18.3	24	ABpraaaappp	193	699	0	0		0	0	0	0	0
471	1	443	483	-1	376	130	16.1	33	MSpppaap	164	0	0	0		0	0	0	0	0
472	1	159	159	-1	427	198	19.4	27	Dppaa	219	306	0	0		0	0	0	0	0
473	1	245	18	-1	237	276	4.0	23	ABplppppaaa	202	2	0	0		0	0	0	0	0
474	1	284	355	-1	291	321	3.4	27	ABplppaappa	260	2	0	0		0	0	0	0	0
475	1	16	295	-1	239	298	20.6	28	Dapap	284	479	0	0		0	0	0	0	0
476	1	410	401	-1	533	180	7.8	25	ABprpaaappa	751	0	0	0		0	0	0	0	0
477	1	164	246	-1	322	270	6.3	25	MSaappap	202	235	0	0		0	0	0	0	0
478	1	122	212	-1	533	196	19.3	30	ABpraaapppp	279	-762	0	0		0	0	0	0	0
479	1	394	146	-1	523	340	25.2	28	ABarpaaaaar	65	0	0	0		0	0	0	0	0
480	1	65	452	-1	506	415	13.4	25	ABalapaaaa	256	0	0	0		0	0	0	0	0
481	1	180	432	-1	445	174	7.5	23	ABprpapappaa	159	739	0	0		0	0	0	0	0
482	1	279	492	-1	204	228	23.5	30	Caapa	73	0	0	0		0	0	0	0	0
483	1	4	486	-1	428	456	13.2	20	ABalpppappa	348	0	0	0		0	0	0	0	0
484	1	472	491	-1	530	282	16.4	25	ABpraapapaa	-42	0	0	0		0	0	0	0	0
485	1	481	232	-1	460	425	10.8	24	ABalppppaav	199	107	0	0		0	0	0	0	0
486	1	118	489	-1	333	192	7.1	29	MSpappaa	179	233	0	0		0	0	0	0	0
487	1	486	-1	-1	343	270	22.0	29	Cpaaa	257	-311	0	0		0	0	0	0	0
