# Supplementary material for: The AP-2 Transcription Factor APTF-2 Is Required for Neuroblast and Epidermal Morphogenesis in Caenorhabditis elegans Embryogenesis
Source: PLoS Genet. 2016 May 13;12(5):e1006048. doi: 10.1371/journal.pgen.1006048 (PMC4866721; doi:10.1371/journal.pgen.1006048)
Supplement: S7 Text — (ZIP) [file pgen.1006048.s035.zip › nuclei/t189-nuclei]

1	1	379	108	-1	336	135	3.7	25	ABprppppapp	247	391	0	0		0	0	0	0	0
2	1	461	445	-1	261	212	4.4	26	ABplpappppp	196	1024	0	0		0	0	0	0	0
3	1	405	375	-1	383	101	6.9	25	ABprpppaaap	223	-1041	0	0		0	0	0	0	0
4	1	316	229	-1	573	221	15.8	25	ABprpaapapa	236	773	0	0		0	0	0	0	0
5	1	27	277	-1	202	321	13.5	29	ABplappaap	141	0	0	0		0	0	0	0	0
6	1	286	210	-1	394	315	5.6	24	ABalpappapa	-72	0	0	0		0	0	0	0	0
7	1	276	359	-1	370	414	5.3	27	ABalppaappp	267	4	0	0		0	0	0	0	0
8	1	294	292	-1	400	459	11.4	24	ABplpaapapp	236	64	0	0		0	0	0	0	0
9	1	387	155	-1	260	341	8.2	23	ABplppapaap	215	78	0	0		0	0	0	0	0
10	1	106	385	-1	551	379	20.8	28	ABalapppaap	235	130	0	0		0	0	0	0	0
11	1	105	143	-1	555	420	13.6	31	ABalaaaala	261	403	0	0		0	0	0	0	0
12	1	239	313	-1	296	349	5.0	25	ABplpaaaapp	249	-672	0	0		0	0	0	0	0
13	1	109	358	-1	515	185	5.5	24	ABprpaaaapa	222	-80	0	0		0	0	0	0	0
14	1	156	116	367	388	158	6.5	31	ABprppaappp	239	72	0	0		0	0	0	0	0
15	1	349	441	-1	469	360	14.3	26	ABaraapaapa	234	1063	0	0		0	0	0	0	0
16	1	31	8	-1	180	301	12.0	28	ABplappapp	-10	0	0	0		0	0	0	0	0
17	1	13	150	-1	486	159	15.8	27	ABprapaapa	220	982	0	0		0	0	0	0	0
18	1	473	118	-1	237	267	4.1	22	ABplppppaaa	216	495	0	0		0	0	0	0	0
19	1	460	6	-1	471	220	3.6	25	ABprpappaap	196	396	0	0		0	0	0	0	0
20	1	441	414	-1	316	333	7.1	24	ABplpapapap	213	182	0	0		0	0	0	0	0
21	1	127	486	-1	500	423	23.0	28	ABplaaaaaa	1	0	0	0		0	0	0	0	0
22	1	4	356	-1	549	236	13.6	26	ABprpaapaap	168	315	0	0		0	0	0	0	0
23	1	243	53	-1	353	254	12.0	27	MSaapaapp	244	512	0	0		0	0	0	0	0
24	1	261	16	-1	392	225	12.9	29	MSpapaapp	239	87	0	0		0	0	0	0	0
25	1	392	261	-1	568	326	10.6	24	ABarappppaa	202	229	0	0		0	0	0	0	0
26	1	110	34	-1	162	182	10.8	30	ABplapappp	284	207	0	0		0	0	0	0	0
27	1	209	113	-1	185	146	13.5	30	Capppa	280	89	0	0		0	0	0	0	0
28	1	113	311	-1	415	434	11.6	25	ABplpaapaap	204	0	0	0		0	0	0	0	0
29	1	364	395	-1	415	436	8.7	29	ABplpaaapa	216	137	0	0		0	0	0	0	0
30	1	341	302	-1	487	198	23.8	29	Nuc166_19_443_186	270	146	0	0		0	0	0	0	0
31	1	216	476	-1	460	412	8.7	27	ABplpaaaaaa	-222	0	0	0		0	0	0	0	0
32	1	280	73	-1	338	278	23.5	30	ABarpaapppp	196	186	0	0		0	0	0	0	0
33	1	289	420	-1	417	178	9.5	24	MSppaapp	235	44	0	0		0	0	0	0	0
34	1	371	69	-1	446	452	9.4	27	ABalpppaaa	208	-133	0	0		0	0	0	0	0
35	1	188	54	-1	239	365	15.7	27	ABplapaapp	159	0	0	0		0	0	0	0	0
36	1	321	216	-1	388	266	8.1	26	MSaapaaap	108	0	0	0		0	0	0	0	0
37	1	81	237	-1	266	226	15.4	31	Ealpp	296	104	0	0		0	0	0	0	0
38	1	12	168	-1	285	321	11.4	30	MSaapppa	298	0	0	0		0	0	0	0	0
39	1	32	167	-1	191	247	17.4	31	Capapa	232	0	0	0		0	0	0	0	0
40	1	21	334	-1	232	184	12.7	35	Eplpa	357	-32	0	0		0	0	0	0	0
41	1	170	64	-1	378	276	11.9	26	MSaapaapa	113	0	0	0		0	0	0	0	0
42	1	121	257	-1	345	270	9.6	27	MSaapapa	79	0	0	0		0	0	0	0	0
43	1	168	122	-1	370	447	11.5	26	ABplaappaa	-35	0	0	0		0	0	0	0	0
44	1	212	267	-1	487	123	14.2	30	ABpraapppp	282	193	0	0		0	0	0	0	0
45	1	217	344	-1	486	364	8.2	26	ABalpaaaaap	-446	0	0	0		0	0	0	0	0
46	1	126	178	-1	150	245	10.6	27	ABplapappa	167	0	0	0		0	0	0	0	0
47	1	230	322	-1	375	345	19.2	28	MSapppap	220	312	0	0		0	0	0	0	0
48	1	238	323	-1	567	400	16.5	29	ABalaaapal	362	0	0	0		0	0	0	0	0
49	1	184	72	-1	576	375	18.6	25	ABalapppaaa	324	0	0	0		0	0	0	0	0
50	1	125	96	-1	428	289	18.4	26	MSpaaappa	153	0	0	0		0	0	0	0	0
51	1	296	44	-1	331	359	10.8	25	ABplppaapaa	60	0	0	0		0	0	0	0	0
52	1	178	49	-1	563	330	6.8	24	ABaraaapppa	197	232	0	0		0	0	0	0	0
53	1	189	38	-1	382	293	17.3	26	MSaaaappp	322	0	0	0		0	0	0	0	0
54	1	199	173	-1	494	285	8.2	24	ABarapapaaa	198	-876	0	0		0	0	0	0	0
55	1	202	46	-1	453	316	21.2	26	MSaaaapaa	251	334	0	0		0	0	0	0	0
56	1	470	230	-1	557	245	18.4	23	ABpraaaappp	158	372	0	0		0	0	0	0	0
57	1	180	363	-1	486	217	19.4	24	ABprapaaapa	222	793	0	0		0	0	0	0	0
58	1	119	263	-1	351	125	8.8	31	ABprpappppa	46	0	0	0		0	0	0	0	0
59	1	34	21	-1	518	237	21.3	24	ABpraapappp	84	0	0	0		0	0	0	0	0
60	1	343	335	-1	283	319	16.3	28	Daapa	275	0	0	0		0	0	0	0	0
61	1	198	383	-1	561	287	11.1	23	ABprpaaaaaa	193	996	0	0		0	0	0	0	0
62	1	434	149	-1	533	217	15.1	24	ABprpaappaa	341	0	0	0		0	0	0	0	0
63	1	360	20	-1	326	324	20.1	28	MSappppa	243	-7	0	0		0	0	0	0	0
64	1	311	360	-1	383	384	10.3	25	ABplppaaaaa	185	-433	0	0		0	0	0	0	0
65	1	89	115	-1	380	361	16.7	26	MSapppaa	268	-207	0	0		0	0	0	0	0
66	1	195	239	-1	408	253	18.3	27	MSpaaappp	254	-554	0	0		0	0	0	0	0
67	1	342	245	-1	465	144	7.8	25	ABarappappp	221	-462	0	0		0	0	0	0	0
68	1	138	273	-1	267	271	8.6	29	MSaapppp	238	99	0	0		0	0	0	0	0
69	1	68	121	-1	453	307	10.8	25	ABaraapppaa	221	418	0	0		0	0	0	0	0
70	1	366	418	-1	357	86	6.3	25	ABprpppaapa	237	975	0	0		0	0	0	0	0
71	1	78	37	-1	434	264	13.8	28	MSpaapapa	252	-86	0	0		0	0	0	0	0
72	1	141	24	-1	366	352	12.9	28	MSappapa	275	1225	0	0		0	0	0	0	0
73	1	390	255	-1	382	292	7.4	25	MSaapaaaa	257	-547	0	0		0	0	0	0	0
74	1	386	361	-1	229	287	9.9	31	ABplppapapp	190	0	0	0		0	0	0	0	0
75	1	425	425	-1	208	144	21.9	42	Cpapa	419	-122	0	0		0	0	0	0	0
76	1	147	469	-1	420	168	6.4	24	ABprpapappp	216	549	0	0		0	0	0	0	0
77	1	201	346	-1	487	434	6.0	24	ABalppaaapp	236	773	0	0		0	0	0	0	0
78	1	142	160	-1	304	64	14.3	28	ABarpppppp	284	-246	0	0		0	0	0	0	0
79	1	104	304	-1	560	390	10.9	28	ABalaaaarl	275	262	0	0		0	0	0	0	0
80	1	210	274	-1	402	412	13.8	27	ABalpppppap	202	0	0	0		0	0	0	0	0
81	1	220	279	-1	460	438	6.7	24	ABalpppaapv	3	0	0	0		0	0	0	0	0
82	1	227	250	-1	583	352	20.4	26	ABpraapaaaa	237	-186	0	0		0	0	0	0	0
83	1	445	352	-1	403	334	13.2	26	ABaraapapaa	227	-263	0	0		0	0	0	0	0
84	1	33	366	-1	396	145	10.0	26	MSpappap	-118	0	0	0		0	0	0	0	0
85	1	233	332	-1	539	369	6.0	24	ABalpaappaa	239	-608	0	0		0	0	0	0	0
86	1	310	293	-1	347	57	11.7	29	ABprapappa	-116	0	0	0		0	0	0	0	0
87	1	148	423	-1	503	240	4.9	24	ABprpappaaa	76	0	0	0		0	0	0	0	0
88	1	63	93	-1	485	205	15.2	27	MSppppaa	36	0	0	0		0	0	0	0	0
89	1	103	97	-1	384	124	12.8	29	MSpapppp	350	0	0	0		0	0	0	0	0
90	1	416	275	416	364	377	20.5	27	ABplapaaaa	206	169	0	0		0	0	0	0	0
91	1	18	79	-1	470	268	13.0	29	ABaraapppap	253	-223	0	0		0	0	0	0	0
92	1	438	258	-1	495	363	15.6	27	ABaraapaaap	248	43	0	0		0	0	0	0	0
93	1	459	234	-1	499	313	10.9	28	ABaraaapapa	269	341	0	0		0	0	0	0	0
94	1	22	228	-1	543	311	19.3	29	ABalappppap	289	259	0	0		0	0	0	0	0
95	1	191	200	-1	441	261	17.2	28	MSpaapaa	130	0	0	0		0	0	0	0	0
96	1	111	226	-1	379	410	10.3	24	ABplpaapppa	-20	0	0	0		0	0	0	0	0
97	1	91	55	-1	380	221	9.7	26	MSpapapa	-196	0	0	0		0	0	0	0	0
98	1	146	319	-1	489	264	5.5	24	ABarapapapa	197	-246	0	0		0	0	0	0	0
99	1	135	409	-1	323	93	9.0	24	ABprapppapa	215	925	0	0		0	0	0	0	0
100	1	95	26	-1	269	153	9.4	33	Eprpp	322	743	0	0		0	0	0	0	0
101	1	77	15	-1	332	262	15.6	31	Ealaa	316	186	0	0		0	0	0	0	0
102	1	282	432	-1	451	298	16.7	26	MSpaaaapp	212	711	0	0		0	0	0	0	0
103	1	211	327	-1	412	291	9.7	25	ABaraapappp	245	-326	0	0		0	0	0	0	0
104	1	36	82	-1	479	307	4.4	25	ABarapaaaap	203	-246	0	0		0	0	0	0	0
105	1	327	95	-1	361	262	6.7	25	MSaapappa	207	1435	0	0		0	0	0	0	0
106	1	314	318	-1	422	118	11.1	28	ABprppapap	-153	0	0	0		0	0	0	0	0
107	1	130	224	-1	403	106	8.6	28	ABprppappp	248	125	0	0		0	0	0	0	0
108	1	56	399	-1	489	448	9.1	24	ABalpppaapd	215	296	0	0		0	0	0	0	0
109	1	207	362	-1	234	332	12.7	27	ABplappaaa	-213	0	0	0		0	0	0	0	0
110	1	149	213	-1	432	236	8.0	27	MSpapaaaa	675	0	0	0		0	0	0	0	0
111	1	457	45	-1	441	397	11.0	24	ABplpaapaaa	214	0	0	0		0	0	0	0	0
112	1	128	417	-1	341	324	10.5	29	MSapaapp	297	598	0	0		0	0	0	0	0
113	1	237	2	-1	406	154	18.0	27	Dppap	208	-139	0	0		0	0	0	0	0
114	1	135	390	-1	323	92	6.0	23	ABprapppapp	222	-646	0	0		0	0	0	0	0
115	1	262	127	-1	590	249	8.7	24	ABalaapapp	202	325	0	0		0	0	0	0	0
116	1	181	17	-1	456	118	15.3	28	ABprapaapp	252	1036	0	0		0	0	0	0	0
117	1	288	485	-1	540	420	19.5	29	ABplaapaaaa	267	-562	0	0		0	0	0	0	0
118	1	123	186	-1	572	306	18.1	29	ABalappppaa	294	80	0	0		0	0	0	0	0
119	1	208	99	-1	187	211	8.4	28	ABplapppap	277	350	0	0		0	0	0	0	0
120	1	205	7	-1	270	381	15.1	31	ABplaapppp	128	0	0	0		0	0	0	0	0
121	1	468	30	-1	244	244	4.2	25	ABplppppaap	210	-563	0	0		0	0	0	0	0
122	1	256	449	-1	488	213	10.7	25	ABprppaaaaa	243	356	0	0		0	0	0	0	0
123	1	420	291	-1	333	59	8.5	26	ABprappppa	251	195	0	0		0	0	0	0	0
124	1	249	120	-1	502	362	10.2	24	ABaraaaaaap	185	110	0	0		0	0	0	0	0
125	1	213	426	-1	471	290	9.1	21	ABarapaappa	111	551	0	0		0	0	0	0	0
126	1	134	172	-1	524	232	7.6	24	ABprpapaaa	124	0	0	0		0	0	0	0	0
127	1	433	215	-1	471	260	8.8	30	ABarapappa	255	-572	0	0		0	0	0	0	0
128	1	226	297	-1	456	260	5.5	23	ABarapapppa	229	16	0	0		0	0	0	0	0
129	1	7	183	-1	461	476	13.0	25	ABalpppapad	316	0	0	0		0	0	0	0	0
130	1	241	91	-1	595	232	14.5	24	ABpraaaapad	232	1500	0	0		0	0	0	0	0
131	1	129	247	-1	546	243	5.0	24	ABarapppapp	236	135	0	0		0	0	0	0	0
132	1	270	378	-1	355	293	16.6	30	MSaaappp	231	425	0	0		0	0	0	0	0
133	1	45	171	-1	405	376	14.5	24	MSapappa	202	117	0	0		0	0	0	0	0
134	1	443	339	-1	180	174	6.5	27	ABplappppp	257	308	0	0		0	0	0	0	0
135	1	427	66	-1	325	420	11.8	31	ABplaappap	288	435	0	0		0	0	0	0	0
136	1	317	266	-1	470	178	9.4	30	ABprppaapa	200	59	0	0		0	0	0	0	0
137	1	117	98	-1	478	405	20.7	24	ABalappaap	209	-233	0	0		0	0	0	0	0
138	1	120	391	-1	273	341	17.8	27	Dapaa	6	0	0	0		0	0	0	0	0
139	1	6	232	-1	552	352	19.8	28	ABalapppap	-13	0	0	0		0	0	0	0	0
140	1	158	310	-1	375	408	14.8	25	ABplpaappaa	233	236	0	0		0	0	0	0	0
141	1	122	223	-1	595	271	11.3	25	ABalaappap	196	310	0	0		0	0	0	0	0
142	1	370	314	-1	247	294	4.0	24	ABplpppaaaa	222	1554	0	0		0	0	0	0	0
143	1	236	132	-1	412	238	11.6	27	MSpapaapa	92	0	0	0		0	0	0	0	0
144	1	284	402	-1	400	74	13.4	29	ABprappapp	257	1700	0	0		0	0	0	0	0
145	1	415	434	-1	481	269	19.5	27	MSppappp	243	-385	0	0		0	0	0	0	0
146	1	479	9	-1	523	346	24.5	29	ABarpaaaaar	290	-879	0	0		0	0	0	0	0
147	1	346	199	-1	508	408	20.2	23	ABplaaaaapa	-9	0	0	0		0	0	0	0	0
148	1	365	63	-1	346	136	13.5	27	Cppaaa	266	15	0	0		0	0	0	0	0
149	1	176	233	-1	565	199	12.9	26	ABpraappaa	57	0	0	0		0	0	0	0	0
150	1	253	424	-1	339	239	7.9	24	MSaapappp	70	0	0	0		0	0	0	0	0
151	1	353	112	-1	427	306	5.6	24	ABalpappaap	44	0	0	0		0	0	0	0	0
152	1	356	31	-1	464	346	5.9	24	ABalpaaaapp	238	-1105	0	0		0	0	0	0	0
153	1	381	156	-1	499	408	8.4	25	ABalppappaa	246	88	0	0		0	0	0	0	0
154	1	423	464	-1	286	334	14.2	29	Daaap	-249	0	0	0		0	0	0	0	0
155	1	79	205	-1	563	259	10.7	26	ABprpaaaaap	-106	0	0	0		0	0	0	0	0
156	1	4	433	-1	550	267	12.2	22	ABprpaapaaa	152	664	0	0		0	0	0	0	0
157	1	107	65	-1	407	338	9.0	25	ABalpapppaa	-337	0	0	0		0	0	0	0	0
158	1	384	152	181	350	376	9.3	28	ABplpapaap	126	0	0	0		0	0	0	0	0
159	1	472	463	-1	428	195	19.5	28	Dppaa	203	-261	0	0		0	0	0	0	0
160	1	41	1	-1	530	419	23.3	26	ABalappaaa	61	0	0	0		0	0	0	0	0
161	1	315	92	-1	446	196	16.4	28	Dpaa	262	-155	0	0		0	0	0	0	0
162	1	52	396	-1	438	195	6.1	24	ABprpapappap	127	0	0	0		0	0	0	0	0
163	1	35	75	-1	540	380	8.7	24	ABaraaaaaaa	64	0	0	0		0	0	0	0	0
164	1	194	285	-1	232	152	4.5	25	ABplppppppa	191	-147	0	0		0	0	0	0	0
165	1	268	347	-1	369	153	9.7	26	Earpap	129	0	0	0		0	0	0	0	0
166	1	378	241	-1	170	281	19.7	33	ABarppapa	330	357	0	0		0	0	0	0	0
167	1	451	264	-1	238	306	15.1	31	Capaaa	305	0	0	0		0	0	0	0	0
168	1	143	256	-1	216	266	13.0	30	Capaap	122	0	0	0		0	0	0	0	0
169	1	140	488	-1	519	403	16.2	21	ABalapapaa	126	34	0	0		0	0	0	0	0
170	1	335	90	-1	454	195	12.0	26	MSpppapp	242	-131	0	0		0	0	0	0	0
171	1	145	42	-1	352	317	13.3	27	MSappaaa	218	-527	0	0		0	0	0	0	0
172	1	273	107	-1	358	429	16.4	29	ABalppppppp	253	0	0	0		0	0	0	0	0
173	1	393	60	-1	193	226	13.5	29	Capapp	233	0	0	0		0	0	0	0	0
174	1	114	25	-1	353	219	15.2	28	Earap	270	418	0	0		0	0	0	0	0
175	1	73	294	-1	406	250	15.1	27	MSpaapapp	101	0	0	0		0	0	0	0	0
176	1	87	135	-1	425	405	8.4	25	ABplpaaaaap	311	0	0	0		0	0	0	0	0
177	1	224	130	-1	419	216	9.3	25	MSpapaaap	87	0	0	0		0	0	0	0	0
178	1	29	166	-1	369	433	20.1	29	ABplaaappa	256	0	0	0		0	0	0	0	0
179	1	219	169	-1	280	89	20.6	33	Cpaapp	318	895	0	0		0	0	0	0	0
180	1	24	252	-1	497	185	12.0	26	ABprppaaaap	189	0	0	0		0	0	0	0	0
181	1	355	86	-1	450	357	4.1	24	ABalpapaapa	215	74	0	0		0	0	0	0	0
182	1	206	370	-1	437	371	8.1	26	MSapaaaa	-40	0	0	0		0	0	0	0	0
183	1	396	357	-1	369	286	4.3	24	ABalpappapp	252	0	0	0		0	0	0	0	0
184	1	19	482	-1	528	342	21.5	28	MSpaaaaaa	244	69	0	0		0	0	0	0	0
185	1	466	202	-1	262	272	5.2	24	ABplpapppap	-10	0	0	0		0	0	0	0	0
186	1	436	429	-1	561	275	5.2	24	ABarapppapa	225	-198	0	0		0	0	0	0	0
187	1	399	175	-1	148	272	15.2	29	ABplapapaa	-77	0	0	0		0	0	0	0	0
188	1	154	163	-1	178	182	16.3	31	Cappap	-136	0	0	0		0	0	0	0	0
189	1	60	111	-1	541	350	10.9	24	ABaraaapaaa	232	-218	0	0		0	0	0	0	0
190	1	336	87	-1	403	437	15.5	25	ABplaapapap	423	0	0	0		0	0	0	0	0
191	1	277	36	-1	419	167	13.5	33	MSpapppa	269	-134	0	0		0	0	0	0	0
192	1	304	272	-1	421	351	11.5	27	ABalpaapapp	85	0	0	0		0	0	0	0	0
193	1	242	478	-1	445	307	8.0	23	ABarapaapap	196	666	0	0		0	0	0	0	0
194	1	218	388	-1	332	85	11.7	28	ABprapppaa	255	1148	0	0		0	0	0	0	0
195	1	160	470	-1	574	259	19.2	23	ABpraaaappa	357	0	0	0		0	0	0	0	0
196	1	337	101	-1	515	363	7.2	24	ABalpaaaaaa	220	0	0	0		0	0	0	0	0
197	1	83	105	-1	298	122	4.7	27	ABprpppapap	253	617	0	0		0	0	0	0	0
198	1	297	428	-1	347	81	20.3	29	ABarpppppa	297	115	0	0		0	0	0	0	0
199	1	250	85	-1	339	70	5.5	25	ABprpppaapp	222	225	0	0		0	0	0	0	0
200	1	339	450	-1	467	185	4.1	23	ABprpapapaa	194	-487	0	0		0	0	0	0	0
201	1	251	376	-1	450	358	10.7	27	ABalpaaapaa	186	0	0	0		0	0	0	0	0
202	1	259	331	-1	570	385	13.5	25	ABalaaaparl	206	1157	0	0		0	0	0	0	0
203	1	231	29	-1	415	381	19.0	27	MSapapap	233	578	0	0		0	0	0	0	0
204	1	455	480	-1	446	339	8.2	24	ABalpaaapap	201	779	0	0		0	0	0	0	0
205	1	331	89	-1	428	337	6.6	26	ABalpappaaa	316	0	0	0		0	0	0	0	0
206	1	245	5	-1	459	410	6.8	26	ABalppappap	67	0	0	0		0	0	0	0	0
207	1	330	427	-1	292	186	12.4	31	Earpp	313	904	0	0		0	0	0	0	0
208	1	279	342	-1	397	323	18.5	24	MSaaaappa	197	731	0	0		0	0	0	0	0
209	1	458	481	-1	388	116	3.6	30	ABprppppapa	300	29	0	0		0	0	0	0	0
210	1	391	369	-1	452	152	5.8	23	ABprpapapap	174	750	0	0		0	0	0	0	0
211	1	179	317	-1	540	418	9.9	26	ABalaaaalp	265	378	0	0		0	0	0	0	0
212	1	478	220	-1	533	198	19.3	31	ABpraaapppp	315	538	0	0		0	0	0	0	0
213	1	69	114	-1	476	355	11.2	28	ABalpaapapa	227	765	0	0		0	0	0	0	0
214	1	410	151	-1	329	191	13.5	30	Epraa	297	128	0	0		0	0	0	0	0
215	1	326	194	-1	185	240	9.4	26	ABplapppaa	-191	0	0	0		0	0	0	0	0
216	1	155	467	-1	481	340	3.5	26	ABalpaaapp	212	-553	0	0		0	0	0	0	0
217	1	400	235	-1	243	192	8.7	31	Eplpp	315	-194	0	0		0	0	0	0	0
218	1	131	392	-1	188	131	18.5	30	Cpappd	310	-447	0	0		0	0	0	0	0
219	1	338	306	-1	548	240	8.4	23	ABarapppppp	28	0	0	0		0	0	0	0	0
220	1	75	308	-1	471	146	11.4	26	ABprppapaaa	215	362	0	0		0	0	0	0	0
221	1	363	382	-1	422	323	20.4	27	MSaaaapap	208	109	0	0		0	0	0	0	0
222	1	305	299	-1	432	442	16.4	27	ABplaapapaa	269	651	0	0		0	0	0	0	0
223	1	164	436	-1	316	374	6.3	25	ABplpaaaapa	236	188	0	0		0	0	0	0	0
224	1	90	139	-1	166	279	10.1	27	ABplapapap	-172	0	0	0		0	0	0	0	0
225	1	291	212	-1	452	240	11.7	25	ABaraappppa	213	0	0	0		0	0	0	0	0
226	1	344	455	-1	564	329	23.0	27	ABpraapaaap	53	0	0	0		0	0	0	0	0
227	1	167	136	-1	425	116	15.9	29	ABprappaaa	220	1329	0	0		0	0	0	0	0
228	1	186	404	-1	454	367	16.8	27	MSaaapaaa	242	688	0	0		0	0	0	0	0
229	1	144	211	-1	245	249	10.3	30	ABplpppppa	19	0	0	0		0	0	0	0	0
230	1	76	276	-1	507	291	13.1	26	ABaraaapapp	-182	0	0	0		0	0	0	0	0
231	1	132	123	-1	407	225	21.6	27	MSpppppp	257	53	0	0		0	0	0	0	0
232	1	485	348	-1	463	423	10.8	24	ABalppppaav	232	541	0	0		0	0	0	0	0
233	1	10	78	-1	323	351	15.8	25	Daaaa	-143	0	0	0		0	0	0	0	0
234	1	409	265	-1	428	280	4.4	27	ABalpappppa	223	-610	0	0		0	0	0	0	0
235	1	185	62	-1	443	193	24.3	30	ABarppppaa	281	68	0	0		0	0	0	0	0
236	1	82	300	-1	422	402	14.7	25	ABalpppppaa	216	723	0	0		0	0	0	0	0
237	1	65	365	-1	510	417	11.1	30	ABalapaapa	117	0	0	0		0	0	0	0	0
238	1	402	176	-1	469	314	7.2	25	ABarapaapaa	49	0	0	0		0	0	0	0	0
239	1	328	243	-1	569	308	12.3	23	ABalaapppaa	186	-565	0	0		0	0	0	0	0
240	1	320	454	-1	406	291	20.5	25	MSpaaapaa	4	0	0	0		0	0	0	0	0
241	1	332	141	-1	200	97	13.5	34	Caapp	347	784	0	0		0	0	0	0	0
242	1	235	413	-1	557	278	16.9	28	ABpraaapaad	77	0	0	0		0	0	0	0	0
243	1	323	222	-1	426	335	23.5	30	ABarpaapap	265	1656	0	0		0	0	0	0	0
244	1	300	443	-1	524	324	3.5	25	ABaraaappap	202	31	0	0		0	0	0	0	0
245	1	271	307	-1	412	260	24.4	34	ABarpaapppa	312	29	0	0		0	0	0	0	0
246	1	477	364	-1	325	268	6.5	24	MSaappap	244	63	0	0		0	0	0	0	0
247	1	51	354	-1	303	293	20.6	29	MSappppp	285	922	0	0		0	0	0	0	0
248	1	260	461	-1	349	61	16.9	30	ABprapapaa	297	267	0	0		0	0	0	0	0
249	1	67	153	-1	429	283	7.9	25	ABalpapppap	-14	0	0	0		0	0	0	0	0
250	1	383	39	-1	537	418	16.9	32	ABalapapap	102	0	0	0		0	0	0	0	0
251	1	244	10	-1	481	256	22.9	29	ABarpapapp	292	823	0	0		0	0	0	0	0
252	1	295	170	-1	272	174	24.4	39	Caaap	395	-26	0	0		0	0	0	0	0
253	1	151	406	-1	516	179	22.2	33	ABprapaaaa	-18	0	0	0		0	0	0	0	0
254	1	401	401	-1	455	400	3.8	24	ABalppapaaa	216	80	0	0		0	0	0	0	0
255	1	28	349	-1	431	132	8.1	23	ABprppappap	205	-890	0	0		0	0	0	0	0
256	1	94	33	-1	523	227	18.2	29	ABpraaapppa	272	40	0	0		0	0	0	0	0
257	1	37	283	-1	282	320	6.8	28	ABplppappa	269	-830	0	0		0	0	0	0	0
258	1	301	439	-1	582	309	21.7	31	ABpraapaapa	97	0	0	0		0	0	0	0	0
259	1	136	321	-1	438	350	14.1	27	ABaraapaapp	172	0	0	0		0	0	0	0	0
260	1	190	83	-1	529	378	11.9	25	ABalpaapaaa	217	758	0	0		0	0	0	0	0
261	1	444	43	-1	498	281	4.4	24	ABarapaaapp	202	-620	0	0		0	0	0	0	0
262	1	102	271	-1	588	354	16.3	31	ABalaaappl	-57	0	0	0		0	0	0	0	0
263	1	413	435	-1	435	328	4.0	23	ABalpapapaa	192	-339	0	0		0	0	0	0	0
264	1	133	231	-1	453	117	9.7	23	ABprppapaap	90	0	0	0		0	0	0	0	0
265	1	222	189	-1	535	340	15.2	24	ABaraappaaa	217	450	0	0		0	0	0	0	0
266	1	325	218	-1	559	275	22.4	28	ABpraapaapp	250	-275	0	0		0	0	0	0	0
267	1	298	154	-1	537	373	16.2	28	MSaaaaaa	48	0	0	0		0	0	0	0	0
268	1	58	259	-1	503	151	8.4	25	ABprpaaappp	224	427	0	0		0	0	0	0	0
269	1	266	225	-1	566	355	10.5	25	ABalaaaarr	11	0	0	0		0	0	0	0	0
270	1	398	479	-1	481	314	17.3	29	MSpaaaapa	131	0	0	0		0	0	0	0	0
271	1	372	281	-1	422	340	17.3	25	MSaaapaap	131	0	0	0		0	0	0	0	0
272	1	203	13	-1	524	270	20.2	26	ABpraapappa	246	-239	0	0		0	0	0	0	0
273	1	362	431	-1	292	269	4.2	25	ABplpapppaa	194	640	0	0		0	0	0	0	0
274	1	254	379	-1	424	324	15.7	25	MSaaapapa	232	405	0	0		0	0	0	0	0
275	1	348	145	-1	581	327	15.1	26	ABalaappppa	243	135	0	0		0	0	0	0	0
276	1	428	412	-1	206	110	9.8	30	Cpppaa	255	0	0	0		0	0	0	0	0
277	1	8	214	-1	496	455	17.8	26	ABplaapaapa	210	23	0	0		0	0	0	0	0
278	1	150	219	-1	395	319	10.4	25	ABaraapappa	84	0	0	0		0	0	0	0	0
279	1	3	146	-1	406	388	7.3	25	ABalppapppa	226	635	0	0		0	0	0	0	0
280	1	394	35	-1	233	197	3.6	24	ABplpppapaa	221	-554	0	0		0	0	0	0	0
281	1	422	320	-1	523	383	21.3	27	ABalappapp	79	0	0	0		0	0	0	0	0
282	1	55	119	-1	487	439	13.1	26	ABalapaaap	198	0	0	0		0	0	0	0	0
283	1	50	422	-1	500	191	8.7	23	ABprpapaapp	205	-326	0	0		0	0	0	0	0
284	1	62	415	-1	557	269	8.1	25	ABarapppppa	241	357	0	0		0	0	0	0	0
285	1	367	68	-1	510	339	13.2	26	ABaraaaapa	205	152	0	0		0	0	0	0	0
286	1	257	238	-1	297	96	4.1	23	ABprppppppa	218	-51	0	0		0	0	0	0	0
287	1	66	286	-1	455	441	20.3	28	ABplaaapaaa	251	564	0	0		0	0	0	0	0
288	1	248	184	-1	521	400	6.7	25	ABalpaapppa	168	-4	0	0		0	0	0	0	0
289	1	182	387	-1	365	194	11.2	26	Earpaa	258	216	0	0		0	0	0	0	0
290	1	439	295	-1	550	220	22.7	33	ABarpappa	333	211	0	0		0	0	0	0	0
291	1	369	377	-1	311	246	9.6	28	Ealpa	275	1178	0	0		0	0	0	0	0
292	1	174	125	-1	244	324	7.6	26	ABplppapapa	205	80	0	0		0	0	0	0	0
293	1	9	59	-1	483	158	5.5	25	ABprpaaaapp	250	649	0	0		0	0	0	0	0
294	1	448	77	-1	562	275	14.3	24	ABalaapppap	191	369	0	0		0	0	0	0	0
295	1	475	61	-1	242	297	20.4	28	Dapap	18	0	0	0		0	0	0	0	0
296	1	2	193	-1	616	324	10.5	34	ABalaapaap	334	448	0	0		0	0	0	0	0
297	1	467	372	-1	521	331	11.0	27	ABaraaapaap	260	-245	0	0		0	0	0	0	0
298	1	447	138	-1	478	472	10.8	25	ABalpppapav	221	392	0	0		0	0	0	0	0
299	1	435	368	-1	337	352	7.0	24	ABplpapapaa	198	0	0	0		0	0	0	0	0
300	1	240	459	-1	355	321	5.0	26	ABplpapappp	237	1114	0	0		0	0	0	0	0
301	1	124	203	-1	531	276	14.5	28	ABpraaapaav	-42	0	0	0		0	0	0	0	0
302	1	293	192	-1	412	294	12.8	24	ABaraapapap	372	0	0	0		0	0	0	0	0
303	1	228	440	-1	500	437	19.9	26	ABplaapaaap	285	0	0	0		0	0	0	0	0
304	1	357	438	-1	541	220	6.1	23	ABarappapaa	210	217	0	0		0	0	0	0	0
305	1	312	28	-1	149	212	8.7	26	ABplappppa	177	0	0	0		0	0	0	0	0
306	1	464	458	-1	358	426	10.3	26	ABplpaapppp	204	-1260	0	0		0	0	0	0	0
307	1	44	74	-1	596	349	12.1	29	ABalaaappr	295	0	0	0		0	0	0	0	0
308	1	354	4	-1	472	231	6.2	24	ABarapapapp	-48	0	0	0		0	0	0	0	0
309	1	265	246	-1	456	457	18.1	29	ABplaapaapp	284	494	0	0		0	0	0	0	0
310	1	431	148	-1	251	185	15.1	33	Eplap	323	-6	0	0		0	0	0	0	0
311	1	388	374	-1	394	385	3.4	27	ABalppapapp	256	507	0	0		0	0	0	0	0
312	1	11	179	-1	518	160	15.7	31	ABpraapppa	113	0	0	0		0	0	0	0	0
313	1	39	23	-1	433	419	18.0	24	ABplaapappa	238	750	0	0		0	0	0	0	0
314	1	376	70	-1	335	301	6.2	25	ABplpappap	221	0	0	0		0	0	0	0	0
315	1	246	19	-1	541	310	13.9	25	MSppaaapp	177	0	0	0		0	0	0	0	0
316	1	187	410	-1	497	330	5.5	23	ABarapaaaaa	345	0	0	0		0	0	0	0	0
317	1	5	196	-1	351	382	12.4	26	ABplppaaaap	324	0	0	0		0	0	0	0	0
318	1	23	165	-1	488	251	17.0	25	MSppappa	-107	0	0	0		0	0	0	0	0
319	1	255	58	-1	372	407	22.4	32	ABplaaappp	299	646	0	0		0	0	0	0	0
320	1	232	447	-1	241	275	17.7	28	Daapp	280	-280	0	0		0	0	0	0	0
321	1	272	484	-1	374	365	6.9	31	ABplpapaaa	288	893	0	0		0	0	0	0	0
322	1	48	312	-1	436	211	13.7	25	MSpppaaa	91	0	0	0		0	0	0	0	0
323	1	59	468	-1	467	414	16.4	23	ABalppppapp	188	-95	0	0		0	0	0	0	0
324	1	352	343	-1	293	368	19.4	26	ABplapaaapp	254	753	0	0		0	0	0	0	0
325	1	97	411	-1	387	268	19.5	25	MSpaaapap	-218	0	0	0		0	0	0	0	0
326	1	258	11	-1	434	474	12.5	24	ABplpaapapa	220	-564	0	0		0	0	0	0	0
327	1	417	340	-1	514	252	12.1	26	MSppapaa	211	15	0	0		0	0	0	0	0
328	1	358	452	-1	246	170	4.7	31	ABplpppapap	190	45	0	0		0	0	0	0	0
329	1	414	191	-1	418	261	10.4	25	ABaraappppp	236	0	0	0		0	0	0	0	0
330	1	196	242	-1	439	234	6.1	28	ABarapapppp	278	387	0	0		0	0	0	0	0
331	1	424	177	-1	202	223	4.5	26	ABplpppaapa	202	595	0	0		0	0	0	0	0
332	1	269	57	-1	403	308	23.4	33	ABarpaappa	271	400	0	0		0	0	0	0	0
333	1	285	278	-1	342	394	17.0	25	ABplpaappap	205	60	0	0		0	0	0	0	0
334	1	162	251	-1	525	286	8.9	26	MSppaaaa	183	0	0	0		0	0	0	0	0
335	1	361	353	-1	152	160	14.8	29	Cpappv	271	1106	0	0		0	0	0	0	0
336	1	340	40	-1	525	256	15.9	24	ABpraaappaa	189	30	0	0		0	0	0	0	0
337	1	183	109	-1	405	382	11.5	25	MSapapaa	224	1561	0	0		0	0	0	0	0
338	1	20	206	-1	511	332	16.8	24	ABaraappaap	225	222	0	0		0	0	0	0	0
339	1	112	142	-1	587	257	14.8	25	ABpraaaapav	-45	0	0	0		0	0	0	0	0
340	1	193	227	-1	495	190	18.4	23	ABprpaappap	154	0	0	0		0	0	0	0	0
341	1	101	117	-1	500	316	14.6	26	ABaraappapa	-231	0	0	0		0	0	0	0	0
342	1	42	305	-1	280	150	14.5	32	Eprapp	291	833	0	0		0	0	0	0	0
343	1	72	456	-1	512	237	16.0	24	ABpraaappap	239	0	0	0		0	0	0	0	0
344	1	324	315	-1	392	301	14.8	25	MSaaapapp	191	0	0	0		0	0	0	0	0
345	1	290	174	-1	141	216	16.0	32	ABarppapp	323	417	0	0		0	0	0	0	0
346	1	80	88	-1	509	213	9.4	23	ABprpapaapa	193	1324	0	0		0	0	0	0	0
347	1	204	350	-1	480	395	5.1	24	ABalpaapppp	205	888	0	0		0	0	0	0	0
348	1	17	249	-1	469	177	18.6	26	ABprapaaapp	115	0	0	0		0	0	0	0	0
349	1	350	201	-1	516	314	22.5	27	ABarpapaap	296	0	0	0		0	0	0	0	0
350	1	152	134	-1	472	204	6.7	25	ABprpappap	202	415	0	0		0	0	0	0	0
351	1	403	147	-1	421	151	3.8	25	ABprppaappa	249	194	0	0		0	0	0	0	0
352	1	395	76	-1	514	306	4.8	24	ABarapaaapa	171	21	0	0		0	0	0	0	0
353	1	177	162	-1	404	417	18.2	26	ABplaapappp	101	0	0	0		0	0	0	0	0
354	1	419	397	-1	298	161	17.7	34	Eprapa	340	-289	0	0		0	0	0	0	0
355	1	474	27	-1	300	312	3.4	26	ABplppaappa	231	-38	0	0		0	0	0	0	0
356	1	303	328	-1	491	289	23.5	28	Nuc156_25_450_288a	281	542	0	0		0	0	0	0	0
357	1	380	444	-1	303	244	13.7	32	Ealap	307	1293	0	0		0	0	0	0	0
358	1	247	282	-1	444	154	10.5	24	ABprppappaa	-21	0	0	0		0	0	0	0	0
359	1	153	80	-1	556	301	8.9	24	ABarappppap	17	0	0	0		0	0	0	0	0
360	1	15	128	-1	203	314	20.3	30	ABplappapa	296	133	0	0		0	0	0	0	0
361	1	98	240	-1	397	270	4.5	25	ABalpappppp	214	0	0	0		0	0	0	0	0
362	1	430	41	-1	357	411	7.6	27	ABplpaaappp	234	612	0	0		0	0	0	0	0
363	1	359	48	-1	488	359	18.4	30	MSaaaaapa	302	1063	0	0		0	0	0	0	0
364	1	334	330	-1	447	347	19.2	26	MSaaaaapp	257	-844	0	0		0	0	0	0	0
365	1	329	298	-1	493	396	25.4	24	ABarpaaaap	218	754	0	0		0	0	0	0	0
366	1	454	324	-1	605	252	12.6	26	ABpraaaaaaa	214	250	0	0		0	0	0	0	0
367	1	47	262	-1	349	263	4.5	25	MSaappaa	202	-385	0	0		0	0	0	0	0
368	1	53	270	-1	563	210	9.4	23	ABprpaapppa	200	121	0	0		0	0	0	0	0
369	1	54	338	-1	524	269	3.5	24	ABarappaapa	121	0	0	0		0	0	0	0	0
370	1	161	137	-1	348	105	3.8	23	ABprpppapaa	211	30	0	0		0	0	0	0	0
371	1	92	129	-1	190	139	6.2	27	Cppppp	220	1248	0	0		0	0	0	0	0
372	1	234	269	-1	299	209	17.6	30	Eplaa	298	-643	0	0		0	0	0	0	0
373	1	115	329	-1	371	347	3.6	26	ABalpapappa	221	378	0	0		0	0	0	0	0
374	1	100	47	-1	596	292	15.7	28	ABpraaaaap	284	-707	0	0		0	0	0	0	0
375	1	197	472	-1	349	315	18.6	26	MSapappp	269	-451	0	0		0	0	0	0	0
376	1	86	268	-1	472	353	23.8	28	Nuc156_25_450_288p	263	-177	0	0		0	0	0	0	0
377	1	221	309	-1	206	166	5.1	24	ABplppppppp	242	-302	0	0		0	0	0	0	0
378	1	281	403	-1	491	372	3.7	27	ABalpapaaa	223	172	0	0		0	0	0	0	0
379	1	452	182	-1	333	364	18.5	27	ABplapaaapa	273	1491	0	0		0	0	0	0	0
380	1	429	131	-1	524	255	6.0	22	ABarappaaap	41	0	0	0		0	0	0	0	0
381	1	442	408	-1	494	377	13.1	26	ABalpaapaap	-45	0	0	0		0	0	0	0	0
382	1	347	56	-1	507	453	11.7	29	ABalapaapp	228	-893	0	0		0	0	0	0	0
383	1	418	446	-1	413	87	15.5	30	ABprappaap	95	0	0	0		0	0	0	0	0
384	1	302	475	-1	577	231	9.9	23	ABpraaaaaap	64	0	0	0		0	0	0	0	0
385	1	96	371	-1	540	171	13.4	27	ABpraappap	518	0	0	0		0	0	0	0	0
386	1	274	287	-1	299	73	6.6	27	ABprappppp	275	954	0	0		0	0	0	0	0
387	1	309	187	-1	296	66	9.8	25	ABprapapppp	197	312	0	0		0	0	0	0	0
388	1	1	473	-1	577	294	6.0	24	ABarapppaap	672	0	0	0		0	0	0	0	0
389	1	267	67	-1	329	131	20.0	29	Dpppp	286	235	0	0		0	0	0	0	0
390	1	450	3	-1	427	423	5.6	26	ABalppaappa	-9	0	0	0		0	0	0	0	0
391	1	57	22	-1	580	280	20.3	24	ABpraaapapp	201	364	0	0		0	0	0	0	0
392	1	14	195	-1	206	200	4.0	23	ABplpppaapp	193	-669	0	0		0	0	0	0	0
393	1	26	236	-1	490	416	18.2	30	ABalapapppp	309	-1243	0	0		0	0	0	0	0
394	1	278	453	-1	373	62	13.1	28	ABprapapap	189	0	0	0		0	0	0	0	0
395	1	259	419	-1	588	369	13.4	23	ABalaaaparr	-412	0	0	0		0	0	0	0	0
396	1	85	421	-1	386	87	20.7	30	ABprappapa	300	561	0	0		0	0	0	0	0
397	1	309	103	465	301	98	12.3	26	ABprapapppa	218	49	0	0		0	0	0	0	0
398	1	397	208	-1	372	133	18.4	30	Dpap	44	0	0	0		0	0	0	0	0
399	1	421	190	-1	504	419	15.3	32	ABalapapppa	299	870	0	0		0	0	0	0	0
400	1	169	104	-1	568	223	11.4	24	ABprpaapapp	214	361	0	0		0	0	0	0	0
401	1	476	260	-1	530	176	7.9	25	ABprpaaappa	100	0	0	0		0	0	0	0	0
402	1	137	106	-1	306	406	14.1	33	ABplaapppa	319	-188	0	0		0	0	0	0	0
403	1	373	51	-1	386	427	7.6	24	ABplpaaappa	241	-150	0	0		0	0	0	0	0
404	1	175	100	-1	327	147	9.7	28	Cppaap	269	-422	0	0		0	0	0	0	0
405	1	426	18	-1	452	413	13.2	26	ABalppppaad	-153	0	0	0		0	0	0	0	0
406	1	307	207	-1	547	307	5.5	24	ABaraaapppp	231	32	0	0		0	0	0	0	0
407	1	408	209	-1	604	315	12.7	25	ABalaappaa	349	0	0	0		0	0	0	0	0
408	1	139	52	-1	275	362	21.6	37	ABarppaap	371	48	0	0		0	0	0	0	0
409	1	64	325	-1	267	258	22.4	30	Dappa	297	235	0	0		0	0	0	0	0
410	1	299	381	-1	477	289	5.9	22	ABarapapaap	158	202	0	0		0	0	0	0	0
411	1	16	393	-1	404	121	21.7	27	ABarppppap	276	372	0	0		0	0	0	0	0
412	1	43	188	-1	386	192	7.7	24	MSpapappp	192	-1237	0	0		0	0	0	0	0
413	1	456	400	-1	350	356	22.8	31	ABarppaaa	317	514	0	0		0	0	0	0	0
414	1	93	487	-1	298	101	14.4	31	Cppapa	193	0	0	0		0	0	0	0	0
415	1	163	253	-1	411	451	20.1	30	ABplaaapap	287	113	0	0		0	0	0	0	0
416	1	108	158	-1	234	285	7.0	29	ABplppappp	154	0	0	0		0	0	0	0	0
417	1	306	248	-1	421	372	3.4	25	ABalppapapa	195	-20	0	0		0	0	0	0	0
418	1	375	14	-1	351	133	5.7	32	ABprpppppa	330	-271	0	0		0	0	0	0	0
419	1	351	373	-1	475	441	15.7	25	ABalppppapa	246	827	0	0		0	0	0	0	0
420	1	46	254	-1	486	134	9.0	25	ABarappappa	264	0	0	0		0	0	0	0	0
421	1	404	437	-1	407	125	5.5	26	ABprpppaaaa	202	-472	0	0		0	0	0	0	0
422	1	368	185	-1	519	355	4.0	24	ABalpaappap	227	742	0	0		0	0	0	0	0
423	1	319	460	-1	324	232	22.7	35	Caaaa	334	24	0	0		0	0	0	0	0
424	1	171	221	-1	305	361	9.0	24	ABplppaapap	-328	0	0	0		0	0	0	0	0
425	1	200	140	-1	240	100	7.8	28	Cpppap	283	111	0	0		0	0	0	0	0
426	1	283	398	-1	301	287	5.4	24	ABplpappaap	194	-206	0	0		0	0	0	0	0
427	1	377	483	-1	381	385	5.4	25	ABalppapppp	201	26	0	0		0	0	0	0	0
428	1	173	288	-1	471	397	11.9	25	MSapaaap	-10	0	0	0		0	0	0	0	0
429	1	118	204	-1	500	315	8.0	24	ABaraaaaapp	191	83	0	0		0	0	0	0	0
430	1	215	71	-1	273	301	4.9	23	ABplppaappp	207	859	0	0		0	0	0	0	0
431	1	157	84	-1	236	206	21.5	32	Dappp	199	0	0	0		0	0	0	0	0
432	1	481	290	-1	450	176	7.4	23	ABprpapappaa	197	884	0	0		0	0	0	0	0
433	1	382	303	-1	300	389	16.0	25	ABplapaapa	213	404	0	0		0	0	0	0	0
434	1	264	180	-1	415	345	3.8	26	ABalpapaapp	266	41	0	0		0	0	0	0	0
435	1	374	102	-1	391	349	6.4	24	ABplpapappa	-41	0	0	0		0	0	0	0	0
436	1	446	316	-1	588	298	8.7	24	ABalaapaaa	195	-617	0	0		0	0	0	0	0
437	1	313	336	-1	445	128	21.5	34	ABarpppap	334	-163	0	0		0	0	0	0	0
438	1	463	164	-1	207	256	5.8	24	ABplpppaaap	38	0	0	0		0	0	0	0	0
439	1	172	301	-1	433	393	4.9	23	ABalppapaap	151	0	0	0		0	0	0	0	0
440	1	225	32	-1	478	310	19.5	30	MSpaaaaap	343	0	0	0		0	0	0	0	0
441	1	318	451	-1	225	244	7.5	28	Capppp	283	-550	0	0		0	0	0	0	0
442	1	84	355	-1	455	384	23.7	30	ABplaaaapap	260	-196	0	0		0	0	0	0	0
443	1	88	217	-1	424	387	22.9	27	ABplaaaapp	258	1014	0	0		0	0	0	0	0
444	1	30	384	-1	338	354	4.2	25	ABalpapappp	47	0	0	0		0	0	0	0	0
445	1	333	477	-1	517	364	14.4	23	ABaraapaaaa	214	-211	0	0		0	0	0	0	0
446	1	38	491	-1	471	242	11.9	22	ABarapaappp	151	185	0	0		0	0	0	0	0
447	1	389	341	-1	459	415	22.3	23	ABplaaapaap	84	0	0	0		0	0	0	0	0
448	1	263	351	-1	437	243	20.8	27	MSpppppa	204	-478	0	0		0	0	0	0	0
449	1	159	133	-1	453	230	19.4	27	MSppppap	174	0	0	0		0	0	0	0	0
450	1	407	144	-1	384	179	21.7	30	Dpppa	301	722	0	0		0	0	0	0	0
451	1	462	407	-1	283	126	7.4	31	Cppapp	305	295	0	0		0	0	0	0	0
452	1	480	126	-1	508	415	13.1	27	ABalapaaaa	242	0	0	0		0	0	0	0	0
453	1	25	284	-1	537	204	9.3	30	ABprpaaapa	270	-124	0	0		0	0	0	0	0
454	1	71	289	-1	519	429	7.3	25	ABalppaaapa	-91	0	0	0		0	0	0	0	0
455	1	322	474	-1	480	253	3.0	22	ABarappaapp	219	670	0	0		0	0	0	0	0
456	1	214	124	-1	544	305	21.5	26	ABalappppp	-68	0	0	0		0	0	0	0	0
457	1	465	448	-1	277	249	5.7	24	ABplpappppa	214	659	0	0		0	0	0	0	0
458	1	118	94	-1	527	338	7.7	24	ABaraaaaapa	193	397	0	0		0	0	0	0	0
459	1	292	50	-1	550	351	7.5	26	ABaraaappaa	8	0	0	0		0	0	0	0	0
460	1	40	492	-1	314	313	4.4	23	ABplpappaaa	176	787	0	0		0	0	0	0	0
461	1	61	81	-1	325	325	13.6	27	MSappaap	220	-1505	0	0		0	0	0	0	0
462	1	99	337	-1	493	196	4.4	25	ABarappapap	138	0	0	0		0	0	0	0	0
463	1	165	296	-1	373	127	4.4	23	ABprppppaap	201	-148	0	0		0	0	0	0	0
464	1	308	345	-1	364	163	3.3	26	ABprppppaaa	214	47	0	0		0	0	0	0	0
465	1	287	457	-1	473	161	20.7	30	ABarpppaa	305	-437	0	0		0	0	0	0	0
466	1	449	442	-1	451	401	20.8	23	ABplaaaapaa	158	0	0	0		0	0	0	0	0
467	1	223	244	-1	282	353	8.4	26	ABplppapaaa	216	-174	0	0		0	0	0	0	0
468	1	440	197	-1	534	383	24.1	30	ABarpaaaaal	300	212	0	0		0	0	0	0	0
469	1	432	462	-1	391	222	7.0	25	MSpapappa	239	128	0	0		0	0	0	0	0
470	1	406	12	-1	269	95	5.9	25	ABprppppppp	249	50	0	0		0	0	0	0	0
471	1	252	157	-1	373	401	17.8	26	ABalppppppa	260	-298	0	0		0	0	0	0	0
472	1	453	198	-1	225	125	6.0	30	Cppppa	298	-404	0	0		0	0	0	0	0
473	1	345	161	-1	531	290	6.6	23	ABarappaaaa	228	-427	0	0		0	0	0	0	0
474	1	412	430	-1	293	116	25.4	33	Cpaapa	336	-131	0	0		0	0	0	0	0
475	1	166	466	-1	496	367	5.9	22	ABalpaaaapa	-211	0	0	0		0	0	0	0	0
476	1	192	380	-1	493	224	12.9	24	MSppapap	17	0	0	0		0	0	0	0	0
477	1	385	394	-1	215	240	20.0	32	Cappaa	307	-661	0	0		0	0	0	0	0
478	1	229	386	-1	534	253	19.0	22	ABpraapapap	-76	0	0	0		0	0	0	0	0
479	1	437	110	-1	472	282	14.9	29	ABaraappapp	347	0	0	0		0	0	0	0	0
480	1	70	471	-1	383	224	16.9	28	Earaa	257	0	0	0		0	0	0	0	0
481	1	74	-1	-1	327	230	25.3	38	Nuc186_25_319_221	-335	0	0	0		0	0	0	0	0
482	1	116	326	-1	263	194	4.2	28	ABplppppapp	345	0	0	0		0	0	0	0	0
483	1	471	333	-1	379	127	15.6	33	MSpppaap	9	0	0	0		0	0	0	0	0
484	1	275	405	-1	538	201	11.2	23	ABprpaapppp	261	0	0	0		0	0	0	0	0
485	1	469	389	-1	230	230	4.0	23	ABplppppapa	401	0	0	0		0	0	0	0	0
486	1	483	280	-1	433	455	13.5	20	ABalpppappa	-63	0	0	0		0	0	0	0	0
487	1	49	159	-1	562	342	8.6	25	ABarapppaaa	183	-345	0	0		0	0	0	0	0
488	1	246	489	-1	566	308	15.9	22	MSppaaapa	149	150	0	0		0	0	0	0	0
489	1	486	493	-1	331	190	7.9	27	MSpappaa	218	340	0	0		0	0	0	0	0
490	1	411	-1	-1	313	328	9.2	20	MSapaapa	148	0	0	0		0	0	0	0	0
491	1	484	490	-1	526	281	16.9	24	ABpraapapaa	273	0	0	0		0	0	0	0	0
492	1	482	494	-1	218	236	24.0	30	Caapa	73	0	0	0		0	0	0	0	0
