# Supplementary material for: The AP-2 Transcription Factor APTF-2 Is Required for Neuroblast and Epidermal Morphogenesis in Caenorhabditis elegans Embryogenesis
Source: PLoS Genet. 2016 May 13;12(5):e1006048. doi: 10.1371/journal.pgen.1006048 (PMC4866721; doi:10.1371/journal.pgen.1006048)
Supplement: S7 Text — (ZIP) [file pgen.1006048.s035.zip › nuclei/t190-nuclei]

1	1	160	413	-1	531	416	23.4	25	ABalappaaa	237	34	0	0		0	0	0	0	0
2	1	113	209	-1	404	158	18.1	27	Dppap	268	126	0	0		0	0	0	0	0
3	1	390	338	-1	429	426	5.6	24	ABalppaappa	227	668	0	0		0	0	0	0	0
4	1	308	59	-1	476	232	6.6	25	ABarapapapp	188	-49	0	0		0	0	0	0	0
5	1	206	55	-1	460	408	7.0	27	ABalppappap	250	51	0	0		0	0	0	0	0
6	1	19	108	-1	470	217	3.6	26	ABprpappaap	223	711	0	0		0	0	0	0	0
7	1	120	116	-1	271	380	14.6	32	ABplaapppp	116	0	0	0		0	0	0	0	0
8	1	16	243	-1	182	304	12.1	27	ABplappapp	-68	0	0	0		0	0	0	0	0
9	1	146	465	-1	524	354	24.4	29	ABarpaaaaar	290	-612	0	0		0	0	0	0	0
10	1	251	191	-1	480	259	23.4	28	ABarpapapp	276	561	0	0		0	0	0	0	0
11	1	326	425	-1	436	474	12.6	25	ABplpaapapa	201	363	0	0		0	0	0	0	0
12	1	470	455	-1	272	92	6.1	26	ABprppppppp	232	530	0	0		0	0	0	0	0
13	1	272	418	-1	524	271	20.3	27	ABpraapappa	215	-216	0	0		0	0	0	0	0
14	1	418	477	-1	354	133	6.6	31	ABprpppppa	213	721	0	0		0	0	0	0	0
15	1	101	262	-1	337	263	15.7	31	Ealaa	269	0	0	0		0	0	0	0	0
16	1	24	25	-1	393	226	13.2	29	MSpapaapp	262	1329	0	0		0	0	0	0	0
17	1	116	13	-1	456	120	15.3	29	ABprapaapp	93	0	0	0		0	0	0	0	0
18	1	405	46	-1	453	415	13.2	26	ABalppppaad	-152	0	0	0		0	0	0	0	0
19	1	315	155	-1	541	308	14.1	25	MSppaaapp	212	186	0	0		0	0	0	0	0
20	1	63	244	-1	326	328	20.2	28	MSappppa	219	954	0	0		0	0	0	0	0
21	1	59	469	-1	523	236	21.3	28	ABpraapappp	274	424	0	0		0	0	0	0	0
22	1	391	137	-1	582	283	19.9	24	ABpraaapapp	51	0	0	0		0	0	0	0	0
23	1	313	309	-1	433	421	17.7	24	ABplaapappa	248	785	0	0		0	0	0	0	0
24	1	72	189	-1	366	352	12.5	27	MSappapa	263	340	0	0		0	0	0	0	0
25	1	174	43	-1	354	217	15.1	28	Earap	283	-153	0	0		0	0	0	0	0
26	1	100	283	-1	271	157	9.4	32	Eprpp	322	133	0	0		0	0	0	0	0
27	1	355	377	-1	301	313	3.3	25	ABplppaappa	247	21	0	0		0	0	0	0	0
28	1	305	124	-1	149	213	8.7	26	ABplappppa	241	175	0	0		0	0	0	0	0
29	1	203	327	-1	415	381	18.9	26	MSapapap	255	240	0	0		0	0	0	0	0
30	1	121	384	-1	252	238	4.0	25	ABplppppaap	192	342	0	0		0	0	0	0	0
31	1	152	220	-1	469	342	5.8	25	ABalpaaaapp	207	-857	0	0		0	0	0	0	0
32	1	440	57	-1	478	310	19.5	29	MSpaaaaap	253	64	0	0		0	0	0	0	0
33	1	256	307	-1	529	227	18.4	29	ABpraaapppa	254	319	0	0		0	0	0	0	0
34	1	26	432	-1	163	179	10.8	30	ABplapappp	280	-716	0	0		0	0	0	0	0
35	1	280	166	-1	234	196	3.5	24	ABplpppapaa	242	-833	0	0		0	0	0	0	0
36	1	191	129	-1	417	164	13.4	32	MSpapppa	-126	0	0	0		0	0	0	0	0
37	1	71	201	-1	437	267	14.2	27	MSpaapapa	229	0	0	0		0	0	0	0	0
38	1	53	316	-1	385	297	17.3	27	MSaaaappp	259	0	0	0		0	0	0	0	0
39	1	250	385	-1	534	424	17.7	33	ABalapapap	97	0	0	0		0	0	0	0	0
40	1	336	104	-1	529	257	16.4	24	ABpraaappaa	177	28	0	0		0	0	0	0	0
41	1	362	48	-1	358	407	7.6	27	ABplpaaappp	231	925	0	0		0	0	0	0	0
42	1	171	401	-1	354	319	13.4	28	MSappaaa	229	-208	0	0		0	0	0	0	0
43	1	261	314	-1	495	282	4.0	24	ABarapaaapp	215	42	0	0		0	0	0	0	0
44	1	51	156	-1	328	357	10.8	24	ABplppaapaa	208	-324	0	0		0	0	0	0	0
45	1	111	303	-1	441	396	10.7	24	ABplpaapaaa	204	205	0	0		0	0	0	0	0
46	1	55	143	-1	451	316	21.4	26	MSaaaapaa	231	-522	0	0		0	0	0	0	0
47	1	374	63	-1	592	294	15.8	26	ABpraaaaap	236	608	0	0		0	0	0	0	0
48	1	363	380	-1	488	361	18.5	30	MSaaaaapa	294	-211	0	0		0	0	0	0	0
49	1	52	454	-1	563	333	7.1	24	ABaraaapppa	231	120	0	0		0	0	0	0	0
50	1	459	98	-1	549	350	7.6	24	ABaraaappaa	206	-251	0	0		0	0	0	0	0
51	1	403	295	-1	389	425	7.5	24	ABplpaaappa	244	1062	0	0		0	0	0	0	0
52	1	408	388	-1	277	363	21.5	36	ABarppaap	363	-871	0	0		0	0	0	0	0
53	1	23	107	-1	354	258	12.2	28	MSaapaapp	285	8	0	0		0	0	0	0	0
54	1	35	113	-1	242	365	15.7	28	ABplapaapp	126	0	0	0		0	0	0	0	0
55	1	97	75	-1	385	220	10.2	28	MSpapapa	271	27	0	0		0	0	0	0	0
56	1	382	183	-1	509	454	11.5	27	ABalapaapp	48	0	0	0		0	0	0	0	0
57	1	332	400	-1	402	316	23.6	32	ABarpaappa	287	-1167	0	0		0	0	0	0	0
58	1	319	30	-1	376	408	22.4	32	ABplaaappp	292	-1271	0	0		0	0	0	0	0
59	1	293	194	-1	483	158	5.5	26	ABprpaaaapp	231	9	0	0		0	0	0	0	0
60	1	173	176	-1	192	228	13.6	29	Capapp	239	0	0	0		0	0	0	0	0
61	1	295	419	-1	244	298	20.5	29	Dapap	249	556	0	0		0	0	0	0	0
62	1	235	8	-1	443	194	24.1	30	ABarppppaa	302	-43	0	0		0	0	0	0	0
63	1	148	157	-1	344	137	13.4	27	Cppaaa	265	833	0	0		0	0	0	0	0
64	1	41	240	-1	381	279	12.2	26	MSaapaapa	91	0	0	0		0	0	0	0	0
65	1	157	294	-1	408	337	9.0	25	ABalpapppaa	248	192	0	0		0	0	0	0	0
66	1	135	115	-1	329	420	11.6	31	ABplaappap	288	427	0	0		0	0	0	0	0
67	1	389	192	-1	329	130	20.1	29	Dpppp	265	856	0	0		0	0	0	0	0
68	1	285	68	-1	516	339	13.1	27	ABaraaaapa	349	0	0	0		0	0	0	0	0
69	1	34	298	-1	448	449	9.6	27	ABalpppaaa	206	503	0	0		0	0	0	0	0
70	1	314	160	-1	338	304	6.1	25	ABplpappap	225	-746	0	0		0	0	0	0	0
71	1	430	234	-1	274	293	4.8	22	ABplppaappp	207	-707	0	0		0	0	0	0	0
72	1	49	387	-1	567	368	17.8	25	ABalapppaaa	199	-430	0	0		0	0	0	0	0
73	1	32	358	-1	328	292	24.4	33	ABarpaapppp	333	204	0	0		0	0	0	0	0
74	1	307	119	-1	600	349	11.9	29	ABalaaappr	256	-651	0	0		0	0	0	0	0
75	1	163	248	-1	540	380	8.5	24	ABaraaaaaaa	214	84	0	0		0	0	0	0	0
76	1	352	441	-1	519	307	5.1	24	ABarapaaapa	207	39	0	0		0	0	0	0	0
77	1	294	325	-1	563	275	14.4	25	ABalaapppap	196	-913	0	0		0	0	0	0	0
78	1	233	315	-1	325	351	15.8	25	Daaaa	246	198	0	0		0	0	0	0	0
79	1	91	58	-1	473	263	13.2	30	ABaraapppap	291	143	0	0		0	0	0	0	0
80	1	359	69	-1	557	301	8.7	24	ABarappppap	224	292	0	0		0	0	0	0	0
81	1	461	372	-1	327	323	13.4	27	MSappaap	65	0	0	0		0	0	0	0	0
82	1	104	135	-1	479	307	4.5	24	ABarapaaaap	232	78	0	0		0	0	0	0	0
83	1	260	26	-1	527	379	11.8	24	ABalpaapaaa	112	0	0	0		0	0	0	0	0
84	1	431	449	-1	235	205	21.4	30	Dappp	281	1313	0	0		0	0	0	0	0
85	1	199	361	-1	346	71	5.9	25	ABprpppaapp	191	-47	0	0		0	0	0	0	0
86	1	181	34	-1	449	352	4.2	24	ABalpapaapa	198	1279	0	0		0	0	0	0	0
87	1	190	134	-1	401	435	15.5	26	ABplaapapap	208	-215	0	0		0	0	0	0	0
88	1	346	127	-1	511	213	9.9	23	ABprpapaapa	191	110	0	0		0	0	0	0	0
89	1	205	246	-1	432	332	6.5	26	ABalpappaaa	214	-312	0	0		0	0	0	0	0
90	1	170	242	-1	454	193	12.2	28	MSpppapp	243	178	0	0		0	0	0	0	0
91	1	130	20	-1	598	233	14.4	24	ABpraaaapad	218	-788	0	0		0	0	0	0	0
92	1	161	363	-1	446	193	16.5	29	Dpaa	266	-488	0	0		0	0	0	0	0
93	1	88	28	-1	486	204	15.3	28	MSppppaa	35	0	0	0		0	0	0	0	0
94	1	458	277	-1	529	340	7.6	24	ABaraaaaapa	172	418	0	0		0	0	0	0	0
95	1	105	140	-1	363	261	7.1	25	MSaapappa	240	796	0	0		0	0	0	0	0
96	1	50	88	-1	431	291	18.5	26	MSpaaappa	243	-165	0	0		0	0	0	0	0
97	1	89	146	-1	384	126	12.8	28	MSpapppp	-120	0	0	0		0	0	0	0	0
98	1	137	92	-1	478	408	20.3	24	ABalappaap	210	378	0	0		0	0	0	0	0
99	1	119	258	-1	184	213	8.2	28	ABplapppap	279	670	0	0		0	0	0	0	0
100	1	404	205	-1	324	145	9.9	29	Cppaap	247	831	0	0		0	0	0	0	0
101	1	196	488	-1	514	362	7.2	24	ABalpaaaaaa	209	215	0	0		0	0	0	0	0
102	1	435	204	-1	393	349	6.5	25	ABplpapappa	210	1241	0	0		0	0	0	0	0
103	1	397	342	-1	309	100	12.4	24	ABprapapppaa	211	-533	0	0		0	0	0	0	0
104	1	400	81	-1	572	225	11.4	24	ABprpaapapp	226	51	0	0		0	0	0	0	0
105	1	197	490	-1	296	119	4.8	28	ABprpppapap	235	-336	0	0		0	0	0	0	0
106	1	402	409	-1	306	404	13.4	33	ABplaapppa	50	0	0	0		0	0	0	0	0
107	1	172	470	-1	356	429	16.5	29	ABalppppppp	-53	0	0	0		0	0	0	0	0
108	1	1	237	-1	339	134	3.7	27	ABprppppapp	255	-3	0	0		0	0	0	0	0
109	1	337	320	-1	410	381	11.7	25	MSapapaa	216	-5	0	0		0	0	0	0	0
110	1	479	224	-1	475	281	15.2	28	ABaraappapp	261	981	0	0		0	0	0	0	0
111	1	189	42	-1	542	352	11.1	24	ABaraaapaaa	211	-81	0	0		0	0	0	0	0
112	1	151	147	-1	429	303	6.0	24	ABalpappaap	8	0	0	0		0	0	0	0	0
113	1	27	24	-1	186	145	13.6	30	Capppa	94	0	0	0		0	0	0	0	0
114	1	213	118	-1	477	354	11.5	28	ABalpaapapa	134	0	0	0		0	0	0	0	0
115	1	65	247	-1	377	361	16.4	27	MSapppaa	154	0	0	0		0	0	0	0	0
116	1	14	350	-1	395	168	7.4	24	ABprppaapppa	204	731	0	0		0	0	0	0	0
117	1	341	111	-1	500	316	14.6	26	ABaraappapa	247	803	0	0		0	0	0	0	0
118	1	18	378	-1	237	263	4.1	24	ABplppppaaa	232	565	0	0		0	0	0	0	0
119	1	282	168	-1	486	441	12.7	25	ABalapaaap	227	508	0	0		0	0	0	0	0
120	1	124	331	-1	503	361	10.0	24	ABaraaaaaap	183	-206	0	0		0	0	0	0	0
121	1	69	142	-1	457	308	10.7	25	ABaraapppaa	184	0	0	0		0	0	0	0	0
122	1	43	50	-1	369	445	11.1	25	ABplaappaa	290	0	0	0		0	0	0	0	0
123	1	231	453	-1	408	227	22.0	27	MSpppppp	265	-54	0	0		0	0	0	0	0
124	1	456	322	-1	546	313	21.1	29	ABalappppp	-108	0	0	0		0	0	0	0	0
125	1	292	330	-1	249	318	7.6	26	ABplppapapa	216	-1473	0	0		0	0	0	0	0
126	1	452	171	-1	505	415	12.6	26	ABalapaaaa	274	0	0	0		0	0	0	0	0
127	1	115	255	-1	591	252	8.7	25	ABalaapapp	221	1831	0	0		0	0	0	0	0
128	1	360	85	-1	202	315	20.2	29	ABplappapa	285	-190	0	0		0	0	0	0	0
129	1	371	7	-1	191	138	6.3	28	Cppppp	251	-309	0	0		0	0	0	0	0
130	1	177	364	-1	423	216	9.6	25	MSpapaaap	212	1347	0	0		0	0	0	0	0
131	1	380	473	-1	527	255	6.1	22	ABarappaaap	174	981	0	0		0	0	0	0	0
132	1	143	305	-1	416	242	11.9	27	MSpapaapa	234	389	0	0		0	0	0	0	0
133	1	449	391	-1	453	225	19.6	27	MSppppap	205	169	0	0		0	0	0	0	0
134	1	350	402	-1	473	206	6.7	25	ABprpappap	186	-855	0	0		0	0	0	0	0
135	1	176	11	-1	428	405	8.2	24	ABplpaaaaap	68	0	0	0		0	0	0	0	0
136	1	227	2	-1	426	121	16.0	29	ABprappaaa	229	716	0	0		0	0	0	0	0
137	1	370	289	-1	349	104	3.9	23	ABprpppapaa	236	-113	0	0		0	0	0	0	0
138	1	298	268	-1	480	471	10.2	24	ABalpppapav	214	-629	0	0		0	0	0	0	0
139	1	224	429	-1	171	282	9.6	27	ABplapapap	261	887	0	0		0	0	0	0	0
140	1	425	422	-1	242	97	7.9	29	Cpppap	283	-298	0	0		0	0	0	0	0
141	1	241	285	-1	202	99	13.5	34	Caapp	346	774	0	0		0	0	0	0	0
142	1	339	222	-1	589	261	15.3	25	ABpraaaapav	-57	0	0	0		0	0	0	0	0
143	1	11	71	-1	556	423	13.6	30	ABalaaaala	84	0	0	0		0	0	0	0	0
144	1	450	463	-1	384	185	21.7	30	Dpppa	307	999	0	0		0	0	0	0	0
145	1	275	74	-1	580	334	14.8	25	ABalaappppa	258	790	0	0		0	0	0	0	0
146	1	279	263	-1	411	387	7.4	26	ABalppapppa	227	390	0	0		0	0	0	0	0
147	1	351	405	-1	422	153	4.3	24	ABprppaappa	211	-436	0	0		0	0	0	0	0
148	1	310	394	-1	256	187	15.4	32	Eplap	318	73	0	0		0	0	0	0	0
149	1	62	282	-1	533	216	15.4	24	ABprpaappaa	195	47	0	0		0	0	0	0	0
150	1	17	35	-1	487	159	15.5	29	ABprapaapa	48	0	0	0		0	0	0	0	0
151	1	214	365	-1	328	195	13.7	32	Epraa	322	344	0	0		0	0	0	0	0
152	1	158	444	-1	333	376	9.0	24	ABplpapaapp	176	134	0	0		0	0	0	0	0
153	1	249	77	-1	430	278	7.6	24	ABalpapppap	357	0	0	0		0	0	0	0	0
154	1	267	164	-1	533	376	16.3	28	MSaaaaaa	252	-206	0	0		0	0	0	0	0
155	1	9	427	-1	260	341	7.9	23	ABplppapaap	202	73	0	0		0	0	0	0	0
156	1	153	212	-1	503	406	8.6	27	ABalppappaa	252	317	0	0		0	0	0	0	0
157	1	471	56	-1	370	400	18.0	26	ABalppppppa	265	59	0	0		0	0	0	0	0
158	1	416	106	-1	237	283	6.8	29	ABplppappp	286	-252	0	0		0	0	0	0	0
159	1	487	333	-1	585	336	8.6	24	ABarapppaaa	193	816	0	0		0	0	0	0	0
160	1	78	125	-1	306	65	14.6	28	ABarpppppp	283	557	0	0		0	0	0	0	0
161	1	473	10	-1	531	290	6.9	22	ABarappaaaa	177	-81	0	0		0	0	0	0	0
162	1	353	366	-1	400	417	18.4	26	ABplaapappp	259	143	0	0		0	0	0	0	0
163	1	188	352	-1	177	183	16.2	31	Cappap	181	0	0	0		0	0	0	0	0
164	1	438	198	-1	210	258	5.8	23	ABplpppaaap	236	49	0	0		0	0	0	0	0
165	1	318	375	-1	486	252	17.9	25	MSppappa	227	-641	0	0		0	0	0	0	0
166	1	178	188	-1	368	435	20.3	29	ABplaaappa	278	5	0	0		0	0	0	0	0
167	1	39	273	-1	191	244	17.3	32	Capapa	243	0	0	0		0	0	0	0	0
168	1	38	214	-1	284	322	11.5	29	MSaapppa	267	-965	0	0		0	0	0	0	0
169	1	179	434	-1	284	92	21.3	33	Cpaapp	334	381	0	0		0	0	0	0	0
170	1	252	227	-1	271	174	24.4	34	Caaap	341	-90	0	0		0	0	0	0	0
171	1	133	203	-1	405	375	14.7	24	MSapappa	430	0	0	0		0	0	0	0	0
172	1	126	306	-1	514	225	7.3	27	ABprpapaaa	221	696	0	0		0	0	0	0	0
173	1	54	312	-1	497	283	8.7	23	ABarapapaaa	203	372	0	0		0	0	0	0	0
174	1	345	226	-1	142	219	15.7	31	ABarppapp	141	0	0	0		0	0	0	0	0
175	1	187	33	-1	151	274	14.8	28	ABplapapaa	201	0	0	0		0	0	0	0	0
176	1	238	343	-1	471	311	7.2	26	ABarapaapaa	203	675	0	0		0	0	0	0	0
177	1	331	239	-1	206	219	4.5	25	ABplpppaapa	225	313	0	0		0	0	0	0	0
178	1	46	97	-1	151	248	10.3	28	ABplapappa	159	0	0	0		0	0	0	0	0
179	1	312	9	-1	519	162	15.7	30	ABpraapppa	106	0	0	0		0	0	0	0	0
180	1	434	230	-1	414	342	3.9	27	ABalpapaapp	271	-655	0	0		0	0	0	0	0
181	1	158	278	-1	373	375	8.6	24	ABplpapaapa	200	137	0	0		0	0	0	0	0
182	1	379	404	-1	334	365	18.6	27	ABplapaaapa	258	1267	0	0		0	0	0	0	0
183	1	129	396	-1	464	476	12.3	25	ABalpppapad	232	-40	0	0		0	0	0	0	0
184	1	288	233	-1	523	400	6.9	24	ABalpaapppa	195	-319	0	0		0	0	0	0	0
185	1	422	279	-1	516	357	3.9	22	ABalpaappap	224	153	0	0		0	0	0	0	0
186	1	118	90	-1	569	312	18.1	28	ABalappppaa	252	-478	0	0		0	0	0	0	0
187	1	387	145	-1	297	67	9.8	25	ABprapapppp	194	0	0	0		0	0	0	0	0
188	1	412	112	-1	385	195	8.1	23	MSpapappp	200	329	0	0		0	0	0	0	0
189	1	265	172	-1	535	339	15.5	24	ABaraappaaa	-212	0	0	0		0	0	0	0	0
190	1	399	472	-1	503	421	14.6	31	ABalapapppa	318	26	0	0		0	0	0	0	0
191	1	329	313	-1	422	259	10.4	24	ABaraappppp	213	0	0	0		0	0	0	0	0
192	1	302	217	-1	412	295	12.6	26	ABaraapapap	100	0	0	0		0	0	0	0	0
193	1	296	373	-1	619	316	10.9	34	ABalaapaap	330	181	0	0		0	0	0	0	0
194	1	215	328	-1	186	243	9.2	25	ABplapppaa	123	0	0	0		0	0	0	0	0
195	1	392	456	-1	211	196	4.1	23	ABplpppaapp	196	905	0	0		0	0	0	0	0
196	1	317	288	-1	354	380	12.3	26	ABplppaaaap	211	593	0	0		0	0	0	0	0
197	1	468	462	-1	546	385	23.5	30	ABarpaaaaal	256	248	0	0		0	0	0	0	0
198	1	472	397	-1	226	126	6.2	28	Cppppa	261	229	0	0		0	0	0	0	0
199	1	147	439	-1	503	422	19.9	25	ABplaaaaapa	207	-171	0	0		0	0	0	0	0
200	1	95	3	-1	443	261	17.3	28	MSpaapaa	259	1305	0	0		0	0	0	0	0
201	1	349	458	464	515	315	21.9	28	ABarpapaap	267	1578	0	0		0	0	0	0	0
202	1	185	399	-1	264	269	4.9	23	ABplpapppap	197	903	0	0		0	0	0	0	0
203	1	301	474	-1	534	275	14.4	27	ABpraaapaav	215	899	0	0		0	0	0	0	0
204	1	429	238	-1	503	310	8.1	24	ABaraaaaapp	200	397	0	0		0	0	0	0	0
205	1	155	386	-1	560	254	10.7	25	ABprpaaaaap	355	0	0	0		0	0	0	0	0
206	1	338	49	-1	510	332	17.0	24	ABaraappaap	240	605	0	0		0	0	0	0	0
207	1	406	326	-1	550	309	5.6	23	ABaraaapppp	234	-798	0	0		0	0	0	0	0
208	1	398	345	-1	372	132	18.4	31	Dpap	318	-564	0	0		0	0	0	0	0
209	1	407	270	435	603	314	12.9	24	ABalaappaa	223	-246	0	0		0	0	0	0	0
210	1	6	186	-1	396	313	5.7	24	ABalpappapa	225	-396	0	0		0	0	0	0	0
211	1	229	162	-1	243	248	10.1	31	ABplpppppa	272	334	0	0		0	0	0	0	0
212	1	225	27	-1	451	238	11.9	24	ABaraappppa	197	0	0	0		0	0	0	0	0
213	1	110	154	-1	433	235	8.3	26	MSpapaaaa	198	0	0	0		0	0	0	0	0
214	1	277	371	-1	496	461	17.5	27	ABplaapaapa	214	31	0	0		0	0	0	0	0
215	1	127	72	-1	472	260	8.7	30	ABarapappa	247	1600	0	0		0	0	0	0	0
216	1	36	64	-1	391	267	8.4	25	MSaapaaap	206	101	0	0		0	0	0	0	0
217	1	443	6	-1	426	391	23.1	28	ABplaaaapp	47	0	0	0		0	0	0	0	0
218	1	266	459	-1	560	282	22.2	28	ABpraapaapp	271	-713	0	0		0	0	0	0	0
219	1	278	151	-1	394	321	10.5	26	ABaraapappa	232	-234	0	0		0	0	0	0	0
220	1	212	80	-1	537	201	19.4	30	ABpraaapppp	297	0	0	0		0	0	0	0	0
221	1	424	36	-1	307	360	8.7	24	ABplppaapap	248	960	0	0		0	0	0	0	0
222	1	243	416	-1	423	344	23.6	30	ABarpaapap	-51	0	0	0		0	0	0	0	0
223	1	141	29	-1	590	267	11.1	25	ABalaappap	207	309	0	0		0	0	0	0	0
224	1	107	452	-1	407	111	8.5	28	ABprppappp	-25	0	0	0		0	0	0	0	0
225	1	269	200	-1	567	358	10.7	25	ABalaaaarr	209	181	0	0		0	0	0	0	0
226	1	96	216	-1	377	407	10.4	25	ABplpaapppa	217	286	0	0		0	0	0	0	0
227	1	340	368	-1	497	191	18.8	22	ABprpaappap	203	-467	0	0		0	0	0	0	0
228	1	94	51	-1	542	313	19.1	28	ABalappppap	266	-392	0	0		0	0	0	0	0
229	1	4	138	-1	578	227	16.0	24	ABprpaapapa	241	196	0	0		0	0	0	0	0
230	1	56	163	-1	559	250	18.4	23	ABpraaaappp	208	60	0	0		0	0	0	0	0
231	1	264	184	-1	452	120	9.7	24	ABprppapaap	206	51	0	0		0	0	0	0	0
232	1	139	158	471	550	357	20.0	29	ABalapppap	303	0	0	0		0	0	0	0	0
233	1	149	84	-1	570	202	13.0	26	ABpraappaa	224	25	0	0		0	0	0	0	0
234	1	93	225	-1	504	312	11.3	28	ABaraaapapa	39	0	0	0		0	0	0	0	0
235	1	217	398	-1	242	191	8.6	31	Eplpp	310	-182	0	0		0	0	0	0	0
236	1	393	232	-1	487	426	17.5	30	ABalapapppp	244	409	0	0		0	0	0	0	0
237	1	37	450	-1	265	225	15.3	31	Ealpp	309	1008	0	0		0	0	0	0	0
238	1	286	219	-1	293	92	4.3	24	ABprppppppa	234	-388	0	0		0	0	0	0	0
239	1	66	231	-1	410	254	18.6	28	MSpaaappp	172	0	0	0		0	0	0	0	0
240	1	361	357	-1	398	272	4.7	26	ABalpappppp	221	154	0	0		0	0	0	0	0
241	1	166	169	-1	171	283	19.8	35	ABarppapa	316	1591	0	0		0	0	0	0	0
242	1	330	202	-1	447	228	6.6	24	ABarapapppp	195	-470	0	0		0	0	0	0	0
243	1	239	267	-1	568	311	12.0	24	ABalaapppaa	201	-247	0	0		0	0	0	0	0
244	1	467	354	-1	283	353	7.9	25	ABplppapaaa	239	136	0	0		0	0	0	0	0
245	1	67	47	-1	468	147	7.6	25	ABarappappp	229	52	0	0		0	0	0	0	0
246	1	309	179	-1	453	459	17.4	29	ABplaapaapp	254	167	0	0		0	0	0	0	0
247	1	131	493	-1	548	240	5.5	24	ABarapppapp	216	419	0	0		0	0	0	0	0
248	1	417	190	-1	419	371	3.5	24	ABalppapapa	237	-595	0	0		0	0	0	0	0
249	1	348	390	-1	472	179	18.5	26	ABprapaaapp	209	113	0	0		0	0	0	0	0
250	1	82	67	-1	584	361	20.2	26	ABpraapaaaa	251	-93	0	0		0	0	0	0	0
251	1	334	292	-1	524	275	9.2	21	MSppaaaa	142	-536	0	0		0	0	0	0	0
252	1	180	272	-1	498	185	12.1	26	ABprppaaaap	4	0	0	0		0	0	0	0	0
253	1	415	195	-1	410	452	19.7	30	ABplaaapap	296	-449	0	0		0	0	0	0	0
254	1	420	332	-1	488	132	9.0	25	ABarappappa	220	577	0	0		0	0	0	0	0
255	1	73	165	-1	383	296	7.7	26	MSaapaaaa	260	337	0	0		0	0	0	0	0
256	1	168	291	-1	213	267	13.1	29	Capaap	-121	0	0	0		0	0	0	0	0
257	1	42	144	-1	345	271	9.7	27	MSaapapa	251	1368	0	0		0	0	0	0	0
258	1	92	16	-1	497	363	15.6	26	ABaraapaaap	219	82	0	0		0	0	0	0	0
259	1	268	281	-1	504	154	8.8	25	ABprpaaappp	250	75	0	0		0	0	0	0	0
260	1	401	411	-1	531	174	8.2	26	ABprpaaappa	220	417	0	0		0	0	0	0	0
261	1	25	93	-1	568	330	10.9	25	ABarappppaa	197	-718	0	0		0	0	0	0	0
262	1	367	89	-1	355	263	4.7	25	MSaappaa	219	578	0	0		0	0	0	0	0
263	1	58	180	-1	352	122	9.3	29	ABprpappppa	290	266	0	0		0	0	0	0	0
264	1	167	177	-1	237	306	15.3	31	Capaaa	1	0	0	0		0	0	0	0	0
265	1	234	341	-1	430	277	4.4	27	ABalpappppa	250	-620	0	0		0	0	0	0	0
266	1	136	351	362	468	179	9.4	28	ABprppaapa	260	865	0	0		0	0	0	0	0
267	1	44	38	-1	487	124	14.3	29	ABpraapppp	224	0	0	0		0	0	0	0	0
268	1	376	213	-1	475	356	23.8	27	Nuc156_25_450_288p	271	323	0	0		0	0	0	0	0
269	1	372	299	-1	303	213	18.3	33	Eplaa	334	16	0	0		0	0	0	0	0
270	1	368	12	-1	562	216	9.1	23	ABprpaapppa	190	1090	0	0		0	0	0	0	0
271	1	262	223	-1	586	360	16.2	28	ABalaaappl	280	194	0	0		0	0	0	0	0
272	1	192	4	451	423	353	11.3	27	ABalpaapapp	244	469	0	0		0	0	0	0	0
273	1	68	382	-1	270	268	8.8	30	MSaapppp	261	-199	0	0		0	0	0	0	0
274	1	80	91	-1	400	409	14.3	26	ABalpppppap	206	519	0	0		0	0	0	0	0
275	1	90	448	-1	353	381	21.3	25	ABplapaaaap	208	173	0	0		0	0	0	0	0
276	1	230	318	-1	507	290	13.2	24	ABaraaapapp	236	635	0	0		0	0	0	0	0
277	1	5	1	-1	203	325	13.7	28	ABplappaap	141	0	0	0		0	0	0	0	0
278	1	333	149	-1	341	394	16.9	24	ABplpaappap	30	0	0	0		0	0	0	0	0
279	1	81	61	-1	461	437	6.7	23	ABalpppaapv	207	68	0	0		0	0	0	0	0
280	1	486	484	-1	432	453	13.4	21	ABalpppappa	143	262	0	0		0	0	0	0	0
281	1	271	347	-1	422	342	17.3	25	MSaaapaap	217	-804	0	0		0	0	0	0	0
282	1	358	308	-1	443	156	10.1	24	ABprppappaa	209	-7	0	0		0	0	0	0	0
283	1	257	381	-1	283	319	6.5	27	ABplppappa	377	0	0	0		0	0	0	0	0
284	1	453	17	-1	540	201	8.8	32	ABprpaaapa	269	776	0	0		0	0	0	0	0
285	1	164	436	-1	232	150	4.4	25	ABplppppppa	222	156	0	0		0	0	0	0	0
286	1	287	105	-1	454	445	20.2	27	ABplaaapaaa	200	0	0	0		0	0	0	0	0
287	1	386	83	-1	303	75	6.6	28	ABprappppp	279	930	0	0		0	0	0	0	0
288	1	428	170	-1	469	395	11.9	25	MSapaaap	11	0	0	0		0	0	0	0	0
289	1	454	339	-1	519	430	7.3	25	ABalppaaapa	257	0	0	0		0	0	0	0	0
290	1	432	253	-1	449	178	7.2	23	ABprpapappaa	229	-444	0	0		0	0	0	0	0
291	1	123	167	-1	333	59	8.9	26	ABprappppa	231	168	0	0		0	0	0	0	0
292	1	8	132	-1	402	457	11.5	25	ABplpaapapp	292	0	0	0		0	0	0	0	0
293	1	86	215	-1	349	58	12.0	28	ABprapappa	242	184	0	0		0	0	0	0	0
294	1	175	99	-1	408	249	15.3	28	MSpaapapp	125	0	0	0		0	0	0	0	0
295	1	290	256	-1	553	227	22.6	32	ABarpappa	323	-785	0	0		0	0	0	0	0
296	1	463	280	-1	376	125	4.4	23	ABprppppaap	174	15	0	0		0	0	0	0	0
297	1	128	94	-1	459	258	5.8	24	ABarapapppa	-44	0	0	0		0	0	0	0	0
298	1	365	437	-1	497	397	24.5	28	ABarpaaaap	235	387	0	0		0	0	0	0	0
299	1	222	131	-1	425	439	16.4	26	ABplaapapaa	230	196	0	0		0	0	0	0	0
300	1	236	421	-1	421	402	14.2	24	ABalpppppaa	106	0	0	0		0	0	0	0	0
301	1	439	235	-1	434	390	5.0	23	ABalppapaap	195	80	0	0		0	0	0	0	0
302	1	30	393	-1	491	205	23.7	28	Nuc166_19_443_186	237	373	0	0		0	0	0	0	0
303	1	433	14	-1	299	386	15.4	26	ABplapaapa	214	107	0	0		0	0	0	0	0
304	1	79	128	-1	558	391	10.8	27	ABalaaaarl	229	51	0	0		0	0	0	0	0
305	1	342	431	-1	279	151	14.4	32	Eprapp	312	-758	0	0		0	0	0	0	0
306	1	219	159	-1	548	242	8.3	24	ABarapppppp	202	34	0	0		0	0	0	0	0
307	1	245	304	-1	410	265	24.2	31	ABarpaapppa	314	-54	0	0		0	0	0	0	0
308	1	220	221	-1	473	145	11.5	26	ABprppapaaa	203	-575	0	0		0	0	0	0	0
309	1	377	324	-1	205	164	5.4	24	ABplppppppp	206	206	0	0		0	0	0	0	0
310	1	140	95	-1	375	407	14.6	25	ABplpaappaa	259	0	0	0		0	0	0	0	0
311	1	28	355	-1	415	432	11.5	26	ABplpaapaap	145	0	0	0		0	0	0	0	0
312	1	322	260	-1	438	210	13.8	24	MSpppaaa	232	-586	0	0		0	0	0	0	0
313	1	12	414	-1	298	348	4.6	25	ABplpaaaapp	385	0	0	0		0	0	0	0	0
314	1	142	440	-1	249	291	3.9	23	ABplpppaaaa	223	1471	0	0		0	0	0	0	0
315	1	344	460	-1	389	302	14.9	25	MSaaapapp	244	403	0	0		0	0	0	0	0
316	1	436	337	-1	589	298	7.8	25	ABalaapaaa	319	0	0	0		0	0	0	0	0
317	1	211	62	-1	543	423	9.8	26	ABalaaaalp	167	0	0	0		0	0	0	0	0
318	1	106	446	-1	423	120	11.2	28	ABprppapap	229	459	0	0		0	0	0	0	0
319	1	98	197	-1	495	262	5.7	24	ABarapapapa	-287	0	0	0		0	0	0	0	0
320	1	281	41	-1	522	389	21.1	27	ABalappapp	275	-962	0	0		0	0	0	0	0
321	1	259	428	-1	441	347	14.1	26	ABaraapaapp	266	-43	0	0		0	0	0	0	0
322	1	47	87	-1	375	346	18.8	28	MSapppap	299	0	0	0		0	0	0	0	0
323	1	48	321	-1	567	405	16.5	30	ABalaaapal	61	0	0	0		0	0	0	0	0
324	1	366	153	-1	609	255	12.8	26	ABpraaaaaaa	-66	0	0	0		0	0	0	0	0
325	1	409	245	-1	266	258	22.4	31	Dappa	307	297	0	0		0	0	0	0	0
326	1	482	317	-1	267	185	4.0	26	ABplppppapp	213	-265	0	0		0	0	0	0	0
327	1	103	117	-1	413	288	9.8	24	ABaraapappp	214	-300	0	0		0	0	0	0	0
328	1	356	369	-1	492	296	23.7	30	Nuc156_25_450_288a	305	-905	0	0		0	0	0	0	0
329	1	373	22	-1	371	347	3.5	27	ABalpapappa	198	1001	0	0		0	0	0	0	0
330	1	364	348	-1	448	346	19.2	26	MSaaaaapp	217	407	0	0		0	0	0	0	0
331	1	202	481	-1	561	390	13.4	23	ABalaaaparl	213	-137	0	0		0	0	0	0	0
332	1	85	482	-1	537	371	5.7	25	ABalpaappaa	-15	0	0	0		0	0	0	0	0
333	1	483	494	-1	375	132	15.9	34	MSpppaap	345	1273	0	0		0	0	0	0	0
334	1	40	60	-1	230	186	12.7	34	Eplpa	344	-1279	0	0		0	0	0	0	0
335	1	60	457	-1	288	321	16.7	28	Daapa	225	-38	0	0		0	0	0	0	0
336	1	437	196	-1	446	134	21.5	35	ABarpppap	340	-503	0	0		0	0	0	0	0
337	1	462	254	-1	496	197	4.5	24	ABarappapap	218	794	0	0		0	0	0	0	0
338	1	369	150	-1	524	270	3.4	25	ABarappaapa	220	750	0	0		0	0	0	0	0
339	1	134	344	-1	180	174	6.5	27	ABplappppp	-4	0	0	0		0	0	0	0	0
340	1	327	103	-1	515	254	12.2	25	MSppapaa	213	-622	0	0		0	0	0	0	0
341	1	447	367	-1	486	421	23.1	26	ABplaaapaap	87	0	0	0		0	0	0	0	0
342	1	208	120	-1	402	321	18.3	24	MSaaaappa	406	0	0	0		0	0	0	0	0
343	1	324	359	-1	295	370	19.4	26	ABplapaaapp	220	0	0	0		0	0	0	0	0
344	1	45	480	-1	487	361	8.1	26	ABalpaaaaap	237	1117	0	0		0	0	0	0	0
345	1	464	252	-1	367	159	3.2	25	ABprppppaaa	250	-232	0	0		0	0	0	0	0
346	1	77	297	-1	486	432	5.9	24	ABalppaaapp	222	-708	0	0		0	0	0	0	0
347	1	165	152	-1	370	154	9.5	27	Earpap	128	0	0	0		0	0	0	0	0
348	1	232	229	-1	465	422	10.5	24	ABalppppaav	94	0	0	0		0	0	0	0	0
349	1	255	443	-1	433	135	8.2	23	ABprppappap	227	695	0	0		0	0	0	0	0
350	1	347	65	-1	482	394	5.1	24	ABalpaapppp	203	891	0	0		0	0	0	0	0
351	1	448	174	-1	437	252	21.3	28	MSpppppa	250	-164	0	0		0	0	0	0	0
352	1	83	275	-1	404	335	13.2	26	ABaraapapaa	223	43	0	0		0	0	0	0	0
353	1	335	412	-1	150	162	14.9	29	Cpappv	286	-808	0	0		0	0	0	0	0
354	1	247	161	-1	300	292	20.9	30	MSappppp	300	688	0	0		0	0	0	0	0
355	1	442	70	-1	460	389	24.0	29	ABplaaaapap	274	410	0	0		0	0	0	0	0
356	1	22	286	-1	545	234	13.9	25	ABprpaapaap	177	-308	0	0		0	0	0	0	0
357	1	183	467	-1	368	287	4.5	24	ABalpappapp	240	-166	0	0		0	0	0	0	0
358	1	13	53	-1	517	184	5.7	24	ABprpaaaapa	212	-52	0	0		0	0	0	0	0
359	1	7	187	-1	370	414	5.3	27	ABalppaappp	248	-1603	0	0		0	0	0	0	0
360	1	64	122	-1	388	386	10.6	25	ABplppaaaaa	197	0	0	0		0	0	0	0	0
361	1	74	101	-1	233	286	9.3	27	ABplppapapp	229	46	0	0		0	0	0	0	0
362	1	109	211	-1	234	336	12.7	28	ABplappaaa	237	-552	0	0		0	0	0	0	0
363	1	57	395	-1	485	221	20.1	25	ABprapaaapa	222	-462	0	0		0	0	0	0	0
364	1	246	323	-1	325	269	6.3	24	MSaappap	217	-482	0	0		0	0	0	0	0
365	1	237	479	-1	525	425	11.4	27	ABalapaapa	188	-1426	0	0		0	0	0	0	0
366	1	84	82	-1	396	149	10.0	26	MSpappap	217	510	0	0		0	0	0	0	0
367	1	14	218	-1	380	150	6.2	24	ABprppaapppp	78	0	0	0		0	0	0	0	0
368	1	299	133	-1	339	358	6.8	24	ABplpapapaa	230	37	0	0		0	0	0	0	0
369	1	210	266	-1	450	152	5.5	24	ABprpapapap	-225	0	0	0		0	0	0	0	0
370	1	182	182	-1	438	369	7.9	27	MSapaaaa	200	920	0	0		0	0	0	0	0
371	1	385	18	-1	544	176	14.0	28	ABpraappap	21	0	0	0		0	0	0	0	0
372	1	297	447	-1	520	328	10.7	26	ABaraaapaap	214	48	0	0		0	0	0	0	0
373	1	419	102	-1	474	443	15.6	24	ABalppppapa	-98	0	0	0		0	0	0	0	0
374	1	311	376	-1	391	384	3.7	30	ABalppapapp	293	-718	0	0		0	0	0	0	0
375	1	3	96	-1	383	100	7.0	25	ABprpppaaap	247	63	0	0		0	0	0	0	0
376	1	201	141	-1	454	357	10.4	25	ABalpaaapaa	218	-785	0	0		0	0	0	0	0
377	1	291	407	-1	310	249	9.6	27	Ealpa	277	301	0	0		0	0	0	0	0
378	1	132	121	-1	355	296	16.9	29	MSaaappp	247	113	0	0		0	0	0	0	0
379	1	274	79	-1	422	319	15.5	24	MSaaapapa	108	0	0	0		0	0	0	0	0
380	1	476	415	-1	498	230	14.0	22	MSppapap	176	-238	0	0		0	0	0	0	0
381	1	410	311	-1	481	284	6.2	24	ABarapapaap	216	-381	0	0		0	0	0	0	0
382	1	221	126	-1	423	325	20.5	27	MSaaaapap	102	0	0	0		0	0	0	0	0
383	1	61	-1	-1	563	285	11.0	25	ABprpaaaaaa	207	56	0	0		0	0	0	0	0
384	1	444	23	-1	336	351	4.0	23	ABalpapappp	228	-306	0	0		0	0	0	0	0
385	1	10	193	-1	554	386	20.5	27	ABalapppaap	252	-499	0	0		0	0	0	0	0
386	1	478	334	-1	531	254	18.9	22	ABpraapapap	195	208	0	0		0	0	0	0	0
387	1	289	276	-1	354	199	10.8	26	Earpaa	265	-254	0	0		0	0	0	0	0
388	1	194	236	-1	331	86	12.1	28	ABprapppaa	235	534	0	0		0	0	0	0	0
389	1	485	173	-1	232	229	4.0	24	ABplppppapa	179	-538	0	0		0	0	0	0	0
390	1	114	489	-1	326	96	5.7	23	ABprapppapp	199	-47	0	0		0	0	0	0	0
391	1	138	39	-1	273	342	17.8	27	Dapaa	254	-41	0	0		0	0	0	0	0
392	1	218	130	-1	187	130	18.4	33	Cpappd	327	44	0	0		0	0	0	0	0
393	1	411	21	-1	406	122	21.7	27	ABarppppap	264	441	0	0		0	0	0	0	0
394	1	477	356	-1	216	240	20.2	32	Cappaa	-31	0	0	0		0	0	0	0	0
395	1	29	185	-1	413	437	8.7	27	ABplpaaapa	217	-180	0	0		0	0	0	0	0
396	1	162	175	-1	433	202	6.0	24	ABprpapappap	133	0	0	0		0	0	0	0	0
397	1	354	370	-1	297	162	17.6	35	Eprapa	352	-327	0	0		0	0	0	0	0
398	1	426	430	-1	304	285	5.4	23	ABplpappaap	209	-212	0	0		0	0	0	0	0
399	1	108	300	-1	490	446	8.7	24	ABalpppaapd	18	0	0	0		0	0	0	0	0
400	1	413	199	-1	347	356	22.6	30	ABarppaaa	300	1015	0	0		0	0	0	0	0
401	1	254	251	-1	453	396	3.6	26	ABalppapaaa	266	111	0	0		0	0	0	0	0
402	1	144	271	-1	400	76	13.6	30	ABprappapp	257	447	0	0		0	0	0	0	0
403	1	378	486	-1	490	372	3.9	24	ABalpapaaa	206	498	0	0		0	0	0	0	0
404	1	228	417	-1	454	365	17.1	25	MSaaapaaa	258	-643	0	0		0	0	0	0	0
405	1	484	52	-1	544	200	11.3	24	ABprpaapppp	263	0	0	0		0	0	0	0	0
406	1	253	349	-1	519	182	22.2	33	ABprapaaaa	-114	0	0	0		0	0	0	0	0
407	1	451	136	-1	283	126	7.4	29	Cppapp	265	-626	0	0		0	0	0	0	0
408	1	381	178	-1	497	377	12.9	25	ABalpaapaap	-4	0	0	0		0	0	0	0	0
409	1	99	45	-1	318	98	9.8	23	ABprapppapa	222	19	0	0		0	0	0	0	0
410	1	316	461	-1	501	329	5.6	23	ABarapaaaaa	193	343	0	0		0	0	0	0	0
411	1	325	296	-1	383	268	19.4	24	MSpaaapap	198	712	0	0		0	0	0	0	0
412	1	276	424	-1	206	109	9.8	29	Cpppaa	286	994	0	0		0	0	0	0	0
413	1	242	301	-1	553	284	17.2	26	ABpraaapaad	75	0	0	0		0	0	0	0	0
414	1	20	66	-1	317	336	6.7	24	ABplpapapap	205	91	0	0		0	0	0	0	0
415	1	284	346	-1	558	270	8.2	25	ABarapppppa	101	0	0	0		0	0	0	0	0
416	1	90	379	-1	380	372	19.9	24	ABplapaaaaa	180	0	0	0		0	0	0	0	0
417	1	112	264	-1	332	322	9.9	29	MSapaapp	294	-391	0	0		0	0	0	0	0
418	1	70	287	-1	358	87	7.5	25	ABprpppaapa	356	0	0	0		0	0	0	0	0
419	1	395	442	-1	593	368	13.4	24	ABalaaaparr	-40	0	0	0		0	0	0	0	0
420	1	33	228	-1	418	179	9.7	24	MSppaapp	212	996	0	0		0	0	0	0	0
421	1	396	290	-1	389	91	21.2	29	ABprappapa	271	761	0	0		0	0	0	0	0
422	1	283	15	-1	501	191	8.7	24	ABprpapaapp	210	-6	0	0		0	0	0	0	0
423	1	87	360	-1	502	235	4.6	24	ABprpappaaa	204	-247	0	0		0	0	0	0	0
424	1	150	5	-1	341	241	8.2	24	MSaapappp	184	700	0	0		0	0	0	0	0
425	1	75	468	-1	207	147	21.7	41	Cpapa	410	696	0	0		0	0	0	0	0
426	1	125	492	-1	473	288	9.4	23	ABarapaappa	184	0	0	0		0	0	0	0	0
427	1	207	433	-1	291	192	12.5	31	Earpp	299	842	0	0		0	0	0	0	0
428	1	198	310	-1	351	85	20.6	30	ABarpppppa	260	-427	0	0		0	0	0	0	0
429	1	186	383	-1	559	275	5.4	24	ABarapppapa	225	865	0	0		0	0	0	0	0
430	1	474	31	-1	295	122	24.7	35	Cpaapa	349	-513	0	0		0	0	0	0	0
431	1	273	86	-1	295	263	4.1	26	ABplpapppaa	210	323	0	0		0	0	0	0	0
432	1	102	340	-1	453	298	17.0	27	MSpaaaapp	183	84	0	0		0	0	0	0	0
433	1	156	110	-1	548	273	12.1	22	ABprpaapaaa	353	0	0	0		0	0	0	0	0
434	1	145	475	-1	481	269	20.5	27	MSppappp	277	-262	0	0		0	0	0	0	0
435	1	263	483	-1	436	323	4.0	23	ABalpapapaa	208	-673	0	0		0	0	0	0	0
436	1	223	44	-1	317	374	5.9	24	ABplpaaaapa	215	262	0	0		0	0	0	0	0
437	1	421	374	-1	410	127	5.3	25	ABprpppaaaa	208	-148	0	0		0	0	0	0	0
438	1	304	408	-1	541	217	6.2	24	ABarappapaa	-97	0	0	0		0	0	0	0	0
439	1	258	249	-1	581	320	21.3	27	ABpraapaapa	-14	0	0	0		0	0	0	0	0
440	1	303	274	-1	492	446	19.8	26	ABplaapaaap	-37	0	0	0		0	0	0	0	0
441	1	15	109	-1	469	364	14.8	26	ABaraapaapa	248	740	0	0		0	0	0	0	0
442	1	466	265	-1	453	397	20.9	22	ABplaaaapaa	119	0	0	0		0	0	0	0	0
443	1	244	389	-1	524	326	3.3	26	ABaraaappap	239	17	0	0		0	0	0	0	0
444	1	357	257	-1	303	246	13.7	31	Ealap	316	-198	0	0		0	0	0	0	0
445	1	2	100	-1	268	207	4.4	26	ABplpappppp	217	99	0	0		0	0	0	0	0
446	1	383	269	-1	412	91	15.8	29	ABprappaap	267	701	0	0		0	0	0	0	0
447	1	320	261	-1	242	273	17.5	27	Daapp	210	388	0	0		0	0	0	0	0
448	1	457	259	-1	279	248	5.7	23	ABplpappppa	148	0	0	0		0	0	0	0	0
449	1	122	293	-1	492	213	11.8	24	ABprppaaaaa	232	-592	0	0		0	0	0	0	0
450	1	200	206	-1	468	187	4.3	22	ABprpapapaa	167	-165	0	0		0	0	0	0	0
451	1	441	139	-1	228	243	7.2	30	Capppp	295	-225	0	0		0	0	0	0	0
452	1	328	335	-1	249	166	4.6	30	ABplpppapap	212	1300	0	0		0	0	0	0	0
453	1	394	148	-1	374	64	13.2	28	ABprapapap	240	-145	0	0		0	0	0	0	0
454	1	240	32	-1	405	293	20.8	26	MSpaaapaa	209	73	0	0		0	0	0	0	0
455	1	226	37	-1	569	338	23.2	26	ABpraapaaap	652	0	0	0		0	0	0	0	0
456	1	343	40	-1	514	239	16.4	24	ABpraaappap	245	-1290	0	0		0	0	0	0	0
457	1	465	78	-1	477	160	20.8	30	ABarpppaa	301	677	0	0		0	0	0	0	0
458	1	306	466	-1	355	422	9.8	25	ABplpaapppp	274	0	0	0		0	0	0	0	0
459	1	300	336	-1	357	321	5.4	27	ABplpapappp	242	120	0	0		0	0	0	0	0
460	1	423	403	-1	332	230	23.3	37	Caaaa	369	-514	0	0		0	0	0	0	0
461	1	248	302	-1	353	63	17.3	31	ABprapapaa	311	-188	0	0		0	0	0	0	0
462	1	469	210	-1	395	223	8.2	26	MSpapappa	258	155	0	0		0	0	0	0	0
463	1	159	423	-1	422	199	20.6	25	Dppaa	205	128	0	0		0	0	0	0	0
464	1	154	207	-1	287	334	14.4	29	Daaap	-34	0	0	0		0	0	0	0	0
465	1	397	438	-1	280	98	13.4	26	ABprapapppap	155	1753	0	0		0	0	0	0	0
466	1	475	284	-1	494	368	5.9	23	ABalpaaaapa	323	0	0	0		0	0	0	0	0
467	1	216	420	-1	479	348	3.9	22	ABalpaaapp	92	0	0	0		0	0	0	0	0
468	1	323	478	-1	466	411	16.1	22	ABalppppapp	-95	0	0	0		0	0	0	0	0
469	1	76	485	-1	419	168	6.2	24	ABprpapappp	277	0	0	0		0	0	0	0	0
470	1	195	76	-1	572	263	19.4	23	ABpraaaappa	360	0	0	0		0	0	0	0	0
471	1	480	353	-1	378	229	17.0	26	Earaa	-160	0	0	0		0	0	0	0	0
472	1	375	114	-1	346	315	19.3	26	MSapappp	-60	0	0	0		0	0	0	0	0
473	1	388	487	-1	575	300	5.9	23	ABarapppaap	318	0	0	0		0	0	0	0	0
474	1	455	392	-1	484	251	3.0	22	ABarappaapp	-47	0	0	0		0	0	0	0	0
475	1	384	445	-1	582	229	9.9	23	ABpraaaaaap	222	0	0	0		0	0	0	0	0
476	1	31	181	-1	460	409	8.9	26	ABplpaaaaaa	28	0	0	0		0	0	0	0	0
477	1	445	250	-1	518	365	14.4	23	ABaraapaaaa	505	0	0	0		0	0	0	0	0
478	1	193	406	-1	443	302	8.3	22	ABarapaapap	436	0	0	0		0	0	0	0	0
479	1	270	410	-1	479	318	17.2	28	MSpaaaapa	126	0	0	0		0	0	0	0	0
480	1	204	491	-1	447	332	8.1	22	ABalpaaapap	478	0	0	0		0	0	0	0	0
481	1	209	329	-1	388	109	4.1	28	ABprppppapa	-14	0	0	0		0	0	0	0	0
482	1	184	319	-1	531	347	21.4	26	MSpaaaaaa	398	0	0	0		0	0	0	0	0
483	1	427	208	-1	389	383	5.7	24	ABalppapppp	29	0	0	0		0	0	0	0	0
484	1	321	426	-1	375	366	6.7	31	ABplpapaaa	-35	0	0	0		0	0	0	0	0
485	1	117	241	-1	535	425	19.8	27	ABplaapaaaa	249	0	0	0		0	0	0	0	0
486	1	21	54	-1	519	437	22.1	26	ABplaaaaaa	124	0	0	0		0	0	0	0	0
487	1	414	476	-1	287	92	15.0	22	Cppapa	313	0	0	0		0	0	0	0	0
488	1	169	496	-1	515	407	16.0	21	ABalapapaa	124	34	0	0		0	0	0	0	0
489	1	488	123	-1	571	312	16.0	26	MSppaaapa	266	264	0	0		0	0	0	0	0
490	1	491	19	-1	525	281	16.7	24	ABpraapapaa	281	0	0	0		0	0	0	0	0
491	1	446	495	-1	472	241	12.2	19	ABarapaappp	134	-815	0	0		0	0	0	0	0
492	1	460	497	-1	316	309	4.4	22	ABplpappaaa	202	785	0	0		0	0	0	0	0
493	1	489	73	-1	337	194	7.3	31	MSpappaa	176	237	0	0		0	0	0	0	0
494	1	492	498	-1	223	237	24.0	30	Caapa	73	0	0	0		0	0	0	0	0
