# Supplementary material for: The AP-2 Transcription Factor APTF-2 Is Required for Neuroblast and Epidermal Morphogenesis in Caenorhabditis elegans Embryogenesis
Source: PLoS Genet. 2016 May 13;12(5):e1006048. doi: 10.1371/journal.pgen.1006048 (PMC4866721; doi:10.1371/journal.pgen.1006048)
Supplement: S7 Text — (ZIP) [file pgen.1006048.s035.zip › nuclei/t191-nuclei]

1	1	277	199	-1	200	322	13.8	28	ABplappaap	259	122	0	0		0	0	0	0	0
2	1	136	263	-1	427	122	16.3	26	ABprappaaa	241	90	0	0		0	0	0	0	0
3	1	200	55	-1	442	261	17.3	29	MSpaapaa	276	64	0	0		0	0	0	0	0
4	1	272	162	-1	418	347	11.8	27	ABalpaapappp	234	124	0	0		0	0	0	0	0
5	1	424	121	-1	341	240	8.5	24	MSaapappp	234	408	0	0		0	0	0	0	0
6	1	217	48	-1	425	391	23.1	27	ABplaaaapp	254	-284	0	0		0	0	0	0	0
7	1	129	54	-1	190	137	6.4	27	Cppppp	278	-521	0	0		0	0	0	0	0
8	1	62	317	-1	446	197	24.4	29	ABarppppaa	283	520	0	0		0	0	0	0	0
9	1	179	77	-1	521	163	15.8	30	ABpraapppa	104	0	0	0		0	0	0	0	0
10	1	161	315	-1	530	289	6.4	24	ABarappaaaa	207	-73	0	0		0	0	0	0	0
11	1	135	19	-1	426	407	8.1	24	ABplpaaaaap	63	0	0	0		0	0	0	0	0
12	1	270	46	-1	560	221	9.2	23	ABprpaapppa	211	569	0	0		0	0	0	0	0
13	1	17	346	-1	459	120	14.9	28	ABprapaapp	263	95	0	0		0	0	0	0	0
14	1	303	244	-1	296	391	15.3	26	ABplapaapa	228	-837	0	0		0	0	0	0	0
15	1	422	288	-1	500	193	8.8	24	ABprpapaapp	221	135	0	0		0	0	0	0	0
16	1	258	248	-1	494	365	15.3	25	ABaraapaaap	211	-1110	0	0		0	0	0	0	0
17	1	284	321	-1	536	204	9.2	28	ABprpaaapa	236	833	0	0		0	0	0	0	0
18	1	371	240	-1	543	179	14.1	29	ABpraappap	76	0	0	0		0	0	0	0	0
19	1	490	478	-1	524	282	16.4	25	ABpraapapaa	206	-1150	0	0		0	0	0	0	0
20	1	91	368	-1	599	235	14.0	24	ABpraaaapad	209	-108	0	0		0	0	0	0	0
21	1	393	307	-1	407	126	21.6	27	ABarppppap	252	130	0	0		0	0	0	0	0
22	1	329	385	-1	366	344	3.5	26	ABalpapappa	245	105	0	0		0	0	0	0	0
23	1	384	219	-1	335	352	4.3	24	ABalpapappp	231	-2	0	0		0	0	0	0	0
24	1	113	468	-1	185	143	13.7	31	Capppa	277	-224	0	0		0	0	0	0	0
25	1	16	481	-1	390	227	13.3	30	MSpapaapp	284	96	0	0		0	0	0	0	0
26	1	83	155	-1	524	380	11.8	24	ABalpaapaaa	-179	0	0	0		0	0	0	0	0
27	1	212	2	-1	450	237	11.9	23	ABaraappppa	203	213	0	0		0	0	0	0	0
28	1	93	230	-1	487	206	15.5	27	MSppppaa	309	0	0	0		0	0	0	0	0
29	1	223	420	-1	591	273	11.0	24	ABalaappap	227	315	0	0		0	0	0	0	0
30	1	58	235	-1	376	408	22.4	31	ABplaaappp	299	-1154	0	0		0	0	0	0	0
31	1	430	220	-1	294	130	24.9	35	Cpaapa	333	192	0	0		0	0	0	0	0
32	1	454	59	-1	406	295	20.7	26	MSpaaapaa	168	0	0	0		0	0	0	0	0
33	1	175	211	-1	146	275	14.9	28	ABplapapaa	283	-167	0	0		0	0	0	0	0
34	1	86	271	-1	441	353	3.9	24	ABalpapaapa	197	322	0	0		0	0	0	0	0
35	1	150	435	-1	490	162	15.2	27	ABprapaapa	370	0	0	0		0	0	0	0	0
36	1	221	15	-1	304	361	8.9	24	ABplppaapap	224	1402	0	0		0	0	0	0	0
37	1	455	342	-1	570	336	23.2	27	ABpraapaaap	277	266	0	0		0	0	0	0	0
38	1	267	237	-1	489	127	14.2	29	ABpraapppp	270	83	0	0		0	0	0	0	0
39	1	391	70	-1	269	339	18.1	26	Dapaa	255	-518	0	0		0	0	0	0	0
40	1	456	239	-1	514	244	16.1	24	ABpraaappap	46	0	0	0		0	0	0	0	0
41	1	320	381	-1	522	388	20.7	26	ABalappapp	217	0	0	0		0	0	0	0	0
42	1	111	172	-1	540	355	11.0	24	ABaraaapaaa	-76	0	0	0		0	0	0	0	0
43	1	25	156	-1	350	217	15.4	29	Earap	273	399	0	0		0	0	0	0	0
44	1	436	165	-1	314	374	5.8	24	ABplpaaaapa	224	-54	0	0		0	0	0	0	0
45	1	409	324	-1	318	101	9.8	23	ABprapppapa	200	341	0	0		0	0	0	0	0
46	1	18	145	-1	452	417	13.2	27	ABalppppaad	230	161	0	0		0	0	0	0	0
47	1	245	33	-1	465	148	7.5	25	ABarappappp	111	0	0	0		0	0	0	0	0
48	1	41	42	-1	357	406	7.4	27	ABplpaaappp	273	389	0	0		0	0	0	0	0
49	1	206	296	-1	507	335	16.6	24	ABaraappaap	527	0	0	0		0	0	0	0	0
50	1	122	193	-1	368	449	11.1	26	ABplaappaa	224	296	0	0		0	0	0	0	0
51	1	228	154	-1	541	314	19.1	28	ABalappppap	222	0	0	0		0	0	0	0	0
52	1	405	484	-1	543	204	11.4	24	ABprpaapppp	215	-165	0	0		0	0	0	0	0
53	1	358	103	-1	511	183	5.9	23	ABprpaaaapa	228	644	0	0		0	0	0	0	0
54	1	486	41	-1	517	438	21.9	24	ABplaaaaaa	192	750	0	0		0	0	0	0	0
55	1	5	180	-1	455	409	6.9	26	ABalppappap	32	0	0	0		0	0	0	0	0
56	1	157	52	-1	365	401	18.1	26	ABalppppppa	219	1	0	0		0	0	0	0	0
57	1	32	78	-1	477	314	19.5	29	MSpaaaaap	58	0	0	0		0	0	0	0	0
58	1	79	9	-1	467	267	13.3	31	ABaraapppap	99	0	0	0		0	0	0	0	0
59	1	4	147	-1	472	236	6.2	24	ABarapapapp	264	0	0	0		0	0	0	0	0
60	1	334	302	-1	230	186	12.5	34	Eplpa	347	204	0	0		0	0	0	0	0
61	1	279	81	-1	459	439	6.8	23	ABalpppaapv	199	-622	0	0		0	0	0	0	0
62	1	317	25	-1	538	425	9.7	27	ABalaaaalp	245	149	0	0		0	0	0	0	0
63	1	47	444	-1	592	291	17.2	24	ABpraaaaap	243	760	0	0		0	0	0	0	0
64	1	216	201	-1	388	266	8.6	26	MSaapaaap	-213	0	0	0		0	0	0	0	0
65	1	350	343	-1	480	397	5.2	24	ABalpaapppp	195	271	0	0		0	0	0	0	0
66	1	414	50	-1	315	338	6.8	23	ABplpapapap	227	128	0	0		0	0	0	0	0
67	1	250	259	-1	584	364	20.0	25	ABpraapaaaa	104	0	0	0		0	0	0	0	0
68	1	68	8	-1	518	338	12.5	28	ABaraaaapa	244	-277	0	0		0	0	0	0	0
69	1	80	253	-1	554	301	8.7	25	ABarappppap	204	294	0	0		0	0	0	0	0
70	1	355	109	-1	461	383	23.5	30	ABplaaaapap	258	-554	0	0		0	0	0	0	0
71	1	143	373	-1	551	427	13.5	31	ABalaaaala	81	0	0	0		0	0	0	0	0
72	1	215	136	-1	470	258	9.0	28	ABarapappa	78	0	0	0		0	0	0	0	0
73	1	493	479	-1	331	195	7.4	31	MSpappaa	209	254	0	0		0	0	0	0	0
74	1	145	138	-1	577	334	14.9	26	ABalaappppa	258	972	0	0		0	0	0	0	0
75	1	55	21	-1	382	222	10.5	29	MSpapapa	272	-289	0	0		0	0	0	0	0
76	1	470	487	-1	572	262	19.6	22	ABpraaaappa	170	667	0	0		0	0	0	0	0
77	1	153	409	-1	426	280	7.5	24	ABalpapppap	221	-250	0	0		0	0	0	0	0
78	1	457	1	-1	478	165	21.1	31	ABarpppaa	303	-455	0	0		0	0	0	0	0
79	1	379	69	-1	413	325	15.5	24	MSaaapapa	244	106	0	0		0	0	0	0	0
80	1	220	457	-1	536	205	19.4	31	ABpraaapppp	-21	0	0	0		0	0	0	0	0
81	1	104	427	-1	575	229	12.0	23	ABprpaapapp	210	953	0	0		0	0	0	0	0
82	1	366	16	-1	393	149	10.0	26	MSpappap	195	0	0	0		0	0	0	0	0
83	1	287	26	-1	305	76	6.8	29	ABprappppp	274	426	0	0		0	0	0	0	0
84	1	233	6	-1	569	204	12.9	24	ABpraappaa	235	-74	0	0		0	0	0	0	0
85	1	128	175	-1	200	318	20.1	28	ABplappapa	286	401	0	0		0	0	0	0	0
86	1	431	364	-1	292	268	4.2	25	ABplpapppaa	240	328	0	0		0	0	0	0	0
87	1	322	168	-1	370	347	18.8	27	MSapppap	-17	0	0	0		0	0	0	0	0
88	1	96	94	-1	430	292	18.3	26	MSpaaappa	268	322	0	0		0	0	0	0	0
89	1	262	34	-1	352	265	4.7	25	MSaappaa	244	933	0	0		0	0	0	0	0
90	1	186	294	-1	568	314	18.1	27	ABalappppaa	151	0	0	0		0	0	0	0	0
91	1	274	337	-1	397	411	14.4	24	ABalpppppap	205	0	0	0		0	0	0	0	0
92	1	98	290	-1	481	410	20.4	25	ABalappaap	211	-208	0	0		0	0	0	0	0
93	1	261	106	-1	564	332	10.6	24	ABarappppaa	195	0	0	0		0	0	0	0	0
94	1	297	273	-1	453	260	5.6	25	ABarapapppa	226	275	0	0		0	0	0	0	0
95	1	310	309	-1	372	407	14.3	24	ABplpaappaa	231	-463	0	0		0	0	0	0	0
96	1	375	380	-1	381	100	7.5	25	ABprpppaaap	223	-543	0	0		0	0	0	0	0
97	1	178	18	-1	148	249	10.3	27	ABplapappa	-89	0	0	0		0	0	0	0	0
98	1	50	272	-1	546	355	7.4	24	ABaraaappaa	160	0	0	0		0	0	0	0	0
99	1	294	115	-1	409	248	15.4	28	MSpaapapp	81	0	0	0		0	0	0	0	0
100	1	445	39	-1	263	210	4.6	26	ABplpappppp	247	149	0	0		0	0	0	0	0
101	1	361	142	-1	230	290	9.2	25	ABplppapapp	232	-245	0	0		0	0	0	0	0
102	1	373	65	-1	472	443	16.4	25	ABalppppapa	224	250	0	0		0	0	0	0	0
103	1	340	89	-1	517	257	12.4	25	MSppapaa	252	-408	0	0		0	0	0	0	0
104	1	40	365	-1	528	259	15.6	24	ABpraaappaa	187	38	0	0		0	0	0	0	0
105	1	286	301	-1	454	444	20.3	27	ABplaaapaaa	214	0	0	0		0	0	0	0	0
106	1	158	222	-1	233	283	6.8	28	ABplppappp	280	64	0	0		0	0	0	0	0
107	1	53	181	-1	350	259	11.9	28	MSaapaapp	280	-838	0	0		0	0	0	0	0
108	1	6	299	-1	469	219	3.4	25	ABprpappaap	230	88	0	0		0	0	0	0	0
109	1	441	480	-1	467	364	14.7	26	ABaraapaapa	218	1064	0	0		0	0	0	0	0
110	1	433	189	-1	562	285	11.1	24	ABprpaapaaa	209	356	0	0		0	0	0	0	0
111	1	117	367	-1	498	320	14.3	25	ABaraappapa	85	0	0	0		0	0	0	0	0
112	1	188	392	-1	382	196	8.0	24	MSpapappp	12	0	0	0		0	0	0	0	0
113	1	54	53	-1	240	366	15.5	27	ABplapaapp	244	-1131	0	0		0	0	0	0	0
114	1	472	408	-1	344	320	18.6	26	MSapappp	255	35	0	0		0	0	0	0	0
115	1	66	419	-1	328	421	11.4	30	ABplaappap	318	0	0	0		0	0	0	0	0
116	1	7	306	-1	267	382	14.5	32	ABplaapppp	120	0	0	0		0	0	0	0	0
117	1	327	228	-1	410	287	10.0	24	ABaraapappp	239	378	0	0		0	0	0	0	0
118	1	114	366	-1	472	355	11.7	27	ABalpaapapa	260	157	0	0		0	0	0	0	0
119	1	74	445	-1	595	353	11.4	29	ABalaaappr	293	0	0	0		0	0	0	0	0
120	1	342	378	-1	396	325	18.5	24	MSaaaappa	206	402	0	0		0	0	0	0	0
121	1	378	286	-1	354	295	17.2	29	MSaaappp	256	106	0	0		0	0	0	0	0
122	1	360	429	-1	386	389	10.8	25	ABplppaaaaa	-105	0	0	0		0	0	0	0	0
123	1	489	195	-1	570	312	15.6	27	MSppaaapa	235	320	0	0		0	0	0	0	0
124	1	28	300	-1	147	217	8.7	26	ABplappppa	235	-152	0	0		0	0	0	0	0
125	1	160	45	-1	303	68	14.8	29	ABarpppppp	284	-60	0	0		0	0	0	0	0
126	1	382	35	-1	420	330	20.2	26	MSaaaapap	84	0	0	0		0	0	0	0	0
127	1	88	183	-1	511	216	10.1	24	ABprpapaapa	199	110	0	0		0	0	0	0	0
128	1	304	47	-1	554	392	10.5	29	ABalaaaarl	33	0	0	0		0	0	0	0	0
129	1	36	135	-1	418	168	13.6	32	MSpapppa	324	-130	0	0		0	0	0	0	0
130	1	392	312	-1	188	129	18.4	31	Cpappd	302	-2	0	0		0	0	0	0	0
131	1	299	376	-1	423	440	16.3	25	ABplaapapaa	0	0	0	0		0	0	0	0	0
132	1	292	207	-1	404	459	11.6	26	ABplpaapapp	207	598	0	0		0	0	0	0	0
133	1	368	146	-1	338	360	7.2	24	ABplpapapaa	203	635	0	0		0	0	0	0	0
134	1	87	466	-1	397	436	15.6	25	ABplaapapap	128	0	0	0		0	0	0	0	0
135	1	82	191	-1	474	307	4.4	24	ABarapaaaap	244	-56	0	0		0	0	0	0	0
136	1	407	349	-1	280	127	7.4	28	Cppapp	284	138	0	0		0	0	0	0	0
137	1	22	226	-1	581	287	19.7	24	ABpraaapapp	206	-263	0	0		0	0	0	0	0
138	1	229	369	-1	577	233	15.9	26	ABprpaapapa	71	0	0	0		0	0	0	0	0
139	1	451	451	-1	222	242	7.2	29	Capppp	277	155	0	0		0	0	0	0	0
140	1	95	434	-1	361	263	7.4	25	MSaapappa	215	-237	0	0		0	0	0	0	0
141	1	376	323	-1	461	357	9.2	24	ABalpaaapaa	170	474	0	0		0	0	0	0	0
142	1	121	151	-1	452	307	10.8	26	ABaraapppaa	232	611	0	0		0	0	0	0	0
143	1	46	96	-1	448	315	21.3	26	MSaaaapaa	230	106	0	0		0	0	0	0	0
144	1	257	319	-1	344	274	9.7	27	MSaapapa	246	1067	0	0		0	0	0	0	0
145	1	187	229	-1	304	67	9.7	26	ABprapapppp	219	-13	0	0		0	0	0	0	0
146	1	97	298	-1	385	130	13.2	30	MSpapppp	270	816	0	0		0	0	0	0	0
147	1	112	87	-1	424	305	6.0	24	ABalpappaap	207	-664	0	0		0	0	0	0	0
148	1	453	334	-1	373	64	13.4	28	ABprapapap	164	0	0	0		0	0	0	0	0
149	1	278	282	-1	339	394	16.7	26	ABplpaappap	311	0	0	0		0	0	0	0	0
150	1	338	424	-1	521	269	3.3	25	ABarappaapa	229	431	0	0		0	0	0	0	0
151	1	219	285	-1	388	324	10.5	26	ABaraapappa	396	0	0	0		0	0	0	0	0
152	1	347	238	-1	367	159	9.1	27	Earpap	219	94	0	0		0	0	0	0	0
153	1	324	403	-1	608	259	12.7	26	ABpraaaaaaa	219	1226	0	0		0	0	0	0	0
154	1	213	148	-1	432	234	8.0	27	MSpapaaaa	261	-503	0	0		0	0	0	0	0
155	1	19	23	-1	536	310	14.1	25	MSppaaapp	201	173	0	0		0	0	0	0	0
156	1	44	395	-1	325	359	11.0	24	ABplppaapaa	197	-13	0	0		0	0	0	0	0
157	1	63	13	-1	347	137	13.3	28	Cppaaa	103	0	0	0		0	0	0	0	0
158	1	232	92	-1	556	357	20.3	30	ABalapppapa	249	-348	0	0		0	0	0	0	0
159	1	306	137	-1	545	247	8.1	23	ABarapppppp	207	1021	0	0		0	0	0	0	0
160	1	70	246	-1	332	303	6.0	25	ABplpappap	213	1008	0	0		0	0	0	0	0
161	1	354	20	-1	301	292	21.1	29	MSappppp	262	-360	0	0		0	0	0	0	0
162	1	211	224	-1	239	251	10.0	29	ABplpppppa	25	0	0	0		0	0	0	0	0
163	1	230	486	-1	556	257	18.8	23	ABpraaaappp	164	1672	0	0		0	0	0	0	0
164	1	154	416	-1	533	373	16.2	31	MSaaaaaa	97	0	0	0		0	0	0	0	0
165	1	255	348	-1	381	298	7.8	25	MSaapaaaa	38	0	0	0		0	0	0	0	0
166	1	35	327	-1	233	197	3.5	25	ABplpppapaa	165	150	0	0		0	0	0	0	0
167	1	291	225	-1	336	61	9.2	26	ABprappppa	255	-748	0	0		0	0	0	0	0
168	1	119	31	-1	485	445	12.9	25	ABalapaaap	210	-134	0	0		0	0	0	0	0
169	1	241	17	-1	169	284	19.6	34	ABarppapa	344	-198	0	0		0	0	0	0	0
170	1	288	99	-1	465	394	12.0	27	MSapaaap	206	302	0	0		0	0	0	0	0
171	1	126	415	-1	499	415	12.6	27	ABalapaaaa	239	-12	0	0		0	0	0	0	0
172	1	189	354	-1	531	343	15.0	24	ABaraappaaa	18	0	0	0		0	0	0	0	0
173	1	389	493	-1	226	233	3.9	23	ABplppppapa	216	368	0	0		0	0	0	0	0
174	1	351	40	-1	439	259	21.2	28	MSpppppa	283	794	0	0		0	0	0	0	0
175	1	396	4	-1	430	202	6.0	24	ABprpapappap	133	0	0	0		0	0	0	0	0
176	1	60	93	-1	191	230	13.5	30	Capapp	-148	0	0	0		0	0	0	0	0
177	1	264	206	-1	237	307	15.4	29	Capaaa	274	-411	0	0		0	0	0	0	0
178	1	408	314	-1	494	377	12.5	25	ABalpaapaap	60	0	0	0		0	0	0	0	0
179	1	246	205	-1	452	462	17.4	29	ABplaapaapp	167	0	0	0		0	0	0	0	0
180	1	263	176	-1	352	124	9.4	30	ABprpappppa	239	0	0	0		0	0	0	0	0
181	1	476	24	-1	457	410	9.0	25	ABplpaaaaaa	255	-115	0	0		0	0	0	0	0
182	1	370	38	-1	432	370	8.2	26	MSapaaaa	267	0	0	0		0	0	0	0	0
183	1	56	289	-1	508	455	11.5	25	ABalapaapp	201	-235	0	0		0	0	0	0	0
184	1	231	460	-1	452	121	9.7	24	ABprppapaap	207	362	0	0		0	0	0	0	0
185	1	395	36	192	413	436	9.0	28	ABplpaaapa	211	132	0	0		0	0	0	0	0
186	1	210	149	-1	390	312	5.9	24	ABalpappapa	213	883	0	0		0	0	0	0	0
187	1	359	361	-1	370	418	5.4	27	ABalppaappp	230	1859	0	0		0	0	0	0	0
188	1	166	330	-1	366	437	20.1	29	ABplaaappa	275	337	0	0		0	0	0	0	0
189	1	24	277	-1	362	353	12.5	27	MSappapa	-246	0	0	0		0	0	0	0	0
190	1	248	313	-1	412	370	3.3	25	ABalppapapa	200	1226	0	0		0	0	0	0	0
191	1	10	118	-1	482	262	23.4	29	ABarpapapp	258	872	0	0		0	0	0	0	0
192	1	67	293	-1	327	132	20.5	28	Dpppp	288	896	0	0		0	0	0	0	0
193	1	385	465	-1	555	385	20.5	26	ABalapppaap	113	0	0	0		0	0	0	0	0
194	1	59	362	-1	483	158	5.4	25	ABprpaaaapp	251	-259	0	0		0	0	0	0	0
195	1	253	182	-1	409	454	19.7	30	ABplaaapap	228	0	0	0		0	0	0	0	0
196	1	336	61	-1	447	140	21.6	35	ABarpppap	333	-154	0	0		0	0	0	0	0
197	1	319	63	-1	495	265	5.6	24	ABarapapapa	1	0	0	0		0	0	0	0	0
198	1	164	341	-1	204	258	5.7	24	ABplpppaaap	199	-68	0	0		0	0	0	0	0
199	1	400	257	-1	349	355	22.5	30	ABarppaaa	275	0	0	0		0	0	0	0	0
200	1	225	440	-1	564	362	10.6	25	ABalaaaarr	-123	0	0	0		0	0	0	0	0
201	1	37	234	-1	432	268	14.0	27	MSpaapapa	-110	0	0	0		0	0	0	0	0
202	1	242	448	-1	455	228	7.7	26	ABarapapppp	188	174	0	0		0	0	0	0	0
203	1	171	197	-1	403	378	14.5	25	MSapappa	207	746	0	0		0	0	0	0	0
204	1	102	404	-1	387	348	6.6	25	ABplpapappa	212	-653	0	0		0	0	0	0	0
205	1	100	303	-1	320	141	9.9	28	Cppaap	259	-107	0	0		0	0	0	0	0
206	1	450	82	-1	465	190	4.5	23	ABprpapapaa	175	760	0	0		0	0	0	0	0
207	1	464	266	-1	281	332	14.4	28	Daaap	251	998	0	0		0	0	0	0	0
208	1	483	184	-1	388	389	5.5	24	ABalppapppp	335	0	0	0		0	0	0	0	0
209	1	2	245	-1	402	154	18.0	25	Dppap	211	968	0	0		0	0	0	0	0
210	1	462	72	-1	394	221	8.4	26	MSpapappa	218	157	0	0		0	0	0	0	0
211	1	362	157	-1	231	336	12.5	29	ABplappaaa	256	121	0	0		0	0	0	0	0
212	1	156	58	-1	501	408	8.5	27	ABalppappaa	0	0	0	0		0	0	0	0	0
213	1	268	179	-1	474	355	23.8	27	Nuc156_25_450_288p	256	-7	0	0		0	0	0	0	0
214	1	168	11	-1	280	320	11.5	30	MSaapppa	-11	0	0	0		0	0	0	0	0
215	1	293	166	-1	347	59	12.4	29	ABprapappa	192	0	0	0		0	0	0	0	0
216	1	226	127	-1	374	410	10.6	24	ABplpaapppa	203	-367	0	0		0	0	0	0	0
217	1	192	97	-1	409	293	12.8	25	ABaraapapap	236	58	0	0		0	0	0	0	0
218	1	367	295	-1	380	146	6.0	23	ABprppaapppp	207	84	0	0		0	0	0	0	0
219	1	238	98	-1	288	91	4.3	24	ABprppppppa	214	145	0	0		0	0	0	0	0
220	1	31	453	-1	466	338	5.2	24	ABalpaaaapp	200	76	0	0		0	0	0	0	0
221	1	308	111	-1	476	149	11.7	26	ABprppapaaa	245	-352	0	0		0	0	0	0	0
222	1	142	204	-1	594	264	15.3	26	ABpraaaapav	259	-723	0	0		0	0	0	0	0
223	1	271	489	-1	582	362	16.0	30	ABalaaappl	302	-13	0	0		0	0	0	0	0
224	1	110	292	-1	472	283	14.9	27	ABaraappapp	235	-588	0	0		0	0	0	0	0
225	1	234	158	-1	500	315	10.3	28	ABaraaapapa	204	0	0	0		0	0	0	0	0
226	1	174	178	-1	141	218	15.6	32	ABarppapp	324	-240	0	0		0	0	0	0	0
227	1	170	90	-1	257	163	24.5	32	Caaap	200	302	0	0		0	0	0	0	0
228	1	420	108	-1	418	180	10.1	24	MSppaapp	222	686	0	0		0	0	0	0	0
229	1	348	472	-1	464	426	10.7	23	ABalppppaav	415	0	0	0		0	0	0	0	0
230	1	180	494	-1	405	344	3.8	26	ABalpapaapp	222	218	0	0		0	0	0	0	0
231	1	239	214	-1	407	253	18.6	27	MSpaaappp	193	0	0	0		0	0	0	0	0
232	1	236	473	-1	487	423	17.5	31	ABalapapppp	315	0	0	0		0	0	0	0	0
233	1	184	452	-1	520	403	6.7	25	ABalpaapppa	165	311	0	0		0	0	0	0	0
234	1	71	447	-1	266	299	4.9	22	ABplppaappp	226	512	0	0		0	0	0	0	0
235	1	301	405	-1	432	390	4.9	23	ABalppapaap	220	-1	0	0		0	0	0	0	0
236	1	388	297	-1	333	87	12.0	27	ABprapppaa	218	0	0	0		0	0	0	0	0
237	1	108	450	-1	333	133	3.5	26	ABprppppapp	268	1233	0	0		0	0	0	0	0
238	1	204	347	-1	501	310	7.8	24	ABaraaaaapp	207	81	0	0		0	0	0	0	0
239	1	177	474	-1	199	223	4.7	25	ABplpppaapa	247	605	0	0		0	0	0	0	0
240	1	64	232	-1	377	281	12.0	27	MSaapaapa	86	0	0	0		0	0	0	0	0
241	1	485	326	-1	539	426	19.5	28	ABplaapaaaa	273	131	0	0		0	0	0	0	0
242	1	90	356	-1	453	195	12.0	26	MSpppapp	256	674	0	0		0	0	0	0	0
243	1	8	66	-1	179	304	12.2	27	ABplappapp	242	576	0	0		0	0	0	0	0
244	1	20	279	-1	328	331	20.2	29	MSappppa	220	637	0	0		0	0	0	0	0
245	1	325	60	-1	265	258	22.5	31	Dappa	307	674	0	0		0	0	0	0	0
246	1	89	73	-1	431	331	6.4	24	ABalpappaaa	502	0	0	0		0	0	0	0	0
247	1	115	129	-1	375	362	16.3	26	MSapppaa	299	0	0	0		0	0	0	0	0
248	1	75	256	-1	530	377	8.3	24	ABaraaaaaaa	200	403	0	0		0	0	0	0	0
249	1	439	150	-1	582	321	21.0	25	ABpraapaapa	221	120	0	0		0	0	0	0	0
250	1	477	400	-1	515	367	14.5	23	ABaraapaaaa	120	0	0	0		0	0	0	0	0
251	1	401	83	-1	452	395	3.4	27	ABalppapaaa	233	1849	0	0		0	0	0	0	0
252	1	345	255	-1	364	158	3.3	25	ABprppppaaa	238	41	0	0		0	0	0	0	0
253	1	290	268	-1	451	180	7.2	23	ABprpapappaa	228	151	0	0		0	0	0	0	0
254	1	337	218	-1	491	204	4.8	25	ABarappapap	208	-204	0	0		0	0	0	0	0
255	1	127	105	-1	586	249	8.6	25	ABalaapapp	194	-1027	0	0		0	0	0	0	0
256	1	295	194	-1	554	230	22.5	33	ABarpappa	332	646	0	0		0	0	0	0	0
257	1	444	388	-1	297	249	13.4	32	Ealap	318	-298	0	0		0	0	0	0	0
258	1	99	123	-1	183	213	8.3	27	ABplapppap	261	45	0	0		0	0	0	0	0
259	1	448	233	-1	277	250	5.8	24	ABplpappppa	203	-386	0	0		0	0	0	0	0
260	1	312	345	-1	440	215	14.1	24	MSpppaaa	226	-231	0	0		0	0	0	0	0
261	1	447	125	-1	237	273	17.5	28	Daapp	281	-280	0	0		0	0	0	0	0
262	1	15	386	-1	331	263	15.6	32	Ealaa	320	187	0	0		0	0	0	0	0
263	1	146	159	-1	407	390	7.6	26	ABalppapppa	78	0	0	0		0	0	0	0	0
264	1	417	357	-1	318	324	9.9	28	MSapaapp	277	143	0	0		0	0	0	0	0
265	1	442	482	-1	455	400	20.4	24	ABplaaaapaa	193	-510	0	0		0	0	0	0	0
266	1	369	104	-1	448	151	5.3	24	ABprpapapap	207	1082	0	0		0	0	0	0	0
267	1	243	267	-1	566	311	11.9	24	ABalaapppaa	213	-220	0	0		0	0	0	0	0
268	1	138	160	-1	480	472	10.3	23	ABalpppapav	216	944	0	0		0	0	0	0	0
269	1	446	221	-1	412	95	15.9	29	ABprappaap	240	68	0	0		0	0	0	0	0
270	1	209	270	-1	595	306	13.6	25	ABalaappaap	221	1865	0	0		0	0	0	0	0
271	1	402	278	-1	398	80	13.6	30	ABprappapp	249	-509	0	0		0	0	0	0	0
272	1	252	143	-1	496	187	12.2	25	ABprppaaaap	255	-349	0	0		0	0	0	0	0
273	1	167	344	-1	189	243	17.4	32	Capapa	284	0	0	0		0	0	0	0	0
274	1	440	213	-1	491	446	20.3	25	ABplaapaaap	221	-361	0	0		0	0	0	0	0
275	1	352	113	-1	398	334	13.2	25	ABaraapapaa	45	0	0	0		0	0	0	0	0
276	1	387	84	-1	353	201	10.8	27	Earpaa	-40	0	0	0		0	0	0	0	0
277	1	94	30	-1	526	340	7.6	24	ABaraaaaapa	174	733	0	0		0	0	0	0	0
278	1	181	252	-1	374	377	9.0	24	ABplpapaapa	204	142	0	0		0	0	0	0	0
279	1	185	421	-1	508	361	3.9	23	ABalpaappap	235	378	0	0		0	0	0	0	0
280	1	296	190	-1	372	121	4.1	23	ABprppppaap	202	325	0	0		0	0	0	0	0
281	1	259	417	-1	502	159	8.7	25	ABprpaaappp	214	-913	0	0		0	0	0	0	0
282	1	149	437	-1	534	221	15.5	24	ABprpaappaa	221	1228	0	0		0	0	0	0	0
283	1	26	216	-1	270	161	9.1	33	Eprpp	330	-81	0	0		0	0	0	0	0
284	1	466	477	-1	488	371	5.7	25	ABalpaaaapa	54	0	0	0		0	0	0	0	0
285	1	141	164	-1	205	99	13.5	34	Caapp	345	799	0	0		0	0	0	0	0
286	1	356	410	-1	547	237	14.0	24	ABprpaapaap	179	326	0	0		0	0	0	0	0
287	1	418	390	-1	355	89	7.6	25	ABprpppaapa	200	5	0	0		0	0	0	0	0
288	1	196	247	-1	352	379	11.9	25	ABplppaaaap	-18	0	0	0		0	0	0	0	0
289	1	137	322	-1	350	101	4.0	24	ABprpppapaa	199	705	0	0		0	0	0	0	0
290	1	421	44	-1	391	92	21.1	29	ABprappapa	270	118	0	0		0	0	0	0	0
291	1	256	107	-1	208	269	13.2	28	Capaap	-9	0	0	0		0	0	0	0	0
292	1	251	463	-1	525	282	9.1	25	MSppaaaa	205	162	0	0		0	0	0	0	0
293	1	449	100	-1	490	215	11.7	25	ABprppaaaaa	233	709	0	0		0	0	0	0	0
294	1	65	130	-1	407	336	9.1	25	ABalpapppaa	87	0	0	0		0	0	0	0	0
295	1	51	325	-1	386	426	7.6	24	ABplpaaappa	291	0	0	0		0	0	0	0	0
296	1	411	173	-1	386	272	19.4	24	MSpaaapap	191	689	0	0		0	0	0	0	0
297	1	346	119	-1	486	438	6.2	24	ABalppaaapp	218	-659	0	0		0	0	0	0	0
298	1	69	10	-1	446	450	9.5	29	ABalpppaaa	250	519	0	0		0	0	0	0	0
299	1	269	169	-1	302	217	17.8	33	Eplaa	335	514	0	0		0	0	0	0	0
300	1	399	338	-1	491	448	8.9	24	ABalpppaapd	228	647	0	0		0	0	0	0	0
301	1	413	37	-1	553	282	16.9	24	ABpraaapaad	242	197	0	0		0	0	0	0	0
302	1	461	363	-1	353	64	17.4	31	ABprapapaa	-28	0	0	0		0	0	0	0	0
303	1	45	422	-1	440	395	10.9	24	ABplpaapaaa	196	515	0	0		0	0	0	0	0
304	1	307	5	-1	404	268	23.8	33	ABarpaapppa	268	-195	0	0		0	0	0	0	0
305	1	132	305	-1	415	241	11.8	27	MSpapaapa	254	705	0	0		0	0	0	0	0
306	1	172	14	-1	513	232	7.5	28	ABprpapaaa	198	383	0	0		0	0	0	0	0
307	1	33	459	-1	527	230	18.4	30	ABpraaapppa	245	311	0	0		0	0	0	0	0
308	1	282	198	-1	438	155	10.5	24	ABprppappaa	216	0	0	0		0	0	0	0	0
309	1	23	377	-1	427	420	17.9	25	ABplaapappa	222	99	0	0		0	0	0	0	0
310	1	428	57	-1	348	87	20.7	31	ABarpppppa	307	-695	0	0		0	0	0	0	0
311	1	381	336	-1	484	283	6.4	25	ABarapapaap	228	308	0	0		0	0	0	0	0
312	1	173	27	-1	494	283	9.4	24	ABarapapaaa	200	1007	0	0		0	0	0	0	0
313	1	191	283	-1	423	258	10.2	23	ABaraappppp	172	0	0	0		0	0	0	0	0
314	1	43	316	-1	490	283	3.8	23	ABarapaaapp	215	971	0	0		0	0	0	0	0
315	1	78	441	-1	322	350	15.7	25	Daaaa	249	1090	0	0		0	0	0	0	0
316	1	38	331	-1	381	299	17.2	27	MSaaaappp	154	0	0	0		0	0	0	0	0
317	1	326	186	-1	263	189	3.8	24	ABplppppapp	216	-1203	0	0		0	0	0	0	0
318	1	276	163	-1	504	293	13.0	24	ABaraaapapp	14	0	0	0		0	0	0	0	0
319	1	482	320	-1	524	350	22.0	29	MSpaaaaaa	50	0	0	0		0	0	0	0	0
320	1	109	411	-1	408	382	11.7	24	MSapapaa	230	-348	0	0		0	0	0	0	0
321	1	323	242	-1	565	407	16.3	30	ABalaaapal	61	0	0	0		0	0	0	0	0
322	1	124	488	-1	542	313	21.5	27	ABalappppp	128	0	0	0		0	0	0	0	0
323	1	364	114	-1	321	268	6.5	24	MSaappap	236	-159	0	0		0	0	0	0	0
324	1	309	394	-1	200	168	5.3	24	ABplppppppp	192	534	0	0		0	0	0	0	0
325	1	77	396	-1	570	275	14.3	24	ABalaapppap	195	-633	0	0		0	0	0	0	0
326	1	207	262	-1	546	309	5.5	24	ABaraaapppp	201	81	0	0		0	0	0	0	0
327	1	29	398	-1	412	382	19.1	26	MSapapap	-97	0	0	0		0	0	0	0	0
328	1	194	355	-1	185	243	9.3	25	ABplapppaa	236	567	0	0		0	0	0	0	0
329	1	481	431	-1	388	107	4.2	26	ABprppppapa	245	575	0	0		0	0	0	0	0
330	1	125	461	-1	246	316	7.5	25	ABplppapapa	205	95	0	0		0	0	0	0	0
331	1	120	456	-1	500	366	9.8	23	ABaraaaaaap	196	415	0	0		0	0	0	0	0
332	1	254	254	-1	483	132	9.1	25	ABarappappa	-73	0	0	0		0	0	0	0	0
333	1	159	310	-1	581	342	8.4	24	ABarapppaaa	210	187	0	0		0	0	0	0	0
334	1	386	236	-1	528	257	19.2	23	ABpraapapap	154	0	0	0		0	0	0	0	0
335	1	452	43	-1	245	167	4.5	28	ABplpppapap	210	1020	0	0		0	0	0	0	0
336	1	459	88	-1	354	322	5.5	26	ABplpapappp	-242	0	0	0		0	0	0	0	0
337	1	316	438	-1	582	298	7.4	24	ABalaapaaa	248	1380	0	0		0	0	0	0	0
338	1	3	399	-1	427	427	5.5	25	ABalppaappa	249	492	0	0		0	0	0	0	0
339	1	289	231	-1	516	431	7.0	24	ABalppaaapa	-35	0	0	0		0	0	0	0	0
340	1	432	112	-1	448	300	16.5	27	MSpaaaapp	200	-222	0	0		0	0	0	0	0
341	1	265	433	-1	424	283	4.3	27	ABalpappppa	239	-296	0	0		0	0	0	0	0
342	1	103	464	-1	310	101	12.7	24	ABprapapppaa	222	-185	0	0		0	0	0	0	0
343	1	176	202	-1	468	311	7.1	26	ABarapaapaa	-264	0	0	0		0	0	0	0	0
344	1	339	203	-1	176	174	6.5	29	ABplappppp	-10	0	0	0		0	0	0	0	0
345	1	208	471	-1	372	136	18.8	33	Dpap	339	-395	0	0		0	0	0	0	0
346	1	415	384	-1	560	270	8.1	24	ABarapppppa	203	-249	0	0		0	0	0	0	0
347	1	281	62	-1	416	343	17.4	25	MSaaapaap	254	723	0	0		0	0	0	0	0
348	1	330	383	-1	446	349	19.4	25	MSaaaaapp	230	-256	0	0		0	0	0	0	0
349	1	406	265	-1	518	184	21.8	33	ABprapaaaa	333	524	0	0		0	0	0	0	0
350	1	116	318	-1	397	171	7.5	23	ABprppaapppa	207	733	0	0		0	0	0	0	0
351	1	266	102	-1	476	197	9.3	25	ABprppaapaa	167	45	0	0		0	0	0	0	0
352	1	163	274	-1	176	181	15.9	31	Cappap	266	800	0	0		0	0	0	0	0
353	1	471	-1	-1	376	228	16.9	23	Earaa	166	-206	0	0		0	0	0	0	0
354	1	244	258	-1	281	354	8.1	25	ABplppapaaa	215	475	0	0		0	0	0	0	0
355	1	311	124	-1	410	430	11.7	25	ABplpaapaap	248	1766	0	0		0	0	0	0	0
356	1	394	351	-1	214	239	20.5	33	Cappaa	323	204	0	0		0	0	0	0	0
357	1	240	442	-1	393	271	4.7	25	ABalpappppp	239	-484	0	0		0	0	0	0	0
358	1	73	210	-1	326	295	24.4	37	ABarpaapppp	336	559	0	0		0	0	0	0	0
359	1	343	187	-1	292	369	18.9	26	ABplapaaapp	199	0	0	0		0	0	0	0	0
360	1	423	141	-1	500	237	4.2	24	ABprpappaaa	565	0	0	0		0	0	0	0	0
361	1	85	132	-1	346	71	6.1	25	ABprpppaapp	231	586	0	0		0	0	0	0	0
362	1	266	281	-1	458	162	9.7	25	ABprppaapap	50	0	0	0		0	0	0	0	0
363	1	92	370	-1	446	193	16.8	28	Dpaa	275	721	0	0		0	0	0	0	0
364	1	130	120	-1	422	217	9.9	25	MSpapaaap	91	0	0	0		0	0	0	0	0
365	1	151	215	-1	322	198	13.5	30	Epraa	375	0	0	0		0	0	0	0	0
366	1	162	74	-1	397	420	18.3	26	ABplaapappp	264	1040	0	0		0	0	0	0	0
367	1	341	250	-1	484	416	23.5	25	ABplaaapaap	222	-860	0	0		0	0	0	0	0
368	1	227	-1	-1	497	195	18.9	22	ABprpaappap	156	450	0	0		0	0	0	0	0
369	1	328	374	-1	491	297	23.5	31	Nuc156_25_450_288a	287	360	0	0		0	0	0	0	0
370	1	397	85	-1	296	168	17.3	33	Eprapa	333	-600	0	0		0	0	0	0	0
371	1	214	469	-1	491	463	18.1	28	ABplaapaapa	16	0	0	0		0	0	0	0	0
372	1	81	140	-1	322	323	13.2	26	MSappaap	63	0	0	0		0	0	0	0	0
373	1	193	406	-1	616	318	10.4	35	ABalaapaap	316	-1750	0	0		0	0	0	0	0
374	1	437	382	-1	412	120	5.6	25	ABprpppaaaa	225	-204	0	0		0	0	0	0	0
375	1	165	428	-1	484	256	18.0	25	MSppappa	236	-27	0	0		0	0	0	0	0
376	1	374	476	-1	391	383	3.4	28	ABalppapapp	251	-62	0	0		0	0	0	0	0
377	1	27	188	-1	300	313	3.3	26	ABplppaappa	246	-303	0	0		0	0	0	0	0
378	1	118	291	-1	231	267	3.9	23	ABplppppaaa	210	162	0	0		0	0	0	0	0
379	1	416	56	-1	379	373	19.7	23	ABplapaaaaa	172	526	0	0		0	0	0	0	0
380	1	48	372	-1	485	364	18.4	29	MSaaaaapa	73	0	0	0		0	0	0	0	0
381	1	283	22	-1	280	323	6.6	27	ABplppappa	70	0	0	0		0	0	0	0	0
382	1	273	91	-1	265	268	8.9	31	MSaapppp	422	0	0	0		0	0	0	0	0
383	1	429	133	-1	555	278	5.3	24	ABarapppapa	217	-808	0	0		0	0	0	0	0
384	1	30	144	-1	249	242	4.1	24	ABplppppaap	26	0	0	0		0	0	0	0	0
385	1	39	80	-1	533	421	17.1	34	ABalapapap	316	81	0	0		0	0	0	0	0
386	1	205	12	-1	560	257	11.0	24	ABprpaaaaap	332	0	0	0		0	0	0	0	0
387	1	72	49	-1	563	375	16.9	23	ABalapppaaa	193	0	0	0		0	0	0	0	0
388	1	52	276	-1	280	366	21.6	35	ABarppaap	356	477	0	0		0	0	0	0	0
389	1	443	67	-1	518	326	3.5	26	ABaraaappap	232	690	0	0		0	0	0	0	0
390	1	249	379	-1	473	181	18.7	26	ABprapaaapp	205	117	0	0		0	0	0	0	0
391	1	133	131	-1	450	227	19.9	26	MSppppap	224	180	0	0		0	0	0	0	0
392	1	474	304	-1	479	253	3.0	22	ABarappaapp	210	13	0	0		0	0	0	0	0
393	1	302	418	-1	492	210	23.5	28	Nuc166_19_443_186	217	-566	0	0		0	0	0	0	0
394	1	148	443	-1	256	189	14.9	27	Eplap	219	728	0	0		0	0	0	0	0
395	1	363	86	-1	484	226	20.0	25	ABprapaaapa	-170	0	0	0		0	0	0	0	0
396	1	183	269	-1	462	476	12.1	24	ABalpppapad	40	0	0	0		0	0	0	0	0
397	1	198	117	-1	224	125	6.3	28	Cppppa	276	107	0	0		0	0	0	0	0
398	1	235	284	-1	240	193	8.5	31	Eplpp	313	660	0	0		0	0	0	0	0
399	1	202	75	-1	262	270	4.7	23	ABplpapppap	197	-32	0	0		0	0	0	0	0
400	1	57	200	-1	403	320	23.7	31	ABarpaappa	302	527	0	0		0	0	0	0	0
401	1	42	358	-1	348	324	13.4	27	MSappaaa	111	0	0	0		0	0	0	0	0
402	1	134	185	-1	473	208	6.7	25	ABprpappap	188	704	0	0		0	0	0	0	0
403	1	460	227	-1	335	236	22.7	36	Caaaa	361	303	0	0		0	0	0	0	0
404	1	182	425	-1	329	368	18.5	27	ABplapaaapa	269	154	0	0		0	0	0	0	0
405	1	147	401	-1	419	154	4.8	24	ABprppaappa	228	-122	0	0		0	0	0	0	0
406	1	478	491	-1	439	302	8.3	23	ABarapaapap	-166	0	0	0		0	0	0	0	0
407	1	377	110	-1	308	250	9.5	27	Ealpa	34	0	0	0		0	0	0	0	0
408	1	438	264	-1	537	220	6.3	27	ABarappapaa	277	941	0	0		0	0	0	0	0
409	1	106	340	-1	304	406	12.9	32	ABplaapppa	285	1024	0	0		0	0	0	0	0
410	1	479	275	-1	473	323	16.8	26	MSpaaaapa	267	688	0	0		0	0	0	0	0
411	1	260	360	-1	532	179	8.4	25	ABprpaaappa	212	115	0	0		0	0	0	0	0
412	1	353	95	-1	149	161	14.8	28	Cpappv	288	474	0	0		0	0	0	0	0
413	1	1	209	-1	533	413	23.2	24	ABalappaaa	233	500	0	0		0	0	0	0	0
414	1	313	128	-1	295	346	4.5	25	ABplpaaaapp	221	67	0	0		0	0	0	0	0
415	1	380	485	-1	495	232	13.8	24	MSppapap	-13	0	0	0		0	0	0	0	0
416	1	222	412	-1	430	340	23.6	30	ABarpaapap	271	-527	0	0		0	0	0	0	0
417	1	404	467	-1	450	370	17.3	25	MSaaapaaa	259	-403	0	0		0	0	0	0	0
418	1	13	29	-1	519	279	19.8	26	ABpraapappa	233	424	0	0		0	0	0	0	0
419	1	61	397	-1	243	296	20.5	29	Dapap	32	0	0	0		0	0	0	0	0
420	1	467	490	-1	472	350	3.9	22	ABalpaaapp	146	129	0	0		0	0	0	0	0
421	1	300	243	-1	418	403	14.1	25	ABalpppppaa	209	111	0	0		0	0	0	0	0
422	1	140	51	-1	241	98	8.1	29	Cpppap	193	0	0	0		0	0	0	0	0
423	1	463	-1	-1	417	209	20.4	27	Dppaa	146	-812	0	0		0	0	0	0	0
424	1	412	432	-1	201	111	9.8	29	Cpppaa	271	361	0	0		0	0	0	0	0
425	1	11	28	-1	440	477	12.9	23	ABplpaapapa	205	0	0	0		0	0	0	0	0
426	1	484	3	-1	376	365	6.5	32	ABplpapaaa	283	0	0	0		0	0	0	0	0
427	1	155	64	-1	255	344	7.9	24	ABplppapaap	192	0	0	0		0	0	0	0	0
428	1	321	122	-1	436	348	14.1	27	ABaraapaapp	261	-741	0	0		0	0	0	0	0
429	1	139	126	-1	168	283	9.5	27	ABplapapap	275	373	0	0		0	0	0	0	0
430	1	398	436	-1	302	286	5.4	23	ABplpappaap	185	377	0	0		0	0	0	0	0
431	1	305	153	-1	277	155	14.1	34	Eprapp	342	1087	0	0		0	0	0	0	0
432	1	34	134	-1	158	182	10.6	33	ABplapappp	337	227	0	0		0	0	0	0	0
433	1	427	475	-1	283	200	12.5	30	Earpp	308	915	0	0		0	0	0	0	0
434	1	169	393	-1	282	95	20.9	33	Cpaapp	318	538	0	0		0	0	0	0	0
435	1	209	353	-1	597	326	11.7	25	ABalaappaaa	203	-328	0	0		0	0	0	0	0
436	1	285	170	-1	226	153	4.3	25	ABplppppppa	229	1105	0	0		0	0	0	0	0
437	1	298	414	-1	499	390	23.5	27	ABarpaaaap	260	1172	0	0		0	0	0	0	0
438	1	465	241	-1	278	98	13.3	25	ABprapapppap	184	1761	0	0		0	0	0	0	0
439	1	199	352	-1	507	428	19.9	23	ABplaaaaapa	-165	0	0	0		0	0	0	0	0
440	1	314	439	-1	246	292	3.8	25	ABplpppaaaa	218	-946	0	0		0	0	0	0	0
441	1	76	332	-1	510	306	4.8	23	ABarapaaapa	203	-904	0	0		0	0	0	0	0
442	1	419	454	-1	592	371	13.3	24	ABalaaaparr	208	503	0	0		0	0	0	0	0
443	1	349	359	-1	432	136	8.3	23	ABprppappap	208	-206	0	0		0	0	0	0	0
444	1	152	287	-1	326	381	9.1	24	ABplpapaapp	134	0	0	0		0	0	0	0	0
445	1	475	7	-1	583	231	10.3	24	ABpraaaaaap	218	1255	0	0		0	0	0	0	0
446	1	318	389	-1	423	123	11.7	28	ABprppapap	203	678	0	0		0	0	0	0	0
447	1	372	196	-1	518	331	10.2	24	ABaraaapaap	244	1139	0	0		0	0	0	0	0
448	1	275	308	-1	342	386	21.0	24	ABplapaaaap	195	496	0	0		0	0	0	0	0
449	1	84	311	-1	233	206	21.7	31	Dappp	292	-219	0	0		0	0	0	0	0
450	1	237	335	-1	258	226	16.8	29	Ealpp	291	1156	0	0		0	0	0	0	0
451	1	272	446	-1	435	359	11.0	25	ABalpaapappa	133	0	0	0		0	0	0	0	0
452	1	224	139	-1	403	109	8.9	30	ABprppappp	251	1029	0	0		0	0	0	0	0
453	1	123	430	-1	406	231	22.1	28	MSpppppp	266	-524	0	0		0	0	0	0	0
454	1	49	171	-1	559	333	7.5	25	ABaraaapppa	195	0	0	0		0	0	0	0	0
455	1	12	329	-1	270	91	6.3	26	ABprppppppp	249	271	0	0		0	0	0	0	0
456	1	195	423	-1	210	200	4.2	23	ABplpppaapp	200	-367	0	0		0	0	0	0	0
457	1	335	32	-1	286	317	16.9	27	Daapa	229	-48	0	0		0	0	0	0	0
458	1	201	402	-1	508	326	19.9	24	ABarpapaapa	203	-786	0	0		0	0	0	0	0
459	1	218	339	-1	560	284	21.8	28	ABpraapaapp	263	0	0	0		0	0	0	0	0
460	1	315	449	-1	384	303	14.7	26	MSaaapapp	237	91	0	0		0	0	0	0	0
461	1	410	470	-1	500	332	5.5	24	ABarapaaaaa	202	-285	0	0		0	0	0	0	0
462	1	197	223	-1	538	383	23.9	29	ABarpaaaaal	-123	0	0	0		0	0	0	0	0
463	1	144	152	-1	383	189	22.0	31	Dpppa	293	-318	0	0		0	0	0	0	0
464	1	201	208	-1	519	311	23.6	25	ABarpapaapp	248	-475	0	0		0	0	0	0	0
465	1	9	407	-1	526	350	24.3	29	ABarpaaaaar	243	-1302	0	0		0	0	0	0	0
466	1	458	375	-1	354	422	9.4	27	ABplpaapppp	236	0	0	0		0	0	0	0	0
467	1	357	68	-1	363	287	4.8	24	ABalpappapp	46	0	0	0		0	0	0	0	0
468	1	425	260	-1	204	149	21.9	41	Cpapa	415	-430	0	0		0	0	0	0	0
469	1	21	217	-1	518	241	21.4	27	ABpraapappp	136	0	0	0		0	0	0	0	0
470	1	107	249	-1	355	430	16.1	30	ABalppppppp	286	-72	0	0		0	0	0	0	0
471	1	232	79	-1	532	342	20.0	24	ABalapppapp	242	-484	0	0		0	0	0	0	0
472	1	190	483	-1	508	430	15.3	25	ABalapapppa	169	1057	0	0		0	0	0	0	0
473	1	131	174	-1	525	257	6.0	22	ABarappaaap	33	0	0	0		0	0	0	0	0
474	1	203	167	-1	536	279	14.0	24	ABpraaapaav	196	274	0	0		0	0	0	0	0
475	1	434	391	-1	484	278	20.2	28	MSppappp	222	243	0	0		0	0	0	0	0
476	1	487	458	-1	284	99	16.0	26	Cppapa	258	813	0	0		0	0	0	0	0
477	1	14	251	-1	352	133	6.4	32	ABprpppppa	229	96	0	0		0	0	0	0	0
478	1	468	387	-1	466	412	16.2	22	ABalppppapp	251	0	0	0		0	0	0	0	0
479	1	365	462	-1	519	426	11.6	27	ABalapaapa	145	0	0	0		0	0	0	0	0
480	1	344	161	-1	485	367	8.1	26	ABalpaaaaap	-149	0	0	0		0	0	0	0	0
481	1	331	328	-1	558	395	13.2	25	ABalaaaparl	-56	0	0	0		0	0	0	0	0
482	1	332	413	-1	527	374	5.9	24	ABalpaappaa	-15	0	0	0		0	0	0	0	0
483	1	435	71	-1	426	327	4.0	22	ABalpapapaa	-181	0	0	0		0	0	0	0	0
484	1	280	426	-1	441	434	14.4	25	ABalpppappa	232	0	0	0		0	0	0	0	0
485	1	469	261	-1	419	167	7.0	24	ABprpapappp	177	0	0	0		0	0	0	0	0
486	1	403	350	-1	483	373	3.9	25	ABalpapaaa	498	0	0	0		0	0	0	0	0
487	1	473	76	-1	571	304	5.8	23	ABarapppaap	185	0	0	0		0	0	0	0	0
488	1	101	212	-1	509	360	7.2	24	ABalpaaaaaa	196	0	0	0		0	0	0	0	0
489	1	390	333	-1	327	98	5.4	24	ABprapppapp	267	0	0	0		0	0	0	0	0
490	1	105	280	-1	292	116	5.1	29	ABprpppapap	284	0	0	0		0	0	0	0	0
491	1	480	455	-1	441	335	8.4	23	ABalpaaapap	129	0	0	0		0	0	0	0	0
492	1	426	177	-1	469	285	9.9	22	ABarapaappa	114	0	0	0		0	0	0	0	0
493	1	247	116	-1	548	240	5.5	24	ABarapppapp	34	0	0	0		0	0	0	0	0
494	1	333	371	-1	371	134	16.3	28	MSpppaap	314	0	0	0		0	0	0	0	0
495	1	491	101	-1	470	244	12.4	20	ABarapaappp	147	-793	0	0		0	0	0	0	0
496	1	488	-1	-1	513	406	15.9	22	ABalapapaa	125	217	0	0		0	0	0	0	0
497	1	492	492	-1	314	311	4.7	20	ABplpappaaa	119	776	0	0		0	0	0	0	0
498	1	494	495	-1	222	236	24.0	30	Caapa	73	0	0	0		0	0	0	0	0
