# Supplementary material for: The AP-2 Transcription Factor APTF-2 Is Required for Neuroblast and Epidermal Morphogenesis in Caenorhabditis elegans Embryogenesis
Source: PLoS Genet. 2016 May 13;12(5):e1006048. doi: 10.1371/journal.pgen.1006048 (PMC4866721; doi:10.1371/journal.pgen.1006048)
Supplement: S7 Text — (ZIP) [file pgen.1006048.s035.zip › nuclei/t192-nuclei]

1	1	78	20	-1	477	164	21.2	32	ABarpppaa	303	-1454	0	0		0	0	0	0	0
2	1	27	326	-1	447	236	11.6	23	ABaraappppa	202	-176	0	0		0	0	0	0	0
3	1	426	132	-1	378	367	6.5	33	ABplpapaaa	319	-616	0	0		0	0	0	0	0
4	1	175	145	-1	432	200	5.9	24	ABprpapappap	222	0	0	0		0	0	0	0	0
5	1	304	304	-1	407	270	24.2	32	ABarpaapppa	298	148	0	0		0	0	0	0	0
6	1	84	330	-1	571	205	12.8	24	ABpraappaa	225	-78	0	0		0	0	0	0	0
7	1	445	345	-1	587	238	10.5	25	ABpraaaaaap	240	135	0	0		0	0	0	0	0
8	1	68	458	-1	522	337	12.4	30	ABaraaaapa	266	48	0	0		0	0	0	0	0
9	1	58	212	-1	466	270	13.2	30	ABaraapppap	284	-1159	0	0		0	0	0	0	0
10	1	298	1	199	451	450	9.6	26	ABalpppaaa	229	834	0	0		0	0	0	0	0
11	1	214	40	-1	282	320	11.9	30	MSaapppa	5	0	0	0		0	0	0	0	0
12	1	386	140	-1	560	258	11.4	26	ABprpaaaaap	241	0	0	0		0	0	0	0	0
13	1	157	90	-1	350	137	13.2	29	Cppaaa	264	89	0	0		0	0	0	0	0
14	1	306	237	355	513	231	8.1	29	ABprpapaaa	69	0	0	0		0	0	0	0	0
15	1	36	205	-1	305	362	9.1	24	ABplppaapap	242	800	0	0		0	0	0	0	0
16	1	82	156	-1	393	148	9.8	26	MSpappap	-118	0	0	0		0	0	0	0	0
17	1	169	136	-1	170	282	19.7	33	ABarppapa	-305	0	0	0		0	0	0	0	0
18	1	97	308	-1	148	250	10.4	26	ABplapappa	120	0	0	0		0	0	0	0	0
19	1	11	253	-1	428	406	8.3	25	ABplpaaaaap	32	0	0	0		0	0	0	0	0
20	1	161	263	-1	304	295	21.3	29	MSappppp	120	0	0	0		0	0	0	0	0
21	1	75	171	-1	385	223	10.7	28	MSpapapa	283	156	0	0		0	0	0	0	0
22	1	381	382	408	282	324	6.5	27	ABplppappa	211	74	0	0		0	0	0	0	0
23	1	155	151	-1	535	311	14.4	24	MSppaaapp	201	-140	0	0		0	0	0	0	0
24	1	181	485	-1	457	411	8.9	24	ABplpaaaaaa	234	-214	0	0		0	0	0	0	0
25	1	62	232	-1	538	423	9.7	27	ABalaaaalp	67	0	0	0		0	0	0	0	0
26	1	83	384	-1	304	76	6.6	28	ABprappppp	278	312	0	0		0	0	0	0	0
27	1	312	111	-1	494	279	9.8	23	ABarapapaaa	68	0	0	0		0	0	0	0	0
28	1	425	87	-1	435	479	12.9	24	ABplpaapapa	201	-932	0	0		0	0	0	0	0
29	1	418	344	-1	519	271	20.2	28	ABpraapappa	259	-209	0	0		0	0	0	0	0
30	1	277	142	-1	528	332	7.7	23	ABaraaaaapa	203	-1036	0	0		0	0	0	0	0
31	1	168	211	-1	485	445	12.7	24	ABalapaaap	213	172	0	0		0	0	0	0	0
32	1	457	261	-1	284	317	16.7	27	Daapa	235	562	0	0		0	0	0	0	0
33	1	47	130	-1	466	151	7.4	25	ABarappappp	234	0	0	0		0	0	0	0	0
34	1	89	307	-1	352	263	4.7	24	MSaappaa	48	0	0	0		0	0	0	0	0
35	1	126	80	-1	417	332	19.8	25	MSaaaapap	243	328	0	0		0	0	0	0	0
36	1	185	49	-1	398	430	9.4	26	ABplpaaapap	201	118	0	0		0	0	0	0	0
37	1	301	218	-1	552	281	16.7	25	ABpraaapaad	246	-337	0	0		0	0	0	0	0
38	1	182	220	-1	433	369	7.9	26	MSapaaaa	213	-15	0	0		0	0	0	0	0
39	1	100	354	-1	265	212	4.7	25	ABplpappppp	239	-481	0	0		0	0	0	0	0
40	1	174	255	-1	440	261	21.0	28	MSpppppa	254	179	0	0		0	0	0	0	0
41	1	54	462	-1	517	437	22.4	26	ABplaaaaaa	245	88	0	0		0	0	0	0	0
42	1	48	258	-1	356	407	7.2	25	ABplpaaappp	256	639	0	0		0	0	0	0	0
43	1	335	379	-1	244	163	4.5	30	ABplpppapap	275	719	0	0		0	0	0	0	0
44	1	290	388	-1	389	91	21.1	29	ABprappapa	279	-535	0	0		0	0	0	0	0
45	1	125	414	-1	304	69	14.8	29	ABarpppppp	256	258	0	0		0	0	0	0	0
46	1	12	409	-1	563	226	9.2	23	ABprpaapppa	200	13	0	0		0	0	0	0	0
47	1	128	300	375	553	391	10.6	27	ABalaaaarl	23	0	0	0		0	0	0	0	0
48	1	6	343	-1	426	394	23.2	28	ABplaaaapp	280	433	0	0		0	0	0	0	0
49	1	387	349	-1	567	368	17.4	26	ABalapppaaa	227	123	0	0		0	0	0	0	0
50	1	66	319	-1	318	339	7.3	23	ABplpapapap	219	0	0	0		0	0	0	0	0
51	1	422	429	-1	238	97	8.0	29	Cpppap	2	0	0	0		0	0	0	0	0
52	1	56	159	-1	364	404	17.9	25	ABalppppppa	123	0	0	0		0	0	0	0	0
53	1	113	78	-1	241	368	15.2	27	ABplapaapp	248	438	0	0		0	0	0	0	0
54	1	7	451	-1	188	137	6.3	27	Cppppp	257	-603	0	0		0	0	0	0	0
55	1	3	295	-1	437	260	17.0	30	MSpaapaa	45	0	0	0		0	0	0	0	0
56	1	379	446	-1	379	378	19.7	24	ABplapaaaaa	198	-116	0	0		0	0	0	0	0
57	1	310	110	-1	345	90	21.0	30	ABarpppppa	294	318	0	0		0	0	0	0	0
58	1	212	181	-1	502	410	8.5	27	ABalppappaa	373	0	0	0		0	0	0	0	0
59	1	32	94	-1	401	296	20.6	25	MSpaaapaa	251	76	0	0		0	0	0	0	0
60	1	245	31	-1	268	256	22.6	31	Dappa	310	765	0	0		0	0	0	0	0
61	1	196	418	-1	446	140	21.6	33	ABarpppap	335	-26	0	0		0	0	0	0	0
62	1	347	245	-1	414	346	17.2	24	MSaaapaap	207	-1168	0	0		0	0	0	0	0
63	1	197	272	-1	495	264	5.5	24	ABarapapapa	201	-939	0	0		0	0	0	0	0
64	1	427	399	-1	256	343	7.9	23	ABplppapaap	142	0	0	0		0	0	0	0	0
65	1	102	475	-1	475	445	15.9	24	ABalppppapa	221	-116	0	0		0	0	0	0	0
66	1	243	30	-1	180	305	12.2	28	ABplappapp	261	943	0	0		0	0	0	0	0
67	1	389	360	-1	519	327	3.9	24	ABaraaappap	245	370	0	0		0	0	0	0	0
68	1	467	386	-1	363	286	4.9	24	ABalpappapp	205	687	0	0		0	0	0	0	0
69	1	79	436	-1	407	328	15.0	22	MSaaapapa	184	-698	0	0		0	0	0	0	0
70	1	39	209	-1	268	342	17.8	26	Dapaa	379	0	0	0		0	0	0	0	0
71	1	483	500	-1	414	342	3.5	28	ABalpapapaa	233	-32	0	0		0	0	0	0	0
72	1	210	487	-1	395	223	8.4	25	MSpapappa	216	780	0	0		0	0	0	0	0
73	1	246	50	-1	430	331	6.4	25	ABalpappaaa	234	-176	0	0		0	0	0	0	0
74	1	366	179	-1	399	417	18.2	25	ABplaapappp	-132	0	0	0		0	0	0	0	0
75	1	399	394	-1	261	268	4.9	23	ABplpapppap	233	377	0	0		0	0	0	0	0
76	1	487	187	-1	572	303	5.9	23	ABarapppaap	213	245	0	0		0	0	0	0	0
77	1	9	53	-1	522	164	15.9	30	ABpraapppa	267	756	0	0		0	0	0	0	0
78	1	57	121	-1	477	313	19.6	29	MSpaaaaap	246	1019	0	0		0	0	0	0	0
79	1	471	235	-1	531	344	20.1	24	ABalapppapp	208	938	0	0		0	0	0	0	0
80	1	385	454	-1	534	421	17.4	34	ABalapapap	75	0	0	0		0	0	0	0	0
81	1	61	4	-1	464	440	6.9	24	ABalpppaapv	200	-611	0	0		0	0	0	0	0
82	1	206	497	-1	468	191	4.4	23	ABprpapapaa	186	-501	0	0		0	0	0	0	0
83	1	251	432	-1	455	397	3.6	26	ABalppapaaa	262	-598	0	0		0	0	0	0	0
84	1	276	338	-1	354	196	10.8	27	Earpaa	275	-233	0	0		0	0	0	0	0
85	1	370	68	-1	298	170	17.0	33	Eprapa	327	1314	0	0		0	0	0	0	0
86	1	395	297	-1	481	226	20.0	25	ABprapaaapa	208	119	0	0		0	0	0	0	0
87	1	147	385	-1	427	307	5.7	23	ABalpappaap	195	-890	0	0		0	0	0	0	0
88	1	336	210	-1	355	326	5.9	25	ABplpapappp	250	43	0	0		0	0	0	0	0
89	1	103	422	-1	517	259	12.7	24	MSppapaa	214	120	0	0		0	0	0	0	0
90	1	227	443	-1	274	175	23.7	34	Caaap	344	-393	0	0		0	0	0	0	0
91	1	382	26	-1	262	269	9.2	29	MSaapppp	422	0	0	0		0	0	0	0	0
92	1	158	285	-1	557	353	20.4	28	ABalapppapa	266	12	0	0		0	0	0	0	0
93	1	176	126	-1	188	230	13.5	29	Capapp	285	-94	0	0		0	0	0	0	0
94	1	88	63	-1	429	293	18.4	27	MSpaaappa	239	575	0	0		0	0	0	0	0
95	1	412	35	-1	149	161	15.0	28	Cpappv	233	703	0	0		0	0	0	0	0
96	1	143	89	-1	444	315	21.2	26	MSaaaapaa	264	326	0	0		0	0	0	0	0
97	1	217	148	-1	409	293	12.5	26	ABaraapapap	159	0	0	0		0	0	0	0	0
98	1	219	269	-1	287	92	4.4	25	ABprppppppa	211	1398	0	0		0	0	0	0	0
99	1	170	71	-1	469	398	12.5	26	MSapaaap	304	0	0	0		0	0	0	0	0
100	1	293	363	-1	491	219	11.8	24	ABprppaaaaa	240	287	0	0		0	0	0	0	0
101	1	495	478	-1	462	246	11.9	22	ABarapaappp	166	-853	0	0		0	0	0	0	0
102	1	351	69	-1	477	200	9.4	26	ABprppaapaa	201	985	0	0		0	0	0	0	0
103	1	53	56	-1	518	187	5.8	24	ABprpaaaapa	223	18	0	0		0	0	0	0	0
104	1	266	257	-1	449	157	5.0	23	ABprpapapap	199	140	0	0		0	0	0	0	0
105	1	255	301	-1	587	250	8.3	25	ABalaapapp	227	868	0	0		0	0	0	0	0
106	1	93	149	-1	566	332	10.6	24	ABarappppaa	197	-1002	0	0		0	0	0	0	0
107	1	291	154	-1	207	270	13.3	28	Capaap	72	0	0	0		0	0	0	0	0
108	1	228	328	-1	416	180	9.9	23	MSppaapp	232	86	0	0		0	0	0	0	0
109	1	70	150	-1	462	388	23.7	30	ABplaaaapap	277	412	0	0		0	0	0	0	0
110	1	407	191	-1	308	250	9.5	28	Ealpa	280	839	0	0		0	0	0	0	0
111	1	221	332	-1	476	151	11.6	25	ABprppapaaa	204	0	0	0		0	0	0	0	0
112	1	340	55	-1	448	299	16.6	26	MSpaaaapp	86	0	0	0		0	0	0	0	0
113	1	275	33	-1	397	334	13.1	26	ABaraapapaa	259	314	0	0		0	0	0	0	0
114	1	323	380	-1	323	268	6.5	23	MSaappap	232	-43	0	0		0	0	0	0	0
115	1	99	146	-1	407	251	15.5	27	MSpaapapp	75	0	0	0		0	0	0	0	0
116	1	493	492	-1	551	244	5.3	24	ABarapppapp	204	9	0	0		0	0	0	0	0
117	1	397	435	-1	222	124	6.5	28	Cppppa	258	515	0	0		0	0	0	0	0
118	1	191	260	-1	487	265	23.0	25	ABarpapapp	258	380	0	0		0	0	0	0	0
119	1	297	18	-1	483	431	5.5	25	ABalppaaapp	214	275	0	0		0	0	0	0	0
120	1	364	178	-1	422	218	9.7	24	MSpapaaap	-89	0	0	0		0	0	0	0	0
121	1	5	288	-1	343	239	8.5	24	MSaapappp	77	0	0	0		0	0	0	0	0
122	1	428	312	-1	436	350	14.2	27	ABaraapaapp	288	0	0	0		0	0	0	0	0
123	1	258	323	-1	181	214	8.4	27	ABplapppap	265	-164	0	0		0	0	0	0	0
124	1	355	224	-1	413	429	12.0	25	ABplpaapaap	215	-1054	0	0		0	0	0	0	0
125	1	261	392	-1	234	274	17.5	27	Daapp	228	582	0	0		0	0	0	0	0
126	1	429	309	-1	170	286	9.6	27	ABplapapap	-124	0	0	0		0	0	0	0	0
127	1	216	91	-1	374	410	10.9	24	ABplpaapppa	207	1552	0	0		0	0	0	0	0
128	1	414	216	-1	296	343	4.4	25	ABplpaaaapp	189	-239	0	0		0	0	0	0	0
129	1	247	279	-1	375	363	16.4	29	MSapppaa	185	0	0	0		0	0	0	0	0
130	1	294	322	-1	405	337	8.8	26	ABalpapppaa	89	0	0	0		0	0	0	0	0
131	1	391	165	-1	451	228	20.0	27	MSppppap	178	0	0	0		0	0	0	0	0
132	1	361	324	-1	346	74	5.7	26	ABprpppaapp	207	305	0	0		0	0	0	0	0
133	1	383	15	-1	556	277	5.6	24	ABarapppapa	189	-209	0	0		0	0	0	0	0
134	1	432	153	293	158	182	10.5	33	ABplapappp	330	-32	0	0		0	0	0	0	0
135	1	129	152	-1	422	169	13.5	32	MSpapppa	276	820	0	0		0	0	0	0	0
136	1	72	147	-1	470	258	8.8	28	ABarapappa	161	0	0	0		0	0	0	0	0
137	1	159	413	-1	546	249	8.1	24	ABarapppppp	116	0	0	0		0	0	0	0	0
138	1	74	425	-1	574	335	15.3	26	ABalaappppa	45	0	0	0		0	0	0	0	0
139	1	452	61	-1	404	108	9.3	27	ABprppappp	203	-548	0	0		0	0	0	0	0
140	1	372	496	-1	320	323	12.8	23	MSappaap	180	446	0	0		0	0	0	0	0
141	1	360	365	-1	502	236	4.2	23	ABprpappaaa	270	0	0	0		0	0	0	0	0
142	1	101	403	-1	231	292	9.2	25	ABplppapapp	210	45	0	0		0	0	0	0	0
143	1	272	70	-1	496	188	12.1	26	ABprppaaaap	230	-936	0	0		0	0	0	0	0
144	1	384	221	-1	249	239	4.5	24	ABplppppaap	193	-4	0	0		0	0	0	0	0
145	1	46	431	-1	454	418	13.4	26	ABalppppaad	261	222	0	0		0	0	0	0	0
146	1	133	66	-1	339	360	7.3	24	ABplpapapaa	122	0	0	0		0	0	0	0	0
147	1	59	371	-1	475	238	6.1	24	ABarapapapp	280	0	0	0		0	0	0	0	0
148	1	154	176	-1	431	235	7.6	27	MSpapaaaa	149	0	0	0		0	0	0	0	0
149	1	186	444	-1	387	311	5.8	24	ABalpappapa	192	0	0	0		0	0	0	0	0
150	1	249	277	-1	580	320	20.9	26	ABpraapaapa	97	0	0	0		0	0	0	0	0
151	1	142	356	-1	449	307	10.7	25	ABaraapppaa	5	0	0	0		0	0	0	0	0
152	1	463	290	-1	380	190	22.1	30	Dpppa	302	10	0	0		0	0	0	0	0
153	1	431	450	-1	276	155	14.1	35	Eprapp	351	255	0	0		0	0	0	0	0
154	1	51	84	-1	540	311	19.5	30	ABalappppap	271	-38	0	0		0	0	0	0	0
155	1	26	366	-1	523	378	11.9	25	ABalpaapaaa	202	-177	0	0		0	0	0	0	0
156	1	43	419	-1	345	216	16.1	31	Earap	315	-309	0	0		0	0	0	0	0
157	1	211	282	-1	231	336	12.6	29	ABplappaaa	245	-206	0	0		0	0	0	0	0
158	1	225	36	-1	499	313	10.5	28	ABaraaapapa	70	0	0	0		0	0	0	0	0
159	1	263	96	-1	409	390	7.4	25	ABalppapppa	135	0	0	0		0	0	0	0	0
160	1	268	318	-1	479	473	10.3	24	ABalpppapav	339	0	0	0		0	0	0	0	0
161	1	480	169	-1	485	365	8.0	27	ABalpaaaaap	148	0	0	0		0	0	0	0	0
162	1	4	438	-1	416	348	11.5	29	ABalpaapappp	241	-196	0	0		0	0	0	0	0
163	1	318	107	-1	505	291	13.2	25	ABaraaapapp	236	254	0	0		0	0	0	0	0
164	1	285	352	-1	211	98	13.6	35	Caapp	355	760	0	0		0	0	0	0	0
165	1	44	52	-1	313	370	5.6	25	ABplpaaaapa	243	0	0	0		0	0	0	0	0
166	1	215	99	-1	348	60	12.3	28	ABprapappa	195	0	0	0		0	0	0	0	0
167	1	474	276	-1	539	281	14.0	24	ABpraaapaav	21	0	0	0		0	0	0	0	0
168	1	87	139	-1	370	350	18.8	27	MSapppap	-19	0	0	0		0	0	0	0	0
169	1	299	404	-1	304	219	17.5	32	Eplaa	272	735	0	0		0	0	0	0	0
170	1	436	7	-1	227	152	4.2	25	ABplppppppa	192	-827	0	0		0	0	0	0	0
171	1	454	163	-1	556	328	7.3	25	ABaraaapppa	194	189	0	0		0	0	0	0	0
172	1	42	177	-1	541	356	11.4	23	ABaraaapaaa	289	0	0	0		0	0	0	0	0
173	1	296	93	-1	384	276	19.4	25	MSpaaapap	229	731	0	0		0	0	0	0	0
174	1	473	247	-1	526	257	6.0	22	ABarappaaap	182	1	0	0		0	0	0	0	0
175	1	85	430	-1	202	320	20.2	28	ABplappapa	286	-863	0	0		0	0	0	0	0
176	1	180	189	-1	353	126	9.1	31	ABprpappppa	319	59	0	0		0	0	0	0	0
177	1	492	198	-1	470	287	9.5	23	ABarapaappa	207	511	0	0		0	0	0	0	0
178	1	226	173	-1	141	219	15.7	32	ABarppapp	315	1088	0	0		0	0	0	0	0
179	1	213	286	-1	475	359	23.8	29	Nuc156_25_450_288p	257	-4	0	0		0	0	0	0	0
180	1	55	109	-1	457	409	6.6	26	ABalppappap	243	475	0	0		0	0	0	0	0
181	1	107	453	-1	351	258	11.7	28	MSaapaapp	146	0	0	0		0	0	0	0	0
182	1	195	60	-1	409	455	19.7	29	ABplaaapap	108	0	0	0		0	0	0	0	0
183	1	127	34	-1	513	219	10.5	24	ABprpapaapa	225	-179	0	0		0	0	0	0	0
184	1	208	22	-1	391	389	5.3	24	ABalppapppp	237	409	0	0		0	0	0	0	0
185	1	402	164	-1	472	210	6.4	25	ABprpappap	63	0	0	0		0	0	0	0	0
186	1	317	368	-1	260	189	3.9	25	ABplppppapp	215	-589	0	0		0	0	0	0	0
187	1	359	9	-1	291	372	18.4	26	ABplapaaapp	234	1097	0	0		0	0	0	0	0
188	1	377	284	-1	300	308	3.4	25	ABplppaappa	236	274	0	0		0	0	0	0	0
189	1	110	267	-1	563	285	11.4	25	ABprpaapaaa	204	1644	0	0		0	0	0	0	0
190	1	280	459	-1	373	124	3.9	22	ABprppppaap	227	150	0	0		0	0	0	0	0
191	1	135	227	-1	475	305	4.3	24	ABarapaaaap	214	125	0	0		0	0	0	0	0
192	1	185	105	-1	431	438	8.3	24	ABplpaaapaa	179	122	0	0		0	0	0	0	0
193	1	50	100	-1	369	450	10.9	25	ABplaappaa	-29	0	0	0		0	0	0	0	0
194	1	256	401	-1	554	231	22.5	33	ABarpappa	335	-48	0	0		0	0	0	0	0
195	1	123	490	-1	576	309	15.7	27	MSppaaapa	261	-57	0	0		0	0	0	0	0
196	1	447	331	-1	518	329	10.2	27	ABaraaapaap	227	79	0	0		0	0	0	0	0
197	1	203	250	-1	401	379	14.4	24	MSapappa	226	-443	0	0		0	0	0	0	0
198	1	308	42	-1	440	155	10.7	23	ABprppappaa	96	0	0	0		0	0	0	0	0
199	1	1	298	-1	201	323	13.9	28	ABplappaap	257	-201	0	0		0	0	0	0	0
200	1	400	428	-1	403	321	24.0	34	ABarpaappa	298	-1443	0	0		0	0	0	0	0
201	1	64	420	-1	387	268	8.2	26	MSaapaaap	98	0	0	0		0	0	0	0	0
202	1	343	6	-1	470	312	7.2	26	ABarapaapaa	48	0	0	0		0	0	0	0	0
203	1	344	329	-1	175	176	6.5	27	ABplappppp	263	606	0	0		0	0	0	0	0
204	1	222	262	-1	596	266	15.3	27	ABpraaaapav	241	0	0	0		0	0	0	0	0
205	1	179	335	-1	450	461	17.3	29	ABplaapaapp	169	0	0	0		0	0	0	0	0
206	1	177	292	-1	236	308	15.5	29	Capaaa	-12	0	0	0		0	0	0	0	0
207	1	132	98	-1	405	458	11.3	25	ABplpaapapp	403	0	0	0		0	0	0	0	0
208	1	464	452	-1	527	310	23.7	22	ABarpapaapp	213	-27	0	0		0	0	0	0	0
209	1	413	317	-1	527	412	23.2	24	ABalappaaa	210	1076	0	0		0	0	0	0	0
210	1	358	495	-1	323	298	24.3	43	ABarpaapppp	436	281	0	0		0	0	0	0	0
211	1	33	346	-1	148	276	15.1	28	ABplapapaa	258	-761	0	0		0	0	0	0	0
212	1	488	342	-1	510	357	7.3	24	ABalpaaaaaa	196	0	0	0		0	0	0	0	0
213	1	274	460	-1	493	447	20.0	24	ABplaapaaap	-50	0	0	0		0	0	0	0	0
214	1	231	180	-1	405	255	18.9	28	MSpaaappp	276	170	0	0		0	0	0	0	0
215	1	365	39	-1	326	198	13.2	32	Epraa	318	236	0	0		0	0	0	0	0
216	1	283	174	-1	268	163	9.1	32	Eprpp	318	23	0	0		0	0	0	0	0
217	1	469	493	-1	518	236	21.5	25	ABpraapappp	224	765	0	0		0	0	0	0	0
218	1	254	491	-1	494	200	5.8	24	ABarappapap	231	-120	0	0		0	0	0	0	0
219	1	23	215	-1	332	348	4.5	25	ABalpapappp	215	-31	0	0		0	0	0	0	0
220	1	31	243	-1	299	136	25.4	33	Cpaapa	336	-407	0	0		0	0	0	0	0
221	1	269	125	-1	411	91	16.1	30	ABprappaap	343	0	0	0		0	0	0	0	0
222	1	106	85	-1	235	284	6.8	28	ABplppappp	121	0	0	0		0	0	0	0	0
223	1	462	315	-1	536	384	23.5	28	ABarpaaaaal	241	238	0	0		0	0	0	0	0
224	1	162	252	-1	233	249	9.8	31	ABplpppppa	69	0	0	0		0	0	0	0	0
225	1	167	242	-1	339	63	8.8	26	ABprappppa	261	1192	0	0		0	0	0	0	0
226	1	137	54	-1	582	287	19.6	23	ABpraaapapp	59	0	0	0		0	0	0	0	0
227	1	403	336	-1	332	237	21.8	33	Caaaa	331	193	0	0		0	0	0	0	0
228	1	117	313	-1	408	286	9.7	25	ABaraapappp	39	0	0	0		0	0	0	0	0
229	1	145	38	-1	306	70	9.8	26	ABprapapppp	231	5	0	0		0	0	0	0	0
230	1	28	334	-1	485	207	15.4	27	MSppppaa	241	-649	0	0		0	0	0	0	0
231	1	339	256	-1	516	430	6.7	26	ABalppaaapa	234	-643	0	0		0	0	0	0	0
232	1	240	248	-1	376	283	11.9	27	MSaapaapa	97	0	0	0		0	0	0	0	0
233	1	259	43	-1	278	249	5.9	23	ABplpappppa	235	-120	0	0		0	0	0	0	0
234	1	201	13	-1	431	268	13.9	26	MSpaapapa	-199	0	0	0		0	0	0	0	0
235	1	30	230	-1	376	410	22.2	30	ABplaaappp	13	0	0	0		0	0	0	0	0
236	1	334	481	-1	524	252	19.3	24	ABpraapapap	193	-13	0	0		0	0	0	0	0
237	1	38	108	-1	488	128	14.1	29	ABpraapppp	255	665	0	0		0	0	0	0	0
238	1	152	21	-1	366	161	9.2	27	Earpap	83	0	0	0		0	0	0	0	0
239	1	40	133	-1	515	241	15.9	25	ABpraaappap	209	665	0	0		0	0	0	0	0
240	1	18	278	-1	544	180	14.1	30	ABpraappap	649	0	0	0		0	0	0	0	0
241	1	438	102	-1	279	103	12.9	23	ABprapapppap	221	-117	0	0		0	0	0	0	0
242	1	321	219	-1	567	405	16.5	31	ABalaaapal	75	0	0	0		0	0	0	0	0
243	1	421	77	-1	420	403	14.2	24	ABalpppppaa	252	0	0	0		0	0	0	0	0
244	1	14	289	-1	298	390	15.2	26	ABplapaapa	225	1068	0	0		0	0	0	0	0
245	1	209	172	-1	404	161	18.9	25	Dppap	256	-178	0	0		0	0	0	0	0
246	1	160	104	-1	335	306	6.2	24	ABplpappap	236	-158	0	0		0	0	0	0	0
247	1	288	251	-1	355	381	11.6	25	ABplppaaaap	236	293	0	0		0	0	0	0	0
248	1	16	238	-1	495	368	15.1	26	ABaraapaaap	240	173	0	0		0	0	0	0	0
249	1	470	14	-1	356	433	15.8	30	ABalppppppp	297	-244	0	0		0	0	0	0	0
250	1	367	275	-1	482	424	23.6	26	ABplaaapaap	86	0	0	0		0	0	0	0	0
251	1	477	225	489	354	135	6.3	31	ABprpppppa	207	-850	0	0		0	0	0	0	0
252	1	278	456	-1	372	381	8.8	24	ABplpapaapa	196	-253	0	0		0	0	0	0	0
253	1	69	231	-1	556	302	8.9	24	ABarappppap	205	-328	0	0		0	0	0	0	0
254	1	332	32	-1	487	136	9.1	25	ABarappappa	217	242	0	0		0	0	0	0	0
255	1	252	185	-1	362	163	3.5	25	ABprppppaaa	253	228	0	0		0	0	0	0	0
256	1	248	106	-1	527	373	8.5	24	ABaraaaaaaa	191	84	0	0		0	0	0	0	0
257	1	199	127	-1	350	361	22.3	30	ABarppaaa	288	318	0	0		0	0	0	0	0
258	1	354	192	-1	282	355	8.1	25	ABplppapaaa	77	0	0	0		0	0	0	0	0
259	1	67	24	-1	584	359	20.2	25	ABpraapaaaa	142	0	0	0		0	0	0	0	0
260	1	468	421	-1	205	149	22.0	42	Cpapa	422	-224	0	0		0	0	0	0	0
261	1	485	273	-1	420	171	6.7	23	ABprpapappp	167	148	0	0		0	0	0	0	0
262	1	326	370	-1	545	306	4.8	23	ABaraaapppp	206	95	0	0		0	0	0	0	0
263	1	2	3	-1	427	121	16.3	28	ABprappaaa	263	113	0	0		0	0	0	0	0
264	1	408	193	-1	538	222	6.1	26	ABarappapaa	140	0	0	0		0	0	0	0	0
265	1	349	74	-1	517	184	21.7	32	ABprapaaaa	326	320	0	0		0	0	0	0	0
266	1	207	359	-1	285	335	14.5	27	Daaap	247	-253	0	0		0	0	0	0	0
267	1	267	299	-1	566	311	12.2	24	ABalaapppaa	190	-524	0	0		0	0	0	0	0
268	1	253	398	-1	455	185	7.4	22	ABprpapappaa	25	0	0	0		0	0	0	0	0
269	1	396	280	-1	461	480	12.4	24	ABalpppapad	207	47	0	0		0	0	0	0	0
270	1	270	5	-1	599	309	13.5	25	ABalaappaap	238	1231	0	0		0	0	0	0	0
271	1	34	486	-1	450	352	3.6	24	ABalpapaapa	204	-282	0	0		0	0	0	0	0
272	1	98	183	-1	545	352	7.5	25	ABaraaappaa	192	477	0	0		0	0	0	0	0
273	1	94	302	-1	453	262	5.1	25	ABarapapppa	242	-167	0	0		0	0	0	0	0
274	1	352	115	-1	175	183	15.8	31	Cappap	254	799	0	0		0	0	0	0	0
275	1	410	374	-1	473	324	16.7	26	MSpaaaapa	413	0	0	0		0	0	0	0	0
276	1	388	58	-1	281	369	21.4	36	ABarppaap	352	118	0	0		0	0	0	0	0
277	1	189	67	-1	364	355	12.5	27	MSappapa	273	0	0	0		0	0	0	0	0
278	1	271	434	-1	400	80	13.5	29	ABprappapp	264	-486	0	0		0	0	0	0	0
279	1	244	223	-1	335	331	20.3	31	MSappppa	359	0	0	0		0	0	0	0	0
280	1	490	351	-1	294	116	4.5	27	ABprpppapap	253	-639	0	0		0	0	0	0	0
281	1	362	265	-1	455	167	9.5	24	ABprppaapap	194	990	0	0		0	0	0	0	0
282	1	149	197	-1	335	396	16.7	25	ABplpaappap	234	-1265	0	0		0	0	0	0	0
283	1	313	73	-1	424	262	10.1	25	ABaraappppp	163	0	0	0		0	0	0	0	0
284	1	398	160	-1	239	191	8.5	32	Eplpp	324	549	0	0		0	0	0	0	0
285	1	151	283	-1	387	326	10.4	26	ABaraapappa	222	712	0	0		0	0	0	0	0
286	1	121	157	-1	354	296	17.3	29	MSaaappp	237	95	0	0		0	0	0	0	0
287	1	444	82	-1	330	381	9.2	24	ABplpapaapp	200	149	0	0		0	0	0	0	0
288	1	15	79	-1	504	195	8.8	23	ABprpapaapp	193	-676	0	0		0	0	0	0	0
289	1	183	12	-1	509	454	11.7	29	ABalapaapp	388	0	0	0		0	0	0	0	0
290	1	92	19	-1	484	413	20.2	25	ABalappaap	429	0	0	0		0	0	0	0	0
291	1	378	383	-1	232	262	4.0	24	ABplppppaaa	235	-460	0	0		0	0	0	0	0
292	1	224	123	-1	473	280	15.2	26	ABaraappapp	259	78	0	0		0	0	0	0	0
293	1	192	314	-1	330	133	19.9	28	Dpppp	268	921	0	0		0	0	0	0	0
294	1	90	207	-1	569	316	17.8	28	ABalappppaa	76	0	0	0		0	0	0	0	0
295	1	218	281	-1	385	147	5.9	25	ABprppaapppp	86	0	0	0		0	0	0	0	0
296	1	49	128	-1	504	335	16.7	24	ABaraappaap	397	0	0	0		0	0	0	0	0
297	1	236	433	-1	334	84	11.9	27	ABprapppaa	236	843	0	0		0	0	0	0	0
298	1	146	161	-1	388	128	13.1	30	MSpapppp	221	0	0	0		0	0	0	0	0
299	1	108	75	-1	473	217	3.5	26	ABprpappaap	332	0	0	0		0	0	0	0	0
300	1	124	367	-1	146	218	8.8	27	ABplappppa	489	0	0	0		0	0	0	0	0
301	1	105	28	-1	456	445	20.3	27	ABplaaapaaa	-76	0	0	0		0	0	0	0	0
302	1	60	411	-1	229	191	12.4	35	Eplpa	350	-273	0	0		0	0	0	0	0
303	1	205	339	-1	317	139	9.8	29	Cppaap	290	-381	0	0		0	0	0	0	0
304	1	392	442	-1	478	254	3.1	23	ABarappaapp	185	211	0	0		0	0	0	0	0
305	1	305	117	-1	415	241	11.8	27	MSpapaapa	78	0	0	0		0	0	0	0	0
306	1	116	59	-1	269	382	14.4	31	ABplaapppp	87	0	0	0		0	0	0	0	0
307	1	21	229	-1	406	126	21.9	28	ABarppppap	-149	0	0	0		0	0	0	0	0
308	1	448	196	-1	342	391	21.2	26	ABplapaaaap	202	190	0	0		0	0	0	0	0
309	1	95	266	-1	374	410	14.3	24	ABplpaappaa	243	-354	0	0		0	0	0	0	0
310	1	333	184	-1	581	341	8.1	24	ABarapppaaa	198	1755	0	0		0	0	0	0	0
311	1	449	72	-1	234	205	21.8	32	Dappp	323	337	0	0		0	0	0	0	0
312	1	130	244	-1	186	128	19.1	34	Cpappd	159	-946	0	0		0	0	0	0	0
313	1	190	424	-1	417	369	3.4	24	ABalppapapa	284	0	0	0		0	0	0	0	0
314	1	178	51	-1	491	375	12.5	24	ABalpaapaap	244	-6	0	0		0	0	0	0	0
315	1	10	124	-1	532	287	6.2	24	ABarappaaaa	176	-377	0	0		0	0	0	0	0
316	1	314	303	-1	495	284	4.2	23	ABarapaaapp	188	20	0	0		0	0	0	0	0
317	1	8	204	-1	438	205	23.8	29	ABarppppaa	162	529	0	0		0	0	0	0	0
318	1	350	92	-1	397	175	7.4	24	ABprppaapppa	195	389	0	0		0	0	0	0	0
319	1	144	190	-1	345	272	9.6	29	MSaapapa	252	-183	0	0		0	0	0	0	0
320	1	319	499	-1	511	349	21.9	22	MSpaaaaaa	140	0	0	0		0	0	0	0	0
321	1	17	97	-1	540	203	8.8	29	ABprpaaapa	249	-77	0	0		0	0	0	0	0
322	1	289	167	-1	354	104	3.7	25	ABprpppapaa	213	78	0	0		0	0	0	0	0
323	1	141	472	-1	461	358	9.0	25	ABalpaaapaa	156	0	0	0		0	0	0	0	0
324	1	45	233	-1	323	101	9.9	24	ABprapppapa	204	678	0	0		0	0	0	0	0
325	1	295	120	-1	386	422	7.4	27	ABplpaaappa	275	10	0	0		0	0	0	0	0
326	1	241	310	-1	541	426	19.6	28	ABplaapaaaa	260	449	0	0		0	0	0	0	0
327	1	166	321	-1	231	197	3.5	24	ABplpppapaa	216	152	0	0		0	0	0	0	0
328	1	481	83	-1	561	393	13.4	23	ABalaaaparl	233	1030	0	0		0	0	0	0	0
329	1	455	311	-1	270	89	6.3	25	ABprppppppp	226	306	0	0		0	0	0	0	0
330	1	188	369	-1	369	440	19.9	28	ABplaaappa	27	0	0	0		0	0	0	0	0
331	1	316	129	-1	382	298	16.7	28	MSaaaappp	263	0	0	0		0	0	0	0	0
332	1	441	86	-1	512	304	5.0	24	ABarapaaapa	173	35	0	0		0	0	0	0	0
333	1	489	476	-1	325	101	5.5	23	ABprapppapp	197	247	0	0		0	0	0	0	0
334	1	148	387	-1	374	65	13.4	28	ABprapapap	177	0	0	0		0	0	0	0	0
335	1	450	122	-1	255	227	16.5	32	Ealpp	322	-954	0	0		0	0	0	0	0
336	1	311	381	-1	485	284	6.3	26	ABarapapaap	236	309	0	0		0	0	0	0	0
337	1	91	144	-1	400	411	14.5	25	ABalpppppap	-103	0	0	0		0	0	0	0	0
338	1	300	470	-1	489	445	8.6	24	ABalpppaapd	408	0	0	0		0	0	0	0	0
339	1	459	439	-1	559	287	21.5	28	ABpraapaapp	247	816	0	0		0	0	0	0	0
340	1	409	103	-1	304	408	12.9	32	ABplaapppa	289	1031	0	0		0	0	0	0	0
341	1	198	95	-1	203	260	5.8	23	ABplpppaaap	238	63	0	0		0	0	0	0	0
342	1	37	186	-1	565	336	23.4	28	ABpraapaaap	397	0	0	0		0	0	0	0	0
343	1	65	455	-1	482	394	5.2	25	ABalpaapppp	-40	0	0	0		0	0	0	0	0
344	1	273	47	-1	189	240	17.4	32	Capapa	584	0	0	0		0	0	0	0	0
345	1	260	426	-1	441	216	14.4	23	MSpppaaa	224	412	0	0		0	0	0	0	0
346	1	13	200	-1	458	121	14.6	29	ABprapaapp	238	91	0	0		0	0	0	0	0
347	1	238	236	-1	503	310	7.7	23	ABaraaaaapp	292	0	0	0		0	0	0	0	0
348	1	165	113	-1	384	299	7.9	25	MSaapaaaa	227	0	0	0		0	0	0	0	0
349	1	136	325	-1	277	126	7.3	28	Cppapp	289	490	0	0		0	0	0	0	0
350	1	486	25	-1	487	371	3.8	25	ABalpapaaa	-123	0	0	0		0	0	0	0	0
351	1	356	415	-1	217	241	20.5	31	Cappaa	292	-339	0	0		0	0	0	0	0
352	1	439	305	-1	509	429	20.0	22	ABplaaaaapa	173	0	0	0		0	0	0	0	0
353	1	435	494	-1	595	322	11.5	24	ABalaappaaa	-24	0	0	0		0	0	0	0	0
354	1	172	112	-1	528	342	15.2	24	ABaraappaaa	29	0	0	0		0	0	0	0	0
355	1	328	241	-1	184	247	9.4	25	ABplapppaa	221	894	0	0		0	0	0	0	0
356	1	242	137	-1	452	199	11.8	26	MSpppapp	205	152	0	0		0	0	0	0	0
357	1	264	217	-1	310	323	9.7	27	MSapaapp	276	220	0	0		0	0	0	0	0
358	1	401	8	-1	345	326	13.3	27	MSappaaa	238	93	0	0		0	0	0	0	0
359	1	443	389	-1	431	141	8.3	24	ABprppappap	215	-472	0	0		0	0	0	0	0
360	1	411	214	-1	532	177	8.5	25	ABprpaaappa	211	-200	0	0		0	0	0	0	0
361	1	187	437	-1	376	421	5.4	30	ABalppaappp	269	926	0	0		0	0	0	0	0
362	1	194	480	-1	482	159	5.4	25	ABprpaaaapp	258	844	0	0		0	0	0	0	0
363	1	302	138	-1	352	65	17.3	30	ABprapapaa	199	0	0	0		0	0	0	0	0
364	1	86	405	-1	289	271	4.3	25	ABplpapppaa	208	-108	0	0		0	0	0	0	0
365	1	104	376	-1	528	259	15.5	25	ABpraaappaa	204	48	0	0		0	0	0	0	0
366	1	118	234	-1	466	360	11.7	27	ABalpaapapa	111	0	0	0		0	0	0	0	0
367	1	111	182	-1	496	319	14.3	25	ABaraappapa	243	36	0	0		0	0	0	0	0
368	1	20	65	-1	600	237	13.9	23	ABpraaaapad	268	0	0	0		0	0	0	0	0
369	1	138	29	-1	580	239	16.3	26	ABprpaapapa	242	-1379	0	0		0	0	0	0	0
370	1	363	16	-1	448	192	16.9	27	Dpaa	268	-511	0	0		0	0	0	0	0
371	1	494	76	-1	369	133	16.5	30	MSpppaap	303	362	0	0		0	0	0	0	0
372	1	380	57	-1	485	367	18.3	30	MSaaaaapa	284	169	0	0		0	0	0	0	0
373	1	71	17	-1	550	425	13.6	31	ABalaaaala	47	0	0	0		0	0	0	0	0
374	1	369	195	-1	489	300	23.6	30	Nuc156_25_450_288a	285	167	0	0		0	0	0	0	0
375	1	466	135	-1	353	421	9.4	28	ABplpaapppp	211	238	0	0		0	0	0	0	0
376	1	131	46	-1	423	440	16.2	28	ABplaapapaa	80	0	0	0		0	0	0	0	0
377	1	309	118	-1	433	419	17.8	24	ABplaapappa	89	0	0	0		0	0	0	0	0
378	1	120	320	-1	394	325	18.4	24	MSaaaappa	209	-848	0	0		0	0	0	0	0
379	1	390	268	-1	475	181	18.8	28	ABprapaaapp	211	135	0	0		0	0	0	0	0
380	1	96	88	-1	384	100	7.3	24	ABprpppaaap	156	0	0	0		0	0	0	0	0
381	1	41	416	-1	517	386	20.5	26	ABalappapp	253	-482	0	0		0	0	0	0	0
382	1	374	447	-1	417	122	5.8	24	ABprpppaaaa	233	-1477	0	0		0	0	0	0	0
383	1	348	358	-1	445	348	19.4	26	MSaaaaapp	226	-1098	0	0		0	0	0	0	0
384	1	346	400	-1	562	272	8.9	24	ABarapppppa	234	651	0	0		0	0	0	0	0
385	1	22	240	-1	362	352	3.4	26	ABalpapappa	239	-1472	0	0		0	0	0	0	0
386	1	262	337	-1	332	264	15.6	31	Ealaa	314	-377	0	0		0	0	0	0	0
387	1	478	-1	-1	465	415	16.5	22	ABalppppapp	-95	0	0	0		0	0	0	0	0
388	1	257	373	-1	300	247	13.4	31	Ealap	313	730	0	0		0	0	0	0	0
389	1	446	362	-1	424	123	12.0	28	ABprppapap	365	0	0	0		0	0	0	0	0
390	1	287	188	-1	353	91	7.2	24	ABprpppaapa	221	-624	0	0		0	0	0	0	0
391	1	475	296	-1	484	281	20.3	28	MSppappp	-84	0	0	0		0	0	0	0	0
392	1	112	119	-1	384	199	7.8	24	MSpapappp	197	949	0	0		0	0	0	0	0
393	1	434	270	-1	278	99	21.3	32	Cpaapp	322	522	0	0		0	0	0	0	0
394	1	324	412	-1	202	169	5.4	25	ABplppppppp	201	222	0	0		0	0	0	0	0
395	1	156	23	-1	327	359	10.9	23	ABplppaapaa	-20	0	0	0		0	0	0	0	0
396	1	325	271	-1	576	278	14.3	24	ABalaapppap	200	-27	0	0		0	0	0	0	0
397	1	419	131	-1	243	297	20.6	29	Dapap	290	-160	0	0		0	0	0	0	0
398	1	327	155	-1	415	382	18.9	26	MSapapap	259	1358	0	0		0	0	0	0	0
399	1	338	11	-1	430	427	5.3	26	ABalppaappa	238	-313	0	0		0	0	0	0	0
400	1	250	44	-1	514	369	14.6	23	ABaraapaaaa	198	757	0	0		0	0	0	0	0
401	1	405	364	-1	422	153	4.9	24	ABprppaappa	204	799	0	0		0	0	0	0	0
402	1	458	466	-1	511	331	19.9	23	ABarpapaapa	220	0	0	0		0	0	0	0	0
403	1	153	488	-1	610	264	12.7	26	ABpraaaaaaa	249	43	0	0		0	0	0	0	0
404	1	204	341	-1	388	350	5.9	24	ABplpapappa	191	-342	0	0		0	0	0	0	0
405	1	235	203	-1	435	386	4.7	23	ABalppapaap	237	-425	0	0		0	0	0	0	0
406	1	373	378	-1	616	317	10.3	34	ABalaapaap	280	147	0	0		0	0	0	0	0
407	1	465	441	-1	526	352	23.6	28	ABarpaaaaar	272	717	0	0		0	0	0	0	0
408	1	114	208	-1	344	324	17.7	24	MSapappp	273	0	0	0		0	0	0	0	0
409	1	77	175	-1	427	283	7.3	26	ABalpapppap	380	0	0	0		0	0	0	0	0
410	1	286	423	-1	548	237	13.9	24	ABprpaapaap	281	0	0	0		0	0	0	0	0
411	1	320	445	-1	411	383	11.6	25	MSapapaa	7	0	0	0		0	0	0	0	0
412	1	416	361	-1	427	343	23.7	30	ABarpaapap	304	121	0	0		0	0	0	0	0
413	1	482	239	-1	528	367	5.8	24	ABalpaappaa	225	453	0	0		0	0	0	0	0
414	1	437	464	-1	498	393	23.5	28	ABarpaaaap	126	0	0	0		0	0	0	0	0
415	1	171	202	-1	500	414	13.0	26	ABalapaaaa	235	-945	0	0		0	0	0	0	0
416	1	164	116	-1	534	372	16.2	33	MSaaaaaa	113	0	0	0		0	0	0	0	0
417	1	281	143	-1	502	160	8.6	25	ABprpaaappp	202	60	0	0		0	0	0	0	0
418	1	393	166	-1	492	207	23.4	29	Nuc166_19_443_186	218	-566	0	0		0	0	0	0	0
419	1	115	41	-1	326	422	11.3	31	ABplaappap	268	1696	0	0		0	0	0	0	0
420	1	29	357	-1	592	279	10.7	24	ABalaappap	199	949	0	0		0	0	0	0	0
421	1	279	393	-1	511	361	3.8	23	ABalpaappap	236	73	0	0		0	0	0	0	0
422	1	303	206	-1	439	399	11.0	24	ABplpaapaaa	203	829	0	0		0	0	0	0	0
423	1	456	306	-1	206	200	4.4	23	ABplpppaapp	185	-82	0	0		0	0	0	0	0
424	1	150	427	-1	524	271	3.4	26	ABarappaapa	115	0	0	0		0	0	0	0	0
425	1	404	48	-1	328	369	18.4	27	ABplapaaapa	-134	0	0	0		0	0	0	0	0
426	1	484	468	-1	440	442	14.0	25	ABalpppappa	-88	0	0	0		0	0	0	0	0
427	1	81	254	-1	574	231	11.8	23	ABprpaapapp	204	430	0	0		0	0	0	0	0
428	1	375	287	-1	485	255	18.0	24	MSppappa	-101	0	0	0		0	0	0	0	0
429	1	122	45	-1	387	392	10.8	25	ABplppaaaaa	204	220	0	0		0	0	0	0	0
430	1	453	27	-1	404	239	21.8	30	MSpppppp	272	443	0	0		0	0	0	0	0
431	1	329	350	-1	395	118	3.9	27	ABprppppapa	210	531	0	0		0	0	0	0	0
432	1	424	347	-1	198	110	10.2	29	Cpppaa	292	-379	0	0		0	0	0	0	0
433	1	341	291	-1	424	284	4.1	27	ABalpappppa	242	-627	0	0		0	0	0	0	0
434	1	140	469	-1	360	264	7.4	24	MSaapappa	232	-218	0	0		0	0	0	0	0
435	1	35	249	-1	488	163	15.1	27	ABprapaapa	213	61	0	0		0	0	0	0	0
436	1	430	170	-1	301	288	5.5	24	ABplpappaap	213	46	0	0		0	0	0	0	0
437	1	282	327	-1	534	219	15.4	25	ABprpaappaa	-9	0	0	0		0	0	0	0	0
438	1	337	101	-1	586	302	7.1	25	ABalaapaaa	251	-535	0	0		0	0	0	0	0
439	1	440	316	-1	245	286	3.6	25	ABplpppaaaa	215	285	0	0		0	0	0	0	0
440	1	200	377	-1	566	361	10.5	25	ABalaaaarr	192	805	0	0		0	0	0	0	0
441	1	315	2	-1	321	350	15.8	25	Daaaa	-139	0	0	0		0	0	0	0	0
442	1	357	397	-1	393	267	4.5	26	ABalpappppp	231	410	0	0		0	0	0	0	0
443	1	394	81	-1	246	191	15.2	34	Eplap	345	-134	0	0		0	0	0	0	0
444	1	63	37	-1	595	288	17.4	25	ABpraaaaap	435	0	0	0		0	0	0	0	0
445	1	119	134	-1	596	354	11.4	27	ABalaaappr	40	0	0	0		0	0	0	0	0
446	1	451	465	-1	433	362	11.1	24	ABalpaapappa	149	0	0	0		0	0	0	0	0
447	1	234	64	-1	264	296	4.9	22	ABplppaappp	204	822	0	0		0	0	0	0	0
448	1	202	390	-1	453	231	7.5	25	ABarapapppp	198	177	0	0		0	0	0	0	0
449	1	460	440	-1	382	300	14.6	26	MSaaapapp	383	0	0	0		0	0	0	0	0
450	1	237	407	-1	333	132	3.4	27	ABprppppapp	234	663	0	0		0	0	0	0	0
451	1	139	62	-1	220	241	7.2	29	Capppp	278	-498	0	0		0	0	0	0	0
452	1	233	395	-1	520	400	6.7	25	ABalpaapppa	188	318	0	0		0	0	0	0	0
453	1	220	158	-1	468	337	5.2	24	ABalpaaaapp	236	-273	0	0		0	0	0	0	0
454	1	442	213	-1	592	371	13.0	23	ABalaaaparr	206	-300	0	0		0	0	0	0	0
455	1	491	483	-1	440	335	8.4	23	ABalpaaapap	195	118	0	0		0	0	0	0	0
456	1	331	471	-1	497	365	10.0	24	ABaraaaaaap	245	204	0	0		0	0	0	0	0
457	1	80	222	-1	539	204	19.2	32	ABpraaapppp	294	-58	0	0		0	0	0	0	0
458	1	476	457	-1	284	101	15.4	28	Cppapa	276	565	0	0		0	0	0	0	0
459	1	307	348	-1	525	230	18.2	30	ABpraaapppa	-23	0	0	0		0	0	0	0	0
460	1	184	264	-1	452	123	9.6	24	ABprppapaap	222	370	0	0		0	0	0	0	0
461	1	330	114	-1	247	317	7.5	25	ABplppapapa	183	95	0	0		0	0	0	0	0
462	1	479	482	-1	512	418	11.0	30	ABalapaapa	303	375	0	0		0	0	0	0	0
463	1	292	246	-1	526	283	9.1	27	MSppaaaa	194	0	0	0		0	0	0	0	0
464	1	342	333	-1	312	101	12.8	24	ABprapapppaa	234	-810	0	0		0	0	0	0	0
465	1	193	162	-1	549	379	20.4	25	ABalapppaap	143	0	0	0		0	0	0	0	0
466	1	134	402	-1	396	435	15.7	24	ABplaapapap	245	378	0	0		0	0	0	0	0
467	1	417	396	-1	449	368	17.0	26	MSaaapaaa	214	-915	0	0		0	0	0	0	0
468	1	24	141	-1	186	141	13.7	30	Capppa	252	-538	0	0		0	0	0	0	0
469	1	371	228	-1	490	462	17.9	28	ABplaapaapa	203	328	0	0		0	0	0	0	0
470	1	461	353	-1	499	328	5.6	24	ABarapaaaaa	198	-283	0	0		0	0	0	0	0
471	1	345	194	-1	373	136	18.9	33	Dpap	334	238	0	0		0	0	0	0	0
472	1	229	340	-1	461	423	10.8	24	ABalppppaav	408	0	0	0		0	0	0	0	0
473	1	232	372	-1	489	425	17.5	31	ABalapapppp	111	0	0	0		0	0	0	0	0
474	1	239	410	-1	201	223	4.8	24	ABplpppaapa	222	696	0	0		0	0	0	0	0
475	1	433	274	-1	282	205	12.6	30	Earpp	299	-243	0	0		0	0	0	0	0
476	1	376	479	-1	393	380	3.4	27	ABalppapapp	244	0	0	0		0	0	0	0	0
477	1	284	484	-1	487	366	5.9	24	ABalpaaaapa	204	0	0	0		0	0	0	0	0
478	1	19	474	-1	523	283	16.8	24	ABpraapapaa	224	127	0	0		0	0	0	0	0
479	1	73	417	-1	329	197	7.3	31	MSpappaa	174	246	0	0		0	0	0	0	0
480	1	109	168	-1	468	366	14.6	25	ABaraapaapa	226	778	0	0		0	0	0	0	0
481	1	25	259	-1	392	228	13.4	31	MSpapaapp	117	0	0	0		0	0	0	0	0
482	1	265	406	-1	455	403	20.0	24	ABplaaaapaa	102	0	0	0		0	0	0	0	0
483	1	472	10	-1	509	432	15.0	24	ABalapapppa	115	0	0	0		0	0	0	0	0
484	1	52	448	-1	545	206	11.5	25	ABprpaapppp	204	0	0	0		0	0	0	0	0
485	1	415	449	-1	486	235	14.2	22	MSppapap	-13	0	0	0		0	0	0	0	0
486	1	163	477	-1	549	264	18.9	22	ABpraaaappp	188	0	0	0		0	0	0	0	0
487	1	76	226	-1	565	264	19.9	22	ABpraaaappa	344	0	0	0		0	0	0	0	0
488	1	322	461	-1	539	313	21.9	29	ABalappppp	322	0	0	0		0	0	0	0	0
489	1	223	391	-1	574	360	14.7	22	ABalaaappl	93	0	0	0		0	0	0	0	0
490	1	420	463	-1	473	355	4.3	28	ABalpaaapp	103	0	0	0		0	0	0	0	0
491	1	406	473	-1	442	303	8.2	22	ABarapaapap	315	0	0	0		0	0	0	0	0
492	1	497	201	-1	310	313	4.9	22	ABplpappaaa	142	0	0	0		0	0	0	0	0
493	1	173	467	-1	228	232	3.7	24	ABplppppapa	363	0	0	0		0	0	0	0	0
494	1	230	294	-1	400	335	4.4	26	ABalpapaapp	188	437	0	0		0	0	0	0	0
495	1	498	501	-1	232	235	23.0	30	Caapa	73	0	0	0		0	0	0	0	0
