# Supplementary material for: The AP-2 Transcription Factor APTF-2 Is Required for Neuroblast and Epidermal Morphogenesis in Caenorhabditis elegans Embryogenesis
Source: PLoS Genet. 2016 May 13;12(5):e1006048. doi: 10.1371/journal.pgen.1006048 (PMC4866721; doi:10.1371/journal.pgen.1006048)
Supplement: S7 Text — (ZIP) [file pgen.1006048.s035.zip › nuclei/t193-nuclei]

1	1	10	337	-1	473	441	8.5	25	ABalpppaaaa	210	-1011	0	0		0	0	0	0	0
2	1	441	27	-1	323	349	15.8	26	Daaaa	233	488	0	0		0	0	0	0	0
3	1	263	360	-1	428	119	16.1	27	ABprappaaa	83	0	0	0		0	0	0	0	0
4	1	81	441	-1	469	436	6.8	23	ABalpppaapv	139	0	0	0		0	0	0	0	0
5	1	270	267	-1	602	309	14.1	25	ABalaappaap	55	0	0	0		0	0	0	0	0
6	1	202	317	-1	475	312	7.1	25	ABarapaapaa	46	0	0	0		0	0	0	0	0
7	1	170	187	-1	229	151	4.4	24	ABplppppppa	241	-462	0	0		0	0	0	0	0
8	1	358	176	-1	346	318	13.1	30	MSappaaa	289	237	0	0		0	0	0	0	0
9	1	187	463	-1	295	372	18.4	26	ABplapaaapp	-110	0	0	0		0	0	0	0	0
10	1	483	164	-1	510	427	14.9	22	ABalapapppa	152	126	0	0		0	0	0	0	0
11	1	399	194	-1	435	423	5.3	26	ABalppaappa	211	13	0	0		0	0	0	0	0
12	1	289	1	-1	511	450	11.4	28	ABalapaapp	-273	0	0	0		0	0	0	0	0
13	1	234	10	-1	431	265	13.9	28	MSpaapapa	280	0	0	0		0	0	0	0	0
14	1	249	93	-1	357	433	15.8	30	ABalppppppp	238	0	0	0		0	0	0	0	0
15	1	133	422	-1	561	278	5.8	23	ABarapppapa	222	107	0	0		0	0	0	0	0
16	1	370	177	-1	450	191	16.7	27	Dpaa	269	217	0	0		0	0	0	0	0
17	1	373	13	-1	548	426	14.0	29	ABalaaaala	15	0	0	0		0	0	0	0	0
18	1	119	29	-1	492	429	5.8	24	ABalppaaapp	214	256	0	0		0	0	0	0	0
19	1	290	81	-1	486	412	20.1	25	ABalappaap	117	0	0	0		0	0	0	0	0
20	1	1	233	380	476	167	20.7	33	ABarpppaa	303	126	0	0		0	0	0	0	0
21	1	238	114	-1	368	159	9.0	27	Earpap	83	0	0	0		0	0	0	0	0
22	1	184	446	-1	394	386	5.2	24	ABalppapppp	216	214	0	0		0	0	0	0	0
23	1	395	95	-1	330	358	10.8	24	ABplppaapaa	58	0	0	0		0	0	0	0	0
24	1	259	57	-1	583	363	19.9	26	ABpraapaaaa	238	144	0	0		0	0	0	0	0
25	1	350	224	-1	490	370	3.7	26	ABalpapaaa	198	192	0	0		0	0	0	0	0
26	1	91	196	-1	265	270	9.3	30	MSaapppp	135	0	0	0		0	0	0	0	0
27	1	430	133	-1	408	235	21.6	29	MSpppppp	239	-182	0	0		0	0	0	0	0
28	1	301	395	-1	456	444	20.1	27	ABplaaapaaa	273	-1100	0	0		0	0	0	0	0
29	1	369	143	-1	581	235	16.4	26	ABprpaapapa	365	0	0	0		0	0	0	0	0
30	1	66	362	-1	184	307	12.2	26	ABplappapp	260	211	0	0		0	0	0	0	0
31	1	60	436	-1	267	255	22.5	32	Dappa	324	-629	0	0		0	0	0	0	0
32	1	254	178	-1	485	134	9.4	25	ABarappappa	247	103	0	0		0	0	0	0	0
33	1	113	101	-1	396	331	13.1	27	ABaraapapaa	225	41	0	0		0	0	0	0	0
34	1	183	448	-1	511	217	10.3	24	ABprpapaapa	281	0	0	0		0	0	0	0	0
35	1	95	237	-1	148	165	14.9	28	Cpappv	275	520	0	0		0	0	0	0	0
36	1	158	91	-1	502	310	10.5	28	ABaraaapapa	70	0	0	0		0	0	0	0	0
37	1	444	430	-1	597	291	17.8	25	ABpraaaaap	449	0	0	0		0	0	0	0	0
38	1	229	403	-1	307	69	9.7	26	ABprapapppp	60	0	0	0		0	0	0	0	0
39	1	215	410	-1	329	197	13.2	31	Epraa	315	887	0	0		0	0	0	0	0
40	1	11	11	-1	284	315	12.1	29	MSaapppa	13	0	0	0		0	0	0	0	0
41	1	419	264	-1	330	421	10.6	30	ABplaappap	293	1001	0	0		0	0	0	0	0
42	1	198	270	-1	442	150	10.9	23	ABprppappaa	229	84	0	0		0	0	0	0	0
43	1	233	278	-1	279	245	5.5	24	ABplpappppa	204	-458	0	0		0	0	0	0	0
44	1	400	186	-1	516	364	14.3	23	ABaraapaaaa	119	0	0	0		0	0	0	0	0
45	1	429	181	-1	384	385	10.7	25	ABplppaaaaa	205	-394	0	0		0	0	0	0	0
46	1	376	41	-1	422	437	16.2	27	ABplaapapaa	145	0	0	0		0	0	0	0	0
47	1	344	47	-1	190	240	17.4	30	Capapa	287	-115	0	0		0	0	0	0	0
48	1	425	259	-1	332	368	18.4	27	ABplapaaapa	271	11	0	0		0	0	0	0	0
49	1	36	318	-1	401	430	9.3	24	ABplpaaapap	130	0	0	0		0	0	0	0	0
50	1	73	67	-1	432	331	6.4	25	ABalpappaaa	232	64	0	0		0	0	0	0	0
51	1	314	404	-1	493	372	12.3	24	ABalpaapaap	247	-6	0	0		0	0	0	0	0
52	1	165	323	-1	316	368	5.6	24	ABplpaaaapa	195	644	0	0		0	0	0	0	0
53	1	77	2	-1	523	163	15.6	29	ABpraapppa	287	-660	0	0		0	0	0	0	0
54	1	226	195	-1	580	283	19.2	23	ABpraaapapp	192	301	0	0		0	0	0	0	0
55	1	112	249	-1	449	298	16.8	26	MSpaaaapp	213	-235	0	0		0	0	0	0	0
56	1	103	450	-1	520	187	5.7	24	ABprpaaaapa	207	-375	0	0		0	0	0	0	0
57	1	372	219	-1	487	364	18.2	29	MSaaaaapa	296	-987	0	0		0	0	0	0	0
58	1	276	193	-1	286	369	21.4	35	ABarppaap	355	-273	0	0		0	0	0	0	0
59	1	306	90	-1	270	384	14.0	32	ABplaapppp	273	1351	0	0		0	0	0	0	0
60	1	182	144	-1	414	456	19.6	29	ABplaaapap	309	0	0	0		0	0	0	0	0
61	1	139	480	486	409	107	9.1	29	ABprppappp	79	0	0	0		0	0	0	0	0
62	1	451	4	-1	222	241	7.2	29	Capppp	49	0	0	0		0	0	0	0	0
63	1	94	120	-1	432	292	18.7	26	MSpaaappa	261	0	0	0		0	0	0	0	0
64	1	447	454	-1	263	291	4.6	23	ABplppaappp	229	360	0	0		0	0	0	0	0
65	1	368	392	-1	598	235	13.8	24	ABpraaaapad	244	0	0	0		0	0	0	0	0
66	1	146	231	-1	341	355	7.4	24	ABplpapapaa	217	1002	0	0		0	0	0	0	0
67	1	277	398	-1	364	352	12.3	27	MSappapa	268	215	0	0		0	0	0	0	0
68	1	85	345	-1	299	165	17.2	32	Eprapa	311	-537	0	0		0	0	0	0	0
69	1	102	126	-1	474	200	9.2	25	ABprppaapaa	40	0	0	0		0	0	0	0	0
70	1	143	243	-1	499	186	12.0	26	ABprppaaaap	265	-23	0	0		0	0	0	0	0
71	1	99	447	-1	471	395	12.8	24	MSapaaap	176	22	0	0		0	0	0	0	0
72	1	311	215	-1	237	203	22.1	32	Dappp	310	161	0	0		0	0	0	0	0
73	1	283	3	-1	427	260	9.6	24	ABaraappppp	189	0	0	0		0	0	0	0	0
74	1	265	199	-1	521	180	21.5	31	ABprapaaaa	309	646	0	0		0	0	0	0	0
75	1	299	387	-1	475	213	3.4	26	ABprpappaap	238	332	0	0		0	0	0	0	0
76	1	371	304	-1	369	128	16.4	34	MSpppaap	341	-241	0	0		0	0	0	0	0
77	1	243	325	-1	422	402	14.0	24	ABalpppppaa	233	580	0	0		0	0	0	0	0
78	1	53	21	-1	242	367	15.2	28	ABplapaapp	258	750	0	0		0	0	0	0	0
79	1	288	333	-1	505	194	8.9	23	ABprpapaapp	221	604	0	0		0	0	0	0	0
80	1	35	130	-1	418	331	19.8	27	MSaaaapap	247	1252	0	0		0	0	0	0	0
81	1	443	393	-1	249	189	15.4	35	Eplap	341	45	0	0		0	0	0	0	0
82	1	287	416	-1	329	380	8.9	23	ABplpapaapp	193	160	0	0		0	0	0	0	0
83	1	328	468	-1	560	397	13.7	25	ABalaaaparl	234	-285	0	0		0	0	0	0	0
84	1	154	498	-1	541	307	19.1	27	ABalappppap	262	269	0	0		0	0	0	0	0
85	1	222	411	-1	238	283	6.8	27	ABplppappp	266	1278	0	0		0	0	0	0	0
86	1	332	381	-1	514	301	4.9	24	ABarapaaapa	208	-600	0	0		0	0	0	0	0
87	1	28	209	-1	437	475	12.7	24	ABplpaapapa	114	0	0	0		0	0	0	0	0
88	1	380	273	-1	387	97	7.2	24	ABprpppaaap	219	-496	0	0		0	0	0	0	0
89	1	96	439	-1	446	312	21.2	26	MSaaaapaa	206	0	0	0		0	0	0	0	0
90	1	13	6	-1	357	138	13.0	28	Cppaaa	249	88	0	0		0	0	0	0	0
91	1	127	48	-1	372	405	10.7	24	ABplpaapppa	-44	0	0	0		0	0	0	0	0
92	1	318	394	-1	400	172	7.1	23	ABprppaapppa	207	-863	0	0		0	0	0	0	0
93	1	173	5	-1	387	273	19.6	25	MSpaaapap	221	-1549	0	0		0	0	0	0	0
94	1	59	389	-1	402	296	20.7	25	MSpaaapaa	245	732	0	0		0	0	0	0	0
95	1	341	390	-1	204	260	5.8	24	ABplpppaaap	-131	0	0	0		0	0	0	0	0
96	1	159	329	-1	411	387	7.5	26	ABalppapppa	239	126	0	0		0	0	0	0	0
97	1	321	30	-1	542	207	8.5	30	ABprpaaapa	285	1012	0	0		0	0	0	0	0
98	1	207	418	-1	408	455	11.1	24	ABplpaapapp	241	1343	0	0		0	0	0	0	0
99	1	166	102	-1	345	55	12.2	27	ABprapappa	214	0	0	0		0	0	0	0	0
100	1	193	104	-1	374	447	10.3	26	ABplaappaa	291	0	0	0		0	0	0	0	0
101	1	438	383	-1	593	302	7.3	25	ABalaapaaa	246	536	0	0		0	0	0	0	0
102	1	241	349	-1	280	100	12.9	25	ABprapapppap	230	-700	0	0		0	0	0	0	0
103	1	340	87	-1	308	410	12.7	32	ABplaapppa	289	710	0	0		0	0	0	0	0
104	1	246	200	-1	334	302	6.2	24	ABplpappap	105	0	0	0		0	0	0	0	0
105	1	192	397	-1	437	437	8.1	24	ABplpaaapaa	123	0	0	0		0	0	0	0	0
106	1	256	54	-1	531	369	8.6	24	ABaraaaaaaa	-493	0	0	0		0	0	0	0	0
107	1	163	50	-1	504	289	13.3	25	ABaraaapapp	240	183	0	0		0	0	0	0	0
108	1	237	28	-1	490	126	13.9	31	ABpraapppp	264	-556	0	0		0	0	0	0	0
109	1	180	424	-1	460	404	6.6	27	ABalppappap	283	0	0	0		0	0	0	0	0
110	1	57	153	-1	350	89	20.3	30	ABarpppppa	289	725	0	0		0	0	0	0	0
111	1	27	298	-1	495	278	9.8	24	ABarapapaaa	66	0	0	0		0	0	0	0	0
112	1	354	365	-1	532	342	15.3	24	ABaraappaaa	40	0	0	0		0	0	0	0	0
113	1	348	353	-1	388	298	7.7	25	MSaapaaaa	217	448	0	0		0	0	0	0	0
114	1	461	89	-1	249	316	7.4	25	ABplppapapa	209	415	0	0		0	0	0	0	0
115	1	274	125	-1	176	184	15.9	30	Cappap	272	812	0	0		0	0	0	0	0
116	1	416	303	-1	534	372	16.2	30	MSaaaaaa	262	113	0	0		0	0	0	0	0
117	1	305	42	-1	419	244	11.7	27	MSpapaapa	212	712	0	0		0	0	0	0	0
118	1	377	299	-1	433	416	17.6	24	ABplaapappa	14	0	0	0		0	0	0	0	0
119	1	392	297	-1	386	197	7.6	24	MSpapappp	203	308	0	0		0	0	0	0	0
120	1	325	453	-1	392	418	7.4	26	ABplpaaappa	239	1497	0	0		0	0	0	0	0
121	1	78	191	291	481	313	19.6	29	MSpaaaaap	208	-575	0	0		0	0	0	0	0
122	1	335	223	-1	255	226	16.2	32	Ealpp	317	234	0	0		0	0	0	0	0
123	1	292	326	-1	476	278	15.7	27	ABaraappapp	262	590	0	0		0	0	0	0	0
124	1	315	173	-1	535	289	6.3	24	ABarappaaaa	185	263	0	0		0	0	0	0	0
125	1	221	244	-1	413	89	16.0	29	ABprappaap	281	1048	0	0		0	0	0	0	0
126	1	93	113	-1	189	231	13.5	30	Capapp	-118	0	0	0		0	0	0	0	0
127	1	257	370	-1	353	361	22.1	29	ABarppaaa	291	-61	0	0		0	0	0	0	0
128	1	296	128	-1	509	333	16.5	24	ABaraappaap	234	647	0	0		0	0	0	0	0
129	1	331	17	-1	384	294	16.9	29	MSaaaappp	259	-213	0	0		0	0	0	0	0
130	1	33	134	-1	470	149	7.4	27	ABarappappp	227	226	0	0		0	0	0	0	0
131	1	397	253	-1	244	295	20.4	28	Dapap	278	1046	0	0		0	0	0	0	0
132	1	3	84	-1	380	364	6.6	31	ABplpapaaa	-31	0	0	0		0	0	0	0	0
133	1	239	44	-1	512	241	16.1	26	ABpraaappap	208	-273	0	0		0	0	0	0	0
134	1	445	98	-1	596	356	11.4	27	ABalaaappr	245	-638	0	0		0	0	0	0	0
135	1	375	481	-1	359	419	9.5	27	ABplpaapppp	220	1193	0	0		0	0	0	0	0
136	1	17	107	-1	172	280	19.7	33	ABarppapa	264	0	0	0		0	0	0	0	0
137	1	356	437	-1	454	196	11.6	26	MSpppapp	354	0	0	0		0	0	0	0	0
138	1	363	289	-1	351	64	17.1	30	ABprapapaa	369	0	0	0		0	0	0	0	0
139	1	168	137	-1	373	349	18.3	28	MSapppap	239	-339	0	0		0	0	0	0	0
140	1	12	409	-1	564	262	11.4	25	ABprpaaaaap	-176	0	0	0		0	0	0	0	0
141	1	468	20	-1	185	144	13.7	30	Capppa	265	-533	0	0		0	0	0	0	0
142	1	30	225	-1	528	331	7.6	24	ABaraaaaapa	205	-94	0	0		0	0	0	0	0
143	1	417	159	-1	503	157	8.6	26	ABprpaaappp	207	69	0	0		0	0	0	0	0
144	1	337	172	-1	400	407	14.7	26	ABalpppppap	204	-420	0	0		0	0	0	0	0
145	1	4	252	-1	437	199	6.3	24	ABprpapappap	202	577	0	0		0	0	0	0	0
146	1	115	51	-1	407	247	15.6	28	MSpaapapp	242	83	0	0		0	0	0	0	0
147	1	136	175	-1	472	257	8.9	30	ABarapappa	101	0	0	0		0	0	0	0	0
148	1	97	198	-1	411	288	12.4	25	ABaraapapap	235	142	0	0		0	0	0	0	0
149	1	106	169	-1	571	333	11.1	24	ABarappppaa	206	152	0	0		0	0	0	0	0
150	1	109	100	-1	461	389	23.3	29	ABplaaaapap	107	0	0	0		0	0	0	0	0
151	1	23	208	-1	540	310	14.2	24	MSppaaapp	205	467	0	0		0	0	0	0	0
152	1	135	99	-1	425	162	13.6	32	MSpapppa	308	205	0	0		0	0	0	0	0
153	1	134	445	-1	163	179	8.7	27	ABplapapppp	264	60	0	0		0	0	0	0	0
154	1	107	127	-1	212	269	13.5	28	Capaap	121	0	0	0		0	0	0	0	0
155	1	398	315	-1	415	382	18.7	26	MSapapap	217	553	0	0		0	0	0	0	0
156	1	16	124	-1	398	146	9.9	25	MSpappap	228	832	0	0		0	0	0	0	0
157	1	286	342	-1	355	292	17.5	30	MSaaappp	102	0	0	0		0	0	0	0	0
158	1	453	203	-1	469	332	5.2	24	ABalpaaaapp	208	-166	0	0		0	0	0	0	0
159	1	52	36	-1	365	403	17.7	27	ABalppppppa	74	0	0	0		0	0	0	0	0
160	1	284	33	-1	240	192	8.6	31	Eplpp	305	-93	0	0		0	0	0	0	0
161	1	298	452	-1	392	125	12.9	29	MSpapppp	217	0	0	0		0	0	0	0	0
162	1	465	369	-1	550	378	20.1	25	ABalapppaap	-114	0	0	0		0	0	0	0	0
163	1	171	319	-1	557	329	7.4	26	ABaraaapppa	198	-130	0	0		0	0	0	0	0
164	1	185	32	-1	475	209	6.3	24	ABprpappap	227	-542	0	0		0	0	0	0	0
165	1	131	45	-1	454	228	19.9	27	MSppppap	253	492	0	0		0	0	0	0	0
166	1	418	366	-1	495	204	23.5	30	Nuc166_19_443_186	238	40	0	0		0	0	0	0	0
167	1	322	412	-1	353	105	3.7	25	ABprpppapaa	216	79	0	0		0	0	0	0	0
168	1	480	151	-1	471	361	14.4	27	ABaraapaapa	215	138	0	0		0	0	0	0	0
169	1	161	170	-1	488	361	8.0	27	ABalpaaaaap	213	-173	0	0		0	0	0	0	0
170	1	436	357	-1	300	288	5.6	24	ABplpappaap	178	434	0	0		0	0	0	0	0
171	1	21	16	-1	390	219	10.6	31	MSpapapa	171	0	0	0		0	0	0	0	0
172	1	245	293	-1	404	161	19.3	29	Dppap	262	-1123	0	0		0	0	0	0	0
173	1	178	145	-1	138	220	15.7	32	ABarppapp	322	-56	0	0		0	0	0	0	0
174	1	216	305	-1	269	164	9.4	31	Eprpp	316	54	0	0		0	0	0	0	0
175	1	409	25	-1	431	283	7.1	24	ABalpapppap	58	0	0	0		0	0	0	0	0
176	1	148	192	-1	428	233	7.4	26	MSpapaaaa	-196	0	0	0		0	0	0	0	0
177	1	172	295	-1	544	355	11.8	24	ABaraaapaaa	225	60	0	0		0	0	0	0	0
178	1	120	26	-1	426	218	9.7	24	MSpapaaap	204	412	0	0		0	0	0	0	0
179	1	74	310	-1	398	421	18.2	27	ABplaapappp	264	187	0	0		0	0	0	0	0
180	1	214	324	-1	407	253	18.8	28	MSpaaappp	267	462	0	0		0	0	0	0	0
181	1	58	232	-1	509	407	8.5	27	ABalppappaa	-72	0	0	0		0	0	0	0	0
182	1	367	269	-1	501	318	14.4	25	ABaraappapa	229	300	0	0		0	0	0	0	0
183	1	272	180	-1	549	350	7.5	24	ABaraaappaa	204	163	0	0		0	0	0	0	0
184	1	310	56	-1	583	340	8.2	23	ABarapppaaa	206	1117	0	0		0	0	0	0	0
185	1	255	460	-1	362	160	3.5	25	ABprppppaaa	220	-48	0	0		0	0	0	0	0
186	1	342	106	-1	567	335	23.6	29	ABpraapaaap	254	-234	0	0		0	0	0	0	0
187	1	76	489	-1	574	305	6.0	23	ABarapppaap	213	563	0	0		0	0	0	0	0
188	1	390	312	-1	357	90	7.4	24	ABprpppaapa	232	-88	0	0		0	0	0	0	0
189	1	176	207	-1	353	122	9.1	30	ABprpappppa	302	24	0	0		0	0	0	0	0
190	1	319	419	-1	345	271	9.5	29	MSaapapa	138	0	0	0		0	0	0	0	0
191	1	110	77	-1	311	245	9.5	28	Ealpa	259	-859	0	0		0	0	0	0	0
192	1	258	129	-1	284	355	8.6	26	ABplppapaaa	235	578	0	0		0	0	0	0	0
193	1	264	218	-1	537	225	5.9	23	ABarappapaa	223	-385	0	0		0	0	0	0	0
194	1	471	97	-1	377	135	18.9	31	Dpap	304	-421	0	0		0	0	0	0	0
195	1	374	75	-1	491	301	23.5	30	Nuc156_25_450_288a	307	547	0	0		0	0	0	0	0
196	1	308	265	-1	340	390	20.7	26	ABplapaaaap	200	517	0	0		0	0	0	0	0
197	1	282	96	-1	337	395	16.2	25	ABplpaappap	227	663	0	0		0	0	0	0	0
198	1	177	156	-1	471	288	9.8	23	ABarapaappa	149	0	0	0		0	0	0	0	0
199	1	10	374	-1	437	460	9.8	24	ABalpppaaap	202	-700	0	0		0	0	0	0	0
200	1	346	368	-1	461	116	14.4	27	ABprapaapp	235	87	0	0		0	0	0	0	0
201	1	492	-1	-1	309	314	5.0	21	ABplpappaaa	-34	0	0	0		0	0	0	0	0
202	1	415	149	-1	498	412	12.7	27	ABalapaaaa	250	316	0	0		0	0	0	0	0
203	1	405	330	-1	436	383	4.7	24	ABalppapaap	186	195	0	0		0	0	0	0	0
204	1	317	115	-1	447	201	23.7	29	ABarppppaa	263	796	0	0		0	0	0	0	0
205	1	15	118	-1	308	358	9.4	24	ABplppaapap	198	-481	0	0		0	0	0	0	0
206	1	422	211	-1	444	397	10.8	24	ABplpaapaaa	154	0	0	0		0	0	0	0	0
207	1	294	79	-1	570	313	18.0	28	ABalappppaa	206	0	0	0		0	0	0	0	0
208	1	408	465	-1	350	321	17.9	20	MSapappp	129	-160	0	0		0	0	0	0	0
209	1	70	350	-1	270	342	17.8	26	Dapaa	-339	0	0	0		0	0	0	0	0
210	1	88	83	-1	356	321	6.3	26	ABplpapappp	246	-43	0	0		0	0	0	0	0
211	1	31	61	-1	486	444	12.6	24	ABalapaaap	177	0	0	0		0	0	0	0	0
212	1	9	62	-1	467	268	13.1	29	ABaraapppap	72	0	0	0		0	0	0	0	0
213	1	454	313	-1	589	375	13.4	24	ABalaaaparr	184	884	0	0		0	0	0	0	0
214	1	360	414	-1	535	180	8.2	23	ABprpaaappa	218	415	0	0		0	0	0	0	0
215	1	219	385	-1	333	343	4.7	23	ABalpapappp	284	0	0	0		0	0	0	0	0
216	1	128	245	-1	296	344	4.7	25	ABplpaaaapp	231	100	0	0		0	0	0	0	0
217	1	357	92	-1	300	317	9.5	31	MSapaapp	299	155	0	0		0	0	0	0	0
218	1	37	420	-1	555	276	16.8	25	ABpraaapaad	204	105	0	0		0	0	0	0	0
219	1	242	105	-1	565	408	16.7	29	ABalaaapal	261	-237	0	0		0	0	0	0	0
220	1	38	482	-1	435	367	8.1	26	MSapaaaa	197	299	0	0		0	0	0	0	0
221	1	144	431	-1	251	236	5.0	24	ABplppppaap	185	624	0	0		0	0	0	0	0
222	1	457	262	-1	542	204	19.0	33	ABpraaapppp	293	-398	0	0		0	0	0	0	0
223	1	279	386	-1	338	329	19.9	31	MSappppa	267	352	0	0		0	0	0	0	0
224	1	124	122	-1	416	426	11.7	25	ABplpaapaap	-100	0	0	0		0	0	0	0	0
225	1	251	351	-1	346	123	6.0	26	ABprpppppap	191	393	0	0		0	0	0	0	0
226	1	487	408	-1	563	259	20.1	22	ABpraaaappa	154	33	0	0		0	0	0	0	0
227	1	191	280	-1	478	303	4.4	25	ABarapaaaap	120	0	0	0		0	0	0	0	0
228	1	469	139	-1	487	459	17.8	26	ABplaapaapa	244	-243	0	0		0	0	0	0	0
229	1	307	255	-1	411	123	21.7	27	ABarppppap	258	-174	0	0		0	0	0	0	0
230	1	235	260	-1	377	410	21.9	30	ABplaaappp	296	13	0	0		0	0	0	0	0
231	1	253	384	-1	563	304	9.0	23	ABarappppap	238	1483	0	0		0	0	0	0	0
232	1	25	426	-1	540	426	9.9	28	ABalaaaalp	249	787	0	0		0	0	0	0	0
233	1	324	288	-1	324	99	9.8	23	ABprapppapa	181	-259	0	0		0	0	0	0	0
234	1	366	147	-1	465	357	11.7	28	ABalpaapapa	76	0	0	0		0	0	0	0	0
235	1	79	459	-1	534	340	19.9	24	ABalapppapp	-5	0	0	0		0	0	0	0	0
236	1	347	281	-1	505	311	7.3	24	ABaraaaaapp	210	331	0	0		0	0	0	0	0
237	1	14	111	-1	505	220	7.3	25	ABprpapaaap	177	-543	0	0		0	0	0	0	0
238	1	248	401	-1	496	367	15.0	24	ABaraapaaap	-160	0	0	0		0	0	0	0	0
239	1	413	457	-1	527	368	5.9	25	ABalpaappaa	215	409	0	0		0	0	0	0	0
240	1	385	74	-1	360	348	4.0	24	ABalpapappa	241	102	0	0		0	0	0	0	0
241	1	355	167	-1	187	247	9.5	26	ABplapppaa	-42	0	0	0		0	0	0	0	0
242	1	225	202	-1	340	63	8.6	26	ABprappppa	234	540	0	0		0	0	0	0	0
243	1	220	227	-1	295	122	24.3	33	Cpaapa	329	202	0	0		0	0	0	0	0
244	1	312	234	-1	185	132	19.1	34	Cpappd	345	177	0	0		0	0	0	0	0
245	1	62	388	-1	418	343	16.9	24	MSaaapaap	217	652	0	0		0	0	0	0	0
246	1	463	240	-1	530	285	9.5	26	MSppaaaa	207	0	0	0		0	0	0	0	0
247	1	174	484	-1	527	260	5.9	24	ABarappaaap	157	290	0	0		0	0	0	0	0
248	1	232	15	-1	377	282	11.7	29	MSaapaapa	222	-835	0	0		0	0	0	0	0
249	1	435	60	-1	489	160	14.5	27	ABprapaapa	76	0	0	0		0	0	0	0	0
250	1	197	283	-1	403	377	14.0	24	MSapappa	202	0	0	0		0	0	0	0	0
251	1	247	166	-1	353	378	11.5	25	ABplppaaaap	218	1248	0	0		0	0	0	0	0
252	1	224	266	-1	236	249	9.8	30	ABplpppppa	92	0	0	0		0	0	0	0	0
253	1	19	263	-1	429	404	8.5	25	ABplpaaaaap	164	0	0	0		0	0	0	0	0
254	1	427	23	-1	573	230	11.9	23	ABprpaapapp	209	-229	0	0		0	0	0	0	0
255	1	40	341	-1	441	259	21.5	29	MSpppppa	169	0	0	0		0	0	0	0	0
256	1	231	221	-1	520	432	7.3	27	ABalppaaapa	309	0	0	0		0	0	0	0	0
257	1	104	154	-1	457	155	4.9	23	ABprpapapap	118	0	0	0		0	0	0	0	0
258	1	42	246	-1	360	404	6.7	26	ABplpaaappp	223	-401	0	0		0	0	0	0	0
259	1	481	150	-1	398	229	13.5	30	MSpapaapp	251	-250	0	0		0	0	0	0	0
260	1	118	76	-1	490	264	23.5	28	ABarpapapp	286	-343	0	0		0	0	0	0	0
261	1	32	190	-1	285	316	16.7	28	Daapa	251	-381	0	0		0	0	0	0	0
262	1	204	391	-1	595	264	15.5	27	ABpraaaapav	-62	0	0	0		0	0	0	0	0
263	1	20	171	-1	308	293	21.2	31	MSappppp	295	-98	0	0		0	0	0	0	0
264	1	460	228	-1	455	118	9.6	23	ABprppapaap	231	-883	0	0		0	0	0	0	0
265	1	281	210	-1	460	165	9.6	25	ABprppaapap	201	995	0	0		0	0	0	0	0
266	1	309	464	-1	376	408	14.2	24	ABplpaappaa	237	443	0	0		0	0	0	0	0
267	1	189	371	-1	566	287	11.4	25	ABprpaapaaa	63	0	0	0		0	0	0	0	0
268	1	379	501	-1	477	183	18.5	27	ABprapaaapp	227	1694	0	0		0	0	0	0	0
269	1	98	327	-1	289	88	4.1	25	ABprppppppa	215	-2	0	0		0	0	0	0	0
270	1	393	449	-1	270	99	20.8	33	Cpaapp	338	219	0	0		0	0	0	0	0
271	1	396	179	-1	580	280	14.6	24	ABalaapppap	264	0	0	0		0	0	0	0	0
272	1	63	285	-1	497	261	5.5	24	ABarapapapa	206	-284	0	0		0	0	0	0	0
273	1	261	400	-1	427	166	7.1	23	ABprpapappp	205	294	0	0		0	0	0	0	0
274	1	475	301	-1	287	203	12.6	30	Earpp	304	1152	0	0		0	0	0	0	0
275	1	250	155	-1	479	424	23.7	26	ABplaaapaap	255	-228	0	0		0	0	0	0	0
276	1	167	406	-1	541	280	14.1	24	ABpraaapaav	208	16	0	0		0	0	0	0	0
277	1	150	322	-1	581	317	21.1	27	ABpraapaapa	227	-243	0	0		0	0	0	0	0
278	1	240	37	-1	545	180	14.1	30	ABpraappap	299	-554	0	0		0	0	0	0	0
279	1	129	163	-1	378	361	16.3	29	MSapppaa	127	0	0	0		0	0	0	0	0
280	1	269	108	-1	461	477	12.1	24	ABalpppapad	200	668	0	0		0	0	0	0	0
281	1	295	343	-1	390	144	6.2	25	ABprppaapppp	76	0	0	0		0	0	0	0	0
282	1	157	185	-1	235	335	12.6	28	ABplappaaa	279	-174	0	0		0	0	0	0	0
283	1	285	354	-1	393	322	10.3	26	ABaraapappa	215	-542	0	0		0	0	0	0	0
284	1	188	478	-1	298	309	3.2	24	ABplppaappa	242	255	0	0		0	0	0	0	0
285	1	92	53	-1	558	350	20.4	28	ABalapppapa	209	0	0	0		0	0	0	0	0
286	1	179	216	-1	478	362	23.8	28	Nuc156_25_450_288p	275	302	0	0		0	0	0	0	0
287	1	428	70	-1	486	257	18.0	25	MSppappa	226	215	0	0		0	0	0	0	0
288	1	121	348	-1	345	238	8.3	25	MSaapappp	178	-1180	0	0		0	0	0	0	0
289	1	244	214	-1	300	388	14.6	26	ABplapaapa	225	-502	0	0		0	0	0	0	0
290	1	152	183	-1	383	189	22.1	30	Dpppa	301	773	0	0		0	0	0	0	0
291	1	433	302	-1	425	284	3.9	26	ABalpappppa	239	-315	0	0		0	0	0	0	0
292	1	206	378	-1	239	306	15.6	30	Capaaa	307	-145	0	0		0	0	0	0	0
293	1	134	421	-1	157	187	11.7	26	ABplapapppa	67	0	0	0		0	0	0	0	0
294	1	494	495	-1	397	334	4.1	26	ABalpapaapp	256	269	0	0		0	0	0	0	0
295	1	55	22	-1	441	262	17.3	30	MSpaapaa	19	0	0	0		0	0	0	0	0
296	1	391	136	-1	493	281	20.4	26	MSppappp	235	-428	0	0		0	0	0	0	0
297	1	86	274	-1	482	224	19.8	25	ABprapaaapa	202	-520	0	0		0	0	0	0	0
298	1	199	261	-1	204	324	14.0	29	ABplappaap	250	-183	0	0		0	0	0	0	0
299	1	267	440	-1	571	309	12.4	24	ABalaapppaa	197	104	0	0		0	0	0	0	0
300	1	47	146	-1	557	402	11.0	24	ABalaaaarla	21	0	0	0		0	0	0	0	0
301	1	105	475	-1	589	248	8.5	25	ABalaapapp	268	0	0	0		0	0	0	0	0
302	1	273	64	-1	453	262	4.8	25	ABarapapppa	-112	0	0	0		0	0	0	0	0
303	1	316	58	-1	503	283	4.7	24	ABarapaaapp	185	334	0	0		0	0	0	0	0
304	1	5	40	-1	403	271	24.0	33	ABarpaapppa	319	278	0	0		0	0	0	0	0
305	1	352	372	-1	513	429	20.0	23	ABplaaaaapa	205	440	0	0		0	0	0	0	0
306	1	423	46	-1	209	200	4.5	23	ABplpppaapp	224	-163	0	0		0	0	0	0	0
307	1	34	116	-1	351	262	4.7	25	MSaappaa	207	86	0	0		0	0	0	0	0
308	1	18	69	-1	150	251	10.4	28	ABplapappa	-73	0	0	0		0	0	0	0	0
309	1	126	73	-1	173	286	9.6	26	ABplapapap	253	245	0	0		0	0	0	0	0
310	1	326	467	-1	541	424	19.6	27	ABplaapaaaa	-166	0	0	0		0	0	0	0	0
311	1	329	59	-1	276	90	6.5	26	ABprppppppp	246	624	0	0		0	0	0	0	0
312	1	122	396	-1	437	348	14.2	28	ABaraapaapp	327	0	0	0		0	0	0	0	0
313	1	228	35	-1	413	283	9.5	25	ABaraapappp	224	-76	0	0		0	0	0	0	0
314	1	293	314	-1	330	133	20.0	27	Dpppp	271	125	0	0		0	0	0	0	0
315	1	223	307	-1	539	387	23.3	27	ABarpaaaaal	231	0	0	0		0	0	0	0	0
316	1	439	492	-1	241	284	3.4	26	ABplpppaaaa	250	-677	0	0		0	0	0	0	0
317	1	209	250	-1	527	415	23.1	23	ABalappaaa	235	-102	0	0		0	0	0	0	0
318	1	160	152	-1	483	472	10.4	25	ABalpppapav	327	0	0	0		0	0	0	0	0
319	1	50	242	-1	321	337	7.8	23	ABplpapapap	229	229	0	0		0	0	0	0	0
320	1	378	277	-1	396	321	18.2	23	MSaaaappa	231	1251	0	0		0	0	0	0	0
321	1	327	488	-1	231	197	3.4	24	ABplpppapaa	227	1396	0	0		0	0	0	0	0
322	1	130	162	-1	409	338	8.9	25	ABalpapppaa	364	0	0	0		0	0	0	0	0
323	1	123	72	-1	183	218	8.5	29	ABplapppap	271	331	0	0		0	0	0	0	0
324	1	132	138	-1	350	74	5.5	25	ABprpppaapp	228	-330	0	0		0	0	0	0	0
325	1	349	132	-1	278	127	7.2	29	Cppapp	277	898	0	0		0	0	0	0	0
326	1	2	165	-1	449	234	11.4	24	ABaraappppa	147	0	0	0		0	0	0	0	0
327	1	437	429	-1	534	221	15.0	24	ABprpaappaa	-17	0	0	0		0	0	0	0	0
328	1	108	230	-1	420	178	9.9	23	MSppaapp	191	0	0	0		0	0	0	0	0
329	1	203	432	-1	177	177	6.4	28	ABplappppp	271	1344	0	0		0	0	0	0	0
330	1	6	236	-1	573	202	12.4	25	ABpraappaa	206	0	0	0		0	0	0	0	0
331	1	196	352	-1	520	328	10.6	27	ABaraaapaap	332	0	0	0		0	0	0	0	0
332	1	111	320	-1	473	148	11.7	25	ABprppapaaa	237	364	0	0		0	0	0	0	0
333	1	464	272	-1	314	101	12.9	24	ABprapapppaa	218	-733	0	0		0	0	0	0	0
334	1	230	239	-1	487	204	15.3	27	MSppppaa	260	261	0	0		0	0	0	0	0
335	1	205	258	-1	450	460	17.1	28	ABplaapaapp	149	0	0	0		0	0	0	0	0
336	1	227	174	-1	341	236	22.8	36	Caaaa	369	-443	0	0		0	0	0	0	0
337	1	386	119	-1	336	260	15.6	31	Ealaa	316	-406	0	0		0	0	0	0	0
338	1	84	18	-1	360	196	10.7	28	Earpaa	247	344	0	0		0	0	0	0	0
339	1	303	217	-1	319	141	9.9	29	Cppaap	249	-1413	0	0		0	0	0	0	0
340	1	472	222	-1	461	421	11.2	25	ABalppppaav	223	-213	0	0		0	0	0	0	0
341	1	404	7	-1	388	345	6.0	25	ABplpapappa	193	281	0	0		0	0	0	0	0
342	1	212	344	-1	512	355	7.2	23	ABalpaaaaaa	129	0	0	0		0	0	0	0	0
343	1	48	80	-1	426	391	23.3	29	ABplaaaapp	89	0	0	0		0	0	0	0	0
344	1	29	135	-1	523	264	20.3	27	ABpraapappa	243	22	0	0		0	0	0	0	0
345	1	7	339	-1	591	238	10.7	24	ABpraaaaaap	198	0	0	0		0	0	0	0	0
346	1	211	309	-1	151	277	14.9	29	ABplapapaa	297	0	0	0		0	0	0	0	0
347	1	432	423	-1	196	112	10.4	29	Cpppaa	285	-53	0	0		0	0	0	0	0
348	1	459	469	-1	526	225	17.8	31	ABpraaapppa	261	588	0	0		0	0	0	0	0
349	1	49	490	-1	568	374	17.6	27	ABalapppaaa	196	0	0	0		0	0	0	0	0
350	1	431	49	-1	396	119	4.0	25	ABprppppapa	-94	0	0	0		0	0	0	0	0
351	1	280	290	-1	294	116	4.4	26	ABprpppapap	256	1234	0	0		0	0	0	0	0
352	1	164	34	-1	212	99	13.6	34	Caapp	342	-191	0	0		0	0	0	0	0
353	1	470	257	-1	506	327	5.5	24	ABarapaaaaa	32	0	0	0		0	0	0	0	0
354	1	39	182	-1	265	212	4.7	24	ABplpappppp	197	-470	0	0		0	0	0	0	0
355	1	14	340	-1	527	243	8.1	26	ABprpapaaaa	179	74	0	0		0	0	0	0	0
356	1	151	256	-1	452	306	10.5	25	ABaraapppaa	295	0	0	0		0	0	0	0	0
357	1	420	238	-1	596	281	10.9	24	ABalaappap	223	978	0	0		0	0	0	0	0
358	1	383	19	-1	449	343	19.3	25	MSaaaaapp	-120	0	0	0		0	0	0	0	0
359	1	266	376	-1	287	335	14.5	27	Daaap	-304	0	0	0		0	0	0	0	0
360	1	67	363	-1	527	327	3.9	24	ABaraaappap	-57	0	0	0		0	0	0	0	0
361	1	412	334	-1	432	342	23.6	30	ABarpaapap	265	416	0	0		0	0	0	0	0
362	1	389	121	161	427	118	11.9	25	ABprppapap	82	0	0	0		0	0	0	0	0
363	1	100	103	-1	493	216	11.7	25	ABprppaaaaa	35	0	0	0		0	0	0	0	0
364	1	401	355	-1	429	151	4.8	25	ABprppaappa	216	142	0	0		0	0	0	0	0
365	1	141	204	-1	507	235	3.9	23	ABprpappaaa	233	380	0	0		0	0	0	0	0
366	1	155	417	-1	525	378	11.8	23	ABalpaapaaa	239	1045	0	0		0	0	0	0	0
367	1	300	316	-1	147	219	8.9	27	ABplappppa	-134	0	0	0		0	0	0	0	0
368	1	186	425	-1	260	187	3.9	26	ABplppppapp	221	-241	0	0		0	0	0	0	0
369	1	330	434	-1	375	439	19.8	28	ABplaaappa	286	499	0	0		0	0	0	0	0
370	1	262	292	-1	550	306	5.0	23	ABaraaapppp	94	0	0	0		0	0	0	0	0
371	1	147	331	-1	476	237	5.7	23	ABarapapapp	373	0	0	0		0	0	0	0	0
372	1	473	364	-1	490	418	17.5	30	ABalapapppp	114	0	0	0		0	0	0	0	0
373	1	388	347	-1	303	247	13.5	30	Ealap	307	414	0	0		0	0	0	0	0
374	1	275	112	-1	476	322	16.4	27	MSpaaaapa	69	0	0	0		0	0	0	0	0
375	1	47	336	-1	550	381	9.5	24	ABalaaaarlp	160	676	0	0		0	0	0	0	0
376	1	365	294	-1	532	256	15.7	24	ABpraaappaa	65	0	0	0		0	0	0	0	0
377	1	440	279	-1	567	363	11.1	28	ABalaaaarr	202	177	0	0		0	0	0	0	0
378	1	406	213	-1	617	322	10.6	34	ABalaapaap	322	407	0	0		0	0	0	0	0
379	1	43	338	-1	244	162	4.3	30	ABplpppapap	207	-230	0	0		0	0	0	0	0
380	1	114	321	-1	324	268	6.4	24	MSaappap	303	0	0	0		0	0	0	0	0
381	1	336	306	-1	491	278	6.9	27	ABarapapaap	272	-169	0	0		0	0	0	0	0
382	1	22	247	-1	271	313	5.3	24	ABplppappap	179	95	0	0		0	0	0	0	0
383	1	291	296	-1	240	258	3.9	24	ABplppppaaa	203	487	0	0		0	0	0	0	0
384	1	26	52	-1	308	74	6.5	29	ABprappppp	-109	0	0	0		0	0	0	0	0
385	1	87	308	-1	429	307	5.7	24	ABalpappaap	201	995	0	0		0	0	0	0	0
386	1	68	197	-1	364	282	4.7	25	ABalpappapp	205	-238	0	0		0	0	0	0	0
387	1	334	39	-1	375	64	12.9	28	ABprapapap	254	178	0	0		0	0	0	0	0
388	1	44	444	-1	391	90	20.8	30	ABprappapa	179	0	0	0		0	0	0	0	0
389	1	359	188	-1	436	138	8.4	24	ABprppappap	49	0	0	0		0	0	0	0	0
390	1	448	141	-1	454	236	7.2	26	ABarapapppp	267	119	0	0		0	0	0	0	0
391	1	489	375	-1	586	360	16.3	29	ABalaaappl	233	0	0	0		0	0	0	0	0
392	1	125	358	-1	238	271	17.3	26	Daapp	257	-145	0	0		0	0	0	0	0
393	1	421	435	-1	513	356	3.5	24	ABalpaappap	243	0	0	0		0	0	0	0	0
394	1	75	451	-1	263	266	5.2	24	ABplpapppap	206	1079	0	0		0	0	0	0	0
395	1	452	287	-1	527	397	6.7	24	ABalpaapppa	8	0	0	0		0	0	0	0	0
396	1	467	311	-1	451	366	17.0	26	MSaaapaaa	257	206	0	0		0	0	0	0	0
397	1	442	461	-1	397	267	4.7	26	ABalpappppp	226	731	0	0		0	0	0	0	0
398	1	268	268	-1	455	185	7.8	22	ABprpapappaa	190	684	0	0		0	0	0	0	0
399	1	64	212	-1	261	339	7.7	24	ABplppapaap	212	-159	0	0		0	0	0	0	0
400	1	384	-1	-1	566	273	8.8	24	ABarapppppa	34	0	0	0		0	0	0	0	0
401	1	194	220	-1	556	228	22.5	32	ABarpappa	200	0	0	0		0	0	0	0	0
402	1	466	63	-1	398	432	15.9	25	ABplaapapap	441	0	0	0		0	0	0	0	0
403	1	142	14	-1	230	295	9.3	26	ABplppapapp	225	382	0	0		0	0	0	0	0
404	1	169	332	-1	304	218	17.7	32	Eplaa	317	1046	0	0		0	0	0	0	0
405	1	364	235	-1	290	266	4.2	26	ABplpapppaa	90	0	0	0		0	0	0	0	0
406	1	482	346	-1	460	401	20.2	23	ABplaaaapaa	183	-527	0	0		0	0	0	0	0
407	1	450	9	-1	331	133	3.6	26	ABprppppapp	260	-439	0	0		0	0	0	0	0
408	1	22	123	-1	297	331	7.4	23	ABplppappaa	165	84	0	0		0	0	0	0	0
409	1	46	201	-1	561	228	9.4	23	ABprpaapppa	5	0	0	0		0	0	0	0	0
410	1	474	361	-1	203	225	4.7	25	ABplpppaapa	181	1678	0	0		0	0	0	0	0
411	1	302	158	-1	232	189	12.4	34	Eplpa	333	1012	0	0		0	0	0	0	0
412	1	394	359	-1	203	168	5.3	24	ABplppppppp	219	210	0	0		0	0	0	0	0
413	1	137	88	-1	549	257	8.0	24	ABarapppppp	207	-197	0	0		0	0	0	0	0
414	1	45	43	-1	305	67	14.8	29	ABarpppppp	288	480	0	0		0	0	0	0	0
415	1	351	282	-1	219	240	20.8	32	Cappaa	194	0	0	0		0	0	0	0	0
416	1	381	157	-1	513	381	20.0	24	ABalappapp	35	0	0	0		0	0	0	0	0
417	1	479	485	-1	330	192	7.9	31	MSpappaa	198	339	0	0		0	0	0	0	0
418	1	61	286	-1	449	136	21.5	33	ABarpppap	313	302	0	0		0	0	0	0	0
419	1	156	109	-1	351	214	15.8	31	Earap	316	1149	0	0		0	0	0	0	0
420	1	201	71	-1	389	268	8.1	25	MSaapaaap	245	118	0	0		0	0	0	0	0
421	1	260	24	-1	199	153	22.3	40	Cpapa	408	-437	0	0		0	0	0	0	0
422	1	89	442	-1	518	253	12.9	25	MSppapaa	62	0	0	0		0	0	0	0	0
423	1	410	335	-1	552	241	13.7	23	ABprpaapaap	-49	0	0	0		0	0	0	0	0
424	1	313	471	-1	418	365	3.5	24	ABalppapapa	208	284	0	0		0	0	0	0	0
425	1	138	189	-1	574	333	15.5	26	ABalaappppa	452	0	0	0		0	0	0	0	0
426	1	345	68	-1	444	220	14.6	24	MSpppaaa	243	719	0	0		0	0	0	0	0
427	1	424	399	-1	524	274	3.3	25	ABarappaapa	176	-535	0	0		0	0	0	0	0
428	1	200	402	-1	407	320	23.6	32	ABarpaappa	298	-490	0	0		0	0	0	0	0
429	1	51	356	-1	240	98	8.2	28	Cpppap	275	-233	0	0		0	0	0	0	0
430	1	175	94	-1	205	321	19.8	28	ABplappapa	279	351	0	0		0	0	0	0	0
431	1	145	455	-1	455	415	13.4	27	ABalppppaad	222	-800	0	0		0	0	0	0	0
432	1	83	205	-1	456	392	3.6	26	ABalppapaaa	234	48	0	0		0	0	0	0	0
433	1	297	206	-1	335	83	11.7	26	ABprapppaa	217	-1036	0	0		0	0	0	0	0
434	1	278	407	-1	401	77	13.4	28	ABprappapp	250	1405	0	0		0	0	0	0	0
435	1	117	458	-1	223	123	6.3	27	Cppppa	275	507	0	0		0	0	0	0	0
436	1	69	427	-1	413	322	15.4	25	MSaaapapa	255	0	0	0		0	0	0	0	0
437	1	361	438	-1	381	417	5.4	29	ABalppaappp	266	927	0	0		0	0	0	0	0
438	1	162	142	-1	423	341	11.6	28	ABalpaapappp	115	0	0	0		0	0	0	0	0
439	1	339	373	-1	564	283	21.6	28	ABpraapaapp	258	825	0	0		0	0	0	0	0
440	1	449	433	-1	381	303	14.8	22	MSaaapapp	247	0	0	0		0	0	0	0	0
441	1	407	65	-1	528	356	23.7	27	ABarpaaaaar	245	98	0	0		0	0	0	0	0
442	1	304	229	-1	482	257	3.1	23	ABarappaapp	177	-1034	0	0		0	0	0	0	0
443	1	90	78	-1	276	180	24.4	35	Caaap	357	-145	0	0		0	0	0	0	0
444	1	149	415	-1	394	309	5.4	24	ABalpappapa	236	0	0	0		0	0	0	0	0
445	1	411	367	-1	413	380	11.2	24	MSapapaa	102	0	0	0		0	0	0	0	0
446	1	56	456	-1	378	376	19.9	25	ABplapaaaaa	165	723	0	0		0	0	0	0	0
447	1	382	184	-1	417	126	6.0	24	ABprpppaaaa	185	529	0	0		0	0	0	0	0
448	1	484	140	-1	546	207	11.2	25	ABprpaapppp	205	0	0	0		0	0	0	0	0
449	1	485	477	-1	488	230	13.7	22	MSppapap	288	0	0	0		0	0	0	0	0
450	1	153	382	-1	277	152	14.4	34	Eprapp	345	447	0	0		0	0	0	0	0
451	1	54	8	-1	188	137	6.5	28	Cppppp	244	656	0	0		0	0	0	0	0
452	1	208	328	-1	527	311	24.0	24	ABarpapaapp	204	1077	0	0		0	0	0	0	0
453	1	181	110	-1	354	256	11.6	28	MSaapaapp	261	118	0	0		0	0	0	0	0
454	1	80	117	-1	534	419	17.4	34	ABalapapap	112	0	0	0		0	0	0	0	0
455	1	343	405	-1	487	393	5.2	25	ABalpaapppp	269	0	0	0		0	0	0	0	0
456	1	252	443	-1	369	381	8.3	23	ABplpapaapa	409	0	0	0		0	0	0	0	0
457	1	458	500	-1	285	97	14.9	23	Cppapa	93	0	0	0		0	0	0	0	0
458	1	8	251	-1	524	336	12.6	30	ABaraaaapa	49	0	0	0		0	0	0	0	0
459	1	190	474	-1	374	124	3.6	23	ABprppppaap	400	0	0	0		0	0	0	0	0
460	1	213	494	-1	494	446	19.7	25	ABplaapaaap	249	0	0	0		0	0	0	0	0
461	1	488	38	-1	542	310	21.9	29	ABalappppp	214	0	0	0		0	0	0	0	0
462	1	41	379	-1	517	437	21.7	26	ABplaaaaaa	196	0	0	0		0	0	0	0	0
463	1	490	479	-1	470	360	4.9	24	ABalpaaapp	105	0	0	0		0	0	0	0	0
464	1	414	148	-1	499	395	22.9	26	ABarpaaaap	131	0	0	0		0	0	0	0	0
465	1	446	466	-1	435	361	11.0	22	ABalpaapappa	138	0	0	0		0	0	0	0	0
466	1	402	248	-1	512	328	19.9	22	ABarpapaapa	321	0	0	0		0	0	0	0	0
467	1	493	472	-1	227	236	3.8	24	ABplppppapa	96	0	0	0		0	0	0	0	0
468	1	426	85	-1	440	444	13.9	24	ABalpppappa	33	0	0	0		0	0	0	0	0
469	1	434	284	-1	362	262	7.3	26	MSaapappa	130	0	0	0		0	0	0	0	0
470	1	338	55	-1	495	444	8.6	25	ABalpppaapd	109	0	0	0		0	0	0	0	0
471	1	456	254	-1	500	365	9.8	24	ABaraaaaaap	418	0	0	0		0	0	0	0	0
472	1	323	168	-1	463	353	8.7	26	ABalpaaapaa	154	0	0	0		0	0	0	0	0
473	1	491	428	-1	445	304	7.8	23	ABarapaapap	1	0	0	0		0	0	0	0	0
474	1	478	275	-1	530	278	16.3	24	ABpraapapaa	42	0	0	0		0	0	0	0	0
475	1	65	12	-1	473	437	16.1	25	ABalppppapa	168	0	0	0		0	0	0	0	0
476	1	333	413	-1	325	99	5.8	23	ABprapppapp	-383	0	0	0		0	0	0	0	0
477	1	486	493	-1	546	267	19.0	22	ABpraaaappp	110	0	0	0		0	0	0	0	0
478	1	101	496	-1	465	245	11.9	22	ABarapaappp	56	0	0	0		0	0	0	0	0
479	1	476	271	-1	392	371	3.4	25	ABalppapapp	48	0	0	0		0	0	0	0	0
480	1	362	487	-1	486	154	5.6	26	ABprpaaaapp	253	0	0	0		0	0	0	0	0
481	1	236	66	-1	523	249	18.9	24	ABpraapapap	-7	0	0	0		0	0	0	0	0
482	1	462	86	-1	514	415	11.2	29	ABalapaapa	381	0	0	0		0	0	0	0	0
483	1	455	483	-1	446	332	8.4	22	ABalpaaapap	122	0	0	0		0	0	0	0	0
484	1	477	241	-1	491	358	5.9	24	ABalpaaaapa	54	0	0	0		0	0	0	0	0
485	1	24	82	-1	459	409	8.7	25	ABplpaaaaaa	305	0	0	0		0	0	0	0	0
486	1	271	470	-1	454	347	3.5	25	ABalpapaapa	367	0	0	0		0	0	0	0	0
487	1	72	491	-1	400	218	8.9	25	MSpapappa	476	0	0	0		0	0	0	0	0
488	1	403	131	-1	611	265	13.3	25	ABpraaaaaaa	339	0	0	0		0	0	0	0	0
489	1	251	300	-1	366	143	6.2	24	ABprpppppaa	90	0	0	0		0	0	0	0	0
490	1	195	462	-1	576	313	15.9	26	MSppaaapa	278	0	0	0		0	0	0	0	0
491	1	218	276	-1	500	192	6.0	24	ABarappapap	227	0	0	0		0	0	0	0	0
492	1	116	377	-1	555	245	5.7	23	ABarapppapp	125	0	0	0		0	0	0	0	0
493	1	217	476	-1	513	232	21.0	22	ABpraapappp	131	0	0	0		0	0	0	0	0
494	1	353	473	-1	600	322	11.7	26	ABalaappaaa	526	0	0	0		0	0	0	0	0
495	1	210	502	-1	319	300	23.8	47	ABarpaapppp	474	299	0	0		0	0	0	0	0
496	1	140	226	-1	326	318	12.7	25	MSappaap	137	0	0	0		0	0	0	0	0
497	1	82	499	-1	466	189	4.3	25	ABprpapapaa	123	0	0	0		0	0	0	0	0
498	0	220	-1	-1	293	169	25.3	30		175	0	0	0		0	0	0	0	0
499	1	320	497	-1	514	352	21.8	22	MSpaaaaaa	145	0	0	0		0	0	0	0	0
500	1	71	160	-1	420	335	3.2	26	ABalpapapaa	260	-108	0	0		0	0	0	0	0
501	1	495	503	-1	250	232	24.0	30	Caapa	73	0	0	0		0	0	0	0	0
