# Supplementary material for: The AP-2 Transcription Factor APTF-2 Is Required for Neuroblast and Epidermal Morphogenesis in Caenorhabditis elegans Embryogenesis
Source: PLoS Genet. 2016 May 13;12(5):e1006048. doi: 10.1371/journal.pgen.1006048 (PMC4866721; doi:10.1371/journal.pgen.1006048)
Supplement: S7 Text — (ZIP) [file pgen.1006048.s035.zip › nuclei/t194-nuclei]

1	1	12	17	-1	512	451	11.6	29	ABalapaapp	239	985	0	0		0	0	0	0	0
2	1	53	200	-1	522	162	15.7	29	ABpraapppa	545	0	0	0		0	0	0	0	0
3	1	73	431	-1	424	262	10.0	24	ABaraappppp	220	-112	0	0		0	0	0	0	0
4	1	62	362	-1	216	243	7.4	29	Capppp	268	796	0	0		0	0	0	0	0
5	1	93	318	-1	384	270	19.7	25	MSpaaapap	232	-596	0	0		0	0	0	0	0
6	1	90	329	-1	355	137	13.1	27	Cppaaa	264	380	0	0		0	0	0	0	0
7	1	341	201	-1	385	341	6.2	24	ABplpapappa	220	244	0	0		0	0	0	0	0
8	1	451	75	-1	186	137	6.3	28	Cppppp	-68	0	0	0		0	0	0	0	0
9	1	407	82	-1	331	134	3.7	25	ABprppppapp	251	-463	0	0		0	0	0	0	0
10	1	13	190	-1	426	266	14.5	27	MSpaapapa	27	0	0	0		0	0	0	0	0
11	1	40	197	-1	282	318	12.2	29	MSaapppa	279	336	0	0		0	0	0	0	0
12	1	475	371	-1	472	437	16.5	26	ABalppppapa	233	227	0	0		0	0	0	0	0
13	1	17	32	-1	541	422	13.6	29	ABalaaaala	-300	0	0	0		0	0	0	0	0
14	1	403	160	-1	232	291	9.3	27	ABplppapapp	206	404	0	0		0	0	0	0	0
15	1	248	114	-1	373	282	12.3	27	MSaapaapa	213	73	0	0		0	0	0	0	0
16	1	171	147	-1	385	221	10.7	30	MSpapapa	284	685	0	0		0	0	0	0	0
17	1	129	146	-1	381	294	17.4	29	MSaaaappp	135	0	0	0		0	0	0	0	0
18	1	338	406	-1	357	194	10.6	28	Earpaa	232	1319	0	0		0	0	0	0	0
19	1	358	247	-1	447	342	19.4	25	MSaaaaapp	250	1269	0	0		0	0	0	0	0
20	1	141	231	-1	182	144	13.8	30	Capppa	101	0	0	0		0	0	0	0	0
21	1	78	469	-1	241	366	15.0	28	ABplapaapp	242	116	0	0		0	0	0	0	0
22	1	295	6	-1	439	260	17.7	30	MSpaapaa	95	0	0	0		0	0	0	0	0
23	1	254	491	-1	573	231	12.0	24	ABprpaapapp	200	81	0	0		0	0	0	0	0
24	1	421	313	-1	197	156	22.5	41	Cpapa	105	0	0	0		0	0	0	0	0
25	1	175	181	-1	428	281	7.6	26	ABalpapppap	203	699	0	0		0	0	0	0	0
26	1	178	216	-1	424	214	9.8	26	MSpapaaap	144	0	0	0		0	0	0	0	0
27	1	2	470	-1	321	348	15.5	25	Daaaa	249	0	0	0		0	0	0	0	0
28	1	108	192	-1	489	127	13.8	29	ABpraapppp	283	-567	0	0		0	0	0	0	0
29	1	18	307	-1	487	427	5.5	26	ABalppaaapp	208	262	0	0		0	0	0	0	0
30	1	97	378	-1	538	207	8.7	28	ABprpaaapa	225	-244	0	0		0	0	0	0	0
31	1	-1	-1	-1	287	171	25.5	31	Nuc195_26_287_171	170	0	0	0		0	0	0	0	0
32	1	164	206	-1	473	208	6.2	23	ABprpappap	214	-510	0	0		0	0	0	0	0
33	1	160	319	-1	236	193	8.6	32	Eplpp	321	-1056	0	0		0	0	0	0	0
34	1	352	345	-1	210	102	13.7	35	Caapp	352	454	0	0		0	0	0	0	0
35	1	313	77	-1	407	285	10.3	24	ABaraapappp	548	0	0	0		0	0	0	0	0
36	1	159	232	-1	364	401	17.8	28	ABalppppppa	280	510	0	0		0	0	0	0	0
37	1	278	343	-1	543	181	14.0	30	ABpraappap	260	373	0	0		0	0	0	0	0
38	1	461	499	-1	539	310	20.4	28	ABalappppp	260	0	0	0		0	0	0	0	0
39	1	387	344	-1	372	65	12.7	27	ABprapapap	228	1137	0	0		0	0	0	0	0
40	1	304	455	-1	404	276	23.7	30	ABarpaapppa	288	347	0	0		0	0	0	0	0
41	1	46	56	-1	420	438	15.9	26	ABplaapapaa	205	1077	0	0		0	0	0	0	0
42	1	117	143	-1	418	243	12.0	27	MSpapaapa	94	0	0	0		0	0	0	0	0
43	1	414	70	-1	304	68	15.0	29	ABarpppppp	288	460	0	0		0	0	0	0	0
44	1	133	89	-1	513	241	16.2	25	ABpraaappap	243	363	0	0		0	0	0	0	0
45	1	165	327	-1	452	226	19.8	27	MSppppap	161	0	0	0		0	0	0	0	0
46	1	306	441	-1	206	203	4.8	24	ABplpppaapp	200	726	0	0		0	0	0	0	0
47	1	47	153	-1	189	241	17.5	30	Capapa	302	445	0	0		0	0	0	0	0
48	1	91	14	-1	369	403	10.6	24	ABplpaapppa	271	0	0	0		0	0	0	0	0
49	1	350	354	-1	388	117	4.0	23	ABprppppapa	239	-906	0	0		0	0	0	0	0
50	1	107	41	-1	505	289	13.3	25	ABaraaapapp	250	146	0	0		0	0	0	0	0
51	1	146	7	-1	404	245	16.1	28	MSpaapapp	73	0	0	0		0	0	0	0	0
52	1	384	374	-1	299	73	6.7	28	ABprappppp	282	190	0	0		0	0	0	0	0
53	1	285	65	-1	556	353	19.8	26	ABalapppapa	211	0	0	0		0	0	0	0	0
54	1	106	311	-1	523	368	8.5	24	ABaraaaaaaa	204	-510	0	0		0	0	0	0	0
55	1	470	203	-1	493	446	8.6	25	ABalpppaapd	117	0	0	0		0	0	0	0	0
56	1	184	340	-1	577	336	8.1	24	ABarapppaaa	204	178	0	0		0	0	0	0	0
57	1	24	269	-1	580	366	19.8	27	ABpraapaaaa	236	1075	0	0		0	0	0	0	0
58	1	303	433	-1	494	279	5.0	24	ABarapaaapp	167	22	0	0		0	0	0	0	0
59	1	311	458	-1	273	90	6.6	26	ABprppppppp	222	1274	0	0		0	0	0	0	0
60	1	249	24	-1	490	161	14.2	28	ABprapaapa	72	0	0	0		0	0	0	0	0
61	1	211	218	-1	486	445	12.8	24	ABalapaaap	225	196	0	0		0	0	0	0	0
62	1	212	4	-1	466	263	13.4	30	ABaraapppap	286	-1179	0	0		0	0	0	0	0
63	1	402	139	-1	398	433	15.8	25	ABplaapapap	226	128	0	0		0	0	0	0	0
64	1	302	30	-1	452	261	5.1	24	ABarapapppa	239	877	0	0		0	0	0	0	0
65	1	441	22	-1	522	352	23.4	29	ABarpaaaaar	235	96	0	0		0	0	0	0	0
66	1	481	281	-1	521	251	18.9	23	ABpraapapap	218	-481	0	0		0	0	0	0	0
67	1	50	171	-1	429	329	6.5	25	ABalpappaaa	68	0	0	0		0	0	0	0	0
68	1	426	294	-1	441	224	15.2	24	MSpppaaa	220	615	0	0		0	0	0	0	0
69	1	308	2	-1	148	253	10.5	27	ABplapappa	201	0	0	0		0	0	0	0	0
70	1	287	161	-1	485	257	18.0	25	MSppappa	206	-1050	0	0		0	0	0	0	0
71	1	420	183	-1	388	265	8.3	26	MSaapaaap	217	767	0	0		0	0	0	0	0
72	1	323	122	-1	179	219	8.7	29	ABplapppap	253	-911	0	0		0	0	0	0	0
73	1	309	387	-1	172	287	9.7	27	ABplapapap	51	0	0	0		0	0	0	0	0
74	1	240	391	-1	354	348	4.4	25	ABalpapappa	204	410	0	0		0	0	0	0	0
75	1	195	150	-1	491	304	23.5	29	Nuc156_25_450_288a	281	173	0	0		0	0	0	0	0
76	1	260	152	-1	495	269	23.5	30	ABarpapapp	298	1287	0	0		0	0	0	0	0
77	1	191	156	-1	311	240	9.4	28	Ealpa	261	755	0	0		0	0	0	0	0
78	1	443	55	-1	285	182	23.4	32	Caaap	285	1172	0	0		0	0	0	0	0
79	1	207	476	-1	568	315	17.9	28	ABalappppaa	241	0	0	0		0	0	0	0	0
80	1	343	254	-1	425	393	23.1	28	ABplaaaapp	272	-211	0	0		0	0	0	0	0
81	1	19	164	-1	486	417	20.4	24	ABalappaap	86	0	0	0		0	0	0	0	0
82	1	485	46	-1	459	407	8.6	24	ABplpaaaaaa	142	0	0	0		0	0	0	0	0
83	1	210	279	-1	355	317	6.4	26	ABplpapappp	249	362	0	0		0	0	0	0	0
84	1	132	226	-1	379	363	6.6	31	ABplpapaaa	253	-642	0	0		0	0	0	0	0
85	1	468	243	-1	441	439	13.9	24	ABalpppappa	237	108	0	0		0	0	0	0	0
86	1	482	80	-1	509	414	11.2	29	ABalapaapa	96	0	0	0		0	0	0	0	0
87	1	103	320	-1	307	409	12.8	31	ABplaapppa	269	-218	0	0		0	0	0	0	0
88	1	413	287	-1	549	258	7.9	25	ABarapppppp	237	192	0	0		0	0	0	0	0
89	1	114	84	-1	245	315	7.5	24	ABplppapapa	236	-122	0	0		0	0	0	0	0
90	1	59	72	-1	267	384	14.1	31	ABplaapppp	297	414	0	0		0	0	0	0	0
91	1	36	215	-1	500	309	10.7	29	ABaraaapapa	47	0	0	0		0	0	0	0	0
92	1	217	95	-1	284	306	8.9	30	MSapaapp	305	82	0	0		0	0	0	0	0
93	1	14	257	-1	355	431	15.6	29	ABalppppppp	234	0	0	0		0	0	0	0	0
94	1	430	172	-1	204	317	20.1	29	ABplappapa	281	15	0	0		0	0	0	0	0
95	1	23	388	-1	329	357	10.9	24	ABplppaapaa	73	0	0	0		0	0	0	0	0
96	1	197	155	-1	337	392	16.1	25	ABplpaappap	36	0	0	0		0	0	0	0	0
97	1	194	399	-1	374	132	18.7	30	Dpap	306	137	0	0		0	0	0	0	0
98	1	134	438	-1	594	354	11.8	27	ABalaaappr	231	312	0	0		0	0	0	0	0
99	1	152	297	-1	422	159	13.7	31	MSpapppa	41	0	0	0		0	0	0	0	0
100	1	150	51	-1	457	392	23.2	28	ABplaaaapap	241	407	0	0		0	0	0	0	0
101	1	33	109	-1	393	331	13.3	28	ABaraapapaa	355	0	0	0		0	0	0	0	0
102	1	99	385	-1	343	54	11.9	28	ABprapappa	261	228	0	0		0	0	0	0	0
103	1	363	154	-1	493	217	11.8	26	ABprppaaaaa	323	0	0	0		0	0	0	0	0
104	1	100	83	-1	372	446	10.3	25	ABplaappaa	-4	0	0	0		0	0	0	0	0
105	1	219	12	-1	564	406	16.4	31	ABalaaapal	101	0	0	0		0	0	0	0	0
106	1	186	5	-1	566	337	23.5	29	ABpraapaaap	-113	0	0	0		0	0	0	0	0
107	1	136	184	-1	172	281	19.7	33	ABarppapa	329	107	0	0		0	0	0	0	0
108	1	280	375	-1	457	475	11.8	24	ABalpppapad	196	145	0	0		0	0	0	0	0
109	1	419	69	-1	346	216	15.4	30	Earap	272	-87	0	0		0	0	0	0	0
110	1	453	432	-1	354	254	12.0	29	MSaapaapp	130	0	0	0		0	0	0	0	0
111	1	237	59	-1	500	218	7.5	24	ABprpapaaap	199	-205	0	0		0	0	0	0	0
112	1	374	330	-1	479	316	16.4	29	MSpaaaapa	279	-6	0	0		0	0	0	0	0
113	1	126	189	-1	187	233	13.5	30	Capapp	87	0	0	0		0	0	0	0	0
114	1	21	352	-1	366	155	9.2	27	Earpap	93	0	0	0		0	0	0	0	0
115	1	204	209	-1	446	199	23.7	29	ABarppppaa	279	739	0	0		0	0	0	0	0
116	1	307	328	-1	352	258	4.7	25	MSaappaa	251	-305	0	0		0	0	0	0	0
117	1	454	9	-1	531	424	17.7	35	ABalapapap	-209	0	0	0		0	0	0	0	0
118	1	205	106	-1	306	357	9.5	25	ABplppaapap	-73	0	0	0		0	0	0	0	0
119	1	337	264	-1	332	263	15.6	30	Ealaa	293	297	0	0		0	0	0	0	0
120	1	63	275	-1	429	290	19.3	26	MSpaaappa	269	882	0	0		0	0	0	0	0
121	1	362	187	-1	413	104	12.2	24	ABprppapapp	170	-571	0	0		0	0	0	0	0
122	1	224	118	-1	411	423	11.6	26	ABplpaapaap	-61	0	0	0		0	0	0	0	0
123	1	408	116	-1	296	329	7.3	24	ABplppappaa	203	403	0	0		0	0	0	0	0
124	1	156	103	-1	395	145	9.8	26	MSpappap	518	0	0	0		0	0	0	0	0
125	1	115	256	-1	172	187	16.6	32	Cappap	258	-778	0	0		0	0	0	0	0
126	1	69	454	-1	471	201	9.1	24	ABprppaapaa	191	-585	0	0		0	0	0	0	0
127	1	154	61	-1	208	271	13.7	29	Capaap	137	0	0	0		0	0	0	0	0
128	1	128	196	-1	509	337	16.6	27	ABaraappaap	227	678	0	0		0	0	0	0	0
129	1	192	277	-1	281	352	8.7	26	ABplppapaaa	244	361	0	0		0	0	0	0	0
130	1	80	356	-1	413	332	19.7	27	MSaaaapap	226	0	0	0		0	0	0	0	0
131	1	488	34	-1	611	272	13.4	25	ABpraaaaaaa	243	1619	0	0		0	0	0	0	0
132	1	325	28	-1	276	129	7.2	29	Cppapp	293	192	0	0		0	0	0	0	0
133	1	27	337	-1	407	232	21.6	28	MSpppppp	254	127	0	0		0	0	0	0	0
134	1	130	421	-1	468	149	7.2	27	ABarappappp	271	329	0	0		0	0	0	0	0
135	1	344	274	-1	521	263	20.6	27	ABpraapappa	236	957	0	0		0	0	0	0	0
136	1	296	457	-1	493	284	20.2	26	MSppappp	86	0	0	0		0	0	0	0	0
137	1	139	98	-1	370	351	18.3	28	MSapppap	261	0	0	0		0	0	0	0	0
138	1	324	300	-1	347	75	5.3	26	ABprpppaapp	199	249	0	0		0	0	0	0	0
139	1	228	37	-1	483	459	18.1	27	ABplaapaapa	38	0	0	0		0	0	0	0	0
140	1	448	140	-1	545	209	11.5	25	ABprpaapppp	225	0	0	0		0	0	0	0	0
141	1	390	419	-1	451	236	7.5	26	ABarapapppp	149	0	0	0		0	0	0	0	0
142	1	438	124	-1	418	341	12.0	28	ABalpaapappp	265	407	0	0		0	0	0	0	0
143	1	29	3	-1	578	235	16.5	26	ABprpaapapa	261	0	0	0		0	0	0	0	0
144	1	60	62	-1	414	455	19.5	30	ABplaaapap	313	0	0	0		0	0	0	0	0
145	1	173	96	-1	137	221	15.7	32	ABarppapp	320	1137	0	0		0	0	0	0	0
146	1	300	230	-1	553	405	11.1	24	ABalaaaarla	181	-295	0	0		0	0	0	0	0
147	1	234	242	-1	462	356	11.8	28	ABalpaapapa	85	0	0	0		0	0	0	0	0
148	1	464	452	-1	499	397	23.4	28	ABarpaaaap	190	1063	0	0		0	0	0	0	0
149	1	202	79	-1	492	413	12.7	26	ABalapaaaa	244	-18	0	0		0	0	0	0	0
150	1	259	33	-1	395	225	13.7	30	MSpapaapp	302	52	0	0		0	0	0	0	0
151	1	168	475	-1	470	359	14.3	26	ABaraapaapa	228	164	0	0		0	0	0	0	0
152	1	318	186	-1	476	470	10.5	24	ABalpppapav	241	472	0	0		0	0	0	0	0
153	1	110	306	-1	350	84	19.9	28	ABarpppppa	281	810	0	0		0	0	0	0	0
154	1	257	376	-1	449	155	4.8	22	ABprpapapap	207	-520	0	0		0	0	0	0	0
155	1	275	68	-1	476	426	24.0	26	ABplaaapaap	253	162	0	0		0	0	0	0	0
156	1	198	338	-1	469	288	10.2	24	ABarapaappa	201	-10	0	0		0	0	0	0	0
157	1	416	316	-1	509	381	19.8	25	ABalappapp	16	0	0	0		0	0	0	0	0
158	1	411	446	-1	229	188	12.6	34	Eplpa	334	-331	0	0		0	0	0	0	0
159	1	143	370	-1	501	160	8.4	25	ABprpaaappp	234	7	0	0		0	0	0	0	0
160	1	500	248	-1	418	333	3.3	25	ABalpapapaa	230	-171	0	0		0	0	0	0	0
161	1	362	217	-1	436	130	11.1	25	ABprppapapa	197	406	0	0		0	0	0	0	0
162	1	322	249	-1	406	335	9.3	26	ABalpapppaa	264	219	0	0		0	0	0	0	0
163	1	279	331	-1	372	362	16.1	28	MSapppaa	262	-409	0	0		0	0	0	0	0
164	1	10	478	-1	507	426	14.7	23	ABalapapppa	190	137	0	0		0	0	0	0	0
165	1	326	63	-1	448	231	11.5	23	ABaraappppa	-140	0	0	0		0	0	0	0	0
166	1	251	227	-1	353	376	11.5	25	ABplppaaaap	296	0	0	0		0	0	0	0	0
167	1	241	252	-1	181	247	9.9	27	ABplapppaa	247	547	0	0		0	0	0	0	0
168	1	472	45	-1	457	349	8.6	25	ABalpaaapaa	149	0	0	0		0	0	0	0	0
169	1	149	450	-1	567	332	10.9	24	ABarappppaa	117	0	0	0		0	0	0	0	0
170	1	169	368	-1	481	360	8.2	26	ABalpaaaaap	218	-173	0	0		0	0	0	0	0
171	1	263	13	-1	306	291	20.7	30	MSappppp	302	1143	0	0		0	0	0	0	0
172	1	144	482	-1	398	411	14.7	25	ABalpppppap	233	-446	0	0		0	0	0	0	0
173	1	124	397	-1	533	288	6.1	22	ABarappaaaa	194	-375	0	0		0	0	0	0	0
174	1	336	115	-1	345	239	23.4	34	Caaaa	341	410	0	0		0	0	0	0	0
175	1	147	71	-1	470	256	9.4	28	ABarapappa	272	76	0	0		0	0	0	0	0
176	1	8	271	-1	346	316	12.7	28	MSappaaa	248	-348	0	0		0	0	0	0	0
177	1	16	182	-1	448	186	16.6	27	Dpaa	276	452	0	0		0	0	0	0	0
178	1	32	23	-1	481	132	9.3	26	ABarappappa	224	-279	0	0		0	0	0	0	0
179	1	271	57	-1	580	284	14.5	24	ABalaapppap	216	395	0	0		0	0	0	0	0
180	1	183	245	-1	546	348	7.0	24	ABaraaappaa	202	466	0	0		0	0	0	0	0
181	1	45	137	-1	384	384	10.9	23	ABplppaaaaa	211	-405	0	0		0	0	0	0	0
182	1	354	10	-1	261	209	4.8	24	ABplpappppp	215	655	0	0		0	0	0	0	0
183	1	290	449	-1	383	190	21.9	29	Dpppa	295	-31	0	0		0	0	0	0	0
184	1	447	317	-1	411	131	5.8	23	ABprpppaaaa	231	411	0	0		0	0	0	0	0
185	1	282	334	-1	234	335	12.9	27	ABplappaaa	64	0	0	0		0	0	0	0	0
186	1	44	127	-1	513	363	14.1	23	ABaraapaaaa	223	290	0	0		0	0	0	0	0
187	1	7	263	-1	224	155	4.1	24	ABplppppppa	200	385	0	0		0	0	0	0	0
188	1	389	350	-1	434	140	8.0	24	ABprppappap	222	-507	0	0		0	0	0	0	0
189	1	425	237	-1	573	335	14.9	24	ABalaappppa	243	144	0	0		0	0	0	0	0
190	1	261	407	-1	284	315	16.8	26	Daapa	205	242	0	0		0	0	0	0	0
191	1	121	437	-1	468	304	19.5	26	MSpaaaaapp	181	-1216	0	0		0	0	0	0	0
192	1	176	322	-1	426	236	7.4	26	MSpapaaaa	117	0	0	0		0	0	0	0	0
193	1	58	259	-1	289	361	21.5	36	ABarppaap	361	1403	0	0		0	0	0	0	0
194	1	11	347	-1	432	425	5.3	26	ABalppaappa	258	-901	0	0		0	0	0	0	0
195	1	54	480	-1	577	285	19.2	22	ABpraaapapp	180	-87	0	0		0	0	0	0	0
196	1	26	258	-1	264	266	9.5	29	MSaapppp	132	0	0	0		0	0	0	0	0
197	1	386	135	-1	360	281	5.0	24	ABalpappapp	46	0	0	0		0	0	0	0	0
198	1	148	185	-1	405	289	12.9	26	ABaraapapap	-145	0	0	0		0	0	0	0	0
199	1	74	383	-1	520	179	21.6	31	ABprapaaaa	315	-859	0	0		0	0	0	0	0
200	1	104	304	-1	331	302	6.3	24	ABplpappap	241	461	0	0		0	0	0	0	0
201	1	409	353	-1	560	227	9.5	24	ABprpaapppa	199	959	0	0		0	0	0	0	0
202	1	242	49	-1	332	60	8.5	27	ABprappppa	222	246	0	0		0	0	0	0	0
203	1	158	392	-1	464	330	5.2	23	ABalpaaaapp	201	-186	0	0		0	0	0	0	0
204	1	365	228	-1	503	231	4.2	24	ABprpappaaa	211	1606	0	0		0	0	0	0	0
205	1	432	384	-1	451	389	3.7	24	ABalppapaaa	248	155	0	0		0	0	0	0	0
206	1	433	238	-1	333	83	11.6	27	ABprapppaa	212	1163	0	0		0	0	0	0	0
207	1	189	239	358	350	121	8.8	29	ABprpappppa	266	108	0	0		0	0	0	0	0
208	1	151	386	-1	539	310	14.1	25	MSppaaapp	157	0	0	0		0	0	0	0	0
209	1	87	390	-1	435	472	12.4	26	ABplpaapapa	212	-544	0	0		0	0	0	0	0
210	1	265	213	-1	461	163	9.7	26	ABprppaapap	202	375	0	0		0	0	0	0	0
211	1	206	113	-1	441	395	10.6	24	ABplpaapaaa	-144	0	0	0		0	0	0	0	0
212	1	399	341	-1	262	337	7.7	23	ABplppapaap	122	0	0	0		0	0	0	0	0
213	1	378	168	-1	616	324	10.6	34	ABalaapaap	270	1080	0	0		0	0	0	0	0
214	1	289	220	-1	296	388	13.9	27	ABplapaapa	216	441	0	0		0	0	0	0	0
215	1	72	443	-1	236	200	22.5	31	Dappp	314	1107	0	0		0	0	0	0	0
216	1	286	456	-1	477	366	23.9	28	Nuc156_25_450_288p	249	629	0	0		0	0	0	0	0
217	1	339	202	-1	319	145	10.2	28	Cppaap	260	198	0	0		0	0	0	0	0
218	1	193	219	-1	532	222	6.2	23	ABarappapaa	227	0	0	0		0	0	0	0	0
219	1	57	40	-1	485	364	18.3	29	MSaaaaapa	245	-538	0	0		0	0	0	0	0
220	1	401	348	-1	555	228	22.5	32	ABarpappa	163	0	0	0		0	0	0	0	0
221	1	256	100	-1	515	435	7.4	27	ABalppaaapa	237	-47	0	0		0	0	0	0	0
222	1	340	284	-1	456	420	11.0	24	ABalppppaav	204	66	0	0		0	0	0	0	0
223	1	122	323	-1	254	226	16.3	32	Ealpp	321	212	0	0		0	0	0	0	0
224	1	25	273	-1	486	367	3.8	26	ABalpapaaa	215	507	0	0		0	0	0	0	0
225	1	142	195	-1	523	329	7.3	23	ABaraaaaapa	238	1609	0	0		0	0	0	0	0
226	1	496	440	-1	323	317	12.5	26	MSappaap	204	89	0	0		0	0	0	0	0
227	1	243	448	-1	295	117	24.5	36	Cpaapa	366	622	0	0		0	0	0	0	0
228	1	264	285	-1	452	117	9.0	23	ABprppapaap	202	1262	0	0		0	0	0	0	0
229	1	442	488	-1	476	254	3.0	22	ABarappaapp	168	0	0	0		0	0	0	0	0
230	1	328	204	-1	415	175	9.5	24	MSppaapp	210	-1757	0	0		0	0	0	0	0
231	1	66	461	-1	341	354	7.5	24	ABplpapapaa	238	122	0	0		0	0	0	0	0
232	1	181	292	-1	503	405	8.3	26	ABalppappaa	260	342	0	0		0	0	0	0	0
233	1	20	310	-1	480	163	20.8	29	ABarpppaaa	291	-139	0	0		0	0	0	0	0
234	1	244	305	-1	179	138	19.1	33	Cpappd	322	-652	0	0		0	0	0	0	0
235	1	405	396	-1	288	265	4.4	24	ABplpapppaa	199	27	0	0		0	0	0	0	0
236	1	330	291	-1	569	201	12.4	25	ABpraappaa	220	0	0	0		0	0	0	0	0
237	1	35	412	-1	147	164	15.1	28	Cpappv	518	0	0	0		0	0	0	0	0
238	1	357	272	-1	597	280	10.9	23	ABalaappap	212	109	0	0		0	0	0	0	0
239	1	334	29	-1	485	207	15.2	28	MSppppaa	246	0	0	0		0	0	0	0	0
240	1	246	27	-1	526	284	9.4	25	MSppaaaa	186	0	0	0		0	0	0	0	0
241	1	484	442	-1	481	357	6.1	24	ABalpaaaapa	234	-92	0	0		0	0	0	0	0
242	1	319	131	-1	322	335	8.2	24	ABplpapapap	183	208	0	0		0	0	0	0	0
243	1	70	166	-1	495	187	12.1	26	ABprppaaaap	86	0	0	0		0	0	0	0	0
244	1	125	335	-1	412	86	15.7	30	ABprappaap	47	0	0	0		0	0	0	0	0
245	1	216	298	-1	293	339	4.8	25	ABplpaaaapp	249	-32	0	0		0	0	0	0	0
246	1	258	267	-1	359	404	6.7	26	ABplpaaappp	212	-409	0	0		0	0	0	0	0
247	1	382	76	-1	265	314	5.2	24	ABplppappap	202	91	0	0		0	0	0	0	0
248	1	466	473	-1	512	336	19.8	23	ABarpapaapa	202	9	0	0		0	0	0	0	0
249	1	55	221	-1	446	299	16.8	25	MSpaaaapp	201	79	0	0		0	0	0	0	0
250	1	317	490	-1	530	416	22.8	24	ABalappaaa	217	-257	0	0		0	0	0	0	0
251	1	458	471	-1	521	336	12.4	29	ABaraaaapa	344	0	0	0		0	0	0	0	0
252	1	145	173	-1	437	202	6.3	24	ABprpapappap	28	0	0	0		0	0	0	0	0
253	1	131	52	-1	244	293	20.6	28	Dapap	378	0	0	0		0	0	0	0	0
254	1	471	393	-1	499	362	9.5	25	ABaraaaaaap	168	0	0	0		0	0	0	0	0
255	1	229	241	-1	410	119	21.4	29	ABarppppap	255	-546	0	0		0	0	0	0	0
256	1	356	366	-1	446	305	10.8	24	ABaraapppaa	25	0	0	0		0	0	0	0	0
257	1	353	429	-1	498	322	5.2	24	ABarapaaaaa	207	30	0	0		0	0	0	0	0
258	1	335	148	-1	449	463	17.1	27	ABplaapaapp	-36	0	0	0		0	0	0	0	0
259	1	48	129	-1	333	368	17.9	26	ABplapaaapa	231	-85	0	0		0	0	0	0	0
260	1	230	177	-1	372	412	22.1	31	ABplaaappp	316	89	0	0		0	0	0	0	0
261	1	298	425	-1	202	324	14.5	28	ABplappaap	118	0	0	0		0	0	0	0	0
262	1	222	364	-1	539	204	18.7	32	ABpraaapppp	252	-73	0	0		0	0	0	0	0
263	1	253	404	-1	430	402	8.4	26	ABplpaaaaap	-152	0	0	0		0	0	0	0	0
264	1	41	66	-1	329	421	10.2	29	ABplaappap	223	0	0	0		0	0	0	0	0
265	1	196	178	-1	335	389	20.6	27	ABplapaaaap	245	198	0	0		0	0	0	0	0
266	1	252	133	-1	237	245	10.0	32	ABplpppppa	405	0	0	0		0	0	0	0	0
267	1	5	144	-1	603	310	14.2	26	ABalaappaap	236	-222	0	0		0	0	0	0	0
268	1	398	484	-1	451	184	7.7	23	ABprpapappaa	207	937	0	0		0	0	0	0	0
269	1	182	410	-1	500	319	14.7	24	ABaraappapa	-6	0	0	0		0	0	0	0	0
270	1	42	128	-1	439	153	10.6	24	ABprppappaa	202	33	0	0		0	0	0	0	0
271	1	479	31	-1	383	373	3.4	27	ABalppapapp	261	-134	0	0		0	0	0	0	0
272	1	333	266	-1	310	100	13.1	24	ABprapapppaa	91	0	0	0		0	0	0	0	0
273	1	88	225	-1	382	99	7.3	24	ABprpppaaap	194	-515	0	0		0	0	0	0	0
274	1	297	400	-1	479	225	19.9	24	ABprapaaapa	117	0	0	0		0	0	0	0	0
275	1	474	265	-1	527	280	16.5	25	ABpraapapaa	214	-222	0	0		0	0	0	0	0
276	1	491	73	-1	495	189	6.2	24	ABarappapap	245	135	0	0		0	0	0	0	0
277	1	320	104	-1	392	322	17.9	24	MSaaaappa	179	0	0	0		0	0	0	0	0
278	1	43	18	-1	277	242	5.4	24	ABplpappppa	246	-184	0	0		0	0	0	0	0
279	1	377	38	-1	562	360	10.6	26	ABalaaaarr	216	168	0	0		0	0	0	0	0
280	1	227	418	-1	473	301	4.6	24	ABarapaaaap	218	-816	0	0		0	0	0	0	0
281	1	236	408	-1	500	306	7.2	24	ABaraaaaapp	84	0	0	0		0	0	0	0	0
282	1	415	149	-1	217	237	20.9	32	Cappaa	280	-666	0	0		0	0	0	0	0
283	1	250	58	-1	399	376	13.8	24	MSapappa	203	492	0	0		0	0	0	0	0
284	1	469	262	-1	362	258	7.5	24	MSaapappa	221	140	0	0		0	0	0	0	0
285	1	272	36	-1	492	257	5.5	23	ABarapapapa	196	-279	0	0		0	0	0	0	0
286	1	418	229	-1	450	135	21.5	33	ABarpppap	323	83	0	0		0	0	0	0	0
287	1	395	289	-1	522	393	6.9	24	ABalpaapppa	207	-295	0	0		0	0	0	0	0
288	1	233	414	-1	321	97	9.6	23	ABprapppapa	177	-883	0	0		0	0	0	0	0
289	1	138	295	-1	347	61	16.8	30	ABprapapaa	126	0	0	0		0	0	0	0	0
290	1	351	405	-1	292	115	4.9	26	ABprpppapap	243	209	0	0		0	0	0	0	0
291	1	121	142	-1	486	322	20.3	25	MSpaaaaapa	43	0	0	0		0	0	0	0	0
292	1	370	290	-1	541	299	4.5	24	ABaraaapppp	224	-536	0	0		0	0	0	0	0
293	1	172	108	-1	403	156	19.1	28	Dppap	274	1114	0	0		0	0	0	0	0
294	1	376	130	-1	532	255	15.6	26	ABpraaappaa	206	66	0	0		0	0	0	0	0
295	1	177	459	-1	539	353	11.5	24	ABaraaapaaa	192	0	0	0		0	0	0	0	0
296	1	383	451	-1	239	257	4.1	22	ABplppppaaa	172	177	0	0		0	0	0	0	0
297	1	119	288	-1	386	199	7.7	25	MSpapappp	193	312	0	0		0	0	0	0	0
298	1	111	308	-1	493	280	10.1	24	ABarapapaaa	197	647	0	0		0	0	0	0	0
299	1	118	107	-1	431	417	17.6	24	ABplaapappa	180	0	0	0		0	0	0	0	0
300	1	489	423	-1	361	148	6.0	24	ABprpppppaa	211	450	0	0		0	0	0	0	0
301	1	274	460	-1	288	199	13.0	31	Earpp	312	321	0	0		0	0	0	0	0
302	1	291	117	-1	422	283	4.0	25	ABalpappppa	251	28	0	0		0	0	0	0	0
303	1	116	212	-1	529	373	16.2	28	MSaaaaaa	265	0	0	0		0	0	0	0	0
304	1	76	16	-1	365	126	15.7	31	MSpppaap	161	0	0	0		0	0	0	0	0
305	1	174	351	-1	268	167	9.4	32	Eprpp	325	944	0	0		0	0	0	0	0
306	1	381	377	-1	486	278	7.1	27	ABarapapaap	272	321	0	0		0	0	0	0	0
307	1	315	280	-1	535	389	22.7	27	ABarpaaaaal	19	0	0	0		0	0	0	0	0
308	1	385	101	-1	424	306	5.9	24	ABalpappaap	226	661	0	0		0	0	0	0	0
309	1	346	94	-1	148	277	15.1	29	ABplapapaa	-74	0	0	0		0	0	0	0	0
310	1	179	494	-1	404	419	18.9	22	ABplaapappp	151	-144	0	0		0	0	0	0	0
311	1	396	270	-1	450	365	17.1	26	MSaaapaaa	265	524	0	0		0	0	0	0	0
312	1	188	363	-1	350	90	6.9	23	ABprpppaapa	226	-7	0	0		0	0	0	0	0
313	1	213	223	-1	583	378	12.9	24	ABalaaaparr	-360	0	0	0		0	0	0	0	0
314	1	314	409	-1	331	127	20.4	27	Dpppp	279	139	0	0		0	0	0	0	0
315	1	155	282	-1	412	383	18.7	26	MSapapap	244	221	0	0		0	0	0	0	0
316	1	367	235	-1	143	218	9.3	26	ABplappppa	260	358	0	0		0	0	0	0	0
317	1	6	381	-1	470	311	7.4	25	ABarapaapaa	375	0	0	0		0	0	0	0	0
318	1	49	447	-1	399	428	9.4	23	ABplpaaapap	204	773	0	0		0	0	0	0	0
319	1	163	86	-1	550	324	7.1	25	ABaraaapppa	191	-418	0	0		0	0	0	0	0
320	1	332	413	-1	470	148	11.8	25	ABprppapaaa	226	688	0	0		0	0	0	0	0
321	1	380	439	-1	326	267	6.4	25	MSaappap	242	615	0	0		0	0	0	0	0
322	1	277	357	-1	576	318	21.0	25	ABpraapaapa	251	12	0	0		0	0	0	0	0
323	1	52	145	-1	315	364	5.9	24	ABplpaaaapa	220	-321	0	0		0	0	0	0	0
324	1	180	498	-1	405	252	19.4	28	MSpaaappp	268	111	0	0		0	0	0	0	0
325	1	77	293	-1	420	403	13.8	23	ABalpppppaa	249	0	0	0		0	0	0	0	0
326	1	123	401	-1	472	278	16.1	25	ABaraappapp	-39	0	0	0		0	0	0	0	0
327	1	269	120	-1	286	88	3.9	23	ABprppppppa	238	-228	0	0		0	0	0	0	0
328	1	452	394	-1	525	312	23.5	24	ABarpapaapp	223	713	0	0		0	0	0	0	0
329	1	96	167	-1	410	389	7.5	26	ABalppapppa	233	134	0	0		0	0	0	0	0
330	1	203	373	-1	432	378	4.8	24	ABalppapaap	181	1448	0	0		0	0	0	0	0
331	1	371	35	-1	473	233	6.3	25	ABarapapapp	215	276	0	0		0	0	0	0	0
332	1	404	191	-1	299	213	17.7	33	Eplaa	334	51	0	0		0	0	0	0	0
333	1	79	486	-1	506	195	9.6	23	ABprpapaapp	200	493	0	0		0	0	0	0	0
334	1	361	382	-1	429	344	23.6	29	ABarpaapap	173	0	0	0		0	0	0	0	0
335	1	423	25	-1	550	241	13.7	24	ABprpaapaap	65	0	0	0		0	0	0	0	0
336	1	375	163	-1	547	378	8.9	23	ABalaaaarlp	173	666	0	0		0	0	0	0	0
337	1	1	26	-1	470	441	8.6	25	ABalpppaaaa	237	-540	0	0		0	0	0	0	0
338	1	379	398	-1	242	163	4.5	30	ABplpppapap	226	1031	0	0		0	0	0	0	0
339	1	345	416	-1	595	239	11.4	25	ABpraaaaaap	262	0	0	0		0	0	0	0	0
340	1	355	224	-1	526	246	8.5	25	ABprpapaaaa	178	-273	0	0		0	0	0	0	0
341	1	255	240	-1	442	255	22.3	31	MSpppppa	229	171	0	0		0	0	0	0	0
342	1	157	342	-1	355	287	17.8	30	MSaaappp	234	730	0	0		0	0	0	0	0
343	1	281	251	-1	387	144	6.1	25	ABprppaapppp	144	0	0	0		0	0	0	0	0
344	1	342	309	-1	505	348	7.1	23	ABalpaaaaaa	202	157	0	0		0	0	0	0	0
345	1	68	283	-1	297	160	17.1	31	Eprapa	304	719	0	0		0	0	0	0	0
346	1	406	87	-1	457	403	20.1	23	ABplaaaapaa	232	2019	0	0		0	0	0	0	0
347	1	373	158	-1	302	244	13.5	31	Ealap	313	611	0	0		0	0	0	0	0
348	1	288	372	-1	344	235	8.6	25	MSaapappp	191	-554	0	0		0	0	0	0	0
349	1	102	462	-1	276	104	12.7	26	ABprapapppap	229	-392	0	0		0	0	0	0	0
350	1	209	121	-1	276	342	17.8	27	Dapaa	242	601	0	0		0	0	0	0	0
351	1	225	479	-1	336	119	5.9	24	ABprpppppap	96	0	0	0		0	0	0	0	0
352	1	331	355	-1	515	326	10.2	27	ABaraaapaap	209	-280	0	0		0	0	0	0	0
353	1	113	20	-1	387	294	7.8	25	MSaapaaaa	311	0	0	0		0	0	0	0	0
354	1	283	326	-1	387	321	10.6	26	ABaraapappa	222	-559	0	0		0	0	0	0	0
355	1	364	136	-1	423	151	4.5	26	ABprppaappa	199	770	0	0		0	0	0	0	0
356	1	429	301	-1	237	101	8.3	29	Cpppap	297	-823	0	0		0	0	0	0	0
357	1	170	428	-1	300	284	5.3	23	ABplpappaap	195	435	0	0		0	0	0	0	0
358	1	392	417	-1	237	271	17.1	26	Daapp	234	1632	0	0		0	0	0	0	0
359	1	412	402	-1	200	168	5.5	24	ABplppppppp	199	1780	0	0		0	0	0	0	0
360	1	3	477	-1	427	117	16.0	26	ABprappaaa	263	-207	0	0		0	0	0	0	0
361	1	410	360	-1	200	230	4.5	25	ABplpppaapa	221	-523	0	0		0	0	0	0	0
362	1	30	179	-1	181	307	12.3	28	ABplappapp	278	176	0	0		0	0	0	0	0
363	1	360	43	-1	518	325	3.9	24	ABaraaappap	189	-151	0	0		0	0	0	0	0
364	1	372	110	-1	487	422	17.7	30	ABalapapppp	-129	0	0	0		0	0	0	0	0
365	1	112	11	-1	531	343	15.1	23	ABaraappaaa	88	0	0	0		0	0	0	0	0
366	1	166	312	-1	496	205	23.4	28	Nuc166_19_443_186	35	0	0	0		0	0	0	0	0
367	1	445	92	-1	409	377	11.0	23	MSapapaa	194	344	0	0		0	0	0	0	0
368	1	200	234	-1	460	114	14.1	26	ABprapaapp	98	0	0	0		0	0	0	0	0
369	1	162	99	-1	544	380	19.9	25	ABalapppaap	-95	0	0	0		0	0	0	0	0
370	1	127	53	-1	352	362	22.3	29	ABarppaaa	294	1010	0	0		0	0	0	0	0
371	1	267	170	-1	564	287	11.4	25	ABprpaapaaa	31	0	0	0		0	0	0	0	0
372	1	305	157	-1	512	429	20.0	22	ABplaaaaapa	120	0	0	0		0	0	0	0	0
373	1	439	193	-1	563	286	21.5	29	ABpraapaapp	146	0	0	0		0	0	0	0	0
374	1	199	138	-1	433	459	9.5	24	ABalpppaaap	203	-1331	0	0		0	0	0	0	0
375	1	391	389	-1	581	363	16.1	29	ABalaaappl	266	4	0	0		0	0	0	0	0
376	1	359	162	-1	282	337	14.7	28	Daaap	330	0	0	0		0	0	0	0	0
377	1	492	380	-1	549	239	5.6	24	ABarapppapp	299	0	0	0		0	0	0	0	0
378	1	292	125	-1	238	309	15.9	31	Capaaa	512	0	0	0		0	0	0	0	0
379	1	462	19	-1	513	437	21.8	26	ABplaaaaaa	185	0	0	0		0	0	0	0	0
380	1	20	303	-1	474	180	18.6	27	ABarpppaap	96	0	0	0		0	0	0	0	0
381	1	86	141	-1	509	296	4.8	23	ABarapaaapa	182	339	0	0		0	0	0	0	0
382	1	450	211	-1	273	150	14.4	33	Eprapp	337	-558	0	0		0	0	0	0	0
383	1	101	395	-1	589	296	7.5	25	ABalaapaaa	-209	0	0	0		0	0	0	0	0
384	1	231	464	-1	561	302	8.9	24	ABarappppap	218	-278	0	0		0	0	0	0	0
385	1	215	302	-1	327	342	4.8	24	ABalpapappp	186	-4	0	0		0	0	0	0	0
386	1	223	236	-1	337	327	20.3	30	MSappppa	53	0	0	0		0	0	0	0	0
387	1	75	346	-1	473	211	3.5	25	ABprpappaap	224	333	0	0		0	0	0	0	0
388	1	245	208	-1	414	346	16.9	24	MSaaapaap	246	-1435	0	0		0	0	0	0	0
389	1	94	325	-1	401	300	20.8	26	MSpaaapaa	106	0	0	0		0	0	0	0	0
390	1	95	314	-1	202	262	6.0	24	ABplpppaaap	242	-1026	0	0		0	0	0	0	0
391	1	262	93	-1	594	269	15.7	27	ABpraaaapav	203	563	0	0		0	0	0	0	0
392	1	65	48	-1	598	240	14.1	24	ABpraaaapad	247	0	0	0		0	0	0	0	0
393	1	81	88	-1	247	187	15.2	36	Eplap	363	1324	0	0		0	0	0	0	0
394	1	92	250	-1	399	172	7.0	23	ABprppaapppa	398	0	0	0		0	0	0	0	0
395	1	28	21	-1	456	448	20.1	27	ABplaaapaaa	255	-671	0	0		0	0	0	0	0
396	1	312	67	-1	436	350	14.5	27	ABaraapaapp	-11	0	0	0		0	0	0	0	0
397	1	105	175	-1	438	432	8.5	23	ABplpaaapaa	205	-481	0	0		0	0	0	0	0
398	1	67	365	-1	355	349	12.1	28	MSappapa	275	285	0	0		0	0	0	0	0
399	1	427	261	-1	519	265	3.3	24	ABarappaapa	221	1034	0	0		0	0	0	0	0
400	1	273	434	-1	425	169	7.0	22	ABprpapappp	222	-978	0	0		0	0	0	0	0
401	1	238	123	-1	493	370	15.3	24	ABaraapaaap	131	0	0	0		0	0	0	0	0
402	1	428	169	-1	403	315	23.6	24	ABarpaappa	170	-946	0	0		0	0	0	0	0
403	1	38	180	-1	302	69	10.3	27	ABprapapppp	237	-40	0	0		0	0	0	0	0
404	1	51	47	-1	488	370	12.1	25	ABalpaapaap	-21	0	0	0		0	0	0	0	0
405	1	455	134	-1	486	393	5.2	24	ABalpaapppp	266	0	0	0		0	0	0	0	0
406	1	276	-1	-1	545	284	14.4	23	ABpraaapaav	173	722	0	0		0	0	0	0	0
407	1	434	151	-1	399	77	13.2	29	ABprappapp	126	0	0	0		0	0	0	0	0
408	1	226	339	-1	559	260	20.2	22	ABpraaaappa	-4	0	0	0		0	0	0	0	0
409	1	140	8	-1	565	260	11.5	26	ABprpaaaaap	285	0	0	0		0	0	0	0	0
410	1	39	174	-1	329	194	13.2	31	Epraa	299	-106	0	0		0	0	0	0	0
411	1	85	112	-1	237	283	6.7	28	ABplppappp	280	-332	0	0		0	0	0	0	0
412	1	167	278	-1	344	105	3.5	24	ABprpppapaa	232	102	0	0		0	0	0	0	0
413	1	476	324	-1	320	95	6.2	24	ABprapppapp	183	870	0	0		0	0	0	0	0
414	1	214	159	-1	532	180	8.0	23	ABprpaaappa	99	0	0	0		0	0	0	0	0
415	1	444	369	-1	391	304	5.2	24	ABalpappapa	-59	0	0	0		0	0	0	0	0
416	1	82	336	-1	328	384	9.0	23	ABplpapaapp	162	0	0	0		0	0	0	0	0
417	1	366	276	-1	520	375	11.7	24	ABalpaapaaa	221	222	0	0		0	0	0	0	0
418	1	98	244	-1	403	455	11.1	25	ABplpaapapp	251	-507	0	0		0	0	0	0	0
419	1	190	42	-1	343	269	9.5	29	MSaapapa	261	1078	0	0		0	0	0	0	0
420	1	218	90	-1	557	277	16.6	26	ABpraaapaad	267	1190	0	0		0	0	0	0	0
421	1	293	50	-1	157	190	12.5	25	ABplapapppa	256	-1195	0	0		0	0	0	0	0
422	1	15	54	-1	556	272	5.5	23	ABarapppapa	221	-520	0	0		0	0	0	0	0
423	1	347	111	-1	193	115	10.4	30	Cpppaa	301	-88	0	0		0	0	0	0	0
424	1	109	74	-1	456	404	6.4	26	ABalppappap	261	871	0	0		0	0	0	0	0
425	1	368	424	-1	253	188	3.7	26	ABplppppapp	83	0	0	0		0	0	0	0	0
426	1	232	286	-1	535	423	9.6	28	ABalaaaalp	202	0	0	0		0	0	0	0	0
427	1	436	253	-1	414	321	15.7	25	MSaaapapa	219	115	0	0		0	0	0	0	0
428	1	473	472	-1	439	304	8.0	22	ABarapaapap	-78	0	0	0		0	0	0	0	0
429	1	327	427	-1	537	223	15.0	24	ABprpaappaa	-45	0	0	0		0	0	0	0	0
430	1	37	349	-1	597	297	18.4	25	ABpraaaaap	228	-160	0	0		0	0	0	0	0
431	1	221	176	-1	248	235	5.2	23	ABplppppaap	228	359	0	0		0	0	0	0	0
432	1	329	233	-1	178	182	5.7	28	ABplappppp	266	84	0	0		0	0	0	0	0
433	1	440	60	-1	382	298	15.2	26	MSaaapapp	186	0	0	0		0	0	0	0	0
434	1	369	333	-1	371	441	19.6	27	ABplaaappa	275	0	0	0		0	0	0	0	0
435	1	393	194	-1	508	353	3.5	24	ABalpaappap	-66	0	0	0		0	0	0	0	0
436	1	31	132	-1	267	256	22.4	31	Dappa	276	-237	0	0		0	0	0	0	0
437	1	137	255	-1	448	196	11.6	27	MSpppapp	208	-299	0	0		0	0	0	0	0
438	1	437	105	-1	386	417	5.4	28	ABalppaappp	287	699	0	0		0	0	0	0	0
439	1	89	359	-1	444	313	21.2	25	MSaaaapaa	247	155	0	0		0	0	0	0	0
440	1	299	78	-1	571	309	12.7	24	ABalaapppaa	206	-2095	0	0		0	0	0	0	0
441	1	4	102	-1	465	437	6.4	24	ABalpppaapv	198	91	0	0		0	0	0	0	0
442	1	422	444	-1	514	252	13.1	26	MSppapaa	240	-1104	0	0		0	0	0	0	0
443	1	456	485	-1	371	377	8.4	25	ABplpapaapa	201	-583	0	0		0	0	0	0	0
444	1	388	426	-1	390	88	20.7	29	ABprappapa	292	-865	0	0		0	0	0	0	0
445	1	153	379	-1	159	181	8.5	26	ABplapapppp	269	-774	0	0		0	0	0	0	0
446	1	22	299	-1	396	383	5.5	24	ABalppapppp	200	412	0	0		0	0	0	0	0
447	1	71	91	-1	467	394	12.8	25	MSapaaap	-21	0	0	0		0	0	0	0	0
448	1	34	126	-1	512	219	10.0	22	ABprpapaapa	159	-491	0	0		0	0	0	0	0
449	1	270	445	-1	265	101	21.1	34	Cpaapp	344	-633	0	0		0	0	0	0	0
450	1	56	85	-1	518	190	5.4	25	ABprpaaaapa	234	605	0	0		0	0	0	0	0
451	1	394	44	-1	260	267	4.9	24	ABplpapppap	200	349	0	0		0	0	0	0	0
452	1	161	246	-1	391	125	12.6	30	MSpapppp	238	543	0	0		0	0	0	0	0
453	1	120	165	-1	392	419	7.4	27	ABplpaaappa	247	-427	0	0		0	0	0	0	0
454	1	64	467	-1	264	291	4.3	23	ABplppaappp	197	-644	0	0		0	0	0	0	0
455	1	431	1	-1	450	411	13.3	27	ABalppppaad	142	0	0	0		0	0	0	0	0
456	1	446	198	-1	370	387	20.7	22	ABplapaaaaa	-126	0	0	0		0	0	0	0	0
457	1	239	483	-1	522	363	5.9	24	ABalpaappaa	223	-221	0	0		0	0	0	0	0
458	1	435	415	-1	222	126	6.2	28	Cppppa	281	1308	0	0		0	0	0	0	0
459	1	235	64	-1	530	340	19.9	22	ABalapppapp	87	0	0	0		0	0	0	0	0
460	1	185	296	-1	356	158	3.3	26	ABprppppaaa	260	84	0	0		0	0	0	0	0
461	1	397	321	-1	394	264	4.6	26	ABalpappppp	254	-477	0	0		0	0	0	0	0
462	1	490	222	-1	576	315	15.8	27	MSppaaapa	-16	0	0	0		0	0	0	0	0
463	1	9	260	-1	294	371	18.3	26	ABplapaaapp	227	132	0	0		0	0	0	0	0
464	1	266	199	-1	375	409	14.3	25	ABplpaappaa	221	-488	0	0		0	0	0	0	0
465	1	208	453	-1	346	319	17.7	24	MSapappp	219	-222	0	0		0	0	0	0	0
466	1	465	436	-1	435	361	11.8	22	ABalpaapappa	144	0	0	0		0	0	0	0	0
467	1	310	81	-1	538	427	19.8	25	ABplaapaaaa	148	0	0	0		0	0	0	0	0
468	1	83	466	-1	555	397	13.4	23	ABalaaaparl	98	0	0	0		0	0	0	0	0
469	1	348	315	-1	523	224	18.0	31	ABpraaapppa	-51	0	0	0		0	0	0	0	0
470	1	486	420	-1	448	346	3.5	24	ABalpapaapa	99	0	0	0		0	0	0	0	0
471	1	424	207	-1	410	361	3.3	24	ABalppapapa	283	0	0	0		0	0	0	0	0
472	1	467	411	-1	227	237	3.6	25	ABplppppapa	64	0	0	0		0	0	0	0	0
473	1	494	332	-1	595	320	11.7	25	ABalaappaaa	209	0	0	0		0	0	0	0	0
474	1	459	214	-1	367	119	4.5	24	ABprppppaap	72	0	0	0		0	0	0	0	0
475	1	301	205	-1	584	242	8.6	25	ABalaapapp	-49	0	0	0		0	0	0	0	0
476	1	493	435	-1	523	232	21.1	29	ABpraapappp	-22	0	0	0		0	0	0	0	0
477	1	449	403	-1	478	229	13.3	22	MSppapap	275	0	0	0		0	0	0	0	0
478	1	284	465	-1	300	307	3.7	24	ABplppaappa	192	0	0	0		0	0	0	0	0
479	1	463	268	-1	461	362	5.3	22	ABalpaaapp	388	0	0	0		0	0	0	0	0
480	1	61	463	-1	399	104	8.6	26	ABprppapppp	395	0	0	0		0	0	0	0	0
481	1	135	367	-1	359	423	9.5	25	ABplpaapppp	252	0	0	0		0	0	0	0	0
482	1	220	210	-1	431	365	8.1	26	MSapaaaa	287	0	0	0		0	0	0	0	0
483	1	483	487	-1	436	335	8.9	21	ABalpaaapap	112	0	0	0		0	0	0	0	0
484	1	247	481	-1	523	258	5.8	23	ABarappaaap	15	0	0	0		0	0	0	0	0
485	1	417	500	-1	329	193	7.3	31	MSpappaa	231	336	0	0		0	0	0	0	0
486	1	61	430	-1	418	117	9.4	25	ABprppapppa	82	0	0	0		0	0	0	0	0
487	1	480	119	-1	480	153	5.4	27	ABprpaaaapp	-24	0	0	0		0	0	0	0	0
488	1	321	468	-1	227	200	3.5	24	ABplpppapaa	151	0	0	0		0	0	0	0	0
489	1	187	361	-1	569	302	5.9	23	ABarapppaap	125	0	0	0		0	0	0	0	0
490	1	349	188	-1	561	374	17.5	26	ABalapppaaa	197	0	0	0		0	0	0	0	0
491	1	487	501	-1	401	216	9.4	27	MSpapappa	163	0	0	0		0	0	0	0	0
492	1	316	97	-1	236	282	3.8	26	ABplpppaaaa	414	0	0	0		0	0	0	0	0
493	1	477	422	-1	543	276	19.1	22	ABpraaaappp	139	0	0	0		0	0	0	0	0
494	1	460	493	-1	497	449	19.7	24	ABplaapaaap	-67	0	0	0		0	0	0	0	0
495	1	294	15	-1	392	329	4.2	26	ABalpapaapp	20	0	0	0		0	0	0	0	0
496	1	478	489	-1	458	247	12.0	22	ABarapaappp	56	0	0	0		0	0	0	0	0
497	1	499	474	-1	508	358	21.9	21	MSpaaaaaa	98	0	0	0		0	0	0	0	0
498	1	84	39	-1	534	312	18.5	24	ABalappppap	-40	0	0	0		0	0	0	0	0
499	1	497	-1	-1	464	186	4.8	22	ABprpapapaa	18	0	0	0		0	0	0	0	0
500	1	457	496	-1	278	99	14.5	28	Cppapa	-42	0	0	0		0	0	0	0	0
501	1	268	492	-1	491	194	18.1	23	ABprapaaapp	197	-1422	0	0		0	0	0	0	0
502	1	495	495	-1	315	295	23.5	45	ABarpaapppp	454	265	0	0		0	0	0	0	0
503	1	501	502	-1	275	224	24.0	30	Caapa	73	0	0	0		0	0	0	0	0
