# Supplementary material for: The AP-2 Transcription Factor APTF-2 Is Required for Neuroblast and Epidermal Morphogenesis in Caenorhabditis elegans Embryogenesis
Source: PLoS Genet. 2016 May 13;12(5):e1006048. doi: 10.1371/journal.pgen.1006048 (PMC4866721; doi:10.1371/journal.pgen.1006048)
Supplement: S7 Text — (ZIP) [file pgen.1006048.s035.zip › nuclei/t195-nuclei]

1	1	455	377	-1	455	417	12.8	27	ABalppppaad	273	317	0	0		0	0	0	0	0
2	1	69	248	-1	149	253	10.5	27	ABplapappa	218	0	0	0		0	0	0	0	0
3	1	143	260	-1	582	233	16.5	26	ABprpaapapa	251	0	0	0		0	0	0	0	0
4	1	62	300	-1	466	261	13.3	29	ABaraapppap	-198	0	0	0		0	0	0	0	0
5	1	106	293	-1	568	340	23.4	29	ABpraapaaap	267	239	0	0		0	0	0	0	0
6	1	22	67	351	438	264	17.5	29	MSpaapaa	93	0	0	0		0	0	0	0	0
7	1	51	21	-1	405	248	16.2	28	MSpaapapp	90	0	0	0		0	0	0	0	0
8	1	409	321	-1	567	259	11.5	26	ABprpaaaaap	239	1633	0	0		0	0	0	0	0
9	1	117	269	-1	535	427	18.2	34	ABalapapap	332	-945	0	0		0	0	0	0	0
10	1	182	408	-1	264	209	4.9	23	ABplpappppp	225	444	0	0		0	0	0	0	0
11	1	365	90	-1	533	342	15.1	24	ABaraappaaa	185	0	0	0		0	0	0	0	0
12	1	105	117	-1	568	405	16.1	30	ABalaaapal	104	0	0	0		0	0	0	0	0
13	1	171	88	-1	312	291	21.2	32	MSappppp	320	18	0	0		0	0	0	0	0
14	1	48	299	-1	374	402	10.3	25	ABplpaapppa	198	-49	0	0		0	0	0	0	0
15	1	495	490	-1	396	335	4.1	24	ABalpapaapp	245	-461	0	0		0	0	0	0	0
16	1	304	226	-1	350	123	15.5	30	MSpppaap	303	-52	0	0		0	0	0	0	0
17	1	1	86	-1	514	450	11.4	29	ABalapaapp	265	643	0	0		0	0	0	0	0
18	1	278	101	-1	277	241	5.6	25	ABplpappppa	209	207	0	0		0	0	0	0	0
19	1	379	277	-1	515	437	21.4	28	ABplaaaaaa	237	207	0	0		0	0	0	0	0
20	1	353	282	-1	391	294	7.7	26	MSaapaaaa	225	0	0	0		0	0	0	0	0
21	1	395	336	-1	458	450	19.9	26	ABplaaapaaa	257	632	0	0		0	0	0	0	0
22	1	65	473	-1	527	354	23.4	29	ABarpaaaaar	262	382	0	0		0	0	0	0	0
23	1	178	199	-1	478	132	8.9	25	ABarappappa	223	639	0	0		0	0	0	0	0
24	1	60	209	-1	492	161	13.8	26	ABprapaapa	66	0	0	0		0	0	0	0	0
25	1	335	332	-1	556	241	13.6	23	ABprpaapaap	208	7	0	0		0	0	0	0	0
26	1	337	245	-1	473	442	8.6	25	ABalpppaaaa	194	94	0	0		0	0	0	0	0
27	1	240	409	-1	530	285	9.7	26	MSppaaaa	187	0	0	0		0	0	0	0	0
28	1	132	100	-1	279	130	7.1	29	Cppapp	298	103	0	0		0	0	0	0	0
29	1	239	103	-1	491	206	15.2	28	MSppppaa	235	272	0	0		0	0	0	0	0
30	1	64	378	-1	455	265	5.1	25	ABarapapppa	232	0	0	0		0	0	0	0	0
31	1	271	489	-1	384	376	3.4	26	ABalppapapp	208	270	0	0		0	0	0	0	0
32	1	13	33	-1	543	420	13.4	29	ABalaaaala	-130	0	0	0		0	0	0	0	0
33	1	150	61	-1	403	223	14.1	29	MSpapaapp	276	39	0	0		0	0	0	0	0
34	1	131	3	-1	614	269	13.6	25	ABpraaaaaaa	239	54	0	0		0	0	0	0	0
35	1	331	82	-1	475	236	5.9	24	ABarapapapp	199	-37	0	0		0	0	0	0	0
36	1	285	355	-1	493	261	5.2	24	ABarapapapa	200	40	0	0		0	0	0	0	0
37	1	139	467	-1	492	460	18.3	30	ABplaapaapa	255	356	0	0		0	0	0	0	0
38	1	279	6	-1	564	361	10.7	27	ABalaaaarr	243	171	0	0		0	0	0	0	0
39	1	498	172	-1	545	311	19.5	29	ABalappppap	-79	0	0	0		0	0	0	0	0
40	1	219	69	-1	486	362	18.2	28	MSaaaaapa	262	0	0	0		0	0	0	0	0
41	1	50	328	-1	505	289	13.2	25	ABaraaapapp	-35	0	0	0		0	0	0	0	0
42	1	419	114	-1	349	268	9.6	29	MSaapapa	-172	0	0	0		0	0	0	0	0
43	1	363	477	-1	516	324	3.7	24	ABaraaappap	228	-273	0	0		0	0	0	0	0
44	1	451	275	-1	262	265	4.7	23	ABplpapppap	200	84	0	0		0	0	0	0	0
45	1	168	48	-1	460	352	8.7	24	ABalpaaapaa	197	-760	0	0		0	0	0	0	0
46	1	82	76	-1	464	409	8.6	24	ABplpaaaaaa	140	0	0	0		0	0	0	0	0
47	1	404	65	-1	493	371	11.9	25	ABalpaapaap	230	-17	0	0		0	0	0	0	0
48	1	392	426	-1	601	241	14.0	26	ABpraaaapad	223	-974	0	0		0	0	0	0	0
49	1	202	68	-1	334	59	8.3	28	ABprappppa	-67	0	0	0		0	0	0	0	0
50	1	421	9	-1	158	190	12.7	24	ABplapapppa	200	-715	0	0		0	0	0	0	0
51	1	100	202	-1	461	397	23.4	29	ABplaaaapap	255	396	0	0		0	0	0	0	0
52	1	253	177	-1	250	293	20.7	27	Dapap	277	1330	0	0		0	0	0	0	0
53	1	370	280	-1	358	362	22.4	30	ABarppaaa	265	1552	0	0		0	0	0	0	0
54	1	422	197	-1	559	277	5.1	23	ABarapppapa	229	-640	0	0		0	0	0	0	0
55	1	78	74	-1	298	174	22.6	35	Caaap	358	68	0	0		0	0	0	0	0
56	1	41	191	-1	422	440	15.9	25	ABplaapapaa	145	0	0	0		0	0	0	0	0
57	1	179	395	-1	583	284	14.4	24	ABalaapppap	68	0	0	0		0	0	0	0	0
58	1	283	15	-1	401	378	14.0	23	MSapappa	228	0	0	0		0	0	0	0	0
59	1	111	129	-1	503	220	7.0	23	ABprpapaaap	198	47	0	0		0	0	0	0	0
60	1	433	19	-1	385	296	15.4	27	MSaaapapp	271	674	0	0		0	0	0	0	0
61	1	127	109	-1	211	271	13.4	28	Capaap	284	500	0	0		0	0	0	0	0
62	1	144	162	-1	416	456	19.5	29	ABplaaapap	146	0	0	0		0	0	0	0	0
63	1	165	364	-1	451	231	11.1	24	ABaraappppa	198	-493	0	0		0	0	0	0	0
64	1	459	447	-1	542	342	19.8	24	ABalapppapp	208	-6	0	0		0	0	0	0	0
65	1	53	468	-1	564	355	19.8	26	ABalapppapa	210	-516	0	0		0	0	0	0	0
66	1	264	91	-1	332	420	10.0	29	ABplaappap	-73	0	0	0		0	0	0	0	0
67	1	396	83	-1	436	353	15.1	27	ABaraapaapp	237	118	0	0		0	0	0	0	0
68	1	155	311	-1	484	430	23.9	26	ABplaaapaap	259	380	0	0		0	0	0	0	0
69	1	109	463	-1	349	220	15.0	29	Earap	298	716	0	0		0	0	0	0	0
70	1	43	457	-1	307	70	15.0	29	ABarpppppp	290	-1175	0	0		0	0	0	0	0
71	1	175	60	-1	475	258	9.3	29	ABarapappa	126	0	0	0		0	0	0	0	0
72	1	90	45	-1	271	384	13.8	31	ABplaapppp	292	-527	0	0		0	0	0	0	0
73	1	276	158	-1	495	189	6.1	26	ABarappapap	202	258	0	0		0	0	0	0	0
74	1	424	353	-1	456	405	6.2	24	ABalppappap	227	658	0	0		0	0	0	0	0
75	1	8	450	-1	189	137	6.4	29	Cppppp	239	258	0	0		0	0	0	0	0
76	1	247	183	-1	263	315	5.1	23	ABplppappap	238	325	0	0		0	0	0	0	0
77	1	35	224	-1	409	286	10.2	24	ABaraapappp	67	0	0	0		0	0	0	0	0
78	1	440	347	-1	573	306	12.7	23	ABalaapppaa	202	1362	0	0		0	0	0	0	0
79	1	149	95	-1	495	409	12.9	26	ABalapaaaa	314	0	0	0		0	0	0	0	0
80	1	86	380	-1	511	413	11.2	29	ABalapaapa	258	-390	0	0		0	0	0	0	0
81	1	467	89	-1	536	426	22.0	25	ABplaapaaaa	213	582	0	0		0	0	0	0	0
82	1	9	370	-1	332	136	3.5	26	ABprppppapp	231	-268	0	0		0	0	0	0	0
83	1	104	1	-1	377	447	10.1	25	ABplaappaa	-30	0	0	0		0	0	0	0	0
84	1	89	367	-1	247	316	7.6	25	ABplppapapa	208	157	0	0		0	0	0	0	0
85	1	450	444	-1	520	191	5.1	24	ABprpaaaapa	222	-48	0	0		0	0	0	0	0
86	1	319	345	-1	551	325	6.6	24	ABaraaapppa	180	-102	0	0		0	0	0	0	0
87	1	346	375	-1	466	404	20.3	27	ABplaaaapaa	213	-230	0	0		0	0	0	0	0
88	1	393	186	-1	253	189	15.9	34	Eplap	330	222	0	0		0	0	0	0	0
89	1	44	376	-1	517	238	15.8	26	ABpraaappap	208	660	0	0		0	0	0	0	0
90	1	420	54	-1	555	274	15.9	26	ABpraaapaad	244	0	0	0		0	0	0	0	0
91	1	447	308	-1	470	392	12.6	26	MSapaaap	169	945	0	0		0	0	0	0	0
92	1	367	4	-1	411	380	11.5	24	MSapapaa	206	-16	0	0		0	0	0	0	0
93	1	391	412	-1	596	267	15.7	27	ABpraaaapav	246	0	0	0		0	0	0	0	0
94	1	309	285	-1	153	278	15.3	28	ABplapapaa	288	697	0	0		0	0	0	0	0
95	1	92	36	-1	281	300	8.7	28	MSapaapp	273	681	0	0		0	0	0	0	0
96	1	145	99	-1	139	223	15.6	31	ABarppapp	-17	0	0	0		0	0	0	0	0
97	1	492	131	-1	240	281	3.7	26	ABplpppaaaa	216	113	0	0		0	0	0	0	0
98	1	137	138	-1	374	350	18.4	28	MSapppap	257	276	0	0		0	0	0	0	0
99	1	369	383	-1	548	379	19.5	25	ABalapppaap	205	-453	0	0		0	0	0	0	0
100	1	221	243	-1	518	434	7.3	28	ABalppaaapa	217	-333	0	0		0	0	0	0	0
101	1	308	200	-1	429	309	6.1	24	ABalpappaap	218	-596	0	0		0	0	0	0	0
102	1	441	431	-1	471	440	6.6	25	ABalpppaapv	230	1330	0	0		0	0	0	0	0
103	1	124	201	-1	397	143	9.6	27	MSpappap	163	0	0	0		0	0	0	0	0
104	1	277	151	-1	396	319	18.1	24	MSaaaappa	212	795	0	0		0	0	0	0	0
105	1	438	195	-1	385	414	5.2	27	ABalppaappp	250	-29	0	0		0	0	0	0	0
106	1	118	402	-1	313	355	9.8	25	ABplppaapap	210	37	0	0		0	0	0	0	0
107	1	299	216	-1	436	416	17.6	24	ABplaapappa	-47	0	0	0		0	0	0	0	0
108	1	293	366	-1	411	158	20.0	28	Dppap	266	396	0	0		0	0	0	0	0
109	1	101	392	-1	397	331	13.5	26	ABaraapapaa	260	-705	0	0		0	0	0	0	0
110	1	364	470	-1	490	424	17.7	32	ABalapapppp	281	-156	0	0		0	0	0	0	0
111	1	423	334	-1	192	115	10.5	30	Cpppaa	285	333	0	0		0	0	0	0	0
112	1	411	261	-1	239	284	6.7	28	ABplppappp	273	19	0	0		0	0	0	0	0
113	1	211	133	-1	444	396	10.5	24	ABplpaapaaa	206	-110	0	0		0	0	0	0	0
114	1	15	106	-1	377	279	12.4	26	MSaapaapa	227	-526	0	0		0	0	0	0	0
115	1	174	417	-1	358	247	23.4	29	Caaaa	270	175	0	0		0	0	0	0	0
116	1	123	235	-1	301	325	7.6	24	ABplppappaa	196	-210	0	0		0	0	0	0	0
117	1	302	225	-1	428	287	4.1	26	ABalpappppa	259	362	0	0		0	0	0	0	0
118	1	122	92	-1	416	423	11.4	26	ABplpaapaap	76	0	0	0		0	0	0	0	0
119	1	487	142	-1	484	153	5.4	27	ABprpaaaapp	272	61	0	0		0	0	0	0	0
120	1	327	79	-1	287	92	3.9	23	ABprppppppa	219	86	0	0		0	0	0	0	0
121	1	350	71	-1	281	343	17.9	26	Dapaa	251	-361	0	0		0	0	0	0	0
122	1	72	317	-1	181	220	8.7	28	ABplapppap	286	-975	0	0		0	0	0	0	0
123	1	401	411	-1	497	370	15.2	24	ABaraapaaap	230	53	0	0		0	0	0	0	0
124	1	142	165	-1	422	342	12.4	29	ABalpaapappp	420	0	0	0		0	0	0	0	0
125	1	378	128	-1	240	309	16.1	30	Capaaa	294	375	0	0		0	0	0	0	0
126	1	448	320	-1	512	223	9.7	23	ABprpapaapa	192	-196	0	0		0	0	0	0	0
127	1	186	312	-1	517	363	14.0	23	ABaraapaaaa	198	-1758	0	0		0	0	0	0	0
128	1	270	361	-1	439	156	10.2	24	ABprppappaa	229	1418	0	0		0	0	0	0	0
129	1	259	313	-1	335	370	17.8	25	ABplapaaapa	250	64	0	0		0	0	0	0	0
130	1	294	451	-1	530	257	15.4	27	ABpraaappaa	65	0	0	0		0	0	0	0	0
131	1	242	178	-1	326	332	8.5	24	ABplpapapap	208	208	0	0		0	0	0	0	0
132	1	436	465	-1	270	256	22.4	31	Dappa	312	992	0	0		0	0	0	0	0
133	1	266	161	236	239	247	9.9	32	ABplpppppa	91	0	0	0		0	0	0	0	0
134	1	405	349	-1	490	394	5.1	25	ABalpaapppp	204	901	0	0		0	0	0	0	0
135	1	197	219	-1	364	282	4.6	23	ABalpappapp	225	139	0	0		0	0	0	0	0
136	1	355	304	-1	421	151	4.9	26	ABprppaappa	189	764	0	0		0	0	0	0	0
137	1	181	70	-1	386	382	11.0	23	ABplppaaaaa	198	547	0	0		0	0	0	0	0
138	1	374	352	-1	439	463	9.6	24	ABalpppaaap	555	0	0	0		0	0	0	0	0
139	1	63	500	-1	401	430	15.6	25	ABplaapapap	221	-173	0	0		0	0	0	0	0
140	1	140	483	-1	545	205	11.1	24	ABprpaapppp	217	193	0	0		0	0	0	0	0
141	1	381	446	-1	510	300	4.9	24	ABarapaaapa	17	0	0	0		0	0	0	0	0
142	1	291	435	-1	488	328	20.0	25	MSpaaaaapa	206	91	0	0		0	0	0	0	0
143	1	42	303	-1	421	246	11.8	28	MSpapaapa	237	387	0	0		0	0	0	0	0
144	1	267	155	-1	606	304	14.3	25	ABalaappaap	220	-225	0	0		0	0	0	0	0
145	1	323	154	-1	315	362	6.2	25	ABplpaaaapa	-16	0	0	0		0	0	0	0	0
146	1	17	-1	-1	383	292	17.6	26	MSaaaappp	242	5	0	0		0	0	0	0	0
147	1	16	87	-1	385	220	10.8	28	MSpapapa	240	-219	0	0		0	0	0	0	0
148	1	258	253	-1	453	459	17.2	29	ABplaapaapp	121	0	0	0		0	0	0	0	0
149	1	282	58	-1	222	235	21.5	35	Cappaa	357	319	0	0		0	0	0	0	0
150	1	75	449	-1	495	309	23.6	29	Nuc156_25_450_288a	281	274	0	0		0	0	0	0	0
151	1	407	212	-1	401	75	13.2	28	ABprappapp	243	-490	0	0		0	0	0	0	0
152	1	76	184	-1	504	273	23.1	29	ABarpapapp	289	-935	0	0		0	0	0	0	0
153	1	47	327	-1	195	240	17.6	30	Capapa	306	263	0	0		0	0	0	0	0
154	1	103	146	-1	494	217	11.6	26	ABprppaaaaa	205	637	0	0		0	0	0	0	0
155	1	96	213	-1	340	393	16.0	25	ABplpaappap	19	0	0	0		0	0	0	0	0
156	1	77	130	-1	313	243	9.3	28	Ealpa	282	92	0	0		0	0	0	0	0
157	1	372	251	-1	515	431	19.6	22	ABplaaaaapa	186	111	0	0		0	0	0	0	0
158	1	347	228	-1	304	248	13.8	31	Ealap	309	134	0	0		0	0	0	0	0
159	1	414	150	-1	531	182	7.7	23	ABprpaaappa	237	751	0	0		0	0	0	0	0
160	1	14	427	-1	232	293	9.5	25	ABplppapapp	95	0	0	0		0	0	0	0	0
161	1	70	148	-1	487	257	18.0	26	MSppappa	222	189	0	0		0	0	0	0	0
162	1	376	233	-1	292	339	14.5	28	Daaap	280	0	0	0		0	0	0	0	0
163	1	336	388	-1	550	376	8.4	23	ABalaaaarlp	191	664	0	0		0	0	0	0	0
164	1	81	55	-1	488	424	20.5	24	ABalappaap	202	-858	0	0		0	0	0	0	0
165	1	453	7	-1	393	417	7.4	26	ABplpaaappa	225	511	0	0		0	0	0	0	0
166	1	243	205	-1	498	189	11.8	27	ABprppaaaap	50	0	0	0		0	0	0	0	0
167	1	329	168	-1	415	391	7.4	27	ABalppapppa	133	0	0	0		0	0	0	0	0
168	1	213	244	-1	617	321	10.5	33	ABalaapaap	332	-536	0	0		0	0	0	0	0
169	1	402	75	-1	413	322	23.4	28	ABarpaappa	277	138	0	0		0	0	0	0	0
170	1	371	424	-1	566	284	11.3	25	ABprpaapaaa	35	0	0	0		0	0	0	0	0
171	1	67	119	-1	436	332	6.6	25	ABalpappaaa	204	379	0	0		0	0	0	0	0
172	1	94	348	-1	207	319	20.4	26	ABplappapa	242	-456	0	0		0	0	0	0	0
173	1	252	341	-1	443	204	6.3	25	ABprpapappap	208	-278	0	0		0	0	0	0	0
174	1	410	47	-1	330	194	12.8	31	Epraa	311	-683	0	0		0	0	0	0	0
175	1	397	73	-1	442	435	8.5	23	ABplpaaapaa	226	0	0	0		0	0	0	0	0
176	1	431	407	-1	248	233	5.3	24	ABplppppaap	191	987	0	0		0	0	0	0	0
177	1	260	189	-1	373	415	21.7	32	ABplaaappp	296	36	0	0		0	0	0	0	0
178	1	265	482	-1	339	386	20.3	26	ABplapaaaap	244	-464	0	0		0	0	0	0	0
179	1	362	26	-1	187	307	12.5	31	ABplappapp	608	0	0	0		0	0	0	0	0
180	1	403	287	-1	302	73	10.9	26	ABprapapppp	231	1809	0	0		0	0	0	0	0
181	1	25	5	-1	431	279	7.5	24	ABalpapppap	211	385	0	0		0	0	0	0	0
182	1	177	257	-1	451	189	16.6	27	Dpaa	254	311	0	0		0	0	0	0	0
183	1	71	152	-1	390	265	8.4	24	MSaapaaap	396	0	0	0		0	0	0	0	0
184	1	107	50	-1	176	282	19.7	34	ABarppapa	322	475	0	0		0	0	0	0	0
185	1	198	190	-1	408	287	12.7	25	ABaraapapap	245	-169	0	0		0	0	0	0	0
186	1	152	39	-1	481	469	10.1	24	ABalpppapav	220	301	0	0		0	0	0	0	0
187	1	121	38	-1	412	104	12.0	24	ABprppapapp	206	-220	0	0		0	0	0	0	0
188	1	490	81	-1	570	374	17.4	27	ABalapppaaa	215	142	0	0		0	0	0	0	0
189	1	113	342	-1	185	232	13.6	30	Capapp	227	0	0	0		0	0	0	0	0
190	1	10	29	-1	427	263	14.3	28	MSpaapapa	77	0	0	0		0	0	0	0	0
191	1	332	324	-1	308	209	17.5	32	Eplaa	318	1146	0	0		0	0	0	0	0
192	1	28	122	-1	492	126	13.7	29	ABpraapppp	281	-494	0	0		0	0	0	0	0
193	1	373	371	-1	564	286	21.5	29	ABpraapaapp	273	1580	0	0		0	0	0	0	0
194	1	435	492	-1	507	355	3.5	24	ABalpaappap	221	371	0	0		0	0	0	0	0
195	1	225	18	-1	526	331	7.4	24	ABaraaaaapa	-49	0	0	0		0	0	0	0	0
196	1	128	234	-1	512	336	16.6	27	ABaraappaap	385	0	0	0		0	0	0	0	0
197	1	11	64	-1	283	321	12.1	28	MSaapppa	356	0	0	0		0	0	0	0	0
198	1	456	46	-1	370	392	20.4	23	ABplapaaaaa	-129	0	0	0		0	0	0	0	0
199	1	464	124	-1	379	411	14.0	25	ABplpaappaa	145	0	0	0		0	0	0	0	0
200	1	2	35	-1	523	161	15.4	28	ABpraapppa	93	0	0	0		0	0	0	0	0
201	1	7	436	-1	390	342	6.4	24	ABplpapappa	214	299	0	0		0	0	0	0	0
202	1	217	258	-1	323	147	10.2	27	Cppaap	263	209	0	0		0	0	0	0	0
203	1	55	339	-1	500	443	8.4	24	ABalpppaapd	180	0	0	0		0	0	0	0	0
204	1	230	160	-1	417	176	9.7	23	MSppaapp	236	10	0	0		0	0	0	0	0
205	1	475	22	-1	585	240	8.7	24	ABalaapapp	218	-76	0	0		0	0	0	0	0
206	1	32	265	-1	477	209	6.0	23	ABprpappap	231	1692	0	0		0	0	0	0	0
207	1	471	498	-1	413	366	3.2	23	ABalppapapa	206	651	0	0		0	0	0	0	0
208	1	388	135	-1	414	347	16.8	24	MSaaapaap	196	162	0	0		0	0	0	0	0
209	1	115	397	-1	452	194	24.0	29	ABarppppaa	290	-276	0	0		0	0	0	0	0
210	1	482	44	-1	433	367	8.3	27	MSapaaaa	270	0	0	0		0	0	0	0	0
211	1	382	443	-1	272	151	14.4	33	Eprapp	338	1010	0	0		0	0	0	0	0
212	1	303	134	-1	535	373	15.9	27	MSaaaaaa	571	0	0	0		0	0	0	0	0
213	1	210	238	-1	462	164	9.6	25	ABprppaapap	247	-452	0	0		0	0	0	0	0
214	1	474	340	-1	365	124	4.8	23	ABprppppaap	176	-242	0	0		0	0	0	0	0
215	1	91	62	-1	503	311	11.3	29	ABaraaapapa	40	0	0	0		0	0	0	0	0
216	1	26	171	-1	425	217	9.7	27	MSpapaaap	270	-302	0	0		0	0	0	0	0
217	1	161	264	-1	440	130	11.5	25	ABprppapapa	169	-221	0	0		0	0	0	0	0
218	1	61	181	-1	493	447	13.0	24	ABalapaaap	488	0	0	0		0	0	0	0	0
219	1	218	51	-1	535	226	6.1	23	ABarappapaa	239	911	0	0		0	0	0	0	0
220	1	214	78	-1	301	387	14.2	27	ABplapaapa	219	126	0	0		0	0	0	0	0
221	1	249	356	-1	452	300	16.8	26	MSpaaaapp	224	86	0	0		0	0	0	0	0
222	1	462	121	-1	582	313	16.2	28	MSppaaapa	301	0	0	0		0	0	0	0	0
223	1	313	2	-1	588	375	13.0	24	ABalaaaparr	195	475	0	0		0	0	0	0	0
224	1	340	23	-1	529	248	8.3	24	ABprpapaaaa	35	0	0	0		0	0	0	0	0
225	1	273	331	-1	379	99	7.4	27	ABprpppaaap	241	378	0	0		0	0	0	0	0
226	1	84	274	-1	381	363	7.2	30	ABplpapaaa	234	600	0	0		0	0	0	0	0
227	1	166	394	-1	353	376	11.7	25	ABplppaaaap	-46	0	0	0		0	0	0	0	0
228	1	204	57	-1	508	232	4.3	23	ABprpappaaa	235	72	0	0		0	0	0	0	0
229	1	286	415	-1	455	141	21.5	34	ABarpppap	338	122	0	0		0	0	0	0	0
230	1	146	220	-1	560	401	10.9	23	ABalaaaarla	214	249	0	0		0	0	0	0	0
231	1	20	249	-1	186	144	13.8	30	Capppa	262	413	0	0		0	0	0	0	0
232	1	36	113	-1	362	404	17.5	28	ABalppppppa	272	364	0	0		0	0	0	0	0
233	1	432	338	-1	184	182	5.5	28	ABplappppp	282	87	0	0		0	0	0	0	0
234	1	368	144	-1	463	116	13.8	27	ABprapaapp	79	0	0	0		0	0	0	0	0
235	1	316	97	-1	145	218	9.6	25	ABplappppa	245	-490	0	0		0	0	0	0	0
236	1	386	254	-1	345	327	20.4	30	MSappppa	306	363	0	0		0	0	0	0	0
237	1	189	456	-1	576	334	14.7	25	ABalaappppa	215	72	0	0		0	0	0	0	0
238	1	206	291	-1	337	85	11.6	27	ABprapppaa	213	-726	0	0		0	0	0	0	0
239	1	207	157	-1	359	124	10.4	26	ABprpappppaa	224	330	0	0		0	0	0	0	0
240	1	341	319	-1	445	259	22.2	31	MSpppppa	300	2264	0	0		0	0	0	0	0
241	1	255	390	-1	417	118	21.2	28	ABarppppap	284	-534	0	0		0	0	0	0	0
242	1	147	206	-1	465	356	12.0	28	ABalpaapapa	267	114	0	0		0	0	0	0	0
243	1	85	329	-1	441	440	13.8	24	ABalpppappa	215	263	0	0		0	0	0	0	0
244	1	418	373	-1	409	458	11.0	27	ABplpaapapp	-47	0	0	0		0	0	0	0	0
245	1	180	127	-1	545	350	7.1	24	ABaraaappaa	-183	0	0	0		0	0	0	0	0
246	1	452	66	-1	397	126	12.5	30	MSpapppp	228	220	0	0		0	0	0	0	0
247	1	19	455	-1	449	343	19.2	26	MSaaaaapp	-156	0	0	0		0	0	0	0	0
248	1	160	344	-1	417	337	3.2	26	ABalpapapaa	261	-371	0	0		0	0	0	0	0
249	1	162	272	-1	409	339	9.6	26	ABalpapppaa	-230	0	0	0		0	0	0	0	0
250	1	394	16	-1	401	173	7.0	24	ABprppaapppa	200	-224	0	0		0	0	0	0	0
251	1	343	173	-1	385	149	6.4	25	ABprppaapppp	130	0	0	0		0	0	0	0	0
252	1	167	215	-1	181	248	9.7	26	ABplapppaa	216	1185	0	0		0	0	0	0	0
253	1	427	474	-1	416	321	15.8	26	MSaaapapa	234	711	0	0		0	0	0	0	0
254	1	80	232	-1	429	392	22.8	28	ABplaaaapp	91	0	0	0		0	0	0	0	0
255	1	437	137	-1	451	196	11.7	27	MSpppapp	19	0	0	0		0	0	0	0	0
256	1	125	179	-1	175	186	16.5	31	Cappap	162	0	0	0		0	0	0	0	0
257	1	93	379	-1	357	432	15.4	30	ABalppppppp	278	-62	0	0		0	0	0	0	0
258	1	196	56	267	266	267	10.0	31	MSaapppp	123	0	0	0		0	0	0	0	0
259	1	193	41	-1	292	364	21.6	36	ABarppaap	360	225	0	0		0	0	0	0	0
260	1	463	438	-1	296	372	18.3	26	ABplapaaapp	244	-812	0	0		0	0	0	0	0
261	1	399	491	-1	520	266	3.5	26	ABarappaapa	182	107	0	0		0	0	0	0	0
262	1	284	360	-1	363	260	6.8	25	MSaapappa	252	637	0	0		0	0	0	0	0
263	1	187	116	-1	230	158	4.3	23	ABplppppppa	231	-503	0	0		0	0	0	0	0
264	1	119	170	-1	332	268	15.5	32	Ealaa	315	310	0	0		0	0	0	0	0
265	1	275	107	-1	528	278	16.5	25	ABpraapapaa	205	-170	0	0		0	0	0	0	0
266	1	272	85	-1	315	101	12.8	25	ABprapapppaa	231	0	0	0		0	0	0	0	0
267	1	246	385	-1	364	401	6.7	25	ABplpaaappp	230	505	0	0		0	0	0	0	0
268	1	479	476	-1	462	364	5.4	22	ABalpaaapp	206	74	0	0		0	0	0	0	0
269	1	57	72	-1	586	368	20.1	26	ABpraapaaaa	230	770	0	0		0	0	0	0	0
270	1	311	472	-1	455	366	17.2	26	MSaaapaaa	225	913	0	0		0	0	0	0	0
271	1	176	357	-1	352	316	12.4	28	MSappaaa	230	-272	0	0		0	0	0	0	0
272	1	238	284	-1	602	278	10.6	24	ABalaappap	240	83	0	0		0	0	0	0	0
273	1	224	428	-1	485	369	3.9	24	ABalpapaaa	211	842	0	0		0	0	0	0	0
274	1	135	281	-1	520	262	20.3	27	ABpraapappa	270	363	0	0		0	0	0	0	0
275	1	120	389	-1	431	291	19.2	26	MSpaaappa	109	0	0	0		0	0	0	0	0
276	1	417	208	-1	524	374	11.6	24	ABalpaapaaa	29	0	0	0		0	0	0	0	0
277	1	129	147	-1	287	349	8.8	25	ABplppapaaa	237	62	0	0		0	0	0	0	0
278	1	412	229	-1	338	102	3.4	25	ABprpppapaa	253	-169	0	0		0	0	0	0	0
279	1	83	166	-1	362	313	6.2	26	ABplpapappp	233	-69	0	0		0	0	0	0	0
280	1	307	496	-1	543	392	21.7	24	ABarpaaaaal	183	-43	0	0		0	0	0	0	0
281	1	66	37	-1	523	250	18.3	23	ABpraapapap	213	-927	0	0		0	0	0	0	0
282	1	315	188	-1	415	383	18.6	26	MSapapap	264	-382	0	0		0	0	0	0	0
283	1	345	182	-1	299	162	17.1	32	Eprapa	322	-237	0	0		0	0	0	0	0
284	1	222	278	-1	464	418	10.9	24	ABalppppaav	200	-252	0	0		0	0	0	0	0
285	1	228	314	-1	449	120	8.9	24	ABprppapaap	205	0	0	0		0	0	0	0	0
286	1	426	218	-1	541	420	9.5	27	ABalaaaalp	203	-111	0	0		0	0	0	0	0
287	1	88	40	-1	550	262	7.6	24	ABarapppppp	230	-31	0	0		0	0	0	0	0
288	1	297	240	-1	386	200	7.9	24	MSpapappp	202	1275	0	0		0	0	0	0	0
289	1	287	283	-1	527	395	6.9	23	ABalpaapppa	190	-281	0	0		0	0	0	0	0
290	1	292	330	-1	540	300	4.1	24	ABaraaapppp	210	-536	0	0		0	0	0	0	0
291	1	236	289	-1	573	202	12.2	25	ABpraappaa	230	219	0	0		0	0	0	0	0
292	1	232	98	-1	504	408	8.3	25	ABalppappaa	-17	0	0	0		0	0	0	0	0
293	1	325	52	-1	422	404	13.9	24	ABalpppppaa	-218	0	0	0		0	0	0	0	0
294	1	68	335	-1	446	223	15.4	24	MSpppaaa	201	303	0	0		0	0	0	0	0
295	1	289	210	-1	353	60	16.6	30	ABprapapaa	268	-661	0	0		0	0	0	0	0
296	1	460	231	-1	359	156	3.5	26	ABprppppaaa	72	0	0	0		0	0	0	0	0
297	1	99	169	-1	422	157	14.3	32	MSpapppa	-126	0	0	0		0	0	0	0	0
298	1	245	259	-1	292	338	5.0	24	ABplpaaaapp	221	601	0	0		0	0	0	0	0
299	1	446	31	-1	401	382	5.7	25	ABalppapppp	205	726	0	0		0	0	0	0	0
300	1	138	126	-1	342	73	5.3	25	ABprpppaapp	202	264	0	0		0	0	0	0	0
301	1	356	432	-1	236	102	8.2	29	Cpppap	278	-242	0	0		0	0	0	0	0
302	1	385	440	-1	330	340	5.3	24	ABalpapappp	184	-614	0	0		0	0	0	0	0
303	1	380	104	-1	479	184	18.4	26	ABarpppaap	209	1037	0	0		0	0	0	0	0
304	1	200	30	495	335	301	6.5	24	ABplpappap	-150	0	0	0		0	0	0	0	0
305	1	234	315	-1	185	139	19.4	34	Cpappd	342	119	0	0		0	0	0	0	0
306	1	153	102	-1	351	84	19.7	28	ABarpppppa	261	19	0	0		0	0	0	0	0
307	1	29	393	-1	485	426	5.2	24	ABalppaaapp	228	856	0	0		0	0	0	0	0
308	1	298	34	-1	496	280	10.1	24	ABarapapaaa	-1	0	0	0		0	0	0	0	0
309	1	344	241	-1	507	352	7.1	23	ABalpaaaaaa	200	-157	0	0		0	0	0	0	0
310	1	233	266	-1	485	161	20.7	30	ABarpppaaa	273	111	0	0		0	0	0	0	0
311	1	54	140	-1	523	372	8.5	24	ABaraaaaaaa	207	-176	0	0		0	0	0	0	0
312	1	366	430	-1	500	205	23.5	28	Nuc166_19_443_186	234	28	0	0		0	0	0	0	0
313	1	24	153	-1	199	158	22.9	40	Cpapa	406	-231	0	0		0	0	0	0	0
314	1	390	301	-1	202	263	6.0	23	ABplpppaaap	215	897	0	0		0	0	0	0	0
315	1	469	53	-1	526	223	18.2	29	ABpraaapppa	277	0	0	0		0	0	0	0	0
316	1	157	111	-1	513	379	19.6	24	ABalappapp	49	0	0	0		0	0	0	0	0
317	1	184	193	-1	405	130	6.0	23	ABprpppaaaa	230	-587	0	0		0	0	0	0	0
318	1	5	93	-1	389	269	19.8	25	MSpaaapap	216	734	0	0		0	0	0	0	0
319	1	33	239	-1	239	196	9.0	32	Eplpp	311	-131	0	0		0	0	0	0	0
320	1	87	246	-1	311	406	12.4	30	ABplaapppa	268	84	0	0		0	0	0	0	0
321	1	461	358	-1	397	263	4.4	26	ABalpappppp	219	0	0	0		0	0	0	0	0
322	1	192	187	-1	425	233	7.1	25	MSpapaaaa	240	100	0	0		0	0	0	0	0
323	1	223	382	-1	259	227	16.6	31	Ealpp	189	0	0	0		0	0	0	0	0
324	1	413	485	-1	317	94	6.8	23	ABprapppapp	208	-490	0	0		0	0	0	0	0
325	1	389	214	-1	402	300	21.0	25	MSpaaapaa	206	0	0	0		0	0	0	0	0
326	1	354	20	-1	393	321	10.7	24	ABaraapappa	313	0	0	0		0	0	0	0	0
327	1	45	242	-1	456	232	20.0	27	MSppppap	-147	0	0	0		0	0	0	0	0
328	1	116	290	-1	354	258	4.5	27	MSaappaa	229	-579	0	0		0	0	0	0	0
329	1	6	302	-1	361	140	13.3	28	Cppaaa	261	-137	0	0		0	0	0	0	0
330	1	112	309	-1	486	312	16.7	27	MSpaaaapa	58	0	0	0		0	0	0	0	0
331	1	163	12	-1	376	362	16.1	27	MSapppaa	221	0	0	0		0	0	0	0	0
332	1	473	460	-1	595	315	11.4	24	ABalaappaaa	214	1124	0	0		0	0	0	0	0
333	1	434	310	-1	373	441	19.4	28	ABplaaappa	276	311	0	0		0	0	0	0	0
334	1	185	273	-1	238	337	12.9	26	ABplappaaa	58	0	0	0		0	0	0	0	0
335	1	244	429	-1	414	88	15.8	30	ABprappaap	88	0	0	0		0	0	0	0	0
336	1	416	464	-1	331	382	9.1	22	ABplpapaapp	223	-891	0	0		0	0	0	0	0
337	1	133	185	-1	411	235	21.5	28	MSpppppp	279	612	0	0		0	0	0	0	0
338	1	156	279	-1	472	286	10.4	24	ABarapaappa	195	740	0	0		0	0	0	0	0
339	1	408	419	-1	561	264	20.1	22	ABpraaaappa	181	1011	0	0		0	0	0	0	0
340	1	56	363	-1	575	334	8.0	23	ABarapppaaa	226	-923	0	0		0	0	0	0	0
341	1	212	149	-1	266	336	7.7	24	ABplppapaap	230	685	0	0		0	0	0	0	0
342	1	342	180	-1	357	285	18.1	29	MSaaappp	-216	0	0	0		0	0	0	0	0
343	1	37	368	-1	546	180	13.7	29	ABpraappap	66	0	0	0		0	0	0	0	0
344	1	39	27	-1	375	62	12.6	29	ABprapapap	266	-400	0	0		0	0	0	0	0
345	1	34	442	-1	213	101	13.7	35	Caapp	350	384	0	0		0	0	0	0	0
346	1	387	28	-1	476	217	3.4	25	ABprpappaap	251	80	0	0		0	0	0	0	0
347	1	194	118	-1	435	425	5.5	25	ABalppaappa	312	0	0	0		0	0	0	0	0
348	1	220	296	-1	558	230	22.5	33	ABarpappa	123	0	0	0		0	0	0	0	0
349	1	430	384	-1	603	292	18.7	26	ABpraaaaap	234	509	0	0		0	0	0	0	0
350	1	188	325	-1	436	144	7.7	24	ABprppappap	122	0	0	0		0	0	0	0	0
351	1	305	263	-1	270	167	9.5	31	Eprpp	284	316	0	0		0	0	0	0	0
352	1	114	80	-1	368	155	9.3	27	Earpap	234	92	0	0		0	0	0	0	0
353	1	201	271	-1	561	229	9.6	24	ABprpaapppa	184	-277	0	0		0	0	0	0	0
354	1	49	250	-1	383	116	4.5	23	ABprppppapa	184	-80	0	0		0	0	0	0	0
355	1	352	403	-1	518	325	10.2	26	ABaraaapaap	221	667	0	0		0	0	0	0	0
356	1	130	333	-1	420	332	19.7	27	MSaaaapap	275	528	0	0		0	0	0	0	0
357	1	322	346	-1	581	319	21.1	25	ABpraapaapa	382	0	0	0		0	0	0	0	0
358	1	207	196	-1	338	120	7.3	27	ABprpappppap	227	-924	0	0		0	0	0	0	0
359	1	439	421	-1	449	313	21.1	25	MSaaaapaa	209	-698	0	0		0	0	0	0	0
360	1	361	307	-1	202	228	4.2	25	ABplpppaapa	221	716	0	0		0	0	0	0	0
361	1	489	475	-1	569	306	5.9	23	ABarapppaap	-69	0	0	0		0	0	0	0	0
362	1	4	108	-1	217	245	7.5	30	Capppp	132	0	0	0		0	0	0	0	0
363	1	312	8	-1	349	89	6.9	23	ABprpppaapa	219	-733	0	0		0	0	0	0	0
364	1	262	437	-1	543	201	18.5	32	ABpraaapppp	46	0	0	0		0	0	0	0	0
365	1	398	11	-1	359	348	12.6	27	MSappapa	248	383	0	0		0	0	0	0	0
366	1	256	63	-1	448	306	10.5	24	ABaraapppaa	-62	0	0	0		0	0	0	0	0
367	1	481	487	-1	364	422	9.1	25	ABplpaapppp	-63	0	0	0		0	0	0	0	0
368	1	170	422	-1	483	360	8.2	26	ABalpaaaaap	142	0	0	0		0	0	0	0	0
369	1	415	156	-1	399	305	5.1	23	ABalpappapa	-15	0	0	0		0	0	0	0	0
370	1	159	294	-1	501	161	8.3	24	ABprpaaappp	224	11	0	0		0	0	0	0	0
371	1	12	203	-1	478	439	16.2	24	ABalppppapa	233	0	0	0		0	0	0	0	0
372	1	348	270	-1	348	234	8.6	25	MSaapappp	193	1334	0	0		0	0	0	0	0
373	1	330	316	-1	433	379	4.9	23	ABalppapaap	201	222	0	0		0	0	0	0	0
374	1	52	391	-1	298	69	6.9	27	ABprappppp	-242	0	0	0		0	0	0	0	0
375	1	108	94	-1	466	478	12.1	24	ABalpppapad	222	1599	0	0		0	0	0	0	0
376	1	154	120	-1	445	157	4.9	23	ABprpapapap	202	386	0	0		0	0	0	0	0
377	1	306	139	-1	490	279	7.1	26	ABarapapaap	219	456	0	0		0	0	0	0	0
378	1	30	125	-1	542	207	8.5	28	ABprpaaapa	218	73	0	0		0	0	0	0	0
379	1	445	362	-1	163	181	8.4	27	ABplapapppp	245	908	0	0		0	0	0	0	0
380	1	377	387	-1	549	243	5.2	23	ABarapppapp	200	509	0	0		0	0	0	0	0
381	1	317	343	-1	474	310	7.5	25	ABarapaapaa	0	0	0	0		0	0	0	0	0
382	1	334	132	-1	435	346	23.1	30	ABarpaapap	298	-1049	0	0		0	0	0	0	0
383	1	199	167	-1	523	181	21.5	32	ABprapaaaa	237	0	0	0		0	0	0	0	0
384	1	205	350	-1	454	389	3.5	25	ABalppapaaa	254	785	0	0		0	0	0	0	0
385	1	102	306	-1	348	57	11.4	29	ABprapappa	260	-758	0	0		0	0	0	0	0
386	1	208	143	-1	541	308	14.3	24	MSppaaapp	127	0	0	0		0	0	0	0	0
387	1	73	25	-1	171	289	10.0	26	ABplapapap	252	-916	0	0		0	0	0	0	0
388	1	95	374	-1	334	359	11.1	24	ABplppaapaa	49	0	0	0		0	0	0	0	0
389	1	375	59	-1	585	361	16.2	30	ABalaaappl	169	0	0	0		0	0	0	0	0
390	1	209	466	-1	441	473	12.3	26	ABplpaapapa	103	0	0	0		0	0	0	0	0
391	1	74	416	-1	356	347	4.6	25	ABalpapappa	229	415	0	0		0	0	0	0	0
392	1	203	207	-1	466	331	5.3	22	ABalpaaaapp	218	-263	0	0		0	0	0	0	0
393	1	254	211	-1	502	361	9.5	25	ABaraaaaaap	143	0	0	0		0	0	0	0	0
394	1	328	484	-1	527	315	23.7	25	ABarpapaapp	183	-848	0	0		0	0	0	0	0
395	1	383	406	-1	591	295	7.4	25	ABalaapaaa	221	-146	0	0		0	0	0	0	0
396	1	235	433	-1	287	266	4.6	25	ABplpapppaa	225	-357	0	0		0	0	0	0	0
397	1	173	423	-1	534	289	6.4	23	ABarappaaaa	203	875	0	0		0	0	0	0	0
398	1	338	252	-1	249	165	4.6	29	ABplpppapap	224	-838	0	0		0	0	0	0	0
399	1	97	458	-1	380	134	18.3	30	Dpap	304	858	0	0		0	0	0	0	0
400	1	274	286	-1	483	227	20.3	24	ABprapaaapa	195	131	0	0		0	0	0	0	0
401	1	326	17	-1	474	280	15.6	25	ABaraappapp	213	-921	0	0		0	0	0	0	0
402	1	359	365	-1	208	167	5.7	24	ABplppppppp	205	218	0	0		0	0	0	0	0
403	1	477	13	-1	476	229	13.6	23	MSppapap	31	0	0	0		0	0	0	0	0
404	1	263	42	-1	434	407	8.4	26	ABplpaaaaap	222	444	0	0		0	0	0	0	0
405	1	290	247	-1	294	117	4.7	26	ABprpppapap	256	821	0	0		0	0	0	0	0
406	1	18	480	-1	359	195	10.7	27	Earpaa	266	322	0	0		0	0	0	0	0
407	1	190	318	-1	288	316	16.9	26	Daapa	231	0	0	0		0	0	0	0	0
408	1	281	96	-1	504	309	7.5	24	ABaraaaaapp	228	-1085	0	0		0	0	0	0	0
409	1	314	462	-1	330	129	20.5	30	Dpppp	264	278	0	0		0	0	0	0	0
410	1	269	399	-1	504	317	14.7	25	ABaraappapa	154	0	0	0		0	0	0	0	0
411	1	472	497	-1	226	238	3.6	25	ABplppppapa	200	1395	0	0		0	0	0	0	0
412	1	237	305	-1	149	163	14.9	29	Cpappv	246	-424	0	0		0	0	0	0	0
413	1	320	268	-1	470	150	11.8	25	ABprppapaaa	407	0	0	0		0	0	0	0	0
414	1	288	386	-1	323	99	9.6	24	ABprapppapa	399	0	0	0		0	0	0	0	0
415	1	458	276	-1	225	125	6.3	29	Cppppa	291	-1435	0	0		0	0	0	0	0
416	1	339	410	-1	594	240	11.3	24	ABpraaaaaap	199	184	0	0		0	0	0	0	0
417	1	358	434	-1	237	270	17.0	27	Daapp	215	647	0	0		0	0	0	0	0
418	1	280	359	-1	477	303	4.8	24	ABarapaaaap	214	148	0	0		0	0	0	0	0
419	1	141	222	-1	455	239	7.6	26	ABarapapppp	270	360	0	0		0	0	0	0	0
420	1	470	459	-1	449	349	3.5	24	ABalpapaapa	81	0	0	0		0	0	0	0	0
421	1	134	262	-1	468	156	7.1	27	ABarappappp	-110	0	0	0		0	0	0	0	0
422	1	493	217	-1	541	274	19.1	22	ABpraaaappp	203	193	0	0		0	0	0	0	0
423	1	300	486	-1	360	151	6.0	23	ABprpppppaa	444	0	0	0		0	0	0	0	0
424	1	425	322	-1	253	191	3.6	25	ABplppppapp	209	71	0	0		0	0	0	0	0
425	1	261	77	-1	206	324	14.4	27	ABplappaap	272	-423	0	0		0	0	0	0	0
426	1	444	84	-1	392	89	20.7	29	ABprappapa	240	0	0	0		0	0	0	0	0
427	1	429	404	-1	542	222	14.5	23	ABprpaappaa	190	678	0	0		0	0	0	0	0
428	1	357	420	-1	301	284	5.0	23	ABplpappaap	117	0	0	0		0	0	0	0	0
429	1	257	354	-1	504	324	5.4	24	ABarapaaaaa	197	-286	0	0		0	0	0	0	0
430	1	486	43	-1	424	118	9.3	23	ABprppapppa	-35	0	0	0		0	0	0	0	0
431	1	3	221	-1	431	260	9.6	24	ABaraappppp	212	160	0	0		0	0	0	0	0
432	1	110	454	-1	355	257	12.1	29	MSaapaapp	265	-807	0	0		0	0	0	0	0
433	1	58	479	-1	494	282	4.7	23	ABarapaaapp	187	-293	0	0		0	0	0	0	0
434	1	400	425	-1	427	173	7.1	23	ABprpapappp	57	0	0	0		0	0	0	0	0
435	1	476	49	-1	527	227	20.6	27	ABpraapappp	-295	0	0	0		0	0	0	0	0
436	1	466	230	-1	437	360	11.7	23	ABalpaapappa	219	0	0	0		0	0	0	0	0
437	1	191	414	-1	465	295	19.5	26	MSpaaaaapp	203	668	0	0		0	0	0	0	0
438	1	98	24	-1	597	350	11.7	25	ABalaaappr	-30	0	0	0		0	0	0	0	0
439	1	321	175	-1	328	267	6.2	27	MSaappap	259	0	0	0		0	0	0	0	0
440	1	226	164	-1	328	320	12.7	27	MSappaap	231	-246	0	0		0	0	0	0	0
441	1	46	461	-1	212	203	5.0	23	ABplpppaapp	208	1366	0	0		0	0	0	0	0
442	1	241	323	-1	485	357	5.9	25	ABalpaaaapa	125	0	0	0		0	0	0	0	0
443	1	215	401	-1	242	198	22.5	30	Dappp	304	486	0	0		0	0	0	0	0
444	1	442	445	-1	516	251	12.7	26	MSppapaa	256	-509	0	0		0	0	0	0	0
445	1	449	439	-1	268	104	21.0	34	Cpaapp	340	126	0	0		0	0	0	0	0
446	1	158	400	-1	231	186	13.1	35	Eplpa	349	-197	0	0		0	0	0	0	0
447	1	318	123	-1	405	430	9.4	25	ABplpaaapap	-174	0	0	0		0	0	0	0	0
448	1	227	405	-1	302	118	24.2	34	Cpaapa	326	-151	0	0		0	0	0	0	0
449	1	183	471	-1	388	190	21.3	29	Dpppa	267	508	0	0		0	0	0	0	0
450	1	169	298	-1	570	327	10.9	23	ABarappppaa	213	694	0	0		0	0	0	0	0
451	1	296	418	-1	240	256	4.4	23	ABplppppaaa	201	515	0	0		0	0	0	0	0
452	1	148	-1	-1	506	404	24.1	28	ABarpaaaap	217	407	0	0		0	0	0	0	0
453	1	465	198	-1	353	319	18.0	22	MSapappp	163	97	0	0		0	0	0	0	0
454	1	126	255	-1	472	202	9.0	24	ABprppaapaa	240	-1009	0	0		0	0	0	0	0
455	1	40	337	-1	408	278	24.0	31	ABarpaapppa	-87	0	0	0		0	0	0	0	0
456	1	216	292	-1	480	369	24.0	28	Nuc156_25_450_288p	280	590	0	0		0	0	0	0	0
457	1	136	110	-1	499	294	19.9	23	MSppappp	-94	0	0	0		0	0	0	0	0
458	1	59	453	-1	276	93	6.6	26	ABprppppppp	354	0	0	0		0	0	0	0	0
459	1	295	223	-1	541	354	11.2	24	ABaraaapaaa	205	0	0	0		0	0	0	0	0
460	1	301	141	-1	288	198	12.7	30	Earpp	299	790	0	0		0	0	0	0	0
461	1	231	136	-1	348	349	7.6	24	ABplpapapaa	211	-1129	0	0		0	0	0	0	0
462	1	349	227	-1	277	103	12.8	27	ABprapapppap	222	244	0	0		0	0	0	0	0
463	1	480	288	-1	393	97	8.8	25	ABprppapppp	-207	0	0	0		0	0	0	0	0
464	1	384	174	-1	561	301	8.8	24	ABarappppap	192	34	0	0		0	0	0	0	0
465	1	478	176	-1	304	311	4.1	27	ABplppaappa	210	0	0	0		0	0	0	0	0
466	1	468	381	-1	561	394	13.2	24	ABalaaaparl	212	-119	0	0		0	0	0	0	0
467	1	454	372	-1	267	294	4.0	23	ABplppaappp	220	0	0	0		0	0	0	0	0
468	1	488	469	-1	227	198	3.4	26	ABplpppapaa	208	146	0	0		0	0	0	0	0
469	1	21	194	-1	247	368	15.2	29	ABplapaapp	241	429	0	0		0	0	0	0	0
470	1	27	32	-1	326	348	15.8	26	Daaaa	257	-50	0	0		0	0	0	0	0
471	1	251	204	-1	527	335	12.3	30	ABaraaaapa	238	31	0	0		0	0	0	0	0
472	1	428	478	-1	439	306	8.1	22	ABarapaapap	222	278	0	0		0	0	0	0	0
473	1	248	452	-1	519	341	19.9	22	ABarpapaapa	225	1029	0	0		0	0	0	0	0
474	1	497	413	-1	509	393	22.2	23	MSpaaaaaa	198	-218	0	0		0	0	0	0	0
475	1	151	297	-1	469	358	14.5	26	ABaraapaapa	60	0	0	0		0	0	0	0	0
476	1	79	499	-1	576	314	18.2	27	ABalappppaa	217	0	0	0		0	0	0	0	0
477	1	360	112	-1	432	119	15.9	27	ABprappaaa	215	-261	0	0		0	0	0	0	0
478	1	164	441	-1	509	423	14.7	24	ABalapapppa	140	0	0	0		0	0	0	0	0
479	1	351	192	-1	331	121	5.2	22	ABprpppppap	520	0	0	0		0	0	0	0	0
480	1	195	-1	-1	577	284	19.8	22	ABpraaapapp	320	0	0	0		0	0	0	0	0
481	1	484	14	-1	527	264	5.9	22	ABarappaaap	0	0	0	0		0	0	0	0	0
482	1	172	10	-1	394	405	15.5	22	ABalpppppap	70	0	0	0		0	0	0	0	0
483	1	457	115	-1	520	365	5.5	26	ABalpaappaa	-177	0	0	0		0	0	0	0	0
484	1	268	105	-1	452	187	7.8	24	ABprpapappaa	2	0	0	0		0	0	0	0	0
485	1	443	163	-1	373	374	8.7	26	ABplpapaapa	-23	0	0	0		0	0	0	0	0
486	1	333	159	-1	509	198	9.7	22	ABprpapaapp	180	0	0	0		0	0	0	0	0
487	1	483	494	-1	441	338	8.7	23	ABalpaaapap	134	0	0	0		0	0	0	0	0
488	1	229	448	-1	478	254	3.1	22	ABarappaapp	235	0	0	0		0	0	0	0	0
489	1	496	488	-1	462	245	11.8	22	ABarapaappp	71	0	0	0		0	0	0	0	0
490	1	250	256	-1	535	404	23.0	22	ABalappaaa	264	0	0	0		0	0	0	0	0
491	1	23	481	-1	575	231	12.3	24	ABprpaapapp	35	0	0	0		0	0	0	0	0
492	1	501	295	-1	498	194	17.9	22	ABprapaaapp	187	-1422	0	0		0	0	0	0	0
493	1	494	326	-1	505	452	19.6	26	ABplaapaaap	186	-400	0	0		0	0	0	0	0
494	1	310	237	-1	401	424	17.7	27	ABplaapappp	130	0	0	0		0	0	0	0	0
495	1	502	145	-1	314	294	23.9	43	ABarpaapppp	440	152	0	0		0	0	0	0	0
496	1	500	-1	-1	283	101	14.7	27	Cppapa	-40	0	0	0		0	0	0	0	0
497	0	78	-1	-1	302	222	23.3	30		237	-258	0	0		0	0	0	0	0
498	1	324	398	-1	411	251	19.4	28	MSpaaappp	325	0	0	0		0	0	0	0	0
499	1	38	493	-1	545	310	22.3	32	ABalappppp	-328	0	0	0		0	0	0	0	0
500	1	485	-1	-1	332	193	7.4	30	MSpappaa	246	340	0	0		0	0	0	0	0
501	1	491	369	-1	410	218	10.7	28	MSpapappa	193	469	0	0		0	0	0	0	0
502	1	503	396	-1	292	223	23.0	30	Caapa	73	0	0	0		0	0	0	0	0
