# Supplementary material for: The AP-2 Transcription Factor APTF-2 Is Required for Neuroblast and Epidermal Morphogenesis in Caenorhabditis elegans Embryogenesis
Source: PLoS Genet. 2016 May 13;12(5):e1006048. doi: 10.1371/journal.pgen.1006048 (PMC4866721; doi:10.1371/journal.pgen.1006048)
Supplement: S7 Text — (ZIP) [file pgen.1006048.s035.zip › nuclei/t196-nuclei]

1	1	83	88	-1	374	448	10.3	24	ABplaappaa	-35	0	0	0		0	0	0	0	0
2	1	223	314	-1	588	376	12.6	26	ABalaaaparr	170	0	0	0		0	0	0	0	0
3	1	34	407	-1	613	272	13.4	25	ABpraaaaaaa	228	-114	0	0		0	0	0	0	0
4	1	92	296	-1	412	378	11.4	23	MSapapaa	213	-26	0	0		0	0	0	0	0
5	1	181	53	-1	425	280	7.4	24	ABalpapppap	59	0	0	0		0	0	0	0	0
6	1	38	8	-1	563	359	10.5	25	ABalaaaarr	221	115	0	0		0	0	0	0	0
7	1	165	325	-1	394	419	7.3	28	ABplpaaappa	213	1439	0	0		0	0	0	0	0
8	1	363	216	-1	348	93	6.8	23	ABprpppaapa	229	141	0	0		0	0	0	0	0
9	1	50	21	-1	151	192	12.9	24	ABplapapppa	223	254	0	0		0	0	0	0	0
10	1	482	293	-1	400	409	15.3	28	ABalpppppap	241	1144	0	0		0	0	0	0	0
11	1	365	361	-1	359	347	12.7	28	MSappapa	208	-244	0	0		0	0	0	0	0
12	1	331	384	-1	378	362	16.4	27	MSapppaa	270	-408	0	0		0	0	0	0	0
13	1	403	435	-1	481	226	13.7	22	MSppapap	199	666	0	0		0	0	0	0	0
14	1	481	315	-1	524	262	5.9	23	ABarappaaap	165	301	0	0		0	0	0	0	0
15	1	58	332	-1	400	377	14.0	23	MSapappa	202	189	0	0		0	0	0	0	0
16	1	250	96	-1	399	173	7.0	24	ABprppaapppa	94	0	0	0		0	0	0	0	0
17	1	401	400	-1	479	282	15.9	23	ABaraappapp	232	-61	0	0		0	0	0	0	0
18	1	195	160	-1	521	329	7.6	23	ABaraaaaapa	210	894	0	0		0	0	0	0	0
19	1	60	377	-1	386	295	15.8	28	MSaaapapp	279	16	0	0		0	0	0	0	0
20	1	326	261	-1	396	321	10.5	24	ABaraapappa	25	0	0	0		0	0	0	0	0
21	1	7	238	-1	405	246	16.3	27	MSpaapapp	92	0	0	0		0	0	0	0	0
22	1	205	383	-1	581	236	8.7	24	ABalaapapp	209	872	0	0		0	0	0	0	0
23	1	224	363	-1	528	246	8.4	23	ABprpapaaaa	-19	0	0	0		0	0	0	0	0
24	1	438	372	-1	593	350	11.5	25	ABalaaappr	259	0	0	0		0	0	0	0	0
25	1	387	192	-1	173	289	9.8	27	ABplapapap	333	0	0	0		0	0	0	0	0
26	1	179	144	-1	186	308	12.4	28	ABplappapp	559	0	0	0		0	0	0	0	0
27	1	344	312	-1	377	64	12.5	28	ABprapapap	139	0	0	0		0	0	0	0	0
28	1	346	276	-1	477	220	3.2	25	ABprpappaap	250	1234	0	0		0	0	0	0	0
29	1	190	229	-1	426	261	14.6	28	MSpaapapa	158	0	0	0		0	0	0	0	0
30	1	304	37	-1	335	302	7.3	24	ABplpappapa	235	191	0	0		0	0	0	0	0
31	1	299	433	-1	405	384	5.6	24	ABalppapppp	216	726	0	0		0	0	0	0	0
32	1	470	375	-1	325	347	15.9	25	Daaaa	244	194	0	0		0	0	0	0	0
33	1	32	334	-1	545	419	13.3	28	ABalaaaala	256	-210	0	0		0	0	0	0	0
34	1	308	273	-1	493	280	10.4	23	ABarapapaaa	3	0	0	0		0	0	0	0	0
35	1	200	50	-1	524	161	15.2	29	ABpraapppa	407	0	0	0		0	0	0	0	0
36	1	95	67	-1	279	301	8.7	27	MSapaapp	276	282	0	0		0	0	0	0	0
37	1	281	214	-1	525	250	18.7	24	ABpraapapap	215	651	0	0		0	0	0	0	0
38	1	187	22	-1	413	105	12.0	23	ABprppapapp	207	115	0	0		0	0	0	0	0
39	1	186	143	-1	481	468	9.7	25	ABalpppapav	201	1238	0	0		0	0	0	0	0
40	1	287	300	-1	549	257	7.8	24	ABarapppppp	-218	0	0	0		0	0	0	0	0
41	1	259	107	-1	293	366	21.5	35	ABarppaap	349	-76	0	0		0	0	0	0	0
42	1	404	390	-1	435	408	8.5	25	ABplpaaaaap	147	0	0	0		0	0	0	0	0
43	1	430	406	-1	424	120	9.3	24	ABprppapppa	235	-171	0	0		0	0	0	0	0
44	1	210	250	-1	433	367	8.3	26	MSapaaaa	-47	0	0	0		0	0	0	0	0
45	1	72	262	-1	270	384	13.5	30	ABplaapppp	-201	0	0	0		0	0	0	0	0
46	1	198	341	-1	372	397	20.1	24	ABplapaaaaa	210	-1393	0	0		0	0	0	0	0
47	1	174	349	-1	331	195	12.4	31	Epraa	310	174	0	0		0	0	0	0	0
48	1	45	436	-1	460	350	8.8	24	ABalpaaapaa	188	-127	0	0		0	0	0	0	0
49	1	435	47	-1	524	227	21.1	29	ABpraapappp	231	421	0	0		0	0	0	0	0
50	1	184	463	-1	177	282	19.6	33	ABarppapa	338	-68	0	0		0	0	0	0	0
51	1	219	365	-1	533	228	6.0	24	ABarappapaa	206	-18	0	0		0	0	0	0	0
52	1	293	221	-1	421	404	13.7	25	ABalpppppaa	50	0	0	0		0	0	0	0	0
53	1	315	117	-1	525	222	18.5	28	ABpraaapppa	244	253	0	0		0	0	0	0	0
54	1	90	132	-1	557	272	15.8	26	ABpraaapaad	190	0	0	0		0	0	0	0	0
55	1	164	257	-1	487	428	20.4	24	ABalappaap	245	645	0	0		0	0	0	0	0
56	1	258	304	-1	265	273	11.0	26	MSaappppp	232	751	0	0		0	0	0	0	0
57	1	228	110	-1	507	232	4.6	24	ABprpappaaa	219	-551	0	0		0	0	0	0	0
58	1	149	30	-1	221	238	21.5	34	Cappaa	324	-687	0	0		0	0	0	0	0
59	1	389	200	-1	585	363	15.2	31	ABalaaappl	284	-15	0	0		0	0	0	0	0
60	1	71	103	174	474	256	9.6	30	ABarapappa	120	0	0	0		0	0	0	0	0
61	1	33	367	-1	408	223	13.8	28	MSpapaapp	31	0	0	0		0	0	0	0	0
62	1	215	473	-1	502	310	11.4	30	ABaraaapapa	329	0	0	0		0	0	0	0	0
63	1	366	142	-1	448	309	10.6	25	ABaraapppaa	219	-379	0	0		0	0	0	0	0
64	1	197	44	-1	285	323	12.3	27	MSaapppa	274	2	0	0		0	0	0	0	0
65	1	47	135	-1	488	369	11.6	25	ABalpaapaap	361	0	0	0		0	0	0	0	0
66	1	246	23	-1	394	128	12.4	29	MSpapppp	236	218	0	0		0	0	0	0	0
67	1	6	14	-1	432	255	17.8	26	MSpaapaap	77	0	0	0		0	0	0	0	0
68	1	49	466	-1	334	60	8.4	27	ABprappppa	223	252	0	0		0	0	0	0	0
69	1	40	83	-1	488	363	18.2	28	MSaaaaapa	280	-271	0	0		0	0	0	0	0
70	1	137	423	-1	385	384	11.0	23	ABplppaaaaa	189	248	0	0		0	0	0	0	0
71	1	121	266	-1	281	344	18.1	26	Dapaa	234	307	0	0		0	0	0	0	0
72	1	269	166	-1	584	374	19.7	26	ABpraapaaaa	225	774	0	0		0	0	0	0	0
73	1	175	270	-1	443	436	8.2	23	ABplpaaapaa	233	0	0	0		0	0	0	0	0
74	1	55	184	-1	305	176	23.4	36	Caaap	363	7	0	0		0	0	0	0	0
75	1	169	177	-1	419	324	24.2	28	ABarpaappa	279	-622	0	0		0	0	0	0	0
76	1	46	78	-1	464	407	8.5	24	ABplpaaaaaa	-6	0	0	0		0	0	0	0	0
77	1	425	287	-1	207	325	14.3	28	ABplappaap	283	102	0	0		0	0	0	0	0
78	1	220	385	-1	302	389	13.9	26	ABplapaapa	146	0	0	0		0	0	0	0	0
79	1	120	337	-1	285	89	3.9	24	ABprppppppa	239	1009	0	0		0	0	0	0	0
80	1	352	65	-1	367	159	9.2	27	Earpap	220	-219	0	0		0	0	0	0	0
81	1	188	493	-1	572	374	17.0	25	ABalapppaaa	136	0	0	0		0	0	0	0	0
82	1	35	111	-1	471	239	6.0	23	ABarapapapp	191	-275	0	0		0	0	0	0	0
83	1	67	352	-1	436	355	15.2	26	ABaraapaapp	256	162	0	0		0	0	0	0	0
84	1	426	336	-1	392	89	20.7	29	ABprappapa	291	-276	0	0		0	0	0	0	0
85	1	266	109	-1	317	101	12.5	25	ABprapapppaa	217	457	0	0		0	0	0	0	0
86	1	17	476	-1	515	447	11.1	23	ABalapaapp	182	91	0	0		0	0	0	0	0
87	1	147	277	-1	382	224	10.9	27	MSpapapa	100	0	0	0		0	0	0	0	0
88	1	13	450	-1	311	292	21.3	31	MSappppp	301	-689	0	0		0	0	0	0	0
89	1	81	348	-1	538	426	21.8	25	ABplaapaaaa	227	-28	0	0		0	0	0	0	0
90	1	11	49	-1	531	340	15.1	24	ABaraappaaa	148	0	0	0		0	0	0	0	0
91	1	66	274	-1	333	421	9.7	29	ABplaappap	-114	0	0	0		0	0	0	0	0
92	1	118	281	-1	414	425	11.2	25	ABplpaapaap	73	0	0	0		0	0	0	0	0
93	1	318	89	-1	388	271	19.9	24	MSpaaapap	98	0	0	0		0	0	0	0	0
94	1	375	448	-1	474	477	12.1	25	ABalpppapad	210	629	0	0		0	0	0	0	0
95	1	79	387	-1	495	407	12.8	25	ABalapaaaa	214	-324	0	0		0	0	0	0	0
96	1	408	259	-1	504	307	7.5	24	ABaraaaaapp	223	1355	0	0		0	0	0	0	0
97	1	235	64	-1	143	218	9.6	25	ABplappppa	259	835	0	0		0	0	0	0	0
98	1	292	155	-1	502	405	8.3	25	ABalppappaa	201	313	0	0		0	0	0	0	0
99	1	96	104	-1	139	226	15.8	32	ABarppapp	325	-916	0	0		0	0	0	0	0
100	1	28	404	-1	278	130	6.9	30	Cppapp	290	622	0	0		0	0	0	0	0
101	1	18	346	-1	275	244	5.8	24	ABplpappppa	245	1110	0	0		0	0	0	0	0
102	1	306	342	-1	350	79	19.6	28	ABarpppppa	275	319	0	0		0	0	0	0	0
103	1	29	301	-1	493	203	15.0	28	MSppppaa	-42	0	0	0		0	0	0	0	0
104	1	303	386	-1	478	182	18.6	26	ABarpppaap	200	-804	0	0		0	0	0	0	0
105	1	484	187	-1	453	189	7.8	24	ABprpapappaa	179	-254	0	0		0	0	0	0	0
106	1	114	242	-1	378	282	12.1	26	MSaapaapa	229	104	0	0		0	0	0	0	0
107	1	265	479	-1	529	280	16.2	23	ABpraapapaa	227	87	0	0		0	0	0	0	0
108	1	362	179	-1	217	243	7.5	29	Capppp	281	-128	0	0		0	0	0	0	0
109	1	61	134	-1	210	272	13.5	30	Capaap	419	0	0	0		0	0	0	0	0
110	1	457	183	-1	498	296	19.9	23	MSppappp	228	171	0	0		0	0	0	0	0
111	1	316	157	-1	517	379	19.7	24	ABalappapp	27	0	0	0		0	0	0	0	0
112	1	477	5	-1	431	117	15.9	28	ABprappaaa	241	64	0	0		0	0	0	0	0
113	1	232	226	-1	366	409	17.4	27	ABalppppppa	35	0	0	0		0	0	0	0	0
114	1	42	115	-1	350	268	9.8	29	MSaapapa	-186	0	0	0		0	0	0	0	0
115	1	483	241	-1	525	360	5.5	23	ABalpaappaa	230	-268	0	0		0	0	0	0	0
116	1	263	197	-1	226	156	4.4	23	ABplppppppa	215	731	0	0		0	0	0	0	0
117	1	12	206	-1	569	407	15.5	30	ABalaaapal	266	113	0	0		0	0	0	0	0
118	1	347	138	-1	439	426	5.6	26	ABalppaappa	235	301	0	0		0	0	0	0	0
119	1	171	269	-1	439	333	6.6	26	ABalpappaaa	209	699	0	0		0	0	0	0	0
120	1	376	460	-1	442	165	4.9	24	ABprpapapap	229	381	0	0		0	0	0	0	0
121	1	222	152	-1	582	316	16.3	30	MSppaaapa	-12	0	0	0		0	0	0	0	0
122	1	192	101	-1	491	127	13.7	28	ABpraapppp	267	765	0	0		0	0	0	0	0
123	1	447	52	-1	406	434	9.2	25	ABplpaaapap	201	144	0	0		0	0	0	0	0
124	1	199	18	-1	380	416	14.1	25	ABplpaappaa	177	0	0	0		0	0	0	0	0
125	1	378	329	-1	537	208	9.1	28	ABprpaaapa	197	685	0	0		0	0	0	0	0
126	1	300	477	-1	338	76	5.0	24	ABprpppaapp	216	-3	0	0		0	0	0	0	0
127	1	245	482	-1	542	342	7.2	24	ABaraaappaa	196	445	0	0		0	0	0	0	0
128	1	125	305	-1	240	309	16.2	30	Capaaa	307	559	0	0		0	0	0	0	0
129	1	59	311	-1	498	221	7.3	24	ABprpapaaap	211	26	0	0		0	0	0	0	0
130	1	156	275	-1	313	253	8.9	26	Ealpa	263	0	0	0		0	0	0	0	0
131	1	97	333	-1	235	281	3.6	25	ABplpppaaaa	256	-13	0	0		0	0	0	0	0
132	1	382	126	-1	433	354	22.7	29	ABarpaapap	283	368	0	0		0	0	0	0	0
133	1	113	33	-1	442	395	10.7	24	ABplpaapaaa	204	0	0	0		0	0	0	0	0
134	1	212	72	-1	537	373	15.4	29	MSaaaaaa	253	123	0	0		0	0	0	0	0
135	1	208	233	-1	412	348	16.8	24	MSaaapaap	203	-437	0	0		0	0	0	0	0
136	1	461	271	-1	347	351	8.0	24	ABplpapapaa	243	-1208	0	0		0	0	0	0	0
137	1	255	421	-1	449	197	11.8	26	MSpppapp	237	1268	0	0		0	0	0	0	0
138	1	98	85	-1	375	350	18.5	28	MSapppap	253	884	0	0		0	0	0	0	0
139	1	377	35	-1	488	278	7.3	26	ABarapapaap	259	-801	0	0		0	0	0	0	0
140	1	311	146	-1	525	375	8.6	24	ABaraaaaaaa	202	2076	0	0		0	0	0	0	0
141	1	460	288	-1	288	198	13.1	30	Earpp	308	1458	0	0		0	0	0	0	0
142	1	119	417	-1	476	157	5.1	26	ABprpaaaapp	264	1018	0	0		0	0	0	0	0
143	1	386	86	-1	541	308	14.4	24	MSppaaapp	111	0	0	0		0	0	0	0	0
144	1	234	26	-1	460	120	13.8	27	ABprapaapp	346	0	0	0		0	0	0	0	0
145	1	495	76	-1	310	301	23.8	41	ABarpaapppp	413	-424	0	0		0	0	0	0	0
146	1	154	263	-1	491	218	11.5	25	ABprppaaaaa	225	7	0	0		0	0	0	0	0
147	1	277	392	-1	289	353	9.1	25	ABplppapaaa	39	0	0	0		0	0	0	0	0
148	1	161	208	-1	489	258	18.2	26	MSppappa	237	218	0	0		0	0	0	0	0
149	1	341	306	-1	267	338	7.7	24	ABplppapaap	-54	0	0	0		0	0	0	0	0
150	1	159	379	-1	531	182	7.8	24	ABprpaaappa	230	-180	0	0		0	0	0	0	0
151	1	104	246	-1	392	313	18.3	23	MSaaaappa	188	567	0	0		0	0	0	0	0
152	1	183	29	-1	389	271	8.6	25	MSaapaaap	-177	0	0	0		0	0	0	0	0
153	1	313	366	-1	196	163	23.0	40	Cpapa	399	-331	0	0		0	0	0	0	0
154	1	145	205	-1	319	364	6.2	24	ABplpaaaapa	186	301	0	0		0	0	0	0	0
155	1	144	397	-1	608	308	14.1	25	ABalaappaap	160	0	0	0		0	0	0	0	0
156	1	369	133	-1	397	306	5.0	25	ABalpappapa	196	274	0	0		0	0	0	0	0
157	1	239	116	-1	361	126	10.3	25	ABprpappppaa	241	-93	0	0		0	0	0	0	0
158	1	73	220	-1	496	192	6.3	26	ABarappapap	258	-117	0	0		0	0	0	0	0
159	1	486	447	-1	504	199	9.6	22	ABprpapaapp	-28	0	0	0		0	0	0	0	0
160	1	204	320	-1	415	178	9.5	24	MSppaapp	204	860	0	0		0	0	0	0	0
161	1	133	191	-1	244	259	9.6	26	ABplpppppaa	183	62	0	0		0	0	0	0	0
162	1	62	122	-1	419	458	19.4	29	ABplaaapap	172	0	0	0		0	0	0	0	0
163	1	485	455	-1	368	379	8.4	23	ABplpapaapa	182	911	0	0		0	0	0	0	0
164	1	440	98	-1	326	323	12.7	27	MSappaap	221	68	0	0		0	0	0	0	0
165	1	124	125	-1	420	346	12.5	27	ABalpaapappp	217	0	0	0		0	0	0	0	0
166	1	279	196	-1	362	313	6.5	25	ABplpapappp	253	143	0	0		0	0	0	0	0
167	1	383	440	-1	522	182	22.1	38	ABprapaaaa	133	0	0	0		0	0	0	0	0
168	1	167	442	-1	415	391	7.8	26	ABalppapppa	196	178	0	0		0	0	0	0	0
169	1	297	82	-1	423	159	14.4	32	MSpapppa	261	-1040	0	0		0	0	0	0	0
170	1	264	68	-1	336	264	16.4	26	Ealaa	231	102	0	0		0	0	0	0	0
171	1	216	128	-1	426	219	9.5	27	MSpapaaap	226	146	0	0		0	0	0	0	0
172	1	39	71	-1	543	311	19.8	29	ABalappppap	266	0	0	0		0	0	0	0	0
173	1	251	43	-1	385	149	6.5	24	ABprppaapppp	112	0	0	0		0	0	0	0	0
174	1	464	150	-1	561	300	8.9	24	ABarappppap	-78	0	0	0		0	0	0	0	0
175	1	439	201	-1	326	267	6.2	26	MSaappap	229	125	0	0		0	0	0	0	0
176	1	465	410	-1	300	312	3.8	25	ABplppaappa	218	420	0	0		0	0	0	0	0
177	1	52	449	-1	250	295	20.6	28	Dapap	264	705	0	0		0	0	0	0	0
178	1	131	105	-1	329	334	9.0	24	ABplpapapap	223	804	0	0		0	0	0	0	0
179	1	256	432	-1	174	187	16.5	32	Cappap	279	-462	0	0		0	0	0	0	0
180	1	342	66	-1	361	279	18.5	29	MSaaappp	98	0	0	0		0	0	0	0	0
181	1	218	351	-1	493	444	12.7	24	ABalapaaap	-132	0	0	0		0	0	0	0	0
182	1	283	422	-1	298	167	17.2	32	Eprapa	298	744	0	0		0	0	0	0	0
183	1	76	291	-1	266	320	5.0	24	ABplppappap	226	808	0	0		0	0	0	0	0
184	1	152	243	-1	500	275	23.3	28	ABarpapapp	153	0	0	0		0	0	0	0	0
185	1	337	127	-1	409	236	22.1	28	MSpppppp	217	684	0	0		0	0	0	0	0
186	1	88	490	-1	252	192	15.1	35	Eplap	295	-716	0	0		0	0	0	0	0
187	1	322	394	-1	422	233	6.9	24	MSpapaaaa	240	791	0	0		0	0	0	0	0
188	1	282	427	-1	415	382	18.5	26	MSapapap	-75	0	0	0		0	0	0	0	0
189	1	177	203	-1	371	417	21.8	33	ABplaaappp	309	943	0	0		0	0	0	0	0
190	1	185	223	-1	410	289	12.8	25	ABaraapapap	168	0	0	0		0	0	0	0	0
191	1	56	209	-1	425	435	15.9	24	ABplaapapaa	139	0	0	0		0	0	0	0	0
192	1	479	500	-1	329	121	5.4	25	ABprpppppap	461	0	0	0		0	0	0	0	0
193	1	317	481	-1	402	128	6.2	23	ABprpppaaaa	213	608	0	0		0	0	0	0	0
194	1	469	227	-1	247	368	15.0	30	ABplapaapp	257	115	0	0		0	0	0	0	0
195	1	105	199	-1	385	414	5.2	25	ABalppaappp	254	60	0	0		0	0	0	0	0
196	1	358	156	-1	333	121	7.4	25	ABprpappppap	223	18	0	0		0	0	0	0	0
197	1	54	210	-1	558	275	5.2	24	ABarapppapa	175	-577	0	0		0	0	0	0	0
198	1	453	265	-1	352	310	18.9	22	MSapappp	23	0	0	0		0	0	0	0	0
199	1	23	303	-1	472	137	8.5	26	ABarappappa	231	7	0	0		0	0	0	0	0
200	1	101	354	-1	429	309	6.0	24	ABalpappaap	217	-273	0	0		0	0	0	0	0
201	1	103	295	-1	396	144	9.6	26	MSpappap	220	1108	0	0		0	0	0	0	0
202	1	51	137	-1	462	403	23.3	29	ABplaaaapap	237	382	0	0		0	0	0	0	0
203	1	371	353	-1	479	442	15.9	25	ABalppppapa	255	1363	0	0		0	0	0	0	0
204	1	471	355	-1	527	336	12.2	30	ABaraaaapa	229	351	0	0		0	0	0	0	0
205	1	166	234	-1	495	188	11.7	26	ABprppaaaap	130	0	0	0		0	0	0	0	0
206	1	242	112	-1	465	353	12.1	29	ABalpaapapa	459	0	0	0		0	0	0	0	0
207	1	392	416	-1	466	327	5.1	22	ABalpaaaapp	178	69	0	0		0	0	0	0	0
208	1	276	25	-1	521	376	11.6	24	ABalpaapaaa	192	0	0	0		0	0	0	0	0
209	1	24	99	-1	489	161	13.9	27	ABprapaapa	200	-548	0	0		0	0	0	0	0
210	1	295	124	-1	354	62	16.4	30	ABprapapaa	261	292	0	0		0	0	0	0	0
211	1	393	70	-1	501	361	9.5	24	ABaraaaaaap	209	-471	0	0		0	0	0	0	0
212	1	151	445	-1	403	76	13.4	29	ABprappapp	292	-337	0	0		0	0	0	0	0
213	1	155	38	-1	342	397	15.9	24	ABplpaappap	307	0	0	0		0	0	0	0	0
214	1	325	429	-1	401	300	21.2	25	MSpaaapaa	-29	0	0	0		0	0	0	0	0
215	1	252	87	-1	181	249	9.5	25	ABplapppaa	250	-400	0	0		0	0	0	0	0
216	1	107	339	-1	435	415	17.6	25	ABplaapappa	224	-732	0	0		0	0	0	0	0
217	1	422	489	-1	539	279	18.9	22	ABpraaaappp	226	-578	0	0		0	0	0	0	0
218	1	286	358	-1	540	417	9.3	26	ABalaaaalp	212	0	0	0		0	0	0	0	0
219	1	135	167	-1	360	285	4.4	23	ABalpappapp	233	-256	0	0		0	0	0	0	0
220	1	230	235	-1	564	400	10.5	24	ABalaaaarla	239	0	0	0		0	0	0	0	0
221	1	431	136	-1	429	260	9.5	24	ABaraappppp	150	0	0	0		0	0	0	0	0
222	1	419	145	-1	453	242	7.6	27	ABarapapppp	172	0	0	0		0	0	0	0	0
223	1	459	359	-1	541	354	11.1	23	ABaraaapaaa	122	0	0	0		0	0	0	0	0
224	1	77	10	-1	410	287	9.9	25	ABaraapappp	205	-202	0	0		0	0	0	0	0
225	1	117	290	-1	427	285	4.1	26	ABalpappppa	260	863	0	0		0	0	0	0	0
226	1	16	328	-1	340	123	15.5	30	MSpppaap	301	-50	0	0		0	0	0	0	0
227	1	462	244	-1	277	100	13.5	29	ABprapapppap	268	220	0	0		0	0	0	0	0
228	1	158	84	-1	307	246	14.0	31	Ealap	309	52	0	0		0	0	0	0	0
229	1	278	34	-1	339	104	3.5	25	ABprpppapaa	242	378	0	0		0	0	0	0	0
230	1	436	172	-1	440	362	11.9	23	ABalpaapappa	196	213	0	0		0	0	0	0	0
231	1	296	313	-1	357	157	3.7	26	ABprppppaaa	235	-252	0	0		0	0	0	0	0
232	1	254	245	-1	431	394	22.8	28	ABplaaaapp	263	107	0	0		0	0	0	0	0
233	1	162	130	-1	292	342	14.7	25	Daaap	222	622	0	0		0	0	0	0	0
234	1	196	153	-1	514	335	16.4	27	ABaraappaap	385	0	0	0		0	0	0	0	0
235	1	116	357	-1	301	328	7.9	25	ABplppappaa	103	0	0	0		0	0	0	0	0
236	1	133	283	-1	234	240	9.9	25	ABplpppppap	191	62	0	0		0	0	0	0	0
237	1	494	403	-1	402	427	17.7	27	ABplaapappp	261	466	0	0		0	0	0	0	0
238	1	213	369	-1	464	167	9.9	24	ABprppaapap	206	-226	0	0		0	0	0	0	0
239	1	319	398	-1	237	200	9.4	32	Eplpp	314	-348	0	0		0	0	0	0	0
240	1	288	56	-1	385	203	7.9	23	MSpapappp	233	307	0	0		0	0	0	0	0
241	1	309	465	-1	506	351	7.0	22	ABalpaaaaaa	223	300	0	0		0	0	0	0	0
242	1	327	2	-1	457	231	19.8	27	MSppppap	171	0	0	0		0	0	0	0	0
243	1	100	458	-1	519	431	6.6	27	ABalppaaapa	274	613	0	0		0	0	0	0	0
244	1	168	338	-1	616	320	10.2	33	ABalaapaap	273	465	0	0		0	0	0	0	0
245	1	26	316	-1	472	442	8.8	25	ABalpppaaaa	-191	0	0	0		0	0	0	0	0
246	1	320	175	-1	313	406	12.1	31	ABplaapppa	-227	0	0	0		0	0	0	0	0
247	1	405	444	-1	293	116	4.9	26	ABprpppapap	234	904	0	0		0	0	0	0	0
248	1	2	162	-1	150	254	10.6	26	ABplapappa	185	0	0	0		0	0	0	0	0
249	1	231	252	-1	187	144	14.0	30	Capppa	266	399	0	0		0	0	0	0	0
250	1	354	499	-1	379	117	5.0	23	ABprppppapa	232	95	0	0		0	0	0	0	0
251	1	157	373	-1	517	436	19.5	22	ABplaaaaapa	391	0	0	0		0	0	0	0	0
252	1	398	381	-1	251	157	4.9	25	ABplpppapap	144	-1332	0	0		0	0	0	0	0
253	1	148	237	-1	453	461	16.7	28	ABplaapaapp	238	-123	0	0		0	0	0	0	0
254	1	236	456	-1	352	328	20.4	30	MSappppa	-52	0	0	0		0	0	0	0	0
255	1	454	279	-1	467	203	9.0	24	ABprppaapaa	215	228	0	0		0	0	0	0	0
256	1	490	331	-1	545	404	22.6	24	ABalappaaa	188	-47	0	0		0	0	0	0	0
257	1	182	256	-1	454	193	17.1	27	Dpaa	277	135	0	0		0	0	0	0	0
258	1	202	399	-1	321	145	9.9	28	Cppaap	197	0	0	0		0	0	0	0	0
259	1	298	73	-1	293	339	5.4	24	ABplpaaaapp	206	-52	0	0		0	0	0	0	0
260	1	3	298	-1	585	236	16.6	26	ABprpaapapa	262	293	0	0		0	0	0	0	0
261	1	112	169	-1	240	286	6.8	28	ABplppappp	271	171	0	0		0	0	0	0	0
262	1	421	294	-1	466	163	7.0	24	ABarappappp	243	-136	0	0		0	0	0	0	0
263	1	351	215	-1	267	169	9.4	31	Eprpp	317	656	0	0		0	0	0	0	0
264	1	217	147	-1	440	130	11.4	25	ABprppapapa	98	0	0	0		0	0	0	0	0
265	1	206	202	-1	472	211	6.1	24	ABprpappap	205	415	0	0		0	0	0	0	0
266	1	310	461	-1	486	162	20.8	29	ABarpppaaa	288	393	0	0		0	0	0	0	0
267	1	258	488	-1	274	256	9.1	22	MSaappppa	119	0	0	0		0	0	0	0	0
268	1	413	148	-1	468	151	12.0	24	ABprppapaaa	150	0	0	0		0	0	0	0	0
269	1	9	186	462	539	428	18.3	32	ABalapapap	293	84	0	0		0	0	0	0	0
270	1	372	280	-1	348	236	9.0	24	MSaapappp	75	0	0	0		0	0	0	0	0
271	1	353	207	-1	556	230	9.3	24	ABprpaapppa	49	0	0	0		0	0	0	0	0
272	1	249	13	-1	410	340	9.6	25	ABalpapppaa	79	0	0	0		0	0	0	0	0
273	1	334	297	-1	238	336	12.8	27	ABplappaaa	109	0	0	0		0	0	0	0	0
274	1	226	118	-1	383	365	7.0	29	ABplpapaaa	308	0	0	0		0	0	0	0	0
275	1	44	251	-1	262	267	4.7	23	ABplpapppap	173	400	0	0		0	0	0	0	0
276	1	415	267	-1	223	125	6.3	29	Cppppa	285	104	0	0		0	0	0	0	0
277	1	19	102	-1	515	437	21.5	25	ABplaaaaaa	206	162	0	0		0	0	0	0	0
278	1	284	95	-1	465	415	11.0	23	ABalppppaav	301	0	0	0		0	0	0	0	0
279	1	338	431	-1	466	287	10.8	24	ABarapaappa	11	0	0	0		0	0	0	0	0
280	1	53	345	-1	359	365	22.5	30	ABarppaaa	29	0	0	0		0	0	0	0	0
281	1	274	453	-1	521	267	20.5	26	ABpraapappa	208	999	0	0		0	0	0	0	0
282	1	20	79	-1	389	292	7.3	25	MSaapaaaa	212	-96	0	0		0	0	0	0	0
283	1	289	180	-1	527	392	6.8	23	ABalpaapppa	56	0	0	0		0	0	0	0	0
284	1	272	292	-1	601	276	10.4	24	ABalaappap	189	76	0	0		0	0	0	0	0
285	1	94	194	-1	152	278	15.1	29	ABplapapaa	291	-79	0	0		0	0	0	0	0
286	1	400	3	-1	483	226	20.8	25	ABprapaaapa	242	-465	0	0		0	0	0	0	0
287	1	180	59	-1	301	75	10.9	25	ABprapapppp	243	292	0	0		0	0	0	0	0
288	1	463	374	-1	396	96	8.8	22	ABprppapppp	216	-319	0	0		0	0	0	0	0
289	1	291	317	-1	572	202	12.1	29	ABpraappaa	-111	0	0	0		0	0	0	0	0
290	1	328	212	-1	348	263	4.5	27	MSaappaa	244	51	0	0		0	0	0	0	0
291	1	238	178	-1	337	84	11.6	28	ABprapppaa	211	0	0	0		0	0	0	0	0
292	1	456	464	-1	482	376	23.9	28	Nuc156_25_450_288p	282	-216	0	0		0	0	0	0	0
293	1	5	284	-1	570	346	23.1	28	ABpraapaaap	285	-666	0	0		0	0	0	0	0
294	1	370	443	-1	502	159	8.0	24	ABprpaaappp	213	940	0	0		0	0	0	0	0
295	1	492	452	-1	498	195	17.5	22	ABprapaaapp	192	1094	0	0		0	0	0	0	0
296	1	348	321	-1	554	233	23.1	38	ABarpappa	377	790	0	0		0	0	0	0	0
297	1	475	389	-1	472	357	14.5	26	ABaraapaapa	249	100	0	0		0	0	0	0	0
298	1	450	247	-1	568	325	10.8	24	ABarappppaa	203	774	0	0		0	0	0	0	0
299	1	14	204	-1	375	404	10.3	24	ABplpaapppa	-52	0	0	0		0	0	0	0	0
300	1	4	74	-1	466	260	13.8	29	ABaraapppap	179	0	0	0		0	0	0	0	0
301	1	314	308	-1	204	267	6.2	24	ABplpppaaap	237	128	0	0		0	0	0	0	0
302	1	329	402	-1	357	138	13.1	27	Cppaaa	275	-112	0	0		0	0	0	0	0
303	1	143	218	-1	420	248	11.8	28	MSpapaapa	206	386	0	0		0	0	0	0	0
304	1	136	171	401	419	152	4.9	25	ABprppaappa	195	-495	0	0		0	0	0	0	0
305	1	412	164	-1	147	163	15.4	30	Cpappv	-119	0	0	0		0	0	0	0	0
306	1	385	60	-1	350	60	11.1	28	ABprapappa	239	811	0	0		0	0	0	0	0
307	1	360	472	-1	201	230	4.5	25	ABplpppaapa	242	-835	0	0		0	0	0	0	0
308	1	91	239	-1	467	392	13.2	27	MSapaaap	1	0	0	0		0	0	0	0	0
309	1	330	299	-1	491	312	17.1	27	MSpaaaapa	62	0	0	0		0	0	0	0	0
310	1	333	113	-1	375	444	19.3	28	ABplaaappa	282	993	0	0		0	0	0	0	0
311	1	68	92	-1	491	432	23.6	27	ABplaaapaap	67	0	0	0		0	0	0	0	0
312	1	127	378	-1	517	361	14.0	21	ABaraapaaaa	148	712	0	0		0	0	0	0	0
313	1	129	441	-1	337	373	17.9	27	ABplapaaapa	271	473	0	0		0	0	0	0	0
314	1	285	213	-1	452	122	8.9	24	ABprppapaap	212	-194	0	0		0	0	0	0	0
315	1	305	93	-1	183	139	19.2	34	Cpappd	323	486	0	0		0	0	0	0	0
316	1	373	217	-1	434	382	4.7	23	ABalppapaap	198	239	0	0		0	0	0	0	0
317	1	122	185	-1	179	219	8.8	28	ABplapppap	273	-216	0	0		0	0	0	0	0
318	1	407	370	-1	285	313	16.8	26	Daapa	222	250	0	0		0	0	0	0	0
319	1	240	380	-1	446	260	21.8	30	MSpppppa	-131	0	0	0		0	0	0	0	0
320	1	126	364	-1	509	224	10.0	23	ABprpapaapa	177	-156	0	0		0	0	0	0	0
321	1	8	97	-1	566	257	11.6	28	ABprpaaaaap	115	0	0	0		0	0	0	0	0
322	1	424	475	-1	251	190	3.4	25	ABplppppapp	218	72	0	0		0	0	0	0	0
323	1	442	471	-1	482	355	6.0	25	ABalpaaaapa	229	448	0	0		0	0	0	0	0
324	1	191	478	-1	309	209	17.3	32	Eplaa	321	54	0	0		0	0	0	0	0
325	1	350	282	-1	433	148	7.7	23	ABprppappap	441	0	0	0		0	0	0	0	0
326	1	493	491	-1	503	455	19.2	27	ABplaapaaap	209	-331	0	0		0	0	0	0	0
327	1	153	376	-1	193	241	17.8	31	Capapa	314	1012	0	0		0	0	0	0	0
328	1	41	62	-1	508	286	13.1	25	ABaraaapapp	266	0	0	0		0	0	0	0	0
329	1	243	232	-1	441	442	13.4	24	ABalpppappa	232	148	0	0		0	0	0	0	0
330	1	290	28	-1	539	299	4.1	24	ABaraaapppp	247	-194	0	0		0	0	0	0	0
331	1	225	411	-1	379	99	7.4	26	ABprpppaaap	236	1020	0	0		0	0	0	0	0
332	1	25	198	-1	558	241	13.9	24	ABprpaapaap	332	0	0	0		0	0	0	0	0
333	1	356	54	-1	419	333	19.8	26	MSaaaapap	236	831	0	0		0	0	0	0	0
334	1	111	322	-1	193	116	10.5	30	Cpppaa	298	0	0	0		0	0	0	0	0
335	1	294	12	-1	453	229	16.0	25	MSpppaaa	191	258	0	0		0	0	0	0	0
336	1	21	168	-1	462	452	19.7	26	ABplaaapaaa	-39	0	0	0		0	0	0	0	0
337	1	455	139	-1	415	275	24.3	32	ABarpaapppa	315	-10	0	0		0	0	0	0	0
338	1	233	330	-1	184	184	5.4	27	ABplappppp	265	803	0	0		0	0	0	0	0
339	1	203	248	-1	501	437	8.6	24	ABalpppaapd	214	43	0	0		0	0	0	0	0
340	1	214	340	-1	361	125	5.5	23	ABprppppaap	179	66	0	0		0	0	0	0	0
341	1	173	254	-1	437	207	6.0	24	ABprpapappap	233	-294	0	0		0	0	0	0	0
342	1	189	289	-1	184	231	13.6	30	Capapp	295	-1036	0	0		0	0	0	0	0
343	1	381	16	-1	471	309	7.6	27	ABarapaapaa	272	204	0	0		0	0	0	0	0
344	1	248	415	-1	415	338	3.1	27	ABalpapapaa	234	51	0	0		0	0	0	0	0
345	1	86	141	-1	552	322	6.5	24	ABaraaapppa	197	-464	0	0		0	0	0	0	0
346	1	357	151	-1	583	324	21.1	26	ABpraapaapa	56	0	0	0		0	0	0	0	0
347	1	78	414	-1	575	305	12.8	24	ABalaapppaa	492	0	0	0		0	0	0	0	0
348	1	172	419	-1	208	322	19.9	29	ABplappapa	287	-382	0	0		0	0	0	0	0
349	1	134	6	-1	494	391	5.3	25	ABalpaapppp	-48	0	0	0		0	0	0	0	0
350	1	384	80	-1	455	385	3.5	25	ABalppapaaa	231	421	0	0		0	0	0	0	0
351	1	6	39	-1	452	278	17.3	25	MSpaapaaa	53	0	0	0		0	0	0	0	0
352	1	138	36	-1	443	467	9.8	24	ABalpppaaap	327	0	0	0		0	0	0	0	0
353	1	74	255	-1	460	403	6.1	24	ABalppappap	-65	0	0	0		0	0	0	0	0
354	1	429	470	-1	503	319	5.5	26	ABarapaaaaa	200	-943	0	0		0	0	0	0	0
355	1	36	350	-1	490	264	5.1	24	ABarapapapa	234	-248	0	0		0	0	0	0	0
356	1	221	260	-1	454	302	16.5	26	MSpaaaapp	104	0	0	0		0	0	0	0	0
357	1	271	114	-1	354	317	12.5	27	MSappaaa	236	357	0	0		0	0	0	0	0
358	1	321	77	-1	395	265	4.2	26	ABalpappppp	261	16	0	0		0	0	0	0	0
359	1	418	161	-1	475	299	4.8	24	ABarapaaaap	231	123	0	0		0	0	0	0	0
360	1	262	231	-1	363	259	7.1	25	MSaapappa	33	0	0	0		0	0	0	0	0
361	1	128	371	-1	438	163	10.3	24	ABprppappaa	211	-198	0	0		0	0	0	0	0
362	1	379	63	-1	161	180	8.3	27	ABplapapppp	251	910	0	0		0	0	0	0	0
363	1	340	154	-1	576	336	7.8	24	ABarapppaaa	301	0	0	0		0	0	0	0	0
364	1	63	120	-1	450	230	11.0	23	ABaraappppa	-151	0	0	0		0	0	0	0	0
365	1	402	326	-1	203	165	5.5	25	ABplppppppp	215	-421	0	0		0	0	0	0	0
366	1	108	27	-1	406	158	19.0	27	Dppap	226	477	0	0		0	0	0	0	0
367	1	84	219	-1	247	315	8.0	24	ABplppapapa	-156	0	0	0		0	0	0	0	0
368	1	343	20	-1	546	181	14.0	30	ABpraappap	127	0	0	0		0	0	0	0	0
369	1	501	497	-1	412	219	10.9	25	MSpapappa	221	447	0	0		0	0	0	0	0
370	1	82	388	-1	328	137	3.5	26	ABprppppapp	262	364	0	0		0	0	0	0	0
371	1	193	224	-1	568	289	21.5	29	ABpraapaapp	260	1595	0	0		0	0	0	0	0
372	1	467	236	-1	269	295	4.0	24	ABplppaappp	199	-996	0	0		0	0	0	0	0
373	1	244	69	-1	411	459	11.2	26	ABplpaapapp	-62	0	0	0		0	0	0	0	0
374	1	388	163	-1	337	360	11.5	24	ABplppaapaa	188	1312	0	0		0	0	0	0	0
375	1	87	327	-1	477	404	19.6	29	ABplaaaapaa	249	-299	0	0		0	0	0	0	0
376	1	89	356	-1	521	238	16.0	25	ABpraaappap	213	346	0	0		0	0	0	0	0
377	1	1	323	-1	451	417	12.8	27	ABalppppaad	163	0	0	0		0	0	0	0	0
378	1	30	129	-1	454	265	5.2	25	ABarapapppa	326	0	0	0		0	0	0	0	0
379	1	257	58	-1	359	435	15.4	30	ABalppppppp	210	0	0	0		0	0	0	0	0
380	1	80	492	-1	512	412	11.3	29	ABalapaapa	269	-390	0	0		0	0	0	0	0
381	1	466	454	-1	560	391	12.5	24	ABalaaaparl	214	207	0	0		0	0	0	0	0
382	1	323	324	-1	254	224	17.0	33	Ealpp	252	0	0	0		0	0	0	0	0
383	1	99	41	-1	550	386	19.0	25	ABalapppaap	226	-148	0	0		0	0	0	0	0
384	1	349	437	501	604	298	18.4	27	ABpraaaaap	268	-1037	0	0		0	0	0	0	0
385	1	267	119	-1	367	403	6.8	25	ABplpaaappp	251	175	0	0		0	0	0	0	0
386	1	414	480	-1	321	99	9.4	23	ABprapppapa	208	74	0	0		0	0	0	0	0
387	1	380	420	-1	546	245	4.9	22	ABarapppapp	119	0	0	0		0	0	0	0	0
388	1	163	368	-1	553	377	7.9	24	ABalaaaarlp	188	-215	0	0		0	0	0	0	0
389	1	275	278	-1	432	294	19.3	26	MSpaaappa	111	0	0	0		0	0	0	0	0
390	1	241	253	-1	415	122	21.5	29	ABarppppap	201	0	0	0		0	0	0	0	0
391	1	374	412	-1	297	72	7.2	27	ABprappppp	24	0	0	0		0	0	0	0	0
392	1	109	57	-1	398	331	13.5	26	ABaraapapaa	232	-185	0	0		0	0	0	0	0
393	1	307	159	-1	486	423	5.3	24	ABalppaaapp	-33	0	0	0		0	0	0	0	0
394	1	227	61	-1	354	378	12.2	26	ABplppaaaap	3	0	0	0		0	0	0	0	0
395	1	57	222	-1	585	287	14.6	24	ABalaapppap	95	0	0	0		0	0	0	0	0
396	1	502	9	-1	297	219	24.0	32	Caapa	239	-542	0	0		0	0	0	0	0
397	1	209	189	-1	448	201	24.1	28	ABarppppaa	280	40	0	0		0	0	0	0	0
398	1	498	413	-1	410	261	19.7	29	MSpaaappp	264	851	0	0		0	0	0	0	0
399	1	410	310	-1	504	317	14.7	24	ABaraappapa	226	1098	0	0		0	0	0	0	0
400	1	446	264	-1	229	188	12.7	35	Eplpa	350	-334	0	0		0	0	0	0	0
401	1	443	409	-1	243	200	22.5	31	Dappp	318	825	0	0		0	0	0	0	0
402	1	106	335	-1	317	357	10.0	25	ABplppaapap	220	-367	0	0		0	0	0	0	0
403	1	355	123	-1	516	323	10.2	27	ABaraaapaap	228	701	0	0		0	0	0	0	0
404	1	427	228	-1	551	225	15.9	23	ABprpaappaa	227	626	0	0		0	0	0	0	0
405	1	448	106	-1	297	119	24.3	33	Cpaapa	333	101	0	0		0	0	0	0	0
406	1	395	343	-1	586	292	7.1	24	ABalaapaaa	258	0	0	0		0	0	0	0	0
407	1	176	182	-1	248	233	5.3	24	ABplppppaap	240	430	0	0		0	0	0	0	0
408	1	10	393	-1	261	211	4.8	22	ABplpappppp	203	1080	0	0		0	0	0	0	0
409	1	27	249	-1	527	284	9.4	25	MSppaaaa	187	0	0	0		0	0	0	0	0
410	1	416	40	-1	593	240	11.3	25	ABpraaaaaap	203	-127	0	0		0	0	0	0	0
411	1	123	91	-1	499	370	15.3	24	ABaraapaaap	96	0	0	0		0	0	0	0	0
412	1	93	165	-1	597	270	16.1	26	ABpraaaapav	241	-404	0	0		0	0	0	0	0
413	1	474	426	-1	509	397	22.6	25	MSpaaaaaa	256	1221	0	0		0	0	0	0	0
414	1	437	418	-1	464	299	19.6	25	MSpaaaaapp	197	360	0	0		0	0	0	0	0
415	1	229	100	-1	456	140	21.9	34	ABarpppap	319	745	0	0		0	0	0	0	0
416	1	391	469	-1	354	347	4.8	24	ABalpapappa	215	407	0	0		0	0	0	0	0
417	1	115	459	-1	359	249	23.3	31	Caaaa	316	565	0	0		0	0	0	0	0
418	1	451	94	-1	243	257	4.7	22	ABplppppaaa	197	-79	0	0		0	0	0	0	0
419	1	339	-1	-1	557	270	20.2	22	ABpraaaappa	133	90	0	0		0	0	0	0	0
420	1	428	19	-1	302	287	4.9	23	ABplpappaap	36	0	0	0		0	0	0	0	0
421	1	359	225	-1	448	315	21.1	25	MSaaaapaa	247	687	0	0		0	0	0	0	0
422	1	368	391	-1	483	361	8.2	26	ABalpaaaaap	201	142	0	0		0	0	0	0	0
423	1	397	131	-1	536	290	6.4	24	ABarappaaaa	190	-64	0	0		0	0	0	0	0
424	1	170	362	-1	568	282	11.6	26	ABprpaapaaa	34	0	0	0		0	0	0	0	0
425	1	434	286	-1	431	181	6.5	25	ABprpapappp	-46	0	0	0		0	0	0	0	0
426	1	48	149	-1	602	244	14.3	24	ABpraaaapad	231	-1266	0	0		0	0	0	0	0
427	1	160	424	-1	235	294	9.8	25	ABplppapapp	409	0	0	0		0	0	0	0	0
428	1	273	15	-1	489	365	3.6	25	ABalpapaaa	206	528	0	0		0	0	0	0	0
429	1	335	268	-1	412	87	16.2	29	ABprappaap	298	62	0	0		0	0	0	0	0
430	1	312	307	-1	497	205	23.5	28	Nuc166_19_443_186	344	0	0	0		0	0	0	0	0
431	1	102	408	-1	473	441	6.7	25	ABalpppaapv	201	131	0	0		0	0	0	0	0
432	1	301	190	-1	232	104	8.4	30	Cpppap	300	329	0	0		0	0	0	0	0
433	1	396	140	-1	286	268	4.9	24	ABplpapppaa	-20	0	0	0		0	0	0	0	0
434	1	417	395	-1	239	272	17.0	25	Daapp	241	-123	0	0		0	0	0	0	0
435	1	142	193	-1	488	332	20.2	26	MSpaaaaapa	198	398	0	0		0	0	0	0	0
436	1	201	173	-1	388	342	6.3	24	ABplpapappa	199	1561	0	0		0	0	0	0	0
437	1	364	344	-1	545	202	18.8	32	ABpraaapppp	254	1155	0	0		0	0	0	0	0
438	1	260	405	-1	298	372	18.4	26	ABplapaaapp	228	-1072	0	0		0	0	0	0	0
439	1	445	48	-1	262	109	20.7	34	Cpaapp	337	-308	0	0		0	0	0	0	0
440	1	302	7	-1	330	340	5.7	25	ABalpapappp	205	899	0	0		0	0	0	0	0
441	1	478	483	-1	500	416	15.1	29	ABalapapppa	428	0	0	0		0	0	0	0	0
442	1	345	81	-1	219	103	13.8	35	Caapp	344	730	0	0		0	0	0	0	0
443	1	211	430	-1	271	153	14.5	35	Eprapp	353	846	0	0		0	0	0	0	0
444	1	85	451	-1	515	192	4.8	24	ABprpaaaapa	222	976	0	0		0	0	0	0	0
445	1	444	32	-1	518	249	12.9	26	MSppapaa	273	0	0	0		0	0	0	0	0
446	1	141	181	-1	503	300	4.5	23	ABarapaaapa	169	339	0	0		0	0	0	0	0
447	1	64	258	-1	542	343	19.8	24	ABalapppapp	271	0	0	0		0	0	0	0	0
448	1	488	494	-1	482	257	3.0	22	ABarappaapp	-38	0	0	0		0	0	0	0	0
449	1	150	434	-1	495	313	23.6	29	Nuc156_25_450_288a	285	-256	0	0		0	0	0	0	0
450	1	75	42	-1	188	135	6.5	30	Cppppp	305	23	0	0		0	0	0	0	0
451	1	130	195	-1	533	256	15.7	26	ABpraaappaa	384	0	0	0		0	0	0	0	0
452	1	473	360	-1	518	344	20.0	23	ABarpapaapa	81	0	0	0		0	0	0	0	0
453	1	458	211	-1	274	90	6.4	28	ABprppppppp	227	670	0	0		0	0	0	0	0
454	1	432	446	-1	354	262	12.2	30	MSaapaapp	298	296	0	0		0	0	0	0	0
455	1	247	309	-1	449	344	19.4	25	MSaaaaapp	94	0	0	0		0	0	0	0	0
456	1	237	188	-1	577	334	14.4	25	ABalaappppa	-110	0	0	0		0	0	0	0	0
457	1	70	396	-1	307	68	14.8	29	ABarpppppp	291	540	0	0		0	0	0	0	0
458	1	399	302	-1	379	133	18.1	30	Dpap	307	-33	0	0		0	0	0	0	0
459	1	420	457	-1	422	348	4.9	23	ABalpapaapa	228	379	0	0		0	0	0	0	0
460	1	332	158	-1	595	312	11.1	24	ABalaappaaa	207	-131	0	0		0	0	0	0	0
461	1	441	11	-1	207	206	5.2	24	ABplpppaapp	106	0	0	0		0	0	0	0	0
462	1	409	318	-1	331	128	20.1	30	Dpppp	297	915	0	0		0	0	0	0	0
463	1	69	24	-1	348	217	15.1	29	Earap	265	1136	0	0		0	0	0	0	0
464	1	336	51	-1	335	386	9.0	23	ABplpapaapp	205	-77	0	0		0	0	0	0	0
465	1	132	75	-1	270	258	22.3	31	Dappa	315	2724	0	0		0	0	0	0	0
466	1	390	319	-1	446	473	12.2	27	ABplpaapapa	252	672	0	0		0	0	0	0	0
467	1	37	467	-1	489	464	17.7	27	ABplaapaapa	218	394	0	0		0	0	0	0	0
468	1	65	45	-1	562	359	19.6	27	ABalapppapa	125	0	0	0		0	0	0	0	0
469	1	468	4	-1	225	199	3.5	26	ABplpppapaa	223	-480	0	0		0	0	0	0	0
470	1	110	474	-1	489	428	17.6	29	ABalapapppp	137	0	0	0		0	0	0	0	0
471	1	449	428	-1	389	183	21.9	29	Dpppa	291	941	0	0		0	0	0	0	0
472	1	270	121	-1	455	365	17.4	26	MSaaapaaa	233	537	0	0		0	0	0	0	0
473	1	22	468	-1	535	371	22.7	23	ABarpaaaaar	182	354	0	0		0	0	0	0	0
474	1	253	240	-1	412	322	16.5	25	MSaaapapa	202	77	0	0		0	0	0	0	0
475	1	361	55	-1	566	307	6.0	23	ABarapppaap	218	0	0	0		0	0	0	0	0
476	1	268	1	-1	461	366	5.4	22	ABalpaaapp	-122	0	0	0		0	0	0	0	0
477	1	43	347	-1	518	324	4.0	23	ABaraaappap	59	0	0	0		0	0	0	0	0
478	1	472	90	-1	441	302	8.1	22	ABarapaapap	-7	0	0	0		0	0	0	0	0
479	1	433	484	-1	496	282	4.5	22	ABarapaaapp	32	0	0	0		0	0	0	0	0
480	1	406	439	-1	359	195	10.8	26	Earpaa	25	0	0	0		0	0	0	0	0
481	1	491	230	-1	573	228	12.2	23	ABprpaapapp	326	0	0	0		0	0	0	0	0
482	1	178	176	-1	342	380	20.1	28	ABplapaaaap	154	0	0	0		0	0	0	0	0
483	1	140	495	-1	545	206	11.9	21	ABprpaapppp	199	0	0	0		0	0	0	0	0
484	1	394	382	-1	525	320	23.8	26	ABarpapaapp	91	0	0	0		0	0	0	0	0
485	1	324	17	-1	316	94	6.4	24	ABprapppapp	497	0	0	0		0	0	0	0	0
486	1	423	170	-1	357	152	6.1	23	ABprpppppaa	2	0	0	0		0	0	0	0	0
487	1	367	438	-1	367	423	9.6	26	ABplpaapppp	-31	0	0	0		0	0	0	0	0
488	1	489	-1	-1	462	243	12.2	22	ABarapaappp	60	0	0	0		0	0	0	0	0
489	1	31	425	-1	388	381	3.5	23	ABalppapapp	267	0	0	0		0	0	0	0	0
490	1	15	486	-1	392	337	4.3	26	ABalpapaapp	221	373	0	0		0	0	0	0	0
491	1	261	498	-1	520	266	3.5	27	ABarappaapa	-191	0	0	0		0	0	0	0	0
492	1	194	485	-1	506	349	3.8	22	ABalpaappap	-296	0	0	0		0	0	0	0	0
493	1	499	285	-1	546	314	22.1	32	ABalappppp	-330	0	0	0		0	0	0	0	0
494	1	487	272	-1	442	338	8.9	21	ABalpaaapap	-204	0	0	0		0	0	0	0	0
495	1	304	46	-1	314	310	5.4	24	ABplpappapp	34	0	0	0		0	0	0	0	0
496	1	280	496	-1	549	390	20.9	23	ABarpaaaaal	-35	0	0	0		0	0	0	0	0
497	1	411	31	-1	227	239	3.4	25	ABplppppapa	143	0	0	0		0	0	0	0	0
498	1	207	108	-1	411	370	3.1	22	ABalppapapa	231	0	0	0		0	0	0	0	0
499	1	476	487	-1	579	326	19.4	22	ABalappppaa	-122	0	0	0		0	0	0	0	0
500	1	139	-1	-1	403	430	15.9	24	ABplaapapap	217	-199	0	0		0	0	0	0	0
