# Supplementary material for: The AP-2 Transcription Factor APTF-2 Is Required for Neuroblast and Epidermal Morphogenesis in Caenorhabditis elegans Embryogenesis
Source: PLoS Genet. 2016 May 13;12(5):e1006048. doi: 10.1371/journal.pgen.1006048 (PMC4866721; doi:10.1371/journal.pgen.1006048)
Supplement: S7 Text — (ZIP) [file pgen.1006048.s035.zip › nuclei/t197-nuclei]

1	1	476	414	-1	457	362	4.7	22	ABalpaaapp	191	430	0	0		0	0	0	0	0
2	1	242	145	-1	462	228	19.9	28	MSppppap	222	-127	0	0		0	0	0	0	0
3	1	286	33	-1	490	226	20.4	26	ABprapaaapa	216	801	0	0		0	0	0	0	0
4	1	469	434	-1	224	201	3.5	25	ABplpppapaa	206	149	0	0		0	0	0	0	0
5	1	112	344	-1	435	119	15.9	27	ABprappaaa	376	0	0	0		0	0	0	0	0
6	1	349	397	-1	488	392	5.0	25	ABalpaapppp	196	286	0	0		0	0	0	0	0
7	1	440	488	-1	329	337	6.0	24	ABalpapappp	294	0	0	0		0	0	0	0	0
8	1	6	456	-1	561	361	9.9	26	ABalaaaarr	204	113	0	0		0	0	0	0	0
9	1	396	115	-1	293	230	24.9	34	Caapa	344	171	0	0		0	0	0	0	0
10	1	224	246	-1	408	289	10.2	24	ABaraapappp	124	0	0	0		0	0	0	0	0
11	1	461	34	-1	207	205	5.0	25	ABplpppaapp	218	394	0	0		0	0	0	0	0
12	1	335	441	-1	457	238	16.7	25	MSpppaaa	211	246	0	0		0	0	0	0	0
13	1	272	318	-1	411	343	9.7	25	ABalpapppaa	162	0	0	0		0	0	0	0	0
14	1	67	245	-1	432	257	17.7	24	MSpaapaap	107	0	0	0		0	0	0	0	0
15	1	428	330	-1	483	365	3.4	27	ABalpapaaa	217	1157	0	0		0	0	0	0	0
16	1	343	311	-1	470	311	7.9	26	ABarapaapaa	64	0	0	0		0	0	0	0	0
17	1	485	497	-1	322	93	7.1	22	ABprapppapp	228	655	0	0		0	0	0	0	0
18	1	124	28	-1	386	419	14.0	28	ABplpaappaa	213	528	0	0		0	0	0	0	0
19	1	420	327	-1	299	287	5.1	24	ABplpappaap	198	49	0	0		0	0	0	0	0
20	1	368	339	-1	548	182	13.8	29	ABpraappap	86	0	0	0		0	0	0	0	0
21	1	9	144	-1	151	189	12.7	23	ABplapapppa	200	246	0	0		0	0	0	0	0
22	1	38	453	-1	416	108	12.0	23	ABprppapapp	207	380	0	0		0	0	0	0	0
23	1	66	285	-1	394	128	12.6	29	MSpapppp	220	0	0	0		0	0	0	0	0
24	1	463	403	-1	350	216	15.2	30	Earap	302	96	0	0		0	0	0	0	0
25	1	208	93	-1	519	372	11.4	24	ABalpaapaaa	205	0	0	0		0	0	0	0	0
26	1	144	297	-1	462	122	14.2	28	ABprapaapp	226	100	0	0		0	0	0	0	0
27	1	366	477	-1	413	159	18.4	24	Dppap	161	445	0	0		0	0	0	0	0
28	1	330	104	-1	537	300	3.9	25	ABaraaapppp	232	2068	0	0		0	0	0	0	0
29	1	152	122	-1	387	272	8.6	27	MSaapaaap	436	0	0	0		0	0	0	0	0
30	1	58	341	-1	219	233	21.7	33	Cappaa	333	323	0	0		0	0	0	0	0
31	1	497	463	-1	225	238	3.6	25	ABplppppapa	241	129	0	0		0	0	0	0	0
32	1	445	129	-1	516	246	13.2	27	MSppapaa	275	517	0	0		0	0	0	0	0
33	1	133	358	-1	441	397	10.5	24	ABplpaapaaa	222	160	0	0		0	0	0	0	0
34	1	229	176	-1	338	101	3.3	27	ABprpppapaa	232	-29	0	0		0	0	0	0	0
35	1	139	435	-1	489	281	7.3	26	ABarapapaap	245	174	0	0		0	0	0	0	0
36	1	352	501	-1	441	468	9.7	24	ABalpppaaap	209	-615	0	0		0	0	0	0	0
37	1	30	16	-1	335	299	7.0	25	ABplpappapa	-43	0	0	0		0	0	0	0	0
38	1	213	484	-1	340	398	16.2	25	ABplpaappap	-4	0	0	0		0	0	0	0	0
39	1	351	76	-1	452	280	17.6	24	MSpaapaaa	48	0	0	0		0	0	0	0	0
40	1	410	52	-1	596	242	11.0	24	ABpraaaaaap	234	-81	0	0		0	0	0	0	0
41	1	383	346	-1	551	391	18.1	26	ABalapppaap	201	172	0	0		0	0	0	0	0
42	1	450	46	-1	196	136	6.4	29	Cppppp	-646	0	0	0		0	0	0	0	0
43	1	173	183	-1	386	151	6.3	24	ABprppaapppp	112	0	0	0		0	0	0	0	0
44	1	64	278	-1	286	324	12.3	28	MSaapppa	0	0	0	0		0	0	0	0	0
45	1	468	467	-1	558	362	19.7	28	ABalapppapa	234	140	0	0		0	0	0	0	0
46	1	495	141	-1	313	310	6.1	23	ABplpappapp	187	-538	0	0		0	0	0	0	0
47	1	49	495	-1	528	224	20.3	27	ABpraapappp	448	0	0	0		0	0	0	0	0
48	1	439	430	-1	263	111	21.3	32	Cpaapp	322	128	0	0		0	0	0	0	0
49	1	90	6	-1	531	339	15.0	24	ABaraappaaa	213	178	0	0		0	0	0	0	0
50	1	35	421	-1	525	163	15.0	30	ABpraapppa	404	0	0	0		0	0	0	0	0
51	1	464	218	-1	336	383	9.1	22	ABplpapaapp	222	761	0	0		0	0	0	0	0
52	1	123	372	-1	407	438	9.1	23	ABplpaaapap	212	286	0	0		0	0	0	0	0
53	1	5	332	-1	424	285	7.2	24	ABalpapppap	229	142	0	0		0	0	0	0	0
54	1	333	271	-1	419	332	19.8	26	MSaaaapap	244	1155	0	0		0	0	0	0	0
55	1	475	301	-1	565	309	6.1	24	ABarapppaap	236	132	0	0		0	0	0	0	0
56	1	240	173	-1	388	203	7.9	24	MSpapappp	212	171	0	0		0	0	0	0	0
57	1	392	455	-1	398	328	13.6	26	ABaraapapaa	143	0	0	0		0	0	0	0	0
58	1	379	203	-1	361	436	15.4	31	ABalppppppp	210	0	0	0		0	0	0	0	0
59	1	287	97	-1	303	75	10.8	26	ABprapapppp	263	-407	0	0		0	0	0	0	0
60	1	306	294	-1	355	60	10.8	28	ABprapappa	258	797	0	0		0	0	0	0	0
61	1	394	185	-1	355	380	12.3	25	ABplppaaaap	237	-562	0	0		0	0	0	0	0
62	1	328	23	-1	506	284	13.1	24	ABaraaapapp	128	0	0	0		0	0	0	0	0
63	1	362	126	-1	165	181	8.3	26	ABplapapppp	53	0	0	0		0	0	0	0	0
64	1	97	69	-1	144	213	9.5	26	ABplappppa	-139	0	0	0		0	0	0	0	0
65	1	80	150	-1	370	156	9.1	26	Earpap	219	-528	0	0		0	0	0	0	0
66	1	180	221	-1	360	273	19.1	29	MSaaappp	260	-194	0	0		0	0	0	0	0
67	1	36	180	-1	277	297	8.8	28	MSapaapp	0	0	0	0		0	0	0	0	0
68	1	170	383	-1	331	260	15.9	22	Ealaa	218	93	0	0		0	0	0	0	0
69	1	373	347	-1	410	460	11.2	24	ABplpaapapp	245	1344	0	0		0	0	0	0	0
70	1	211	370	-1	499	358	9.3	25	ABaraaaaaap	158	0	0	0		0	0	0	0	0
71	1	172	149	-1	546	307	19.5	28	ABalappppap	265	0	0	0		0	0	0	0	0
72	1	134	121	-1	536	369	15.5	30	MSaaaaaa	112	0	0	0		0	0	0	0	0
73	1	259	417	-1	290	337	5.7	24	ABplpaaaapp	4	0	0	0		0	0	0	0	0
74	1	300	256	-1	461	260	13.7	28	ABaraapppap	58	0	0	0		0	0	0	0	0
75	1	465	142	-1	269	252	22.5	32	Dappa	319	449	0	0		0	0	0	0	0
76	1	145	479	-1	308	309	23.8	39	ABarpaapppp	308	-660	0	0		0	0	0	0	0
77	1	358	359	-1	395	270	4.2	26	ABalpappppp	256	654	0	0		0	0	0	0	0
78	1	76	35	-1	460	407	8.4	24	ABplpaaaaaa	80	0	0	0		0	0	0	0	0
79	1	282	61	-1	388	293	7.2	24	MSaapaaaa	211	-91	0	0		0	0	0	0	0
80	1	350	38	-1	450	387	3.3	25	ABalppapaaa	201	484	0	0		0	0	0	0	0
81	1	442	443	-1	223	104	13.7	36	Caapp	356	307	0	0		0	0	0	0	0
82	1	169	226	-1	426	157	14.0	32	MSpapppa	209	0	0	0		0	0	0	0	0
83	1	69	432	-1	488	364	17.8	28	MSaaaaapa	-68	0	0	0		0	0	0	0	0
84	1	228	270	-1	306	242	14.1	30	Ealap	289	669	0	0		0	0	0	0	0
85	1	138	309	-1	377	351	18.6	28	MSapppap	-54	0	0	0		0	0	0	0	0
86	1	143	222	-1	542	306	14.2	25	MSppaaapp	167	0	0	0		0	0	0	0	0
87	1	215	50	-1	180	248	9.3	25	ABplapppaa	220	1232	0	0		0	0	0	0	0
88	1	1	232	-1	372	449	10.3	27	ABplaappaa	264	0	0	0		0	0	0	0	0
89	1	93	82	-1	387	271	20.4	24	MSpaaapap	226	41	0	0		0	0	0	0	0
90	1	478	335	-1	439	306	8.2	22	ABarapaapap	201	190	0	0		0	0	0	0	0
91	1	411	319	-1	495	371	14.9	24	ABaraapaaap	234	97	0	0		0	0	0	0	0
92	1	311	27	-1	496	429	23.5	26	ABplaaapaap	69	0	0	0		0	0	0	0	0
93	1	315	422	-1	181	136	19.4	32	Cpappd	324	-760	0	0		0	0	0	0	0
94	1	418	428	-1	239	256	4.8	22	ABplppppaaa	176	464	0	0		0	0	0	0	0
95	1	278	257	-1	466	415	11.0	24	ABalppppaav	196	-629	0	0		0	0	0	0	0
96	1	16	205	-1	401	172	7.2	24	ABprppaapppa	209	414	0	0		0	0	0	0	0
97	1	321	25	-1	564	261	11.5	26	ABprpaaaaap	107	0	0	0		0	0	0	0	0
98	1	164	457	-1	326	327	13.3	26	MSappaap	374	0	0	0		0	0	0	0	0
99	1	209	100	-1	492	162	13.7	25	ABprapaapa	76	0	0	0		0	0	0	0	0
100	1	415	134	-1	456	149	22.0	35	ABarpppap	349	-2	0	0		0	0	0	0	0
101	1	122	404	-1	491	128	13.3	28	ABpraapppp	280	0	0	0		0	0	0	0	0
102	1	277	350	-1	520	439	20.8	26	ABplaaaaaa	235	153	0	0		0	0	0	0	0
103	1	60	40	-1	462	257	9.5	26	ABarapappap	132	0	0	0		0	0	0	0	0
104	1	99	41	-1	142	224	15.8	32	ABarppapp	320	486	0	0		0	0	0	0	0
105	1	178	109	-1	331	335	9.2	24	ABplpapapap	211	168	0	0		0	0	0	0	0
106	1	405	62	-1	306	117	23.7	33	Cpaapa	334	-340	0	0		0	0	0	0	0
107	1	41	277	-1	293	366	21.6	35	ABarppaap	335	358	0	0		0	0	0	0	0
108	1	498	401	-1	405	372	3.7	22	ABalppapapa	170	270	0	0		0	0	0	0	0
109	1	85	225	-1	320	101	12.4	24	ABprapapppaa	-79	0	0	0		0	0	0	0	0
110	1	57	460	-1	504	232	4.9	24	ABprpappaaa	-38	0	0	0		0	0	0	0	0
111	1	82	12	-1	465	235	5.9	24	ABarapapapp	207	-311	0	0		0	0	0	0	0
112	1	206	333	-1	462	353	12.2	28	ABalpaapapa	151	0	0	0		0	0	0	0	0
113	1	310	153	-1	375	445	19.5	27	ABplaaappa	262	328	0	0		0	0	0	0	0
114	1	357	250	-1	354	318	12.9	26	MSappaaa	243	675	0	0		0	0	0	0	0
115	1	114	215	-1	351	267	9.8	28	MSaapapa	123	0	0	0		0	0	0	0	0
116	1	157	334	-1	359	125	10.2	25	ABprpappppaa	283	0	0	0		0	0	0	0	0
117	1	53	94	-1	527	220	18.2	28	ABpraaapppa	266	0	0	0		0	0	0	0	0
118	1	274	376	-1	376	366	7.4	30	ABplpapaaa	304	-2	0	0		0	0	0	0	0
119	1	385	360	-1	364	404	7.0	24	ABplpaaappp	212	-102	0	0		0	0	0	0	0
120	1	364	18	-1	447	232	10.8	24	ABaraappppa	193	-784	0	0		0	0	0	0	0
121	1	472	29	-1	455	365	17.6	25	MSaaapaaa	253	72	0	0		0	0	0	0	0
122	1	162	2	-1	424	455	19.6	30	ABplaaapap	288	444	0	0		0	0	0	0	0
123	1	403	123	-1	517	320	10.3	27	ABaraaapaap	379	0	0	0		0	0	0	0	0
124	1	210	265	-1	358	64	16.3	30	ABprapapaa	298	0	0	0		0	0	0	0	0
125	1	165	322	-1	421	347	12.9	28	ABalpaapappp	256	144	0	0		0	0	0	0	0
126	1	132	164	-1	437	350	23.6	31	ABarpaapap	264	-1204	0	0		0	0	0	0	0
127	1	185	177	-1	413	239	22.2	28	MSpppppp	261	1048	0	0		0	0	0	0	0
128	1	171	24	-1	422	217	9.5	27	MSpapaaap	153	0	0	0		0	0	0	0	0
129	1	378	378	-1	459	264	5.3	25	ABarapapppa	256	-116	0	0		0	0	0	0	0
130	1	233	174	-1	290	342	14.9	25	Daaap	216	279	0	0		0	0	0	0	0
131	1	423	138	-1	535	290	6.3	24	ABarappaaaa	178	-381	0	0		0	0	0	0	0
132	1	54	412	-1	560	269	15.7	24	ABpraaapaad	189	486	0	0		0	0	0	0	0
133	1	156	266	-1	400	310	5.1	24	ABalpappapa	206	-1289	0	0		0	0	0	0	0
134	1	109	64	-1	209	268	13.8	29	Capaap	289	-135	0	0		0	0	0	0	0
135	1	65	427	-1	486	367	11.4	25	ABalpaapaap	242	46	0	0		0	0	0	0	0
136	1	221	228	-1	427	264	9.4	24	ABaraappppp	-140	0	0	0		0	0	0	0	0
137	1	202	283	-1	461	406	22.6	28	ABplaaaapap	-240	0	0	0		0	0	0	0	0
138	1	118	407	-1	436	426	5.5	26	ABalppaappa	263	278	0	0		0	0	0	0	0
139	1	337	426	-1	419	275	24.2	31	ABarpaapppa	316	290	0	0		0	0	0	0	0
140	1	433	238	-1	284	265	5.1	24	ABplpapppaa	224	567	0	0		0	0	0	0	0
141	1	345	394	-1	550	326	6.6	25	ABaraaapppa	202	-155	0	0		0	0	0	0	0
142	1	63	219	-1	446	310	10.8	24	ABaraapppaa	-21	0	0	0		0	0	0	0	0
143	1	39	348	-1	476	467	9.4	25	ABalpppapav	208	-21	0	0		0	0	0	0	0
144	1	26	261	-1	189	304	12.2	27	ABplappapp	242	313	0	0		0	0	0	0	0
145	1	222	500	-1	450	240	7.9	24	ABarapapppp	206	2	0	0		0	0	0	0	0
146	1	140	473	-1	520	371	8.1	24	ABaraaaaaaa	201	-477	0	0		0	0	0	0	0
147	1	264	106	-1	442	131	11.1	25	ABprppapapa	200	122	0	0		0	0	0	0	0
148	1	268	71	-1	469	155	11.6	24	ABprppapaaa	242	778	0	0		0	0	0	0	0
149	1	426	108	-1	603	246	13.9	26	ABpraaaapad	1	0	0	0		0	0	0	0	0
150	1	174	253	-1	562	302	8.9	25	ABarappppap	32	0	0	0		0	0	0	0	0
151	1	346	7	-1	581	325	20.8	27	ABpraapaapa	-97	0	0	0		0	0	0	0	0
152	1	121	48	-1	583	319	16.4	31	MSppaaapa	478	0	0	0		0	0	0	0	0
153	1	234	329	-1	513	335	16.3	26	ABaraappaap	-833	0	0	0		0	0	0	0	0
154	1	363	133	-1	572	336	7.8	23	ABarapppaaa	211	63	0	0		0	0	0	0	0
155	1	98	20	-1	501	403	8.4	26	ABalppappaa	327	0	0	0		0	0	0	0	0
156	1	196	447	-1	333	120	7.7	26	ABprpappppap	321	0	0	0		0	0	0	0	0
157	1	111	194	-1	519	380	19.4	24	ABalappapp	201	328	0	0		0	0	0	0	0
158	1	460	127	-1	596	315	11.4	24	ABalaappaaa	261	0	0	0		0	0	0	0	0
159	1	393	132	-1	486	426	5.5	25	ABalppaaapp	203	-416	0	0		0	0	0	0	0
160	1	18	298	-1	519	327	7.5	23	ABaraaaaapa	-49	0	0	0		0	0	0	0	0
161	1	359	352	-1	472	298	4.7	23	ABarapaaaap	202	985	0	0		0	0	0	0	0
162	1	248	191	-1	148	251	10.3	26	ABplapappa	-78	0	0	0		0	0	0	0	0
163	1	374	452	-1	335	363	11.8	24	ABplppaapaa	59	0	0	0		0	0	0	0	0
164	1	305	116	-1	146	164	15.2	28	Cpappv	259	483	0	0		0	0	0	0	0
165	1	412	89	-1	601	268	15.7	27	ABpraaaapav	261	1228	0	0		0	0	0	0	0
166	1	72	90	-1	581	374	19.3	27	ABpraapaaaa	245	135	0	0		0	0	0	0	0
167	1	219	275	-1	358	282	4.7	25	ABalpappapp	209	109	0	0		0	0	0	0	0
168	1	336	36	-1	466	453	19.6	27	ABplaaapaaa	266	-317	0	0		0	0	0	0	0
169	1	261	419	-1	238	286	6.9	27	ABplppappp	270	-280	0	0		0	0	0	0	0
170	1	486	49	-1	356	150	6.0	22	ABprpppppaa	227	7	0	0		0	0	0	0	0
171	1	304	295	-1	443	163	4.4	24	ABprppaappaa	348	0	0	0		0	0	0	0	0
172	1	230	70	-1	440	365	11.8	23	ABalpaapappa	-94	0	0	0		0	0	0	0	0
173	1	436	273	-1	386	343	6.6	24	ABplpapappa	213	-34	0	0		0	0	0	0	0
174	1	60	110	-1	488	261	9.6	25	ABarapappaa	209	756	0	0		0	0	0	0	0
175	1	246	399	-1	311	406	12.2	31	ABplaapppa	311	545	0	0		0	0	0	0	0
176	1	482	178	-1	342	378	19.8	27	ABplapaaaap	239	-417	0	0		0	0	0	0	0
177	1	75	166	-1	415	330	23.6	31	ABarpaappa	249	1649	0	0		0	0	0	0	0
178	1	291	4	-1	337	81	11.5	27	ABprapppaa	214	0	0	0		0	0	0	0	0
179	1	108	220	-1	217	244	7.6	28	Capppp	286	501	0	0		0	0	0	0	0
180	1	283	213	-1	520	389	6.4	24	ABalpaapppa	191	671	0	0		0	0	0	0	0
181	1	446	480	-1	503	299	4.5	23	ABarapaaapa	183	365	0	0		0	0	0	0	0
182	1	407	415	-1	247	233	5.5	24	ABplppppaap	203	1087	0	0		0	0	0	0	0
183	1	110	331	-1	495	291	19.8	25	MSppappp	249	91	0	0		0	0	0	0	0
184	1	74	459	-1	319	174	23.5	37	Caaap	377	-859	0	0		0	0	0	0	0
185	1	317	210	-1	178	217	8.8	27	ABplapppap	274	919	0	0		0	0	0	0	0
186	1	269	42	-1	548	434	18.2	27	ABalapapapa	105	0	0	0		0	0	0	0	0
187	1	105	374	-1	450	190	7.3	22	ABprpapappaa	178	64	0	0		0	0	0	0	0
188	1	456	353	-1	578	335	14.6	26	ABalaappppa	236	1666	0	0		0	0	0	0	0
189	1	397	442	-1	457	205	23.7	28	ABarppppaa	280	596	0	0		0	0	0	0	0
190	1	432	30	-1	235	107	8.3	31	Cpppap	309	645	0	0		0	0	0	0	0
191	1	161	207	-1	247	264	9.5	25	ABplpppppaa	201	-255	0	0		0	0	0	0	0
192	1	25	135	-1	172	287	9.6	26	ABplapapap	247	-404	0	0		0	0	0	0	0
193	1	435	172	-1	486	330	20.1	27	MSpaaaaapa	90	0	0	0		0	0	0	0	0
194	1	285	373	-1	151	277	14.9	28	ABplapapaa	286	-614	0	0		0	0	0	0	0
195	1	451	363	-1	534	255	15.6	25	ABpraaappaa	188	76	0	0		0	0	0	0	0
196	1	166	433	-1	361	314	6.6	25	ABplpapappp	211	0	0	0		0	0	0	0	0
197	1	116	406	-1	233	158	4.8	22	ABplppppppa	184	431	0	0		0	0	0	0	0
198	1	332	469	-1	558	241	13.7	23	ABprpaapaap	406	0	0	0		0	0	0	0	0
199	1	195	43	-1	383	418	5.4	28	ABalppaappp	223	911	0	0		0	0	0	0	0
200	1	59	302	-1	580	366	14.7	31	ABalaaappl	305	0	0	0		0	0	0	0	0
201	1	175	1	-1	328	265	6.6	25	MSaappap	274	0	0	0		0	0	0	0	0
202	1	265	364	-1	473	210	6.0	24	ABprpappap	212	438	0	0		0	0	0	0	0
203	1	189	39	-1	372	416	21.7	33	ABplaaappp	30	0	0	0		0	0	0	0	0
204	1	299	192	-1	373	408	10.5	25	ABplpaapppa	214	580	0	0		0	0	0	0	0
205	1	154	14	-1	318	361	6.5	24	ABplpaaaapa	287	0	0	0		0	0	0	0	0
206	1	117	200	-1	568	404	15.3	30	ABalaaapal	250	-190	0	0		0	0	0	0	0
207	1	271	224	-1	556	232	8.9	24	ABprpaapppa	372	0	0	0		0	0	0	0	0
208	1	148	204	-1	493	257	18.0	24	MSppappa	311	0	0	0		0	0	0	0	0
209	1	191	170	-1	424	436	16.0	24	ABplaapapaa	79	0	0	0		0	0	0	0	0
210	1	197	286	-1	554	277	5.3	23	ABarapppapa	201	-573	0	0		0	0	0	0	0
211	1	453	79	-1	279	89	6.2	25	ABprppppppp	253	-196	0	0		0	0	0	0	0
212	1	290	454	-1	346	260	4.8	26	MSaappaa	240	1337	0	0		0	0	0	0	0
213	1	314	169	-1	457	124	8.9	23	ABprppapaap	222	-1421	0	0		0	0	0	0	0
214	1	37	499	-1	528	250	18.6	24	ABpraapapap	224	-958	0	0		0	0	0	0	0
215	1	263	438	-1	269	168	9.6	32	Eprpp	467	0	0	0		0	0	0	0	0
216	1	8	131	-1	350	94	7.1	23	ABprpppaapa	227	776	0	0		0	0	0	0	0
217	1	316	284	-1	431	384	4.4	23	ABalppapaap	197	180	0	0		0	0	0	0	0
218	1	303	56	-1	418	250	11.7	27	MSpapaapa	63	0	0	0		0	0	0	0	0
219	1	367	462	-1	248	314	8.0	24	ABplppapapa	219	-151	0	0		0	0	0	0	0
220	1	158	112	-1	499	194	6.7	26	ABarappapap	261	-275	0	0		0	0	0	0	0
221	1	52	234	-1	418	406	13.7	24	ABalpppppaa	231	169	0	0		0	0	0	0	0
222	1	395	59	-1	584	289	14.9	24	ABalaapppap	93	0	0	0		0	0	0	0	0
223	1	190	74	-1	407	287	13.0	24	ABaraapapap	241	342	0	0		0	0	0	0	0
224	1	371	320	-1	574	290	21.5	29	ABpraapaapp	61	0	0	0		0	0	0	0	0
225	1	421	475	-1	448	314	21.4	27	MSaaaapaa	257	386	0	0		0	0	0	0	0
226	1	113	248	-1	364	410	17.7	28	ABalppppppa	232	-515	0	0		0	0	0	0	0
227	1	194	84	-1	246	365	15.1	29	ABplapaapp	262	1020	0	0		0	0	0	0	0
228	1	404	340	-1	547	225	15.2	24	ABprpaappaa	200	-364	0	0		0	0	0	0	0
229	1	29	304	-1	424	262	14.8	28	MSpaapapa	256	-479	0	0		0	0	0	0	0
230	1	481	308	-1	575	230	12.0	23	ABprpaapapp	20	0	0	0		0	0	0	0	0
231	1	360	143	-1	363	259	7.0	23	MSaapappa	237	261	0	0		0	0	0	0	0
232	1	329	184	-1	442	440	13.8	27	ABalpppappa	270	-41	0	0		0	0	0	0	0
233	1	135	154	-1	412	348	16.7	24	MSaaapaap	198	-107	0	0		0	0	0	0	0
234	1	205	244	-1	496	190	11.6	26	ABprppaaaap	236	-636	0	0		0	0	0	0	0
235	1	220	63	-1	560	394	9.9	24	ABalaaaarla	153	0	0	0		0	0	0	0	0
236	1	372	235	-1	267	292	4.0	23	ABplppaappp	235	-368	0	0		0	0	0	0	0
237	1	253	310	-1	454	462	16.6	27	ABplaapaapp	278	252	0	0		0	0	0	0	0
238	1	21	151	-1	406	245	16.6	27	MSpaapapp	234	109	0	0		0	0	0	0	0
239	1	308	387	-1	467	391	13.2	22	MSapaaap	160	0	0	0		0	0	0	0	0
240	1	474	230	-1	408	321	16.4	25	MSaaapapa	90	0	0	0		0	0	0	0	0
241	1	115	201	-1	517	358	5.4	25	ABalpaappaa	204	338	0	0		0	0	0	0	0
242	1	106	51	-1	378	284	12.4	28	MSaapaapa	94	0	0	0		0	0	0	0	0
243	1	184	276	-1	511	278	22.8	30	ABarpapapp	254	-861	0	0		0	0	0	0	0
244	1	227	197	-1	281	99	13.5	28	ABprapapppap	280	-398	0	0		0	0	0	0	0
245	1	232	152	-1	432	393	22.7	28	ABplaaaapp	248	415	0	0		0	0	0	0	0
246	1	151	77	-1	389	311	18.6	24	MSaaaappa	254	0	0	0		0	0	0	0	0
247	1	298	163	-1	567	328	10.8	24	ABarappppaa	213	139	0	0		0	0	0	0	0
248	1	339	186	-1	500	436	8.3	25	ABalpppaapd	227	301	0	0		0	0	0	0	0
249	1	409	279	-1	527	283	9.4	26	MSppaaaa	185	0	0	0		0	0	0	0	0
250	1	44	392	-1	431	370	8.0	25	MSapaaaa	205	-46	0	0		0	0	0	0	0
251	1	275	300	-1	260	265	4.5	24	ABplpapppap	180	-228	0	0		0	0	0	0	0
252	1	249	26	-1	187	142	13.7	30	Capppa	391	0	0	0		0	0	0	0	0
253	1	390	156	-1	416	124	21.4	27	ABarppppap	215	0	0	0		0	0	0	0	0
254	1	341	216	-1	436	208	5.8	25	ABprpapappap	4	0	0	0		0	0	0	0	0
255	1	353	483	-1	459	403	6.0	24	ABalppappap	240	-789	0	0		0	0	0	0	0
256	1	257	366	-1	459	191	17.0	27	Dpaa	50	0	0	0		0	0	0	0	0
257	1	55	365	-1	494	432	20.3	24	ABalappaap	222	427	0	0		0	0	0	0	0
258	1	447	280	-1	542	340	19.6	24	ABalapppapp	37	0	0	0		0	0	0	0	0
259	1	96	251	-1	500	308	7.4	24	ABaraaaaapp	60	0	0	0		0	0	0	0	0
260	1	356	306	-1	458	304	16.4	26	MSpaaaapp	217	104	0	0		0	0	0	0	0
261	1	20	367	-1	397	322	10.7	24	ABaraapappa	350	0	0	0		0	0	0	0	0
262	1	45	198	-1	270	383	13.5	30	ABplaapppp	431	0	0	0		0	0	0	0	0
263	1	146	193	-1	492	221	11.3	25	ABprppaaaaa	24	0	0	0		0	0	0	0	0
264	1	400	395	-1	228	182	12.7	35	Eplpa	348	-230	0	0		0	0	0	0	0
265	1	198	461	-1	349	315	19.1	24	MSapappp	245	-567	0	0		0	0	0	0	0
266	1	71	303	-1	281	341	18.3	26	Dapaa	260	1378	0	0		0	0	0	0	0
267	1	276	45	-1	231	124	5.8	28	Cppppa	235	-395	0	0		0	0	0	0	0
268	1	429	206	-1	415	90	16.2	29	ABprappaap	289	92	0	0		0	0	0	0	0
269	1	119	73	-1	438	334	6.7	24	ABalpappaaa	81	0	0	0		0	0	0	0	0
270	1	73	22	-1	440	441	8.3	23	ABplpaaapaa	213	229	0	0		0	0	0	0	0
271	1	136	381	-1	346	350	8.2	24	ABplpapapaa	197	50	0	0		0	0	0	0	0
272	1	494	243	-1	438	338	8.4	22	ABalpaaapap	129	0	0	0		0	0	0	0	0
273	1	34	494	-1	493	281	10.5	22	ABarapapaaa	181	1897	0	0		0	0	0	0	0
274	1	91	345	-1	331	419	9.6	28	ABplaappap	271	170	0	0		0	0	0	0	0
275	1	130	371	-1	315	250	9.3	27	Ealpa	276	286	0	0		0	0	0	0	0
276	1	28	96	-1	475	223	3.2	24	ABprpappaap	225	1	0	0		0	0	0	0	0
277	1	87	190	-1	389	217	11.3	31	MSpapapa	234	1041	0	0		0	0	0	0	0
278	1	389	259	-1	431	297	19.1	26	MSpaaappa	101	0	0	0		0	0	0	0	0
279	1	255	15	-1	464	207	8.8	23	ABprppaapaa	212	-708	0	0		0	0	0	0	0
280	1	270	323	-1	351	236	9.3	24	MSaapappp	170	73	0	0		0	0	0	0	0
281	1	92	54	-1	412	426	11.3	25	ABplpaapaap	247	90	0	0		0	0	0	0	0
282	1	325	211	-1	437	147	7.7	24	ABprppappap	196	120	0	0		0	0	0	0	0
283	1	236	140	-1	222	237	10.6	26	ABplpppppap	238	-292	0	0		0	0	0	0	0
284	1	293	314	-1	567	351	23.2	26	ABpraapaaap	-182	0	0	0		0	0	0	0	0
285	1	493	315	-1	550	320	21.7	29	ABalappppp	-461	0	0	0		0	0	0	0	0
286	1	425	425	-1	422	176	6.3	22	ABprpapappp	148	-472	0	0		0	0	0	0	0
287	1	77	86	-1	208	320	14.2	29	ABplappaap	252	710	0	0		0	0	0	0	0
288	1	141	448	-1	292	196	12.5	30	Earpp	305	129	0	0		0	0	0	0	0
289	1	342	312	-1	183	227	13.7	30	Capapp	217	0	0	0		0	0	0	0	0
290	1	225	114	-1	428	286	4.0	26	ABalpappppa	268	-60	0	0		0	0	0	0	0
291	1	183	161	-1	266	318	5.0	24	ABplppappap	225	184	0	0		0	0	0	0	0
292	1	284	496	-1	600	277	10.4	24	ABalaappap	44	0	0	0		0	0	0	0	0
293	1	10	236	-1	401	412	15.9	31	ABalpppppap	200	0	0	0		0	0	0	0	0
294	1	262	325	-1	470	167	7.0	24	ABarappappp	212	-959	0	0		0	0	0	0	0
295	1	201	13	-1	397	142	9.7	26	MSpappap	469	0	0	0		0	0	0	0	0
296	1	4	429	-1	411	380	11.5	24	MSapapaa	196	255	0	0		0	0	0	0	0
297	1	273	147	-1	238	335	13.2	28	ABplappaaa	247	730	0	0		0	0	0	0	0
298	1	260	474	-1	586	236	16.5	26	ABprpaapapa	-105	0	0	0		0	0	0	0	0
299	1	309	393	-1	493	310	17.0	26	MSpaaaapa	257	98	0	0		0	0	0	0	0
300	1	40	188	-1	551	261	7.8	24	ABarapppppp	198	418	0	0		0	0	0	0	0
301	1	103	231	-1	492	205	14.8	28	MSppppaa	300	0	0	0		0	0	0	0	0
302	1	458	368	-1	381	136	17.9	30	Dpap	302	627	0	0		0	0	0	0	0
303	1	199	5	-1	470	144	7.9	25	ABarappappa	195	-622	0	0		0	0	0	0	0
304	1	56	343	-1	266	270	11.3	30	MSaappppp	249	440	0	0		0	0	0	0	0
305	1	128	349	-1	238	308	16.4	31	Capaaa	-145	0	0	0		0	0	0	0	0
306	1	149	37	-1	265	336	7.7	24	ABplppapaap	-56	0	0	0		0	0	0	0	0
307	1	430	146	-1	502	208	23.7	29	Nuc166_19_443_186	272	313	0	0		0	0	0	0	0
308	1	301	444	-1	203	266	6.3	23	ABplpppaaap	203	527	0	0		0	0	0	0	0
309	1	455	400	-1	449	341	19.2	25	MSaaaaapp	398	0	0	0		0	0	0	0	0
310	1	399	317	-1	503	319	14.7	27	ABaraappapa	64	0	0	0		0	0	0	0	0
311	1	129	102	-1	494	224	7.0	24	ABprpapaaap	197	641	0	0		0	0	0	0	0
312	1	27	68	-1	380	66	12.4	29	ABprapapap	127	0	0	0		0	0	0	0	0
313	1	231	233	-1	358	155	3.6	26	ABprppppaaa	249	97	0	0		0	0	0	0	0
314	1	2	47	-1	587	378	11.9	24	ABalaaaparr	187	796	0	0		0	0	0	0	0
315	1	14	492	-1	524	262	5.6	22	ABarappaaap	184	282	0	0		0	0	0	0	0
316	1	245	262	-1	467	441	8.9	24	ABalpppaaaa	184	1065	0	0		0	0	0	0	0
317	1	289	168	-1	574	206	12.1	26	ABpraappaa	-64	0	0	0		0	0	0	0	0
318	1	462	258	-1	334	128	20.0	28	Dpppp	281	-124	0	0		0	0	0	0	0
319	1	466	390	-1	449	473	12.2	27	ABplpaapapa	236	68	0	0		0	0	0	0	0
320	1	160	223	-1	415	177	9.7	24	MSppaapp	220	-165	0	0		0	0	0	0	0
321	1	296	255	-1	556	238	22.7	35	ABarpappa	354	783	0	0		0	0	0	0	0
322	1	334	31	-1	196	114	10.4	29	Cpppaa	284	-16	0	0		0	0	0	0	0
323	1	377	87	-1	455	416	12.6	28	ABalppppaad	282	-457	0	0		0	0	0	0	0
324	1	382	148	-1	252	222	17.1	32	Ealpp	320	-114	0	0		0	0	0	0	0
325	1	7	436	-1	391	419	7.9	23	ABplpaaappa	191	823	0	0		0	0	0	0	0
326	1	365	99	-1	209	165	5.3	26	ABplppppppp	187	0	0	0		0	0	0	0	0
327	1	375	91	-1	484	407	19.5	28	ABplaaaapaa	35	0	0	0		0	0	0	0	0
328	1	226	289	-1	337	123	15.4	32	MSpppaap	308	-351	0	0		0	0	0	0	0
329	1	125	195	-1	536	210	9.1	28	ABprpaaapa	197	18	0	0		0	0	0	0	0
330	1	338	8	-1	185	178	5.4	27	ABplappppp	277	74	0	0		0	0	0	0	0
331	1	256	288	-1	544	393	22.9	29	ABalappaaa	-83	0	0	0		0	0	0	0	0
332	1	15	53	-1	397	377	14.1	23	MSapappa	200	-435	0	0		0	0	0	0	0
333	1	131	486	-1	231	278	4.1	25	ABplpppaaaa	232	-141	0	0		0	0	0	0	0
334	1	33	324	-1	545	418	12.6	31	ABalaaaala	272	741	0	0		0	0	0	0	0
335	1	402	81	-1	317	354	10.6	24	ABplppaapap	228	69	0	0		0	0	0	0	0
336	1	84	328	-1	396	90	20.8	29	ABprappapa	287	-545	0	0		0	0	0	0	0
337	1	79	124	-1	291	93	4.0	23	ABprppppppa	201	641	0	0		0	0	0	0	0
338	1	244	66	-1	614	324	9.9	31	ABalaapaap	318	1012	0	0		0	0	0	0	0
339	1	216	85	-1	437	414	17.3	24	ABplaapappa	228	-711	0	0		0	0	0	0	0
340	1	340	167	-1	365	124	5.2	23	ABprppppaap	185	-248	0	0		0	0	0	0	0
341	1	46	464	-1	374	395	20.0	23	ABplapaaaaa	246	0	0	0		0	0	0	0	0
342	1	102	416	-1	355	84	19.6	29	ABarpppppa	286	-58	0	0		0	0	0	0	0
343	1	406	32	-1	586	292	6.8	24	ABalaapaaa	242	-677	0	0		0	0	0	0	0
344	1	437	269	-1	553	207	18.5	31	ABpraaapppp	252	239	0	0		0	0	0	0	0
345	1	280	105	-1	359	366	22.5	31	ABarppaaa	313	167	0	0		0	0	0	0	0
346	1	101	128	-1	273	243	6.1	23	ABplpappppa	229	20	0	0		0	0	0	0	0
347	1	477	130	-1	516	320	4.0	23	ABaraaappap	175	71	0	0		0	0	0	0	0
348	1	89	159	-1	546	434	21.6	24	ABplaapaaaa	220	-533	0	0		0	0	0	0	0
349	1	47	281	-1	332	196	12.9	31	Epraa	295	-83	0	0		0	0	0	0	0
350	1	355	-1	-1	489	263	4.9	23	ABarapapapa	210	415	0	0		0	0	0	0	0
351	1	181	199	-1	492	443	12.4	25	ABalapaaap	-3	0	0	0		0	0	0	0	0
352	1	83	385	-1	437	357	15.4	26	ABaraapaapp	119	0	0	0		0	0	0	0	0
353	1	203	260	-1	482	447	15.4	26	ABalppppapa	236	811	0	0		0	0	0	0	0
354	1	200	19	-1	428	314	5.9	24	ABalpappaap	193	45	0	0		0	0	0	0	0
355	1	204	57	-1	531	334	11.8	28	ABaraaaapa	331	0	0	0		0	0	0	0	0
356	1	376	92	-1	519	237	16.0	24	ABpraaappap	211	30	0	0		0	0	0	0	0
357	1	235	155	-1	298	326	8.9	24	ABplppappaa	210	-192	0	0		0	0	0	0	0
358	1	218	227	241	536	412	9.0	27	ABalaaaalp	190	-398	0	0		0	0	0	0	0
359	1	223	249	-1	537	355	10.8	24	ABaraaapaaa	-26	0	0	0		0	0	0	0	0
360	1	452	287	-1	518	347	20.0	23	ABarpapaapa	238	152	0	0		0	0	0	0	0
361	1	11	10	-1	363	347	12.8	27	MSappapa	45	0	0	0		0	0	0	0	0
362	1	424	55	-1	570	285	11.7	27	ABprpaapaaa	230	-265	0	0		0	0	0	0	0
363	1	23	65	-1	526	245	8.0	24	ABprpapaaaa	203	-1213	0	0		0	0	0	0	0
364	1	320	424	-1	508	228	9.7	23	ABprpapaapa	199	-151	0	0		0	0	0	0	0
365	1	51	292	-1	537	235	6.1	24	ABarappapaa	240	-671	0	0		0	0	0	0	0
366	1	153	158	-1	194	165	23.1	41	Cpapa	414	-883	0	0		0	0	0	0	0
367	1	61	83	-1	412	222	14.1	29	MSpapaapp	268	662	0	0		0	0	0	0	0
368	1	388	316	-1	550	375	7.3	23	ABalaaaarlp	-145	0	0	0		0	0	0	0	0
369	1	238	351	-1	466	176	9.7	23	ABprppaapap	234	-387	0	0		0	0	0	0	0
370	1	318	299	-1	283	312	16.8	26	Daapa	239	-49	0	0		0	0	0	0	0
371	1	361	117	-1	440	165	10.0	23	ABprppappaa	212	147	0	0		0	0	0	0	0
372	1	24	78	-1	592	349	11.4	26	ABalaaappr	243	0	0	0		0	0	0	0	0
373	1	251	214	-1	521	438	18.9	22	ABplaaaaapa	192	-116	0	0		0	0	0	0	0
374	1	288	466	-1	399	96	8.9	23	ABprppapppp	229	634	0	0		0	0	0	0	0
375	1	32	418	-1	323	347	15.8	25	Daaaa	208	0	0	0		0	0	0	0	0
376	1	327	212	-1	192	236	17.7	31	Capapa	291	1176	0	0		0	0	0	0	0
377	1	19	451	-1	382	293	15.9	29	MSaaapapp	282	-162	0	0		0	0	0	0	0
378	1	312	355	-1	513	364	13.7	23	ABaraapaaaa	229	181	0	0		0	0	0	0	0
379	1	150	182	-1	533	182	7.7	24	ABprpaaappa	222	500	0	0		0	0	0	0	0
380	1	319	362	-1	450	261	21.4	29	MSpppppa	142	0	0	0		0	0	0	0	0
381	1	252	242	-1	249	163	4.5	31	ABplpppapap	311	-770	0	0		0	0	0	0	0
382	1	484	120	-1	528	320	23.4	26	ABarpapaapp	170	-162	0	0		0	0	0	0	0
383	1	22	291	-1	582	236	8.6	24	ABalaapapp	335	0	0	0		0	0	0	0	0
384	1	12	189	-1	375	360	16.5	28	MSapppaa	170	0	0	0		0	0	0	0	0
385	1	78	282	-1	300	390	14.1	25	ABplapaapa	136	0	0	0		0	0	0	0	0
386	1	104	11	-1	485	182	18.7	27	ABarpppaap	219	768	0	0		0	0	0	0	0
387	1	95	307	-1	495	405	12.9	25	ABalapaaaa	254	-95	0	0		0	0	0	0	0
388	1	370	382	-1	329	139	3.4	26	ABprppppapp	225	93	0	0		0	0	0	0	0
389	1	297	237	-1	471	355	14.6	26	ABaraapaapa	-208	0	0	0		0	0	0	0	0
390	1	42	217	-1	432	411	8.4	25	ABplpaaaaap	200	147	0	0		0	0	0	0	0
391	1	422	44	-1	478	361	8.1	25	ABalpaaaaap	193	-163	0	0		0	0	0	0	0
392	1	147	468	-1	291	351	9.3	26	ABplppapaaa	323	0	0	0		0	0	0	0	0
393	1	408	354	-1	263	212	4.9	23	ABplpappppp	227	105	0	0		0	0	0	0	0
394	1	187	17	-1	420	238	6.9	25	MSpapaaaa	464	0	0	0		0	0	0	0	0
395	1	434	202	-1	240	267	17.5	26	Daapp	-41	0	0	0		0	0	0	0	0
396	1	457	171	-1	312	68	14.9	29	ABarpppppp	294	-1438	0	0		0	0	0	0	0
397	1	155	181	-1	609	310	14.1	24	ABalaappaap	235	153	0	0		0	0	0	0	0
398	1	239	208	-1	237	197	9.1	31	Eplpp	313	553	0	0		0	0	0	0	0
399	1	258	272	-1	323	144	9.6	27	Cppaap	279	1658	0	0		0	0	0	0	0
400	1	17	380	-1	480	278	15.9	23	ABaraappapp	126	0	0	0		0	0	0	0	0
401	1	304	445	-1	419	150	5.4	23	ABprppaappap	164	0	0	0		0	0	0	0	0
402	1	302	267	-1	353	144	12.8	28	Cppaaa	-4	0	0	0		0	0	0	0	0
403	1	237	439	-1	404	425	18.5	28	ABplaapappp	272	-457	0	0		0	0	0	0	0
404	1	100	239	-1	282	129	7.0	29	Cppapp	282	-5	0	0		0	0	0	0	0
405	1	438	113	-1	298	371	18.0	24	ABplapaaapp	-2	0	0	0		0	0	0	0	0
406	1	43	254	-1	423	120	9.4	23	ABprppapppa	251	0	0	0		0	0	0	0	0
407	1	3	423	-1	614	278	13.3	26	ABpraaaaaaa	256	-754	0	0		0	0	0	0	0
408	1	431	386	-1	469	437	6.4	23	ABalpppaapv	209	718	0	0		0	0	0	0	0
409	1	401	389	-1	245	193	22.6	32	Dappp	305	786	0	0		0	0	0	0	0
410	1	176	187	-1	300	311	4.3	24	ABplppaappa	203	1837	0	0		0	0	0	0	0
411	1	331	157	-1	379	99	7.4	25	ABprpppaaap	114	0	0	0		0	0	0	0	0
412	1	391	103	-1	301	71	7.2	27	ABprappppp	241	0	0	0		0	0	0	0	0
413	1	398	384	-1	413	260	19.8	30	MSpaaappp	252	-314	0	0		0	0	0	0	0
414	1	347	398	-1	577	306	12.9	22	ABalaapppaa	187	843	0	0		0	0	0	0	0
415	1	344	9	-1	401	343	3.2	26	ABalpapapaa	49	0	0	0		0	0	0	0	0
416	1	207	408	-1	462	331	5.1	22	ABalpaaaapp	217	410	0	0		0	0	0	0	0
417	1	142	410	-1	476	158	4.4	28	ABprpaaaapp	249	972	0	0		0	0	0	0	0
418	1	414	88	-1	464	305	19.7	23	MSpaaaaapp	191	987	0	0		0	0	0	0	0
419	1	348	119	-1	208	319	20.0	29	ABplappapa	292	207	0	0		0	0	0	0	0
420	1	387	485	-1	552	248	5.1	23	ABarapppapp	192	711	0	0		0	0	0	0	0
421	1	137	361	-1	446	198	11.9	26	MSpppapp	209	323	0	0		0	0	0	0	0
422	1	182	413	-1	299	168	16.6	32	Eprapa	195	0	0	0		0	0	0	0	0
423	1	70	431	-1	385	385	11.1	23	ABplppaaaaa	-74	0	0	0		0	0	0	0	0
424	1	427	60	-1	235	293	9.9	24	ABplppapapp	242	737	0	0		0	0	0	0	0
425	1	489	107	-1	385	383	3.9	23	ABalppapapp	230	287	0	0		0	0	0	0	0
426	1	413	396	-1	503	387	22.4	25	MSpaaaaaa	198	-254	0	0		0	0	0	0	0
427	1	188	196	-1	416	383	18.6	26	MSapapap	246	-700	0	0		0	0	0	0	0
428	1	471	458	-1	389	185	21.6	29	Dpppa	256	-111	0	0		0	0	0	0	0
429	1	214	296	-1	403	299	21.1	25	MSpaaapaa	237	-177	0	0		0	0	0	0	0
430	1	443	321	-1	270	149	14.3	34	Eprapp	340	563	0	0		0	0	0	0	0
431	1	279	165	-1	466	286	10.9	24	ABarapaappa	218	-575	0	0		0	0	0	0	0
432	1	179	209	-1	174	182	16.6	33	Cappap	261	163	0	0		0	0	0	0	0
433	1	31	369	-1	402	385	5.9	24	ABalppapppp	215	735	0	0		0	0	0	0	0
434	1	449	162	-1	497	318	23.5	28	Nuc156_25_450_288a	324	0	0	0		0	0	0	0	0
435	1	13	405	-1	473	225	13.7	23	MSppapap	362	0	0	0		0	0	0	0	0
436	1	48	67	-1	457	353	8.8	24	ABalpaaapaa	206	788	0	0		0	0	0	0	0
437	1	384	137	-1	610	304	17.9	26	ABpraaaaapv	222	-724	0	0		0	0	0	0	0
438	1	487	489	-1	359	424	9.9	22	ABplpaapppp	167	576	0	0		0	0	0	0	0
439	1	480	481	-1	362	199	10.4	27	Earpaa	197	-276	0	0		0	0	0	0	0
440	1	167	337	-1	526	184	21.6	34	ABprapaaaa	330	-306	0	0		0	0	0	0	0
441	1	313	471	-1	332	369	17.8	26	ABplapaaapa	260	-465	0	0		0	0	0	0	0
442	1	168	136	-1	412	393	7.6	27	ABalppapppa	254	199	0	0		0	0	0	0	0
443	1	294	263	-1	500	166	7.6	24	ABprpaaappp	237	1091	0	0		0	0	0	0	0
444	1	247	379	-1	297	117	5.0	28	ABprpppapap	161	0	0	0		0	0	0	0	0
445	1	212	465	-1	406	78	13.3	29	ABprappapp	257	-134	0	0		0	0	0	0	0
446	1	454	125	-1	354	263	12.4	29	MSaapaapp	-82	0	0	0		0	0	0	0	0
447	1	159	377	-1	508	203	9.9	22	ABprpapaapp	9	0	0	0		0	0	0	0	0
448	1	94	175	-1	477	476	12.4	25	ABalpppapad	18	0	0	0		0	0	0	0	0
449	1	177	268	-1	249	291	20.8	29	Dapap	290	1239	0	0		0	0	0	0	0
450	1	88	72	-1	313	285	21.4	30	MSappppp	285	245	0	0		0	0	0	0	0
451	1	444	247	-1	515	191	4.7	25	ABprpaaaapa	250	525	0	0		0	0	0	0	0
452	1	295	449	-1	502	192	17.5	22	ABprapaaapp	331	0	0	0		0	0	0	0	0
453	1	281	98	-1	528	268	20.5	27	ABpraapappa	-153	0	0	0		0	0	0	0	0
454	1	381	409	-1	559	390	12.3	24	ABalaaaparl	227	-105	0	0		0	0	0	0	0
455	1	163	472	-1	365	381	8.6	22	ABplpapaapa	185	-591	0	0		0	0	0	0	0
456	1	254	342	-1	351	330	21.0	33	MSappppa	330	-548	0	0		0	0	0	0	0
457	1	459	391	-1	418	347	5.0	23	ABalpapaapa	191	665	0	0		0	0	0	0	0
458	1	243	470	-1	519	433	6.7	24	ABalppaaapa	213	1296	0	0		0	0	0	0	0
459	1	417	446	-1	361	237	23.5	33	Caaaa	263	0	0	0		0	0	0	0	0
460	1	120	305	-1	436	180	5.5	23	ABprpapapap	69	0	0	0		0	0	0	0	0
461	1	266	402	-1	490	160	21.1	28	ABarpppaaa	23	0	0	0		0	0	0	0	0
462	1	269	420	-1	535	428	16.1	30	ABalapapapp	104	0	0	0		0	0	0	0	0
463	1	50	179	-1	176	278	19.6	33	ABarppapa	332	1356	0	0		0	0	0	0	0
464	1	292	139	-1	482	387	24.5	29	Nuc156_25_450_288p	260	0	0	0		0	0	0	0	0
465	1	241	487	-1	500	348	6.9	22	ABalpaaaaaa	227	0	0	0		0	0	0	0	0
466	1	68	75	-1	335	59	8.3	27	ABprappppa	246	0	0	0		0	0	0	0	0
467	1	467	326	-1	489	469	18.0	24	ABplaapaapa	233	1361	0	0		0	0	0	0	0
468	1	473	229	-1	537	376	22.9	24	ABarpaaaaar	179	-284	0	0		0	0	0	0	0
469	1	416	440	-1	351	345	5.0	24	ABalpapappa	192	-104	0	0		0	0	0	0	0
470	1	354	411	-1	496	320	5.0	22	ABarapaaaaa	302	0	0	0		0	0	0	0	0
471	1	323	491	-1	476	357	6.1	23	ABalpaaaapa	50	0	0	0		0	0	0	0	0
472	1	307	437	-1	200	230	4.9	23	ABplpppaapa	189	-180	0	0		0	0	0	0	0
473	1	62	111	-1	501	308	11.6	28	ABaraaapapa	217	1000	0	0		0	0	0	0	0
474	1	470	375	-1	490	433	17.4	30	ABalapapppp	262	1102	0	0		0	0	0	0	0
475	1	322	240	-1	250	194	3.5	25	ABplppppapp	234	41	0	0		0	0	0	0	0
476	1	86	478	-1	515	438	10.6	27	ABalapaapp	276	222	0	0		0	0	0	0	0
477	1	126	101	-1	342	75	5.3	24	ABprpppaapp	210	1211	0	0		0	0	0	0	0
478	1	324	338	-1	305	214	17.5	32	Eplaa	313	-164	0	0		0	0	0	0	0
479	1	107	493	-1	529	277	16.7	23	ABpraapapaa	189	0	0	0		0	0	0	0	0
480	1	386	95	-1	324	100	9.9	22	ABprapppapa	71	0	0	0		0	0	0	0	0
481	1	193	357	-1	402	127	6.0	24	ABprpppaaaa	539	0	0	0		0	0	0	0	0
482	1	127	356	-1	540	341	6.8	23	ABaraaappaa	222	0	0	0		0	0	0	0	0
483	1	441	160	-1	500	415	15.2	27	ABalapapppa	325	0	0	0		0	0	0	0	0
484	1	479	293	-1	494	282	4.7	23	ABarapaaapp	28	0	0	0		0	0	0	0	0
485	1	492	336	-1	495	349	3.9	22	ABalpaappap	-69	0	0	0		0	0	0	0	0
486	1	490	3	-1	385	340	4.4	26	ABalpapaapp	265	412	0	0		0	0	0	0	0
487	1	499	476	-1	578	324	18.4	27	ABalappppaa	-330	0	0	0		0	0	0	0	0
488	1	267	490	-1	274	257	9.9	22	MSaappppa	262	0	0	0		0	0	0	0	0
489	1	217	264	-1	546	278	18.5	26	ABpraaaappp	118	0	0	0		0	0	0	0	0
490	1	186	313	-1	253	187	15.2	38	Eplap	-90	0	0	0		0	0	0	0	0
491	1	326	388	-1	508	458	19.0	25	ABplaapaaap	278	0	0	0		0	0	0	0	0
492	1	380	274	-1	513	411	11.6	27	ABalapaapa	-120	0	0	0		0	0	0	0	0
493	1	81	482	-1	575	373	17.1	32	ABalapppaaa	-43	0	0	0		0	0	0	0	0
494	1	448	118	-1	483	254	3.1	22	ABarappaapp	43	0	0	0		0	0	0	0	0
495	1	483	21	-1	541	209	11.0	22	ABprpaapppp	-109	0	0	0		0	0	0	0	0
496	1	496	252	-1	554	413	20.3	24	ABarpaaaaal	32	0	0	0		0	0	0	0	0
497	1	369	450	-1	415	219	12.0	27	MSpapappa	-182	0	0	0		0	0	0	0	0
498	1	491	290	-1	522	264	3.9	24	ABarappaapa	97	0	0	0		0	0	0	0	0
499	1	250	58	-1	382	122	4.2	26	ABprppppapa	191	144	0	0		0	0	0	0	0
500	1	192	80	-1	333	121	5.6	25	ABprpppppap	490	0	0	0		0	0	0	0	0
501	1	384	498	-1	588	291	18.8	24	ABpraaaaapd	-412	0	0	0		0	0	0	0	0
