# Supplementary material for: The AP-2 Transcription Factor APTF-2 Is Required for Neuroblast and Epidermal Morphogenesis in Caenorhabditis elegans Embryogenesis
Source: PLoS Genet. 2016 May 13;12(5):e1006048. doi: 10.1371/journal.pgen.1006048 (PMC4866721; doi:10.1371/journal.pgen.1006048)
Supplement: S7 Text — (ZIP) [file pgen.1006048.s035.zip › nuclei/t198-nuclei]

1	1	201	18	-1	330	264	6.5	24	MSaappap	223	244	0	0		0	0	0	0	0
2	1	122	124	-1	426	455	19.6	30	ABplaaapap	104	0	0	0		0	0	0	0	0
3	1	486	442	-1	385	336	4.2	30	ABalpapaapp	300	397	0	0		0	0	0	0	0
4	1	178	376	-1	339	81	11.7	26	ABprapppaa	213	521	0	0		0	0	0	0	0
5	1	303	417	-1	470	141	7.7	24	ABarappappa	224	-882	0	0		0	0	0	0	0
6	1	49	12	-1	533	338	15.0	24	ABaraappaaa	-130	0	0	0		0	0	0	0	0
7	1	151	149	-1	581	324	20.9	27	ABpraapaapa	53	0	0	0		0	0	0	0	0
8	1	330	460	-1	185	174	5.5	27	ABplappppp	270	210	0	0		0	0	0	0	0
9	1	415	456	-1	399	345	3.3	25	ABalpapapaa	199	1334	0	0		0	0	0	0	0
10	1	361	105	-1	361	344	12.7	27	MSappapa	228	-252	0	0		0	0	0	0	0
11	1	386	83	-1	486	181	18.4	27	ABarpppaap	232	140	0	0		0	0	0	0	0
12	1	111	349	-1	461	235	5.5	24	ABarapapapp	214	-35	0	0		0	0	0	0	0
13	1	295	101	-1	397	139	10.2	25	MSpappap	1	0	0	0		0	0	0	0	0
14	1	205	271	-1	320	361	6.2	25	ABplpaaaapa	294	0	0	0		0	0	0	0	0
15	1	279	153	-1	465	205	8.9	23	ABprppaapaa	227	-674	0	0		0	0	0	0	0
16	1	37	8	-1	333	297	7.3	25	ABplpappapa	252	6	0	0		0	0	0	0	0
17	1	394	375	-1	415	237	6.9	24	MSpapaaaa	84	0	0	0		0	0	0	0	0
18	1	120	87	-1	445	230	10.6	24	ABaraappppa	211	-139	0	0		0	0	0	0	0
19	1	354	9	-1	428	312	6.0	23	ABalpappaap	200	-272	0	0		0	0	0	0	0
20	1	155	147	-1	498	399	8.3	27	ABalppappaa	215	-615	0	0		0	0	0	0	0
21	1	495	274	-1	549	213	12.0	22	ABprpaapppp	183	-43	0	0		0	0	0	0	0
22	1	270	258	-1	438	436	7.8	23	ABplpaaapaa	191	-69	0	0		0	0	0	0	0
23	1	62	275	-1	503	284	13.3	24	ABaraaapapp	239	309	0	0		0	0	0	0	0
24	1	128	228	-1	423	214	9.4	26	MSpapaaap	235	770	0	0		0	0	0	0	0
25	1	97	114	-1	562	259	11.7	31	ABprpaaaaap	151	0	0	0		0	0	0	0	0
26	1	252	459	-1	187	138	13.8	31	Capppa	100	0	0	0		0	0	0	0	0
27	1	92	17	-1	502	425	23.2	26	ABplaaapaap	50	0	0	0		0	0	0	0	0
28	1	18	179	-1	386	418	14.1	26	ABplpaappaa	229	542	0	0		0	0	0	0	0
29	1	121	94	-1	452	364	17.7	24	MSaaapaaa	224	-82	0	0		0	0	0	0	0
30	1	190	465	-1	239	107	8.3	32	Cpppap	256	0	0	0		0	0	0	0	0
31	1	322	336	-1	194	112	10.2	30	Cpppaa	307	0	0	0		0	0	0	0	0
32	1	343	306	-1	587	293	6.6	24	ABalaapaaa	216	-1013	0	0		0	0	0	0	0
33	1	3	363	-1	487	221	20.1	26	ABprapaaapa	202	170	0	0		0	0	0	0	0
34	1	11	453	-1	207	204	5.2	25	ABplpppaapp	207	71	0	0		0	0	0	0	0
35	1	78	505	-1	457	400	8.7	25	ABplpaaaaaa	444	0	0	0		0	0	0	0	0
36	1	168	203	-1	466	450	19.4	26	ABplaaapaaa	175	0	0	0		0	0	0	0	0
37	1	306	384	-1	267	333	7.9	23	ABplppapaap	232	-569	0	0		0	0	0	0	0
38	1	80	448	-1	445	382	3.4	26	ABalppapaaa	260	-60	0	0		0	0	0	0	0
39	1	203	185	-1	371	418	21.8	32	ABplaaappp	283	279	0	0		0	0	0	0	0
40	1	103	49	-1	456	253	9.6	26	ABarapappap	199	-166	0	0		0	0	0	0	0
41	1	104	250	-1	141	220	15.7	32	ABarppapp	314	250	0	0		0	0	0	0	0
42	1	186	394	-1	551	432	17.0	24	ABalapapapa	-198	0	0	0		0	0	0	0	0
43	1	199	317	-1	386	415	5.5	28	ABalppaappp	-45	0	0	0		0	0	0	0	0
44	1	391	135	-1	476	357	8.2	26	ABalpaaaaap	188	-167	0	0		0	0	0	0	0
45	1	267	433	-1	232	120	5.7	28	Cppppa	298	0	0	0		0	0	0	0	0
46	1	42	410	-1	198	136	6.4	28	Cppppp	319	0	0	0		0	0	0	0	0
47	1	314	416	-1	587	375	12.1	23	ABalaaaparr	221	1358	0	0		0	0	0	0	0
48	1	152	22	-1	585	318	16.3	34	MSppaaapa	314	0	0	0		0	0	0	0	0
49	1	170	195	-1	355	149	6.1	24	ABprpppppaa	228	-61	0	0		0	0	0	0	0
50	1	87	184	-1	183	246	8.9	25	ABplapppaa	220	603	0	0		0	0	0	0	0
51	1	242	34	-1	377	288	12.5	29	MSaapaapa	216	725	0	0		0	0	0	0	0
52	1	40	233	-1	595	245	11.2	24	ABpraaaaaap	210	549	0	0		0	0	0	0	0
53	1	332	408	-1	394	376	14.5	23	MSapappa	189	193	0	0		0	0	0	0	0
54	1	281	337	-1	412	426	11.3	26	ABplpaapaap	164	0	0	0		0	0	0	0	0
55	1	362	155	-1	567	281	11.6	27	ABprpaapaaa	51	0	0	0		0	0	0	0	0
56	1	218	27	-1	414	250	11.4	26	MSpapaapa	387	0	0	0		0	0	0	0	0
57	1	355	398	-1	529	332	11.8	28	ABaraaaapa	217	-296	0	0		0	0	0	0	0
58	1	499	292	-1	386	121	4.6	24	ABprppppapa	201	88	0	0		0	0	0	0	0
59	1	222	37	-1	584	286	14.9	23	ABalaapppap	134	0	0	0		0	0	0	0	0
60	1	424	406	-1	235	292	9.7	24	ABplppapapp	129	0	0	0		0	0	0	0	0
61	1	79	241	-1	392	295	7.2	24	MSaapaaaa	-96	0	0	0		0	0	0	0	0
62	1	106	86	-1	303	118	24.2	33	Cpaapa	333	134	0	0		0	0	0	0	0
63	1	235	485	-1	564	387	9.9	24	ABalaaaarla	208	-432	0	0		0	0	0	0	0
64	1	134	10	-1	208	268	13.8	29	Capaap	168	0	0	0		0	0	0	0	0
65	1	363	62	-1	524	248	7.9	24	ABprpapaaaa	195	57	0	0		0	0	0	0	0
66	1	338	154	-1	616	324	10.1	31	ABalaapaap	276	106	0	0		0	0	0	0	0
67	1	436	426	-1	457	350	8.9	22	ABalpaaapaa	216	486	0	0		0	0	0	0	0
68	1	312	261	-1	381	64	12.6	28	ABprapapap	99	0	0	0		0	0	0	0	0
69	1	64	421	-1	145	211	9.3	26	ABplappppa	497	0	0	0		0	0	0	0	0
70	1	172	221	-1	441	364	11.9	23	ABalpaapappa	175	219	0	0		0	0	0	0	0
71	1	148	245	-1	471	151	11.5	24	ABprppapaaa	219	36	0	0		0	0	0	0	0
72	1	450	39	-1	316	288	21.6	29	MSappppp	294	70	0	0		0	0	0	0	0
73	1	269	216	-1	441	329	6.5	24	ABalpappaaa	198	-216	0	0		0	0	0	0	0
74	1	223	329	-1	404	284	12.8	24	ABaraapapap	147	0	0	0		0	0	0	0	0
75	1	466	354	-1	337	57	8.2	27	ABprappppa	232	-369	0	0		0	0	0	0	0
76	1	39	142	-1	450	279	17.8	24	MSpaapaaa	339	0	0	0		0	0	0	0	0
77	1	246	332	-1	387	306	18.5	25	MSaaaappa	253	0	0	0		0	0	0	0	0
78	1	372	148	-1	592	346	11.5	26	ABalaaappr	-51	0	0	0		0	0	0	0	0
79	1	211	219	-1	280	85	6.3	27	ABprppppppp	275	0	0	0		0	0	0	0	0
80	1	500	182	-1	333	117	5.9	24	ABprpppppap	-71	0	0	0		0	0	0	0	0
81	1	335	41	-1	316	353	10.3	25	ABplppaapap	227	-926	0	0		0	0	0	0	0
82	1	89	97	-1	387	268	20.2	24	MSpaaapap	24	0	0	0		0	0	0	0	0
83	1	367	146	-1	409	220	14.3	28	MSpapaapp	266	-295	0	0		0	0	0	0	0
84	1	227	361	-1	247	362	14.8	29	ABplapaapp	252	59	0	0		0	0	0	0	0
85	1	339	234	-1	438	415	17.3	25	ABplaapappa	194	0	0	0		0	0	0	0	0
86	1	287	207	-1	208	317	14.3	28	ABplappaap	259	710	0	0		0	0	0	0	0
87	1	323	420	-1	451	415	12.6	27	ABalppppaad	-143	0	0	0		0	0	0	0	0
88	1	418	450	-1	462	301	19.5	24	MSpaaaaapp	197	-197	0	0		0	0	0	0	0
89	1	165	495	-1	600	267	15.9	25	ABpraaaapav	253	1089	0	0		0	0	0	0	0
90	1	166	451	-1	582	364	19.7	27	ABpraapaaaa	220	1423	0	0		0	0	0	0	0
91	1	327	24	-1	484	407	19.4	28	ABplaaaapaa	209	367	0	0		0	0	0	0	0
92	1	356	95	-1	517	236	15.8	25	ABpraaappap	198	327	0	0		0	0	0	0	0
93	1	25	278	-1	518	367	11.3	24	ABalpaapaaa	515	0	0	0		0	0	0	0	0
94	1	117	267	-1	528	218	18.2	28	ABpraaapppa	266	-81	0	0		0	0	0	0	0
95	1	480	401	-1	323	100	10.0	23	ABprapppapa	226	227	0	0		0	0	0	0	0
96	1	276	209	-1	473	225	3.0	23	ABprpappaap	237	354	0	0		0	0	0	0	0
97	1	59	309	-1	307	73	10.9	26	ABprapapppp	238	-37	0	0		0	0	0	0	0
98	1	453	340	-1	527	262	20.4	27	ABpraapappa	-31	0	0	0		0	0	0	0	0
99	1	326	322	-1	209	165	5.3	25	ABplppppppp	204	-142	0	0		0	0	0	0	0
100	1	99	140	-1	494	161	13.2	26	ABprapaapa	230	69	0	0		0	0	0	0	0
101	1	477	104	-1	343	74	5.4	23	ABprpppaapp	205	-35	0	0		0	0	0	0	0
102	1	311	281	-1	489	226	6.8	24	ABprpapaaap	327	0	0	0		0	0	0	0	0
103	1	412	183	-1	302	65	7.4	24	ABprappppp	488	0	0	0		0	0	0	0	0
104	1	28	319	-1	541	303	3.8	24	ABaraaapppp	237	185	0	0		0	0	0	0	0
105	1	345	279	-1	357	365	22.6	32	ABarppaaa	325	-47	0	0		0	0	0	0	0
106	1	147	352	-1	441	132	11.3	24	ABprppapapa	205	1081	0	0		0	0	0	0	0
107	1	425	362	-1	382	384	4.1	24	ABalppapapp	193	784	0	0		0	0	0	0	0
108	1	149	218	-1	608	245	13.9	24	ABpraaaapad	206	210	0	0		0	0	0	0	0
109	1	105	391	-1	329	335	9.3	25	ABplpapapap	202	163	0	0		0	0	0	0	0
110	1	174	168	-1	493	262	9.6	25	ABarapappaa	123	0	0	0		0	0	0	0	0
111	1	473	389	-1	502	309	11.9	27	ABaraaapapa	179	0	0	0		0	0	0	0	0
112	1	220	373	-1	499	195	7.1	26	ABarappapap	259	82	0	0		0	0	0	0	0
113	1	405	166	-1	299	367	17.9	25	ABplapaaapp	228	119	0	0		0	0	0	0	0
114	1	290	381	-1	428	284	3.8	26	ABalpappppa	269	355	0	0		0	0	0	0	0
115	1	9	50	-1	307	223	23.6	33	Caapa	330	148	0	0		0	0	0	0	0
116	1	164	355	-1	146	164	14.7	28	Cpappv	270	1245	0	0		0	0	0	0	0
117	1	371	102	-1	442	162	10.2	23	ABprppappaa	229	127	0	0		0	0	0	0	0
118	1	494	443	-1	490	263	4.7	24	ABarappaapp	239	369	0	0		0	0	0	0	0
119	1	419	51	-1	206	318	19.8	32	ABplappapa	281	637	0	0		0	0	0	0	0
120	1	382	81	-1	516	337	23.8	26	ABarpapaapp	205	307	0	0		0	0	0	0	0
121	1	72	172	196	535	367	15.6	30	MSaaaaaa	117	0	0	0		0	0	0	0	0
122	1	29	276	-1	387	270	8.5	27	MSaapaaap	206	-1136	0	0		0	0	0	0	0
123	1	123	305	-1	517	317	10.2	27	ABaraaapaap	232	-252	0	0		0	0	0	0	0
124	1	337	238	-1	296	91	4.1	24	ABprppppppa	219	698	0	0		0	0	0	0	0
125	1	446	29	-1	354	266	12.6	29	MSaapaapp	287	-21	0	0		0	0	0	0	0
126	1	63	223	-1	167	181	8.3	27	ABplapapppp	-283	0	0	0		0	0	0	0	0
127	1	158	347	-1	594	311	11.5	24	ABalaappaaa	215	874	0	0		0	0	0	0	0
128	1	346	96	-1	268	244	6.1	24	ABplpappppa	241	60	0	0		0	0	0	0	0
129	1	32	471	-1	516	243	13.1	27	MSppapaa	268	-391	0	0		0	0	0	0	0
130	1	347	159	-1	516	323	4.2	24	ABaraaappap	206	-251	0	0		0	0	0	0	0
131	1	216	476	-1	354	93	6.9	23	ABprpppaapa	200	243	0	0		0	0	0	0	0
132	1	159	180	-1	482	420	5.4	24	ABalppaaapp	199	-99	0	0		0	0	0	0	0
133	1	154	191	-1	574	333	8.1	23	ABarapppaaa	-292	0	0	0		0	0	0	0	0
134	1	100	357	-1	458	145	21.8	34	ABarpppap	396	0	0	0		0	0	0	0	0
135	1	192	38	-1	172	284	9.4	27	ABplapapap	246	0	0	0		0	0	0	0	0
136	1	442	407	-1	410	392	7.9	27	ABalppapppa	258	201	0	0		0	0	0	0	0
137	1	437	106	-1	609	305	17.7	25	ABpraaaaapv	187	0	0	0		0	0	0	0	0
138	1	131	161	-1	538	292	6.3	23	ABarappaaaa	249	0	0	0		0	0	0	0	0
139	1	464	20	-1	481	389	24.9	30	Nuc156_25_450_288p	247	1496	0	0		0	0	0	0	0
140	1	283	151	-1	222	233	11.1	25	ABplpppppap	224	642	0	0		0	0	0	0	0
141	1	46	129	-1	314	311	6.4	22	ABplpappapp	108	0	0	0		0	0	0	0	0
142	1	75	193	-1	271	249	22.4	32	Dappa	316	-509	0	0		0	0	0	0	0
143	1	231	378	-1	362	259	7.9	23	MSaapappa	231	1201	0	0		0	0	0	0	0
144	1	21	289	-1	149	187	12.3	24	ABplapapppa	249	0	0	0		0	0	0	0	0
145	1	2	120	-1	460	227	19.8	27	MSppppap	257	156	0	0		0	0	0	0	0
146	1	307	260	-1	505	207	24.4	30	Nuc166_19_443_186	274	-300	0	0		0	0	0	0	0
147	1	297	143	-1	238	329	12.8	27	ABplappaaa	274	-108	0	0		0	0	0	0	0
148	1	324	494	-1	255	219	16.9	31	Ealpp	313	233	0	0		0	0	0	0	0
149	1	71	6	-1	545	306	19.3	28	ABalappppap	250	-670	0	0		0	0	0	0	0
150	1	65	53	-1	370	153	9.2	26	Earpap	98	0	0	0		0	0	0	0	0
151	1	238	44	-1	404	241	16.8	27	MSpaapapp	253	106	0	0		0	0	0	0	0
152	1	245	150	-1	430	393	22.7	28	ABplaaaapp	244	-827	0	0		0	0	0	0	0
153	1	113	82	-1	373	444	19.3	33	ABplaaappa	237	0	0	0		0	0	0	0	0
154	1	233	488	-1	410	344	16.4	24	MSaaapaap	202	-1052	0	0		0	0	0	0	0
155	1	357	117	-1	298	321	9.0	24	ABplppappaa	82	0	0	0		0	0	0	0	0
156	1	253	237	-1	418	125	21.7	29	ABarppppap	252	1730	0	0		0	0	0	0	0
157	1	411	393	-1	381	99	7.5	24	ABprpppaaap	241	100	0	0		0	0	0	0	0
158	1	366	298	-1	193	166	22.9	40	Cpapa	404	-303	0	0		0	0	0	0	0
159	1	348	371	-1	548	439	20.8	24	ABplaapaaaa	-382	0	0	0		0	0	0	0	0
160	1	483	28	-1	500	419	14.5	28	ABalapapppa	191	-618	0	0		0	0	0	0	0
161	1	291	467	-1	273	312	5.4	24	ABplppappap	240	-811	0	0		0	0	0	0	0
162	1	434	273	-1	495	315	23.4	29	Nuc156_25_450_288a	287	-246	0	0		0	0	0	0	0
163	1	247	335	-1	568	321	11.0	24	ABarappppaa	264	0	0	0		0	0	0	0	0
164	1	126	277	-1	436	350	23.4	29	ABarpaapap	268	50	0	0		0	0	0	0	0
165	1	431	310	-1	465	281	10.8	24	ABarapaappa	210	-253	0	0		0	0	0	0	0
166	1	177	208	-1	415	322	23.4	31	ABarpaappa	237	87	0	0		0	0	0	0	0
167	1	340	447	-1	365	124	5.3	22	ABprppppaap	196	66	0	0		0	0	0	0	0
168	1	317	403	-1	575	203	11.7	25	ABpraappaa	200	860	0	0		0	0	0	0	0
169	1	213	328	-1	458	121	9.1	23	ABprppapaap	212	450	0	0		0	0	0	0	0
170	1	209	158	-1	425	434	16.2	24	ABplaapapaa	-83	0	0	0		0	0	0	0	0
171	1	396	405	-1	312	69	15.1	29	ABarpppppp	293	332	0	0		0	0	0	0	0
172	1	193	178	-1	483	325	20.2	28	MSpaaaaapa	251	101	0	0		0	0	0	0	0
173	1	56	60	-1	387	198	8.0	23	MSpapappp	232	600	0	0		0	0	0	0	0
174	1	130	285	-1	287	340	14.8	26	Daaap	218	0	0	0		0	0	0	0	0
175	1	448	341	-1	478	473	11.8	25	ABalpppapad	17	0	0	0		0	0	0	0	0
176	1	34	342	-1	337	100	3.4	27	ABprpppapaa	267	-56	0	0		0	0	0	0	0
177	1	127	66	-1	412	240	22.5	27	MSpppppp	277	-416	0	0		0	0	0	0	0
178	1	176	165	-1	345	376	19.8	28	ABplapaaaap	289	0	0	0		0	0	0	0	0
179	1	463	242	-1	178	279	19.5	32	ABarppapa	325	1223	0	0		0	0	0	0	0
180	1	67	162	-1	272	293	9.0	27	MSapaapp	36	0	0	0		0	0	0	0	0
181	1	397	412	-1	610	307	14.2	24	ABalaappaap	218	1022	0	0		0	0	0	0	0
182	1	379	90	-1	534	188	7.0	23	ABprpaaappa	234	818	0	0		0	0	0	0	0
183	1	43	455	-1	386	150	6.4	23	ABprppaapppp	372	0	0	0		0	0	0	0	0
184	1	232	344	-1	442	437	13.5	25	ABalpppappa	231	1195	0	0		0	0	0	0	0
185	1	61	304	-1	355	379	12.2	24	ABplppaaaap	246	112	0	0		0	0	0	0	0
186	1	248	481	-1	499	435	8.0	24	ABalpppaapd	208	451	0	0		0	0	0	0	0
187	1	410	469	-1	300	310	4.9	22	ABplppaappa	182	220	0	0		0	0	0	0	0
188	1	300	36	-1	551	262	7.7	24	ABarapppppp	244	801	0	0		0	0	0	0	0
189	1	384	461	-1	377	356	16.5	29	MSapppaa	270	196	0	0		0	0	0	0	0
190	1	277	100	-1	389	216	11.4	31	MSpapapa	230	407	0	0		0	0	0	0	0
191	1	162	25	-1	149	249	10.2	26	ABplapappa	-103	0	0	0		0	0	0	0	0
192	1	204	294	-1	375	406	10.4	26	ABplpaapppa	207	-52	0	0		0	0	0	0	0
193	1	263	125	-1	494	221	11.2	26	ABprppaaaaa	227	328	0	0		0	0	0	0	0
194	1	157	189	-1	518	379	19.3	24	ABalappapp	205	291	0	0		0	0	0	0	0
195	1	329	424	503	538	214	9.0	27	ABprpaaapa	181	381	0	0		0	0	0	0	0
196	1	427	176	-1	417	382	18.6	26	MSapapap	-384	0	0	0		0	0	0	0	0
197	1	244	134	-1	284	100	13.4	29	ABprapapppap	222	225	0	0		0	0	0	0	0
198	1	262	225	-1	270	381	13.1	29	ABplaapppp	-230	0	0	0		0	0	0	0	0
199	1	351	325	-1	494	442	11.8	25	ABalapaaap	-43	0	0	0		0	0	0	0	0
200	1	206	264	-1	568	402	15.3	29	ABalaaapal	297	-337	0	0		0	0	0	0	0
201	1	241	252	-1	513	358	5.5	25	ABalpaappaa	234	336	0	0		0	0	0	0	0
202	1	395	224	-1	238	265	17.6	26	Daapp	258	1143	0	0		0	0	0	0	0
203	1	58	131	-1	362	435	15.3	30	ABalppppppp	293	530	0	0		0	0	0	0	0
204	1	208	339	-1	492	257	18.0	25	MSppappa	175	0	0	0		0	0	0	0	0
205	1	96	186	-1	400	169	7.2	24	ABprppaapppa	203	1663	0	0		0	0	0	0	0
206	1	268	462	-1	416	89	16.4	29	ABprappaap	269	-206	0	0		0	0	0	0	0
207	1	191	217	-1	243	262	9.2	25	ABplpppppaa	203	62	0	0		0	0	0	0	0
208	1	398	302	-1	238	197	8.9	31	Eplpp	312	149	0	0		0	0	0	0	0
209	1	432	360	-1	174	180	16.6	33	Cappap	293	166	0	0		0	0	0	0	0
210	1	185	449	-1	181	216	8.9	27	ABplapppap	272	0	0	0		0	0	0	0	0
211	1	282	174	-1	440	147	7.8	24	ABprppappap	119	0	0	0		0	0	0	0	0
212	1	376	187	-1	192	234	17.9	31	Capapa	-98	0	0	0		0	0	0	0	0
213	1	180	35	-1	520	387	6.7	23	ABalpaapppa	201	980	0	0		0	0	0	0	0
214	1	373	58	-1	525	433	18.4	24	ABplaaaaapa	-4	0	0	0		0	0	0	0	0
215	1	115	79	-1	351	269	10.2	27	MSaapapa	240	-516	0	0		0	0	0	0	0
216	1	254	396	-1	437	205	5.9	24	ABprpapappap	203	-7	0	0		0	0	0	0	0
217	1	390	116	-1	434	410	8.9	25	ABplpaaaaap	-155	0	0	0		0	0	0	0	0
218	1	51	386	-1	339	381	9.0	23	ABplpapaapp	201	449	0	0		0	0	0	0	0
219	1	142	54	-1	445	303	11.1	24	ABaraapppaa	235	-745	0	0		0	0	0	0	0
220	1	179	422	-1	219	243	7.7	28	Capppp	301	0	0	0		0	0	0	0	0
221	1	66	113	-1	360	270	19.5	28	MSaaappp	244	133	0	0		0	0	0	0	0
222	1	86	157	-1	539	303	14.2	25	MSppaaapp	196	-128	0	0		0	0	0	0	0
223	1	320	390	-1	406	155	10.1	26	MSppaapp	66	0	0	0		0	0	0	0	0
224	1	207	419	-1	560	231	8.7	24	ABprpaapppa	52	0	0	0		0	0	0	0	0
225	1	109	338	-1	319	100	12.6	24	ABprapapppaa	235	0	0	0		0	0	0	0	0
226	1	82	73	-1	428	160	14.3	32	MSpapppa	-104	0	0	0		0	0	0	0	0
227	1	358	269	-1	547	399	8.9	23	ABalaaaalpa	183	-1028	0	0		0	0	0	0	0
228	1	136	227	-1	427	261	9.0	24	ABaraappppp	180	0	0	0		0	0	0	0	0
229	1	468	152	-1	529	379	23.4	23	ABarpaaaaar	161	-532	0	0		0	0	0	0	0
230	1	240	11	-1	410	317	16.2	24	MSaaapapa	202	-1482	0	0		0	0	0	0	0
231	1	301	121	-1	496	206	14.6	28	MSppppaa	274	90	0	0		0	0	0	0	0
232	1	88	248	-1	371	447	10.2	24	ABplaappaa	96	0	0	0		0	0	0	0	0
233	1	313	201	-1	361	154	3.7	25	ABprppppaaa	204	341	0	0		0	0	0	0	0
234	1	221	434	-1	418	404	13.7	24	ABalpppppaa	214	111	0	0		0	0	0	0	0
235	1	236	479	-1	268	291	4.0	24	ABplppaappp	243	21	0	0		0	0	0	0	0
236	1	293	364	-1	401	409	16.1	28	ABalpppppap	-63	0	0	0		0	0	0	0	0
237	1	389	382	-1	469	353	14.6	25	ABaraapaapa	238	-512	0	0		0	0	0	0	0
238	1	140	446	-1	289	262	4.8	25	ABplpapppaa	205	-22	0	0		0	0	0	0	0
239	1	404	464	-1	282	129	6.8	29	Cppapp	294	518	0	0		0	0	0	0	0
240	1	475	470	-1	250	195	3.4	26	ABplppppapp	214	728	0	0		0	0	0	0	0
241	1	358	77	-1	523	419	8.2	23	ABalaaaalpp	225	0	0	0		0	0	0	0	0
242	1	381	316	-1	252	164	4.4	32	ABplpppapap	327	-31	0	0		0	0	0	0	0
243	1	272	499	-1	440	335	8.5	23	ABalpaaapap	225	-554	0	0		0	0	0	0	0
244	1	234	226	-1	497	190	11.3	27	ABprppaaaap	267	1082	0	0		0	0	0	0	0
245	1	14	212	-1	434	255	17.4	24	MSpaapaap	214	404	0	0		0	0	0	0	0
246	1	10	211	-1	406	287	9.9	24	ABaraapappp	225	477	0	0		0	0	0	0	0
247	1	451	163	-1	514	196	4.7	25	ABprpaaaapa	247	600	0	0		0	0	0	0	0
248	1	226	259	-1	363	407	17.6	28	ABalppppppa	277	206	0	0		0	0	0	0	0
249	1	359	397	-1	536	352	10.7	23	ABaraaapaaa	207	881	0	0		0	0	0	0	0
250	1	114	429	-1	352	318	13.0	24	MSappaaa	241	443	0	0		0	0	0	0	0
251	1	259	128	-1	500	308	7.4	23	ABaraaaaapp	67	0	0	0		0	0	0	0	0
252	1	496	452	-1	560	418	19.7	22	ABarpaaaaal	203	771	0	0		0	0	0	0	0
253	1	150	400	-1	563	298	8.8	25	ABarappppap	220	594	0	0		0	0	0	0	0
254	1	406	441	-1	426	119	9.5	24	ABprppapppa	233	0	0	0		0	0	0	0	0
255	1	321	272	-1	564	239	22.4	31	ABarpappa	-9	0	0	0		0	0	0	0	0
256	1	74	122	-1	459	257	13.8	28	ABaraapppap	285	261	0	0		0	0	0	0	0
257	1	95	30	-1	470	417	10.2	23	ABalppppaav	218	-78	0	0		0	0	0	0	0
258	1	318	255	-1	333	123	20.1	28	Dpppp	279	-987	0	0		0	0	0	0	0
259	1	278	1	-1	429	295	18.9	26	MSpaaappa	241	342	0	0		0	0	0	0	0
260	1	353	438	-1	482	440	14.9	27	ABalppppapa	235	-1031	0	0		0	0	0	0	0
261	1	144	368	-1	188	303	11.8	26	ABplappapp	129	0	0	0		0	0	0	0	0
262	1	316	243	-1	466	438	8.8	22	ABalpppaaaa	134	0	0	0		0	0	0	0	0
263	1	443	323	-1	502	165	7.0	25	ABprpaaappp	243	14	0	0		0	0	0	0	0
264	1	489	91	-1	561	280	16.8	28	ABpraaaappp	224	24	0	0		0	0	0	0	0
265	1	124	2	-1	360	63	16.4	31	ABprapapaa	-43	0	0	0		0	0	0	0	0
266	1	133	109	-1	402	307	4.8	23	ABalpappapa	205	279	0	0		0	0	0	0	0
267	1	402	334	-1	349	147	13.0	28	Cppaaa	263	0	0	0		0	0	0	0	0
268	1	449	170	-1	250	291	21.2	29	Dapap	270	655	0	0		0	0	0	0	0
269	1	344	200	-1	554	206	18.3	31	ABpraaapppp	-55	0	0	0		0	0	0	0	0
270	1	84	436	-1	303	246	14.0	32	Ealap	312	671	0	0		0	0	0	0	0
271	1	54	270	-1	418	328	19.9	25	MSaaaapap	258	263	0	0		0	0	0	0	0
272	1	399	333	-1	324	145	9.4	29	Cppaap	-122	0	0	0		0	0	0	0	0
273	1	173	119	-1	384	339	6.7	24	ABplpapappa	234	246	0	0		0	0	0	0	0
274	1	492	291	-1	509	402	10.9	28	ABalapaapa	274	43	0	0		0	0	0	0	0
275	1	167	26	-1	358	281	4.6	25	ABalpappapp	213	1061	0	0		0	0	0	0	0
276	1	243	160	480	506	280	23.0	31	ABarpapapp	303	-2	0	0		0	0	0	0	0
277	1	107	23	-1	292	366	21.6	34	ABarppaap	339	39	0	0		0	0	0	0	0
278	1	44	127	-1	287	320	12.3	29	MSaapppa	12	0	0	0		0	0	0	0	0
279	1	249	251	-1	528	281	9.9	25	MSppaaaa	196	-161	0	0		0	0	0	0	0
280	1	258	98	-1	542	342	19.6	25	ABalapppapp	51	0	0	0		0	0	0	0	0
281	1	349	244	-1	330	196	13.2	30	Epraa	296	193	0	0		0	0	0	0	0
282	1	385	370	-1	302	386	13.9	25	ABplapaapa	225	-187	0	0		0	0	0	0	0
283	1	137	297	-1	462	407	22.6	28	ABplaaaapap	269	925	0	0		0	0	0	0	0
284	1	217	484	-1	432	383	4.8	22	ABalppapaap	193	188	0	0		0	0	0	0	0
285	1	23	321	-1	394	127	13.1	29	MSpapppp	271	223	0	0		0	0	0	0	0
286	1	210	356	-1	556	276	5.2	22	ABarapppapa	212	998	0	0		0	0	0	0	0
287	1	360	80	-1	515	348	20.4	25	ABarpapaapa	208	-617	0	0		0	0	0	0	0
288	1	331	19	-1	545	393	22.6	27	ABalappaaa	231	66	0	0		0	0	0	0	0
289	1	328	52	-1	337	121	15.4	30	MSpppaap	303	-465	0	0		0	0	0	0	0
290	1	498	-1	-1	521	271	3.8	23	ABarappaapa	137	280	0	0		0	0	0	0	0
291	1	383	108	-1	582	235	8.7	25	ABalaapapp	202	555	0	0		0	0	0	0	0
292	1	365	428	-1	533	231	5.9	23	ABarappapaa	2	0	0	0		0	0	0	0	0
293	1	484	487	-1	497	283	4.8	22	ABarapaaapp	181	-617	0	0		0	0	0	0	0
294	1	60	313	-1	356	59	10.9	28	ABprapappa	-162	0	0	0		0	0	0	0	0
295	1	171	330	-1	445	159	4.3	24	ABprppaappaa	229	-279	0	0		0	0	0	0	0
296	1	429	21	-1	401	294	21.1	25	MSpaaapaa	223	795	0	0		0	0	0	0	0
297	1	26	235	-1	463	118	14.4	29	ABprapaapp	241	-215	0	0		0	0	0	0	0
298	1	160	118	-1	518	327	7.5	23	ABaraaaaapa	238	-512	0	0		0	0	0	0	0
299	1	370	72	-1	285	311	16.9	25	Daapa	234	890	0	0		0	0	0	0	0
300	1	251	490	-1	260	265	4.5	24	ABplpapppap	219	778	0	0		0	0	0	0	0
301	1	55	123	-1	567	312	5.9	23	ABarapppaap	216	462	0	0		0	0	0	0	0
302	1	200	68	-1	582	364	14.7	31	ABalaaappl	-13	0	0	0		0	0	0	0	0
303	1	266	247	-1	280	340	18.4	26	Dapaa	235	878	0	0		0	0	0	0	0
304	1	229	115	-1	421	257	14.6	26	MSpaapapa	79	0	0	0		0	0	0	0	0
305	1	460	496	-1	433	178	5.9	24	ABprpapapap	110	0	0	0		0	0	0	0	0
306	1	260	283	-1	456	302	16.0	24	MSpaaaapp	185	403	0	0		0	0	0	0	0
307	1	387	263	-1	491	404	12.9	27	ABalapaaaa	250	-289	0	0		0	0	0	0	0
308	1	230	46	-1	575	230	12.3	24	ABprpaapapp	25	0	0	0		0	0	0	0	0
309	1	85	246	-1	379	350	19.1	27	MSapppap	263	560	0	0		0	0	0	0	0
310	1	237	215	-1	454	463	16.1	28	ABplaapaapp	264	41	0	0		0	0	0	0	0
311	1	16	402	-1	470	309	8.3	26	ABarapaapaa	198	986	0	0		0	0	0	0	0
312	1	289	167	-1	183	224	13.7	30	Capapp	198	0	0	0		0	0	0	0	0
313	1	490	392	-1	250	186	15.3	35	Eplap	327	534	0	0		0	0	0	0	0
314	1	284	365	-1	560	352	23.3	26	ABpraapaaap	233	-393	0	0		0	0	0	0	0
315	1	285	478	-1	549	322	22.0	22	ABalappppp	180	275	0	0		0	0	0	0	0
316	1	368	40	-1	552	371	7.0	22	ABalaaaarlp	189	113	0	0		0	0	0	0	0
317	1	310	85	-1	501	317	15.1	28	ABaraappapa	63	0	0	0		0	0	0	0	0
318	1	13	145	-1	412	340	9.6	25	ABalpapppaa	222	-525	0	0		0	0	0	0	0
319	1	91	214	-1	495	368	15.0	25	ABaraapaaap	218	-582	0	0		0	0	0	0	0
320	1	224	107	-1	572	291	21.2	28	ABpraapaapp	311	0	0	0		0	0	0	0	0
321	1	430	343	-1	270	148	14.4	33	Eprapp	-81	0	0	0		0	0	0	0	0
322	1	125	103	-1	419	347	12.8	27	ABalpaapappp	115	0	0	0		0	0	0	0	0
323	1	280	413	-1	351	234	9.6	24	MSaapappp	192	-877	0	0		0	0	0	0	0
324	1	334	15	-1	542	409	12.5	30	ABalaaaala	102	0	0	0		0	0	0	0	0
325	1	294	65	-1	469	166	7.3	24	ABarappappp	220	-277	0	0		0	0	0	0	0
326	1	467	75	-1	485	466	17.4	25	ABplaapaapa	42	0	0	0		0	0	0	0	0
327	1	19	324	-1	301	283	5.1	22	ABplpappaap	183	46	0	0		0	0	0	0	0
328	1	336	84	-1	397	93	20.9	29	ABprappapa	289	379	0	0		0	0	0	0	0
329	1	153	43	-1	513	333	16.1	25	ABaraappaap	224	-1177	0	0		0	0	0	0	0
330	1	15	437	-1	480	365	3.5	27	ABalpapaaa	223	-687	0	0		0	0	0	0	0
331	1	183	439	-1	494	286	19.8	26	MSppappp	297	0	0	0		0	0	0	0	0
332	1	53	265	-1	425	282	6.9	24	ABalpapppap	336	0	0	0		0	0	0	0	0
333	1	112	89	-1	460	348	12.4	29	ABalpaapapa	197	0	0	0		0	0	0	0	0
334	1	116	130	-1	361	123	10.4	24	ABprpappppaa	214	-20	0	0		0	0	0	0	0
335	1	90	387	-1	440	301	7.9	22	ABarapaapap	37	0	0	0		0	0	0	0	0
336	1	485	383	-1	495	353	3.9	22	ABalpaappap	222	539	0	0		0	0	0	0	0
337	1	440	432	-1	526	184	21.6	33	ABprapaaaa	329	0	0	0		0	0	0	0	0
338	1	478	331	-1	303	217	17.5	31	Eplaa	310	159	0	0		0	0	0	0	0
339	1	20	213	-1	547	183	13.5	27	ABpraappap	278	674	0	0		0	0	0	0	0
340	1	228	256	-1	546	222	15.3	26	ABprpaappaa	212	1198	0	0		0	0	0	0	0
341	1	30	380	-1	220	228	21.4	33	Cappaa	328	-727	0	0		0	0	0	0	0
342	1	456	5	-1	354	329	21.1	30	MSappppa	247	-39	0	0		0	0	0	0	0
343	1	304	222	-1	264	267	11.4	28	MSaappppp	238	-189	0	0		0	0	0	0	0
344	1	5	431	-1	436	118	16.1	27	ABprappaaa	238	-221	0	0		0	0	0	0	0
345	1	274	198	-1	334	415	9.5	28	ABplaappap	-207	0	0	0		0	0	0	0	0
346	1	41	136	-1	552	390	18.0	24	ABalapppaap	216	178	0	0		0	0	0	0	0
347	1	69	156	-1	409	459	11.2	24	ABplpaapapp	225	-104	0	0		0	0	0	0	0
348	1	143	414	-1	476	464	9.1	24	ABalpppapav	223	-649	0	0		0	0	0	0	0
349	1	305	206	-1	238	305	16.4	30	Capaaa	242	0	0	0		0	0	0	0	0
350	1	102	474	-1	534	414	21.9	23	ABplaaaaaa	175	166	0	0		0	0	0	0	0
351	1	369	435	-1	469	174	9.9	24	ABprppaapap	224	1334	0	0		0	0	0	0	0
352	1	161	171	-1	472	301	4.8	23	ABarapaaaap	673	0	0	0		0	0	0	0	0
353	1	188	16	-1	572	332	14.5	25	ABalaappppa	-102	0	0	0		0	0	0	0	0
354	1	393	288	-1	264	210	5.0	23	ABplpappppp	216	-59	0	0		0	0	0	0	0
355	1	378	76	-1	516	360	13.7	25	ABaraapaaaa	220	-491	0	0		0	0	0	0	0
356	1	482	220	-1	538	342	7.0	23	ABaraaappaa	200	-748	0	0		0	0	0	0	0
357	1	481	307	-1	403	123	6.5	24	ABprpppaaaa	229	611	0	0		0	0	0	0	0
358	1	33	440	-1	444	394	10.9	24	ABplpaapaaa	219	-91	0	0		0	0	0	0	0
359	1	77	173	-1	394	267	4.3	26	ABalpappppp	262	1003	0	0		0	0	0	0	0
360	1	119	425	-1	365	406	7.0	25	ABplpaaappp	219	216	0	0		0	0	0	0	0
361	1	421	295	-1	450	198	11.8	26	MSpppapp	232	-320	0	0		0	0	0	0	0
362	1	380	262	-1	451	257	21.2	29	MSpppppa	192	0	0	0		0	0	0	0	0
363	1	195	138	-1	533	255	15.8	26	ABpraaappaa	187	-867	0	0		0	0	0	0	0
364	1	202	230	-1	474	207	6.0	23	ABprpappap	238	358	0	0		0	0	0	0	0
365	1	257	88	-1	498	431	20.2	24	ABalappaap	346	0	0	0		0	0	0	0	0
366	1	256	78	-1	463	191	16.7	27	Dpaa	270	-267	0	0		0	0	0	0	0
367	1	261	63	-1	397	323	10.9	25	ABaraapappa	214	354	0	0		0	0	0	0	0
368	1	302	423	-1	381	133	17.7	29	Dpap	288	556	0	0		0	0	0	0	0
369	1	433	345	-1	406	385	5.7	25	ABalppapppp	198	0	0	0		0	0	0	0	0
370	1	70	137	-1	499	360	9.5	24	ABaraaaaaap	219	367	0	0		0	0	0	0	0
371	1	275	430	-1	315	250	9.5	27	Ealpa	275	513	0	0		0	0	0	0	0
372	1	52	31	-1	412	437	9.2	24	ABplpaaapap	161	0	0	0		0	0	0	0	0
373	1	194	372	-1	151	274	14.8	28	ABplapapaa	275	1375	0	0		0	0	0	0	0
374	1	187	346	-1	452	187	7.3	24	ABprpapappaa	165	363	0	0		0	0	0	0	0
375	1	474	301	-1	490	435	17.2	28	ABalapapppp	273	760	0	0		0	0	0	0	0
376	1	118	71	-1	376	362	7.6	27	ABplpapaaa	244	0	0	0		0	0	0	0	0
377	1	447	489	-1	511	202	9.9	23	ABprpapaapp	13	0	0	0		0	0	0	0	0
378	1	129	315	-1	459	262	5.2	25	ABarapapppa	253	256	0	0		0	0	0	0	0
379	1	444	457	-1	297	116	4.7	26	ABprpppapap	-31	0	0	0		0	0	0	0	0
380	1	400	99	-1	474	277	15.3	26	ABaraappapp	234	-236	0	0		0	0	0	0	0
381	1	271	318	-1	348	346	8.0	23	ABplpapapaa	228	-561	0	0		0	0	0	0	0
382	1	388	312	-1	332	139	3.5	26	ABprppppapp	267	687	0	0		0	0	0	0	0
383	1	68	290	-1	331	264	16.4	30	Ealaa	304	-466	0	0		0	0	0	0	0
384	1	413	229	-1	414	258	20.2	28	MSpaaappp	320	0	0	0		0	0	0	0	0
385	1	352	299	-1	435	353	15.8	26	ABaraapaapp	238	760	0	0		0	0	0	0	0
386	1	408	132	-1	466	433	6.1	22	ABalpppaapv	207	416	0	0		0	0	0	0	0
387	1	239	399	-1	469	392	14.4	27	MSapaaap	236	956	0	0		0	0	0	0	0
388	1	491	239	-1	512	454	18.2	25	ABplaapaaap	216	-338	0	0		0	0	0	0	0
389	1	409	395	-1	245	191	22.4	33	Dappp	331	106	0	0		0	0	0	0	0
390	1	319	348	-1	445	470	11.6	26	ABplpaapapa	-243	0	0	0		0	0	0	0	0
391	1	457	445	-1	417	343	5.2	23	ABalpapaapa	-49	0	0	0		0	0	0	0	0
392	1	250	293	-1	432	367	8.1	25	MSapaaaa	290	0	0	0		0	0	0	0	0
393	1	299	202	-1	491	301	17.0	21	MSpaaaapa	149	709	0	0		0	0	0	0	0
394	1	141	61	-1	550	327	6.5	24	ABaraaapppa	213	202	0	0		0	0	0	0	0
395	1	264	327	-1	227	176	13.0	34	Eplpa	346	148	0	0		0	0	0	0	0
396	1	426	492	-1	503	386	22.5	25	MSpaaaaaa	58	0	0	0		0	0	0	0	0
397	1	6	282	-1	488	389	4.8	25	ABalpaapppp	286	0	0	0		0	0	0	0	0
398	1	414	320	-1	574	300	13.0	23	ABalaapppaa	167	-591	0	0		0	0	0	0	0
399	1	175	14	-1	314	402	12.1	31	ABplaapppa	284	721	0	0		0	0	0	0	0
400	1	309	55	-1	447	340	19.4	25	MSaaaaapp	248	697	0	0		0	0	0	0	0
401	1	108	498	-1	409	372	3.8	22	ABalppapapa	170	261	0	0		0	0	0	0	0
402	1	461	188	-1	493	160	20.8	30	ABarpppaaa	295	107	0	0		0	0	0	0	0
403	1	24	249	-1	348	215	15.3	30	Earap	304	-1110	0	0		0	0	0	0	0
404	1	101	205	-1	493	125	13.1	28	ABpraapppp	260	353	0	0		0	0	0	0	0
405	1	435	231	501	472	224	13.0	23	MSppapap	205	27	0	0		0	0	0	0	0
406	1	197	415	-1	236	154	4.4	23	ABplppppppa	117	0	0	0		0	0	0	0	0
407	1	138	303	-1	434	419	5.4	25	ABalppaappa	222	-480	0	0		0	0	0	0	0
408	1	416	93	-1	460	327	4.7	22	ABalpaaaapp	198	624	0	0		0	0	0	0	0
409	1	454	141	-1	563	388	12.1	24	ABalaaaparl	489	0	0	0		0	0	0	0	0
410	1	417	181	-1	474	159	4.5	28	ABprpaaaapp	360	0	0	0		0	0	0	0	0
411	1	470	473	-1	497	320	5.0	22	ABarapaaaaa	200	-565	0	0		0	0	0	0	0
412	1	132	210	-1	563	261	15.7	23	ABpraaapaad	179	170	0	0		0	0	0	0	0
413	1	422	42	-1	298	168	16.6	32	Eprapa	321	952	0	0		0	0	0	0	0
414	1	1	486	-1	453	361	4.8	22	ABalpaaapp	424	0	0	0		0	0	0	0	0
415	1	182	497	-1	246	229	5.4	24	ABplppppaap	175	459	0	0		0	0	0	0	0
416	1	342	126	-1	357	82	19.6	30	ABarpppppa	272	305	0	0		0	0	0	0	0
417	1	73	404	-1	288	334	5.9	24	ABplpaaaapp	203	94	0	0		0	0	0	0	0
418	1	375	111	-1	323	345	15.8	26	Daaaa	239	197	0	0		0	0	0	0	0
419	1	169	197	-1	237	285	6.8	26	ABplppappp	260	-594	0	0		0	0	0	0	0
420	1	462	199	-1	537	419	15.4	32	ABalapapapp	323	-6	0	0		0	0	0	0	0
421	1	50	311	-1	526	162	14.6	29	ABpraapppa	401	0	0	0		0	0	0	0	0
422	1	93	45	-1	176	137	19.5	32	Cpappd	318	68	0	0		0	0	0	0	0
423	1	407	296	-1	613	277	13.6	25	ABpraaaaaaa	219	500	0	0		0	0	0	0	0
424	1	364	112	-1	507	228	9.2	23	ABprpapaapa	181	0	0	0		0	0	0	0	0
425	1	286	240	-1	422	173	6.9	22	ABprpapappp	156	0	0	0		0	0	0	0	0
426	1	139	353	-1	434	268	24.0	29	ABarpaapppa	179	862	0	0		0	0	0	0	0
427	1	135	385	-1	486	364	11.6	24	ABalpaapaap	219	-187	0	0		0	0	0	0	0
428	1	94	472	-1	237	249	4.5	23	ABplppppaaa	165	-100	0	0		0	0	0	0	0
429	1	296	359	-1	412	379	11.7	25	MSapapaa	-30	0	0	0		0	0	0	0	0
430	1	48	74	-1	263	108	20.9	30	Cpaapp	289	309	0	0		0	0	0	0	0
431	1	423	175	-1	383	381	11.2	24	ABplppaaaaa	216	-687	0	0		0	0	0	0	0
432	1	83	70	-1	485	361	17.7	28	MSaaaaapa	265	1022	0	0		0	0	0	0	0
433	1	196	204	-1	359	310	6.6	26	ABplpapappp	227	0	0	0		0	0	0	0	0
434	1	4	463	-1	224	200	3.6	24	ABplpppapaa	176	-172	0	0		0	0	0	0	0
435	1	35	144	-1	488	280	7.3	27	ABarapapaap	274	86	0	0		0	0	0	0	0
436	1	325	466	-1	394	417	8.1	22	ABplpaaappa	146	-654	0	0		0	0	0	0	0
437	1	472	427	-1	200	230	5.2	23	ABplpppaapa	234	102	0	0		0	0	0	0	0
438	1	215	454	-1	272	168	9.5	32	Eprpp	302	676	0	0		0	0	0	0	0
439	1	403	48	-1	404	422	18.8	27	ABplaapappp	275	391	0	0		0	0	0	0	0
440	1	469	13	-1	350	343	4.9	24	ABalpapappa	139	0	0	0		0	0	0	0	0
441	1	12	286	-1	458	235	16.8	25	MSpppaaa	160	0	0	0		0	0	0	0	0
442	1	189	287	-1	461	204	23.9	28	ABarppppaa	284	-246	0	0		0	0	0	0	0
443	1	81	314	-1	226	101	13.5	36	Caapp	363	-21	0	0		0	0	0	0	0
444	1	308	268	-1	206	263	6.4	23	ABplpppaaap	540	0	0	0		0	0	0	0	0
445	1	401	177	-1	422	147	5.5	24	ABprppaappap	242	29	0	0		0	0	0	0	0
446	1	459	133	-1	363	239	23.5	33	Caaaa	338	320	0	0		0	0	0	0	0
447	1	156	32	-1	337	119	8.1	26	ABprpappppap	196	-307	0	0		0	0	0	0	0
448	1	288	59	-1	294	197	12.4	31	Earpp	310	165	0	0		0	0	0	0	0
449	1	452	190	-1	507	186	17.2	23	ABprapaaapp	21	0	0	0		0	0	0	0	0
450	1	497	351	-1	418	220	11.9	26	MSpapappa	233	119	0	0		0	0	0	0	0
451	1	377	7	266	381	288	16.5	31	MSaaapapp	497	0	0	0		0	0	0	0	0
452	1	163	254	-1	336	362	11.7	23	ABplppaapaa	348	0	0	0		0	0	0	0	0
453	1	22	377	-1	416	104	12.4	24	ABprppapapp	55	0	0	0		0	0	0	0	0
454	1	212	367	-1	349	256	5.3	27	MSaappaa	272	89	0	0		0	0	0	0	0
455	1	57	192	-1	398	327	13.5	27	ABaraapapaa	375	0	0	0		0	0	0	0	0
456	1	8	236	-1	562	353	9.7	26	ABalaaaarr	222	-140	0	0		0	0	0	0	0
457	1	98	64	-1	324	328	13.5	26	MSappaap	192	-577	0	0		0	0	0	0	0
458	1	428	418	-1	392	187	21.8	28	Dpppa	287	-1	0	0		0	0	0	0	0
459	1	184	458	-1	312	177	24.4	34	Caaap	341	-377	0	0		0	0	0	0	0
460	1	110	169	-1	504	233	4.5	24	ABprpappaaa	312	0	0	0		0	0	0	0	0
461	1	265	444	-1	347	306	20.3	23	MSapappp	187	-240	0	0		0	0	0	0	0
462	1	219	284	-1	248	312	7.9	23	ABplppapapa	224	1110	0	0		0	0	0	0	0
463	1	31	3	-1	223	239	3.3	25	ABplppppapa	238	0	0	0		0	0	0	0	0
464	1	341	139	-1	374	394	20.4	23	ABplapaaaaa	211	-409	0	0		0	0	0	0	0
465	1	445	388	-1	405	78	13.9	30	ABprappapp	275	767	0	0		0	0	0	0	0
466	1	374	369	-1	400	94	9.1	23	ABprppapppp	196	-764	0	0		0	0	0	0	0
467	1	45	67	-1	558	368	19.7	29	ABalapppapa	226	-1084	0	0		0	0	0	0	0
468	1	392	57	-1	292	348	9.3	25	ABplppapaaa	215	955	0	0		0	0	0	0	0
469	1	198	33	-1	554	239	13.7	22	ABprpaapaap	480	0	0	0		0	0	0	0	0
470	1	458	164	-1	515	430	6.3	27	ABalppaaapa	274	-723	0	0		0	0	0	0	0
471	1	441	4	-1	330	364	17.8	26	ABplapaaapa	200	411	0	0		0	0	0	0	0
472	1	455	350	-1	367	381	8.5	22	ABplpapaapa	46	0	0	0		0	0	0	0	0
473	1	146	92	-1	521	365	8.3	24	ABaraaaaaaa	198	798	0	0		0	0	0	0	0
474	1	298	358	-1	587	236	16.2	26	ABprpaapapa	-127	0	0	0		0	0	0	0	0
475	1	225	47	-1	446	312	21.5	26	MSaaaapaa	247	414	0	0		0	0	0	0	0
476	1	487	411	-1	576	322	18.4	26	ABalappppaa	-338	0	0	0		0	0	0	0	0
477	1	27	379	-1	412	160	18.5	28	Dppap	273	460	0	0		0	0	0	0	0
478	1	476	483	-1	509	436	10.1	33	ABalapaapp	330	590	0	0		0	0	0	0	0
479	1	76	257	-1	291	321	22.4	32	ABarpaapppp	252	-452	0	0		0	0	0	0	0
480	1	181	253	-1	504	300	4.2	22	ABarapaaapa	169	-622	0	0		0	0	0	0	0
481	1	439	326	-1	357	196	10.8	26	Earpaa	387	0	0	0		0	0	0	0	0
482	1	493	491	-1	575	368	17.2	27	ABalapppaaa	273	-584	0	0		0	0	0	0	0
483	1	255	280	-1	458	401	6.1	25	ABalppappap	226	354	0	0		0	0	0	0	0
484	1	38	110	-1	342	394	16.1	25	ABplpaappap	222	307	0	0		0	0	0	0	0
485	1	420	194	-1	551	246	5.2	24	ABarapppapp	204	0	0	0		0	0	0	0	0
486	1	333	475	-1	231	272	4.0	24	ABplpppaaaa	-33	0	0	0		0	0	0	0	0
487	1	465	482	-1	498	349	7.1	23	ABalpaaaaaa	376	0	0	0		0	0	0	0	0
488	1	7	300	-1	327	337	6.0	24	ABalpapappp	-341	0	0	0		0	0	0	0	0
489	1	438	500	-1	364	421	10.1	24	ABplpaapppp	-46	0	0	0		0	0	0	0	0
490	1	488	308	-1	274	251	9.6	23	MSaappppa	196	87	0	0		0	0	0	0	0
491	1	471	374	-1	472	353	5.8	25	ABalpaaaapa	440	0	0	0		0	0	0	0	0
492	1	315	493	-1	526	264	5.8	22	ABarappaaap	-288	0	0	0		0	0	0	0	0
493	1	479	468	-1	528	275	16.8	22	ABpraapapaa	-54	0	0	0		0	0	0	0	0
494	1	273	477	-1	491	281	10.9	21	ABarapapaaa	4	0	0	0		0	0	0	0	0
495	1	47	69	-1	529	227	21.3	28	ABpraapappp	409	0	0	0		0	0	0	0	0
496	1	292	232	-1	586	270	10.5	25	ABalaappap	78	0	0	0		0	0	0	0	0
497	1	17	504	-1	322	89	7.1	22	ABprapppapp	21	0	0	0		0	0	0	0	0
498	1	501	502	-1	588	289	18.8	22	ABpraaaaapd	-255	0	0	0		0	0	0	0	0
499	1	214	409	-1	527	247	18.9	24	ABpraapapap	2	0	0	0		0	0	0	0	0
500	1	145	366	-1	451	248	6.8	31	ABarapapppp	662	0	0	0		0	0	0	0	0
501	1	36	56	-1	440	465	9.4	25	ABalpppaaap	13	0	0	0		0	0	0	0	0
