# Supplementary material for: The AP-2 Transcription Factor APTF-2 Is Required for Neuroblast and Epidermal Morphogenesis in Caenorhabditis elegans Embryogenesis
Source: PLoS Genet. 2016 May 13;12(5):e1006048. doi: 10.1371/journal.pgen.1006048 (PMC4866721; doi:10.1371/journal.pgen.1006048)
Supplement: S7 Text — (ZIP) [file pgen.1006048.s035.zip › nuclei/t199-nuclei]

1	1	259	394	-1	428	288	18.6	26	MSpaaappa	216	1444	0	0		0	0	0	0	0
2	1	265	130	-1	357	64	16.3	30	ABprapapaa	283	0	0	0		0	0	0	0	0
3	1	463	479	-1	223	240	3.4	26	ABplppppapa	262	-684	0	0		0	0	0	0	0
4	1	471	375	-1	337	364	17.8	27	ABplapaaapa	264	-214	0	0		0	0	0	0	0
5	1	342	335	-1	351	327	21.1	30	MSappppa	249	-23	0	0		0	0	0	0	0
6	1	149	251	-1	547	310	19.1	26	ABalappppap	250	-192	0	0		0	0	0	0	0
7	1	451	507	-1	374	290	15.2	26	MSaaapappp	60	0	0	0		0	0	0	0	0
8	1	16	229	-1	330	296	7.1	25	ABplpappapa	218	-659	0	0		0	0	0	0	0
9	1	19	13	-1	428	316	6.0	23	ABalpappaap	198	67	0	0		0	0	0	0	0
10	1	64	48	-1	206	268	14.0	29	Capaap	129	0	0	0		0	0	0	0	0
11	1	230	295	-1	405	314	17.0	24	MSaaapapa	235	77	0	0		0	0	0	0	0
12	1	6	138	-1	526	340	14.9	24	ABaraappaaa	-140	0	0	0		0	0	0	0	0
13	1	440	360	-1	343	343	5.0	24	ABalpapappa	206	-473	0	0		0	0	0	0	0
14	1	399	424	-1	311	401	12.0	31	ABplaapppa	271	-535	0	0		0	0	0	0	0
15	1	324	382	-1	538	412	12.2	29	ABalaaaala	264	103	0	0		0	0	0	0	0
16	1	353	354	-1	571	335	14.3	25	ABalaappppa	195	0	0	0		0	0	0	0	0
17	1	27	355	-1	502	428	23.2	26	ABplaaapaap	-2	0	0	0		0	0	0	0	0
18	1	1	37	-1	330	264	6.7	24	MSaappap	216	255	0	0		0	0	0	0	0
19	1	288	451	-1	546	395	23.4	26	ABalappaaa	199	-877	0	0		0	0	0	0	0
20	1	139	207	-1	480	387	24.5	30	Nuc156_25_450_288p	248	1494	0	0		0	0	0	0	0
21	1	296	386	-1	401	292	21.1	24	MSpaaapaa	216	160	0	0		0	0	0	0	0
22	1	48	154	-1	587	324	16.4	31	MSppaaapa	274	261	0	0		0	0	0	0	0
23	1	277	379	-1	296	362	21.5	33	ABarppaap	319	-629	0	0		0	0	0	0	0
24	1	91	404	-1	484	411	19.6	27	ABplaaaapaa	205	-293	0	0		0	0	0	0	0
25	1	191	27	-1	148	251	10.3	25	ABplapappa	-135	0	0	0		0	0	0	0	0
26	1	275	434	-1	358	279	4.6	25	ABalpappapp	220	134	0	0		0	0	0	0	0
27	1	56	12	-1	416	247	11.2	26	MSpapaapa	73	0	0	0		0	0	0	0	0
28	1	160	84	-1	503	423	14.6	27	ABalapapppa	214	31	0	0		0	0	0	0	0
29	1	125	68	-1	352	264	13.1	29	MSaapaapp	161	0	0	0		0	0	0	0	0
30	1	257	221	-1	468	421	10.5	23	ABalppppaav	5	0	0	0		0	0	0	0	0
31	1	372	438	-1	410	434	9.2	23	ABplpaaapap	212	-284	0	0		0	0	0	0	0
32	1	447	134	-1	334	120	7.7	26	ABprpappppap	8	0	0	0		0	0	0	0	0
33	1	469	440	-1	553	244	13.5	24	ABprpaapaap	212	170	0	0		0	0	0	0	0
34	1	51	25	-1	375	283	12.4	30	MSaapaapa	227	-845	0	0		0	0	0	0	0
35	1	213	288	-1	516	392	7.2	23	ABalpaapppa	198	-10	0	0		0	0	0	0	0
36	1	188	164	-1	550	267	7.4	24	ABarapppppp	29	0	0	0		0	0	0	0	0
37	1	59	397	-1	583	291	14.8	25	ABalaapppap	204	389	0	0		0	0	0	0	0
38	1	135	86	-1	170	287	9.6	27	ABplapapap	124	0	0	0		0	0	0	0	0
39	1	72	102	-1	322	283	21.6	28	MSappppp	249	-147	0	0		0	0	0	0	0
40	1	316	238	-1	544	376	7.0	23	ABalaaaarlp	208	1692	0	0		0	0	0	0	0
41	1	81	467	-1	314	352	10.8	25	ABplppaapap	207	1032	0	0		0	0	0	0	0
42	1	413	477	-1	301	163	16.5	31	Eprapa	315	199	0	0		0	0	0	0	0
43	1	329	17	-1	509	330	16.1	25	ABaraappaap	86	0	0	0		0	0	0	0	0
44	1	151	316	-1	403	240	17.0	28	MSpaapapp	261	80	0	0		0	0	0	0	0
45	1	422	261	-1	173	136	19.5	32	Cpappd	277	-246	0	0		0	0	0	0	0
46	1	308	176	-1	575	235	12.2	24	ABprpaapapp	167	-322	0	0		0	0	0	0	0
47	1	475	151	-1	446	309	21.6	26	MSaaaapaa	241	8	0	0		0	0	0	0	0
48	1	439	415	-1	403	423	19.2	25	ABplaapappp	249	695	0	0		0	0	0	0	0
49	1	40	71	-1	458	250	9.4	26	ABarapappap	103	0	0	0		0	0	0	0	0
50	1	115	1	-1	312	222	22.6	32	Caapa	291	592	0	0		0	0	0	0	0
51	1	119	284	-1	201	319	20.3	29	ABplappapa	295	707	0	0		0	0	0	0	0
52	1	289	89	-1	335	121	14.9	29	MSpppaap	268	22	0	0		0	0	0	0	0
53	1	150	168	-1	370	151	8.7	27	Earpap	237	1977	0	0		0	0	0	0	0
54	1	219	82	-1	444	304	10.9	25	ABaraapppaa	47	0	0	0		0	0	0	0	0
55	1	400	260	-1	444	337	19.6	25	MSaaaaapp	256	803	0	0		0	0	0	0	0
56	1	501	105	-1	434	463	9.3	24	ABalpppaaap	200	967	0	0		0	0	0	0	0
57	1	468	324	-1	290	345	9.7	24	ABplppapaaa	-99	0	0	0		0	0	0	0	0
58	1	214	72	-1	524	436	18.7	24	ABplaaaaapa	315	0	0	0		0	0	0	0	0
59	1	448	186	-1	291	200	12.4	31	Earpp	307	439	0	0		0	0	0	0	0
60	1	173	369	-1	387	200	7.9	23	MSpapappp	193	36	0	0		0	0	0	0	0
61	1	394	79	-1	546	330	6.7	24	ABaraaapppa	-63	0	0	0		0	0	0	0	0
62	1	65	291	-1	520	250	7.4	24	ABprpapaaaa	51	0	0	0		0	0	0	0	0
63	1	367	163	-1	394	319	10.8	26	ABaraapappa	36	0	0	0		0	0	0	0	0
64	1	457	88	-1	321	328	13.9	25	MSappaap	227	365	0	0		0	0	0	0	0
65	1	325	459	-1	467	170	7.6	24	ABarappappp	229	26	0	0		0	0	0	0	0
66	1	177	353	-1	412	237	22.9	30	MSpppppp	144	0	0	0		0	0	0	0	0
67	1	467	195	-1	559	368	19.5	34	ABalapppapa	349	808	0	0		0	0	0	0	0
68	1	302	85	-1	577	367	14.7	29	ABalaaappl	-20	0	0	0		0	0	0	0	0
69	1	495	486	-1	529	233	21.1	25	ABpraapappp	215	412	0	0		0	0	0	0	0
70	1	432	117	-1	483	356	17.7	28	MSaaaaapa	244	414	0	0		0	0	0	0	0
71	1	376	184	-1	373	362	7.5	28	ABplpapaaa	221	-134	0	0		0	0	0	0	0
72	1	299	63	-1	285	310	17.3	26	Daapa	270	0	0	0		0	0	0	0	0
73	1	226	242	-1	428	160	14.3	32	MSpapppa	212	0	0	0		0	0	0	0	0
74	1	430	237	-1	258	111	21.5	29	Cpaapp	260	781	0	0		0	0	0	0	0
75	1	326	70	-1	474	469	16.8	25	ABplaapaapa	192	38	0	0		0	0	0	0	0
76	1	355	152	-1	509	363	13.8	23	ABaraapaaaa	217	156	0	0		0	0	0	0	0
77	1	241	385	-1	516	423	8.2	23	ABalaaaalpp	203	0	0	0		0	0	0	0	0
78	1	366	166	-1	466	190	16.7	27	Dpaa	276	431	0	0		0	0	0	0	0
79	1	215	116	-1	348	269	10.4	28	MSaapapa	270	1078	0	0		0	0	0	0	0
80	1	287	62	-1	514	345	20.2	26	ABarpapaapa	203	-24	0	0		0	0	0	0	0
81	1	120	2	-1	519	340	23.5	28	ABarpapaapp	209	-637	0	0		0	0	0	0	0
82	1	153	216	-1	371	443	19.4	30	ABplaaappa	267	-2	0	0		0	0	0	0	0
83	1	11	323	-1	489	176	18.1	26	ABarpppaap	-89	0	0	0		0	0	0	0	0
84	1	328	142	-1	398	90	20.8	29	ABprappapa	292	-186	0	0		0	0	0	0	0
85	1	317	146	-1	498	314	14.9	28	ABaraappapa	246	-249	0	0		0	0	0	0	0
86	1	62	384	-1	297	125	24.2	33	Cpaapa	270	556	0	0		0	0	0	0	0
87	1	18	220	-1	446	228	10.4	23	ABaraappppa	173	0	0	0		0	0	0	0	0
88	1	365	433	-1	496	435	20.0	23	ABalappaap	-171	0	0	0		0	0	0	0	0
89	1	333	501	-1	458	347	12.6	28	ABalpaapapa	-237	0	0	0		0	0	0	0	0
90	1	182	504	-1	532	197	7.5	28	ABprpaaappa	276	206	0	0		0	0	0	0	0
91	1	264	8	179	557	285	16.2	28	ABpraaaappp	212	18	0	0		0	0	0	0	0
92	1	473	395	-1	514	371	8.4	24	ABaraaaaaaa	200	488	0	0		0	0	0	0	0
93	1	408	250	-1	456	328	4.3	22	ABalpaaaapp	227	-615	0	0		0	0	0	0	0
94	1	29	313	-1	446	363	17.7	25	MSaaapaaa	256	-264	0	0		0	0	0	0	0
95	1	92	258	-1	517	238	15.9	25	ABpraaappap	199	-932	0	0		0	0	0	0	0
96	1	128	465	-1	265	244	6.3	24	ABplpappppa	219	1070	0	0		0	0	0	0	0
97	1	82	403	-1	388	263	20.3	25	MSpaaapap	82	0	0	0		0	0	0	0	0
98	1	280	454	-1	537	343	19.4	26	ABalapppapp	56	0	0	0		0	0	0	0	0
99	1	380	281	-1	480	273	15.5	24	ABaraappapp	199	540	0	0		0	0	0	0	0
100	1	190	49	-1	392	210	11.5	30	MSpapapa	214	80	0	0		0	0	0	0	0
101	1	13	15	-1	399	141	10.3	26	MSpappap	-151	0	0	0		0	0	0	0	0
102	1	117	65	-1	441	164	10.3	23	ABprppappaa	230	0	0	0		0	0	0	0	0
103	1	322	259	-1	417	345	12.8	27	ABalpaapappp	56	0	0	0		0	0	0	0	0
104	1	101	317	-1	340	74	5.7	23	ABprpppaapp	195	915	0	0		0	0	0	0	0
105	1	10	321	-1	359	341	12.8	26	MSappapa	260	86	0	0		0	0	0	0	0
106	1	137	53	-1	610	299	18.2	26	ABpraaaaapv	151	0	0	0		0	0	0	0	0
107	1	320	212	-1	574	289	20.8	28	ABpraapaapp	74	0	0	0		0	0	0	0	0
108	1	291	125	-1	583	242	8.6	26	ABalaapapp	223	-60	0	0		0	0	0	0	0
109	1	266	108	-1	403	312	4.7	24	ABalpappapa	201	266	0	0		0	0	0	0	0
110	1	484	342	-1	344	394	16.2	25	ABplpaappap	-127	0	0	0		0	0	0	0	0
111	1	418	326	-1	323	342	16.1	26	Daaaa	251	-157	0	0		0	0	0	0	0
112	1	424	420	-1	510	230	8.8	23	ABprpapaapa	202	501	0	0		0	0	0	0	0
113	1	221	441	-1	363	263	19.8	30	MSaaappp	-198	0	0	0		0	0	0	0	0
114	1	25	110	-1	561	263	11.5	27	ABprpaaaaap	258	-223	0	0		0	0	0	0	0
115	1	304	74	-1	421	255	14.8	26	MSpaapapa	142	0	0	0		0	0	0	0	0
116	1	217	21	-1	432	413	9.2	25	ABplpaaaaap	72	0	0	0		0	0	0	0	0
117	1	155	150	-1	299	317	9.0	23	ABplppappaa	67	0	0	0		0	0	0	0	0
118	1	298	128	-1	516	328	7.6	23	ABaraaaaapa	200	208	0	0		0	0	0	0	0
119	1	273	380	-1	382	337	6.8	24	ABplpapappa	190	0	0	0		0	0	0	0	0
120	1	145	252	-1	461	221	19.8	26	MSppppap	118	0	0	0		0	0	0	0	0
121	1	231	104	-1	499	208	14.5	27	MSppppaa	-68	0	0	0		0	0	0	0	0
122	1	256	127	-1	456	257	13.6	28	ABaraapppap	75	0	0	0		0	0	0	0	0
123	1	301	90	-1	565	315	5.9	22	ABarapppaap	226	188	0	0		0	0	0	0	0
124	1	2	32	-1	425	455	19.7	31	ABplaaapap	170	0	0	0		0	0	0	0	0
125	1	193	99	-1	496	221	11.0	25	ABprppaaaaa	330	0	0	0		0	0	0	0	0
126	1	416	370	-1	356	83	19.7	29	ABarpppppa	286	-227	0	0		0	0	0	0	0
127	1	278	136	-1	284	319	12.7	28	MSaapppa	193	0	0	0		0	0	0	0	0
128	1	251	425	-1	500	311	7.8	24	ABaraaaaapp	201	108	0	0		0	0	0	0	0
129	1	141	495	-1	313	311	6.4	22	ABplpappapp	234	0	0	0		0	0	0	0	0
130	1	334	109	-1	358	122	10.0	24	ABprpappppaa	304	0	0	0		0	0	0	0	0
131	1	203	346	-1	361	435	15.4	31	ABalppppppp	270	-726	0	0		0	0	0	0	0
132	1	386	325	-1	463	432	6.5	23	ABalpppaapv	186	719	0	0		0	0	0	0	0
133	1	446	289	-1	368	235	23.8	33	Caaaa	333	372	0	0		0	0	0	0	0
134	1	197	194	-1	285	102	13.6	29	ABprapapppap	290	638	0	0		0	0	0	0	0
135	1	44	197	-1	472	357	8.2	26	ABalpaaaaap	147	0	0	0		0	0	0	0	0
136	1	346	462	-1	543	395	18.6	24	ABalapppaap	244	709	0	0		0	0	0	0	0
137	1	370	488	-1	493	362	9.4	24	ABaraaaaaap	220	1095	0	0		0	0	0	0	0
138	1	363	64	-1	533	255	15.6	26	ABpraaappaa	223	381	0	0		0	0	0	0	0
139	1	464	144	-1	373	394	20.3	24	ABplapaaaaa	-115	0	0	0		0	0	0	0	0
140	1	100	107	-1	496	162	13.2	26	ABprapaapa	75	0	0	0		0	0	0	0	0
141	1	409	357	-1	555	388	11.9	26	ABalaaaparl	-24	0	0	0		0	0	0	0	0
142	1	76	28	-1	453	274	17.6	24	MSpaapaaa	353	0	0	0		0	0	0	0	0
143	1	147	398	-1	237	328	13.5	27	ABplappaaa	239	110	0	0		0	0	0	0	0
144	1	435	472	-1	488	282	7.5	26	ABarapapaap	159	0	0	0		0	0	0	0	0
145	1	318	227	-1	408	338	9.7	26	ABalpapppaa	-208	0	0	0		0	0	0	0	0
146	1	83	19	-1	412	219	14.4	28	MSpapaapp	8	0	0	0		0	0	0	0	0
147	1	20	282	-1	493	403	8.6	28	ABalppappaa	224	-616	0	0		0	0	0	0	0
148	1	78	174	439	593	350	11.6	26	ABalaaappr	188	261	0	0		0	0	0	0	0
149	1	7	147	-1	579	320	20.9	27	ABpraapaapa	213	746	0	0		0	0	0	0	0
150	1	152	387	-1	432	390	22.3	25	ABplaaaapp	-180	0	0	0		0	0	0	0	0
151	1	140	170	-1	220	236	11.2	26	ABplpppppap	-77	0	0	0		0	0	0	0	0
152	1	229	-1	-1	534	375	22.9	22	ABarpaaaaar	121	-582	0	0		0	0	0	0	0
153	1	15	359	-1	464	205	8.8	23	ABprppaapaa	57	0	0	0		0	0	0	0	0
154	1	66	334	-1	609	324	9.8	30	ABalaapaap	301	447	0	0		0	0	0	0	0
155	1	55	83	-1	569	284	11.6	26	ABprpaapaaa	49	0	0	0		0	0	0	0	0
156	1	347	408	-1	404	458	11.0	24	ABplpaapapp	200	595	0	0		0	0	0	0	0
157	1	222	333	-1	537	308	14.2	24	MSppaaapp	-121	0	0	0		0	0	0	0	0
158	1	170	140	-1	420	430	16.4	26	ABplaapapaa	99	0	0	0		0	0	0	0	0
159	1	130	319	-1	511	327	4.4	25	ABaraaappap	214	56	0	0		0	0	0	0	0
160	1	276	407	-1	522	290	22.6	29	ABarpapappa	223	59	0	0		0	0	0	0	0
161	1	138	466	-1	536	294	6.5	24	ABarappaaaa	224	0	0	0		0	0	0	0	0
162	1	180	322	-1	272	293	9.3	27	MSapaapp	265	-931	0	0		0	0	0	0	0
163	1	247	452	-1	513	198	4.7	26	ABprpaaaapa	228	59	0	0		0	0	0	0	0
164	1	470	135	-1	509	433	6.2	27	ABalppaaapa	261	-1	0	0		0	0	0	0	0
165	1	178	401	-1	343	374	20.3	28	ABplapaaaap	279	1557	0	0		0	0	0	0	0
166	1	113	245	-1	300	366	18.3	25	ABplapaaapp	222	441	0	0		0	0	0	0	0
167	1	312	55	-1	181	223	13.5	30	Capapp	185	0	0	0		0	0	0	0	0
168	1	110	24	-1	495	261	9.5	28	ABarapappaa	202	0	0	0		0	0	0	0	0
169	1	460	300	-1	498	237	4.6	23	ABprpappaaa	212	-265	0	0		0	0	0	0	0
170	1	268	241	-1	251	289	21.3	29	Dapap	251	341	0	0		0	0	0	0	0
171	1	352	235	-1	472	304	5.0	24	ABarapaaaap	210	-883	0	0		0	0	0	0	0
172	1	121	509	-1	536	374	14.2	22	MSaaaaaal	-212	0	0	0		0	0	0	0	0
173	1	359	44	-1	394	271	4.2	27	ABalpappppp	268	460	0	0		0	0	0	0	0
174	1	211	225	-1	438	146	7.7	24	ABprppappap	216	96	0	0		0	0	0	0	0
175	1	431	98	-1	382	380	11.4	24	ABplppaaaaa	211	225	0	0		0	0	0	0	0
176	1	196	254	423	413	379	18.4	27	MSapapap	219	-409	0	0		0	0	0	0	0
177	1	445	390	-1	423	151	5.5	24	ABprppaappap	225	81	0	0		0	0	0	0	0
178	1	172	5	-1	477	321	20.4	26	MSpaaaaapa	267	-503	0	0		0	0	0	0	0
179	1	28	30	-1	382	415	14.2	26	ABplpaappaa	214	248	0	0		0	0	0	0	0
180	1	132	39	-1	482	420	5.5	25	ABalppaaapp	212	125	0	0		0	0	0	0	0
181	1	410	58	-1	469	157	4.6	29	ABprpaaaapp	282	-615	0	0		0	0	0	0	0
182	1	80	456	-1	338	110	5.2	24	ABprpppppap	216	-269	0	0		0	0	0	0	0
183	1	103	406	-1	302	68	6.9	25	ABprappppp	238	205	0	0		0	0	0	0	0
184	1	50	447	-1	180	249	9.2	26	ABplapppaa	225	594	0	0		0	0	0	0	0
185	1	39	247	-1	369	416	21.8	34	ABplaaappp	326	-677	0	0		0	0	0	0	0
186	1	205	228	-1	396	172	7.0	23	ABprppaapppa	199	-858	0	0		0	0	0	0	0
187	1	212	222	-1	192	231	18.2	30	Capapa	396	0	0	0		0	0	0	0	0
188	1	402	223	-1	496	159	20.7	31	ABarpppaaa	281	-228	0	0		0	0	0	0	0
189	1	194	383	-1	510	376	19.4	24	ABalappapp	291	0	0	0		0	0	0	0	0
190	1	449	391	-1	510	186	17.1	24	ABprapaaapp	187	-177	0	0		0	0	0	0	0
191	1	133	419	-1	573	336	8.1	23	ABarapppaaa	186	1491	0	0		0	0	0	0	0
192	1	455	213	-1	394	324	13.5	27	ABaraapapaa	227	-569	0	0		0	0	0	0	0
193	1	142	287	-1	270	246	22.5	31	Dappa	319	822	0	0		0	0	0	0	0
194	1	485	171	-1	546	253	4.7	24	ABarapppapp	217	1086	0	0		0	0	0	0	0
195	1	49	240	-1	354	146	5.9	23	ABprpppppaa	234	201	0	0		0	0	0	0	0
196	1	121	307	-1	526	367	16.4	26	MSaaaaaar	110	0	0	0		0	0	0	0	0
197	1	419	296	-1	233	289	7.2	28	ABplppappp	208	44	0	0		0	0	0	0	0
198	1	345	26	-1	330	414	9.2	28	ABplaappap	167	0	0	0		0	0	0	0	0
199	1	420	292	-1	531	409	16.4	24	ABalapapapp	201	-958	0	0		0	0	0	0	0
200	1	269	199	-1	558	211	17.7	33	ABpraaapppp	291	227	0	0		0	0	0	0	0
201	1	233	328	-1	357	152	3.7	25	ABprppppaaa	221	223	0	0		0	0	0	0	0
202	1	393	67	-1	489	306	17.3	26	MSpaaaapa	262	974	0	0		0	0	0	0	0
203	1	36	145	-1	465	453	19.5	27	ABplaaapaaa	-124	0	0	0		0	0	0	0	0
204	1	433	92	-1	357	308	6.5	25	ABplpapappp	191	0	0	0		0	0	0	0	0
205	1	404	36	-1	494	128	12.8	28	ABpraapppp	276	59	0	0		0	0	0	0	0
206	1	349	230	-1	238	303	16.9	30	Capaaa	304	432	0	0		0	0	0	0	0
207	1	86	160	-1	206	319	14.5	28	ABplappaap	277	-1114	0	0		0	0	0	0	0
208	1	166	268	-1	415	329	23.8	32	ABarpaappa	280	-253	0	0		0	0	0	0	0
209	1	96	158	-1	472	223	3.2	25	ABprpappaap	257	912	0	0		0	0	0	0	0
210	1	412	208	-1	563	262	15.7	24	ABpraaapaad	170	0	0	0		0	0	0	0	0
211	1	246	29	-1	402	287	10.4	25	ABaraapappp	148	0	0	0		0	0	0	0	0
212	1	245	187	-1	435	253	17.5	24	MSpaapaap	197	-881	0	0		0	0	0	0	0
213	1	339	50	-1	549	186	13.2	28	ABpraappap	402	0	0	0		0	0	0	0	0
214	1	319	473	-1	492	370	14.9	23	ABaraapaaap	233	-1208	0	0		0	0	0	0	0
215	1	310	22	-1	449	464	16.0	28	ABplaapaapp	87	0	0	0		0	0	0	0	0
216	1	73	417	-1	440	332	6.7	23	ABalpappaaa	95	0	0	0		0	0	0	0	0
217	1	207	257	-1	239	262	9.4	24	ABplpppppaa	66	0	0	0		0	0	0	0	0
218	1	108	249	-1	608	254	14.2	27	ABpraaaapad	557	0	0	0		0	0	0	0	0
219	1	79	180	-1	281	90	6.3	26	ABprppppppp	257	-39	0	0		0	0	0	0	0
220	1	356	60	-1	534	348	6.9	23	ABaraaappaa	195	78	0	0		0	0	0	0	0
221	1	70	371	-1	436	365	12.0	23	ABalpaapappa	198	1163	0	0		0	0	0	0	0
222	1	343	7	-1	258	266	11.5	28	MSaappppp	254	741	0	0		0	0	0	0	0
223	1	126	10	-1	164	184	8.5	27	ABplapapppp	-133	0	0	0		0	0	0	0	0
224	1	202	185	-1	239	263	17.9	25	Daapp	250	-216	0	0		0	0	0	0	0
225	1	198	18	-1	268	380	13.4	30	ABplaapppp	-234	0	0	0		0	0	0	0	0
226	1	244	246	-1	502	192	11.4	26	ABprppaaaap	269	0	0	0		0	0	0	0	0
227	1	228	446	-1	426	261	8.9	24	ABaraappppp	74	0	0	0		0	0	0	0	0
228	1	24	123	-1	424	212	9.2	26	MSpapaaap	171	0	0	0		0	0	0	0	0
229	1	384	493	-1	416	255	20.4	28	MSpaaappp	258	781	0	0		0	0	0	0	0
230	1	364	43	-1	469	209	6.0	24	ABprpappap	169	0	0	0		0	0	0	0	0
231	1	405	51	-1	469	223	13.1	23	MSppapapp	10	0	0	0		0	0	0	0	0
232	1	496	14	-1	598	285	10.6	26	ABalaappap	-54	0	0	0		0	0	0	0	0
233	1	52	66	-1	595	251	11.2	23	ABpraaaaaap	218	0	0	0		0	0	0	0	0
234	1	85	226	-1	434	414	17.6	25	ABplaapappa	-34	0	0	0		0	0	0	0	0
235	1	297	412	-1	466	120	14.2	29	ABprapaapp	101	0	0	0		0	0	0	0	0
236	1	456	3	483	559	357	9.4	28	ABalaaaarr	183	-456	0	0		0	0	0	0	0
237	1	156	363	-1	421	120	21.7	29	ABarppppap	290	193	0	0		0	0	0	0	0
238	1	124	270	-1	290	94	3.9	24	ABprppppppa	244	276	0	0		0	0	0	0	0
239	1	388	271	-1	506	456	18.1	23	ABplaapaaap	226	-300	0	0		0	0	0	0	0
240	1	425	367	-1	423	175	6.9	23	ABprpapappp	179	811	0	0		0	0	0	0	0
241	1	61	46	-1	389	293	7.1	23	MSaapaaaa	202	-94	0	0		0	0	0	0	0
242	1	179	189	-1	178	277	19.5	32	ABarppapa	-62	0	0	0		0	0	0	0	0
243	1	262	206	-1	460	440	9.0	23	ABalpppaaaa	195	142	0	0		0	0	0	0	0
244	1	281	302	-1	334	195	13.4	29	Epraa	257	2013	0	0		0	0	0	0	0
245	1	71	34	-1	469	153	11.5	25	ABprppapaaa	366	0	0	0		0	0	0	0	0
246	1	309	141	-1	377	345	19.0	28	MSapppap	-183	0	0	0		0	0	0	0	0
247	1	303	308	-1	280	336	18.4	27	Dapaa	223	-611	0	0		0	0	0	0	0
248	1	232	277	-1	366	445	9.6	25	ABplaappaa	220	-958	0	0		0	0	0	0	0
249	1	403	69	-1	347	213	15.4	30	Earap	265	918	0	0		0	0	0	0	0
250	1	41	6	-1	140	223	15.6	32	ABarppapp	308	1163	0	0		0	0	0	0	0
251	1	279	453	-1	528	281	9.8	26	MSppaaaa	192	0	0	0		0	0	0	0	0
252	1	201	331	-1	510	361	5.6	24	ABalpaappaa	65	0	0	0		0	0	0	0	0
253	1	480	210	-1	504	300	5.1	22	ABarapaaapa	174	-304	0	0		0	0	0	0	0
254	1	452	95	-1	333	363	11.8	23	ABplppaapaa	198	700	0	0		0	0	0	0	0
255	1	258	339	-1	331	124	19.9	29	Dpppp	-34	0	0	0		0	0	0	0	0
256	1	340	278	-1	542	224	14.9	24	ABprpaappaa	-64	0	0	0		0	0	0	0	0
257	1	479	482	-1	291	323	23.9	34	ABarpaapppp	339	772	0	0		0	0	0	0	0
258	1	22	376	-1	435	437	7.4	23	ABplpaaapaa	195	-398	0	0		0	0	0	0	0
259	1	248	96	-1	361	406	17.8	29	ABalppppppa	292	671	0	0		0	0	0	0	0
260	1	146	183	-1	509	203	25.4	31	Nuc166_19_443_186	310	-231	0	0		0	0	0	0	0
261	1	68	169	-1	379	63	12.4	29	ABprapapap	-278	0	0	0		0	0	0	0	0
262	1	362	337	-1	453	255	21.3	28	MSpppppa	271	467	0	0		0	0	0	0	0
263	1	307	336	-1	488	406	13.2	26	ABalapaaaa	23	0	0	0		0	0	0	0	0
264	1	200	263	499	563	405	15.4	28	ABalaaapal	350	0	0	0		0	0	0	0	0
265	1	332	196	-1	421	287	7.0	23	ABalpapppap	420	0	0	0		0	0	0	0	0
266	1	451	414	-1	387	276	16.9	23	MSaaapappa	221	0	0	0		0	0	0	0	0
267	1	94	42	-1	529	220	18.0	28	ABpraaapppa	263	-984	0	0		0	0	0	0	0
268	1	444	356	-1	204	268	6.4	23	ABplpppaaap	-86	0	0	0		0	0	0	0	0
269	1	227	148	-1	545	401	8.9	23	ABalaaaalpa	241	0	0	0		0	0	0	0	0
270	1	271	315	-1	415	324	19.7	25	MSaaaapap	13	0	0	0		0	0	0	0	0
271	1	14	274	-1	316	360	6.3	24	ABplpaaaapa	-14	0	0	0		0	0	0	0	0
272	1	255	341	-1	562	237	22.4	33	ABarpappa	329	37	0	0		0	0	0	0	0
273	1	162	392	-1	496	315	23.2	28	Nuc156_25_450_288a	-42	0	0	0		0	0	0	0	0
274	1	21	198	-1	553	218	11.2	24	ABprpaapppp	166	-411	0	0		0	0	0	0	0
275	1	23	121	-1	500	281	13.1	25	ABaraaapapp	428	0	0	0		0	0	0	0	0
276	1	122	41	-1	385	269	8.4	26	MSaapaaap	-188	0	0	0		0	0	0	0	0
277	1	164	200	-1	440	349	23.4	30	ABarpaapap	305	210	0	0		0	0	0	0	0
278	1	93	20	-1	516	372	11.3	24	ABalpaapaaa	335	0	0	0		0	0	0	0	0
279	1	105	124	-1	359	359	22.6	32	ABarppaaa	320	697	0	0		0	0	0	0	0
280	1	483	344	-1	454	401	7.4	26	ABalppappap	88	0	0	0		0	0	0	0	0
281	1	102	120	-1	486	229	6.7	24	ABprpapaaap	209	3	0	0		0	0	0	0	0
282	1	397	303	-1	483	392	5.1	25	ABalpaapppp	175	916	0	0		0	0	0	0	0
283	1	306	218	-1	457	298	16.4	24	MSpaaaapp	210	395	0	0		0	0	0	0	0
284	1	462	411	-1	247	311	8.2	23	ABplppapapa	196	170	0	0		0	0	0	0	0
285	1	174	374	-1	288	339	15.1	25	Daaap	221	-676	0	0		0	0	0	0	0
286	1	441	31	-1	457	234	16.7	24	MSpppaaa	172	0	0	0		0	0	0	0	0
287	1	442	431	-1	463	206	23.5	28	ABarppppaa	265	-605	0	0		0	0	0	0	0
288	1	354	421	-1	262	213	5.0	23	ABplpappppp	230	497	0	0		0	0	0	0	0
289	1	144	193	-1	148	189	12.2	23	ABplapapppa	149	0	0	0		0	0	0	0	0
290	1	383	489	-1	335	265	16.9	31	Ealaa	233	251	0	0		0	0	0	0	0
291	1	274	490	-1	500	406	10.9	28	ABalapaapa	258	570	0	0		0	0	0	0	0
292	1	58	487	-1	380	117	4.5	24	ABprppppapa	228	533	0	0		0	0	0	0	0
293	1	392	33	-1	429	369	8.4	27	MSapaaaa	175	604	0	0		0	0	0	0	0
294	1	192	330	-1	370	405	10.6	26	ABplpaapppa	205	1526	0	0		0	0	0	0	0
295	1	361	236	-1	450	197	12.0	26	MSpppapp	211	307	0	0		0	0	0	0	0
296	1	423	304	-1	617	287	13.8	25	ABpraaaaaaa	222	253	0	0		0	0	0	0	0
297	1	283	177	-1	464	404	22.5	30	ABplaaaapap	-84	0	0	0		0	0	0	0	0
298	1	158	201	-1	191	169	23.0	36	Cpapa	369	-580	0	0		0	0	0	0	0
299	1	385	9	-1	429	347	15.7	30	ABaraapaapp	244	408	0	0		0	0	0	0	0
300	1	488	203	-1	322	337	6.4	24	ABalpapappp	205	-17	0	0		0	0	0	0	0
301	1	375	426	-1	485	436	17.1	28	ABalapapppp	235	-89	0	0		0	0	0	0	0
302	1	208	167	-1	232	194	9.4	32	Eplpp	323	-93	0	0		0	0	0	0	0
303	1	407	320	-1	435	415	5.1	23	ABalppaappa	201	768	0	0		0	0	0	0	0
304	1	185	432	-1	353	379	12.3	25	ABplppaaaap	63	0	0	0		0	0	0	0	0
305	1	123	232	-1	514	318	10.4	26	ABaraaapaap	250	-624	0	0		0	0	0	0	0
306	1	32	362	-1	582	296	6.5	25	ABalaapaaa	207	-1637	0	0		0	0	0	0	0
307	1	357	23	-1	404	125	6.4	23	ABprpppaaaa	234	38	0	0		0	0	0	0	0
308	1	490	348	-1	269	250	9.6	23	MSaappppa	220	-1531	0	0		0	0	0	0	0
309	1	97	159	-1	307	76	10.7	26	ABprapapppp	243	-60	0	0		0	0	0	0	0
310	1	165	286	-1	463	277	10.8	26	ABarapaappa	201	998	0	0		0	0	0	0	0
311	1	421	162	-1	528	162	13.9	28	ABpraapppa	258	734	0	0		0	0	0	0	0
312	1	382	470	-1	332	142	3.5	26	ABprppppapp	268	-146	0	0		0	0	0	0	0
313	1	294	192	-1	358	59	10.7	28	ABprapappa	247	1774	0	0		0	0	0	0	0
314	1	443	94	-1	227	99	13.4	35	Caapp	354	364	0	0		0	0	0	0	0
315	1	378	429	-1	452	264	4.5	26	ABarapapppa	220	179	0	0		0	0	0	0	0
316	1	242	396	-1	248	172	4.3	30	ABplpppapap	232	-1193	0	0		0	0	0	0	0
317	1	43	214	-1	388	413	5.8	26	ABalppaappp	248	-101	0	0		0	0	0	0	0
318	1	381	443	-1	346	345	8.4	24	ABplpapapaa	-67	0	0	0		0	0	0	0	0
319	1	104	309	-1	533	309	3.7	25	ABaraaapppp	-119	0	0	0		0	0	0	0	0
320	1	398	275	-1	570	306	13.1	23	ABalaapppaa	200	71	0	0		0	0	0	0	0
321	1	285	293	-1	390	125	12.8	29	MSpapppp	-149	0	0	0		0	0	0	0	0
322	1	99	101	-1	208	168	5.2	25	ABplppppppp	231	483	0	0		0	0	0	0	0
323	1	263	91	-1	497	167	6.7	25	ABprpaaappp	-337	0	0	0		0	0	0	0	0
324	1	327	350	-1	299	283	5.2	23	ABplpappaap	196	350	0	0		0	0	0	0	0
325	1	199	256	-1	492	443	11.9	24	ABalapaaap	230	1229	0	0		0	0	0	0	0
326	1	481	266	-1	360	195	10.8	27	Earpaa	278	825	0	0		0	0	0	0	0
327	1	395	224	-1	222	175	13.4	33	Eplpa	336	-884	0	0		0	0	0	0	0
328	1	169	430	-1	456	124	8.8	23	ABprppapaap	215	363	0	0		0	0	0	0	0
329	1	74	264	-1	401	285	13.1	24	ABaraapapap	88	0	0	0		0	0	0	0	0
330	1	295	182	-1	443	162	4.2	25	ABprppaappaa	226	92	0	0		0	0	0	0	0
331	1	338	122	-1	303	220	17.5	31	Eplaa	-305	0	0	0		0	0	0	0	0
332	1	77	285	-1	383	303	18.4	24	MSaaaappa	209	-686	0	0		0	0	0	0	0
333	1	272	111	-1	321	147	8.9	29	Cppaap	249	-128	0	0		0	0	0	0	0
334	1	267	410	-1	345	150	12.5	27	Cppaaa	279	612	0	0		0	0	0	0	0
335	1	163	361	-1	564	325	10.8	24	ABarappppaa	225	211	0	0		0	0	0	0	0
336	1	31	54	-1	193	110	10.3	29	Cpppaa	96	0	0	0		0	0	0	0	0
337	1	54	4	-1	408	427	11.4	26	ABplpaapaap	243	453	0	0		0	0	0	0	0
338	1	225	306	-1	320	100	12.4	25	ABprapapppaa	-81	0	0	0		0	0	0	0	0
339	1	204	178	-1	492	255	17.9	25	MSppappa	184	0	0	0		0	0	0	0	0
340	1	98	474	-1	528	263	20.4	26	ABpraapappa	257	-295	0	0		0	0	0	0	0
341	1	175	272	-1	470	475	11.9	25	ABalpppapad	209	932	0	0		0	0	0	0	0
342	1	176	352	-1	340	98	3.1	26	ABprpppapaa	220	-283	0	0		0	0	0	0	0
343	1	321	409	-1	270	146	14.2	32	Eprapp	325	156	0	0		0	0	0	0	0
344	1	184	478	-1	435	434	14.0	28	ABalpppappa	227	79	0	0		0	0	0	0	0
345	1	369	129	-1	408	383	5.9	27	ABalppapppp	272	370	0	0		0	0	0	0	0
346	1	374	115	-1	448	192	7.4	23	ABprpapappaa	169	678	0	0		0	0	0	0	0
347	1	127	16	-1	594	316	11.8	23	ABalaappaaa	-5	0	0	0		0	0	0	0	0
348	1	390	231	-1	438	474	11.9	25	ABplpaapapa	248	178	0	0		0	0	0	0	0
349	1	12	52	-1	457	236	4.9	25	ABarapapapp	202	-665	0	0		0	0	0	0	0
350	1	472	243	-1	365	381	8.9	22	ABplpapaapa	199	914	0	0		0	0	0	0	0
351	1	450	305	-1	419	216	11.6	25	MSpapappa	140	0	0	0		0	0	0	0	0
352	1	106	413	-1	441	133	11.0	24	ABprppapapa	212	-801	0	0		0	0	0	0	0
353	1	426	253	-1	426	271	23.6	28	ABarpaapppa	286	246	0	0		0	0	0	0	0
354	1	75	366	-1	336	59	8.2	26	ABprappppa	241	-669	0	0		0	0	0	0	0
355	1	116	365	-1	147	166	14.8	29	Cpappv	274	1247	0	0		0	0	0	0	0
356	1	286	471	-1	553	287	4.9	22	ABarapppapa	181	70	0	0		0	0	0	0	0
357	1	134	468	-1	458	150	21.5	33	ABarpppap	324	-204	0	0		0	0	0	0	0
358	1	474	283	-1	587	240	15.7	26	ABprpaapapa	237	1482	0	0		0	0	0	0	0
359	1	429	190	-1	411	382	12.1	25	MSapapaa	288	0	0	0		0	0	0	0	0
360	1	209	279	-1	174	178	16.6	32	Cappap	148	0	0	0		0	0	0	0	0
361	1	84	255	-1	245	363	15.3	28	ABplapaapp	263	-220	0	0		0	0	0	0	0
362	1	107	276	-1	381	384	4.2	25	ABalppapapp	124	0	0	0		0	0	0	0	0
363	1	33	294	-1	489	217	20.0	26	ABprapaaapa	202	-174	0	0		0	0	0	0	0
364	1	236	234	-1	398	405	16.4	28	ABalpppppap	-40	0	0	0		0	0	0	0	0
365	1	314	175	-1	559	353	23.4	27	ABpraapaaap	267	-79	0	0		0	0	0	0	0
366	1	500	332	-1	452	249	7.1	32	ABarapapppp	320	50	0	0		0	0	0	0	0
367	1	454	484	-1	349	255	5.4	25	MSaappaa	237	31	0	0		0	0	0	0	0
368	1	261	427	-1	186	304	12.1	28	ABplappapp	259	-875	0	0		0	0	0	0	0
369	1	466	422	-1	400	96	9.3	24	ABprppapppp	-18	0	0	0		0	0	0	0	0
370	1	282	343	-1	299	382	13.1	26	ABplapaapa	213	757	0	0		0	0	0	0	0
371	1	159	40	-1	547	444	20.3	24	ABplaapaaaa	197	57	0	0		0	0	0	0	0
372	1	373	211	-1	152	274	15.1	28	ABplapapaa	-227	0	0	0		0	0	0	0	0
373	1	112	131	-1	497	198	7.1	25	ABarappapap	289	0	0	0		0	0	0	0	0
374	1	491	345	-1	471	353	6.1	25	ABalpaaaapa	220	437	0	0		0	0	0	0	0
375	1	17	329	-1	413	240	6.7	25	MSpapaaaa	94	0	0	0		0	0	0	0	0
376	1	4	100	-1	337	78	11.4	28	ABprapppaa	205	0	0	0		0	0	0	0	0
377	1	453	373	-1	417	106	11.9	23	ABprppapapp	186	1013	0	0		0	0	0	0	0
378	1	143	497	-1	359	263	7.8	24	MSaapappa	34	0	0	0		0	0	0	0	0
379	1	477	191	-1	415	158	18.4	27	Dppap	241	781	0	0		0	0	0	0	0
380	1	341	280	-1	221	227	21.6	32	Cappaa	323	1401	0	0		0	0	0	0	0
381	1	114	327	-1	427	290	3.8	26	ABalpappppa	268	134	0	0		0	0	0	0	0
382	1	237	312	-1	463	357	14.8	25	ABaraapaapa	367	0	0	0		0	0	0	0	0
383	1	336	47	-1	494	356	4.1	25	ABalpaappap	183	-103	0	0		0	0	0	0	0
384	1	37	347	-1	264	335	8.0	23	ABplppapaap	350	0	0	0		0	0	0	0	0
385	1	427	76	-1	482	361	11.5	26	ABalpaapaap	100	0	0	0		0	0	0	0	0
386	1	218	455	-1	339	379	8.9	23	ABplpapaapp	216	-409	0	0		0	0	0	0	0
387	1	335	492	-1	437	301	8.0	22	ABarapaapap	189	-243	0	0		0	0	0	0	0
388	1	465	103	-1	405	77	13.7	29	ABprappapp	275	-467	0	0		0	0	0	0	0
389	1	111	445	-1	502	305	11.9	29	ABaraaapapa	245	56	0	0		0	0	0	0	0
390	1	223	368	-1	414	172	9.5	24	MSppaapp	108	0	0	0		0	0	0	0	0
391	1	109	310	-1	327	336	9.6	25	ABplpapapap	137	0	0	0		0	0	0	0	0
392	1	313	460	-1	253	187	15.1	33	Eplap	308	-129	0	0		0	0	0	0	0
393	1	157	290	-1	384	102	7.2	24	ABprpppaaap	237	-6	0	0		0	0	0	0	0
394	1	42	338	-1	547	434	16.9	22	ABalapapapa	170	549	0	0		0	0	0	0	0
395	1	389	469	-1	246	188	22.6	33	Dappp	309	-77	0	0		0	0	0	0	0
396	1	216	248	-1	434	205	5.7	24	ABprpapappap	315	0	0	0		0	0	0	0	0
397	1	249	204	-1	530	355	10.4	24	ABaraaapaaa	195	-100	0	0		0	0	0	0	0
398	1	57	205	-1	526	335	11.9	27	ABaraaaapa	235	42	0	0		0	0	0	0	0
399	1	387	480	-1	463	394	14.5	28	MSapaaap	261	0	0	0		0	0	0	0	0
400	1	253	87	-1	562	301	8.8	24	ABarappppap	-22	0	0	0		0	0	0	0	0
401	1	95	442	-1	323	101	10.0	24	ABprapppapa	301	0	0	0		0	0	0	0	0
402	1	311	59	-1	467	308	8.4	27	ABarapaapaa	46	0	0	0		0	0	0	0	0
403	1	168	436	-1	577	209	11.2	24	ABpraappaa	102	0	0	0		0	0	0	0	0
404	1	417	209	-1	285	331	6.3	24	ABplpaaaapp	84	0	0	0		0	0	0	0	0
405	1	171	113	-1	313	71	15.0	29	ABarpppppp	295	79	0	0		0	0	0	0	0
406	1	60	267	-1	232	296	10.0	24	ABplppapapp	244	146	0	0		0	0	0	0	0
407	1	136	318	-1	408	392	8.2	26	ABalppapppa	39	0	0	0		0	0	0	0	0
408	1	53	80	-1	392	373	14.4	22	MSapappa	206	-716	0	0		0	0	0	0	0
409	1	499	157	-1	529	245	18.7	23	ABpraapapap	181	1253	0	0		0	0	0	0	0
410	1	46	153	-1	195	136	6.3	28	Cppppp	276	304	0	0		0	0	0	0	0
411	1	476	508	-1	578	322	18.4	28	ABalappppaa	-406	0	0	0		0	0	0	0	0
412	1	181	149	-1	611	314	14.7	24	ABalaappaap	394	0	0	0		0	0	0	0	0
413	1	323	57	-1	351	234	9.7	24	MSaapappp	37	0	0	0		0	0	0	0	0
414	1	348	156	-1	470	466	9.3	24	ABalpppapav	208	295	0	0		0	0	0	0	0
415	1	406	314	-1	233	157	4.4	22	ABplppppppa	219	80	0	0		0	0	0	0	0
416	1	47	299	-1	584	377	11.8	24	ABalaaaparr	213	724	0	0		0	0	0	0	0
417	1	5	498	-1	467	147	8.0	24	ABarappappa	180	-1220	0	0		0	0	0	0	0
418	1	458	437	-1	391	187	22.3	30	Dpppa	258	409	0	0		0	0	0	0	0
419	1	224	233	-1	562	238	8.4	23	ABprpaapppa	192	47	0	0		0	0	0	0	0
420	1	87	165	-1	444	410	13.0	23	ABalppppaad	234	-1223	0	0		0	0	0	0	0
421	1	69	219	-1	143	213	9.1	26	ABplappppa	223	810	0	0		0	0	0	0	0
422	1	220	132	-1	217	247	7.8	29	Capppp	284	-75	0	0		0	0	0	0	0
423	1	368	77	-1	380	132	17.5	29	Dpap	277	-598	0	0		0	0	0	0	0
424	1	195	106	-1	539	233	9.0	24	ABprpaaapaa	188	382	0	0		0	0	0	0	0
425	1	360	35	-1	364	407	7.3	25	ABplpaaappp	253	260	0	0		0	0	0	0	0
426	1	67	112	-1	452	351	9.2	23	ABalpaaapaa	183	395	0	0		0	0	0	0	0
427	1	437	428	-1	194	231	5.1	25	ABplpppaapa	232	-299	0	0		0	0	0	0	0
428	1	292	388	-1	530	232	5.4	23	ABarappapaa	223	426	0	0		0	0	0	0	0
429	1	250	402	-1	347	316	13.0	24	MSappaaa	234	724	0	0		0	0	0	0	0
430	1	371	172	-1	313	251	9.5	29	Ealpa	289	-58	0	0		0	0	0	0	0
431	1	344	181	-1	435	119	15.8	26	ABprappaaa	255	174	0	0		0	0	0	0	0
432	1	337	311	-1	529	182	21.4	32	ABprapaaaa	-268	0	0	0		0	0	0	0	0
433	1	45	173	-1	233	120	5.5	29	Cppppa	280	149	0	0		0	0	0	0	0
434	1	234	143	-1	413	405	13.9	24	ABalpppppaa	234	-1133	0	0		0	0	0	0	0
435	1	351	297	-1	471	176	10.0	23	ABprppaapap	237	164	0	0		0	0	0	0	0
436	1	270	118	-1	305	244	14.6	33	Ealap	331	106	0	0		0	0	0	0	0
437	1	330	38	-1	480	365	3.5	30	ABalpapaaa	306	-254	0	0		0	0	0	0	0
438	1	260	273	-1	480	444	15.1	26	ABalppppapa	-111	0	0	0		0	0	0	0	0
439	1	331	114	-1	499	288	19.9	25	MSppappp	254	242	0	0		0	0	0	0	0
440	1	358	155	-1	443	398	11.0	24	ABplpaapaaa	295	0	0	0		0	0	0	0	0
441	1	254	405	-1	424	121	9.2	25	ABprppapppa	192	171	0	0		0	0	0	0	0
442	1	3	78	-1	380	335	4.4	30	ABalpapaapp	279	134	0	0		0	0	0	0	0
443	1	118	298	-1	483	270	4.9	25	ABarappaapp	226	-587	0	0		0	0	0	0	0
444	1	461	449	-1	348	303	20.5	27	MSapappp	78	0	0	0		0	0	0	0	0
445	1	391	464	-1	413	346	5.9	23	ABalpapaapa	198	1002	0	0		0	0	0	0	0
446	1	238	202	-1	283	266	5.0	25	ABplpapppaa	218	-20	0	0		0	0	0	0	0
447	1	167	81	-1	366	125	5.4	22	ABprppppaap	159	101	0	0		0	0	0	0	0
448	1	38	351	-1	445	383	3.6	26	ABalppapaaa	251	871	0	0		0	0	0	0	0
449	1	210	133	-1	181	218	8.7	28	ABplapppap	-14	0	0	0		0	0	0	0	0
450	1	88	399	-1	460	300	19.9	22	MSpaaaaapp	166	0	0	0		0	0	0	0	0
451	1	90	244	-1	578	362	20.0	25	ABpraapaaaa	184	466	0	0		0	0	0	0	0
452	1	252	416	-1	556	422	19.4	25	ABarpaaaaal	273	0	0	0		0	0	0	0	0
453	1	34	215	-1	204	206	5.3	24	ABplpppaapp	212	30	0	0		0	0	0	0	0
454	1	438	444	-1	272	169	9.3	32	Eprpp	320	-206	0	0		0	0	0	0	0
455	1	183	137	-1	385	151	6.2	25	ABprppaapppp	61	0	0	0		0	0	0	0	0
456	1	9	475	-1	402	350	4.0	23	ABalpapapaa	190	384	0	0		0	0	0	0	0
457	1	379	269	-1	298	119	4.6	26	ABprpppapap	221	717	0	0		0	0	0	0	0
458	1	459	73	-1	314	175	24.0	34	Caaap	340	434	0	0		0	0	0	0	0
459	1	26	239	-1	185	136	13.9	32	Capppa	262	731	0	0		0	0	0	0	0
460	1	8	11	-1	181	172	5.5	27	ABplappppp	265	-222	0	0		0	0	0	0	0
461	1	189	119	-1	375	353	16.4	27	MSapppaa	57	0	0	0		0	0	0	0	0
462	1	206	476	-1	417	89	16.1	28	ABprappaap	281	744	0	0		0	0	0	0	0
463	1	434	435	-1	219	203	3.9	24	ABplpppapaa	186	160	0	0		0	0	0	0	0
464	1	239	161	-1	280	133	6.6	29	Cppapp	283	260	0	0		0	0	0	0	0
465	1	30	262	-1	237	107	8.3	31	Cpppap	311	844	0	0		0	0	0	0	0
466	1	436	217	-1	391	423	7.8	28	ABplpaaappa	195	1442	0	0		0	0	0	0	0
467	1	161	56	-1	273	308	6.2	23	ABplppappap	217	388	0	0		0	0	0	0	0
468	1	493	340	-1	530	270	16.9	22	ABpraapapaa	208	453	0	0		0	0	0	0	0
469	1	187	265	-1	299	310	4.5	22	ABplppaappa	201	527	0	0		0	0	0	0	0
470	1	240	139	-1	245	203	3.7	26	ABplppppapp	218	111	0	0		0	0	0	0	0
471	1	129	461	-1	517	242	12.5	25	MSppapaa	230	38	0	0		0	0	0	0	0
472	1	428	45	-1	235	251	4.8	22	ABplppppaaa	125	0	0	0		0	0	0	0	0
473	1	411	485	-1	493	323	5.3	22	ABarapaaaaa	289	0	0	0		0	0	0	0	0
474	1	350	372	-1	538	413	22.0	22	ABplaaaaaa	89	0	0	0		0	0	0	0	0
475	1	486	378	-1	229	275	4.1	23	ABplpppaaaa	211	604	0	0		0	0	0	0	0
476	1	131	93	-1	351	94	7.1	23	ABprpppaapa	218	1161	0	0		0	0	0	0	0
477	1	494	503	-1	485	280	10.5	21	ABarapapaaa	148	28	0	0		0	0	0	0	0
478	1	315	450	-1	548	313	21.4	27	ABalappppp	40	0	0	0		0	0	0	0	0
479	1	235	457	-1	263	295	4.2	24	ABplppaappp	130	0	0	0		0	0	0	0	0
480	1	276	400	-1	488	271	22.8	27	ABarpapappp	147	0	0	0		0	0	0	0	0
481	1	186	393	-1	492	442	8.5	24	ABalpppaapd	335	0	0	0		0	0	0	0	0
482	1	487	381	-1	497	347	7.2	22	ABalpaaaaaa	-62	0	0	0		0	0	0	0	0
483	1	478	458	-1	509	438	10.2	33	ABalapaapp	220	0	0	0		0	0	0	0	0
484	1	284	349	-1	432	381	4.9	22	ABalppapaap	148	0	0	0		0	0	0	0	0
485	1	63	364	-1	553	386	10.1	23	ABalaaaarla	27	0	0	0		0	0	0	0	0
486	1	414	502	-1	453	361	4.8	22	ABalpaaapp	86	0	0	0		0	0	0	0	0
487	1	293	505	-1	491	285	4.3	22	ABarapaaapp	339	0	0	0		0	0	0	0	0
488	1	154	188	-1	409	337	16.2	24	MSaaapaap	124	0	0	0		0	0	0	0	0
489	1	377	500	-1	506	206	9.3	22	ABprpapaapp	28	0	0	0		0	0	0	0	0
490	1	300	97	-1	257	266	4.4	23	ABplpapppap	184	0	0	0		0	0	0	0	0
491	1	482	61	-1	563	368	17.0	28	ABalapppaaa	43	0	0	0		0	0	0	0	0
492	1	396	496	-1	510	386	22.7	22	MSpaaaaaa	363	0	0	0		0	0	0	0	0
493	1	492	494	-1	523	266	5.4	23	ABarappaaap	-10	0	0	0		0	0	0	0	0
494	1	148	126	-1	257	217	16.8	29	Ealpp	158	0	0	0		0	0	0	0	0
495	1	89	491	-1	598	271	15.3	25	ABpraaaapav	204	0	0	0		0	0	0	0	0
496	1	305	506	-1	438	177	5.7	22	ABprpapapap	77	0	0	0		0	0	0	0	0
497	1	415	377	-1	243	229	5.9	22	ABplppppaap	1	0	0	0		0	0	0	0	0
498	1	401	481	-1	406	373	4.2	24	ABalppapapa	-92	0	0	0		0	0	0	0	0
499	1	243	418	-1	432	340	8.5	22	ABalpaaapap	209	0	0	0		0	0	0	0	0
500	1	489	448	-1	358	423	10.8	22	ABplpaapppp	-58	0	0	0		0	0	0	0	0
501	1	405	358	-1	466	240	11.8	20	MSppapapa	-313	0	0	0		0	0	0	0	0
502	1	498	75	-1	587	290	17.8	21	ABpraaaaapd	100	0	0	0		0	0	0	0	0
503	1	195	389	-1	534	200	9.3	22	ABprpaaapap	66	0	0	0		0	0	0	0	0
504	1	497	463	-1	319	93	7.3	23	ABprapppapp	164	791	0	0		0	0	0	0	0
505	1	35	301	-1	454	405	9.2	24	ABplpaaaaaa	141	0	0	0		0	0	0	0	0
