# Supplementary material for: The AP-2 Transcription Factor APTF-2 Is Required for Neuroblast and Epidermal Morphogenesis in Caenorhabditis elegans Embryogenesis
Source: PLoS Genet. 2016 May 13;12(5):e1006048. doi: 10.1371/journal.pgen.1006048 (PMC4866721; doi:10.1371/journal.pgen.1006048)
Supplement: S7 Text — (ZIP) [file pgen.1006048.s035.zip › nuclei/t200-nuclei]

1	1	50	507	-1	323	216	23.4	31	Caapa	197	267	0	0		0	0	0	0	0
2	1	81	484	-1	522	340	23.6	27	ABarpapaapp	272	60	0	0		0	0	0	0	0
3	1	236	293	-1	568	357	9.5	26	ABalaaaarra	174	167	0	0		0	0	0	0	0
4	1	337	80	-1	403	428	11.7	26	ABplpaapaap	27	0	0	0		0	0	0	0	0
5	1	178	349	-1	477	320	20.6	26	MSpaaaaapa	-94	0	0	0		0	0	0	0	0
6	1	250	10	-1	140	223	15.7	32	ABarppapp	322	-715	0	0		0	0	0	0	0
7	1	222	14	-1	261	261	11.4	28	MSaappppp	121	0	0	0		0	0	0	0	0
8	1	91	352	-1	554	283	15.7	25	ABpraaaapppa	66	0	0	0		0	0	0	0	0
9	1	299	200	-1	425	350	15.9	27	ABaraapaapp	76	0	0	0		0	0	0	0	0
10	1	223	38	-1	164	181	8.7	27	ABplapapppp	269	142	0	0		0	0	0	0	0
11	1	460	255	-1	179	168	5.7	29	ABplappppp	289	614	0	0		0	0	0	0	0
12	1	27	100	-1	418	248	11.2	27	MSpapaapa	253	1001	0	0		0	0	0	0	0
13	1	9	24	-1	425	317	6.2	23	ABalpappaap	71	0	0	0		0	0	0	0	0
14	1	232	103	-1	600	284	10.7	25	ABalaappap	-25	0	0	0		0	0	0	0	0
15	1	101	169	-1	399	139	10.3	26	MSpappap	89	0	0	0		0	0	0	0	0
16	1	347	425	-1	592	317	11.9	24	ABalaappaaa	204	630	0	0		0	0	0	0	0
17	1	43	134	-1	511	330	16.2	24	ABaraappaap	215	-228	0	0		0	0	0	0	0
18	1	225	243	-1	266	378	13.6	31	ABplaapppp	260	155	0	0		0	0	0	0	0
19	1	146	163	-1	415	216	14.5	29	MSpapaapp	29	0	0	0		0	0	0	0	0
20	1	278	448	-1	512	372	11.3	24	ABalpaapaaa	240	56	0	0		0	0	0	0	0
21	1	116	146	-1	430	414	9.2	25	ABplpaaaaap	219	1699	0	0		0	0	0	0	0
22	1	215	217	-1	447	463	16.2	28	ABplaapaapp	254	-55	0	0		0	0	0	0	0
23	1	307	367	-1	402	128	6.4	23	ABprpppaaaa	-102	0	0	0		0	0	0	0	0
24	1	168	288	-1	492	266	9.1	25	ABarapappaa	217	201	0	0		0	0	0	0	0
25	1	34	253	-1	375	284	12.6	29	MSaapaapa	221	97	0	0		0	0	0	0	0
26	1	198	88	-1	326	412	9.1	28	ABplaappap	-56	0	0	0		0	0	0	0	0
27	1	25	3	-1	150	251	10.2	25	ABplapappa	258	-59	0	0		0	0	0	0	0
28	1	142	43	-1	456	274	17.6	24	MSpaapaaa	253	0	0	0		0	0	0	0	0
29	1	211	322	-1	401	284	10.3	25	ABaraapappp	198	160	0	0		0	0	0	0	0
30	1	179	79	-1	378	413	14.4	26	ABplpaappaa	215	213	0	0		0	0	0	0	0
31	1	286	392	-1	458	234	16.8	24	MSpppaaa	203	794	0	0		0	0	0	0	0
32	1	124	233	-1	424	457	19.7	29	ABplaaapap	111	0	0	0		0	0	0	0	0
33	1	293	449	-1	425	369	8.5	26	MSapaaaa	254	-289	0	0		0	0	0	0	0
34	1	245	206	-1	468	153	11.9	26	ABprppapaaa	211	1421	0	0		0	0	0	0	0
35	1	425	408	-1	362	405	7.5	26	ABplpaaappp	215	-707	0	0		0	0	0	0	0
36	1	205	412	-1	494	128	12.8	29	ABpraapppp	211	0	0	0		0	0	0	0	0
37	1	18	16	-1	330	261	6.7	24	MSaappap	230	-797	0	0		0	0	0	0	0
38	1	437	470	-1	476	367	3.6	28	ABalpapaaa	202	-60	0	0		0	0	0	0	0
39	1	180	231	-1	481	420	5.9	22	ABalppaaapp	215	145	0	0		0	0	0	0	0
40	1	371	139	-1	544	450	20.3	25	ABplaapaaaa	235	51	0	0		0	0	0	0	0
41	1	276	185	-1	383	269	8.7	27	MSaapaaap	203	113	0	0		0	0	0	0	0
42	1	267	259	-1	533	219	17.8	28	ABpraaapppa	234	865	0	0		0	0	0	0	0
43	1	230	222	-1	470	200	6.1	25	ABprpappap	214	-180	0	0		0	0	0	0	0
44	1	173	33	-1	394	271	4.1	27	ABalpappppp	261	173	0	0		0	0	0	0	0
45	1	472	96	-1	236	254	4.5	22	ABplppppaaa	169	871	0	0		0	0	0	0	0
46	1	241	150	-1	387	290	7.1	23	MSaapaaaa	235	-582	0	0		0	0	0	0	0
47	1	383	54	-1	494	355	3.5	24	ABalpaappap	216	856	0	0		0	0	0	0	0
48	1	10	251	-1	205	263	14.0	30	Capaap	693	0	0	0		0	0	0	0	0
49	1	100	127	-1	397	209	11.3	29	MSpapapa	224	-863	0	0		0	0	0	0	0
50	1	213	143	-1	552	190	12.8	28	ABpraappap	-41	0	0	0		0	0	0	0	0
51	1	231	296	-1	469	224	13.0	24	MSppapapp	200	619	0	0		0	0	0	0	0
52	1	349	311	-1	458	233	5.0	26	ABarapapapp	207	-350	0	0		0	0	0	0	0
53	1	106	17	-1	607	306	17.9	24	ABpraaaaapv	494	0	0	0		0	0	0	0	0
54	1	336	396	-1	189	107	10.4	29	Cpppaa	271	1490	0	0		0	0	0	0	0
55	1	167	285	-1	181	222	13.5	29	Capapp	276	149	0	0		0	0	0	0	0
56	1	467	106	-1	276	304	6.5	23	ABplppappap	216	1207	0	0		0	0	0	0	0
57	1	413	133	-1	355	232	9.9	24	MSaapappp	184	-297	0	0		0	0	0	0	0
58	1	181	228	-1	471	150	4.9	25	ABprpaaaapp	253	169	0	0		0	0	0	0	0
59	1	402	193	-1	467	308	8.4	26	ABarapaapaa	392	0	0	0		0	0	0	0	0
60	1	220	135	-1	533	349	6.9	23	ABaraaappaa	213	111	0	0		0	0	0	0	0
61	1	491	52	-1	561	373	17.0	28	ABalapppaaa	286	207	0	0		0	0	0	0	0
62	1	80	237	-1	515	345	20.5	26	ABarpapaapa	211	334	0	0		0	0	0	0	0
63	1	72	115	-1	285	306	17.5	25	Daapa	237	-726	0	0		0	0	0	0	0
64	1	138	137	-1	533	254	15.3	26	ABpraaappaa	65	0	0	0		0	0	0	0	0
65	1	102	212	-1	441	163	10.7	23	ABprppappaa	230	-61	0	0		0	0	0	0	0
66	1	233	370	-1	593	254	11.0	23	ABpraaaaaap	232	1146	0	0		0	0	0	0	0
67	1	202	307	-1	486	305	17.4	29	MSpaaaapa	275	416	0	0		0	0	0	0	0
68	1	29	232	-1	352	262	13.1	30	MSaapaapp	262	149	0	0		0	0	0	0	0
69	1	249	260	-1	349	210	15.6	29	Earap	284	-586	0	0		0	0	0	0	0
70	1	75	357	-1	475	464	17.4	26	ABplaapaapa	207	927	0	0		0	0	0	0	0
71	1	49	72	-1	460	251	9.1	24	ABarapappap	91	0	0	0		0	0	0	0	0
72	1	58	440	-1	527	436	18.6	23	ABplaaaaapa	205	-33	0	0		0	0	0	0	0
73	1	458	39	-1	323	165	24.6	36	Caaap	366	334	0	0		0	0	0	0	0
74	1	115	75	-1	420	252	14.8	26	MSpaapapa	254	0	0	0		0	0	0	0	0
75	1	502	78	-1	588	288	17.9	22	ABpraaaaapd	141	-26	0	0		0	0	0	0	0
76	1	385	129	-1	476	363	11.5	27	ABalpaapaap	250	-219	0	0		0	0	0	0	0
77	1	423	126	-1	380	129	17.6	29	Dpap	292	265	0	0		0	0	0	0	0
78	1	442	436	-1	377	332	4.4	28	ABalpapaapp	281	23	0	0		0	0	0	0	0
79	1	61	461	-1	546	329	6.7	22	ABaraaapppa	197	159	0	0		0	0	0	0	0
80	1	408	234	-1	390	373	14.5	22	MSapappa	-72	0	0	0		0	0	0	0	0
81	1	447	329	-1	363	127	4.9	22	ABprppppaap	151	68	0	0		0	0	0	0	0
82	1	54	170	-1	442	305	10.9	25	ABaraapppaa	12	0	0	0		0	0	0	0	0
83	1	155	71	-1	570	286	11.6	26	ABprpaapaaa	48	0	0	0		0	0	0	0	0
84	1	28	421	-1	500	419	14.9	29	ABalapapppa	273	-322	0	0		0	0	0	0	0
85	1	68	118	-1	573	370	14.3	28	ABalaaappl	-36	0	0	0		0	0	0	0	0
86	1	38	323	-1	171	285	9.5	26	ABplapapap	61	0	0	0		0	0	0	0	0
87	1	400	397	-1	561	304	8.9	24	ABarappppap	207	292	0	0		0	0	0	0	0
88	1	64	85	-1	318	326	14.1	26	MSappaap	-310	0	0	0		0	0	0	0	0
89	1	52	175	-1	337	121	14.7	29	MSpppaap	245	655	0	0		0	0	0	0	0
90	1	123	486	-1	567	319	6.0	22	ABarapppaap	213	-213	0	0		0	0	0	0	0
91	1	323	36	-1	495	166	6.8	24	ABprpaaappp	189	342	0	0		0	0	0	0	0
92	1	204	248	-1	356	308	6.5	26	ABplpapappp	241	0	0	0		0	0	0	0	0
93	1	476	235	-1	352	92	6.8	24	ABprpppaapa	234	-423	0	0		0	0	0	0	0
94	1	314	198	-1	225	97	13.5	35	Caapp	354	874	0	0		0	0	0	0	0
95	1	254	315	-1	328	367	11.9	23	ABplppaapaa	224	-600	0	0		0	0	0	0	0
96	1	259	105	-1	358	405	18.4	28	ABalppppppa	230	64	0	0		0	0	0	0	0
97	1	490	161	-1	257	266	4.6	24	ABplpapppap	202	62	0	0		0	0	0	0	0
98	1	175	155	-1	378	379	11.5	24	ABplppaaaaa	227	64	0	0		0	0	0	0	0
99	1	125	344	-1	497	223	10.9	25	ABprppaaaaa	63	0	0	0		0	0	0	0	0
100	1	376	345	-1	340	79	11.5	29	ABprapppaa	212	-416	0	0		0	0	0	0	0
101	1	322	229	-1	206	166	5.2	25	ABplppppppp	212	149	0	0		0	0	0	0	0
102	1	39	15	-1	320	283	21.9	28	MSappppp	263	1176	0	0		0	0	0	0	0
103	1	388	160	-1	406	78	13.4	29	ABprappapp	242	-520	0	0		0	0	0	0	0
104	1	121	148	-1	501	208	14.4	27	MSppppaa	-237	0	0	0		0	0	0	0	0
105	1	56	136	-1	436	463	9.3	24	ABalpppaaap	217	1283	0	0		0	0	0	0	0
106	1	424	416	-1	537	238	8.7	24	ABprpaaapaa	154	64	0	0		0	0	0	0	0
107	1	140	348	-1	497	163	12.6	25	ABprapaapa	62	0	0	0		0	0	0	0	0
108	1	109	431	-1	403	315	4.5	24	ABalpappapa	193	309	0	0		0	0	0	0	0
109	1	130	40	-1	357	123	9.6	25	ABprpappppaa	-191	0	0	0		0	0	0	0	0
110	1	114	257	-1	558	265	11.4	26	ABprpaaaaap	312	0	0	0		0	0	0	0	0
111	1	333	140	-1	321	148	8.6	27	Cppaap	257	494	0	0		0	0	0	0	0
112	1	426	64	-1	450	354	9.4	23	ABalpaaapaa	180	426	0	0		0	0	0	0	0
113	1	405	116	-1	312	68	14.8	30	ABarpppppp	286	370	0	0		0	0	0	0	0
114	1	439	184	-1	495	284	20.1	26	MSppappp	224	554	0	0		0	0	0	0	0
115	1	346	473	-1	449	188	7.7	22	ABprpapappaa	207	-97	0	0		0	0	0	0	0
116	1	79	403	-1	348	267	10.5	30	MSaapapa	267	444	0	0		0	0	0	0	0
117	1	70	120	-1	485	360	17.5	29	MSaaaaapa	61	0	0	0		0	0	0	0	0
118	1	436	356	-1	302	240	14.4	33	Ealap	330	414	0	0		0	0	0	0	0
119	1	461	104	-1	372	356	16.5	28	MSapppaa	121	0	0	0		0	0	0	0	0
120	1	281	399	-1	484	229	6.4	24	ABprpapaaap	187	314	0	0		0	0	0	0	0
121	1	275	365	-1	500	279	13.1	24	ABaraaapapp	235	0	0	0		0	0	0	0	0
122	1	331	258	-1	304	213	17.8	33	Eplaa	326	460	0	0		0	0	0	0	0
123	1	228	66	-1	427	216	9.3	26	MSpapaaap	476	0	0	0		0	0	0	0	0
124	1	279	187	-1	359	363	22.9	32	ABarppaaa	307	478	0	0		0	0	0	0	0
125	1	108	277	-1	584	247	7.9	25	ABalaapapp	200	-67	0	0		0	0	0	0	0
126	1	494	156	-1	256	214	16.9	30	Ealpp	267	137	0	0		0	0	0	0	0
127	1	122	60	-1	453	258	13.6	29	ABaraapppap	43	0	0	0		0	0	0	0	0
128	1	118	331	-1	515	328	7.7	23	ABaraaaaapa	228	206	0	0		0	0	0	0	0
129	1	345	11	-1	408	382	6.2	26	ABalppapppp	200	494	0	0		0	0	0	0	0
130	1	2	433	-1	361	64	16.2	31	ABprapapaa	-48	0	0	0		0	0	0	0	0
131	1	373	289	-1	499	199	7.1	23	ABarappapap	227	-376	0	0		0	0	0	0	0
132	1	422	13	-1	217	245	7.9	27	Capppp	195	0	0	0		0	0	0	0	0
133	1	449	189	-1	182	216	8.4	28	ABplapppap	100	0	0	0		0	0	0	0	0
134	1	32	319	-1	334	122	7.6	26	ABprpappppap	203	-1250	0	0		0	0	0	0	0
135	1	164	310	-1	510	436	6.6	28	ABalppaaapa	277	-455	0	0		0	0	0	0	0
136	1	127	131	-1	281	312	13.1	28	MSaapppa	276	0	0	0		0	0	0	0	0
137	1	455	225	-1	387	155	6.0	25	ABprppaapppp	51	0	0	0		0	0	0	0	0
138	1	12	309	-1	527	339	14.9	24	ABaraappaaa	200	177	0	0		0	0	0	0	0
139	1	470	495	-1	247	202	3.9	25	ABplppppapp	201	426	0	0		0	0	0	0	0
140	1	158	487	-1	419	421	16.5	26	ABplaapapaa	235	776	0	0		0	0	0	0	0
141	1	246	287	-1	374	344	19.2	27	MSapppap	268	773	0	0		0	0	0	0	0
142	1	84	413	-1	401	90	20.7	28	ABprappapa	285	-292	0	0		0	0	0	0	0
143	1	434	149	-1	408	406	13.9	24	ABalpppppaa	222	-842	0	0		0	0	0	0	0
144	1	139	407	-1	369	390	20.6	24	ABplapaaaaa	213	211	0	0		0	0	0	0	0
145	1	203	63	-1	462	449	19.6	29	ABplaaapaaa	265	467	0	0		0	0	0	0	0
146	1	85	498	-1	497	314	15.1	28	ABaraappapa	240	1633	0	0		0	0	0	0	0
147	1	149	292	-1	578	323	20.4	26	ABpraapaapa	221	351	0	0		0	0	0	0	0
148	1	269	111	-1	542	405	9.0	23	ABalaaaalpa	190	1494	0	0		0	0	0	0	0
149	1	412	152	-1	606	315	14.5	24	ABalaappaap	229	-1520	0	0		0	0	0	0	0
150	1	117	179	-1	298	314	9.4	24	ABplppappaa	235	-467	0	0		0	0	0	0	0
151	1	47	209	-1	444	307	21.7	27	MSaaaapaa	278	274	0	0		0	0	0	0	0
152	1	76	51	-1	509	362	13.5	24	ABaraapaaaa	113	0	0	0		0	0	0	0	0
153	1	410	338	-1	197	135	6.2	27	Cppppp	259	-44	0	0		0	0	0	0	0
154	1	22	172	-1	586	326	15.8	29	MSppaaapa	231	-79	0	0		0	0	0	0	0
155	1	440	274	-1	435	395	11.3	24	ABplpaapaaa	299	0	0	0		0	0	0	0	0
156	1	414	294	-1	469	466	9.2	24	ABalpppapav	225	297	0	0		0	0	0	0	0
157	1	409	446	-1	526	244	18.7	24	ABpraapapap	11	0	0	0		0	0	0	0	0
158	1	209	247	-1	472	221	3.2	25	ABprpappaap	231	166	0	0		0	0	0	0	0
159	1	309	353	-1	307	77	10.7	26	ABprapapppp	246	262	0	0		0	0	0	0	0
160	1	207	164	-1	206	315	14.6	29	ABplappaap	38	0	0	0		0	0	0	0	0
161	1	464	254	-1	278	135	6.4	29	Cppapp	290	366	0	0		0	0	0	0	0
162	1	311	391	-1	532	164	13.8	28	ABpraapppa	282	187	0	0		0	0	0	0	0
163	1	63	377	-1	394	317	10.6	25	ABaraapappa	-205	0	0	0		0	0	0	0	0
164	1	36	166	-1	547	272	7.4	25	ABarapppppp	355	0	0	0		0	0	0	0	0
165	1	420	482	-1	440	411	13.5	24	ABalppppaad	217	519	0	0		0	0	0	0	0
166	1	78	41	-1	470	192	16.8	26	Dpaa	-28	0	0	0		0	0	0	0	0
167	1	302	252	463	230	191	9.4	32	Eplpp	324	514	0	0		0	0	0	0	0
168	1	53	181	-1	372	152	8.6	28	Earpap	98	0	0	0		0	0	0	0	0
169	1	261	358	-1	382	64	12.4	29	ABprapapap	485	0	0	0		0	0	0	0	0
170	1	151	50	-1	224	235	11.6	25	ABplpppppap	201	886	0	0		0	0	0	0	0
171	1	194	480	-1	544	253	4.7	23	ABarapppapp	187	-787	0	0		0	0	0	0	0
172	1	430	236	-1	316	248	9.6	27	Ealpa	270	910	0	0		0	0	0	0	0
173	1	433	73	-1	231	118	5.6	28	Cppppa	271	171	0	0		0	0	0	0	0
174	1	148	441	-1	594	347	11.9	23	ABalaaapprr	200	579	0	0		0	0	0	0	0
175	1	365	298	-1	566	356	22.6	27	ABpraapaaap	261	94	0	0		0	0	0	0	0
176	1	46	430	-1	573	237	11.6	25	ABprpaapapp	305	0	0	0		0	0	0	0	0
177	1	297	158	-1	464	405	22.6	29	ABplaaaapap	225	0	0	0		0	0	0	0	0
178	1	339	177	-1	494	256	17.7	24	MSppappa	221	839	0	0		0	0	0	0	0
179	1	91	506	-1	545	277	18.3	26	ABpraaaapppp	680	0	0	0		0	0	0	0	0
180	1	219	444	-1	282	90	6.5	27	ABprppppppp	267	526	0	0		0	0	0	0	0
181	1	431	81	-1	439	118	15.5	27	ABprappaaa	252	-151	0	0		0	0	0	0	0
182	1	330	48	-1	446	156	4.4	24	ABprppaappaa	208	116	0	0		0	0	0	0	0
183	1	260	395	-1	514	198	24.3	29	Nuc166_19_443_186	276	533	0	0		0	0	0	0	0
184	1	71	154	-1	372	361	7.4	29	ABplpapaaa	199	-454	0	0		0	0	0	0	0
185	1	224	341	-1	241	262	17.9	25	Daapp	253	788	0	0		0	0	0	0	0
186	1	59	371	-1	290	196	12.5	30	Earpp	303	-357	0	0		0	0	0	0	0
187	1	212	328	-1	433	252	18.5	26	MSpaapaap	252	135	0	0		0	0	0	0	0
188	1	488	435	-1	403	342	16.7	22	MSaaapaap	169	-259	0	0		0	0	0	0	0
189	1	242	113	-1	177	275	19.5	32	ABarppapa	317	513	0	0		0	0	0	0	0
190	1	359	485	-1	409	382	12.3	25	MSapapaa	191	-328	0	0		0	0	0	0	0
191	1	379	400	-1	412	157	18.5	27	Dppap	218	1545	0	0		0	0	0	0	0
192	1	313	350	-1	359	60	10.4	28	ABprapappa	278	488	0	0		0	0	0	0	0
193	1	289	414	-1	149	187	12.1	23	ABplapapppa	17	0	0	0		0	0	0	0	0
194	1	134	178	-1	288	100	13.6	29	ABprapapppap	320	0	0	0		0	0	0	0	0
195	1	67	304	-1	549	370	20.5	30	ABalapppapa	251	-446	0	0		0	0	0	0	0
196	1	265	297	-1	419	286	7.1	23	ABalpapppap	88	0	0	0		0	0	0	0	0
197	1	135	417	-1	468	362	8.5	25	ABalpaaaaap	193	-166	0	0		0	0	0	0	0
198	1	274	500	-1	552	218	10.5	23	ABprpaapppp	527	0	0	0		0	0	0	0	0
199	1	200	314	-1	560	213	17.6	32	ABpraaapppp	247	220	0	0		0	0	0	0	0
200	1	277	76	-1	445	345	23.4	29	ABarpaapap	275	-261	0	0		0	0	0	0	0
201	1	298	101	-1	189	165	23.4	35	Cpapa	168	512	0	0		0	0	0	0	0
202	1	446	340	-1	283	265	5.0	24	ABplpapppaa	233	-323	0	0		0	0	0	0	0
203	1	300	379	-1	321	337	6.9	24	ABalpapappp	196	-44	0	0		0	0	0	0	0
204	1	397	182	-1	522	351	9.9	24	ABaraaapaaa	216	-85	0	0		0	0	0	0	0
205	1	398	475	-1	525	335	11.9	25	ABaraaaapa	243	33	0	0		0	0	0	0	0
206	1	243	494	-1	458	439	8.9	23	ABalpppaaaa	214	781	0	0		0	0	0	0	0
207	1	20	320	-1	483	384	24.5	31	Nuc156_25_450_288p	274	359	0	0		0	0	0	0	0
208	1	210	384	-1	563	261	15.4	23	ABpraaapaad	198	136	0	0		0	0	0	0	0
209	1	404	195	-1	283	331	6.5	25	ABplpaaaapp	301	0	0	0		0	0	0	0	0
210	1	253	230	-1	500	304	4.8	23	ABarapaaapa	186	16	0	0		0	0	0	0	0
211	1	372	30	-1	151	273	15.2	28	ABplapapaa	-47	0	0	0		0	0	0	0	0
212	1	107	-1	-1	575	291	20.5	27	ABpraapaapp	275	-598	0	0		0	0	0	0	0
213	1	192	167	-1	392	326	13.6	26	ABaraapapaa	70	0	0	0		0	0	0	0	0
214	1	317	29	-1	385	409	5.9	26	ABalppaappp	231	-128	0	0		0	0	0	0	0
215	1	453	151	-1	206	203	5.3	24	ABplpppaapp	202	-94	0	0		0	0	0	0	0
216	1	82	1	-1	371	444	19.2	28	ABplaaappa	274	-329	0	0		0	0	0	0	0
217	1	466	45	-1	390	420	8.1	27	ABplpaaappa	-131	0	0	0		0	0	0	0	0
218	1	283	57	-1	456	298	16.5	24	MSpaaaapp	37	0	0	0		0	0	0	0	0
219	1	421	90	-1	145	213	9.0	25	ABplappppa	47	0	0	0		0	0	0	0	0
220	1	87	226	-1	447	232	10.1	23	ABaraappppa	191	0	0	0		0	0	0	0	0
221	1	30	302	-1	462	423	10.7	23	ABalppppaav	203	-2	0	0		0	0	0	0	0
222	1	187	183	-1	191	226	18.4	31	Capapa	305	907	0	0		0	0	0	0	0
223	1	188	465	-1	495	159	20.5	30	ABarpppaaa	305	-407	0	0		0	0	0	0	0
224	1	327	284	-1	218	173	13.5	33	Eplpa	333	-322	0	0		0	0	0	0	0
225	1	174	393	-1	440	143	7.8	25	ABprppappap	214	85	0	0		0	0	0	0	0
226	1	234	382	-1	434	414	17.9	24	ABplaapappa	-153	0	0	0		0	0	0	0	0
227	1	145	389	-1	407	339	9.7	26	ABalpapppaa	220	-181	0	0		0	0	0	0	0
228	1	186	87	-1	395	175	7.1	23	ABprppaapppa	73	0	0	0		0	0	0	0	0
229	1	8	110	-1	329	295	7.5	24	ABplpappapa	588	0	0	0		0	0	0	0	0
230	1	206	12	-1	239	302	16.6	31	Capaaa	-85	0	0	0		0	0	0	0	0
231	1	348	121	-1	439	470	11.7	26	ABplpaapapa	259	738	0	0		0	0	0	0	0
232	1	305	199	-1	507	320	10.3	27	ABaraaapaap	242	678	0	0		0	0	0	0	0
233	1	419	374	-1	562	241	8.1	23	ABprpaapppa	175	-226	0	0		0	0	0	0	0
234	1	364	496	-1	390	402	16.3	26	ABalpppppap	273	0	0	0		0	0	0	0	0
235	1	171	89	-1	466	306	4.9	23	ABarapaaaap	185	1025	0	0		0	0	0	0	0
236	1	295	429	-1	452	196	11.9	25	MSpppapp	220	-41	0	0		0	0	0	0	0
237	1	74	270	-1	256	110	21.3	32	Cpaapp	321	680	0	0		0	0	0	0	0
238	1	40	114	-1	539	376	7.1	23	ABalaaaarlp	181	132	0	0		0	0	0	0	0
239	1	459	240	-1	186	133	13.9	31	Capppa	249	729	0	0		0	0	0	0	0
240	1	195	398	-1	356	148	5.7	24	ABprpppppaa	173	0	0	0		0	0	0	0	0
241	1	170	124	-1	250	283	21.4	28	Dapap	282	925	0	0		0	0	0	0	0
242	1	73	123	-1	431	161	14.3	32	MSpapppa	-121	0	0	0		0	0	0	0	0
243	1	350	471	-1	361	380	8.9	22	ABplpapaapa	224	1147	0	0		0	0	0	0	0
244	1	451	4	-1	578	374	19.3	26	ABpraapaaaa	237	125	0	0		0	0	0	0	0
245	1	166	107	-1	298	363	18.4	25	ABplapaaapp	223	1074	0	0		0	0	0	0	0
246	1	226	207	-1	508	196	11.6	26	ABprppaaaap	269	0	0	0		0	0	0	0	0
247	1	185	342	-1	367	415	21.7	31	ABplaaappp	32	0	0	0		0	0	0	0	0
248	1	396	31	-1	435	204	6.1	24	ABprpapappap	221	-316	0	0		0	0	0	0	0
249	1	218	351	-1	611	252	13.8	26	ABpraaaapad	220	543	0	0		0	0	0	0	0
250	1	93	499	-1	454	330	4.3	23	ABalpaaaapp	209	225	0	0		0	0	0	0	0
251	1	6	86	-1	546	307	19.1	27	ABalappppap	-136	0	0	0		0	0	0	0	0
252	1	120	109	-1	466	223	19.7	27	MSppppap	184	0	0	0		0	0	0	0	0
253	1	353	464	-1	430	265	24.3	27	ABarpaapppa	197	769	0	0		0	0	0	0	0
254	1	176	262	-1	408	374	19.2	25	MSapapapp	236	1431	0	0		0	0	0	0	0
255	1	361	55	-1	244	361	15.1	28	ABplapaapp	251	98	0	0		0	0	0	0	0
256	1	325	122	-1	490	439	11.9	24	ABalapaaap	212	-337	0	0		0	0	0	0	0
257	1	217	7	-1	239	261	9.6	24	ABplpppppaa	406	0	0	0		0	0	0	0	0
258	1	95	98	-1	517	237	15.8	25	ABpraaappap	195	0	0	0		0	0	0	0	0
259	1	103	93	-1	414	345	12.9	27	ABalpaapappp	91	0	0	0		0	0	0	0	0
260	1	55	325	-1	443	336	19.5	26	MSaaaaapp	213	0	0	0		0	0	0	0	0
261	1	45	102	-1	171	139	19.8	27	Cpappd	-202	0	0	0		0	0	0	0	0
262	1	465	335	-1	236	107	8.3	30	Cpppap	301	-41	0	0		0	0	0	0	0
263	1	264	368	-1	557	412	16.0	25	ABalaaapalr	254	239	0	0		0	0	0	0	0
264	1	329	238	-1	398	288	13.2	25	ABaraapapap	100	0	0	0		0	0	0	0	0
265	1	469	220	-1	298	308	5.4	24	ABplppaappa	240	167	0	0		0	0	0	0	0
266	1	326	355	-1	363	192	10.5	26	Earpaa	260	692	0	0		0	0	0	0	0
267	1	406	457	-1	233	293	10.1	25	ABplppapapp	242	-200	0	0		0	0	0	0	0
268	1	208	283	-1	412	331	23.7	32	ABarpaappa	321	-182	0	0		0	0	0	0	0
269	1	457	455	-1	294	116	5.0	24	ABprpppapap	359	0	0	0		0	0	0	0	0
270	1	238	434	-1	286	90	4.0	24	ABprppppppa	241	-43	0	0		0	0	0	0	0
271	1	239	94	-1	509	456	17.8	24	ABplaapaaap	284	0	0	0		0	0	0	0	0
272	1	341	268	-1	471	474	12.1	25	ABalpppapad	310	0	0	0		0	0	0	0	0
273	1	438	360	-1	475	444	15.1	26	ABalppppapa	246	-667	0	0		0	0	0	0	0
274	1	271	97	-1	313	357	6.6	24	ABplpaaaapa	204	-8	0	0		0	0	0	0	0
275	1	320	366	-1	569	308	13.0	22	ABalaapppaa	185	981	0	0		0	0	0	0	0
276	1	362	145	-1	376	384	4.2	25	ABalppapapp	202	-501	0	0		0	0	0	0	0
277	1	248	362	-1	363	442	9.3	24	ABplaappaa	-64	0	0	0		0	0	0	0	0
278	1	256	279	-1	542	224	14.8	23	ABprpaappaa	189	255	0	0		0	0	0	0	0
279	1	360	272	-1	173	173	16.7	33	Cappap	277	-465	0	0		0	0	0	0	0
280	1	380	125	-1	222	224	21.4	32	Cappaa	224	664	0	0		0	0	0	0	0
281	1	99	291	-1	479	274	15.6	25	ABaraappapp	-81	0	0	0		0	0	0	0	0
282	1	147	117	-1	490	405	8.7	28	ABalppappaa	20	0	0	0		0	0	0	0	0
283	1	358	210	-1	587	240	15.4	26	ABprpaapapa	198	1482	0	0		0	0	0	0	0
284	1	51	245	-1	204	315	20.5	30	ABplappapa	268	-175	0	0		0	0	0	0	0
285	1	332	144	-1	386	299	18.9	24	MSaaaappa	211	231	0	0		0	0	0	0	0
286	1	310	450	-1	459	278	10.8	26	ABarapaappa	199	-256	0	0		0	0	0	0	0
287	1	193	21	-1	270	244	22.7	32	Dappa	321	241	0	0		0	0	0	0	0
288	1	35	49	-1	514	395	7.1	24	ABalpaapppa	210	-301	0	0		0	0	0	0	0
289	1	133	327	-1	371	228	23.6	32	Caaaa	317	-947	0	0		0	0	0	0	0
290	1	393	138	-1	385	104	7.3	24	ABprpppaaap	58	0	0	0		0	0	0	0	0
291	1	62	308	-1	516	252	7.0	23	ABprpapaaaa	197	0	0	0		0	0	0	0	0
292	1	199	171	-1	529	407	16.6	24	ABalapapapp	-5	0	0	0		0	0	0	0	0
293	1	321	83	-1	395	127	13.4	30	MSpapppp	278	1197	0	0		0	0	0	0	0
294	1	363	22	-1	492	216	20.2	25	ABprapaaapa	197	452	0	0		0	0	0	0	0
295	1	11	497	-1	403	315	17.4	25	MSaaapapa	83	0	0	0		0	0	0	0	0
296	1	197	162	-1	233	290	7.2	28	ABplppappp	206	-264	0	0		0	0	0	0	0
297	1	435	263	-1	473	177	10.1	23	ABprppaapap	160	0	0	0		0	0	0	0	0
298	1	443	70	-1	482	274	5.1	25	ABarappaapp	452	0	0	0		0	0	0	0	0
299	1	416	424	-1	580	381	11.5	24	ABalaaaparr	214	-253	0	0		0	0	0	0	0
300	1	169	336	-1	495	236	4.2	24	ABprpappaaa	244	1171	0	0		0	0	0	0	0
301	1	505	69	-1	452	406	8.7	25	ABplpaaaaaa	146	0	0	0		0	0	0	0	0
302	1	244	361	-1	334	194	13.3	30	Epraa	306	-138	0	0		0	0	0	0	0
303	1	282	264	-1	486	392	5.0	23	ABalpaapppp	206	288	0	0		0	0	0	0	0
304	1	296	61	-1	616	286	13.8	25	ABpraaaaaaa	241	-139	0	0		0	0	0	0	0
305	1	351	301	-1	420	221	12.2	26	MSpapappa	224	1385	0	0		0	0	0	0	0
306	1	338	67	-1	323	102	12.5	25	ABprapapppaa	209	-1382	0	0		0	0	0	0	0
307	1	196	280	-1	527	367	16.2	28	MSaaaaaar	348	0	0	0		0	0	0	0	0
308	1	247	197	-1	281	334	18.4	28	Dapaa	247	584	0	0		0	0	0	0	0
309	1	319	438	-1	535	310	3.9	25	ABaraaapppp	220	-763	0	0		0	0	0	0	0
310	1	391	95	-1	330	336	10.4	25	ABplpapapap	203	762	0	0		0	0	0	0	0
311	1	432	84	-1	533	185	21.3	32	ABprapaaaa	11	0	0	0		0	0	0	0	0
312	1	382	390	-1	459	350	14.8	27	ABaraapaapa	216	0	0	0		0	0	0	0	0
313	1	94	19	-1	443	362	18.1	25	MSaaapaaa	249	744	0	0		0	0	0	0	0
314	1	415	157	-1	233	156	4.3	23	ABplppppppa	87	0	0	0		0	0	0	0	0
315	1	270	442	-1	414	322	19.8	25	MSaaaapap	254	494	0	0		0	0	0	0	0
316	1	44	186	-1	406	237	17.2	27	MSpaapapp	86	0	0	0		0	0	0	0	0
317	1	104	244	-1	338	77	6.0	22	ABprpppaapp	193	-25	0	0		0	0	0	0	0
318	1	407	290	-1	401	392	8.6	26	ABalppapppa	255	-925	0	0		0	0	0	0	0
319	1	159	313	-1	510	328	4.4	25	ABaraaappap	206	337	0	0		0	0	0	0	0
320	1	303	142	-1	431	415	5.1	24	ABalppaappa	435	0	0	0		0	0	0	0	0
321	1	105	299	-1	358	340	12.8	27	MSappapa	222	642	0	0		0	0	0	0	0
322	1	162	359	-1	272	286	9.3	27	MSapaapp	138	0	0	0		0	0	0	0	0
323	1	83	373	-1	493	177	17.8	25	ABarpppaap	224	0	0	0		0	0	0	0	0
324	1	57	188	-1	289	344	10.0	23	ABplppapaaa	225	1189	0	0		0	0	0	0	0
325	1	132	56	-1	464	427	6.3	23	ABalpppaapv	198	-513	0	0		0	0	0	0	0
326	1	111	276	-1	321	344	16.3	29	Daaaa	261	493	0	0		0	0	0	0	0
327	1	381	130	-1	424	292	3.7	27	ABalpappppa	273	609	0	0		0	0	0	0	0
328	1	201	337	-1	357	157	3.4	25	ABprppppaaa	251	-380	0	0		0	0	0	0	0
329	1	375	213	-1	414	239	6.5	24	MSpapaaaa	244	-142	0	0		0	0	0	0	0
330	1	294	92	-1	368	404	11.1	27	ABplpaapppa	-52	0	0	0		0	0	0	0	0
331	1	252	266	-1	509	361	5.5	23	ABalpaappaa	103	0	0	0		0	0	0	0	0
332	1	366	77	-1	452	248	6.6	30	ABarapapppp	309	357	0	0		0	0	0	0	0
333	1	157	108	-1	537	308	14.3	25	MSppaaapp	-113	0	0	0		0	0	0	0	0
334	1	154	227	-1	610	326	9.7	29	ABalaapaap	-11	0	0	0		0	0	0	0	0
335	1	5	404	-1	354	324	21.6	31	MSappppa	261	592	0	0		0	0	0	0	0
336	1	263	224	-1	483	406	13.2	26	ABalapaaaa	219	344	0	0		0	0	0	0	0
337	1	262	312	-1	455	254	21.3	28	MSpppppa	282	169	0	0		0	0	0	0	0
338	1	394	406	-1	544	438	16.6	25	ABalapapapa	222	-270	0	0		0	0	0	0	0
339	1	255	23	-1	335	124	20.0	31	Dpppp	310	-595	0	0		0	0	0	0	0
340	1	468	192	-1	525	274	16.8	22	ABpraapapaa	453	0	0	0		0	0	0	0	0
341	1	272	376	-1	562	244	22.5	33	ABarpappa	330	-1463	0	0		0	0	0	0	0
342	1	110	208	-1	340	394	16.2	24	ABplpaappap	128	0	0	0		0	0	0	0	0
343	1	370	261	-1	293	379	13.5	26	ABplapaapa	220	-187	0	0		0	0	0	0	0
344	1	280	460	-1	451	398	6.3	24	ABalppappap	236	751	0	0		0	0	0	0	0
345	1	374	34	-1	468	354	6.0	24	ABalpaaaapa	242	80	0	0		0	0	0	0	0
346	1	131	190	-1	358	434	15.4	31	ABalppppppp	219	0	0	0		0	0	0	0	0
347	1	384	82	-1	264	332	8.6	23	ABplppapaap	77	0	0	0		0	0	0	0	0
348	1	308	488	-1	271	247	9.8	22	MSaappppa	184	12	0	0		0	0	0	0	0
349	1	484	439	-1	428	379	4.9	22	ABalppapaap	208	-722	0	0		0	0	0	0	0
350	1	324	37	-1	300	283	5.5	24	ABplpappaap	232	18	0	0		0	0	0	0	0
351	1	448	68	-1	444	380	3.4	25	ABalppapaaa	-97	0	0	0		0	0	0	0	0
352	1	342	295	-1	338	102	3.1	26	ABprpppapaa	225	57	0	0		0	0	0	0	0
353	1	66	354	-1	415	231	22.8	29	MSpppppp	201	618	0	0		0	0	0	0	0
354	1	16	8	-1	571	338	14.7	26	ABalaappppa	268	748	0	0		0	0	0	0	0
355	1	17	9	-1	502	434	22.7	28	ABplaaapaap	200	0	0	0		0	0	0	0	0
356	1	268	306	-1	203	268	6.3	23	ABplpppaaap	5	0	0	0		0	0	0	0	0
357	1	141	372	-1	556	383	12.1	24	ABalaaaparl	184	208	0	0		0	0	0	0	0
358	1	501	256	-1	459	247	11.1	23	MSppapapa	216	671	0	0		0	0	0	0	0
359	1	153	65	-1	466	206	8.9	23	ABprppaapaa	99	0	0	0		0	0	0	0	0
360	1	13	273	-1	341	339	5.6	24	ABalpapappa	221	483	0	0		0	0	0	0	0
361	1	335	250	-1	563	331	10.8	23	ABarappppaa	-176	0	0	0		0	0	0	0	0
362	1	306	380	-1	584	298	6.5	25	ABalaapaaa	248	-104	0	0		0	0	0	0	0
363	1	237	44	-1	423	121	21.4	30	ABarppppap	279	753	0	0		0	0	0	0	0
364	1	485	502	-1	545	386	10.6	24	ABalaaaarla	226	-654	0	0		0	0	0	0	0
365	1	355	364	-1	145	165	14.6	30	Cpappv	280	257	0	0		0	0	0	0	0
366	1	354	211	-1	338	58	8.0	27	ABprappppa	273	0	0	0		0	0	0	0	0
367	1	240	437	-1	426	174	6.6	24	ABprpapappp	170	-63	0	0		0	0	0	0	0
368	1	390	194	-1	415	170	9.4	23	MSppaapp	442	0	0	0		0	0	0	0	0
369	1	60	339	-1	392	201	7.9	23	MSpapappp	336	0	0	0		0	0	0	0	0
370	1	126	165	-1	360	84	19.6	28	ABarpppppa	276	639	0	0		0	0	0	0	0
371	1	221	332	-1	433	365	12.2	22	ABalpaapappa	204	-399	0	0		0	0	0	0	0
372	1	474	32	-1	533	417	20.4	25	ABplaaaaaa	224	0	0	0		0	0	0	0	0
373	1	377	282	-1	418	108	11.7	23	ABprppapapp	203	-243	0	0		0	0	0	0	0
374	1	285	215	-1	285	335	15.2	25	Daaap	255	-273	0	0		0	0	0	0	0
375	1	4	504	-1	336	363	18.3	27	ABplapaaapa	270	404	0	0		0	0	0	0	0
376	1	258	74	-1	432	435	7.1	23	ABplpaaapaa	-74	0	0	0		0	0	0	0	0
377	1	497	218	-1	243	230	6.0	23	ABplppppaap	199	-602	0	0		0	0	0	0	0
378	1	475	381	-1	227	276	4.2	22	ABplpppaaaa	80	0	0	0		0	0	0	0	0
379	1	23	415	-1	297	360	21.6	33	ABarppaap	172	0	0	0		0	0	0	0	0
380	1	119	271	-1	381	335	7.0	24	ABplpapappa	224	-121	0	0		0	0	0	0	0
381	1	482	112	-1	491	351	7.3	22	ABalpaaaaaa	200	446	0	0		0	0	0	0	0
382	1	15	267	-1	532	408	12.0	29	ABalaaaala	238	-509	0	0		0	0	0	0	0
383	1	189	343	-1	502	372	20.2	25	ABalappapp	-347	0	0	0		0	0	0	0	0
384	1	86	278	-1	294	126	23.6	33	Cpaapa	331	-59	0	0		0	0	0	0	0
385	1	77	472	-1	516	424	8.6	23	ABalaaaalpp	163	514	0	0		0	0	0	0	0
386	1	21	242	-1	399	293	21.1	23	MSpaaapaa	239	630	0	0		0	0	0	0	0
387	1	150	159	-1	436	388	22.4	26	ABplaaaapp	61	0	0	0		0	0	0	0	0
388	1	428	453	-1	529	231	5.3	25	ABarappapaa	248	1142	0	0		0	0	0	0	0
389	1	503	62	-1	532	196	8.9	24	ABprpaaapap	166	349	0	0		0	0	0	0	0
390	1	177	346	-1	426	146	5.3	24	ABprppaappap	234	-232	0	0		0	0	0	0	0
391	1	190	119	-1	513	187	16.8	23	ABprapaaapp	228	483	0	0		0	0	0	0	0
392	1	273	422	-1	497	317	22.8	27	Nuc156_25_450_288a	249	-1142	0	0		0	0	0	0	0
393	1	481	394	-1	490	442	8.3	24	ABalpppaapd	310	0	0	0		0	0	0	0	0
394	1	1	401	-1	428	287	18.4	25	MSpaaappa	203	-119	0	0		0	0	0	0	0
395	1	92	153	-1	508	371	8.5	24	ABaraaaaaaa	159	0	0	0		0	0	0	0	0
396	1	316	316	-1	250	172	4.4	28	ABplpppapap	227	74	0	0		0	0	0	0	0
397	1	37	411	-1	582	289	14.7	25	ABalaapppap	204	396	0	0		0	0	0	0	0
398	1	143	300	-1	236	323	13.9	27	ABplappaaa	145	0	0	0		0	0	0	0	0
399	1	450	334	-1	457	304	20.1	24	MSpaaaaapp	188	75	0	0		0	0	0	0	0
400	1	480	383	-1	486	271	23.4	26	ABarpapappp	254	-820	0	0		0	0	0	0	0
401	1	165	132	-1	342	373	20.2	27	ABplapaaaap	241	410	0	0		0	0	0	0	0
402	1	429	468	-1	346	316	13.2	24	MSappaaa	98	0	0	0		0	0	0	0	0
403	1	97	26	-1	388	261	20.4	24	MSpaaapap	201	377	0	0		0	0	0	0	0
404	1	24	492	-1	481	414	20.2	26	ABplaaaapaa	264	-593	0	0		0	0	0	0	0
405	1	441	180	-1	425	122	9.1	24	ABprppapppa	169	168	0	0		0	0	0	0	0
406	1	183	25	-1	303	67	6.3	24	ABprappppp	244	103	0	0		0	0	0	0	0
407	1	160	445	-1	521	292	22.1	25	ABarpapappa	223	79	0	0		0	0	0	0	0
408	1	156	378	-1	399	457	11.3	27	ABplpaapapp	101	0	0	0		0	0	0	0	0
409	1	343	214	-1	272	143	14.3	32	Eprapp	323	-322	0	0		0	0	0	0	0
410	1	334	239	-1	347	146	12.4	28	Cppaaa	275	240	0	0		0	0	0	0	0
411	1	284	427	-1	249	309	8.6	24	ABplppapapa	326	0	0	0		0	0	0	0	0
412	1	235	191	-1	468	117	14.4	29	ABprapaapp	96	0	0	0		0	0	0	0	0
413	1	352	42	-1	442	132	11.0	23	ABprppapapa	212	-824	0	0		0	0	0	0	0
414	1	266	221	-1	382	280	17.0	28	MSaaapappa	272	-178	0	0		0	0	0	0	0
415	1	48	176	-1	403	429	18.9	25	ABplaapappp	237	-127	0	0		0	0	0	0	0
416	1	452	481	-1	559	424	19.6	23	ABarpaaaaal	199	578	0	0		0	0	0	0	0
417	1	216	141	-1	438	333	6.9	23	ABalpappaaa	216	1000	0	0		0	0	0	0	0
418	1	499	241	-1	434	342	9.0	23	ABalpaaapap	136	0	0	0		0	0	0	0	0
419	1	191	426	-1	572	335	7.9	23	ABarapppaaa	219	225	0	0		0	0	0	0	0
420	1	112	99	-1	509	235	8.5	22	ABprpapaapa	174	464	0	0		0	0	0	0	0
421	1	288	2	-1	263	215	5.0	22	ABplpappppp	155	0	0	0		0	0	0	0	0
422	1	369	91	-1	403	99	9.2	23	ABprppapppp	222	-29	0	0		0	0	0	0	0
423	1	176	168	-1	404	399	17.7	25	MSapapapa	191	464	0	0		0	0	0	0	0
424	1	14	265	-1	308	400	12.1	31	ABplaapppa	237	-520	0	0		0	0	0	0	0
425	1	128	35	-1	493	313	7.8	23	ABaraaaaapp	202	110	0	0		0	0	0	0	0
426	1	301	418	-1	482	428	17.4	29	ABalapapppp	265	188	0	0		0	0	0	0	0
427	1	368	386	-1	184	302	12.2	29	ABplappapp	263	636	0	0		0	0	0	0	0
428	1	427	275	-1	197	228	4.7	24	ABplpppaapa	237	-194	0	0		0	0	0	0	0
429	1	315	46	-1	449	263	3.9	26	ABarapapppa	258	224	0	0		0	0	0	0	0
430	1	328	58	-1	458	117	8.7	24	ABprppapaap	226	1976	0	0		0	0	0	0	0
431	1	287	462	-1	466	206	24.3	31	ABarppppaa	318	512	0	0		0	0	0	0	0
432	1	304	18	-1	352	378	12.6	26	ABplppaaaap	385	0	0	0		0	0	0	0	0
433	1	88	27	-1	499	434	19.7	24	ABalappaap	-178	0	0	0		0	0	0	0	0
434	1	26	305	-1	357	278	5.0	24	ABalpappapp	217	-496	0	0		0	0	0	0	0
435	1	463	456	-1	218	203	3.4	25	ABplpppapaa	215	423	0	0		0	0	0	0	0
436	1	403	318	-1	576	212	10.6	25	ABpraappaa	177	0	0	0		0	0	0	0	0
437	1	418	53	-1	394	184	21.8	29	Dpppa	289	839	0	0		0	0	0	0	0
438	1	31	59	-1	407	437	8.8	23	ABplpaaapap	216	-494	0	0		0	0	0	0	0
439	1	148	321	-1	587	358	10.7	22	ABalaaapprl	159	-690	0	0		0	0	0	0	0
440	1	33	363	-1	552	242	12.9	23	ABprpaapaap	307	0	0	0		0	0	0	0	0
441	1	113	402	-1	364	259	19.7	30	MSaaappp	117	0	0	0		0	0	0	0	0
442	1	401	303	-1	323	101	9.9	24	ABprapppapa	203	927	0	0		0	0	0	0	0
443	1	318	347	-1	348	343	9.0	23	ABplpapapaa	239	516	0	0		0	0	0	0	0
444	1	454	20	-1	267	165	9.4	33	Eprpp	320	-952	0	0		0	0	0	0	0
445	1	389	5	-1	497	307	11.7	29	ABaraaapapa	288	-511	0	0		0	0	0	0	0
446	1	227	286	-1	425	261	8.9	24	ABaraappppp	183	0	0	0		0	0	0	0	0
447	1	184	219	-1	182	246	9.3	25	ABplapppaa	241	283	0	0		0	0	0	0	0
448	1	500	477	-1	357	423	10.9	22	ABplpaapppp	577	0	0	0		0	0	0	0	0
449	1	444	173	-1	345	303	20.0	24	MSapappp	211	623	0	0		0	0	0	0	0
450	1	478	493	-1	554	324	21.4	29	ABalappppp	247	1148	0	0		0	0	0	0	0
451	1	19	466	-1	549	397	23.9	27	ABalappaaa	75	0	0	0		0	0	0	0	0
452	1	163	324	-1	512	197	5.0	25	ABprpaaaapa	254	-373	0	0		0	0	0	0	0
453	1	251	216	-1	528	287	9.6	26	MSppaaaa	-119	0	0	0		0	0	0	0	0
454	1	98	317	-1	539	350	19.4	25	ABalapppapp	218	-276	0	0		0	0	0	0	0
455	1	386	447	-1	335	376	8.8	24	ABplpapaapp	291	0	0	0		0	0	0	0	0
456	1	182	501	-1	338	114	5.1	23	ABprpppppap	220	805	0	0		0	0	0	0	0
457	1	479	467	-1	261	292	4.5	24	ABplppaappp	218	491	0	0		0	0	0	0	0
458	1	483	443	-1	510	442	10.5	26	ABalapaapp	189	446	0	0		0	0	0	0	0
459	1	65	375	-1	469	166	7.6	24	ABarappappp	206	-675	0	0		0	0	0	0	0
460	1	392	281	-1	251	182	14.9	33	Eplap	331	147	0	0		0	0	0	0	0
461	1	471	451	-1	502	243	13.1	22	MSppapaa	141	0	0	0		0	0	0	0	0
462	1	136	204	-1	537	396	19.2	26	ABalapppaap	199	1235	0	0		0	0	0	0	0
463	1	504	459	-1	317	96	7.5	22	ABprapppapp	217	784	0	0		0	0	0	0	0
464	1	445	202	-1	409	349	6.1	23	ABalpapaapa	211	53	0	0		0	0	0	0	0
465	1	96	147	-1	265	241	6.5	24	ABplpappppa	47	0	0	0		0	0	0	0	0
466	1	161	128	-1	536	296	6.4	24	ABarappaaaa	178	1190	0	0		0	0	0	0	0
467	1	41	330	-1	312	349	10.9	24	ABplppaapap	211	92	0	0		0	0	0	0	0
468	1	357	47	-1	461	149	21.3	32	ABarpppap	281	408	0	0		0	0	0	0	0
469	1	395	205	-1	248	187	23.1	33	Dappp	337	489	0	0		0	0	0	0	0
470	1	312	388	-1	331	144	3.4	26	ABprppppapp	221	859	0	0		0	0	0	0	0
471	1	356	432	-1	555	287	5.0	23	ABarapppapa	-272	0	0	0		0	0	0	0	0
472	1	144	249	-1	490	291	7.9	21	ABarapapaap	377	0	0	0		0	0	0	0	0
473	1	214	405	-1	491	372	14.7	24	ABaraapaaap	236	476	0	0		0	0	0	0	0
474	1	340	333	-1	531	264	20.4	26	ABpraapappa	224	236	0	0		0	0	0	0	0
475	1	456	458	-1	398	354	4.0	23	ABalpapapaa	217	1308	0	0		0	0	0	0	0
476	1	462	28	-1	419	89	15.7	28	ABprappaap	253	440	0	0		0	0	0	0	0
477	1	42	223	-1	301	161	16.4	31	Eprapa	319	-549	0	0		0	0	0	0	0
478	1	344	269	-1	434	437	14.1	27	ABalpppappa	243	78	0	0		0	0	0	0	0
479	1	3	246	-1	220	242	3.4	26	ABplppppapa	255	369	0	0		0	0	0	0	0
480	1	399	203	-1	461	390	14.5	26	MSapaaap	268	-1100	0	0		0	0	0	0	0
481	1	498	-1	-1	401	379	4.0	23	ABalppapapa	356	0	0	0		0	0	0	0	0
482	1	257	326	-1	289	322	24.4	35	ABarpaapppp	356	219	0	0		0	0	0	0	0
483	1	236	369	-1	543	361	9.3	24	ABalaaaarrp	158	0	0	0		0	0	0	0	0
484	1	367	428	-1	353	253	5.7	22	MSaappaa	-97	0	0	0		0	0	0	0	0
485	1	473	-1	-1	488	324	5.4	22	ABarapaaaaa	-193	0	0	0		0	0	0	0	0
486	1	69	452	-1	528	234	20.9	22	ABpraapappp	114	0	0	0		0	0	0	0	0
487	1	292	201	-1	379	119	4.7	23	ABprppppapa	159	0	0	0		0	0	0	0	0
488	1	137	474	-1	487	365	9.6	24	ABaraaaaaap	131	0	0	0		0	0	0	0	0
489	1	290	409	-1	337	260	16.5	31	Ealaa	504	0	0	0		0	0	0	0	0
490	1	291	490	-1	502	407	10.9	22	ABalapaapa	-164	0	0	0		0	0	0	0	0
491	1	495	423	-1	596	267	14.7	23	ABpraaaapav	50	0	0	0		0	0	0	0	0
492	1	387	489	-1	435	303	8.6	22	ABarapaapap	156	0	0	0		0	0	0	0	0
493	1	229	420	-1	417	257	20.4	27	MSpaaappp	85	0	0	0		0	0	0	0	0
494	1	493	387	-1	523	270	5.5	22	ABarappaaap	-16	0	0	0		0	0	0	0	0
495	1	129	454	-1	312	313	7.3	22	ABplpappapp	349	0	0	0		0	0	0	0	0
496	1	492	410	-1	516	397	23.9	23	MSpaaaaaa	358	0	0	0		0	0	0	0	0
497	1	378	385	-1	360	259	7.6	23	MSaapappa	96	0	0	0		0	0	0	0	0
498	1	417	479	-1	466	144	8.1	25	ABarappappa	83	0	0	0		0	0	0	0	0
499	1	264	419	-1	556	399	13.4	26	ABalaaapall	211	0	0	0		0	0	0	0	0
500	1	489	469	-1	505	213	8.9	22	ABprpapaapp	-71	0	0	0		0	0	0	0	0
501	1	89	196	-1	454	347	12.9	27	ABalpaapapa	118	0	0	0		0	0	0	0	0
502	1	486	491	-1	452	360	4.8	22	ABalpaaapp	118	0	0	0		0	0	0	0	0
503	1	477	483	-1	480	277	10.9	20	ABarapapaaa	-338	0	0	0		0	0	0	0	0
504	1	90	6	-1	525	183	7.5	29	ABprpaaappa	-257	0	0	0		0	0	0	0	0
505	1	487	476	-1	498	260	3.2	22	ABarapaaapp	93	0	0	0		0	0	0	0	0
506	1	496	478	-1	442	173	5.4	23	ABprpapapap	78	0	0	0		0	0	0	0	0
507	1	7	174	-1	372	288	15.5	26	MSaaapappp	16	0	0	0		0	0	0	0	0
508	1	411	503	-1	578	324	18.5	25	ABalappppaa	-555	0	0	0		0	0	0	0	0
509	1	172	505	-1	533	373	14.3	21	MSaaaaaal	-218	0	0	0		0	0	0	0	0
